# Supplementary material for: Identification of direction in gene networks from expression and methylation
Source: BMC Syst Biol. 2013 Nov 1;7:118. doi: 10.1186/1752-0509-7-118 (PMC4228359; doi:10.1186/1752-0509-7-118)
Supplement: Additional file 1 — Preprocessed TCGA ovarian mRNA expression data. [file 1752-0509-7-118-S1.zip]

Archive with 1 entries (1 files):
- ovarianExpPreprocessed.tsv
