# Supplementary material for: Identification of direction in gene networks from expression and methylation
Source: BMC Syst Biol. 2013 Nov 1;7:118. doi: 10.1186/1752-0509-7-118 (PMC4228359; doi:10.1186/1752-0509-7-118)
Supplement: Additional file 1 — Preprocessed TCGA ovarian mRNA expression data. [file 1752-0509-7-118-S1.zip › ovarianExpPreprocessed.tsv]

	TCGA-04-1331-01	TCGA-04-1332-01	TCGA-04-1335-01	TCGA-04-1336-01	TCGA-04-1337-01	TCGA-04-1338-01	TCGA-04-1341-01	TCGA-04-1342-01	TCGA-04-1343-01	TCGA-04-1346-01	TCGA-04-1347-01	TCGA-04-1348-01	TCGA-04-1349-01	TCGA-04-1350-01	TCGA-04-1351-01	TCGA-04-1353-01	TCGA-04-1356-01	TCGA-04-1357-01	TCGA-04-1360-01	TCGA-04-1361-01	TCGA-04-1362-01	TCGA-04-1364-01	TCGA-04-1365-01	TCGA-04-1367-01	TCGA-04-1369-01	TCGA-04-1371-01	TCGA-04-1514-01	TCGA-04-1516-01	TCGA-04-1517-01	TCGA-04-1519-01	TCGA-04-1525-01	TCGA-04-1530-01	TCGA-04-1536-01	TCGA-04-1542-01	TCGA-04-1638-01	TCGA-04-1644-01	TCGA-04-1646-01	TCGA-04-1648-01	TCGA-04-1649-01	TCGA-04-1651-01	TCGA-04-1652-01	TCGA-04-1654-01	TCGA-04-1655-01	TCGA-09-1659-01	TCGA-09-1661-01	TCGA-09-1662-01	TCGA-09-1664-01	TCGA-09-1665-01	TCGA-09-1666-01
UBE2Q1	58279.0	48231.0	45681.0	63720.0	36702.0	76346.0	72252.0	73966.0	61311.0	73800.0	79690.0	54740.0	60360.0	43417.0	58052.0	75297.0	76903.0	62757.0	36336.0	37105.0	34248.0	64333.0	65878.0	60808.0	60219.0	66977.0	71415.0	74098.0	68931.0	67747.0	49300.0	58422.0	77404.0	67529.0	37047.0	52364.0	61276.0	62676.0	66481.0	77379.0	63439.0	34203.0	82384.0	53821.0	64722.0	70954.0	73913.0	65254.0	62369.0
RNF17	51092.0	20074.0	79609.0	78787.0	46799.0	68276.0	85499.0	70767.0	34961.0	57994.0	40980.0	75637.0	71851.0	43019.0	49512.0	65503.0	58649.0	80018.0	37609.0	59824.0	70944.0	43948.0	48298.0	46081.0	30252.0	57638.0	39707.0	79214.0	29165.0	28706.0	12418.0	70749.0	69066.0	51780.0	66093.0	2766.0	62632.0	56566.0	61198.0	34975.0	64483.0	32015.0	53891.0	40857.0	77035.0	87125.0	65342.0	54839.0	41166.0
RNF10	75070.0	71770.0	58940.0	82175.0	63483.0	77371.0	78968.0	85139.0	53524.0	71176.0	71817.0	74704.0	80425.0	52812.0	48907.0	71794.0	47342.0	38168.0	75983.0	57398.0	70860.0	55877.0	66103.0	83844.0	66644.0	62374.0	56908.0	81068.0	78543.0	76561.0	80245.0	77487.0	82889.0	44483.0	9191.0	78565.0	44231.0	76684.0	80404.0	66277.0	79491.0	42594.0	80411.0	49574.0	60291.0	35196.0	71436.0	65326.0	35546.0
RNF11	76492.0	43478.0	18328.0	36574.0	67997.0	34268.0	27685.0	61333.0	53572.0	42217.0	54200.0	28732.0	28455.0	37219.0	13737.0	27599.0	39684.0	60603.0	23739.0	50157.0	67750.0	29067.0	49686.0	13077.0	27250.0	33134.0	59572.0	25544.0	69004.0	45296.0	31911.0	16883.0	21567.0	15176.0	4094.0	41599.0	37176.0	74055.0	50162.0	9384.0	15171.0	37174.0	63891.0	26261.0	39795.0	22001.0	23169.0	28912.0	54329.0
RNF13	67263.0	31858.0	6357.0	23545.0	63162.0	18862.0	46811.0	16681.0	55130.0	26657.0	54199.0	85832.0	22267.0	21793.0	18002.0	28709.0	38791.0	83024.0	85238.0	51271.0	65301.0	28248.0	19226.0	13396.0	25123.0	77967.0	15329.0	35490.0	65042.0	47697.0	20594.0	9917.0	10433.0	55104.0	9637.0	16466.0	57272.0	32434.0	23301.0	4701.0	2402.0	32765.0	18664.0	33345.0	34206.0	41227.0	20898.0	9425.0	37612.0
REM1	71206.0	75210.0	55190.0	60359.0	86052.0	82569.0	87385.0	65425.0	85423.0	61176.0	19829.0	65849.0	41947.0	66486.0	52609.0	55524.0	63350.0	63024.0	64491.0	48207.0	78188.0	65611.0	71130.0	43592.0	87043.0	75467.0	71039.0	51532.0	77090.0	43476.0	28942.0	64679.0	64194.0	44616.0	82577.0	65124.0	47025.0	64281.0	45476.0	53336.0	57468.0	9822.0	44432.0	27860.0	48478.0	56061.0	72812.0	46757.0	77866.0
CSNK2A2	17763.0	27162.0	38792.0	17820.0	45423.0	38044.0	33265.0	11445.0	16015.0	13736.0	20661.0	23270.0	47428.0	37282.0	32488.0	43205.0	19690.0	39237.0	17499.0	20140.0	26637.0	26804.0	10299.0	13078.0	35851.0	46755.0	67753.0	17538.0	46763.0	45807.0	29494.0	32696.0	33073.0	63567.0	29720.0	24469.0	77268.0	14514.0	42303.0	66296.0	57702.0	26112.0	70872.0	35665.0	42371.0	39690.0	26014.0	29904.0	12893.0
PMM1	17619.0	38565.0	18345.0	19378.0	13529.0	9877.0	8357.0	10247.0	29914.0	4040.0	4424.0	11236.0	7647.0	19041.0	6481.0	10649.0	35071.0	12001.0	3871.0	11949.0	4802.0	23054.0	47966.0	7586.0	14798.0	3204.0	4006.0	25251.0	21739.0	9910.0	11553.0	9790.0	22887.0	2686.0	22420.0	4668.0	23532.0	5822.0	10987.0	4858.0	3761.0	4174.0	2546.0	7811.0	6079.0	11866.0	6656.0	6585.0	21306.0
FHIT	46489.0	33844.0	74277.0	81074.0	42389.0	69772.0	77339.0	62516.0	67459.0	61003.0	63686.0	84305.0	79365.0	60957.0	55418.0	65534.0	51964.0	72754.0	85500.0	59940.0	70799.0	80155.0	61829.0	80806.0	71632.0	42645.0	24101.0	86949.0	84391.0	81747.0	53496.0	61785.0	34404.0	69558.0	77806.0	52583.0	43598.0	77263.0	39383.0	52774.0	31405.0	59212.0	55671.0	67870.0	79460.0	75822.0	83249.0	86939.0	16364.0
DISC1	77948.0	28846.0	53016.0	28196.0	30008.0	31607.0	48084.0	72578.0	26301.0	53517.0	74947.0	34932.0	37973.0	41170.0	37573.0	74254.0	61354.0	44777.0	46458.0	55592.0	5695.0	22938.0	17830.0	40209.0	54865.0	32433.0	30319.0	53862.0	71646.0	49922.0	64417.0	66694.0	18290.0	41499.0	73215.0	29829.0	21687.0	53068.0	22560.0	23880.0	39837.0	41948.0	77390.0	57674.0	70506.0	34153.0	29438.0	75133.0	37260.0
ZNF703	64345.0	70620.0	73796.0	38898.0	51391.0	43127.0	50529.0	56418.0	37335.0	78082.0	39291.0	31905.0	71259.0	86196.0	78538.0	25029.0	46624.0	65311.0	7979.0	78734.0	58754.0	66297.0	41985.0	56881.0	36428.0	79306.0	66444.0	36237.0	18273.0	64548.0	39447.0	50030.0	70468.0	63029.0	65777.0	63635.0	80846.0	80374.0	71279.0	84235.0	71876.0	72643.0	77098.0	25032.0	79557.0	33346.0	50958.0	82750.0	71225.0
SPR	43989.0	13994.0	79150.0	83812.0	46780.0	58764.0	64552.0	76726.0	48954.0	79605.0	52178.0	72149.0	83525.0	20028.0	37835.0	35935.0	83817.0	61417.0	79546.0	87298.0	82663.0	78784.0	72082.0	88442.0	66737.0	73568.0	13652.0	60460.0	14996.0	64923.0	47096.0	80622.0	74645.0	79571.0	18337.0	71142.0	79277.0	73883.0	82357.0	45500.0	58674.0	59202.0	69874.0	61924.0	75986.0	87302.0	12218.0	82739.0	51554.0
CAMK4	7252.0	14475.0	42264.0	10568.0	7459.0	16400.0	7891.0	10204.0	19286.0	21503.0	19733.0	31080.0	22597.0	22527.0	7740.0	6954.0	9418.0	20680.0	22776.0	7550.0	6446.0	22782.0	24509.0	11697.0	4069.0	8745.0	9680.0	9027.0	9545.0	11789.0	14107.0	13471.0	16148.0	8069.5	63324.0	8142.0	9707.0	10798.0	23319.0	50884.0	17877.0	21127.0	27406.0	19119.0	42262.0	13388.0	6599.0	22110.0	7006.0
ZC3H10	66560.0	64605.0	61054.0	74013.0	54089.0	71135.0	78532.0	73114.0	62434.0	76143.0	84972.0	65482.0	76902.0	79489.0	76827.0	58002.0	65694.0	80008.0	50897.0	76492.0	69150.0	78340.0	66560.0	63926.0	65008.0	81612.0	69807.0	64404.0	64872.0	77854.0	74413.0	74420.0	75039.0	68118.0	40395.0	72931.0	83675.0	64324.0	72633.0	68187.0	64468.0	76222.0	65721.0	79843.0	75958.0	78338.0	56942.0	78859.0	61135.0
SPN	8932.0	14424.0	39240.0	40777.0	19043.0	37345.0	6975.0	10855.0	19884.0	53645.0	6974.0	37001.0	43377.0	16254.0	14053.0	14816.0	16002.0	72602.0	14979.0	29529.0	17949.0	8742.0	48372.0	33822.0	22211.0	18036.0	4350.0	29995.0	10123.0	9507.0	22128.0	49771.0	31056.0	10994.0	43727.0	13618.0	22008.0	22809.0	21534.0	8445.0	25166.0	32719.0	8874.0	15439.0	20023.0	25969.0	9458.0	24920.0	28044.0
RNF111	30905.0	53639.0	16513.0	47691.0	65110.0	38477.0	48797.0	29547.0	57109.0	42423.0	35707.0	37653.0	34629.0	60810.0	73965.0	29628.0	53390.0	74723.0	67807.0	36778.0	62382.0	49478.0	67826.0	9127.0	15917.0	26511.0	68300.0	18304.0	28366.0	58285.0	16992.0	25322.0	15686.0	19769.0	24203.0	24294.0	21801.0	35704.0	8255.0	54276.0	15000.0	44993.0	26263.0	53130.0	13997.0	55561.0	67821.0	35765.0	73236.0
LRRTM1	89782.0	89208.0	89289.0	89008.0	88752.0	88837.0	89523.0	89566.0	89745.0	89857.0	90132.0	83766.0	90183.0	90250.0	89961.0	90151.0	90053.0	89286.0	88999.0	89907.0	89476.0	85519.0	89795.0	90146.0	90092.0	90223.0	89882.0	82747.0	89685.0	89775.0	89432.0	89824.0	87146.0	90126.0	90020.0	90212.0	89852.0	89892.0	30369.0	90199.0	89960.0	88902.0	90420.0	89464.0	89934.0	89822.0	89035.0	90191.0	88137.0
GRIN1	51731.0	67699.0	84653.0	70144.0	68929.0	81556.0	74163.0	73791.0	50174.0	80633.0	75484.0	54748.0	81159.0	88237.0	74679.0	51250.0	79099.0	53055.0	65213.0	77770.0	64839.0	83444.0	43800.0	80587.0	49982.0	62714.0	27716.0	71840.0	61511.0	59012.0	65052.0	80996.0	86162.0	83973.0	18946.0	77594.0	84579.0	50659.0	86522.0	78162.0	87179.0	85293.0	78043.0	49590.0	84751.0	62429.0	33916.0	87208.0	80715.0
FOXQ1	89065.0	75086.0	88906.0	85925.0	77017.0	84110.0	86050.0	88773.0	72387.0	88502.0	683.0	80580.0	89785.0	88291.0	83092.0	4747.0	88794.0	65019.0	87266.0	87593.0	88386.0	64217.0	20575.0	74930.0	88748.0	43135.0	85850.0	86331.0	87068.0	86895.0	84024.0	84850.0	87163.0	88937.0	89550.0	85409.0	84787.0	76107.0	87345.0	81270.0	81928.0	87480.0	12051.0	82699.0	88786.0	88394.0	78207.0	74689.0	84894.0
DHX9	43435.0	38697.0	32231.0	58045.0	32897.0	62545.0	36481.0	44658.0	29434.0	54384.0	43216.0	65808.0	48070.0	33459.0	50960.0	66627.0	66529.0	37875.0	58581.0	52896.0	53577.0	72633.0	60115.0	22867.0	65378.0	58771.0	76701.0	46768.0	29465.0	52581.0	56931.0	21319.0	47496.0	32024.0	17557.0	51693.0	36855.0	58280.0	46802.0	59934.5	28986.0	62060.0	69873.0	65971.0	36227.0	41782.0	55150.0	30650.0	35628.0
TCOF1	5700.0	12736.0	47257.0	25102.0	9654.0	11184.0	23947.0	40771.0	24671.0	18659.0	19149.0	41464.0	35936.0	6078.0	30638.0	20192.0	9951.0	15884.0	8988.0	29279.0	5367.0	5251.0	30343.0	73920.0	41902.0	27420.0	15565.0	26552.0	30038.0	8320.0	36893.0	18781.0	44972.0	15252.0	89194.0	37199.0	12962.0	9416.0	60885.0	61018.0	76822.0	26442.0	27039.0	9772.0	19638.0	16436.0	16951.0	18627.0	17927.0
NUP98	13508.0	19787.0	62784.0	40924.0	32741.0	31052.0	26492.0	54852.0	38922.0	27955.0	13821.0	45421.0	28301.0	52988.0	51605.0	47560.0	32640.0	20422.0	27626.0	23537.0	33767.0	46806.0	10523.0	22424.0	36869.0	23816.0	20817.0	55323.0	38147.0	39627.0	28554.0	18559.0	18611.0	25022.0	14716.0	50160.0	46342.0	23810.0	42694.0	19291.0	38717.0	15755.0	65523.0	18293.0	13430.0	37116.0	41768.0	15506.0	20028.0
XPC	15077.0	29479.0	40273.0	17671.0	47085.0	30056.0	58124.0	51995.0	33079.0	18776.0	14222.0	22356.0	47394.0	32048.0	30607.0	19282.0	13946.0	24867.0	14791.0	34615.0	31213.0	36227.0	28915.0	55075.0	68077.0	22659.0	40641.0	30765.0	29550.0	41150.0	28665.0	20853.0	44772.0	29786.0	55854.0	26140.0	55615.0	28454.0	47667.0	32300.0	41747.0	30157.0	58197.0	9030.0	27461.0	40746.0	65975.0	26201.0	46876.0
PROCA1	20749.0	54054.0	21934.0	14474.0	8008.0	5633.0	19683.0	51293.0	22668.0	69669.0	11249.0	7918.0	6530.0	6453.0	75838.0	13864.0	11867.0	8347.0	9459.0	9671.0	6279.0	17243.0	39543.0	76277.0	58584.0	37193.0	33795.0	37187.0	3992.0	17101.0	50325.0	34610.0	13434.0	8390.0	72117.0	31419.0	35809.0	8837.0	7871.0	34230.0	28014.0	2837.0	10201.0	16266.0	50199.0	7933.0	78378.0	50876.0	11821.0
XPA	66810.0	58040.0	50537.0	19295.0	80695.0	27781.0	16126.0	42593.0	37510.0	10215.0	22039.0	66042.0	50563.0	34941.0	38874.0	53972.0	21229.0	63051.0	16556.0	43214.0	78078.0	57467.0	66802.0	46906.0	34947.0	12819.0	49909.0	35217.0	24916.0	32044.0	22707.0	72453.0	37643.0	32888.0	24039.0	57349.0	11266.0	47530.0	45123.0	74159.0	62217.0	38217.0	32592.0	55511.0	7497.0	74066.0	79947.0	30390.0	63393.0
SP3	75048.0	56629.0	7064.0	59148.0	49824.0	39401.0	47831.0	60297.0	60575.0	40399.0	62265.0	66678.0	8739.0	48686.0	43370.0	73314.0	76931.0	75271.0	85287.0	50707.0	80634.0	35846.0	64628.0	9471.0	37743.0	71653.0	73400.0	34984.0	58360.0	67559.0	40987.0	34641.0	40505.0	62411.0	42360.0	37174.0	47457.0	70528.0	27316.0	17813.0	19411.0	27565.0	22507.0	75460.0	71074.0	53686.0	58883.0	42248.0	54175.0
SP4	69760.0	46670.0	10966.0	30929.0	16879.0	29138.0	22140.0	34077.0	33646.0	40188.0	47396.0	71879.0	33119.0	35951.0	76092.0	21820.0	29836.0	18601.0	46773.0	31124.0	28965.0	45066.0	17608.0	41017.0	66676.0	82548.0	44517.0	52484.0	37635.0	53908.0	28260.0	37148.0	55225.0	52839.0	83854.0	46321.0	55405.0	49565.0	32258.0	14194.0	65733.0	30620.0	62164.0	49366.0	45929.0	20606.0	25559.0	32406.0	31339.0
HAP1	50590.0	43598.0	64035.0	47153.0	26156.0	53968.0	16890.0	62133.0	19103.0	63969.0	42896.0	16332.0	66397.0	49403.0	45743.0	30003.0	31458.0	60800.0	29277.0	26663.0	59343.0	49368.0	57809.0	45909.0	52703.0	30121.0	30089.0	48969.0	45134.0	60617.0	54416.0	48834.0	49359.0	51839.0	68824.0	49747.0	23620.0	42466.0	42170.0	57810.0	57382.0	48908.0	87258.0	77148.0	37909.0	51854.0	46670.0	73228.0	74282.0
SPPL3	68328.0	72826.0	20910.0	49714.0	67487.0	62971.0	81546.0	59119.0	52434.0	32626.0	71016.0	72175.0	34035.0	57434.0	26646.0	68979.0	53771.0	43417.0	81707.0	27210.0	58653.0	61422.0	51716.0	24655.0	41476.0	75034.0	70048.0	38322.0	57504.0	64991.0	29327.0	64799.0	52644.0	60092.0	20595.0	28460.0	54073.0	62459.0	39251.0	33052.0	27267.0	17675.0	33026.0	39332.0	51843.0	47997.0	61395.0	29930.0	35032.0
OPA3	32530.0	37482.0	44967.0	59657.0	49968.0	18783.0	5541.0	41090.0	56682.0	35506.0	33038.0	79870.0	43116.0	34058.0	49844.0	34833.0	31892.0	39045.0	58239.0	30524.0	23666.0	16323.0	45713.0	34953.0	47025.0	13495.0	65393.0	77026.0	71168.0	24104.0	21108.0	61030.0	74252.0	27928.0	11248.0	49634.0	32806.0	39202.0	47975.0	58350.0	73862.0	34079.0	31225.0	31537.0	32922.0	58914.0	25363.0	8671.0	52061.0
RAB40C	8060.0	8093.0	9702.0	10623.0	6976.0	36988.0	20069.0	27045.0	21511.0	13059.0	21753.0	15443.0	12473.0	24832.0	66621.0	16654.0	9620.0	7958.0	10510.0	32815.0	12578.0	19331.0	35104.0	28936.0	14625.0	22355.0	5859.0	8745.0	14556.0	30316.0	17891.0	15592.0	24350.0	37273.0	33739.0	6905.0	50473.0	15915.0	24668.0	16851.0	31020.0	9348.0	27369.0	12798.0	20491.0	32623.0	40044.0	20061.0	11001.0
RAB40B	73984.0	69594.0	69168.0	85436.0	76651.0	78210.0	79857.0	86928.0	67909.0	56730.0	53158.0	58394.0	70340.0	49948.0	16085.0	82531.0	89398.0	86065.0	82605.0	87550.0	84603.0	86657.0	72849.0	57376.0	76655.0	72403.0	56863.0	75234.0	78918.0	75767.0	75869.0	53650.0	73274.0	65468.0	25819.0	28167.0	75520.0	88462.0	28256.0	81706.0	27530.0	84701.0	46192.0	42102.0	87505.0	87657.0	71616.0	82377.0	84661.0
COL7A1	20959.0	3493.0	38255.0	6409.0	69006.0	6488.0	7939.0	7419.0	18783.0	13080.0	3393.0	4186.0	49014.0	8296.0	28808.0	9996.0	31171.0	3735.0	9217.0	5417.0	23584.0	6459.0	4189.0	42778.0	49985.0	26143.0	17684.0	5636.0	10768.0	5523.0	20946.0	74460.0	4351.0	7809.0	1399.0	71346.0	20216.0	9162.0	17775.0	11425.0	51761.0	24360.0	13947.0	17027.0	5571.0	5235.0	18044.0	43738.0	3640.0
GTSE1	12918.0	8870.0	7434.0	3834.0	2182.0	3557.0	10791.0	7564.0	10639.0	8631.0	2663.0	65584.0	2435.0	5946.0	12182.0	7254.0	6338.0	2291.0	4508.0	2672.0	4355.0	30778.0	28723.0	4396.0	18755.0	8531.0	1990.0	7151.0	6194.0	3092.0	6060.0	7396.0	8895.0	4733.0	28853.0	7111.0	4694.0	1860.0	3849.0	7745.0	4500.0	3554.0	3688.0	3637.0	2096.0	6926.0	4527.0	10508.0	10429.0
B2M	68576.0	86254.0	74745.0	86160.0	78039.0	87116.0	78980.0	79396.0	44851.0	85398.0	35672.0	87750.0	87694.0	41535.0	49615.0	81734.0	64077.0	86602.0	65824.0	87856.0	69163.0	68202.0	87831.0	42902.0	55344.0	8544.0	24184.0	65033.0	47655.0	49362.0	79148.0	82109.0	77750.0	69268.0	26417.0	77821.0	65969.0	71240.0	67763.0	79618.0	64215.0	87224.0	10716.0	85924.0	61683.0	84631.0	79608.0	86209.0	83444.0
SPPL2A	7518.0	40526.0	14920.0	49557.0	25776.0	21748.0	18931.0	10099.0	47843.0	60233.0	18887.0	80302.0	21851.0	5940.0	17558.0	20577.0	45800.0	44411.0	40107.0	39759.0	41972.0	37069.0	70258.0	7080.0	11751.0	5345.0	6012.0	39667.0	20943.0	4686.0	19306.0	13171.0	8025.0	8795.0	11750.0	11441.0	4732.0	14587.0	7482.0	38832.0	8619.0	59283.0	5168.0	25176.0	14078.0	22582.0	11246.0	45807.0	53926.0
MYO3A	82292.0	28524.0	41083.0	76864.0	20994.0	52802.0	38564.0	66526.0	47161.0	78746.0	72789.0	31257.0	42423.0	69108.0	58784.0	86189.0	68939.0	81210.0	42302.0	49098.0	58873.0	68365.0	74976.0	46917.0	62574.0	68256.0	51015.0	82308.0	54429.0	72921.0	71110.0	61955.0	67299.0	38205.0	59016.0	24278.0	61311.0	74660.0	67728.0	74286.0	62252.0	36860.0	66575.0	53228.0	49667.0	72543.0	48931.0	67978.0	78709.0
ITGA9	65632.0	80767.0	84895.0	67688.0	68448.0	74953.0	85002.0	87390.0	68170.0	73146.0	26269.0	86228.0	85711.0	50390.0	60159.0	67695.0	82048.0	81709.0	84192.0	88682.0	88232.0	82979.0	44540.0	73295.0	62341.0	31323.0	73825.0	84593.0	83894.0	28284.0	83573.0	84822.0	39274.0	87683.0	43977.0	66141.0	82214.0	55687.0	27864.0	88679.0	52607.0	88782.0	53979.0	46360.0	89171.0	83624.0	83027.0	83703.0	33383.0
UGCG	55494.0	27902.0	23386.0	11785.0	72859.0	15105.0	20064.0	70395.0	40430.0	3991.0	10465.0	63431.0	40083.0	11357.0	46124.0	23417.0	13843.0	57603.0	50241.0	10521.0	86591.0	25913.0	23860.0	29544.0	12186.0	4869.0	16826.0	50596.0	14204.0	11505.0	43035.0	75424.0	16908.0	19155.0	13817.0	41162.0	5588.0	29367.0	7276.0	36080.0	4554.0	8746.0	2263.0	21586.0	39233.0	57549.0	27254.0	20292.0	7549.0
ATP2A1	32621.0	12000.0	26405.0	39898.0	10614.0	11313.0	45719.0	27076.0	23912.0	29747.0	20378.0	6478.0	35685.0	35681.0	29362.0	15749.0	31541.0	12767.0	21208.0	9941.0	23874.0	18482.0	25474.0	34922.0	15615.0	47173.0	34612.0	21888.0	22529.0	78980.0	32979.0	23084.0	26944.0	16276.0	86292.0	24592.0	31684.0	23234.0	32552.0	22044.0	43458.0	18605.0	68415.0	10474.0	18022.0	13957.0	34351.0	28667.0	20525.0
ATP2A2	67524.0	61884.0	14657.0	68022.0	81585.0	44043.0	63810.0	71201.0	36825.0	68685.0	28032.0	36997.0	32148.0	37376.0	70141.0	47109.0	16791.0	63111.0	71508.0	14832.0	60323.0	52043.0	11906.0	27329.0	78019.0	14262.0	54409.0	37424.0	78686.0	21081.0	48299.0	38182.0	38015.0	20955.0	8657.0	56680.0	38484.0	53058.0	72009.0	22409.0	30057.0	13706.0	53065.0	54339.0	25512.0	26895.0	67317.0	17752.0	38053.0
ATP2A3	5893.0	3752.0	3620.0	3968.0	1920.0	2500.0	3056.0	2735.0	4634.0	2189.0	1751.0	3130.0	3437.0	2637.0	3135.0	3459.0	3055.0	7234.0	1871.0	4218.0	2773.0	3566.0	2462.0	2792.0	17058.0	5853.0	1674.0	2616.0	2790.0	1664.0	1950.0	2102.0	2799.0	3266.0	22111.0	2599.0	5354.0	2183.0	3271.0	2451.0	5189.0	4181.0	4785.0	2094.0	6402.0	2735.0	1037.0	4010.0	2044.0
ITGA1	21807.0	69206.0	17224.0	13004.0	76759.0	48422.0	15220.0	43912.0	22420.0	6056.0	8595.0	26702.0	16165.0	3620.0	33430.0	26204.0	17485.0	27527.0	28549.0	22279.0	7029.0	7446.0	15511.0	8459.0	5470.0	3706.0	44189.0	8018.0	21858.0	5617.0	22443.0	67558.0	20218.0	14226.0	1455.0	70907.0	8436.0	21218.0	13640.0	9280.0	44919.0	16195.0	5227.0	30590.0	42585.0	16038.0	8536.0	23108.0	23782.0
ITGA2	4189.0	1321.0	416.0	664.0	16370.0	2389.0	572.0	1039.0	3025.0	655.0	7222.0	5134.0	1243.0	6223.0	2184.0	1811.0	3372.0	1173.0	1455.0	1110.0	1609.0	1724.0	1697.0	2394.0	6629.0	785.0	7241.0	5336.0	1018.0	5131.0	953.0	1247.0	1284.0	1382.0	32045.0	867.0	417.0	4080.0	5011.0	2913.0	2314.0	1447.0	794.0	8940.0	3613.0	4594.0	10192.0	345.0	6451.0
ITGA3	59431.0	13791.0	75688.0	84305.0	84802.0	54088.0	76000.0	75695.0	65312.0	75705.0	42211.0	37934.0	66657.0	40226.0	20264.0	74758.0	82791.0	58781.0	44409.0	15171.0	49116.0	33457.0	48531.0	69875.0	86261.0	11029.0	25028.0	36018.0	85062.0	73711.0	76748.0	84859.0	80159.0	67837.0	31211.0	60504.0	31736.0	31911.0	67186.0	79500.0	77333.0	26906.0	87008.0	86484.0	70242.0	73198.0	79656.0	79697.0	61864.0
ITGA4	1868.0	2492.0	280.0	1942.0	10146.0	4133.0	1433.0	1876.0	2854.0	1346.0	2163.0	10319.0	2565.0	281.0	735.0	2737.0	2047.0	39792.0	3696.0	1158.0	3455.0	1265.0	9318.0	2949.0	1466.0	313.0	3900.0	1578.0	1060.0	384.0	621.0	1154.0	383.0	323.0	12768.0	1260.0	371.0	1530.0	165.0	813.0	355.0	597.0	297.0	4979.0	1205.0	5921.0	1311.0	301.0	3871.0
ITGA5	10535.0	16700.0	19665.0	12703.0	52114.0	43146.0	11022.0	10024.0	14572.0	28613.0	7608.0	22822.0	21646.0	9191.0	7416.0	9664.0	16087.0	9991.0	9222.0	7225.0	9756.0	6658.0	14532.0	8051.0	9897.0	6951.0	4921.0	13823.0	7818.0	6697.0	11466.0	56877.0	13881.0	9217.0	10161.0	50192.0	10002.0	8615.0	19257.0	10706.0	28851.0	16730.0	7240.0	10725.0	19311.0	9506.0	8072.0	16596.0	7114.0
ITGA6	31909.0	37284.0	13861.0	12420.0	32687.0	56027.0	38730.0	42856.0	33320.0	12177.0	1279.0	12732.0	3080.0	17340.0	58146.0	3240.0	79193.0	54862.0	63016.0	42845.0	67631.0	78519.0	45623.0	31548.0	27130.0	37164.0	76205.0	66006.0	22511.0	1227.0	21600.0	16910.0	17622.0	57480.0	1633.0	36207.0	52173.0	56531.0	48653.0	4276.0	17804.0	19782.0	7152.0	32597.0	19073.0	10044.0	55398.0	35577.0	59655.0
ITGA7	81060.0	81774.0	81093.0	88495.0	85516.0	52224.0	85340.0	86445.0	59712.0	80281.0	84095.0	16506.0	58862.0	65541.0	74503.0	60831.0	47129.0	83660.0	22396.0	48153.0	53433.0	70717.0	80954.0	87877.0	87445.0	84049.0	78358.0	6490.0	77162.0	70876.0	61658.0	86315.0	35967.0	20484.0	88467.0	74638.0	88559.0	80413.0	15988.0	89025.0	79556.0	27710.0	86420.0	67875.0	62183.0	61683.0	82275.0	72483.0	87751.0
TRHR	48907.0	24101.0	51089.0	59379.0	25964.0	34837.0	67739.0	44019.0	37198.0	48710.0	50660.0	71794.0	39588.0	39040.0	33681.0	51853.0	62055.0	29566.0	53980.0	30586.0	37494.0	65458.0	27763.0	46222.0	40923.0	61321.0	34892.0	49664.0	61736.0	20635.0	58321.0	42910.0	50548.0	56225.0	64576.0	32840.0	50194.0	46938.0	31297.0	59968.0	38479.0	55124.5	57588.0	26657.0	62676.0	77566.0	31116.0	41400.0	28380.0
ARF4	52931.0	77922.0	23921.0	10249.0	79843.0	51670.0	34718.0	31376.0	54877.0	19835.0	30948.0	85586.0	55517.0	34334.0	32806.0	23213.0	33953.0	61154.0	64042.0	67081.0	66027.0	55237.0	43560.0	20864.0	55775.0	17373.0	54790.0	68051.0	58139.0	55131.0	31118.0	32668.0	20765.0	20702.0	2874.0	25471.0	45755.0	79157.0	21689.0	19230.0	6360.0	50193.0	36360.0	80783.0	28889.0	46244.0	58441.0	30882.0	24715.0
DENND4A	3933.0	15661.0	23672.0	18175.0	16753.0	18317.0	7092.0	7435.0	11338.0	19869.0	9542.0	26110.0	42433.0	11633.0	7327.0	9583.0	18873.0	23333.0	24823.0	65087.0	10579.0	39452.0	32957.0	8952.0	15476.0	3548.0	7550.0	29708.0	17031.0	10291.0	16826.0	6794.0	11370.0	7837.0	24814.0	38747.0	3120.0	19124.0	18698.0	28455.0	36241.0	72102.0	10571.0	30998.0	7847.0	25942.0	25598.0	16438.0	15556.0
SWAP70	21209.0	61224.0	40999.0	67309.0	59174.0	55161.0	30561.0	21841.0	65333.0	60616.0	16183.0	76690.0	38127.0	33713.0	28427.0	68889.0	17342.0	43378.0	18239.0	33025.0	50472.0	25230.0	35312.0	16166.0	48323.0	42458.0	19336.0	70689.0	27829.0	73283.0	12954.0	22114.0	17730.0	12192.0	26719.0	62702.0	16048.0	47416.0	40160.0	27586.0	30668.0	29712.0	23321.0	17399.0	32411.0	31658.0	53999.0	29062.0	28590.0
RARRES1	90414.0	90327.0	89351.0	89698.0	89500.0	89978.0	85958.0	90256.0	90444.0	90363.0	81978.0	90150.0	88735.0	57667.0	89527.0	89802.0	89714.0	89251.0	88880.0	87068.0	90284.0	88604.0	88878.0	84140.0	90460.0	87055.0	87149.0	90095.0	90469.0	89435.0	89270.0	89091.0	90399.0	82696.0	82456.0	89965.0	79423.0	89594.0	90468.0	88185.0	89298.0	89994.0	86986.0	90437.0	88243.0	90004.0	87120.0	87645.0	90090.0
PHLDA1	2063.0	10466.0	1666.0	4394.0	13186.0	9382.0	1549.0	8572.0	2624.0	717.0	1065.0	2224.0	1687.0	7099.0	14600.0	14974.0	6307.0	1958.0	1951.0	1143.0	2008.0	1661.0	13109.0	2027.0	1900.0	1220.0	2114.0	770.0	960.0	1479.0	1198.0	10970.0	1078.0	2454.0	16196.0	6883.0	4161.0	7757.0	762.0	15744.0	1792.0	3169.0	2093.0	2546.0	7480.0	12562.0	5645.0	2503.0	3422.0
PHLDA3	75994.0	77518.0	64288.0	74140.0	79590.0	86527.0	88745.0	85144.0	33693.0	86642.0	29934.0	73345.0	82340.0	87125.0	54336.0	76588.0	85681.0	38950.0	65697.0	63130.0	86360.0	42462.0	79224.0	89335.0	81461.0	34008.0	35274.0	84893.0	85795.0	88640.0	75990.0	84476.0	87906.0	88525.0	35960.0	82686.0	87249.0	84425.0	88760.0	38688.0	82486.0	77152.0	83943.0	66253.0	83109.0	74851.0	87003.0	87102.0	25790.0
PHLDA2	1366.0	1191.0	61074.0	65894.0	31263.0	8507.0	2849.0	15789.0	1435.0	1327.0	203.0	3754.0	1799.0	3857.0	1619.0	69183.0	29768.0	7054.0	12303.0	839.0	10739.0	681.0	12823.0	31577.0	8375.0	3448.0	983.0	17581.0	5804.0	5513.0	3301.0	10617.0	2114.0	11354.0	2505.0	2809.0	45602.0	20233.0	9597.0	56516.0	8558.0	40393.0	29228.0	22259.0	1300.0	1892.0	8597.0	3797.0	3414.0
GAP43	1407.0	5333.0	7125.0	1759.0	16797.0	7361.0	376.0	1285.0	6476.0	723.0	3990.0	2730.0	1703.0	1426.0	54414.0	1749.0	1845.0	2128.0	1880.0	1758.0	824.0	3611.0	1060.0	3006.0	2160.0	1366.0	1237.0	1699.0	310.0	2408.0	975.0	1227.0	3426.0	1618.0	40462.0	1987.0	1550.0	836.0	7831.0	1210.0	3804.0	908.0	66306.0	1245.0	814.0	1743.0	1557.0	2386.0	2534.0
FLJ42393	75276.0	12518.0	30160.0	73755.0	39718.0	70799.0	62267.0	64605.0	85799.0	29329.0	46011.0	23256.0	48751.0	19340.0	12029.0	85640.0	79563.0	10930.0	18104.0	35865.0	67263.0	13873.0	35778.0	39271.0	74442.0	57076.0	32723.0	39976.0	85067.0	36665.0	69444.0	84159.0	23267.0	19408.0	56802.0	62623.0	28837.0	72239.0	20167.0	88010.0	18976.0	22552.0	56552.0	34144.0	76388.0	46077.0	77151.0	80315.0	37819.0
MRPL28	8378.0	11243.0	27034.0	11040.0	8305.0	21047.0	27053.0	21972.0	14832.0	15238.0	55228.0	23055.0	16826.0	25874.0	63418.0	22544.0	12299.0	13856.0	9401.0	14234.0	10954.0	17122.0	61798.0	36098.0	11508.0	63405.0	3514.0	8589.0	23628.0	26544.0	27537.0	17309.0	23446.0	56221.0	26868.0	13831.0	48422.0	29000.0	22915.0	19302.0	27992.0	13393.0	39470.0	16127.0	21225.0	31126.0	19460.0	30768.0	7718.0
FBXL13	76343.0	50056.0	73661.0	22711.0	81909.0	25422.0	74683.0	82835.0	76845.0	36708.0	84111.0	14345.0	37346.0	73665.0	30443.0	80250.0	71951.0	63824.0	61598.0	30737.0	33212.0	80824.0	54572.0	78052.0	72481.0	69402.0	87422.0	69917.0	71777.0	77962.0	86526.0	19977.0	37078.0	28039.0	63522.0	63082.0	72986.0	86958.0	71479.0	35914.0	30579.0	50891.0	64056.0	61651.0	82188.0	17624.0	82068.0	56759.0	86501.0
FBXL12	68711.0	37145.0	67290.0	57222.0	50017.0	56708.0	43736.0	73750.0	51677.0	31562.0	64408.0	75473.0	71173.0	64072.0	27202.0	75477.0	79283.0	34714.0	24081.0	23337.0	44697.0	80120.0	83778.0	31237.0	66164.0	88583.0	85404.0	25500.0	33116.0	84506.0	75975.0	27431.0	49553.0	20069.0	84273.0	73887.0	80133.0	60242.0	65497.0	20825.0	55582.0	54342.0	47142.0	57580.0	42415.0	54030.0	68813.0	65245.0	58195.0
HRH2	48836.0	48578.0	63745.0	37894.0	39104.0	38883.0	62718.0	45623.0	60843.0	54504.0	43692.0	50445.0	58502.0	74880.0	50357.0	49842.0	49121.0	47917.0	58251.0	59338.0	46157.0	67182.0	56893.0	63195.0	47206.0	53472.0	59252.0	50788.0	41960.0	60152.0	46924.0	53077.0	55238.0	57389.0	72742.0	44961.0	69785.0	44425.0	67584.0	44701.0	69656.0	72383.0	60970.0	50021.0	50832.0	62220.0	55803.0	64047.0	58110.0
FBXL14	79707.0	79303.0	78675.0	85348.0	73525.0	52369.0	80958.0	81693.0	81100.0	84884.0	84957.0	58227.0	81682.0	86000.0	87593.0	80001.0	71529.0	85236.0	34391.0	85977.0	57352.0	46930.0	72960.0	76215.0	82409.0	83874.0	84052.0	52480.0	83450.0	89120.0	74709.0	72972.0	84778.0	88934.0	31603.0	66139.0	85601.0	77143.0	84649.0	84560.0	85701.0	64330.0	85346.0	83459.0	82839.0	84089.0	84837.0	64465.0	83209.0
FBXL16	32824.0	1969.0	3181.0	70323.0	77204.0	47177.0	12270.0	27443.0	38952.0	1851.0	77365.0	61310.0	72380.0	24516.0	41901.0	44949.0	2054.0	2833.0	54650.0	85119.0	2864.0	2551.0	4699.0	43713.0	51848.0	21912.0	70625.0	30666.0	13578.0	86022.0	67017.0	18428.0	13184.0	59609.0	18237.0	74105.0	78589.0	7582.0	79330.0	48164.0	79588.0	40695.0	79239.0	4652.0	74778.0	33666.0	61386.0	18667.0	2888.0
FBXL19	13592.0	17363.0	55559.0	23353.0	11520.0	15247.0	14914.0	40535.0	17913.0	36486.0	16081.0	13568.0	27828.0	51690.0	22118.0	9407.0	17341.0	13093.0	9668.0	11343.0	10209.0	18802.0	35589.0	36112.0	11456.0	18286.0	10300.0	17957.0	14529.0	21184.0	30346.0	19982.0	28713.0	38894.0	42856.0	15045.0	25216.0	13692.0	37630.0	26357.0	47346.0	24730.0	42037.0	13646.0	30225.0	20266.0	13711.0	31052.0	21742.0
LRRC7	75217.0	23304.0	39015.0	21275.0	77458.0	56582.0	40427.0	34071.0	28564.0	30147.0	78775.0	22739.0	38991.0	13731.0	76498.0	8449.0	19746.0	24665.0	15540.0	41589.0	18482.0	18424.0	69798.0	26658.0	68808.0	18558.0	27505.0	36223.0	24397.0	22992.0	65786.0	26446.0	50659.0	24425.0	79613.0	42765.0	8872.0	28677.0	67194.0	19101.0	67961.0	46762.0	31967.0	36538.0	25128.0	35987.0	31312.0	25553.0	48038.0
H19	55718.0	81856.0	88122.0	72592.0	88500.0	78414.0	72500.0	89787.0	89394.0	6408.0	10819.0	89081.0	10655.0	35418.0	89538.0	89916.0	5824.0	5096.0	24077.0	5221.0	2264.0	82831.0	89461.0	89920.0	88270.0	4161.0	4402.0	2976.0	5973.0	26237.0	75722.0	89407.0	7450.0	77025.0	90465.0	89384.0	5213.0	89813.0	88866.0	4664.0	90196.0	3047.0	90234.0	89467.0	32593.0	83338.0	89821.0	80001.0	14965.0
GRP	88709.0	88043.0	62568.0	32100.0	90402.0	78954.0	90311.0	86135.0	82282.0	62190.0	89977.0	61231.0	85398.0	70471.0	72901.0	89314.0	86739.0	84271.0	65452.0	48525.0	83621.0	62693.0	57879.0	73506.0	86677.0	83362.0	88937.0	33445.0	89798.0	79763.0	69755.0	89717.0	71304.0	81333.0	83849.0	66243.0	84975.0	74242.0	76490.0	51740.0	79680.0	83489.0	89648.0	82271.0	89644.0	86009.0	82866.0	63178.0	88247.0
THSD1	35522.0	75422.0	30015.0	49798.0	80218.0	59421.0	20097.0	62666.0	32682.0	25754.0	43756.0	23471.0	43786.0	35277.0	87792.0	35327.0	63781.0	27950.0	60402.0	33610.0	34989.0	31670.0	23576.0	15424.0	81361.0	89495.0	73158.0	13438.0	36642.0	59184.0	60411.0	68287.0	14755.0	24204.0	28700.0	73166.0	16178.0	26429.0	24125.0	18872.0	77629.0	60204.0	23416.0	81533.0	36319.0	69235.0	72459.0	45181.0	25017.0
CHST8	421.0	2456.0	2467.0	884.0	1231.0	5987.0	488.0	589.0	544.0	1044.0	550.0	431.0	1172.0	985.0	1464.0	410.0	1291.0	476.0	87009.0	1315.0	7733.0	712.0	838.0	2621.0	321.0	6673.0	3783.0	1130.0	425.0	841.0	1449.0	577.0	632.0	8374.0	17098.0	27050.0	1498.0	1060.0	793.0	75025.0	2919.0	494.0	662.0	1042.0	1409.0	1433.0	1360.0	643.0	533.0
COL4A3	32635.0	55301.0	40588.0	7734.0	11505.0	52307.0	34364.0	32092.0	13554.0	43870.0	65456.0	33117.0	58110.0	31760.0	40832.0	22184.0	46378.0	35067.0	45487.0	47878.0	21575.0	38074.0	12206.0	27259.0	30372.0	40069.0	32546.0	32613.0	36518.0	45450.0	17041.0	26423.0	47741.0	34046.0	63198.0	19921.0	52230.0	30885.0	62710.0	23454.0	80250.0	38591.0	59655.0	27207.0	48408.0	12658.0	24342.0	19035.0	73100.0
COL4A1	73697.0	48535.0	33274.0	56298.0	77325.0	68455.0	47211.0	64285.0	52169.0	29694.0	40958.0	62473.0	33917.0	53131.0	42832.0	65966.0	52700.0	28536.0	49159.0	37612.0	19882.0	47216.0	47649.0	31692.0	32354.0	29184.0	67842.0	47823.0	15202.0	12816.0	37911.0	73380.0	50329.0	51106.0	87601.0	81170.0	43926.0	21216.0	42766.0	32215.0	55891.0	22713.0	34103.0	17305.0	59450.0	64283.0	45649.0	67299.0	32987.0
SLC35D2	53602.0	40063.0	23391.0	20459.0	40751.0	47694.0	72741.0	33645.0	38960.0	31196.0	36884.0	39254.0	25921.0	55556.0	30828.0	76403.0	41557.0	68615.0	34967.0	30117.0	79481.0	59427.0	53808.0	64846.0	33996.0	43487.0	54045.0	54618.0	28421.0	19571.0	28296.0	60327.0	66445.0	63388.0	16541.0	42874.0	70627.0	42117.0	28630.0	71560.0	27041.0	39120.0	47018.0	46218.0	57240.0	34140.0	72954.5	37883.0	40015.0
GRN	76189.0	52677.0	28240.0	70485.0	67184.0	74077.0	65151.0	78848.0	71068.0	82798.0	73348.0	82994.0	56116.0	19430.0	32480.0	32632.0	69375.0	80049.0	29121.0	81971.0	73759.0	44969.0	57306.0	26008.0	79466.0	51659.0	61340.0	73521.0	63910.0	23970.0	42068.0	77700.0	31187.0	15895.0	42399.0	41371.0	82943.0	86093.0	51421.0	45467.0	25835.0	52802.0	46865.0	38796.0	84185.0	30564.0	17299.0	65090.0	49693.0
CHST3	20744.0	59689.0	7275.0	44313.0	19199.0	5071.0	37232.0	8995.0	17740.0	5656.0	34100.0	3412.0	21819.0	60330.0	19092.0	60880.0	7114.0	10179.0	24202.0	19732.0	18613.0	12220.0	8145.0	10305.0	39711.0	12668.0	37056.0	15171.0	4138.0	17867.0	6214.0	44232.0	19611.0	69989.0	64318.0	26109.0	75700.0	974.0	17369.0	26495.0	20733.0	1881.0	18063.0	5816.0	23700.0	6039.0	61329.0	1859.0	4648.0
CHST2	54873.0	24432.0	57811.0	72925.0	11256.0	10390.0	58119.0	42305.0	28997.0	60418.0	24666.0	23184.0	30104.0	33717.0	19525.0	11052.0	56401.0	56381.0	33420.0	23041.0	18504.0	18577.0	31373.0	28293.0	27141.0	18121.0	16524.0	38419.0	52567.0	34338.0	23248.0	41136.0	25432.0	27172.0	12952.0	20463.0	48273.0	67501.0	28167.0	17427.0	30224.0	46437.0	25813.0	39650.0	28622.0	71886.0	78236.0	38316.0	13450.0
CHST5	54725.0	48440.0	64069.0	62150.0	66877.0	82476.0	57153.0	53142.0	38200.0	52573.0	52468.0	73212.0	56234.0	58353.0	63778.0	68287.0	73688.0	63847.0	49418.0	50687.0	58369.0	61591.0	71173.0	86426.0	77035.0	68448.0	76863.0	45857.0	62921.0	58834.0	81109.0	69297.0	68266.0	64218.0	36586.0	45418.0	78160.0	75047.0	33055.0	68979.0	68612.0	66257.0	37559.0	57436.0	28555.0	77156.0	85739.0	64714.0	76115.0
CHST7	5025.0	43903.0	29510.0	33127.0	22292.0	17712.0	11522.0	5438.0	10512.0	10088.0	26573.0	9583.0	16271.5	5033.0	13997.0	12099.0	15661.0	31931.0	20858.0	76591.0	58928.0	24263.0	14727.0	16147.0	6643.0	45420.0	17106.0	11455.0	3788.0	7403.0	29241.0	22327.0	10916.0	8862.0	19295.0	11527.0	48939.0	15253.0	3699.0	16455.0	10544.0	35031.0	8769.0	21129.0	8679.0	7722.0	10670.0	18301.0	4627.0
CHST6	88704.0	62682.0	88427.0	88018.0	85781.0	81117.0	7091.0	44338.0	16053.0	52407.0	75523.0	72465.0	12107.0	21931.0	24284.0	84838.0	40472.0	39044.0	34596.0	29747.0	81582.0	71406.0	15863.0	53634.0	88006.0	80040.0	25156.0	88839.0	89015.0	17824.0	86510.0	80922.0	89684.0	36529.0	19885.0	70651.0	81710.0	88946.0	73062.0	81597.0	84944.0	59891.0	31252.0	63344.0	49398.0	12390.0	87630.0	2301.0	49054.0
ITGAX	55872.0	27654.0	42144.0	67691.0	82880.0	69296.0	67692.0	58736.0	61696.0	74269.0	59972.0	82131.0	72844.0	66186.0	71438.0	81864.0	64904.0	82953.0	60784.0	56639.0	47872.0	45760.0	62341.0	75031.0	73426.0	40144.0	22687.0	82179.0	37791.0	52441.0	67749.0	75893.0	53293.0	31392.0	88007.0	36578.0	44740.0	74786.0	51549.0	48132.0	31195.0	47703.0	38477.0	27840.0	65777.0	79292.0	58289.0	52029.0	77032.0
HLCS	27450.0	66340.0	37827.0	75968.0	12077.0	31710.0	80196.0	64548.0	55472.0	44203.0	53981.0	64917.0	41539.0	26151.0	23527.0	79717.0	56160.0	23503.0	57688.0	77220.0	34167.0	18963.0	65393.0	65751.0	32056.0	84704.0	69735.0	86589.0	40596.0	61904.0	39090.0	58712.0	77703.0	69350.0	58261.0	22150.0	47556.0	21725.0	13458.0	84932.0	32835.0	32636.0	29103.0	37258.0	34624.0	13954.0	47720.0	69049.0	46253.0
NOG	2977.0	1453.0	6971.0	497.0	53813.0	2253.0	1855.0	2006.0	1414.0	4807.0	6849.0	4123.0	3269.0	13307.0	2052.0	10743.0	8186.0	1657.0	86697.0	667.0	4717.0	55721.0	1774.0	1719.0	2619.0	343.0	12060.0	410.0	897.0	5066.0	3561.0	18082.0	1311.0	81583.0	8363.0	1818.0	4524.0	5924.0	356.0	2716.0	4079.0	741.0	89280.0	308.0	1624.0	1342.0	3530.0	1290.0	1283.0
ITGAV	47942.0	77875.0	7124.0	44895.0	82468.0	40555.0	53960.0	73725.0	78725.0	41163.0	22680.0	83107.0	7328.0	6275.0	13602.0	78962.0	77354.0	83959.0	88369.0	19770.0	83528.0	13705.0	85178.0	20625.0	46345.0	7630.0	14536.0	76087.0	46648.0	11469.0	61250.0	26808.0	23927.0	24871.0	19599.0	20900.0	12602.0	74282.0	19696.0	20242.0	10226.0	52826.0	23737.0	55303.0	78004.0	35717.0	36364.0	44372.0	68139.0
HIBCH	41107.0	39418.0	40644.0	22131.0	46641.0	27080.0	23228.0	83305.0	77161.0	31926.0	74544.0	38196.0	28441.0	70030.0	11692.0	82799.0	73237.0	43249.0	62189.0	50476.0	51843.0	63271.0	35539.0	34311.0	67442.0	18740.0	56417.0	75380.0	59184.0	67727.0	31698.0	20588.0	20048.0	55584.0	16243.0	30024.0	22058.0	51126.0	69461.0	16982.0	70695.0	48667.0	74020.0	80766.0	77652.0	47742.0	75856.0	46010.0	57160.0
CAMK1	27725.0	56969.0	10885.0	21539.0	12173.0	6921.0	35171.0	13404.0	13565.0	13400.0	10100.0	20039.0	14404.0	18845.0	11303.0	8862.0	9190.0	11593.0	7704.0	14420.0	11005.0	21235.0	12854.0	18878.0	54775.0	16296.0	51211.0	58257.0	10808.0	11258.0	4521.0	5518.0	20563.0	6778.0	54021.0	9527.0	26728.0	4504.0	19185.0	5886.0	12994.0	3381.0	13042.0	5434.0	8723.0	13595.0	12107.0	3943.0	73110.0
ITGAL	9664.0	10451.0	7209.0	39780.0	22780.0	68351.0	7913.0	10613.0	32084.0	46634.0	2557.0	74083.0	53450.0	8451.0	7737.0	17427.0	9382.0	84142.0	16176.0	32488.0	13750.0	3096.0	36924.0	26197.0	13879.0	3348.0	2223.0	27247.0	11939.0	2971.0	69823.0	32826.0	23793.0	4116.0	74082.0	9530.0	18198.0	20188.0	12895.0	9983.0	14891.0	11035.0	4416.0	8081.0	6993.0	44845.0	17047.0	21540.0	69681.0
ITGAM	85225.0	88506.0	82858.0	89840.0	89030.0	89548.0	84490.0	89152.0	89355.0	89877.0	78396.0	90219.0	89893.0	61158.0	87077.0	90054.0	89425.0	89896.0	88471.0	88883.0	89687.0	23723.0	89945.0	88544.0	89159.0	57634.0	68053.0	90169.0	86748.0	75041.0	87448.0	89954.0	88826.0	61459.0	41699.0	88284.0	82187.0	89030.0	82934.0	87008.0	81968.0	88971.0	47280.0	89706.0	85996.0	89957.0	87100.0	83643.0	89296.0
HLF	55933.0	78637.0	86790.0	73384.0	65266.0	80746.0	78038.0	78678.0	61849.0	84926.0	79476.0	68717.0	85153.0	88070.0	76741.0	34473.0	74972.0	67045.0	31748.0	87348.0	69282.0	81316.0	27598.0	82696.0	62238.0	62452.0	31389.0	81331.0	64272.0	64159.0	68541.0	84146.0	87738.0	86137.0	32760.0	84243.0	88468.0	67706.0	87916.0	77111.0	88530.0	87064.0	87320.0	30909.0	87901.0	66133.0	21732.0	88083.0	83050.0
NOV	82925.0	66919.0	26929.0	22543.0	78987.0	71060.0	13508.0	54072.0	23825.0	13620.0	78489.0	45815.0	78804.0	10294.0	13295.0	7076.0	39797.0	35104.0	20218.0	24033.0	87700.0	20076.0	81450.0	3180.0	84941.0	5004.0	26936.0	6849.0	77942.0	21644.0	27255.0	49951.0	87968.0	59903.0	12702.0	72816.0	16309.0	82208.0	82856.0	7237.0	88382.0	83160.0	42725.0	57648.0	11352.0	12960.0	43885.0	72942.0	79887.0
ITGAE	15143.0	40291.0	7604.0	6845.0	19241.0	23574.0	44601.0	17359.0	42728.0	13962.0	23757.0	11805.0	12768.0	14636.0	16360.0	7130.0	57255.0	35850.0	14308.0	36681.0	24648.0	22617.0	7403.0	6180.0	7321.0	31610.0	45265.0	5498.0	8740.0	8518.0	11086.0	15649.0	13543.0	17289.0	7097.0	6438.0	16411.0	20687.0	3745.0	4232.0	7616.0	27955.0	4822.0	15511.0	9546.0	37974.0	15298.0	8675.0	4198.0
TMEM8	30735.0	30882.0	54916.0	19505.0	18401.0	73737.0	62357.0	45751.0	14806.0	45435.0	79277.0	8533.0	31228.0	77646.0	62893.0	61392.0	49631.0	15898.0	50126.0	75903.0	32274.0	24656.0	47898.0	62320.0	18503.0	29408.0	7562.0	29649.0	77153.0	56826.0	28732.0	52769.0	37208.0	82854.0	20457.0	26764.0	85249.0	83667.0	31155.0	74127.0	54744.0	29925.0	77215.0	24065.0	77369.0	56769.0	39597.0	27540.0	12816.0
SMAD9	41530.0	64450.0	10101.0	3816.0	23960.0	3435.0	15114.0	8836.0	16826.0	9848.0	12477.0	3384.0	2881.0	30742.0	32825.0	2032.0	4381.0	4983.0	5131.0	16147.0	4473.0	8905.0	10876.0	10721.0	20018.0	17965.0	7445.0	9831.0	15845.0	5581.0	14621.0	10438.0	23341.0	4671.0	50790.0	18351.0	9581.0	7115.0	11121.0	2458.0	13475.0	2606.0	52860.0	3316.0	9847.0	6957.0	4597.0	9081.0	22434.0
TRERF1	70195.0	23576.0	8918.0	75136.0	29485.0	10440.0	27035.0	67809.0	12409.0	44785.0	61191.0	11355.0	45938.0	27680.0	45296.0	19366.0	68133.0	72519.0	23447.0	84906.0	20604.0	55215.0	41402.0	25216.0	71206.0	67098.0	70342.0	32614.0	63312.0	55891.0	67579.0	4996.0	15645.0	23561.0	42384.0	26339.0	28794.0	18225.0	9035.0	6513.0	34811.0	9938.0	32282.0	36478.0	34403.0	82982.0	55076.0	48545.0	77176.0
SMAD5	19972.0	31316.0	40795.0	36655.0	28818.0	9215.0	59026.0	19652.0	69324.0	22978.0	42709.0	64962.0	65271.0	23077.0	31702.0	54802.0	20461.0	41425.0	44360.0	77380.0	46466.0	27939.0	37818.0	67495.0	10413.0	32472.0	30640.0	25501.0	78470.0	36924.0	52751.0	8733.0	66509.0	27514.0	50604.0	42058.0	16238.0	16512.0	26083.0	77736.0	64810.0	62861.0	67982.0	52259.0	54236.0	68997.0	16041.0	24994.0	56500.0
SMAD6	11734.0	24570.0	28642.0	18899.0	6857.0	30621.0	27582.0	19575.0	25787.0	21556.0	14082.0	7571.0	34486.0	34314.0	54925.0	16812.0	19924.0	11075.0	59201.0	29365.0	17641.0	23185.0	26506.0	32743.0	13435.0	11383.0	15759.0	21092.0	10665.0	21144.0	7157.0	40162.0	14966.0	76583.0	49417.0	28403.0	25921.0	3860.0	12277.0	56187.0	23236.0	32668.0	23107.0	5909.0	10684.0	73084.0	41436.0	35878.0	56935.0
SMAD7	76065.0	61914.0	21436.0	30023.0	49289.0	45875.5	41807.0	25733.0	39567.0	49911.0	28757.0	21533.0	61891.0	46263.0	46931.0	84905.0	48371.0	50205.0	38924.0	60692.0	40877.0	28337.0	43780.0	49440.0	69782.0	51669.0	76970.0	11728.0	27772.0	70492.0	11179.0	63725.0	15419.0	73060.0	29633.0	28125.0	80581.0	69605.0	11110.0	42657.0	24093.0	31192.0	37706.0	38035.0	82204.0	72511.0	79247.0	30011.0	38395.0
GOLPH3L	58891.0	85339.0	68276.0	77987.0	69145.0	82805.0	84558.0	82534.0	74908.0	87309.0	82391.0	87883.0	56651.0	73409.0	82544.0	48544.0	86014.0	84226.0	59880.0	78073.0	85652.0	84970.0	83403.0	25108.0	81484.0	86054.0	82497.0	86322.0	78175.0	75026.0	83587.0	75510.0	81718.0	79109.0	23337.0	62581.0	45016.0	78177.0	79254.0	83127.0	64902.0	87085.0	64135.0	86809.0	79933.0	79579.0	81400.0	86774.0	77155.0
SMAD1	87019.0	82467.0	83057.0	85135.0	73146.0	88019.0	84487.0	80733.0	83947.0	84121.0	57923.0	84838.0	85631.0	65934.0	82688.0	85762.0	88702.0	85383.0	77679.0	87439.0	75666.0	77609.0	85252.0	82737.0	85167.0	14090.0	67046.0	78315.0	65941.0	85912.0	85014.0	88592.0	85426.0	73399.0	68371.0	76003.0	69400.0	85005.0	76032.0	87570.0	85227.0	78927.0	58894.0	84130.0	78134.0	80441.0	79788.0	76069.0	84412.0
SMAD2	78479.0	62130.0	43621.0	57168.0	80075.0	77075.0	34232.0	74000.0	79174.0	81806.0	58748.0	82410.0	81287.0	65922.0	69028.0	82518.0	79493.0	81702.0	80161.0	75156.0	79176.0	58999.0	85059.0	35497.0	77455.0	77787.0	80488.0	71743.0	68299.0	59587.0	83031.0	50846.0	42659.0	71105.0	13087.0	51245.0	52181.0	82015.0	41705.0	37878.0	63822.0	77119.0	49412.0	86995.0	80492.0	82026.0	75731.0	82232.0	77390.0
SMAD3	6476.0	25754.0	60560.0	76361.0	53389.0	25153.0	6117.0	14247.0	38519.0	35307.0	20067.0	23556.0	55977.0	19154.0	42544.0	13653.0	40776.0	20456.0	83571.0	67500.0	67682.0	37113.0	14965.0	13556.0	69928.0	29385.0	46356.0	24682.0	25507.0	28758.0	26909.0	22281.0	60060.0	41766.0	15915.0	70727.0	18588.0	9241.0	37434.0	76354.0	64421.0	36678.0	73070.0	25630.0	19969.0	60663.0	20130.0	8199.0	23152.0
F12	5518.0	1498.0	4747.0	18783.0	4763.0	2247.0	4872.0	7140.0	15532.0	20658.0	1760.0	23550.0	6413.0	3708.0	3512.0	63351.0	21721.0	3401.0	29284.0	13715.0	83884.0	73631.0	1896.0	10698.0	9244.0	16513.0	6075.0	19187.0	2367.0	2940.0	18342.0	37976.0	2438.0	15843.0	2420.0	2133.0	16960.0	1423.0	3500.0	17430.0	3725.0	13170.0	3380.0	1616.0	45793.0	4481.0	2352.0	86520.0	1728.0
TMPRSS11A	24257.0	29429.0	5161.0	68292.0	19641.0	85646.0	11894.0	69462.0	66360.0	38807.0	30631.0	29759.0	29830.0	65979.0	74334.0	29455.0	52097.0	44347.0	62673.0	35727.0	39884.0	30249.0	79738.0	34849.0	9177.0	60160.0	44945.0	20455.0	21948.0	63014.0	55945.0	55138.0	49109.0	54365.0	77199.0	80489.0	39784.0	49792.0	31503.0	40307.0	60575.0	63596.0	34221.0	51054.0	59560.0	61726.0	48511.0	47872.0	64976.0
IGF2R	62782.0	20168.0	48011.0	50467.0	23414.0	41005.0	56107.0	75571.0	69605.0	81133.0	31035.0	15325.0	37906.0	41260.0	71300.0	23513.0	75139.0	41795.0	12943.0	40268.0	21873.0	31274.0	28877.0	67839.0	76595.0	70083.0	14372.0	78552.0	44060.0	15734.0	78658.0	72799.0	58045.0	24405.0	10129.0	81722.0	32504.0	83206.0	79776.0	58970.0	72553.0	76915.0	62945.0	18627.0	70338.0	21441.0	34383.0	32250.0	15380.0
IL1RAPL2	70065.0	39366.0	72220.0	54814.0	55576.0	30798.0	46553.0	46891.0	54934.0	41646.0	44649.0	40884.0	47575.0	47304.0	54701.0	43360.0	56735.0	81598.0	74512.0	47282.0	56426.0	57022.0	45076.0	39843.0	48019.0	60457.0	49654.0	53774.0	50017.0	52155.0	53624.0	46850.0	61448.0	69693.0	79110.0	41903.0	45538.0	41854.0	35689.0	54347.0	52866.0	35798.0	39259.0	32878.0	35303.0	64935.0	66419.0	25966.0	81635.0
WDR21C	28639.0	55230.0	79204.0	50381.0	49065.0	55004.0	61769.0	47229.0	67036.0	56008.0	37632.0	74324.0	69577.0	56413.0	86516.0	69603.0	56959.0	38454.0	58359.0	33344.0	38394.0	50187.0	57062.0	71850.0	52800.0	67003.0	32005.0	29685.0	27497.0	41798.0	21976.0	55227.0	33685.0	46342.0	82898.0	89338.0	21454.0	48368.0	55111.0	51702.0	73046.0	45196.0	39492.0	44236.0	69028.0	52276.0	64035.0	89680.0	53940.0
CKS1B	16341.0	26781.0	5526.0	12220.0	15413.0	23854.0	23544.0	69181.0	21475.0	54151.0	67696.0	71635.0	5152.0	20989.0	73224.0	22610.0	51520.0	36094.0	42638.0	40439.0	13784.0	61057.0	55714.0	9522.0	11133.0	62381.0	56295.0	16702.0	14662.0	10447.0	14684.0	51515.0	31118.0	61410.0	7190.0	14465.0	8765.0	6199.0	8349.0	46298.0	6072.0	46686.0	23761.0	37034.0	17066.0	57304.0	14922.0	74535.0	8237.0
SLC36A1	42019.0	52987.0	61760.0	35061.0	58032.0	27240.0	34452.0	38522.0	52251.0	54093.0	44714.0	57180.0	44841.0	53206.0	31295.0	43313.0	62292.0	45831.0	56272.0	44038.0	41942.0	60776.0	50249.0	47510.0	61120.0	48278.0	39839.0	68479.0	55101.0	50608.0	48416.0	54555.0	72590.0	49436.0	80462.0	55996.0	74219.0	52450.0	53385.0	68214.0	59239.0	67359.0	44232.0	46547.0	26538.0	65434.0	48815.0	41951.0	53984.0
C14orf115	767.0	648.0	3612.0	1520.0	723.0	715.0	947.0	883.0	733.0	1669.0	1054.0	1041.0	1983.0	1893.0	12396.0	1003.0	743.0	591.0	654.0	879.0	1185.0	62035.0	644.0	1568.0	635.0	934.0	991.0	812.0	1211.0	1709.0	1175.0	903.0	2248.0	2007.0	27044.0	874.0	1961.0	768.0	1135.0	794.0	2524.0	1776.0	1204.0	550.0	2928.0	835.0	972.0	2731.0	921.0
NSBP1	16658.0	2465.0	26239.0	1702.0	1890.0	4858.0	768.0	10546.0	476.0	2132.0	19436.0	4109.0	1592.0	4380.0	6400.0	2541.0	4933.0	1105.0	3781.0	1453.0	2410.0	6303.0	5237.0	9939.0	75379.0	12176.0	6956.0	1213.0	4421.0	19550.0	12134.0	1356.0	980.0	6134.0	25945.0	752.0	8201.0	24186.0	7524.0	1698.0	4407.0	3402.0	4569.0	6544.0	1235.0	6557.0	6033.0	523.0	26978.0
NPR1	89201.0	88621.0	88139.0	88880.0	88690.0	88976.0	89354.0	88950.0	89345.0	84372.0	79834.0	86218.0	88465.0	86138.0	59687.0	88483.0	89141.0	88760.0	89467.0	87082.0	86882.0	63629.0	82770.0	88897.0	89432.0	39356.0	24976.0	89578.0	90211.0	86171.0	88221.0	75186.0	90137.0	87347.0	85181.0	79377.0	86668.0	65688.0	90015.0	89032.0	89798.0	85955.0	66965.0	88532.0	87288.0	89003.0	85932.0	88458.0	89989.0
ERICH1	29394.0	27352.0	20565.0	17690.0	40209.0	12666.0	6634.0	41495.0	58117.0	9204.0	37368.0	56210.0	7568.0	31972.0	3636.0	56734.0	17943.0	25390.0	15671.0	15502.0	31238.0	33368.0	33550.0	10481.0	16020.0	26563.0	38684.0	23393.0	22261.0	25166.0	9418.0	8540.0	37142.0	18476.0	20618.0	34155.0	8527.0	51368.0	43243.0	64187.0	991.0	7195.0	26770.0	74401.0	11340.0	33890.0	53875.0	13328.0	20110.0
ARTN	62157.0	75019.0	87685.0	72676.0	63267.0	81243.0	80732.0	80370.0	62759.0	85861.0	79127.0	66007.0	85453.0	88572.0	76486.0	35568.0	77907.0	65517.0	35734.0	87814.0	74092.0	81342.0	16807.0	84570.0	49149.0	61532.0	37176.0	80623.0	62155.0	68760.0	66203.0	82645.0	87743.0	85090.0	17568.0	83419.0	89312.0	69471.0	87902.0	72552.0	88158.0	87404.0	88271.0	26847.0	88150.0	65449.0	25561.0	88076.0	83896.0
ART1	60610.0	45995.0	21484.0	37659.0	78786.0	51646.0	34196.0	39712.0	46821.0	30073.0	34634.0	14261.0	27800.0	30458.0	33629.0	62363.0	30729.0	45052.0	56824.0	16082.0	13562.0	8679.0	33803.0	41411.0	44947.0	43322.0	31734.0	38268.0	33653.0	23206.0	45887.0	55706.0	27761.0	45439.0	66040.0	69021.0	31430.0	30852.0	39738.0	33850.0	33552.0	30728.0	42274.0	34117.0	33674.0	51445.0	34630.0	29511.0	27854.0
ART3	245.0	574.0	11170.0	1106.0	731.0	640.0	131.0	288.0	282.0	251.0	220.0	939.0	1750.0	444.0	356.0	506.0	651.0	2142.0	422.0	863.0	878.0	3142.0	1785.0	440.0	719.0	1610.0	506.0	394.0	210.0	227.0	555.0	213.0	239.0	1751.0	19454.0	174.0	598.0	6284.0	412.0	250.0	1.0	493.0	327.0	453.0	142.0	142.0	649.0	158.0	343.0
ART5	9121.0	70881.0	56257.0	27671.0	58092.0	17927.0	57888.0	37832.0	85988.0	29760.0	34741.0	75275.0	20265.0	52103.0	39892.0	79003.0	23639.0	12982.0	54276.0	39342.0	22144.0	89200.0	7531.0	61931.0	87505.0	54729.0	83798.0	21482.0	28144.0	44415.0	35074.0	20190.0	15970.0	38021.0	56277.0	59068.0	88057.0	15337.0	52930.0	19277.0	14415.0	17117.0	28453.0	29426.0	28205.0	11825.0	17204.0	25741.0	85324.5
ART4	16549.0	37814.0	52743.0	18296.0	9945.0	6766.0	13338.0	21240.0	30638.0	44406.0	25767.0	11527.0	28547.0	26747.0	24492.0	5842.0	23343.0	19081.0	24189.0	15229.0	25770.0	35347.0	19707.0	29766.0	13361.0	17742.0	11670.0	22774.0	13757.0	21547.0	24982.0	16539.0	45442.0	19824.0	74376.0	22126.0	19713.0	17908.0	25988.0	24552.0	39258.0	36201.0	52780.0	21596.0	23775.0	14290.0	19340.0	33500.0	12660.0
EPAS1	7742.0	69786.0	18828.0	22073.0	34818.0	26290.0	11850.0	32231.0	16792.0	5499.0	3188.0	26724.0	29412.0	3378.0	15625.0	14760.0	55107.0	45172.0	46838.0	34458.0	27066.0	10900.0	17265.0	12538.0	23732.0	12581.0	6435.0	51731.0	75488.0	6165.0	28162.0	25447.0	30959.0	4624.0	4313.0	47020.0	18118.0	70069.0	6712.0	47753.0	37380.0	27736.0	6074.0	53659.0	11845.0	7414.0	22351.0	25449.0	37565.0
SPTLC1	76128.0	64641.0	48433.0	26916.0	82285.0	53518.0	60862.0	71598.0	55234.0	49948.0	65423.0	82966.0	22763.0	53659.0	74331.0	62478.0	53577.0	77945.0	68199.0	31814.0	84826.0	49119.0	75719.0	30910.0	39381.0	55543.0	72253.0	39680.0	50784.0	38658.0	27484.0	67739.0	77178.0	50380.0	2891.0	45733.0	32889.0	77925.0	24251.0	81337.0	17436.0	46756.0	28179.0	71337.0	38374.0	78513.0	75335.0	68532.0	81159.0
TCEA2	77702.0	69897.0	15988.0	32617.0	75937.0	27966.0	72109.0	79040.0	83370.0	37192.0	75375.0	69844.0	25863.0	81712.0	52792.0	28179.0	9043.0	10089.0	8036.0	26784.0	22838.0	76539.0	7755.0	34905.0	79301.0	79109.0	85773.0	40805.0	70919.0	80549.0	31576.0	41561.0	80667.0	37960.0	46541.0	27181.0	86165.0	8702.0	65468.0	8864.0	38101.0	7727.0	82901.0	30407.0	70339.0	57977.0	66843.0	68415.0	55043.0
TCEA1	31290.0	31998.0	14840.0	14218.0	21180.0	11385.0	25265.0	19392.0	22986.0	4973.0	24311.0	15102.0	26116.0	20323.0	44190.0	43355.0	10716.0	28587.0	37543.0	15391.0	55545.0	23048.0	11533.0	4858.0	13733.0	2596.0	11116.0	7296.0	9469.0	26593.0	9670.0	14599.0	9256.0	49712.0	7616.0	11724.0	30032.0	31040.0	8535.0	21046.0	22381.0	11395.0	5919.0	17533.0	10912.0	20850.0	14753.0	16989.0	23818.0
COX4I2	85368.0	85121.0	74521.0	83615.0	83382.0	82251.0	84660.0	82730.0	84284.0	72804.0	80029.0	80546.0	71518.0	86480.0	86196.0	78503.0	81992.0	81995.0	84215.0	79199.0	82676.0	84260.0	81727.0	68286.0	80693.0	87965.0	82419.0	77935.0	81470.0	65661.0	82173.0	87783.0	74930.0	82079.0	77083.0	86222.0	73707.0	71140.0	49125.0	78722.0	54990.0	44090.0	82511.0	86125.0	68180.0	79808.0	77417.0	75758.0	67677.0
BFAR	22015.0	17038.0	9294.0	44111.0	44335.0	21884.0	19271.0	22964.0	17782.0	30787.0	45090.0	29839.0	9100.0	18496.0	74133.0	24567.0	61719.0	16381.0	7215.0	20417.0	21920.0	19539.0	22899.0	30405.0	17023.0	79376.0	45692.0	29310.0	28694.0	38377.0	26005.0	19429.0	33509.0	27411.0	1878.0	8944.0	33468.0	55127.0	21279.0	23195.0	13817.0	12707.0	32438.0	23926.0	28767.0	25393.0	18934.0	16711.0	44837.0
EDA	57950.0	16378.0	72856.0	40369.0	29834.0	58365.0	86240.0	25384.0	52192.0	66209.0	76891.0	27093.0	70611.0	73315.0	19741.0	85346.0	71074.0	64141.0	75470.0	79456.0	80735.0	54119.0	33746.0	83483.0	77738.0	82243.0	82581.0	23663.0	60863.0	86973.0	7424.0	36250.0	63843.0	19133.0	18676.0	71916.0	88169.0	71128.0	83080.0	88036.0	39714.0	51627.0	88240.0	13028.0	48706.0	60240.0	68590.0	79394.0	22265.0
PIPOX	8980.0	22922.0	38287.0	22042.0	31065.0	17784.0	33357.0	18115.0	14719.0	30155.0	28098.0	8072.0	30998.0	45642.0	12634.0	7998.0	8340.0	14031.0	21027.0	18965.0	10101.0	10452.0	26656.0	27784.0	6506.0	13577.0	11437.0	27628.0	37940.0	22611.0	24737.0	14496.0	46708.0	21642.0	39356.0	10009.0	23737.0	9823.0	27131.0	16936.0	35812.0	28849.0	35278.0	25399.0	45354.0	12327.0	27508.0	28141.0	13518.0
RLF	43048.0	42781.0	21722.0	38047.0	19572.0	17168.0	86682.0	71676.0	17159.0	57277.0	36450.0	23323.0	19970.0	62785.0	65028.0	58483.0	44469.0	16899.0	10696.0	53669.0	24165.0	12567.0	48287.0	32778.0	39498.0	41055.0	30142.0	25997.0	39637.0	46921.0	22075.0	19285.0	27867.0	13408.0	3800.0	52557.0	15930.0	22741.0	36876.0	7192.0	27098.0	47495.0	18908.0	21293.0	37133.0	25327.0	23821.0	23046.0	34441.0
MCF2L	85126.0	57869.0	37789.0	79918.0	86414.0	33454.0	18556.0	35799.0	37227.0	5148.0	10596.0	11465.0	68357.0	15999.0	18897.0	38777.0	25894.0	9515.0	12044.0	24129.0	18624.0	9439.0	8598.0	8548.0	73465.0	19171.0	65322.0	62567.0	80459.0	46611.0	34890.0	15004.0	15422.0	8725.0	53148.0	81844.0	54843.0	24711.0	34553.0	58288.0	72098.0	49796.0	42898.0	50636.0	70638.0	33000.0	58444.0	29293.0	13119.0
LEO1	9008.0	19677.0	25883.0	27300.0	20743.0	21651.0	10687.0	9573.0	7073.0	11536.0	20908.0	54591.0	41974.0	14503.0	40506.0	25039.0	25240.0	13340.0	11255.0	27280.0	9840.0	49278.0	33419.0	8789.0	12063.0	3935.0	23510.0	36931.0	8194.0	15006.0	15727.0	9046.0	16533.0	15667.0	11882.0	37727.0	7605.0	18764.0	21225.0	57543.0	21605.0	69166.0	12960.0	18065.0	7528.0	26082.0	35434.0	14183.0	23722.0
ATP1A4	8050.0	15222.0	3072.0	6999.0	19081.0	4989.0	16910.0	11246.0	14751.0	9748.0	18096.0	15644.0	4457.0	10533.0	7977.0	15652.0	3522.0	7085.0	22153.0	7534.0	11785.0	9227.0	24331.0	7714.0	14791.0	4820.0	10292.0	6244.0	16010.0	15295.0	2515.0	1629.0	27079.0	6271.0	47201.0	2536.0	19014.0	7720.0	14722.0	11008.0	9651.0	2226.0	32424.0	7130.0	14360.0	44726.0	25313.0	3968.0	52349.0
ATP1A3	22164.0	29868.0	25463.0	23243.0	35387.0	32440.0	24561.0	29872.0	32222.0	38915.0	41258.0	39642.0	30299.0	30114.0	25747.0	38764.0	14538.0	16095.0	39848.0	34482.0	30507.0	27951.0	33556.0	46457.0	66368.0	17255.0	18589.0	33850.0	62572.0	34264.0	19582.0	6470.0	69574.5	17894.0	34789.0	16589.0	55457.0	21235.0	57058.0	56565.0	26291.0	19067.0	78571.0	30891.0	28548.0	65890.0	43057.0	21455.0	69443.0
ATP1A2	3913.0	86318.0	37652.0	702.0	43116.0	931.0	28776.0	12750.0	30884.0	23776.0	45988.0	1314.0	45682.0	10752.0	86707.0	194.0	347.0	1417.0	10000.0	5775.0	4628.0	83620.0	381.0	190.0	6854.0	54667.0	27469.0	1718.0	2041.0	25958.0	5481.0	34354.0	1090.0	37335.0	29619.0	21131.0	88669.0	1712.0	5686.0	30782.0	16215.0	696.0	1376.0	1354.0	27675.0	837.0	13141.0	1738.0	845.0
ATP1A1	31886.0	60468.0	63393.0	49608.0	45389.0	43059.0	28535.0	35371.0	28842.0	55621.0	63414.0	28956.0	51890.0	62739.0	35166.0	28920.0	38753.0	21855.0	57657.0	66012.0	46786.0	57542.0	24102.0	65173.0	37388.0	29068.0	31667.0	69749.0	61441.0	50612.0	47473.0	37141.0	82214.0	37738.0	87085.0	70917.0	57348.0	36539.0	79435.0	67953.0	79547.0	68278.0	77920.0	42749.0	58027.0	65482.0	77477.0	48844.0	63398.0
CRTAP	12909.0	54111.0	56096.0	5773.0	49226.0	26770.0	39922.0	12808.0	24287.0	7731.0	9238.0	18960.0	49907.0	10496.0	2919.0	9136.0	6667.0	24642.0	14361.0	28216.0	24140.0	9311.0	9126.0	10899.0	16741.0	6733.0	25421.0	27896.0	17331.0	19690.0	19357.0	7410.0	13171.0	20283.0	9172.0	21454.0	19673.0	14844.0	19194.0	15552.0	19125.0	50223.0	35725.0	14370.0	35920.0	11161.0	19785.0	8289.0	71410.0
DHX8	35171.0	12626.0	31706.0	33797.0	15325.0	44969.0	53073.0	41150.0	20905.0	65767.0	67501.0	66830.0	42302.0	24450.0	31350.0	31588.0	69068.0	48140.0	38397.0	23080.0	51746.0	57746.0	21923.0	22812.0	37065.0	54479.0	29866.0	68062.0	22428.0	33964.0	43532.0	51583.0	30896.0	44239.0	56454.0	28009.0	36660.0	30516.0	30914.0	36341.0	26393.0	41121.0	59377.0	43262.0	52298.0	27323.0	18984.0	38952.0	23899.0
SPHK1	6794.0	3429.0	7049.0	5583.0	21814.0	53859.0	3259.0	4683.0	9309.0	3955.0	1934.0	4120.0	6156.0	1451.0	1256.0	10124.0	10008.0	5603.0	2203.0	1142.0	4369.0	1384.0	5997.0	2230.0	3170.0	1179.0	1372.0	3272.0	1374.0	1076.0	2170.0	74801.0	7313.0	2440.0	716.0	13769.0	3603.0	2805.0	3943.0	1731.0	4232.0	14956.0	1166.0	3654.0	2223.0	3352.0	924.0	16657.0	4925.0
DPT	85001.0	88808.0	65861.0	8010.0	89601.0	88283.0	84441.0	84735.0	87742.0	19186.0	78434.0	11820.0	54458.0	13569.0	82299.0	88269.0	86616.0	76744.0	82731.0	17855.0	9208.0	24778.0	51612.0	43187.0	23864.0	23162.0	9900.0	8466.0	12745.0	10552.0	74564.0	90035.0	33772.0	9626.0	55779.0	74143.0	14298.0	18184.0	12279.0	1836.0	89382.0	58326.0	35307.0	60196.0	24833.0	16009.0	6620.0	54400.0	6001.0
BPESC1	35762.0	44892.0	33818.0	47636.0	75921.0	67607.0	52893.0	14679.0	27754.0	17409.0	30725.0	43307.0	52131.0	6434.0	58325.0	68058.0	33198.0	41501.0	47877.0	68115.0	57321.0	46362.0	38604.0	36841.0	63103.0	27776.0	39879.0	74630.0	42150.0	36361.0	22976.0	43245.0	68912.0	42256.0	61486.0	8836.0	64044.0	62877.0	52277.0	31808.0	62689.0	45334.0	21542.0	42442.0	21465.0	48543.0	68853.0	27783.0	46192.0
IPO13	72625.0	68390.0	65517.0	73395.0	38139.0	40365.0	80471.0	74085.0	56254.0	79245.0	50885.0	45058.0	55672.0	46110.0	55962.0	67901.0	72138.0	43782.0	27471.0	63801.0	50258.0	50824.0	34151.0	70547.0	67644.0	72608.0	64349.0	72993.0	56477.0	72975.0	68192.0	63894.0	79190.0	20643.0	46754.0	69488.0	78411.0	69610.0	85230.0	24547.0	52129.0	45273.0	68102.0	19427.0	37916.0	25096.0	37021.0	50493.0	58558.0
CPEB4	38766.0	46172.0	38483.0	19582.0	65291.0	50523.0	22506.0	30968.0	60124.0	18508.0	21391.0	14716.0	24162.0	18201.0	13590.5	5919.0	14188.0	33348.0	42057.0	3980.0	68402.0	13845.0	74931.0	81349.0	79801.0	10300.0	15370.0	79894.0	60811.0	8559.0	17308.0	9900.0	40379.0	13335.0	2760.0	29198.0	24595.0	32350.0	76056.0	66398.0	34067.0	83745.0	55543.0	19532.0	29287.0	17257.0	14091.0	64035.0	40868.0
C9orf100	16598.0	14931.0	37926.0	27732.0	7534.0	24905.0	28452.0	31533.0	11459.0	21780.0	12828.0	63822.0	13807.0	24940.0	19887.0	29213.0	19576.0	15074.0	25600.0	16657.0	23091.0	27157.0	73695.0	49080.0	15843.0	20254.0	20521.0	32584.0	15115.0	15845.0	21327.0	18695.0	45274.0	22292.0	63447.0	21862.0	21391.0	7700.0	25525.0	60744.0	14942.0	38351.0	21602.0	13267.0	19755.0	54923.0	20737.0	48116.0	23893.0
TERF2IP	34667.0	51443.0	26836.0	31954.0	47521.0	60345.0	20168.0	21409.0	12500.0	33020.0	45628.0	38338.0	22766.0	39626.0	45773.0	62651.0	29445.0	50548.0	44846.0	42080.0	17313.0	34679.0	37811.0	38750.0	67750.0	19337.0	63212.0	15846.0	48420.0	73723.0	29978.5	35892.0	37874.0	71460.0	1599.0	16762.0	71511.0	68277.0	26561.0	27859.0	27987.0	25028.0	57348.0	30073.0	35633.0	16640.0	68757.0	27654.0	54676.0
CPEB2	38101.0	57112.0	11621.0	44722.0	49600.0	13519.0	13284.0	9206.0	25326.0	28723.0	31521.0	8813.0	23368.0	17095.0	24769.0	4685.0	37977.0	14496.0	17368.0	26188.0	12707.0	18289.0	52313.0	38810.0	34763.0	8342.0	13918.0	6242.0	25680.0	74170.0	11450.0	6881.0	3124.0	19968.0	55116.0	22363.0	75826.0	57929.0	2332.0	8334.0	6928.0	3064.0	5801.0	51251.0	8641.0	14244.0	24559.0	9980.0	30640.0
SIRPD	67649.0	39546.0	46044.0	68726.0	76277.0	74229.0	61721.0	46205.0	38310.0	78723.0	54933.0	83931.0	64463.0	65841.0	73836.0	63444.0	35062.0	86767.0	65298.0	61557.0	67498.0	69078.0	81998.0	69863.0	68040.0	73862.0	43876.0	65866.0	54979.0	58795.0	48354.0	79852.0	58978.0	40125.0	74301.0	54216.0	47702.0	80680.0	70544.0	75082.0	57449.0	35622.0	34290.0	79485.0	42666.0	73241.0	29778.0	77824.0	71095.0
ABAT	4946.0	6617.0	3619.0	38126.0	1567.0	4005.0	76014.0	77933.0	8052.0	26550.0	83631.0	21094.0	20696.0	31369.0	27487.0	2109.0	82370.0	15949.0	1911.0	61328.0	2731.0	10241.0	81883.0	19233.0	74781.0	85525.0	23867.0	9222.0	3980.0	78584.0	45662.0	13523.0	5336.0	18817.0	37867.0	4820.0	36656.0	85465.0	1582.0	4452.0	2414.0	61806.0	83826.0	30498.0	23522.0	52031.0	35112.0	5645.0	6352.0
FRG1	27673.0	13721.0	33984.0	23079.0	36045.0	32600.0	14754.0	42644.0	26886.0	27712.0	23531.0	22891.0	46540.0	18177.0	36078.0	63240.0	19005.0	29260.0	15158.0	5290.0	13403.0	39450.0	54020.0	26650.0	33589.0	20198.0	29413.0	17650.0	12960.0	37548.0	45285.0	66204.0	15243.0	23747.0	8221.0	33918.0	9894.0	58332.0	22467.0	46190.0	25007.0	34127.0	16575.0	47161.0	17842.0	19045.0	15908.0	30511.0	23704.0
RHEBL1	15690.0	4015.0	36802.0	17988.0	17712.0	4976.0	12437.0	20236.0	32577.0	32029.0	33460.0	13654.0	28761.0	10912.0	24318.0	17642.0	8727.0	15632.0	8477.0	10149.0	20999.0	23745.0	21568.0	18389.0	18540.0	21295.0	9427.0	15240.0	3973.0	11187.0	53748.0	13145.0	17165.0	7712.0	25757.0	20170.0	12472.0	13132.0	9773.0	17753.0	11370.0	20701.0	30529.0	15231.0	18195.0	86325.0	21210.0	19558.0	5692.0
IFT80	72752.0	36871.0	42418.0	82323.0	58152.0	29831.0	54982.0	63328.0	83437.0	72368.0	82992.0	84916.0	82325.0	68780.0	52441.0	48280.0	83776.0	28934.0	81778.0	35366.0	69768.0	76696.0	82080.0	71167.0	60415.0	79137.0	40690.0	71830.0	86114.0	60846.0	79563.0	59913.0	18494.0	54870.0	64011.0	76041.0	27060.0	64938.0	22409.0	17902.0	68163.0	58397.0	80768.0	79886.0	44272.0	57589.0	42542.0	83470.0	55071.0
C20orf141	22321.0	66008.0	53583.0	31611.0	75312.0	59787.0	88999.0	74125.0	82330.0	79214.0	24857.0	42006.0	52542.0	64369.0	73561.0	32162.0	46659.0	39662.0	47409.0	38198.0	22755.0	82665.0	77298.0	67526.0	80745.0	55753.0	81237.0	86976.0	60573.0	48843.0	72973.0	61259.0	36871.0	36499.0	77987.0	80192.0	35636.0	70594.0	54659.0	79022.0	22383.0	72141.0	16658.0	37185.0	59086.0	28838.0	85892.0	56841.0	76529.0
SARDH	4355.0	8405.0	7310.0	4728.0	4300.0	12214.0	9755.0	7212.0	13374.0	5543.0	3853.0	4518.0	6799.0	25796.0	4158.0	7835.0	19413.0	7029.0	7609.0	7913.0	11638.0	12665.0	9072.0	6033.0	1374.0	3745.0	14213.0	8945.0	14964.0	18912.0	4282.0	12332.0	9902.0	9262.0	44272.0	12315.0	29706.0	2288.0	10374.0	3686.0	13696.0	16072.0	35762.0	4900.0	22455.0	2851.0	4379.0	6424.0	18542.0
SP1	61808.0	76334.0	58518.0	68265.0	66677.0	65824.0	87202.0	78823.0	78605.0	79051.0	51954.0	82456.0	53980.0	39600.0	38635.0	83699.0	52175.0	81291.0	83211.0	84819.0	78265.0	49444.0	79314.0	60232.0	28902.0	78660.0	68521.0	73127.0	65768.0	65552.0	68883.0	65753.0	75415.0	70958.0	40062.0	68858.0	20840.0	77699.0	83801.0	84076.0	65238.0	83915.0	77207.0	66638.0	40069.0	76969.0	80617.0	41985.0	60956.0
SP2	62155.0	29662.0	21175.0	28413.0	24685.0	28771.0	54062.0	23765.0	29192.0	26659.0	39596.0	64352.0	20213.0	23744.0	19968.0	59157.0	28733.0	66393.0	38556.0	18593.0	51183.0	20402.0	63400.0	7994.0	26342.0	30049.0	76715.0	38993.0	25849.0	28745.0	18551.0	25285.0	26068.0	18310.0	42726.0	21500.0	20275.0	40340.0	30607.0	39161.0	31623.0	11588.0	28612.0	23266.0	24017.0	38947.0	69972.0	40244.0	56633.0
KISS1R	47102.0	78053.0	87197.0	77965.0	68398.0	82129.0	77504.0	79376.0	62667.0	85037.0	74006.0	71858.0	84907.0	88227.0	70521.0	47495.0	78997.0	59812.0	48150.0	85066.0	73223.0	83113.0	41372.0	78965.0	59407.0	65362.0	29600.0	80848.0	65480.0	66441.0	69108.0	83759.0	88131.0	86648.0	13780.0	79892.0	87991.0	67534.0	88326.0	78387.0	88965.0	86917.0	84653.0	55780.0	86987.0	68077.0	22987.0	88538.0	82915.0
NUP93	3324.0	7950.0	3015.0	5302.0	3581.0	13532.0	3990.0	4814.0	2495.0	5038.0	5156.0	9283.0	1771.0	4178.0	8590.0	6666.0	3076.0	11866.0	5489.0	8160.0	2496.0	7742.0	10716.0	4764.0	6025.0	11644.0	14655.0	3300.0	6121.0	6890.0	1792.0	14292.0	6942.0	19247.0	4012.0	1650.0	12928.0	76725.0	4795.0	48521.0	3636.0	3048.0	7373.0	4812.0	3247.0	5964.0	19125.0	3321.0	4332.0
IL10RB	66023.0	76596.0	24525.0	71428.0	71349.0	56592.0	86436.0	80661.0	78560.0	59047.0	21769.0	78995.0	45298.0	42229.0	21509.0	45404.0	40351.0	77572.0	38601.0	68628.0	70144.0	20588.0	65978.0	66487.0	56601.0	28060.0	47500.0	52868.0	61482.0	78940.0	38372.0	24893.0	71659.0	40533.0	11971.0	18609.0	38620.0	31415.0	71381.0	54373.0	26920.0	27485.0	14488.0	69684.0	33616.0	80151.0	81251.0	48382.0	82480.0
CREB5	67803.0	60653.0	20969.0	29026.0	21336.0	22657.0	26856.0	17558.0	19220.0	18139.0	52656.0	10966.0	12483.0	19395.0	15022.0	12560.0	26498.0	12493.0	33677.0	37250.0	18747.0	46733.0	36203.0	15080.0	24401.0	84758.0	23711.0	29893.0	5658.0	31697.0	8978.0	41153.0	17294.0	68664.0	25873.0	65388.0	59506.0	26997.0	7521.0	82348.0	43118.0	12364.0	45276.0	15108.0	83583.0	7905.0	6247.0	22646.0	14987.0
ATG4D	27843.0	16184.0	55513.0	43758.0	28869.0	61158.0	30308.0	35386.0	10384.0	9631.0	12809.0	42810.0	71816.0	22122.0	23984.0	58733.0	75385.0	12943.0	13621.0	21776.0	19838.0	51844.0	79729.0	38501.0	11014.0	70758.0	49387.0	21325.0	20572.0	43124.0	60368.0	48156.0	44615.0	12208.0	70497.0	46877.0	28866.0	13043.0	31787.0	14763.0	48148.0	41398.0	15327.0	78172.0	15689.0	33673.0	20351.0	78813.0	47833.0
PHOX2A	51713.0	62331.0	69556.0	80894.0	53417.0	49986.0	82468.0	79619.0	72444.0	63732.0	58829.0	61750.0	75761.0	83092.0	63770.0	29612.0	73115.0	71033.0	49783.0	74341.0	71228.0	72506.0	58135.0	68853.0	65939.0	53572.0	62248.0	69466.0	74885.0	49794.0	64363.0	68906.0	78100.0	75945.0	46226.0	74183.0	80471.0	56820.0	75271.0	69506.0	74421.0	79047.0	78797.0	56100.0	57270.0	52020.0	38638.0	80006.0	66318.0
PHOX2B	51258.0	62533.0	29780.0	64403.0	83645.0	28084.0	80996.0	59160.0	59670.0	80316.0	57235.0	59504.0	57771.0	49546.0	73438.0	21396.0	49715.0	75747.0	61877.0	64459.0	51597.0	36742.0	69947.0	84526.0	40135.0	69248.0	70861.0	31490.0	65855.0	62102.0	58239.0	64103.0	45846.0	73634.0	69186.0	53087.0	51900.0	58446.0	66406.0	74279.0	41657.0	68152.0	42660.0	89201.0	55792.0	77396.0	55544.0	65404.0	37227.0
TNRC4	28757.0	41465.0	27852.0	12752.0	59048.0	18530.0	30909.0	20018.0	35768.0	18770.0	51659.0	25048.0	21164.0	31885.0	81042.0	10486.0	39831.0	61893.0	77434.0	12734.0	19319.0	68427.0	32867.0	35057.0	60113.0	89248.0	54488.0	17294.0	19864.0	45850.0	41052.0	54420.0	14461.0	17516.0	75962.0	89612.0	41770.0	14140.0	40805.0	52750.0	19241.0	34262.0	35126.0	19102.0	21490.0	11683.0	64308.0	22785.0	23230.0
UPK2	29175.0	49045.0	60797.0	40435.0	30014.0	35518.0	54023.0	38692.0	58716.0	70489.0	57864.0	28778.0	68979.0	61018.0	78384.0	46670.0	54520.0	59540.0	34638.0	60608.0	59433.0	58445.0	41287.0	50349.0	48738.0	83624.0	67001.0	54239.0	45208.0	72933.0	44839.0	46378.0	68936.0	86207.0	69967.0	48699.0	74768.0	35046.0	71899.0	50004.0	71198.0	49595.0	70635.0	48373.0	63885.0	36600.0	65684.0	56622.0	33945.0
GPT2	58358.0	64919.0	15993.0	22858.0	17836.0	57990.0	15031.0	13206.0	18380.0	48937.0	53402.0	21145.0	19656.0	53085.0	81160.0	72837.0	25021.0	8820.0	16089.0	69898.0	8075.0	49323.0	78512.0	84507.0	86433.0	61816.0	76409.0	24064.0	34425.0	82709.0	19742.0	34660.0	26072.0	71776.0	14184.0	37576.0	84304.0	79424.0	13410.0	82284.0	80852.0	21364.0	52870.0	13864.0	13063.0	24903.0	78281.0	42277.0	38645.0
CFD	16841.0	69077.0	7059.0	67607.0	46637.0	21921.0	33148.0	48797.0	81615.0	5842.0	3871.0	22038.0	68379.0	3557.0	7670.0	9634.0	2009.0	47670.0	13909.0	42365.0	10261.0	1703.0	14832.0	3938.0	6968.0	7265.0	2183.0	15778.0	10759.0	2604.0	18443.0	71505.0	14565.0	7304.0	25887.0	24635.0	3419.0	2483.0	53629.0	6766.0	31335.0	33635.0	3891.0	6680.0	11717.0	17034.0	1940.0	38429.0	6571.0
CFB	84896.0	85139.0	90190.0	90030.0	87550.0	85591.0	89291.0	89806.0	90111.0	90412.0	87007.0	90086.0	89828.0	76103.0	21314.0	89401.0	88371.0	90297.0	85977.0	89177.0	90329.0	82867.0	89597.0	90034.0	88459.0	7583.0	37987.0	89985.0	88743.0	86617.0	88760.0	81870.0	90235.0	89747.0	69207.0	85630.0	84241.0	88413.0	90073.0	89497.0	82395.0	90011.0	32120.0	90033.0	80186.0	90238.0	89472.0	89948.0	90176.0
OR5P3	49874.0	39415.0	69133.0	9633.0	85456.0	49637.0	72746.0	28765.0	1713.0	73295.0	20791.0	72273.0	31541.0	32109.0	50651.0	45724.0	49240.0	74784.0	38581.0	58167.0	14147.0	55928.0	28506.0	71515.0	65615.0	73817.0	69898.0	36650.0	13522.0	60316.0	54691.0	49726.0	54583.0	40581.0	71684.0	76007.0	38386.0	35233.0	50456.0	45148.0	64435.0	62946.0	52744.0	45038.0	20941.0	43053.0	48618.0	26065.0	37951.0
LHPP	72589.0	48347.0	87791.0	80709.0	70642.0	78697.0	78403.0	83888.0	63140.0	80298.0	66489.0	58842.0	83847.0	86945.0	61055.0	62347.0	65776.0	56629.0	49607.0	84552.0	72019.0	33342.0	49174.0	78705.0	58769.0	79445.0	75347.0	65486.0	75750.0	82733.0	80666.0	79417.0	75487.0	85304.0	36699.0	74476.0	82062.0	72183.0	83299.0	82335.0	80541.0	69970.0	85393.0	77280.0	81341.0	66576.0	70205.0	60928.0	38495.0
CPM	68379.0	80088.0	6221.0	40314.0	22382.0	84201.0	89397.0	84742.0	33871.0	18878.0	6880.0	40446.0	17360.0	7512.0	5843.0	9191.0	4902.0	56560.0	4075.0	64978.0	78088.0	36521.0	87854.0	23293.0	5834.0	17172.0	5933.0	77770.0	88708.0	1825.0	63516.0	7602.0	22800.0	5180.0	17134.0	3706.0	76255.0	82941.0	17831.0	27025.0	5632.0	2632.0	82983.0	2909.0	37585.0	13122.0	65690.0	6118.0	19636.0
PNN	26025.0	8441.0	14728.0	23404.0	19568.0	8684.0	4911.0	21206.0	11408.0	6226.0	5359.0	21491.0	34350.0	8323.0	11545.0	57231.0	35679.0	8245.0	24922.0	9123.0	4441.0	3980.0	23946.0	25682.0	9446.0	9632.0	24205.0	19987.0	36237.0	13129.0	19995.0	15539.0	4964.0	2606.0	5148.0	40199.0	4267.0	8353.0	3045.0	79881.0	57936.0	11881.0	8691.0	22757.0	3234.0	18228.0	48275.0	32177.0	23605.0
AAAS	26973.0	16316.0	49061.0	57443.0	10282.0	16926.0	51584.0	52488.0	28106.0	42873.0	28506.0	41169.0	49769.0	44715.0	44505.0	21166.0	16853.0	20484.0	19556.0	19472.0	17200.0	30535.0	8033.0	43096.0	33278.0	80077.0	33371.0	50850.0	23026.0	34894.0	54568.0	58270.0	47233.0	25528.0	14998.0	52483.0	56598.0	20061.0	56546.0	35669.0	40137.0	15062.0	61662.0	12035.0	12404.0	32479.0	26993.0	43271.0	27118.0
HAMP	5488.0	6279.0	11652.0	8599.0	4721.0	46139.0	3774.0	4999.0	8858.0	6823.0	3450.0	28962.0	7294.0	11545.0	2482.0	3260.0	2905.0	22336.0	4993.0	11991.0	5208.0	3651.0	4485.0	28665.0	1861.0	4498.0	1856.0	20498.0	8075.0	3479.0	11431.0	4266.0	10375.0	4919.0	1496.0	9074.0	8400.0	46328.0	10091.0	4047.0	17704.0	10652.0	2593.0	3682.0	8021.0	8958.0	1862.0	17218.0	4457.0
SIDT1	3016.0	4371.0	31072.0	70015.0	1684.0	2361.0	3788.0	10871.0	3034.0	3461.0	3809.0	3425.0	3492.0	2283.0	2468.0	37699.0	1163.0	72046.0	4948.0	2343.0	3406.0	3484.0	8268.0	9189.0	1402.0	2078.0	4280.0	5177.0	5065.0	2698.0	3626.0	1893.0	2152.0	1851.0	37592.0	6376.0	3548.0	12957.0	4245.0	36183.0	4169.0	936.0	3800.0	3220.0	1092.0	2478.0	13499.0	13419.0	67220.0
CSK	12914.0	29254.0	68157.0	61838.0	15255.0	38674.0	32498.0	21426.0	47177.0	66907.0	33303.0	28748.0	70296.0	73102.0	40332.0	12815.0	25091.0	34194.0	33377.0	68591.0	30892.0	49720.0	14605.0	36255.0	9677.0	28697.0	10566.0	26624.0	23338.0	25962.0	24391.0	41143.0	61926.0	55586.0	19067.0	28424.0	71513.0	15291.0	77138.0	19136.0	73647.0	43337.0	68853.0	18865.0	72221.0	30731.0	10933.0	67182.0	37049.0
SIX4	86812.0	56794.0	73636.0	87369.0	84681.0	81276.0	62704.0	81416.0	79294.0	72757.0	75267.0	60462.0	80404.0	87523.0	65970.0	86902.0	76142.0	31047.0	78745.0	70511.0	81820.0	68741.0	79469.0	80547.0	80251.0	65596.0	86834.0	63088.0	85433.0	87732.0	76442.0	64888.0	71158.0	73755.0	26064.0	81512.0	84657.0	80963.0	75085.0	89265.0	42463.0	82983.0	79850.0	81430.0	83143.0	88384.0	86075.0	62893.0	60964.0
SIX5	30054.0	31748.0	47867.0	35515.0	19867.0	30668.0	56622.0	29992.0	62444.0	47605.0	24932.0	44301.0	34160.0	51821.0	35472.0	17701.0	28500.0	33265.0	42096.0	23031.0	39570.0	40270.0	34104.0	44537.0	27405.0	34305.0	28574.0	42903.0	43614.0	38227.0	17369.0	47512.0	50903.0	39613.0	89838.0	23928.0	71961.0	26641.0	49166.0	20804.0	57696.0	21528.0	52770.0	44221.0	68314.0	32496.0	36805.0	27526.0	36308.0
SIX6	1183.0	592.0	3403.0	2263.0	1622.0	2175.0	2088.0	1078.0	2372.0	1876.0	4070.0	2980.0	5243.0	10936.0	957.0	1644.0	3247.0	3051.0	1754.0	1189.0	4351.0	3539.0	3880.0	1843.0	1449.0	2433.0	1717.0	2536.0	2468.0	2879.0	2893.0	1510.0	2775.0	5006.0	5332.0	1464.0	3778.0	1605.0	3656.0	2151.0	7060.0	8169.0	3659.0	3096.0	2771.0	2213.0	1801.0	4600.0	1941.0
SAGE1	1193.0	1400.0	449.0	2610.0	1425.0	1022.0	10449.0	1656.0	54955.0	1695.0	1986.0	2257.0	4453.0	2779.0	4473.0	3118.0	25832.0	1695.0	25811.0	4306.0	1144.0	55867.0	1462.0	5014.0	2423.0	2555.0	3301.0	3793.0	19414.0	2908.0	2773.0	1960.0	3586.0	4456.0	82841.0	1586.0	2036.0	5439.0	1158.0	3208.0	19345.0	752.0	5940.0	3658.0	78219.0	1461.0	2362.0	81207.0	3474.0
SIX1	89248.0	777.0	73573.0	90072.0	88341.0	86697.0	3394.0	39312.0	6779.0	1921.0	82043.0	1446.0	11670.0	89805.0	7532.0	88698.0	1150.0	2434.0	1049.0	1776.0	54866.0	2388.0	86570.0	64951.0	84236.0	49181.0	84138.0	19518.0	76506.0	89049.0	51953.0	14765.0	23719.0	78625.0	14294.0	89514.0	86161.0	86885.0	77970.0	89884.0	19015.0	7116.0	89795.0	32668.0	84544.0	1041.0	69796.0	5406.0	61481.0
SIX2	18110.0	22623.0	31001.0	15241.0	61161.0	23096.0	57910.0	24313.0	50058.0	41744.0	26638.0	16994.0	26131.0	41738.0	22690.0	17151.0	13358.0	18148.0	37562.0	22693.0	52805.0	24885.0	26376.0	29081.0	19843.0	25134.0	66383.0	30632.0	85161.0	21071.0	13044.0	18129.0	59717.0	24716.0	73574.0	25889.0	72394.0	19607.0	35776.0	16836.0	43511.0	13412.0	39672.0	6378.0	21516.0	10369.0	11356.0	24447.0	28595.0
SIX3	53406.0	67251.0	82022.0	72699.0	55979.0	71719.0	68287.0	67237.0	56764.0	78753.0	85060.0	64693.0	78558.0	86972.0	82846.0	45347.0	69807.0	64056.0	76565.0	77167.0	72608.0	75690.0	63386.0	76040.0	48490.0	66257.0	32737.0	84846.0	43272.0	50396.0	64609.0	76610.0	82620.0	84843.0	83478.0	64294.0	74994.0	59960.0	81745.0	77106.0	83994.0	81784.0	85055.0	42262.0	72137.0	46796.0	69483.0	83590.0	67817.0
TGIF2LX	65114.0	65788.0	27576.0	36795.0	33988.0	17733.0	52425.0	26945.0	66848.0	78863.0	86894.0	51560.0	32309.0	19723.0	81459.0	78080.0	27790.0	74411.0	32821.0	25964.0	34129.0	79909.0	40531.0	46376.0	89736.0	29228.0	39487.0	71623.0	32879.0	17395.0	21090.0	46127.0	47142.0	49375.0	77741.0	17081.0	38438.0	58990.0	65073.0	73585.0	72324.0	33428.0	16919.0	86342.0	47971.0	65649.0	31081.0	79248.0	55586.0
NAALAD2	2661.0	23072.0	30249.0	2640.0	6375.0	3607.0	9786.0	3218.0	4846.0	11425.0	85743.0	20515.0	5532.0	10835.0	7794.0	6232.0	10212.0	5266.0	9496.0	18388.0	11855.0	7442.0	13211.0	3575.0	51005.0	9871.0	26007.0	9940.0	7467.0	15303.0	7503.0	7966.0	12035.0	12305.0	30670.0	78152.0	14114.0	10474.0	11929.0	10977.0	18303.0	9937.0	39360.0	7039.0	21011.0	7089.0	8242.0	3717.0	20303.0
LRRC41	47050.0	18282.0	32033.0	36516.0	16251.0	19403.0	10563.0	76777.0	49096.0	50042.0	87689.5	38440.0	30006.0	55133.0	7113.0	57472.0	82396.0	30220.0	10129.0	52810.0	52062.0	36095.0	35376.0	76189.0	29400.0	44199.0	33707.0	50177.0	41609.0	78665.0	69418.0	71662.0	70882.0	20687.0	29517.0	40255.0	84209.0	59455.0	81022.0	14470.0	21276.0	33202.0	30139.0	24936.0	23808.0	44173.0	69909.0	7255.0	68805.0
PLCZ1	45346.0	49238.0	60402.0	43809.0	30795.0	53315.0	65653.0	49025.0	24818.0	62921.0	42422.0	56791.0	83277.0	20350.0	48279.0	59440.0	66614.0	30723.0	64835.0	56430.0	51477.0	47794.0	11182.0	45688.0	40914.0	39032.0	27342.0	66019.0	34643.0	56698.0	25553.0	45768.0	62107.0	53181.0	65171.0	61416.0	64420.0	48710.0	54388.0	62356.0	46340.0	62575.0	34230.0	70394.0	29886.0	15451.0	49207.0	62313.0	53310.0
KNDC1	52759.0	29025.0	37999.0	31252.0	39732.0	21060.0	24557.0	39109.0	57448.0	49619.0	45887.0	33346.0	27355.0	41845.0	25797.0	40574.0	23105.0	40066.0	42105.0	61274.0	37987.0	47715.0	28440.0	46900.0	40010.0	58175.0	77864.0	36346.0	50510.0	73575.0	64755.0	44090.0	39650.0	41397.0	74592.0	25345.0	56076.0	61414.0	65236.0	38974.0	50760.0	35825.0	43771.0	10601.0	58649.0	41999.0	28213.0	23018.0	44148.0
HMG20A	25514.0	39190.0	20211.0	57914.0	33248.0	17515.0	14944.0	6036.0	21389.0	28583.0	41037.0	36530.0	36028.0	30448.0	57755.0	57981.0	23019.0	41270.0	70883.0	54896.0	37125.0	40053.0	21624.0	9126.0	19594.0	49620.0	45561.0	15672.0	19827.0	33640.0	15484.0	36752.0	16814.0	45393.0	6597.0	28086.0	26506.0	21587.0	17707.0	60862.0	18081.0	17880.0	49476.0	28718.0	20991.0	53268.0	59857.0	27107.0	46420.0
HMG20B	13075.0	13483.0	23195.0	26242.0	15277.0	13681.0	23143.0	22374.0	18878.0	24317.0	20056.0	9252.0	23522.0	44159.0	11081.0	6760.0	10071.0	11360.0	8077.0	44075.0	12356.0	14175.0	30194.0	42425.0	36698.0	13784.0	6097.0	11113.0	19730.0	17135.0	19066.0	30684.0	17805.0	24744.0	44710.0	9141.0	31182.0	8782.0	53250.0	7965.0	27735.0	32782.0	19009.0	6073.0	22390.0	36854.0	22357.0	17832.0	23077.0
C4orf18	38280.0	83239.0	44431.0	5687.0	85814.0	77881.0	10094.0	28191.0	62438.0	20684.0	14410.0	16362.0	26158.0	1495.0	37596.0	27014.0	24109.0	57605.0	65378.0	82070.0	11883.0	10603.0	17382.0	1169.0	3902.0	12589.0	59762.0	4999.0	26433.0	6308.0	33925.0	67236.0	8422.0	15694.0	6396.0	70358.0	21443.0	85787.0	28251.0	22744.0	36990.0	19845.0	3012.0	34435.0	30674.0	28342.0	14689.0	21262.0	6486.0
PHOSPHO1	36361.0	39056.0	23206.0	24704.0	76461.0	53872.0	79736.0	33394.0	56684.0	39003.0	58078.0	38569.0	30192.0	68807.0	26479.0	52641.0	53716.0	47328.0	71688.0	57424.0	64656.0	39706.0	40334.0	44212.0	77234.0	36448.0	40191.0	60734.0	45318.0	41967.0	49227.0	57945.0	58687.0	74508.0	41837.0	48505.0	59733.0	42325.0	54402.0	40813.0	65565.0	61005.0	26840.0	34944.0	35540.0	49360.0	38507.0	41356.0	50672.0
C4orf14	51263.0	40320.0	63311.0	70496.0	68705.0	78603.0	72099.0	64206.0	73282.0	61024.0	65182.0	72331.0	80972.0	68852.0	67888.0	79411.0	71765.0	76539.0	70469.0	30212.0	70347.0	72704.0	64920.0	30467.0	79488.0	37437.0	66689.0	26912.0	54867.0	79805.0	81502.0	41713.0	43557.0	43532.0	13701.0	29305.0	70498.0	55312.0	13714.0	76471.0	41159.0	62617.0	52830.0	80086.0	35764.0	74541.0	83757.0	65766.0	74936.0
C4orf16	15366.0	11828.0	19152.0	5763.0	37770.0	57142.0	10351.0	21973.0	34406.0	11258.0	22701.0	22346.0	34747.0	18471.0	35414.0	49012.0	28172.0	47645.0	40642.0	7164.0	43635.0	31799.0	63615.0	8723.0	56776.0	21879.0	38915.0	10582.0	20783.0	48041.0	48442.0	12051.0	5604.0	22509.0	20429.0	13413.0	9695.0	77165.0	4657.0	16553.0	13466.0	27934.0	8836.0	48753.0	14003.0	15772.0	12387.0	46412.0	12983.0
SYNJ2	1274.0	3806.0	901.0	9382.0	4472.0	2581.0	2825.0	4569.0	3137.0	6142.0	982.0	1920.0	2191.0	2402.0	1703.0	2505.0	4200.0	1578.0	837.0	2073.0	3106.0	3525.0	2276.0	1921.0	5353.0	7078.0	1957.0	6923.0	3709.0	3222.5	1478.0	2107.0	3154.0	1540.0	27016.0	11970.0	3500.0	6999.0	7639.0	7345.0	9570.0	5865.0	2176.0	2836.0	2594.0	753.0	7868.0	1756.0	4092.0
MRO	68450.0	77848.0	52628.0	45800.0	31238.0	85564.0	57163.0	62791.0	63950.0	70538.0	36461.0	85792.0	63033.0	63103.0	45172.0	48455.0	53064.0	61951.0	65858.0	68830.0	71046.0	56316.0	87717.0	52765.0	37558.0	66432.0	21235.0	79437.0	41928.0	28814.0	55172.0	35672.0	33650.0	32569.0	46380.0	62770.0	25278.0	20556.0	23385.0	42990.0	27760.0	56856.0	32098.0	83048.0	27954.0	70045.0	25362.0	53390.0	82523.0
CHFR	53595.0	40322.0	17164.0	70870.0	64871.0	66675.0	44007.0	73101.0	47513.0	47507.0	71105.0	71188.0	18474.0	34448.0	53041.0	44978.0	43874.0	24067.0	64096.0	13737.0	26978.0	52744.0	52167.0	53868.0	39423.0	79978.0	44053.0	66479.0	46799.0	22769.0	52783.0	77670.0	41830.0	13141.0	59143.0	49468.0	25885.0	47816.0	58016.0	14577.0	28888.0	24159.0	22322.0	37102.0	19201.0	16065.0	51606.0	63829.0	21389.0
EFHA1	19106.0	29699.0	6946.0	11013.0	78259.0	25192.0	21972.0	8133.0	44463.0	35540.0	28219.0	46837.0	17617.0	33073.0	53740.0	16439.0	35039.0	45573.0	30908.0	6689.0	70247.0	45376.0	82897.0	14891.0	25044.0	26236.0	65109.0	26374.0	64377.0	56548.0	15738.0	12626.0	29032.0	38397.0	13884.0	47152.0	13707.0	32173.0	11810.0	14268.0	14705.0	18562.0	23016.0	49863.0	5854.0	64067.0	58787.0	48567.0	62961.0
RTBDN	35924.0	49116.0	78487.0	58592.0	38207.0	65056.0	53373.0	58833.0	38145.0	75384.0	67693.0	57487.0	73769.0	80866.0	66941.0	49044.0	52618.0	49968.0	52937.0	73131.0	59014.0	69288.0	51179.0	73232.0	71848.0	53312.0	38863.0	64913.0	48330.0	59071.0	69809.0	75861.0	78153.0	73488.0	39811.0	79348.0	82185.0	40185.0	85596.0	64944.0	82596.0	77153.0	78842.0	57225.0	80442.0	57689.0	34276.0	80754.0	66621.0
SYPL1	42946.0	23548.0	13589.0	41861.0	64056.0	31082.0	67910.0	60570.0	39842.0	19432.0	41535.0	23103.0	18380.0	46444.0	33092.0	69510.0	30796.0	75404.0	82646.0	22583.0	50116.0	39025.0	66199.0	18841.0	40711.0	34190.0	73645.0	18648.0	58444.0	71200.0	25581.0	19951.0	62740.0	45721.0	3570.0	13450.0	44244.0	75136.0	11761.0	65351.0	13137.0	30284.0	49981.0	48254.0	37566.0	65997.0	64645.0	53043.0	63525.0
RFPL1	72290.0	28645.0	11059.0	26192.0	59744.0	46390.0	39188.0	11662.0	29088.0	33314.0	56848.0	16913.0	25808.0	88250.0	57380.0	51240.0	78787.0	17874.0	27740.0	31655.0	85532.0	87782.0	39853.0	47020.0	70369.0	29832.0	87277.0	30887.0	19293.0	13912.0	33797.0	52636.0	23788.0	58662.0	51133.0	41684.0	76398.0	42845.0	18062.0	17483.0	44110.0	9222.0	36568.0	13388.0	58040.0	51983.0	9237.0	67687.0	28792.0
INGX	63007.0	40911.0	60024.0	76644.0	36371.0	46496.0	50492.0	62280.0	86929.0	77231.0	56632.0	71805.0	69121.0	34827.0	52313.0	69174.0	54587.0	78488.0	50535.0	63329.0	81231.0	37846.0	40045.0	67851.0	47543.0	84364.0	27331.0	71166.0	64355.0	49094.0	84413.0	40103.0	31538.0	79519.0	56955.0	51265.0	21230.0	54170.0	56746.0	83254.0	75736.0	39880.0	37754.0	26120.0	63766.0	56278.0	70925.0	35334.0	24265.0
RFX4	39819.0	78936.0	42274.0	43272.0	77973.0	75054.0	33173.0	60366.0	20464.0	56429.0	37529.0	40293.0	55461.0	47683.0	70369.0	76963.0	62721.0	45602.0	57190.0	72584.0	27943.0	79449.0	62313.0	73501.0	21221.0	45163.0	57493.0	80796.0	46375.0	48141.0	43807.0	63607.0	71600.0	45788.0	55902.0	60556.0	30317.0	60950.0	39594.0	44219.0	45830.0	56098.0	23229.0	76923.0	77247.0	42724.0	38554.0	38992.0	89320.0
RFX5	7202.0	21151.0	9438.0	23118.0	43246.0	9410.0	32726.0	56797.0	75045.0	53898.0	41414.0	83561.0	35638.0	21358.0	38640.0	74400.0	23560.0	74972.0	26313.0	27472.0	45814.0	55836.0	80058.0	18574.0	74958.0	46065.0	19888.0	29681.0	20811.0	26952.0	34158.0	25615.0	24413.0	36439.0	47047.0	15162.0	19206.0	65759.0	22747.0	71909.0	12788.0	16746.0	36869.0	64932.0	16760.0	73503.0	75590.0	16965.0	55909.0
APP	83016.0	86289.0	44689.0	79034.0	78830.0	71336.0	67835.0	80951.0	79872.0	77676.0	87783.0	81585.0	78234.0	87264.0	61724.0	78532.0	69531.0	15052.0	31167.0	84084.0	65392.0	78872.0	65206.0	79910.0	81819.0	40328.0	81421.0	86642.0	71811.0	85315.0	77480.0	76060.0	83535.0	85945.0	51772.0	77749.0	85688.0	81390.0	86861.0	84065.0	82731.0	68012.0	81718.0	66519.0	85252.0	70142.0	79562.0	34708.0	82267.0
NRXN2	53143.0	85953.0	79170.0	83840.0	16287.0	20605.0	87668.0	58321.0	59623.0	83969.0	80764.0	36091.0	36989.0	69984.0	88289.0	8325.0	51983.0	45846.0	55994.0	82427.0	49199.0	37973.0	36246.0	77197.0	68108.0	86597.0	73698.0	42428.0	86816.0	86541.0	80685.0	74588.0	69057.0	76486.0	59093.0	75631.0	88262.0	56670.0	77599.0	78665.0	74237.0	14781.0	88800.0	74189.0	80144.0	76360.0	55748.0	56918.0	43191.0
RFX2	78070.0	76414.0	83082.0	68076.0	86578.0	74961.0	66617.0	45106.0	56214.0	29005.0	84477.0	7521.0	27596.0	48072.0	74980.0	72019.0	77809.0	46003.0	74048.0	64429.0	75653.0	86603.0	79121.0	63599.0	23591.0	25571.0	82503.0	64756.0	65483.0	64726.0	89640.0	34613.0	78727.0	18055.0	76903.0	67280.0	59061.0	71409.0	30126.0	38949.0	71673.0	69679.0	76913.0	29069.0	79545.0	80662.0	86937.0	9296.0	20033.0
RFX3	74643.0	75614.0	46289.0	18651.0	52227.0	35612.0	80151.0	44975.0	33110.0	27729.0	57036.0	63753.0	34438.0	55024.0	57268.0	81309.0	74945.0	43985.0	18302.0	59825.0	28185.0	45018.0	30683.0	65704.0	70453.0	75052.0	68983.0	75858.0	77598.0	54864.0	59971.0	28119.0	23962.0	32440.0	82880.0	74521.0	23027.0	66132.0	70611.0	55980.0	23626.0	24991.0	63006.0	53129.0	48779.0	21896.0	83514.0	37186.0	65138.0
APC	37794.0	50752.0	62434.0	74848.0	79407.0	23092.0	19714.0	36405.0	67484.0	71425.0	69863.0	40541.0	63985.0	57562.0	72674.0	31085.0	31145.0	83521.0	76734.0	66125.0	53492.0	63053.0	21281.0	25588.0	54474.0	30414.0	74322.0	22519.0	61936.0	55235.0	68154.0	45909.0	74006.0	15924.0	59979.0	66247.0	55065.0	69864.0	67751.0	69690.0	75036.0	68604.0	79215.0	74999.0	36289.0	59625.0	44664.0	74199.0	25628.0
ABCE1	49582.0	6096.0	26235.0	9864.0	22866.0	39502.0	10059.0	15871.0	11512.0	11246.0	6802.0	38986.0	39013.0	19141.0	23684.0	30858.0	22442.0	15712.0	42045.0	31540.0	24694.0	34690.0	35555.0	12405.0	11995.0	12861.0	23364.0	13939.0	11818.0	20748.0	32439.0	48282.0	49504.0	19251.0	13475.0	10691.0	8875.0	30210.0	5446.0	42116.0	21128.0	9840.0	15703.0	21597.0	13487.0	12158.0	8909.0	22217.0	16222.0
UQCRC2	12500.0	27929.0	29106.0	26692.0	58742.0	22401.0	35015.0	26143.0	47002.0	19410.0	32533.0	52269.0	18522.0	24192.0	58159.0	38895.0	34753.0	64274.0	27513.0	45802.0	20532.0	16657.0	29715.0	25296.0	6976.0	68104.0	48305.0	28344.0	40469.0	36552.0	26754.0	25654.0	39767.0	58518.0	2805.0	8005.0	17259.0	22649.0	11052.0	22626.0	21311.0	43224.0	27324.0	51659.0	15760.0	53302.0	65903.0	38190.0	43677.0
XPNPEP1	59874.0	33780.0	58683.0	39175.0	32091.0	34769.0	38025.0	15239.0	25535.0	22225.0	51034.0	43162.0	44954.0	70401.0	34520.0	52909.0	17179.0	24192.0	48677.0	35577.0	32340.0	34846.0	31302.0	45815.0	33955.0	28964.0	46053.0	42460.0	52442.0	47633.0	23667.0	39324.0	47327.0	32545.0	28625.0	18137.0	51283.0	18741.0	23336.0	60893.0	34132.0	31422.0	55655.0	40168.0	19955.0	48801.0	53353.0	15829.0	20975.0
UQCRC1	66912.0	52639.0	51646.0	26135.0	49784.0	40105.0	52876.0	46988.0	55857.0	50169.0	27919.0	84472.0	59301.0	57005.0	38036.0	26906.0	45003.0	40972.0	67281.0	59067.0	56179.0	52558.0	64500.0	77119.0	66677.0	52699.0	17254.0	76122.0	63170.0	51233.0	53713.0	52845.0	73788.0	38391.0	25957.0	36637.0	34694.0	59872.0	63823.0	48265.0	47082.0	34943.0	76559.0	20048.0	26973.0	61799.0	68808.0	84402.0	65931.0
RUNDC2A	86329.0	79534.0	36693.0	57521.0	69173.0	52463.0	73542.0	81202.0	78966.0	71936.0	49114.0	61172.0	54932.0	30840.0	84774.0	46386.0	56260.0	61351.0	32027.0	65274.0	27769.0	19695.0	13950.0	76606.0	28061.0	74581.0	27730.0	48761.0	69248.0	56696.0	71457.0	81461.0	59523.0	50309.0	30329.0	58638.0	56295.0	82135.0	78008.0	39298.0	65490.0	67737.0	67137.0	9891.0	75036.0	51136.0	42368.0	40780.0	62032.0
GGCX	54102.0	81871.0	74639.0	62753.0	37523.0	68231.0	43738.0	58865.0	73319.0	81570.0	62204.0	58492.0	61069.0	79564.0	65578.0	28083.0	64003.0	64559.0	67823.0	71209.0	43051.0	78002.0	60134.0	57396.0	32169.0	78789.0	17442.0	71019.0	45789.0	53107.0	30978.0	63168.0	48858.0	37442.0	5288.0	55856.0	76682.0	66417.0	77526.0	77922.0	15119.0	84898.0	52516.0	78025.0	67324.0	78682.0	28452.0	78756.0	53810.0
ADNP	71350.0	53583.0	18324.0	17952.0	68404.0	45266.0	68833.0	36016.0	76445.0	29706.0	72634.0	67194.0	35594.0	56401.0	63668.0	72171.0	62432.0	50432.0	72831.0	15447.0	60194.0	76311.0	42278.0	14300.0	70401.0	78830.0	83113.0	34551.0	64609.0	69286.0	35514.0	21614.0	41546.0	41282.0	4930.0	38874.0	37929.0	52111.0	23469.0	72988.0	21602.0	24884.0	65328.0	57105.0	60714.0	53841.0	28436.0	19222.0	42475.0
KHDRBS1	51026.0	28150.0	25802.0	40926.0	33815.0	36214.0	32643.0	44844.0	46352.0	37784.0	53869.0	59075.0	41059.0	47633.0	55021.0	56809.0	35054.0	36542.0	26232.0	39496.0	46196.0	52202.0	59944.0	15791.0	46437.0	53650.0	68372.0	38225.0	53642.0	61996.0	42400.0	45730.0	27209.0	25643.0	8315.0	45666.0	41327.0	51701.0	30925.0	33051.0	22115.0	34276.0	68388.0	49068.0	22785.0	27702.0	65788.0	33122.0	46101.0
KHDRBS3	87759.0	75657.0	86904.0	8395.0	72143.0	83913.0	78667.0	83360.0	74279.0	84359.0	41597.0	11669.0	11381.0	29352.0	78626.0	88126.0	86430.0	63335.0	83668.0	28456.0	86052.0	59967.0	87566.0	80437.0	85711.0	65622.0	74105.0	53023.0	82045.0	70400.0	14821.0	11002.0	87872.0	54542.0	17341.0	29043.0	60638.0	77327.0	74766.0	87550.0	83764.0	82278.0	22501.0	84163.0	44202.0	88185.0	81018.0	62795.0	55624.0
KHDRBS2	9411.0	78484.0	6860.0	12195.0	87860.0	85971.0	9252.0	16317.0	6230.0	27112.0	90388.0	10018.0	6387.0	11430.0	21718.0	10891.0	16999.0	71383.0	18204.0	20421.0	73814.0	18915.0	6122.0	8819.0	4650.0	21691.0	81107.0	15565.0	36929.0	6400.0	10152.0	20892.0	8542.0	83956.0	28571.0	82978.0	13950.0	16307.0	23242.0	9679.0	62470.0	32474.0	43293.0	52689.0	18754.0	89517.0	32133.0	22438.0	71216.0
FLJ45717	57426.0	77597.0	87641.0	79451.0	72490.0	82971.0	78209.0	78212.0	67045.0	85924.0	82172.0	71177.0	86796.0	88815.0	76860.0	41845.0	78600.0	67470.0	48686.0	87270.0	76152.0	84082.0	20269.0	82262.0	50191.0	65211.0	31658.0	79298.0	60237.0	69878.0	71008.0	84498.0	88305.0	87230.0	18586.0	81022.0	88247.0	68055.0	88401.0	75480.0	88947.0	88234.0	89192.0	41406.0	87705.0	68039.0	22517.0	88724.0	83438.0
STAC3	55624.0	47880.0	42091.0	52974.0	42295.0	57399.0	76607.0	63944.0	56620.0	61937.0	34013.0	50492.0	52350.0	56734.0	43158.0	62446.0	38754.0	47424.0	42371.0	66850.0	51761.0	39083.0	74707.0	45830.0	49369.0	45452.0	21507.0	44746.0	44545.0	34426.0	40334.0	50509.0	36123.0	25581.0	79719.0	49273.0	46387.0	53457.0	27357.0	61053.0	51670.0	24890.0	50196.0	41716.0	27642.0	80663.0	58952.0	49219.0	66742.0
LHCGR	55200.0	15216.0	45337.0	40298.0	77213.0	59870.0	39615.0	55437.0	55008.0	30543.0	49617.0	44487.0	67524.0	73816.0	2572.0	7274.0	34744.0	40008.0	64758.0	78796.0	71867.0	64048.0	33494.0	47062.0	77219.0	61640.0	40700.0	70238.0	24923.0	24028.0	62703.0	30595.0	53683.0	35107.0	81196.0	64153.5	37629.0	61174.0	62145.0	44339.0	69578.0	56758.0	69841.0	40494.0	29374.0	41019.0	55640.0	11797.0	87879.0
GPR78	80783.0	79970.0	85049.0	80835.0	78573.0	82432.0	83611.0	76898.0	80382.0	82807.0	83192.0	77029.0	84027.0	89797.0	84609.0	52740.0	80784.0	82567.0	79450.0	82166.0	75679.0	83695.0	76365.0	83515.0	64204.0	78257.0	47105.0	79535.0	74606.0	77610.0	79712.0	87179.0	88192.0	88286.0	36086.0	81759.0	79288.0	75378.0	87166.0	76961.0	87996.0	86016.0	81611.0	78030.0	87357.0	77661.0	56318.0	89146.0	84532.0
VPS37B	73169.0	59352.0	74070.0	65650.0	67062.0	83760.0	68562.0	70194.0	47153.0	60501.0	72856.0	29349.0	61374.0	78441.0	61435.0	69297.0	75220.0	34769.0	81849.0	33784.0	82838.0	74792.0	41817.0	75016.0	61525.0	38807.0	58282.0	79091.0	46663.0	54387.0	64006.0	82984.0	81390.0	61942.0	8756.0	79158.0	67349.0	59977.0	68286.0	48251.0	74065.0	39453.0	85011.0	56011.0	56491.0	53224.0	46459.0	59140.0	24832.0
C11orf2	21943.0	63161.0	67505.0	73087.0	41315.0	41246.0	59428.0	33883.0	74294.0	77385.0	42130.0	69902.0	74622.0	82382.0	60904.0	57812.0	57197.0	68782.0	68847.0	67596.0	78243.0	61501.0	49852.0	79250.0	71346.0	57323.0	6414.0	84356.0	59408.0	69156.0	45640.0	37278.0	74543.0	84223.0	13799.0	54588.0	82959.0	50731.0	79476.0	69154.0	81517.0	50687.0	73961.0	52918.0	85369.0	75994.0	75245.0	30446.0	68396.0
C11orf1	10634.0	34249.0	30817.0	72319.0	38963.0	32737.0	36022.0	35637.0	56944.0	74222.0	75876.0	34610.0	64478.0	86445.0	75325.0	71089.0	30141.0	68568.0	73414.0	32372.0	56575.0	62276.0	21742.0	71992.0	19325.0	59567.0	74932.0	70837.0	33040.0	77035.0	55402.0	14878.0	36676.0	78476.0	31252.0	29473.0	76821.0	60790.0	57470.0	56430.0	41829.0	55579.0	79180.0	70628.0	85478.0	47531.0	70507.0	64763.0	75695.0
DPYSL5	3543.0	41444.0	1349.0	1442.0	1129.0	872.0	1407.0	723.0	994.0	947.0	84712.0	966.0	1037.0	1386.0	74936.0	800.0	585.0	640.0	629.0	987.0	967.0	88823.0	2745.0	157.0	7903.0	82320.0	82602.0	1113.0	752.0	16766.0	912.0	766.0	6867.0	1559.0	13286.0	76320.0	22965.5	1292.0	3941.0	1714.0	2041.0	1621.0	8144.0	621.0	579.0	930.0	902.0	999.0	956.0
DPYSL2	65636.0	75703.0	8965.0	4846.0	12534.0	7664.0	5225.0	5724.0	12480.0	11666.0	22080.0	4899.0	3923.0	13006.0	9059.0	6313.0	5044.0	9709.0	4733.0	6696.0	1526.0	7162.0	13626.0	5114.0	13022.0	2472.0	18295.0	8455.0	13043.0	76058.0	3879.0	2460.0	3717.0	4718.0	3066.0	12814.0	17325.0	24944.0	28080.0	4583.0	4943.0	613.0	11415.0	6703.0	20877.0	22991.0	15082.0	1742.0	26870.0
DPYSL3	54061.0	88098.0	88904.0	34038.0	82822.0	87097.0	76202.0	78513.0	86740.0	85738.0	84581.0	85966.0	89623.0	21550.0	64375.0	43815.0	85300.0	73782.0	64199.0	88379.0	72301.0	89432.0	84510.0	86895.0	82098.0	72121.0	82176.0	51084.0	21143.0	39353.0	81140.0	83193.0	85508.0	87628.0	48742.0	80254.0	28389.0	85440.0	72948.0	88937.0	85198.0	89856.0	70381.0	80195.0	80940.0	87842.0	73287.0	73927.0	80103.0
PTPRCAP	18479.0	27080.0	36997.0	68651.0	27440.0	71571.0	29894.0	32938.0	50906.0	72746.0	26396.0	69739.0	72001.0	34633.0	23061.0	22925.0	34523.0	84622.0	30085.0	39123.0	23559.0	19911.0	45922.0	41750.0	18802.0	19762.0	8798.0	25301.0	10348.0	12929.0	47336.0	53279.0	25620.0	17979.0	31132.0	31812.0	24324.0	22527.0	22364.0	17696.0	59547.0	27022.0	14473.0	37097.0	26131.0	56331.0	35379.0	64887.0	50098.0
C11orf9	15123.0	22918.0	27791.0	51710.0	63974.0	73679.0	85781.0	56214.0	86581.0	84216.0	15297.0	26012.0	18668.0	84190.0	55808.0	30661.0	86730.0	7320.0	65079.0	4736.0	81668.0	72306.0	25115.0	82231.0	76729.0	81396.0	86738.0	8839.0	82515.0	81301.0	78167.0	85772.0	13076.0	72031.0	66335.0	49916.0	64263.0	27097.0	29399.0	43667.0	47280.0	62765.0	79500.0	81293.0	17199.0	5524.0	85590.0	44067.0	33809.0
IGFBP2	53536.0	15080.0	20739.0	2918.0	10080.0	56994.0	87985.0	57682.0	71171.0	40533.0	80554.0	12119.0	1399.0	42034.0	40012.0	24404.0	29439.0	2010.0	5257.0	3929.0	13999.0	44607.0	78416.0	71699.0	86015.0	39717.0	34976.0	10910.0	34277.0	14408.0	10910.0	34873.0	5681.0	67279.0	61088.0	10306.0	54511.0	32285.0	7864.0	50592.0	29787.0	12468.0	31862.0	41875.0	43004.0	25925.0	75066.0	57123.0	58343.0
IGFBP3	16669.0	9192.0	8128.0	2022.0	23318.0	1367.0	3100.0	18531.0	4522.0	1162.0	2568.0	2336.0	2410.0	1374.0	5898.0	8605.0	8143.0	2423.0	1498.0	1557.0	6483.0	1192.0	16352.0	5109.0	9127.0	7741.0	1270.0	7442.0	7371.0	1832.0	3253.0	15952.0	9020.0	6950.0	1155.0	9219.0	9127.0	19304.0	14402.0	10422.0	8819.0	8485.0	15726.0	4907.0	20188.0	4758.0	1502.0	13595.0	3957.0
IGFBP1	2.0	16.0	4.0	3.0	43.0	2.0	1.0	2.0	6.0	1.0	1.0	3.0	6.0	1.0	9.0	5.0	1.0	4.0	2.0	2.0	12.0	3.0	2.0	4.0	16.0	1.0	1.0	2.0	11.0	19.0	2.0	1.0	1.0	1.0	6.0	14.0	1.0	4.0	1.0	9.0	3.0	3.0	5.0	91.0	2.0	3.0	50.0	3.0	3.0
BOP1	20030.0	17626.0	49033.0	58898.0	12768.0	49055.0	53579.0	16731.0	29232.0	5703.0	8309.0	25309.0	74171.0	41690.0	20353.0	9630.0	17521.0	22545.0	55993.0	80908.0	16329.0	55206.0	21535.0	63096.0	19531.0	6735.0	9065.0	30322.0	26313.0	40899.0	22263.0	25667.0	26166.0	74635.0	4743.0	36470.0	80496.0	10802.0	48254.0	44609.0	71357.0	26609.0	15930.0	23022.0	21363.0	70334.0	17332.0	26211.0	47235.0
IGFBP7	81173.0	89188.0	27628.0	40812.0	87598.0	82000.0	42712.0	84741.0	80525.0	64181.0	38035.0	73931.0	80979.0	80786.0	81374.0	59607.0	65927.0	80925.0	83471.0	86822.0	58350.0	49182.0	64011.0	24193.0	86139.0	56725.0	84546.0	36490.0	62772.0	84271.0	76348.0	76043.0	53627.0	47300.0	6440.0	85244.0	80686.0	81456.0	18291.0	24422.0	86547.0	29608.0	21762.0	84095.0	86178.0	80374.0	81276.0	72487.0	87294.0
IGFBP4	16492.0	73450.0	32841.0	4504.0	42688.0	15072.0	9387.0	11215.0	13689.0	11927.0	22137.0	9367.0	14288.0	7003.0	7293.0	5376.0	3876.0	8469.0	3506.0	22893.0	5062.0	3623.0	3222.0	4546.0	7316.0	10508.0	6776.0	3767.0	9418.0	10020.0	7250.0	16868.0	22630.0	17715.0	26608.0	53766.0	19944.0	52859.0	18304.0	2863.0	26533.0	1740.0	22250.0	11674.0	20715.0	17552.0	10716.0	12059.0	2525.0
IGFBP5	86950.0	82030.0	87746.0	6547.0	36290.0	16818.0	76806.0	17564.0	38598.0	11331.0	86992.0	9394.0	22897.0	69574.0	35408.0	16366.0	76238.0	20433.0	12474.0	67737.0	12226.0	82990.0	14972.0	11632.0	82891.0	69810.0	45075.0	30679.0	79609.0	25437.0	45804.0	83892.0	33462.0	80320.0	56531.0	59474.0	78600.0	80729.0	50213.0	26776.0	73626.0	13207.0	88882.0	17842.0	86727.0	26463.0	10813.0	28514.0	55229.0
PPM2C	88618.0	87272.0	86764.0	85800.0	82684.0	82981.0	86512.0	85125.0	88001.0	87627.0	70203.0	66992.0	88331.0	78920.0	69460.0	67231.0	87242.0	86939.0	77955.0	88226.0	88319.0	83471.0	68958.0	82533.0	77624.0	5531.0	31347.0	53094.0	84531.0	77880.0	83442.0	85315.0	84632.0	87059.0	42221.0	87318.0	86371.0	89752.0	89695.0	78188.0	87800.0	89444.0	75579.0	76981.0	87650.0	83977.0	75714.0	87287.0	73897.0
P2RX4	66234.0	57525.0	21812.0	81340.0	19490.0	34744.0	85333.0	72521.0	72257.0	62380.0	26508.0	56860.0	50664.0	33797.0	19315.0	69304.0	65591.0	64253.0	73180.0	47338.0	80232.0	17828.0	55273.0	38125.0	62783.0	31631.0	60057.0	31686.0	61827.0	38569.0	42990.0	70522.0	38571.0	36309.0	41470.0	25969.0	62377.0	47388.0	39790.0	31151.0	18224.0	29224.0	12602.0	26483.0	56069.0	34696.0	40466.0	29054.0	55309.0
CYP2R1	15502.0	17491.0	35233.0	25215.0	25991.0	17847.0	9292.0	34162.0	25232.0	27408.0	18303.0	27033.0	33602.0	47033.0	21033.0	2445.0	16651.0	14257.0	25568.0	18059.0	11053.0	51216.0	10196.0	14379.0	46242.0	24731.0	21400.0	33758.0	9180.0	53244.0	10747.0	47454.0	4642.0	6596.0	2610.0	16165.0	31745.0	14551.0	11771.0	13013.0	25160.0	29572.0	8016.0	7087.0	2807.0	17267.0	8758.0	19447.0	15558.0
CKLF	71500.0	29189.0	21386.0	30460.0	22014.0	30499.0	11402.0	20363.5	10976.0	17835.0	12027.0	9026.0	22033.0	47980.0	9809.0	35739.0	21333.0	68216.0	41061.0	15957.0	16898.0	25389.0	46947.0	29021.0	6802.0	6668.0	19408.0	10339.0	12560.0	47357.0	18152.0	24853.0	30030.0	52554.0	345.0	8486.0	20390.0	28526.0	5982.0	21014.0	6193.0	24786.0	8290.0	38670.0	7962.0	21304.0	31020.0	42094.0	17722.0
C15orf27	7582.0	2028.0	12168.0	15005.0	7860.0	4401.0	72768.0	2855.0	63552.0	3230.0	75880.0	2412.0	5376.0	21397.0	3021.0	3345.0	2945.0	1589.0	2136.0	8288.0	51166.0	16430.0	6557.0	10611.0	15303.0	69814.0	65295.0	6772.0	18415.0	62179.0	9819.0	3311.0	2791.0	1932.0	13812.0	20003.0	30177.0	20641.0	8707.0	4606.0	2016.0	5352.0	18376.0	1081.0	1759.0	3205.0	3542.0	2741.0	40096.0
GJA3	1526.0	5347.0	12023.0	5209.0	83370.0	4535.0	5940.0	5655.0	89067.0	10765.0	2441.0	3279.0	4074.0	3126.0	88438.0	61202.0	1925.0	72242.0	3511.0	56624.0	17188.0	2579.0	21941.0	7463.0	40104.0	80041.0	968.0	70162.0	84826.0	2429.0	37740.0	593.0	53094.0	538.0	29984.0	5362.0	1182.0	11062.0	80837.0	18432.0	83503.0	3599.0	1423.0	42979.0	1329.0	1229.0	73432.0	23876.0	86149.0
GJA4	84972.0	88992.0	73207.0	75831.0	86310.0	85327.0	82749.0	86086.0	81902.0	77155.0	79563.0	85957.0	75179.0	90031.0	84833.0	86373.0	84087.0	80873.0	81880.0	84216.0	78474.0	85399.0	79064.0	82055.0	79708.0	84460.0	85915.0	77506.0	82613.0	84669.0	76255.0	79991.0	79737.0	82440.0	33585.0	84133.0	88707.0	84714.0	89750.0	70484.0	72755.0	37708.0	51501.0	78862.0	78085.0	87547.0	87066.0	81431.0	88860.0
GJA5	88956.0	89908.0	89575.0	90163.0	88307.0	89533.0	87782.0	89463.0	89220.0	88655.0	82662.0	83529.0	89458.0	77024.0	89159.0	86797.0	89750.0	89249.0	88038.0	87245.0	89180.0	79918.0	89241.0	87617.0	88023.0	70073.0	86005.0	85294.0	79600.0	88748.0	87788.0	89190.0	89613.0	86596.0	88895.0	86509.0	88229.0	89573.0	87610.0	90296.0	86257.0	57901.0	58485.0	89661.0	87930.0	89787.0	88501.0	90119.0	89157.0
CYP8B1	2363.0	502.0	11498.0	2386.0	632.0	3775.0	2260.0	2195.0	9693.0	1747.0	2270.0	2538.0	7016.0	6155.0	2077.0	2061.0	3118.0	2530.0	1724.0	6482.0	1203.0	1952.0	989.0	3279.0	1958.0	2307.0	1824.0	3162.0	1976.0	2161.0	1853.0	2233.0	7615.0	6612.0	28095.0	2105.0	1949.0	2700.0	3259.0	1658.0	3528.0	10986.0	2727.0	2092.0	4093.0	1935.0	2101.0	14678.0	2793.0
C15orf29	25640.0	69239.0	31915.0	10484.0	41644.0	36903.0	44421.0	12383.0	12108.0	9160.0	24027.0	35384.0	22347.0	11930.0	37883.0	22988.0	62472.0	50208.0	20163.0	33341.0	44094.0	23472.0	46063.0	27249.0	16356.0	55012.0	31024.0	9320.0	18112.0	16443.0	26045.0	30602.0	9061.0	27091.0	29012.0	22002.0	8832.0	13953.0	6212.0	34488.0	10307.0	56252.0	6127.0	36122.0	8333.0	35932.0	26269.0	47102.0	55442.0
STMN1	43409.0	23735.0	7467.0	14530.0	4422.0	11002.0	6921.0	6684.0	9902.0	6428.0	35126.0	52344.0	6945.0	10017.0	44350.0	12132.0	5412.0	6250.0	14749.0	4689.0	9461.0	65754.0	40931.0	3246.0	14155.0	60236.0	52329.0	17213.0	15581.0	8751.0	16690.0	52187.0	14288.0	11664.0	3940.0	19425.0	10236.0	7193.0	9068.0	6813.0	10413.0	5111.0	35779.0	23622.0	6791.0	10172.0	3961.0	9163.0	8798.0
AK7	76104.0	10746.0	79664.0	49280.0	79594.0	50923.0	74299.0	23482.0	5119.0	6732.0	28256.0	6075.0	38258.0	46488.0	21142.0	85820.0	81045.0	9881.0	40344.0	55939.0	28570.0	81435.0	70192.0	79906.0	20413.0	16994.0	82046.0	78982.0	38578.0	45793.0	88335.0	24607.0	14072.0	19066.0	57039.0	32548.0	85499.0	71818.0	2931.0	37227.0	3006.0	61775.0	7609.0	8372.0	33298.0	17810.0	89201.0	12610.0	12600.0
ZNF114	59100.0	1839.0	4298.0	66677.0	1625.0	6775.0	9949.0	4733.0	11306.0	3925.0	32163.0	14863.0	6776.0	12765.0	21206.0	50187.0	1380.0	1313.0	74020.0	7428.0	3545.0	11704.0	4547.0	3572.0	3610.0	35540.0	66857.0	4546.0	76653.0	15977.0	7158.0	32276.0	18475.0	9514.0	38314.0	23456.0	32380.0	2739.0	3682.0	15556.0	8860.0	2779.0	60390.0	12710.0	2216.0	3055.0	1716.0	16377.0	1204.0
SEZ6L	1686.0	61166.0	3866.0	2377.0	3827.0	2239.0	4373.0	2470.0	5874.0	9171.0	2955.0	1766.0	3353.0	2796.0	89157.0	2035.0	2666.0	2054.0	2837.0	3873.0	3923.0	2454.0	2384.0	2279.0	20171.0	2088.0	3078.0	2345.0	5177.0	5497.0	1522.0	2215.0	12346.0	5976.0	40647.0	88219.0	760.0	2494.0	16590.0	1748.0	1170.0	15308.0	82501.0	3643.0	1423.0	2377.0	3055.0	1556.0	2320.0
TMC4	87138.0	86515.0	87011.0	87415.0	87482.0	88702.0	87596.0	88863.0	84505.0	88069.0	86696.0	84811.0	88273.0	85322.0	85941.0	81500.0	89249.0	87673.0	86578.0	86764.0	86799.0	87498.0	73890.0	85777.0	78765.0	81067.0	86573.0	86682.0	89402.0	86555.0	85169.0	86721.0	88889.0	89207.0	59893.0	49062.0	87874.0	80461.0	88119.0	87481.0	83651.0	83142.0	88701.0	86680.0	86222.0	88440.0	88439.0	87070.0	88200.0
ITGA8	56807.0	86039.0	23444.0	46083.0	31259.0	29963.0	27471.0	78090.0	55635.0	15609.0	17365.0	23838.0	32562.0	10289.0	77162.0	13624.0	23807.0	67217.0	58225.0	42606.0	5524.0	15961.0	14062.0	22688.0	30462.0	27580.0	28327.0	24221.0	25294.0	9192.0	27273.0	33625.0	45551.0	23108.0	82899.0	38046.0	5458.0	19708.0	22268.0	14257.0	38171.0	4493.0	15573.0	73973.0	48637.0	11201.0	13685.0	12348.0	9227.0
TMC6	33152.0	5899.0	34086.0	19704.0	50141.0	38814.0	13982.0	58773.0	18282.0	23131.0	13775.0	6313.0	26846.0	12007.0	20504.0	16416.0	15621.0	15622.0	10299.0	11464.0	14922.0	8607.0	24845.0	50876.0	53194.0	10270.0	17966.0	32725.0	59752.0	5714.0	28479.0	38418.0	26710.0	11476.0	28569.0	26104.0	33187.0	7896.0	21292.0	30322.0	62260.0	52239.0	20258.0	11585.0	18973.0	62723.0	11554.0	80307.0	13086.0
TMC7	8210.0	18635.0	23781.0	49465.0	6186.0	32556.0	27573.0	23965.0	35612.0	79561.0	59343.0	22135.0	14650.0	30405.0	43829.0	29894.0	35126.0	25067.0	32621.0	13233.0	27617.0	21194.0	23763.0	23667.0	18876.0	80952.0	35167.0	15586.0	13060.0	24948.0	39471.0	58892.0	36541.0	33663.0	80932.0	21506.0	17635.0	37520.0	11774.0	48415.0	20790.0	47868.0	37683.0	8370.0	13853.0	9505.0	32642.0	70127.0	6549.0
APIP	6563.0	37782.0	7294.0	19750.0	22809.0	8481.0	17772.0	8706.0	61839.0	23847.0	25623.0	57933.0	18324.0	10971.0	7339.0	32606.0	25014.0	63267.0	7785.0	35261.0	64143.0	45518.0	56228.0	4890.0	4505.0	63411.0	52552.0	4988.0	6085.0	21788.0	67732.0	18018.0	4860.0	8634.0	22146.0	3842.0	4964.0	11437.0	8242.0	29002.0	7809.0	28198.0	8150.0	46260.0	5244.0	16951.0	35809.0	6627.0	25619.0
TMC1	46488.0	15640.0	82832.0	62353.0	59412.0	58492.0	59692.0	71149.0	16957.0	34760.0	25131.0	79574.0	63457.5	23732.0	72544.0	65704.0	27343.0	56541.0	23543.0	65328.0	60487.0	27199.0	62605.0	57453.0	57890.0	64811.0	61074.0	27189.0	50896.0	86224.0	68274.0	13889.0	66150.0	25859.0	83421.0	7827.0	58334.0	58056.0	33465.0	48640.0	57528.0	43182.0	52562.0	49938.0	38842.0	87776.0	59587.0	74211.0	68986.0
TMC2	39316.0	21769.0	61370.0	26701.0	5928.0	55425.0	47398.0	44655.0	23387.0	55718.0	57636.0	35981.0	49371.0	58886.0	29275.0	24205.0	33763.0	75285.0	39242.0	76606.0	44220.0	38907.0	57134.0	35657.0	55818.0	40081.0	25922.0	36741.0	40108.0	70487.0	13203.0	59107.0	27582.0	47489.0	67260.0	63040.0	27164.0	14976.0	59771.0	35716.0	64279.0	61319.0	35449.0	46913.0	38286.0	76422.0	62147.0	49745.0	27396.0
PKLR	4907.0	5503.0	24075.0	14383.0	3869.0	7981.0	5772.0	6361.0	7227.0	15081.0	9332.0	4763.0	12413.0	19487.0	9154.0	6596.0	6777.0	9514.0	10506.0	4860.0	5438.0	8255.0	8455.0	18019.0	4935.0	9881.0	6132.0	10399.0	9439.0	15935.0	6567.0	4489.0	27759.0	19456.0	65702.0	6337.0	16669.0	8184.0	17888.0	8638.0	17599.5	19878.0	34515.0	12834.0	13275.0	6130.0	8420.0	9436.0	6150.0
EIF2B5	32912.0	11602.0	19899.0	27332.0	19147.0	34806.0	28056.0	31056.0	49637.0	13861.0	41180.0	47582.0	47147.0	32929.0	12287.0	39402.0	28489.0	26088.0	16583.0	33744.0	46646.0	49227.0	55467.0	35394.0	70422.0	34134.0	50267.0	31911.0	35609.0	33851.0	31426.0	13221.0	26988.0	46440.0	4011.0	19541.0	26645.0	17664.0	31833.0	53932.0	23177.0	16622.0	33021.0	30079.0	35921.0	42805.0	24777.0	31528.0	35567.0
TMC8	6432.0	4207.0	20823.0	15090.0	10641.0	10506.0	8737.0	15281.0	8393.0	15129.0	7091.0	10134.0	17085.0	12506.0	9161.0	7883.0	5544.0	16394.0	4670.0	9909.0	6323.0	4991.0	13178.0	23276.0	6279.0	6417.0	3482.0	16944.0	6854.0	5582.0	12491.0	12254.0	12802.0	8956.0	20734.0	9991.0	13543.0	6517.0	16344.0	8340.0	26484.0	16987.0	9622.0	5412.0	11428.0	10874.0	5809.0	44827.0	8194.0
EIF2B3	14533.0	11580.0	5982.0	7846.0	13372.0	3238.0	12929.0	14986.0	19885.0	10614.0	10677.0	24203.0	4977.0	7483.0	10540.0	13694.0	8275.0	16351.0	6216.0	5590.0	12731.0	6957.0	7033.0	10820.0	3640.0	7894.0	6382.0	9601.0	14292.0	8745.0	20230.0	15301.0	10957.0	5217.0	5947.0	5346.0	10483.0	9639.0	10142.0	2752.0	5291.0	15223.0	2840.0	7732.0	6315.0	7671.0	4642.0	9451.0	12450.0
EIF2B1	34909.0	33159.0	12817.0	24707.0	54035.0	21202.0	58452.0	42437.0	28530.0	12001.0	77994.0	55215.0	17032.0	28383.0	23840.0	31123.0	11551.0	22682.0	72588.0	5644.0	44562.0	49757.0	37689.0	7495.0	11482.0	36037.0	57752.0	14632.0	38426.0	54712.0	21226.0	26674.0	19709.0	16705.0	22810.0	12461.0	17551.0	30596.0	12512.0	11011.0	9878.0	6689.0	21661.0	27567.0	11077.0	21084.0	30969.0	11480.0	24405.0
PRKAR2A	22008.0	43547.0	32549.0	30804.0	54427.0	34412.0	44553.0	24982.0	38466.0	46957.0	23534.0	39150.0	46484.0	49034.0	27775.0	16177.0	44118.0	29602.0	27530.0	45329.0	32968.0	49403.0	52169.0	45052.0	34586.0	55172.0	14061.0	42369.0	32844.0	22601.0	37558.0	37947.0	52682.0	20424.0	63745.0	17394.0	38899.0	39712.0	44774.0	17090.0	47442.0	59374.0	25111.0	6595.0	19351.0	14911.0	27939.0	58796.0	30282.0
PRKAR2B	86025.0	47586.0	21449.0	21820.0	12627.0	6733.0	76480.0	16662.0	45994.0	12792.0	53554.0	23831.0	32170.0	14238.0	4628.0	7812.0	8593.0	28782.0	19277.0	41185.0	66581.0	44401.0	22746.0	11184.0	17757.0	24081.0	70726.0	34790.0	81182.0	21046.0	14122.0	10063.0	25601.0	29268.0	85688.0	7612.0	76077.0	54098.0	18067.0	22128.0	12397.0	43811.0	15336.0	9480.0	9123.0	7335.0	10457.0	5558.0	22099.0
C20orf54	89508.0	87420.0	88877.0	89130.0	87832.0	88859.0	88270.0	88838.0	87239.0	86340.0	87400.0	88815.0	88489.0	89412.0	87706.0	89748.0	89766.0	85938.0	87793.0	86626.0	89132.0	89825.0	87017.0	89945.0	89052.0	89186.0	89526.0	86379.0	89545.0	89917.0	86676.0	87740.0	87380.0	89724.0	53649.0	89493.0	90207.0	87094.0	89549.0	90219.0	84334.0	88398.0	37097.0	89545.0	89919.0	89291.0	88523.0	85326.0	87629.0
TXNIP	55398.0	40207.0	25041.0	75334.0	75643.0	25116.0	86332.0	74026.0	47979.0	45452.0	62967.0	46249.0	53365.0	26115.0	58981.0	17289.0	21851.0	83808.0	18737.0	82411.0	67439.0	54222.0	27383.0	82467.0	18711.0	7161.0	43346.0	81254.0	77016.0	78330.0	67467.0	84980.0	80024.0	68269.0	44455.0	74625.0	79270.0	72860.0	88171.0	19568.0	87596.0	79564.0	43314.0	17807.0	75746.0	19393.0	35543.0	78244.0	76063.0
MLF1	88093.0	82011.0	85868.0	85433.0	84826.0	86398.0	86938.0	84213.0	89619.0	88367.0	89014.0	86436.0	85262.0	87449.0	86070.0	87016.0	88723.0	83528.0	88759.0	80741.0	89018.0	89262.0	89835.0	22593.0	86111.0	87375.0	81842.0	88865.0	88973.0	85100.0	88559.0	87091.0	83670.0	82030.0	5673.0	75043.0	82744.0	86896.0	74909.0	14453.0	75320.0	88117.0	86866.0	85161.0	84218.0	75107.0	85852.0	89017.0	81813.0
QPRT	21099.0	28957.0	74863.0	40342.0	2065.0	42428.0	36176.0	43970.0	4491.0	13502.0	31184.0	56411.0	14788.0	26333.0	69203.0	64156.0	78977.0	13143.0	6984.0	43959.0	9515.0	29682.0	68392.0	38574.0	13290.0	85556.0	28828.0	46513.0	5929.0	57430.0	35471.0	32308.0	2686.0	29994.0	636.0	20623.0	42810.0	80234.0	29799.0	25194.0	4436.0	45996.0	41624.0	6500.0	37827.0	13243.0	56276.0	10622.0	22019.0
IFT140	42322.0	59380.0	57651.0	74290.0	44803.0	62859.0	34684.0	81934.0	40202.0	51193.0	73743.0	26207.0	64525.0	59813.0	86957.0	77170.0	44995.0	45465.0	24848.0	66442.0	40409.0	38221.0	55881.0	84645.0	27570.0	79980.0	73727.0	63468.0	37715.0	78901.0	81452.0	76443.0	75955.0	79732.0	55150.0	71366.0	79687.0	74203.0	71339.0	61945.0	82824.0	41035.0	86488.0	64390.0	69672.0	68063.0	81366.0	74173.0	62946.0
MLF2	35473.0	53360.0	40127.0	26708.0	18617.0	62333.0	67698.0	37132.0	54458.0	75609.0	53837.0	43985.0	38423.0	56851.0	79917.0	11489.0	73451.0	44398.0	60766.0	30735.0	41061.0	34859.0	55726.0	38593.0	50513.0	55614.0	25783.0	58819.0	58398.0	45055.0	34524.0	58592.0	82747.0	77706.0	9442.0	26218.0	70117.0	27444.0	61615.0	55848.0	48436.0	27848.0	80641.0	40654.0	69070.0	57163.0	34997.0	69434.0	46356.0
TMEM14C	14219.0	48766.0	26520.0	32967.0	53887.0	32187.0	52038.0	39924.0	53322.0	56478.0	55830.0	77252.0	66969.0	34641.0	47824.0	48253.0	27765.0	78634.0	81765.0	50074.0	74595.0	72706.0	44727.0	7556.0	36187.0	45551.0	40345.0	13483.0	40814.0	31538.0	36187.0	68917.0	61745.0	60304.0	16169.0	19761.0	37010.0	49421.0	3146.0	72258.0	6204.0	19955.0	31192.0	72924.0	27653.0	70556.0	39227.0	39863.0	57696.0
TMEM14B	36497.0	38582.0	37515.0	65803.0	47151.0	33822.0	51726.0	69475.0	59566.0	80905.0	69613.0	78148.0	69130.0	62379.0	38529.0	47817.0	67321.0	78497.0	85149.0	73755.0	81080.0	46378.0	62318.0	20901.0	21911.0	66691.0	40070.0	62426.0	57773.0	31489.0	60386.0	74627.0	66996.0	70543.0	25364.0	40108.0	38012.0	73228.0	5091.0	69535.0	12413.0	44874.0	55488.0	76306.0	46179.0	53149.0	30407.0	66434.0	73955.0
CFLAR	83629.0	77321.0	36748.0	69220.0	65533.0	70027.0	78833.0	74551.0	77958.0	68377.0	11242.0	64883.0	26916.0	32982.0	39416.0	80665.0	84173.0	84369.0	78870.0	74153.0	71335.0	31405.0	83975.0	81425.0	76332.0	18591.0	27772.0	82684.0	69037.0	67608.0	65690.0	64662.0	73825.0	71506.0	28751.0	39663.0	28878.0	63596.0	67339.0	72889.0	26989.0	58863.0	60098.0	62429.0	67174.0	75815.0	74293.0	48026.0	82700.0
ITGA2B	48537.0	34218.0	41198.0	50935.0	21209.0	34350.0	48935.0	34627.0	45828.0	58179.0	50564.0	16551.0	48696.0	43890.0	27950.0	33882.0	26165.0	41992.0	35631.0	38176.0	35734.0	36926.0	38191.0	40202.0	33416.0	46693.0	42748.0	33439.0	42312.0	56095.0	27137.0	24540.0	52148.0	34270.0	76985.0	30670.0	56982.0	29762.5	64127.0	37371.0	55927.0	32108.0	57947.0	35548.0	31203.0	28759.0	32494.0	47577.0	37467.0
CD97	12417.0	9054.0	71295.0	21479.0	74845.0	66298.0	28545.0	20948.0	13380.0	70112.0	3673.0	85729.0	74830.0	30767.0	11447.0	53954.0	70593.0	65858.0	21246.0	15005.0	59564.0	78293.0	79749.0	25825.0	82790.0	82160.0	38449.0	76995.0	12809.0	55547.0	79011.0	70428.0	23466.0	10278.0	5717.0	53561.0	62815.0	73569.0	53920.0	78640.0	40886.0	42412.0	9209.0	65940.0	7662.0	27215.0	83105.0	12398.0	46693.0
IFI16	66694.0	81715.0	81670.0	87752.0	43603.0	64497.0	24316.0	83474.0	62795.0	84693.0	3118.0	77461.0	86759.0	1384.0	3868.0	61213.0	24127.0	84175.0	15422.0	81854.0	57707.0	5473.0	83582.0	65631.0	70915.0	11782.0	1960.0	85043.0	51606.0	81912.0	80663.0	56306.0	70385.0	22068.0	29014.0	85816.0	24697.0	85449.0	79362.0	87048.0	48833.0	76347.0	1117.0	86895.0	32098.0	63471.0	76314.0	80731.0	84118.0
ZNF396	86914.0	59647.0	66475.0	84899.0	81995.0	79572.0	69156.0	84081.0	79564.0	84869.0	77546.0	87657.0	85691.0	74312.0	74818.0	85730.0	83454.0	85989.0	86543.0	52694.0	86025.0	79550.0	87272.0	83582.0	80794.0	79107.0	87687.0	85382.0	83930.0	80295.0	85856.0	65578.0	76197.0	83427.0	73612.0	85398.0	82191.0	84938.0	55186.0	81889.0	46705.0	83398.0	67066.0	83226.0	81128.0	84291.0	85431.0	87485.0	86714.0
C9orf125	83042.0	85833.0	85970.0	5208.0	87993.0	84705.0	15394.0	60238.0	16191.0	40675.0	81599.0	87939.0	11767.0	87117.0	83355.0	82908.0	21625.0	86561.0	12170.0	44229.0	87097.0	81524.0	76823.0	84817.0	25876.0	72893.0	85288.0	21255.0	83395.0	5251.0	15867.0	80173.0	88517.0	64679.0	22865.0	87419.0	74513.0	70842.0	81943.0	88180.0	84989.0	24509.0	18352.0	87993.0	8694.0	88411.0	88612.0	74246.0	53099.0
CEPT1	12553.0	7791.0	5563.0	11104.0	37016.0	14223.0	6862.0	3733.0	23486.0	12772.0	39815.0	38645.0	9230.0	10744.0	8776.0	36450.0	8386.0	50782.0	22290.0	22387.0	30264.0	12261.0	50433.0	19255.0	15410.0	10351.0	25140.0	12166.0	4856.0	20945.0	10107.0	5079.0	11065.0	10028.0	29076.0	6148.0	7328.0	13894.0	7504.0	15638.0	4944.0	13063.0	3531.0	44122.0	5755.0	36686.0	25752.0	6571.0	17500.0
KIAA1267	73228.0	34170.0	38362.0	59857.0	35524.0	52138.0	44616.0	50784.0	52987.0	65044.0	76680.0	55318.0	50515.0	61336.0	74978.0	70710.0	55814.0	60795.0	45770.0	47384.0	70931.0	45348.0	37429.0	39718.0	55157.0	78914.0	77302.0	51463.0	30626.0	52157.0	69054.0	76806.0	25626.0	66735.0	6025.0	78817.0	52635.0	43336.0	76411.0	49365.0	70981.0	53984.0	63432.0	58065.0	80981.0	26210.0	54000.0	84610.0	21544.0
CLIC6	89975.0	83925.0	85722.0	86080.0	81359.0	10864.0	87734.0	23525.0	90189.0	88955.0	87619.0	87395.0	71656.0	10453.0	55915.0	8018.0	69475.0	85977.0	42106.0	88587.0	90192.0	14773.0	80336.0	34215.0	86681.0	89677.0	78067.0	90064.0	86330.0	80720.0	88929.0	20528.0	80324.0	77634.0	23432.0	82108.0	89747.0	86446.0	88246.0	89101.0	56834.0	6054.0	62115.0	75638.0	89882.0	57015.0	86866.0	87340.0	5686.0
CLIC4	26093.0	31493.0	18704.0	67857.0	53911.0	67176.0	15079.0	26317.0	51948.0	26894.0	24701.0	47711.0	48497.0	16013.0	21375.0	19239.0	16676.0	18516.0	39677.0	28976.0	52290.0	49632.0	44586.0	18745.0	46691.0	19886.0	20515.0	46477.0	11603.0	20191.0	55290.0	51855.0	10845.0	14878.0	1833.0	73102.0	19010.0	66758.0	41583.0	11497.0	58354.0	48775.0	39000.0	25067.0	39121.0	19613.0	5603.0	36896.0	14663.0
NLGN2	9731.0	4728.0	12569.0	12798.0	9661.0	8919.0	28635.0	20904.0	46805.0	9677.0	11905.0	2982.0	14275.0	11178.0	21370.0	7691.0	6364.0	3344.0	4085.0	12306.0	3134.0	9867.0	6513.0	8925.0	56032.0	10198.0	5645.0	7238.0	10483.0	14515.0	12752.0	14854.0	11350.0	9443.0	77475.0	6254.0	24557.0	5526.0	21265.0	4626.0	22217.0	5095.0	15951.0	3092.0	36941.0	5554.0	11727.0	10872.0	3696.0
CLIC3	74909.0	22229.0	16707.0	8513.0	82518.0	84711.0	31903.0	81206.0	58016.0	3936.0	6680.0	3773.0	42693.0	74469.0	7835.0	11192.0	4906.0	25621.0	69448.0	13120.0	82929.0	76407.0	23862.0	14831.0	17980.0	9971.0	83698.0	86840.0	79119.0	79519.0	5682.0	56000.0	61611.0	58140.0	33688.0	59272.0	45689.0	13276.0	69942.0	8396.0	33539.0	81489.0	86308.0	7734.0	26786.0	6903.0	4851.0	27605.0	50491.0
LIN28	389.0	603.0	1053.0	732.0	332.0	649.0	748.0	636.0	596.0	745.0	757.0	568.0	705.0	897.0	707.0	1113.0	553.0	473.0	637.0	1654.0	614.0	918.0	214.0	4634.0	640.0	654.0	642.0	530.0	727.0	524.0	545.0	769.0	750.0	866.0	16983.0	1321.0	771.0	544.0	1845.0	541.0	1852.0	1681.0	1206.0	1199.0	1575.0	552.0	583.0	1615.0	696.0
NLGN1	10786.0	6604.0	5843.0	662.0	2498.0	17026.0	2417.0	2542.0	1232.0	2682.0	64351.0	3076.0	997.0	23903.0	3259.0	8757.0	3062.0	4412.0	5265.0	978.0	1382.0	6688.0	1386.0	2074.0	20485.0	3451.0	83320.0	856.0	648.0	3330.0	46329.0	1502.0	8990.0	363.0	10091.0	726.0	804.0	2268.0	569.0	299.0	28257.0	1971.0	73492.0	29281.0	250.0	667.0	237.0	1197.0	16172.0
KIAA0020	27013.0	57553.0	32709.0	14825.0	13105.0	7637.0	14955.0	19577.0	10018.0	7126.0	25686.0	52270.0	13112.0	8560.0	10054.0	61383.0	32477.0	27086.0	11594.0	16963.0	9226.0	14949.0	20701.0	27605.0	38136.0	9962.0	12530.0	59474.0	15861.0	15219.0	12940.0	14027.0	14162.0	13874.0	9006.0	33439.0	6509.0	26685.0	19570.0	76615.0	17514.0	39868.0	10494.0	24206.0	7184.0	20357.0	52549.0	13103.0	30561.0
RIT2	45917.0	25100.0	58222.0	43423.0	71040.0	25681.0	51010.0	44391.0	44584.0	39104.0	49966.0	53711.0	60005.0	54287.0	35594.0	17672.0	53711.0	32279.0	31979.0	54132.0	32513.0	49358.0	48406.0	49229.0	50114.0	20531.0	30534.0	61623.0	33020.0	33681.0	36649.0	38718.0	42807.0	30706.0	62608.0	70374.0	55091.0	34471.0	55061.0	18963.0	35179.0	68092.0	71439.0	46906.0	19476.0	11168.0	49052.0	32755.0	66451.0
ASGR1	539.0	321.0	338.0	464.0	557.0	531.0	617.0	317.0	226.0	341.0	158.0	646.0	386.0	622.0	826.0	742.0	275.0	274.0	414.0	602.0	443.0	656.0	998.0	574.0	398.0	883.0	724.0	876.0	175.0	271.0	273.0	892.0	341.0	194.0	1532.0	371.0	312.0	182.0	206.0	397.0	195.0	331.0	1843.0	202.0	169.0	522.0	283.0	355.0	259.0
TMOD3	20037.0	69504.0	60327.0	74242.0	39712.0	50158.0	22828.0	17575.0	31655.0	32365.0	27879.0	80364.0	47159.0	14941.0	36455.0	56337.0	71505.0	61623.0	31060.0	63341.0	46284.0	53308.0	65272.0	12828.0	26269.0	4021.0	23228.0	56888.0	19829.0	22639.0	34056.0	16087.0	44075.0	28807.0	18662.0	34216.0	21709.0	60983.0	24283.0	75506.0	16144.0	76484.0	19135.0	53541.0	7829.0	58796.0	58036.0	26660.0	78076.0
FOXL2	1669.0	88906.0	88570.0	1736.0	1409.0	3863.0	2925.0	1084.0	1770.0	85599.0	1774.0	28098.0	57970.0	19403.0	82004.0	1379.0	3594.0	68645.0	88506.0	89693.0	76230.0	68403.0	2506.0	22904.0	18315.0	78561.0	88006.0	56099.0	72841.0	40628.0	86801.0	3112.0	79269.0	85394.0	26144.0	86212.0	63269.0	16518.0	84943.0	27264.0	85435.0	3243.0	56926.0	65611.0	83119.0	45375.0	81796.0	64441.0	3846.0
RIT1	68861.0	76577.0	44875.0	64044.0	70592.0	77307.0	49363.0	81263.0	65997.0	71477.0	86475.0	40448.0	49165.0	39715.0	76986.0	78126.0	81289.0	77913.0	64200.0	53281.0	31130.0	83673.0	83023.0	17202.0	61406.0	58836.0	77721.0	49680.0	74101.0	60121.0	53661.0	69772.0	67030.0	44022.0	52794.0	42109.0	56720.0	80901.0	24811.0	77546.0	33009.0	65503.0	56311.0	87597.0	53462.0	67387.0	23881.0	78502.0	65002.0
FOXL1	64556.0	46077.0	63528.0	62812.0	61626.0	60019.0	43454.0	75587.0	45215.0	71230.0	84748.0	33704.0	54632.0	65358.0	73419.0	72294.0	32578.0	71182.0	41902.0	35912.0	46363.0	37246.0	68188.0	47448.0	35857.0	78501.0	81193.0	65036.0	43149.0	57313.0	35457.0	62356.0	63266.0	53598.0	53890.0	47315.0	70985.0	76810.0	67487.0	78857.0	58538.0	71770.0	61176.0	32299.0	58903.0	44388.0	66642.0	59143.0	18818.0
API5	3648.0	25994.0	68032.0	21217.0	39297.0	22615.0	9928.0	18108.0	41837.0	45942.0	7960.0	74994.0	38866.0	42318.0	19742.0	38535.0	54405.0	34028.0	36949.0	38661.0	66951.0	32625.0	31051.0	6493.0	45656.0	72252.0	36692.0	34129.0	10211.0	35837.0	23462.0	31303.0	8359.0	8106.0	26946.0	13442.0	16475.0	17107.0	5181.0	51369.0	12573.0	57786.0	21665.0	27440.0	4065.0	17051.0	48484.0	61770.0	33780.0
KIAA1199	85172.0	80878.0	4617.0	35521.0	77767.0	48591.0	70526.0	29507.0	88281.0	36541.0	86981.0	3690.0	53418.0	15733.0	28113.0	59271.0	72069.0	55708.0	65769.0	71949.0	33502.0	5134.0	17292.0	12835.0	72727.0	7142.0	72405.0	34208.0	59656.0	35626.0	7348.0	82810.0	18220.0	82515.0	5571.0	74487.0	80081.0	74359.0	30057.0	80799.0	84881.0	73926.0	9624.0	69837.0	64789.0	38746.0	47529.0	14578.0	47715.0
FAM32A	22137.0	26995.0	9534.0	7234.0	18409.0	8222.0	31790.0	19337.0	8518.0	16227.0	30034.0	78292.0	16852.0	8081.0	16826.0	29936.0	14049.0	17576.0	15283.0	12670.0	29966.0	66713.0	55533.0	3350.0	22651.0	31945.0	75330.0	15559.0	20503.0	77347.0	10557.0	14668.0	5106.0	38855.0	4909.0	6333.0	19363.0	21331.0	6897.0	15063.0	2320.0	10820.0	6630.0	27793.0	3769.0	36202.0	41399.0	7421.0	40657.0
METTL1	34153.0	43348.0	42139.0	54787.0	47452.0	62089.0	76515.0	68421.0	47977.0	82322.0	71740.0	69233.0	73120.0	66854.0	82096.0	23884.0	34418.0	65005.0	71160.0	42149.0	68339.0	76096.0	67491.0	73791.0	28428.0	86505.0	72224.0	43003.0	57747.0	59121.0	67245.0	80025.0	73986.0	74510.0	11456.0	73911.0	84898.0	55499.0	71739.0	75712.0	80022.0	69532.0	61807.0	54698.0	71549.0	44663.0	42168.0	61721.0	44964.0
CA5B	44226.0	86013.0	85597.0	55290.0	69588.0	71105.0	74120.0	47137.0	59250.0	12236.0	14469.0	13481.0	70970.0	51802.0	27646.0	62448.0	61288.0	60822.0	53742.0	64373.0	78221.0	83315.0	57512.0	81020.0	61342.0	74023.0	70849.0	17905.0	48878.0	73429.0	66253.0	14849.0	66588.0	64781.0	26021.0	66923.0	70192.0	88666.0	69281.0	86431.0	75155.0	88193.0	28960.0	56970.0	25344.0	31388.0	85771.0	28272.0	87200.0
ZNF559	78877.0	79540.0	64249.5	75882.0	41291.0	55958.0	69355.0	80470.0	56031.0	18765.0	48716.0	70674.0	56787.0	50406.0	56820.0	83028.0	56136.0	57672.0	50041.0	35496.0	72209.0	82842.0	79349.0	21835.0	69307.0	60254.0	84614.0	28419.0	59897.0	85839.0	78549.0	25023.0	19417.0	5420.0	73651.0	34855.0	70568.0	82001.0	60256.0	25872.0	39581.0	59842.0	7092.0	76810.0	19826.0	58719.0	79828.0	50047.0	83526.0
C19orf22	6150.0	14331.0	46843.0	26305.0	17518.0	41684.0	34439.0	21011.0	20484.0	28670.0	19329.0	54733.0	42601.0	23209.0	25210.0	10923.0	29378.0	67317.0	27140.0	12640.0	33601.0	11488.0	44237.0	20923.0	29686.0	35218.0	4769.0	25730.0	12557.0	17912.0	22814.0	51675.0	38269.0	52007.0	65310.0	23951.0	34989.0	15459.0	47180.0	21581.0	36529.0	44074.0	26070.0	10386.0	51945.0	67590.0	25793.0	35636.0	22697.0
C19orf21	56924.0	60795.0	51474.0	22090.0	82753.0	87282.0	84277.0	49168.0	83643.0	82060.0	61605.0	85491.0	66797.0	7739.0	81206.0	83874.0	81964.0	87234.0	83444.0	5811.0	80940.0	54591.0	69015.0	67477.0	82930.0	78166.0	67953.0	53229.0	79715.0	59881.0	55908.0	84434.0	76024.0	82116.0	31009.0	82011.0	54939.0	49299.0	79106.0	85818.0	83354.0	86381.0	85923.0	78589.0	81130.0	85536.0	81992.0	41927.0	29045.0
C19orf26	31159.0	50537.0	64574.0	46405.0	43903.0	52925.0	54006.0	40107.0	44010.0	46274.0	59806.0	67524.0	65374.0	78213.0	52825.0	44490.0	63835.0	35902.0	62743.0	56340.0	48187.0	60643.0	35450.0	56463.0	36865.0	39795.0	31820.0	67306.0	60635.0	68129.0	48027.0	46912.0	66831.0	51319.0	68686.0	61234.0	70801.0	32146.0	76498.0	49000.0	19101.0	72745.0	42508.0	43235.0	59440.0	74027.0	56252.0	55883.0	41335.0
C19orf24	15781.0	19097.0	51422.0	23636.0	22087.0	36238.0	28449.0	20601.0	21119.0	39156.0	21267.0	56350.0	35632.0	44062.0	25472.0	6110.0	40742.0	65327.0	24304.0	50927.0	25297.0	16097.0	23725.0	50047.0	24282.0	27379.0	8521.0	18397.0	26667.0	19944.0	34338.0	46661.0	30816.0	17304.0	7514.0	29857.0	57560.0	20533.0	35342.0	15512.0	35504.0	62928.0	18010.0	20228.0	17073.0	75036.0	23183.0	44073.0	37226.0
MYBL1	5475.0	2455.0	1607.0	6314.0	3944.0	730.0	2549.0	5022.0	4962.0	342.0	9293.0	5165.0	3485.5	2331.0	11035.0	4833.0	609.0	3206.0	9697.0	3123.0	6427.0	13701.0	7694.0	3613.0	2535.0	546.0	2847.0	3314.0	3238.0	1468.0	2443.0	1303.0	4833.0	5517.0	815.0	3384.0	1048.0	944.0	1777.0	2857.0	11840.0	1110.0	470.0	1400.0	223.0	4370.0	1391.0	9153.0	4421.0
NR1D1	9771.0	5447.0	30537.0	17307.0	13452.0	17157.0	19249.0	15503.0	11963.0	15318.0	25910.0	21899.0	18557.0	19171.0	13728.0	17840.0	10179.0	34297.0	22526.0	15501.0	10738.0	16467.0	26330.0	24097.0	16899.0	14169.0	16163.0	20051.0	17172.0	30622.0	14402.0	13286.0	18510.0	26866.0	60860.0	4721.0	24527.0	19473.0	29364.0	15291.0	14012.0	8339.0	45037.0	18253.0	14952.0	18935.0	17405.0	23559.0	12159.0
SMOC1	3501.0	3135.0	15330.0	4708.0	2129.0	1236.0	2742.0	6002.0	1916.0	9766.0	2068.0	2772.0	10248.0	7772.0	4993.0	4074.0	4304.0	3871.0	3905.0	5112.0	2244.0	2069.0	2878.0	15386.0	4040.0	4174.0	2858.0	7626.0	5813.0	3579.0	2464.0	2516.0	9105.0	6390.0	51012.0	4450.0	4821.0	8980.0	6203.0	3745.0	1195.0	13369.0	9731.0	5867.0	13813.0	1934.0	2467.0	7922.0	1801.0
MYBL2	15116.0	11902.0	8239.0	5316.0	3801.0	5311.0	37826.0	21504.0	6121.0	12460.0	6307.0	34527.0	3821.0	10320.0	20406.0	6972.0	7250.0	2652.0	6413.0	3547.0	3508.0	25221.0	29863.0	6328.0	4527.0	23468.0	5667.0	8485.0	11148.0	3276.0	9832.0	18468.0	16439.0	6738.0	12575.0	7093.0	7279.0	3017.0	9117.0	12807.0	9091.0	4546.0	4712.0	7958.0	3632.0	10049.0	4806.0	9905.0	6523.0
ITGB1BP1	50730.0	43136.0	9842.0	62421.0	30041.0	42679.0	43772.0	31755.0	33858.0	17294.0	46345.0	23064.0	35120.0	17664.0	3507.0	38681.0	16124.0	26427.0	19886.0	56124.0	14180.0	39848.0	35774.0	11755.0	20141.0	18195.0	5655.0	12061.0	15326.0	29865.0	20692.0	6607.0	10424.0	45600.0	4816.0	10558.0	5871.0	27605.0	11484.0	21523.0	8178.0	23094.0	19824.0	28852.0	12019.0	28755.0	36153.0	5297.0	22120.0
ITGB1BP3	9077.0	31728.0	80129.0	33437.0	5028.0	12952.0	13067.0	17335.0	14918.0	75278.0	21820.0	14665.0	23671.0	87468.0	14042.0	2325.0	57831.0	25647.0	12301.0	14554.0	14218.0	16062.0	1956.0	22636.0	2930.0	23355.0	4748.0	16960.0	18917.0	33752.0	31829.0	21085.0	76066.0	54775.0	54789.0	18803.0	46206.0	11557.0	78131.0	11182.0	79796.0	51163.0	33050.0	5807.0	82933.0	15613.0	3435.0	78849.0	33120.0
ITGB1BP2	57569.0	66297.0	53592.0	75532.0	77941.0	38425.0	10033.0	72427.0	67266.0	45050.0	8395.0	5032.0	35378.0	8536.0	52560.0	23488.0	56424.0	14391.0	21885.0	24795.0	17695.0	11273.0	23702.0	78439.0	33409.0	37430.0	29887.0	41477.0	5803.0	8982.0	20177.0	19064.0	35559.0	9618.0	84971.0	70102.0	7729.0	4086.0	32325.0	73051.0	81214.0	29392.0	62403.0	25378.0	23225.0	18247.0	56209.0	80058.0	20420.0
ZNF7	52455.0	54629.0	35766.0	79232.0	49374.0	73907.0	63239.0	66024.0	59356.0	50074.0	21799.0	36564.0	66689.0	45408.0	57738.0	79443.0	65778.0	76053.0	83647.0	77651.0	80159.0	51685.0	80331.0	52435.0	33329.0	31271.0	44392.0	36179.0	58411.0	64768.0	33114.0	27224.0	27661.0	58726.0	28005.0	27234.0	44789.0	39052.0	21706.0	78736.0	68678.0	51989.0	21044.0	70238.0	22132.0	83720.0	70308.0	66803.0	79717.0
ZNF3	80165.0	26523.0	41877.0	66143.0	64010.0	37359.0	75253.0	70550.0	32090.0	26321.0	67365.0	64845.0	59275.0	74864.0	73238.0	84453.0	35204.0	69889.0	68433.0	29258.0	29419.0	62749.0	44772.0	68695.0	54430.0	78946.0	72269.0	55096.0	78875.0	76853.0	72762.0	56161.0	56594.0	67652.0	6743.0	65330.0	54719.0	40411.0	43136.0	51335.0	37949.0	30840.0	56825.0	37195.0	54818.0	70441.0	79376.0	50935.0	63295.0
CTCFL	1097.0	757.0	555.0	88137.0	498.0	41327.0	87072.0	86591.0	85086.0	89229.0	89026.0	87443.0	897.0	66971.0	38497.0	89928.0	87270.0	87823.0	87334.0	856.0	89510.0	89261.0	19433.0	2410.0	74273.0	88592.0	86179.0	3258.0	14897.0	5974.0	85443.0	89250.0	852.0	77842.0	65565.0	6492.0	1533.0	44626.0	955.0	6197.0	1528.0	760.0	85039.0	29059.0	5091.0	12316.0	808.0	89323.0	5829.0
M6PRBP1	15742.0	31967.0	39198.0	14876.0	27203.0	30110.0	19571.0	20709.0	19678.0	19774.0	11055.0	14378.0	15398.0	40661.0	9994.0	7959.0	11483.0	17090.0	10045.0	16796.0	12471.0	10656.0	45985.0	18748.0	16768.0	82709.0	8030.0	16899.0	20405.0	15725.0	35578.0	39702.0	43355.0	22486.0	1862.0	20719.0	19524.0	12015.0	70187.0	16509.0	24718.0	45103.0	20868.0	40821.0	32051.0	32585.0	18391.0	29535.0	15291.0
ZNF8	56430.0	75916.0	18261.0	42674.0	34359.0	78363.0	17271.0	37807.0	60876.0	53593.0	57457.0	43050.0	24779.0	50568.0	80003.0	53413.0	80313.0	44520.0	81904.0	57040.0	43535.0	76197.0	33907.0	18731.0	63171.0	70071.0	75863.0	55896.0	48633.0	28858.0	63915.0	62625.0	43205.0	67501.0	36344.0	55698.0	42830.0	27539.0	22801.0	68580.0	64227.0	68090.0	51226.0	67060.0	65044.0	66432.0	19090.0	40168.0	46928.0
C11orf17	8615.0	18518.0	18695.0	20278.0	28352.0	18296.0	9401.0	16673.0	16439.0	10328.0	10726.0	20291.0	15160.0	21891.0	8953.0	20184.0	6028.0	11203.0	11967.0	8995.0	9039.0	28850.0	24278.0	8917.0	11101.0	7450.0	7952.0	31735.0	4158.0	21660.0	8898.0	45780.0	14977.0	10418.0	617.0	14086.0	14286.0	14746.0	16161.0	11244.0	16618.0	36085.0	7245.0	14594.0	14322.0	11456.0	24257.0	18508.0	16936.0
C11orf16	84592.0	67325.0	85805.0	86620.5	89147.0	74568.0	79995.0	69724.0	75757.0	82088.0	73465.0	78762.0	82539.0	88350.0	79672.0	85016.0	86452.0	87267.0	82692.0	85567.0	84713.0	88705.0	74271.0	80035.0	71737.0	87927.0	86471.0	79312.0	75963.0	72121.0	89602.0	88828.0	84544.0	81211.0	56361.0	72782.0	79012.0	86425.0	84753.0	80346.0	86403.0	80511.0	76127.0	66181.0	82380.0	71154.0	89970.0	87280.0	78105.0
C11orf10	35442.0	47388.0	48065.0	62063.0	46240.0	44072.0	30947.0	42662.0	71815.0	68442.0	51899.0	57575.0	35187.0	75124.0	29799.0	40992.0	71369.0	62858.0	79903.0	47049.0	47598.0	49911.0	16811.0	51093.0	45483.0	52411.0	42134.0	34917.0	21603.0	67664.0	53825.0	61063.0	36114.0	69260.0	76232.0	51249.0	84443.0	68027.0	24310.0	66350.0	22578.0	64140.0	35811.0	73859.0	67690.5	46908.0	48502.0	45359.0	57901.0
CRYBA2	13595.0	5037.0	29881.0	20655.0	12736.0	9255.0	5500.0	11548.0	8105.0	17626.0	10113.0	7429.0	5714.0	29359.0	16459.0	11152.0	9670.0	8786.0	15685.0	12295.0	28880.0	11816.0	9653.0	23111.0	13671.0	17349.0	23922.0	29094.0	11345.0	16794.0	13650.0	9910.0	14194.0	12836.0	38456.0	23594.0	24010.0	9294.0	20720.0	63257.0	15640.0	30482.0	18244.0	11915.0	24783.0	6381.0	11850.0	12877.0	7591.0
CTSW	24153.0	32311.0	66602.0	66352.0	56006.0	76227.0	62619.0	45450.0	62716.0	51696.0	68616.0	73570.0	82704.0	76536.0	71764.0	68770.0	49797.0	80304.0	81199.0	68156.0	64692.0	73171.0	65044.0	50298.0	49660.0	57672.5	66765.0	57197.0	45818.0	55466.0	59159.0	46628.0	38817.0	79559.0	32484.0	42057.0	60753.0	26150.0	48200.0	74902.0	59438.0	76591.0	53669.0	76205.0	54616.0	82427.0	42314.0	69050.0	69146.0
EPM2AIP1	63849.0	69276.0	82615.0	40787.0	79152.0	74253.0	73349.0	75907.0	67037.0	55140.0	41584.0	43645.0	83999.0	70654.0	43168.0	73102.0	70776.0	50488.0	40748.0	82539.0	81777.0	76578.0	9758.0	79744.0	65158.0	66094.0	83383.0	15227.0	83561.0	79011.0	64860.0	74963.0	53041.0	48789.0	18791.0	77945.0	72739.0	81488.0	75469.0	81813.0	81363.0	74328.0	83339.0	51439.0	72196.0	56972.0	75191.0	79190.0	84508.0
CDC5L	46604.0	49057.0	41341.0	35935.0	24689.0	66889.0	43911.0	35507.0	22102.0	65386.0	42170.0	50872.0	39091.0	15490.0	71162.0	76043.0	35913.0	55804.5	45897.0	40315.0	65446.0	69750.0	66024.0	13125.0	20464.0	57109.0	43513.0	26789.0	34089.0	20681.0	62422.0	45594.0	60071.0	23563.0	39216.0	48503.0	10334.0	52504.0	12517.0	62258.0	18653.0	34124.0	34791.0	46384.0	38442.0	57495.0	37259.0	44079.0	41741.0
RAC2	8322.0	3400.0	48402.0	27275.0	12073.0	21565.0	3519.0	4360.0	19556.0	22375.0	1998.0	18197.0	46432.0	6245.0	4462.0	9752.0	6841.0	66517.0	3244.0	12247.0	6410.0	3388.0	10244.0	14323.0	5885.0	4317.0	1882.0	22771.0	4653.0	5490.0	9297.0	10122.0	8772.0	1777.0	7050.0	16900.0	5940.0	7387.0	13409.0	7099.0	11279.0	31547.0	6161.0	6652.0	5304.0	10380.0	5225.0	5828.0	18581.0
RAC3	13066.0	11561.0	66423.0	27157.0	21182.0	32397.0	16179.0	34054.0	38109.0	71670.0	28598.0	10114.0	46305.0	27282.0	11140.0	10708.0	23268.0	22596.0	11762.0	38827.0	8740.0	26380.0	11781.0	59423.0	11638.0	8422.0	19777.0	33299.0	8604.0	37200.0	22870.0	14908.0	52405.0	21742.0	50063.0	15515.0	31620.0	12967.0	35301.0	20711.0	59605.0	47372.0	30618.0	6474.0	48092.0	33008.0	14576.0	29618.0	29967.0
RAC1	32044.0	39477.0	39202.0	21670.0	53118.0	22683.0	28393.0	26667.0	35845.0	38135.0	16239.0	33174.0	13013.0	44100.0	12128.0	17757.0	11069.0	19494.0	11032.0	19861.0	12001.0	20943.0	30822.0	49630.0	32825.0	9936.0	9690.0	30704.0	35590.0	38498.0	28481.0	20777.0	41507.0	46345.0	8283.0	29368.0	69978.0	54255.0	76924.0	8828.0	16821.0	34286.0	43441.0	16042.0	24157.0	40545.0	64853.0	7575.0	18151.0
SBDS	25936.0	38682.0	40830.0	41838.0	67354.0	59162.0	30965.0	62424.0	41428.0	38715.0	49873.0	65544.0	57973.0	51944.0	39979.0	65029.0	29795.0	45849.0	59253.0	67031.0	47678.0	68064.0	61072.0	40048.0	71105.0	31364.0	51726.0	51642.0	41610.0	66936.0	39352.0	29181.0	77186.0	72889.0	75419.0	32678.0	16051.0	52593.0	38766.0	54680.0	25041.0	70845.0	40642.0	22371.0	43627.0	45112.0	61005.0	42609.0	65669.0
VCL	5989.0	20132.0	25790.0	28143.0	42037.0	66851.0	58026.0	14828.0	13158.0	13500.0	11431.0	13110.0	27611.0	24581.0	16151.0	78448.0	37932.0	13747.0	68852.0	26151.0	22336.0	15687.0	27514.0	14937.0	26709.0	25155.0	15381.0	47227.0	30678.0	30286.0	14052.0	73129.0	29545.0	28448.0	50599.0	44436.0	23171.0	10482.0	16041.0	47705.0	37732.0	23532.0	35913.0	25800.0	28731.0	30589.0	27214.0	27340.0	12738.0
LOC81691	9554.0	2453.0	27201.0	10179.0	2121.0	4202.0	26749.0	12339.0	3620.0	11637.0	7007.0	24317.0	8857.0	3149.0	9167.0	30976.0	13697.0	6747.0	11111.0	6834.0	8500.0	10482.0	69254.0	9100.0	4661.0	44948.0	11577.0	31136.0	6858.0	6454.0	9361.0	10634.0	19496.0	8218.0	65645.0	1760.0	7409.0	12829.0	11676.0	9730.0	17766.0	6134.0	5945.0	36100.0	26335.0	6333.0	22880.0	19536.0	28358.0
CPLX2	4867.0	61364.0	18713.0	9918.0	3070.0	1446.0	5322.0	22370.0	9723.0	28810.0	6229.0	4634.0	8435.0	7230.0	21181.0	3687.0	17516.0	6833.0	5812.0	8033.0	11084.0	7297.0	26380.0	26833.0	30941.0	34590.0	9667.0	6124.0	20322.0	9481.0	3044.0	71077.0	5522.0	9149.0	89715.0	79073.0	14152.0	4703.0	70140.0	3880.0	30979.0	9033.0	10898.0	10709.0	71017.0	3688.0	9556.0	17807.0	4296.0
ORC3L	29390.0	29531.0	55337.0	74366.0	13731.0	52209.0	41620.0	46732.0	14416.0	43698.0	68377.0	19259.0	37351.0	50022.0	17726.0	35192.0	19753.0	54406.0	26179.0	78544.0	70601.0	42299.0	57539.0	28687.0	9224.0	50921.0	77632.0	34669.0	31275.0	22562.0	45985.0	19441.0	39843.0	31865.0	25183.0	70932.0	15530.0	47327.0	25392.0	17410.0	64391.0	60797.0	61937.0	37415.0	18728.0	23974.0	45193.0	31680.0	80094.0
LILRB4	47614.0	37150.0	55053.0	59001.0	56079.0	71537.0	51839.0	64590.0	46731.0	63563.0	69767.0	56283.0	64239.0	49535.0	69226.0	48599.0	61640.0	60226.0	47268.0	48908.0	58956.0	71591.0	54219.0	66714.0	63942.0	61649.0	38784.0	52292.0	38932.0	56058.0	42146.0	59456.0	53309.0	51007.0	47177.0	61741.0	56591.0	58439.0	20261.0	58310.0	51616.0	50069.0	57602.0	43114.0	50908.0	65494.0	58273.0	64169.0	45953.0
AP2A2	8814.0	60649.0	61156.0	83159.0	46528.0	65318.0	40510.0	49629.0	51526.0	29575.0	30112.0	33056.0	53300.0	77418.0	28566.0	55773.0	23741.0	29351.0	45294.0	32700.0	22714.0	30376.0	24127.0	61677.0	65163.0	14903.0	33599.0	78986.0	46089.0	66723.0	23282.0	52311.0	48319.0	43007.0	16878.0	69636.0	69813.0	49314.0	77901.0	48394.0	74653.0	29341.0	67972.0	43928.0	61920.0	42488.0	58990.0	20629.0	17856.0
VCX	2114.0	13850.0	8867.0	5852.0	2073.0	41493.0	54033.0	18078.0	77595.0	50464.0	7914.0	29005.0	5438.0	25918.0	76690.0	1566.0	84936.0	5694.0	16652.0	1983.0	1994.0	323.0	29102.0	822.0	70277.0	76810.0	11582.0	1194.0	58098.5	9430.0	18177.0	23063.0	949.0	649.0	89107.0	42907.0	25149.0	81862.0	35372.0	2630.0	23120.0	6856.0	1664.0	3667.0	64381.0	1524.0	2918.0	69099.0	2616.0
VCY	2562.0	16254.0	30657.0	8864.0	3354.0	26011.0	50045.0	37042.0	80687.0	48729.0	14190.0	19350.0	20640.0	29689.0	51210.0	3728.0	76850.0	7921.0	18841.0	6347.0	7468.0	12863.0	26723.0	12242.0	41682.0	60303.0	23800.0	5920.0	50223.0	21000.0	26919.0	42383.0	10690.0	4738.0	71206.0	26826.0	27106.0	85140.0	34602.0	5092.0	34325.0	13940.0	13391.0	5759.0	74061.0	4683.0	6548.0	74437.0	5338.0
CADPS	1261.0	88681.0	25991.0	401.0	42384.0	29703.0	2182.0	1713.0	3046.0	60115.0	1821.0	75350.0	21347.0	5536.0	87745.0	3548.0	41894.0	80242.0	86074.0	83829.0	85767.0	34727.0	1919.0	17133.0	62956.0	81518.0	89313.0	44322.0	82197.0	47457.0	25614.0	60176.0	15786.0	45528.0	68625.0	89550.0	2195.0	80913.0	35737.0	42211.0	83464.0	1328.0	81884.0	86873.0	80752.0	63465.0	89081.0	79275.0	25256.0
FIGNL1	37399.0	35129.0	14425.0	45373.0	26034.0	20990.0	24756.0	12316.0	21582.0	27538.0	16055.0	48116.0	16681.0	23694.0	16896.0	10022.0	29505.0	17550.0	23586.0	12419.0	28238.0	58404.0	53050.0	8379.5	60513.0	73435.0	37736.0	9704.0	11575.0	22988.0	17887.0	10463.0	28844.0	12033.0	31593.0	44793.0	8936.0	24296.0	9127.0	25100.0	32670.0	9492.0	15471.0	32500.0	15352.0	31571.0	11831.0	13916.0	39365.0
PBX2	72251.0	51732.0	83620.0	79736.0	59443.0	77789.0	81845.0	77881.0	61540.0	80701.0	79721.0	79364.0	69589.0	76778.0	81164.0	73772.0	69993.0	81617.0	78077.0	36950.0	50802.0	77268.0	63347.0	55468.0	51780.0	80389.0	70482.0	67894.0	66486.0	54449.0	81806.0	76942.0	73365.0	86940.0	72704.0	77435.0	72178.0	73551.0	58769.5	41846.0	78171.0	53284.0	83004.0	44174.0	69738.0	84457.0	61610.0	82791.0	68965.0
PBX3	51453.0	69896.0	24250.0	10001.0	43425.0	14506.0	21777.0	6923.0	7419.0	18632.0	21400.0	13490.0	12359.0	202.0	43762.0	32832.0	79517.0	24906.0	11227.0	47877.0	5016.0	44140.0	50376.0	42299.0	26673.0	14489.0	44283.0	8781.0	21360.0	2696.0	14196.0	23429.0	34058.0	2958.0	14103.0	44610.0	6953.0	5268.0	9002.0	7548.0	30345.0	3759.0	74273.0	4675.0	8300.0	19548.0	18691.0	19319.0	45656.0
PBX1	88371.0	87783.0	84787.0	84840.0	77080.0	87874.0	86111.0	86819.0	83192.0	87503.0	89046.0	85220.0	77372.0	82753.0	88499.0	88200.0	78174.0	87551.0	89107.0	70095.0	85284.0	87981.0	83768.0	83599.0	85373.0	85972.0	84393.0	85614.0	86728.0	86488.0	82343.0	86692.0	86423.0	88099.0	75348.0	83309.0	85529.0	86199.0	87266.0	88348.0	80194.0	56863.0	89171.0	83099.0	85872.0	84476.0	87299.0	79684.0	86544.0
WNT5A	1203.0	61139.0	3656.0	4253.0	66868.0	9871.0	10268.0	2755.0	1743.0	8846.0	36799.0	9382.0	7845.0	4962.0	62208.0	4801.0	35674.0	32865.0	29094.0	6278.0	11254.5	20067.0	12872.0	3434.0	8568.0	87574.0	25293.0	13535.0	9080.0	4208.0	26107.0	15796.0	3541.0	2659.0	17252.0	24611.0	14693.0	42596.0	6777.0	9772.0	14001.0	8425.0	41233.0	31710.0	39203.0	5400.0	20206.0	53948.0	1846.0
AIRE	39308.0	51134.0	78222.0	56557.0	56789.0	74131.0	62864.0	60906.0	55305.0	76484.0	68474.0	58938.0	78656.0	82953.0	51687.0	39141.0	69923.0	56559.0	53309.0	79342.0	55094.0	73400.0	30621.0	61368.0	34403.0	55927.0	59139.0	64042.0	37562.0	58769.0	42078.0	68595.0	81563.0	80256.0	33809.0	65258.0	82698.0	33213.0	83308.0	54527.0	80199.0	84972.0	81079.0	48778.0	75634.0	55445.0	19607.0	82188.0	68471.0
NSUN3	16605.0	36781.0	28210.0	26753.0	51172.0	59208.0	68251.0	38494.0	52950.0	59404.0	52931.0	77118.0	32465.0	59185.0	17061.0	58496.0	22288.0	64314.0	67144.0	49697.0	38835.0	57235.0	70489.0	21212.0	19807.0	23845.0	22951.0	69292.0	52827.0	47561.0	46813.0	20559.0	19399.0	37370.0	16786.0	21485.0	38111.0	57827.0	25561.0	26638.0	19886.0	46723.0	17932.0	79344.0	20610.0	52342.0	52623.0	59748.0	51792.0
NSUN2	22104.0	13434.0	17388.0	22694.0	29051.0	33734.0	36859.0	71785.0	13928.0	39735.0	31282.0	26408.0	22195.0	18991.0	16773.0	71683.0	36337.0	26258.0	74797.0	19816.0	50224.0	20049.0	48650.0	51242.0	69357.0	29744.0	36894.0	43531.0	35467.0	35145.0	21083.0	49827.0	12245.0	38213.0	4639.0	31320.0	35038.0	47526.0	41179.0	55581.0	27800.0	54393.0	25034.0	40333.0	44535.0	41376.0	40711.0	77208.0	70273.0
NSUN5	8233.0	7020.0	9939.0	9054.0	15110.0	6811.0	59448.0	18144.0	24972.0	6907.0	35038.0	32142.0	15750.0	19849.0	25353.0	31892.0	5096.0	32868.0	10904.0	18978.0	10435.0	26982.0	16231.0	12820.0	6582.0	20993.0	36153.0	18579.0	14876.0	19736.0	11037.0	7864.0	30373.0	33845.0	51984.0	6714.0	25042.0	6503.0	18435.0	15806.0	17259.0	17927.0	12423.0	17438.0	14988.0	19934.0	12504.0	26362.0	29473.0
NSUN4	53006.0	68238.0	46813.0	64210.0	30271.0	71521.0	79004.0	77325.0	62829.0	84039.0	79635.0	81118.0	43286.0	42242.0	72805.0	76314.0	87228.0	71053.0	66401.0	78296.0	61444.0	35976.0	73065.0	29608.0	40880.0	73888.0	45759.0	79430.0	26803.0	65904.0	57132.0	61566.0	77586.0	61756.0	35056.0	39456.0	68110.0	50489.0	71685.0	18688.0	21244.0	72033.0	63869.0	71358.0	74877.0	72838.0	44012.0	68057.0	48079.0
NSUN6	39777.0	69921.0	75972.0	78300.0	49662.0	82849.0	21344.0	76502.0	78629.0	86018.0	86576.0	77126.0	86555.0	76579.0	71155.0	79064.0	80699.0	45164.0	30901.0	77663.0	67169.0	86814.0	80979.0	79341.0	82914.0	36782.0	81782.0	64875.0	22542.0	84291.0	79730.0	83495.0	48352.0	85534.0	35714.0	70905.0	75173.0	48180.0	83375.0	85400.0	83691.0	84363.0	86219.0	85801.0	78522.0	56831.0	83306.0	79289.0	73618.0
ELMOD2	46427.0	19484.0	35013.0	39857.0	25574.0	80810.0	22357.0	25500.0	29965.0	29243.0	15092.0	61565.0	54332.0	41288.0	19856.0	77102.0	85361.0	51521.0	80845.0	41492.0	79174.0	44514.0	86199.0	6330.0	13064.0	70576.0	33015.0	14658.0	22714.0	63266.0	48239.0	50167.0	19058.0	28576.0	46128.0	12047.0	14558.0	79816.0	7176.0	80836.0	8530.0	61523.0	9007.0	45657.0	27981.0	45294.0	8688.0	76527.0	29401.0
PRAMEF1	81367.0	2039.0	16073.0	6962.0	8233.0	10935.0	3042.0	7586.0	2020.0	6983.0	8934.0	6403.0	29520.0	14546.0	3975.0	3431.0	7065.0	5326.0	3865.0	12038.0	6041.0	87389.0	11728.0	5268.0	5194.0	6983.0	88967.0	4796.0	57682.0	9410.0	2529.0	2033.0	17550.0	19348.0	37668.0	59999.0	9753.0	4199.0	16968.0	6044.0	5413.0	31489.0	20169.0	8165.0	13022.0	4725.0	7304.0	16179.0	4291.0
PRAMEF2	15411.0	53624.0	32525.0	66580.0	29705.0	38571.0	13218.0	24302.0	41642.0	27310.0	37836.0	31477.0	34241.0	39085.0	61835.0	13587.0	27201.0	26698.0	42155.0	29629.0	26817.0	58981.0	55361.0	44095.0	20674.0	30110.0	78572.0	27719.0	57074.0	46364.0	25909.0	25512.0	37507.0	50024.0	65110.0	25633.0	31702.0	25833.0	22195.0	36437.0	37414.0	39088.0	43853.0	31111.0	53360.0	25240.0	17949.0	29777.0	2249.0
TARS	15639.0	10651.0	13569.0	10969.0	32472.0	19181.0	10944.0	17198.0	7586.0	13273.0	11932.0	12061.0	14769.0	22157.0	13130.0	19958.0	17045.0	9750.0	26574.0	14423.0	28968.0	32674.0	44345.0	22753.0	29681.0	9139.0	15728.0	18995.0	16685.0	6777.0	16849.0	18214.0	15815.0	9203.0	2127.0	25520.0	9677.0	22830.0	27206.0	26093.0	16288.0	34735.0	14286.0	16258.0	19169.0	14082.0	24757.0	8612.0	23056.0
TIMM44	10057.0	9952.0	21794.0	16223.0	9368.0	12432.0	19743.0	16858.0	14697.0	7643.0	13496.0	11279.0	14677.0	23774.0	17135.0	7875.0	25860.0	7602.0	5932.0	12647.0	10109.0	80623.0	22754.0	12388.0	19340.0	14375.0	24783.0	15562.0	11734.0	12448.0	25358.0	9871.0	53407.0	10899.0	4929.0	10339.0	19957.0	6608.0	33181.0	8880.0	34421.0	17677.0	5292.0	23699.0	12968.0	34960.0	8892.0	47123.0	14402.0
TUFM	20059.0	19850.0	24278.0	33438.0	26741.0	37856.0	33060.0	41682.0	27091.0	31739.0	54644.0	59827.0	16917.0	30278.0	79246.0	26862.0	29204.0	21986.0	18351.0	43060.0	10885.0	23471.0	38781.0	51493.0	13778.0	70588.0	32969.0	36642.0	21291.0	38193.0	34785.0	28053.0	53032.0	51505.0	5698.0	9178.0	57602.0	30420.0	30239.0	30837.0	17662.0	22897.0	43131.0	12766.0	23852.0	45609.0	41818.0	47984.0	44359.0
RAD9B	78147.0	45852.0	29465.0	80689.0	70144.0	75231.0	47897.0	78405.0	75047.0	47487.0	81125.0	64627.0	61129.0	67484.0	47412.0	78530.0	58257.0	47922.0	83934.0	67255.0	83739.0	39073.0	85072.0	37397.0	79724.0	77941.0	78054.0	62035.0	54050.0	41851.0	73356.0	75943.0	81845.0	37421.0	60220.0	12696.0	21091.0	76824.0	24403.0	54220.0	43433.0	17834.0	39900.0	76819.0	53484.0	52617.0	57283.0	33858.0	69263.0
RAD9A	26390.0	23133.0	69078.0	75006.0	29348.0	38378.0	63888.0	37944.0	53759.0	66588.0	60239.0	44752.0	73700.0	77058.0	59861.0	29297.0	40219.0	55692.0	49812.0	71347.0	62471.0	36179.0	59495.0	65885.0	31506.0	72364.0	45936.0	64302.0	46542.0	59610.0	73480.0	72245.0	70689.0	73978.0	41450.0	64749.0	62200.0	35221.0	73334.0	53051.0	76618.0	71209.0	60013.0	63057.0	64305.0	52068.0	56042.0	61207.0	63964.0
ERGIC3	28902.0	34567.0	18212.0	14508.0	62089.0	31728.0	49515.0	32896.0	62300.0	36721.0	57339.0	17097.0	21310.0	49838.0	40578.0	19940.0	7819.0	29568.0	57520.0	10493.0	19751.0	74913.0	29276.0	9345.0	28137.0	20490.0	44874.0	5554.0	63486.0	41285.0	25635.0	21706.0	10479.0	48516.0	8893.0	9474.0	75500.0	17637.0	21772.0	8971.0	12611.0	5598.0	39847.0	46306.0	49467.0	43627.0	26694.0	17653.0	32823.0
CDR2L	87528.0	68081.0	73185.0	68514.0	76619.0	86703.0	84359.0	87093.0	68485.0	85686.0	60314.0	84605.0	32600.0	38645.0	83384.0	86956.0	88982.0	73220.0	86507.0	71382.0	86897.0	82797.0	83629.0	86221.0	77780.0	60779.0	64740.0	87036.0	87464.0	16307.0	84094.0	88092.0	86355.0	80881.0	37553.0	67248.0	54635.0	39541.0	88384.0	82713.0	78880.0	83533.0	30951.0	83808.0	78383.0	86578.0	82046.0	79587.0	79859.0
ERGIC1	42652.0	81293.0	85983.0	56969.0	82546.0	77043.0	46633.0	80038.0	81956.0	83743.0	82219.0	84363.0	83952.0	65535.0	72201.0	82997.0	73575.0	85296.0	82296.0	79029.0	86029.0	74057.0	88304.0	81312.0	58613.0	66993.0	78349.0	43014.0	80337.0	67371.0	73848.0	65252.0	68465.0	79489.0	29477.0	63599.0	75976.0	84925.0	81636.0	88437.0	82775.0	84970.0	85323.0	81148.0	79622.0	79773.0	87602.0	79856.0	79562.0
CLU	86339.0	86822.0	84275.0	87676.0	85425.0	74904.0	87239.0	89371.0	87863.0	88021.0	83649.0	70904.0	82695.0	89376.0	17236.0	46582.0	69986.0	89239.0	47910.0	89609.0	84588.0	73160.0	86809.0	86470.0	89666.0	19730.0	29162.0	85221.0	89693.0	89565.0	86681.0	36106.0	83828.0	89789.0	39733.0	72095.0	89346.0	88884.0	89813.0	88123.0	80011.0	89421.0	87080.0	88017.0	90018.0	87598.0	85672.0	57220.0	89520.0
B3GAT3	9203.0	12223.0	75538.0	55964.0	18208.0	45481.0	15834.0	39869.0	30604.0	35928.0	26952.0	43732.0	51334.0	67012.0	9869.0	23971.0	69347.0	24396.0	46916.0	50240.0	45422.0	57236.0	45630.0	74563.0	29469.0	19933.0	10929.0	57885.0	15807.0	32382.0	44668.0	44813.0	56234.0	48421.0	16796.0	29542.0	76142.0	27694.0	38822.0	40694.0	60062.0	44618.0	30443.0	41682.0	42751.0	40245.0	20633.0	64533.0	44656.0
B3GAT2	51739.0	59755.0	23137.0	58822.0	55296.0	56976.0	41045.0	58296.0	36059.0	35529.0	86833.0	54451.0	52738.0	51301.0	49635.0	45606.0	43668.0	82885.0	76009.0	51528.0	76723.0	77975.0	79134.0	35660.0	49884.0	54520.0	74139.0	55321.0	34958.0	31161.0	57506.0	55392.0	67954.0	54837.0	44776.0	63895.0	43942.0	51323.0	48625.0	54672.0	25993.0	58195.0	27120.0	78667.0	35917.0	71900.0	64251.0	55396.0	71155.0
B3GAT1	444.0	1286.0	5308.0	2254.0	1824.0	4049.0	1523.0	861.0	1470.0	83267.0	532.0	1691.0	1593.0	785.0	801.0	2168.0	846.0	1631.0	3708.0	12361.0	17260.0	1445.0	75462.0	20292.0	1397.0	637.0	3413.0	835.0	243.0	87921.0	670.0	992.0	435.0	17710.0	14332.0	82566.0	76323.0	6164.0	88332.0	18214.0	907.0	1728.0	65063.0	1823.0	87664.0	59606.0	78583.0	287.0	662.0
UXT	36981.0	69074.0	35989.0	45619.0	67476.0	19603.0	62197.0	29469.0	71341.0	21409.0	72495.0	60149.0	49462.0	32392.0	16938.0	45651.0	49733.0	66826.0	40299.0	83389.0	63312.0	67253.0	74326.0	41647.0	43600.0	59848.0	78939.0	30079.0	75246.0	65199.0	52282.0	34466.0	62767.0	22696.0	10517.0	45814.0	37924.0	59834.0	71642.0	41693.0	9373.0	48242.0	19827.0	73393.0	62242.0	73908.0	71130.0	34500.0	66828.0
CALM3	24104.0	49289.0	20701.0	51396.0	14111.0	30724.0	8464.0	25796.0	33700.0	46894.0	29024.0	9279.0	18373.0	40509.0	35439.0	8128.0	12894.0	23744.0	38598.0	46215.0	20279.0	25807.0	25022.0	14355.0	19241.0	18328.0	13933.0	25013.0	57075.0	23779.0	16456.0	33256.0	62343.0	23964.0	3067.0	19696.0	35947.0	11566.0	41093.0	24825.0	33602.0	10024.0	24110.0	12040.0	23719.0	28882.0	21901.0	21691.0	48374.0
SPG21	61352.0	66829.0	61430.0	71158.0	44511.0	50650.0	45129.0	58366.0	76226.0	80481.0	71483.0	74264.0	57055.0	60491.0	71700.0	24375.0	61980.0	60792.0	66801.0	85164.0	50762.0	80613.0	78224.0	19830.0	64027.0	69411.0	70856.0	47618.0	70439.0	49967.0	40448.0	60039.0	61270.0	74782.0	25966.0	51515.0	49140.0	78009.0	58366.0	71338.0	22458.0	74426.0	44464.0	56708.0	76877.0	81586.0	70753.0	36248.0	67064.0
CALM1	81325.0	75742.0	76521.0	79487.0	71207.0	80366.0	77655.0	74108.0	63823.0	62459.0	64437.0	26076.0	66808.0	72255.0	47954.0	71901.0	69017.0	68445.0	61188.0	76939.0	69902.0	67689.0	61795.0	71647.0	72615.0	77903.0	81834.0	50252.0	84506.0	78615.0	66371.0	76597.0	64750.0	68179.0	14267.0	77082.0	82397.0	78192.0	78388.0	76642.0	75720.0	76908.0	69837.0	40972.0	57388.0	69752.0	72944.0	69097.0	27265.0
NANOS1	7722.0	34507.0	19658.0	31208.0	52221.0	40354.0	42483.0	15848.0	26939.0	45624.0	61445.0	27245.0	7129.0	51840.0	35499.0	53781.0	42466.0	73347.0	73039.0	20556.0	75322.0	68837.0	70937.0	17115.0	27247.0	33232.0	62851.0	27672.0	45766.0	26191.0	39369.0	31582.0	14396.0	60876.0	51299.0	14365.0	15139.0	20893.0	27797.0	38400.0	63258.0	48231.0	61181.0	45455.0	36855.0	83991.0	72988.0	28631.0	62998.0
UPK1A	26566.0	14735.0	39852.0	40770.0	20307.0	80432.0	81123.0	49685.0	47034.0	45464.0	42249.0	20487.0	15813.0	32002.0	86462.0	27553.0	19881.0	29512.0	45332.0	40768.0	26057.0	16108.0	28922.0	33893.0	22400.0	88678.0	26615.0	37844.0	25419.0	38891.0	23910.0	23292.0	44424.0	48048.0	84082.0	17733.0	84138.0	71531.0	63647.0	33140.0	27623.0	20943.0	36877.0	26454.0	64956.0	20827.0	32692.0	39366.0	13602.0
UPK1B	89500.0	89952.0	90209.0	88695.0	89201.0	89885.0	90031.0	89735.0	89890.0	90018.0	90144.0	88655.0	85828.0	89926.0	89591.0	90065.0	89792.0	89402.0	90302.0	90070.0	89423.0	89354.0	89507.0	90258.0	84181.0	88584.0	89511.0	89417.0	88191.0	89948.0	88858.0	89866.0	90062.0	90183.0	86592.0	87264.0	90043.0	89994.0	79429.0	90318.0	89561.0	90266.0	74106.0	90066.0	90146.0	89939.0	90006.0	90127.0	87106.0
PLK1	6346.0	4082.0	8459.0	8926.0	3024.0	6754.0	8705.0	5951.0	5219.0	6341.0	5334.0	21212.0	3377.0	9741.0	10211.0	7694.0	9420.0	4434.0	7636.0	4359.0	3540.0	14714.0	35254.0	5659.0	2902.0	13454.0	4526.0	8648.0	6841.0	5129.0	7999.0	8776.0	15557.0	9401.0	18633.0	3491.0	7140.0	3567.0	8534.0	6265.0	9777.0	3439.0	5761.0	4269.0	4691.0	11918.0	5804.0	16281.0	10950.0
DLGAP1	87129.0	88598.0	70774.0	82004.0	86851.0	85006.0	73837.0	22678.0	19374.0	88843.0	85790.0	74479.0	85162.0	83787.0	70546.0	84876.0	87280.0	76720.0	82100.0	88916.0	70738.0	63437.0	87005.0	71222.0	75082.0	87453.0	71486.0	59403.0	58687.0	89996.0	61527.0	76667.0	65012.0	88499.0	81423.0	86014.0	89340.0	88596.0	78217.0	78164.0	81858.0	81434.0	86563.0	45407.0	71470.0	89094.0	89407.0	83388.0	85853.0
DLGAP4	79444.0	81002.0	80880.0	55044.0	83519.0	84858.5	73694.0	82928.0	84298.0	84093.0	80063.0	73889.0	77306.0	82122.0	85489.0	78389.0	70745.0	75177.0	85854.0	79743.0	75385.0	86888.0	76983.0	82788.0	85082.0	85942.0	83075.0	77358.0	84682.0	82957.0	72013.0	83589.0	78802.0	84263.0	39080.0	82721.0	85534.0	85295.0	86334.0	81318.0	83265.0	75916.0	87226.0	79346.0	86650.0	66020.0	80903.0	63421.0	77440.0
BRDT	57930.0	37874.0	45363.0	35232.0	14255.0	90424.0	25849.0	49026.0	37762.0	46342.0	36126.0	47448.0	52390.0	47762.0	56344.0	31359.0	37333.0	32199.0	40785.0	54961.0	61861.0	43826.0	34689.0	48092.0	60961.0	68390.0	35440.0	26761.0	57549.0	81798.0	46867.0	67342.0	40758.0	34785.0	61851.0	60804.0	58386.0	34009.0	30337.0	23296.0	43134.0	70890.0	31063.0	56430.0	61772.0	37730.0	49852.0	52495.0	64388.0
TIPRL	21568.0	50830.0	10704.0	18893.0	14438.0	27669.0	29999.0	22839.0	24233.0	43344.0	59125.0	30948.0	18010.0	18996.0	6894.0	62077.0	12206.0	22563.0	38114.0	11112.0	18944.0	30313.0	53181.0	10492.0	31061.0	16938.0	27820.0	29271.0	30117.0	19303.0	17320.0	12176.0	23589.0	27158.0	4270.0	7569.0	5880.0	16733.0	15662.0	40343.0	7570.0	35941.0	18873.0	61980.0	17779.0	23815.0	18389.0	17132.0	18908.0
HRH3	25805.0	41939.0	24408.0	33866.0	36626.0	33748.0	32734.0	32433.0	43250.0	33571.0	42710.0	64203.0	43810.0	64082.0	35382.0	79816.0	38285.0	27800.0	42586.0	37888.0	35882.0	44190.0	17827.0	53453.0	29781.0	42070.0	30198.0	52590.0	56125.0	63715.0	19656.0	38706.0	57393.0	41801.0	51982.0	65031.0	44952.0	55107.0	43827.0	27530.0	48611.0	57850.0	77079.0	32657.0	66962.0	29827.0	33957.0	43142.0	47183.0
ADCY7	20723.0	38679.0	6505.0	44661.0	10077.0	63605.0	11396.0	9658.0	17435.0	65549.0	10622.0	49986.0	39930.0	16104.0	65225.0	58601.0	64733.0	52260.0	29414.0	74946.0	31512.0	25405.0	42002.0	35043.0	15409.0	75041.0	35163.0	73388.0	22581.0	21131.0	16373.0	64066.0	41101.0	71789.0	63550.0	31216.0	29791.0	26853.0	72061.0	50588.0	57725.0	28884.0	23946.0	41636.0	24877.0	19937.0	10184.0	22291.0	23282.0
CLCN3	74541.0	46827.0	38318.0	61111.0	74135.0	33481.0	70462.0	76754.0	70975.0	73289.0	51386.0	52526.0	78367.0	67105.0	85161.0	79382.0	51854.0	72799.0	74089.0	62510.0	65665.0	57302.0	58118.0	76901.0	82128.0	77040.0	42274.0	64727.0	47608.0	81881.0	85873.0	86331.0	25484.0	82935.0	41702.0	58952.0	63003.0	86527.0	62859.0	79281.0	61075.0	63845.0	79670.0	41511.0	83750.0	31720.0	48817.0	23548.0	39722.0
CLCN2	48691.0	61082.0	34202.0	68399.0	31689.0	78519.0	71630.0	53662.0	68751.0	28796.0	81035.0	72002.0	65552.0	69407.0	66736.0	70869.0	72067.0	32617.0	21838.0	80268.0	67246.0	74834.0	71351.0	73877.0	80687.0	76065.0	74818.0	66080.0	77012.0	79000.0	48815.0	69755.0	78404.0	62813.0	50860.0	66114.0	76782.0	16388.0	68702.0	82981.0	62335.0	32104.0	73407.0	29379.0	26963.0	71167.0	67417.0	78270.0	74454.0
CLCN1	48379.0	53250.0	66414.0	60790.0	45341.0	64062.0	57190.0	48127.0	57056.0	61011.0	56634.0	62581.0	61668.0	73335.0	62186.0	52833.0	55320.0	52974.0	60488.0	57518.0	44893.0	64559.0	65441.0	60911.0	49964.0	66949.0	45426.0	64054.0	61190.0	47737.0	44017.0	63965.0	70182.0	68153.0	63980.0	54156.0	63457.0	48732.0	68202.0	67261.0	63743.0	63321.0	64864.0	58980.0	43072.0	56777.0	45044.0	59510.0	62790.0
CLCN7	13684.0	21228.0	17737.0	12305.0	16550.0	24043.0	16480.0	32414.0	21004.0	19810.0	41005.0	24727.0	31293.0	30064.0	74501.0	28277.0	12582.0	21867.0	6436.0	57852.0	13020.0	15132.0	11623.0	26589.0	23471.0	62828.0	12879.0	15809.0	9200.0	44296.0	25789.0	18635.0	31697.0	55360.0	22344.0	14752.0	81461.0	50640.0	50661.0	28802.0	29824.0	14070.0	25369.0	9494.0	49970.0	24543.0	19441.0	32855.0	14126.0
CLCN6	20016.0	61050.0	42658.0	49862.0	35931.0	11049.0	15814.0	52219.0	55795.0	30575.0	62804.0	45926.0	56889.0	47193.0	21459.0	15670.0	40665.0	27538.0	11701.0	37774.0	38939.0	17952.0	17676.0	42820.0	43102.0	40165.0	66388.0	74792.0	35343.0	25255.0	40085.0	79052.0	30663.0	21626.0	8592.0	34902.0	44324.0	41772.0	35354.0	38908.0	76743.0	39540.0	59105.0	44232.0	38160.0	14241.0	23964.0	48702.0	10128.0
CLCN5	42614.0	84393.0	70660.0	78894.0	16083.0	77812.0	81355.0	62996.0	21206.0	38413.0	73367.0	45256.0	36040.0	13535.0	55531.0	21849.0	69400.0	28051.0	49805.0	84976.0	80661.0	20206.0	66274.0	14455.0	81701.0	83966.0	40240.0	34633.0	72845.0	31750.0	29694.0	71307.0	89362.0	39972.0	63210.0	45767.0	27980.0	82694.0	70211.0	67277.0	60922.0	83632.0	22036.0	21377.0	62987.0	34553.0	22153.0	46838.0	63163.0
CLCN4	87169.0	78486.0	17084.0	73455.0	86905.0	32720.0	87869.0	79280.0	87092.0	67765.0	88235.0	72859.0	82536.0	84052.0	84206.0	50438.0	22023.0	14418.0	50471.0	30174.0	86458.0	3753.0	87179.0	51646.0	85172.0	88339.0	88814.0	76665.0	84599.0	89179.0	78295.0	79481.0	70062.0	15804.0	82651.0	46336.0	88533.0	88897.0	84236.0	27588.0	20766.0	40041.0	79790.0	70814.0	60448.0	64434.0	87158.0	18475.0	82464.0
BRD8	31076.0	56437.0	36206.0	74530.0	45896.0	57171.0	41450.0	70031.0	66604.0	73513.0	77993.0	61352.0	64117.0	29551.0	61946.0	70127.0	58129.0	67564.0	72438.0	71794.0	54476.0	55310.0	74871.0	44225.0	52502.0	59432.0	78892.0	63668.0	67966.0	30462.0	58444.0	44252.0	32724.0	21741.0	19162.0	51915.0	14646.0	31265.0	20055.0	71212.0	73821.0	57866.0	78287.0	59510.0	28607.0	52965.0	74789.0	53605.0	71725.0
GMFB	74121.0	54869.0	7966.0	33854.0	35874.0	43966.0	25254.0	20552.0	39209.0	18998.0	50011.0	22794.0	21988.0	80713.0	22937.0	37063.0	27678.0	71559.0	17454.0	13594.0	36534.0	32989.0	28403.0	19696.0	12441.0	14541.0	73852.0	23540.0	70480.0	36707.0	12330.0	18119.0	21896.0	15985.0	6145.0	40250.0	24669.0	18823.0	6891.0	23779.0	11818.0	24698.0	14804.0	54634.0	11147.0	57355.0	19771.0	22647.0	28822.0
BRD4	85229.0	73188.0	87436.0	81999.0	44727.0	77431.0	64394.0	81872.0	72609.0	85721.0	33524.0	84866.0	85027.0	83665.0	82804.0	78370.0	83196.0	76263.0	73433.0	79513.0	62533.0	70384.0	43409.0	78168.0	81954.0	87119.0	74310.0	87155.0	79932.0	87645.0	87727.0	87805.0	83388.0	87274.0	26978.0	87374.0	82355.0	81356.0	87627.0	80759.0	88640.0	78523.0	82959.0	61810.0	83494.0	68722.0	76699.0	78943.0	69059.0
BRD7	53098.0	36541.0	23769.0	31040.0	35132.0	43630.0	15090.0	16106.0	9523.0	37494.0	22896.0	23712.0	18599.0	26647.0	47765.0	80654.0	41188.0	39456.0	37320.0	63155.0	17643.0	22425.0	54057.0	41911.0	11385.0	67315.0	71210.0	55534.0	40447.0	69185.0	20603.0	38034.0	41831.0	75640.0	10613.0	23104.0	40359.0	71283.0	42791.0	80954.0	56184.0	33453.0	53871.0	28065.0	14869.0	18061.0	67943.0	36921.0	26671.0
BRD1	34281.0	49078.0	70420.0	42538.0	50344.0	68520.0	17530.0	26979.0	67327.0	42108.0	9752.0	77704.0	55624.0	32004.0	66209.0	57916.0	68916.0	30923.0	72154.0	29206.0	66520.0	45327.0	45038.0	37068.0	68001.0	32636.0	26576.0	65127.0	16221.0	42196.0	47200.0	41321.0	19369.0	44740.0	17642.0	58695.0	29644.0	40673.0	50881.0	67259.0	46471.0	51894.0	66334.0	26147.0	49808.0	37926.0	53636.0	22452.0	6910.0
BRD2	29891.0	37865.0	74816.0	66670.0	25985.0	52392.0	57539.0	71287.0	26790.0	53291.0	44830.0	37889.0	58547.0	29778.0	26015.0	70545.0	29599.0	40498.0	46442.0	53157.0	42827.0	32681.0	82527.0	35694.0	51606.0	43225.0	29967.0	26414.0	27413.0	20303.0	62290.0	37765.0	56075.0	56830.0	45943.0	64156.0	26395.0	69706.0	63193.0	42426.0	76957.0	51032.0	62269.0	63500.0	24521.0	61830.0	79964.0	60631.0	58217.0
BRD3	65034.0	17472.0	43420.0	16241.0	58456.0	19880.0	31681.0	65378.0	23563.0	8800.0	20239.0	16499.0	11612.0	31956.0	72638.0	48777.0	57976.0	12158.0	12253.0	36490.0	37481.0	19567.0	37874.0	81667.0	33098.0	33729.0	61673.0	43448.0	30158.0	29643.0	22418.0	55058.0	32500.0	39445.0	54635.0	71066.0	49243.0	15355.0	38253.0	18232.0	32009.0	42581.0	54672.0	5023.0	23669.0	34287.0	65561.0	57875.0	65972.0
DNAJA2	15176.0	58127.0	16716.0	25571.0	36686.0	57657.0	23215.0	14515.0	13283.0	37994.0	49817.0	46517.0	29630.0	41883.0	35636.0	59165.0	51039.0	49644.0	44133.0	55044.0	22796.0	46396.0	81641.0	24667.0	78938.0	67835.0	72853.0	32967.0	19925.0	61420.0	26263.0	33736.0	29393.0	75040.0	19513.0	21815.0	39190.0	68926.0	12601.0	64794.0	32062.0	72611.0	34098.0	65583.0	18585.0	51096.0	55040.0	68707.0	50844.0
DNAJA3	20733.0	14917.0	11563.0	12321.0	12250.0	12696.0	28952.0	30453.0	24562.0	29379.0	19443.0	34895.0	12142.0	14203.0	63140.0	22033.0	8372.0	15285.0	15228.0	27208.0	11535.0	15089.0	52770.0	33371.0	7948.0	66581.0	23291.0	14757.0	24688.0	40171.0	28052.0	13519.0	19317.0	39656.0	597.0	5144.0	35427.0	36701.0	16806.0	59041.0	21219.0	7208.0	15226.0	20322.0	17827.0	42902.0	28203.0	23121.0	13319.0
PTPN18	58290.0	40575.0	43002.0	50321.0	26528.0	17357.0	33123.0	31661.0	62677.0	30727.0	22715.0	54326.0	34515.0	43787.0	15330.0	45901.0	33219.0	33518.0	32564.0	34687.0	29244.0	47283.0	39440.0	44407.0	33076.0	35065.0	30115.0	54518.0	46430.0	45477.0	26785.0	34710.0	63302.0	31733.0	47680.0	27878.0	71270.0	23838.0	79303.0	52739.0	36850.0	14376.0	36513.0	60437.0	33164.0	68401.0	74071.0	26074.5	70783.0
DNAJA4	1960.0	44885.0	73002.0	82591.0	80536.0	31390.0	10535.0	37870.0	57291.0	57665.0	43305.0	73733.0	40962.0	2438.0	65199.0	86406.0	87066.0	77170.0	87306.0	87418.0	85683.0	81965.0	15011.0	25478.0	12111.0	16796.0	66960.0	72707.0	8602.0	4096.0	84556.0	84069.0	18994.0	82092.0	22483.0	44342.0	40908.0	34541.0	4749.0	84345.0	75795.0	86709.0	6808.0	29916.0	32809.0	16005.0	86889.0	62718.0	33999.0
PTPN13	20308.0	34656.0	60084.0	25189.0	83364.0	31506.0	3014.0	84838.0	19707.0	2773.0	70344.0	13674.0	3489.0	186.0	59099.0	89543.0	88511.0	10267.0	1540.0	3505.0	40813.0	64295.0	58409.0	1677.0	1801.0	6546.0	24980.0	6628.0	1282.0	1222.0	77365.0	3120.0	32402.0	111.0	13399.0	60980.0	108.0	85851.0	53591.0	87921.0	31979.0	62115.0	17216.0	74142.0	69800.0	3380.0	21280.0	14930.0	46280.0
PTPN11	23642.0	18789.0	2810.0	13667.0	47353.0	15186.0	38567.0	26300.0	19791.0	14250.0	26468.0	24298.0	12305.0	16336.0	20011.0	30228.0	9996.0	9060.0	65994.0	4111.0	33690.0	22138.0	15159.0	12519.0	17126.0	12274.0	18805.0	12233.0	28858.0	27740.0	20611.0	14242.0	11685.0	11365.0	1730.0	7902.0	11053.0	32411.0	10027.0	17772.0	9831.0	2283.0	13675.0	8015.0	9498.0	6175.0	13725.0	5117.0	6396.0
PTPN14	71093.0	66603.0	66079.0	75431.0	34555.0	79727.0	80222.0	66312.0	55647.0	80332.0	82253.0	84689.0	61306.0	35787.0	60143.0	69856.0	83804.0	57343.0	64818.0	83225.0	50961.0	63366.0	41699.0	65635.0	79199.0	72153.0	43993.0	84499.0	28843.0	80104.0	76396.0	79925.0	45015.0	85162.0	80722.0	82972.0	51809.0	68924.0	78393.0	67791.0	80741.0	57201.0	70598.0	62687.0	68149.0	62166.0	82907.0	82318.0	45532.0
GALR3	55369.0	72735.0	86435.0	69153.0	58103.0	78518.0	69494.0	68694.0	64393.0	82004.0	72821.0	57559.0	82996.0	86861.0	77431.0	23934.0	73766.0	52869.0	31709.0	87210.0	67976.0	79705.0	6773.0	80644.0	51456.0	63176.0	35431.0	73701.0	58456.0	59647.0	70427.0	81107.0	86224.0	84859.0	43050.0	81263.0	88452.0	69108.0	86443.0	74492.0	87270.0	83115.0	86622.0	35647.0	86391.0	54572.0	31233.0	87189.0	80455.0
GALR2	49070.0	42035.0	47350.0	58056.0	36029.0	21435.0	57942.0	47874.0	38548.0	51528.0	29339.0	48463.0	39906.0	55566.0	37294.0	50849.0	46309.0	50989.0	36836.0	58398.0	34404.0	65879.0	40273.0	59106.0	31538.0	55518.0	36625.0	46638.0	38544.0	38853.0	88703.0	31458.0	52202.0	34179.0	76935.0	43807.0	63888.0	62703.0	56000.0	25119.0	47159.0	30943.0	56052.0	34048.0	48551.0	26362.0	37133.0	58399.0	26393.0
GALR1	33861.0	16564.0	25242.0	34209.0	6459.0	18246.0	9539.0	57820.0	34286.0	19230.0	9709.0	9095.0	32544.0	38592.0	8514.0	26893.0	21308.0	14424.0	18268.0	51018.0	8889.0	11183.0	15430.0	45547.0	30293.0	24753.0	76473.0	17478.0	82064.0	23365.0	27309.0	17817.0	28830.0	28937.0	73903.0	38494.0	13124.0	22717.0	43052.0	23464.0	30444.0	41618.0	46984.0	88010.0	39815.0	5628.0	56363.0	20991.0	13668.0
LYAR	11408.0	21443.0	25861.0	20401.0	19024.0	18261.0	25071.0	19612.0	29248.0	27216.0	21465.0	21158.0	43716.0	14958.0	56397.0	6604.0	26224.0	10728.0	39561.0	46007.0	13924.0	72383.0	64493.0	30176.0	26108.0	23860.0	11271.0	12792.0	10503.0	36615.0	35750.0	27005.0	33079.0	27375.0	41278.0	14160.0	32399.0	11449.0	11607.0	14608.0	20044.0	19317.0	19567.0	10546.0	13082.0	27629.0	52779.0	11247.0	29494.0
C1orf158	79373.0	78975.0	81930.0	77303.0	86780.0	75580.0	69167.0	59228.0	76210.0	74420.0	73925.0	62573.0	77008.0	87344.0	74863.0	56711.0	84027.0	76643.0	77816.0	75498.0	76206.0	84244.0	73192.0	84142.0	63046.0	69835.0	83048.0	86176.0	72814.0	74088.0	89285.0	74965.0	82431.0	77766.0	53544.0	75018.0	81985.0	86709.0	80330.0	65837.0	83568.0	87420.0	74547.0	73216.0	81318.0	71039.0	88343.0	80803.0	82026.0
CH25H	32299.0	82345.0	64332.0	10320.0	86348.0	86890.0	11475.0	55778.0	51375.0	30119.0	7049.0	15321.0	25638.0	1730.0	9265.0	6534.0	76121.0	73103.0	5655.0	10267.0	63298.0	1562.0	69294.0	23538.0	6589.0	2009.0	3090.0	28918.0	12983.0	1541.0	6228.0	83876.0	20382.0	2384.0	62771.0	52866.0	26514.0	85374.0	583.0	3004.0	6281.0	23657.0	81791.0	52001.0	17238.0	6111.0	3586.0	7524.0	5177.0
CSF2RB	23729.0	29187.0	48432.0	31300.0	27369.0	32305.0	30940.0	43045.0	22528.0	58263.0	23377.0	33492.0	30331.0	40929.0	50884.0	28543.0	25026.0	27680.0	69622.0	28651.0	10789.0	83663.0	52853.0	38840.0	21867.0	33793.0	31122.0	24587.0	35217.0	48919.0	21233.0	24742.0	28502.0	27915.0	80308.0	21621.0	36542.0	27741.0	45434.0	24107.0	29334.0	28039.0	58339.0	19110.0	42633.0	52622.0	26870.0	27652.0	27498.0
MRPL24	44264.0	52785.0	66187.0	68925.0	39050.0	70615.0	65409.0	83046.0	54863.0	72880.0	77344.0	59464.0	68791.0	52704.0	65916.0	48373.0	50140.0	71356.0	76299.0	64080.0	30700.0	45400.0	62549.0	85445.0	33543.0	14788.0	29346.0	81585.0	52492.0	63617.0	70426.0	34598.0	83364.0	81830.0	47668.0	48584.0	61719.0	68011.0	83280.0	75086.0	70416.0	58088.0	62973.0	69598.0	68332.0	62629.0	61341.0	78598.0	52808.0
MRPL21	24494.0	31538.0	58984.0	72783.0	33306.0	22230.0	13766.0	25048.0	75509.0	48869.0	63867.0	76674.0	58976.0	71571.0	40960.0	44339.0	50831.0	69784.0	82987.0	74165.0	83926.0	52956.0	24566.0	55288.0	71686.0	79591.0	84601.0	75612.0	13280.0	30463.0	53857.0	40949.0	72047.0	72570.0	63144.0	50322.0	72882.0	24146.0	45553.0	43004.0	53230.0	46753.0	36337.0	42455.0	50208.0	54510.0	32080.0	45355.0	43810.0
MRPL23	20861.0	22899.0	55474.0	78504.0	44211.0	36306.0	43935.0	44827.0	47147.0	22635.0	20543.0	72532.0	29855.0	41672.0	45683.0	70686.0	65658.0	44820.0	74578.0	11752.0	32964.0	67790.0	26760.0	37045.0	33623.0	49163.0	31762.0	69449.0	26620.0	47030.0	55206.0	15923.0	25064.0	40294.0	87653.0	44779.0	50896.0	22659.0	36678.0	18366.0	64649.0	31257.0	49194.0	60624.0	15887.0	49123.0	61706.0	16231.0	27189.0
GAB2	62873.0	85708.0	83421.0	87193.0	74969.0	87795.0	89537.0	83083.0	87681.0	86711.0	74190.0	82930.0	87177.0	87263.0	67058.0	86817.0	85076.0	86643.0	89417.0	88509.0	88260.0	65676.0	74238.0	87471.0	88837.0	79204.0	79131.0	89380.0	85370.0	86339.0	86264.0	86515.0	86664.0	88613.0	29407.0	80701.0	71383.0	75004.0	86734.0	83273.0	89212.0	76318.0	77908.0	86256.0	62695.0	88092.0	83957.0	86344.0	86819.0
SLC38A2	45351.0	45754.0	55734.0	84377.0	51692.0	76761.0	74687.0	63628.0	30513.0	84621.0	72099.0	76900.0	79426.0	43482.0	24469.0	70393.0	28569.0	79116.0	69859.0	43984.0	61559.0	24591.0	80968.0	56067.0	53997.0	35870.0	15100.0	78055.0	84520.0	44526.0	77026.0	83085.0	75074.0	54321.0	34577.0	59971.0	37402.0	17224.0	50308.0	28073.0	71530.0	80320.0	61269.0	58676.0	23881.0	38445.0	73853.0	88433.0	28302.0
GAB1	78539.0	72182.0	38308.0	53224.0	54411.0	78979.0	30062.0	37457.0	44647.0	22126.0	54159.0	83003.0	31736.0	27361.0	54449.0	84191.0	70149.0	50747.0	77867.0	65570.0	19434.0	75402.0	34129.0	13001.0	77671.0	58317.0	66474.0	18725.0	36394.0	72194.0	58603.0	70760.0	55823.0	36886.0	82552.0	61518.0	54793.0	71583.0	9635.0	55031.0	51296.0	7980.0	37649.0	26115.0	33995.0	27966.0	20325.0	43165.0	14771.0
HABP4	63095.0	46251.0	27663.0	8244.0	60052.0	33142.0	29993.0	16202.0	33806.0	4715.0	47389.0	10953.0	24903.0	41033.0	15640.0	36575.0	26820.0	13908.0	14028.0	25495.0	37629.0	64244.0	13312.0	35524.0	37314.0	16238.0	52523.0	39148.0	13681.0	19006.0	9029.0	29721.0	53549.0	24872.0	28660.0	29437.0	56278.0	75016.0	39334.0	35215.0	35969.0	24623.0	19359.0	11060.0	41916.0	14135.0	21274.0	27960.0	37029.0
DMRTB1	56726.0	37558.0	60654.0	64156.0	49162.0	29484.0	50986.0	77707.0	38722.0	44623.0	59978.0	38000.0	64966.0	73175.0	54876.0	37840.0	68752.0	67091.0	40881.0	36502.0	65253.0	44044.0	45692.0	75826.0	67896.0	55403.0	39924.0	70478.0	61623.0	70485.0	32859.0	45469.0	55402.0	55317.0	76741.0	59883.0	63240.0	58100.0	48877.0	78002.0	67567.0	49149.0	64720.0	61188.0	54355.0	56811.0	66968.0	61490.0	52500.0
NPTX2	74306.0	80229.0	89701.0	87865.0	81332.0	20422.0	12100.0	28358.0	4946.0	84443.0	63497.0	81252.0	87256.0	1441.0	89806.0	9219.0	60346.0	23574.0	85335.0	85458.0	76843.0	27168.0	82885.0	78625.0	21547.0	29333.0	80878.0	89647.0	67330.0	55341.0	70092.0	85098.0	85175.0	69882.0	7540.0	81342.0	87912.0	83941.0	82018.0	89987.0	22909.0	87839.0	11767.0	87751.0	87897.0	86859.0	88287.0	20762.0	10931.0
NPTX1	859.0	663.0	860.0	1555.0	928.0	783.0	1048.0	796.0	984.0	966.0	1195.0	870.0	965.0	2600.0	844.0	737.0	679.0	808.0	849.0	774.0	1006.0	1066.0	1241.0	1605.0	646.0	734.0	805.0	1102.0	926.0	1401.0	1190.0	895.0	2012.0	1823.0	4685.0	654.0	1844.0	813.0	2173.0	791.0	1400.0	1063.0	2983.0	686.0	681.0	1088.0	841.0	2458.0	1137.0
ZSCAN4	10514.0	47017.0	35396.0	24060.0	23679.0	61499.0	10720.0	7058.0	4006.0	20119.0	7622.0	11943.0	12852.0	14897.0	25393.0	12508.0	12671.0	30560.0	12782.0	30795.0	12258.0	72947.0	11013.0	30783.0	32977.0	46841.0	87963.0	8476.0	12436.0	20943.0	22702.0	5815.0	7339.0	10612.0	23772.0	59719.0	70980.0	75345.0	19562.0	22336.0	24753.0	52154.0	65027.0	20830.0	32023.0	992.0	77723.0	22935.0	31066.0
NDRG2	87787.0	89447.0	82884.0	85423.0	21312.0	56438.0	84472.0	80376.0	51037.0	83812.0	88771.0	18290.0	76450.0	74641.0	72015.0	66511.0	75694.0	84408.0	72856.0	88248.0	81790.0	82079.0	82330.0	82258.0	82586.0	87468.0	89519.0	88635.0	52146.0	81509.0	70461.0	23563.0	83966.0	86756.0	25809.0	75893.0	86754.0	86753.0	81118.0	86908.0	81867.0	84819.0	80981.0	76093.0	86136.0	26418.0	70573.0	89117.0	52878.0
NDRG3	15839.0	62849.0	25070.0	24966.0	24810.0	74900.0	72059.0	20971.0	56118.0	40901.0	82808.0	39358.0	51502.0	50334.0	26915.0	56580.0	42710.0	50206.0	70882.0	38473.0	28202.0	80825.0	49144.0	9103.0	28778.0	84326.0	66926.0	53908.0	38150.0	34522.0	20527.0	24193.0	68928.0	67662.0	42075.0	41132.0	33765.0	31774.0	68921.0	49637.0	45857.0	42895.0	45221.0	27696.0	40811.0	36778.0	21047.0	46969.0	36011.0
NDRG4	88586.0	85319.0	77420.0	76307.0	86773.0	88064.0	85000.0	81703.0	83549.0	64751.0	83458.0	83029.0	85558.0	40470.0	88195.0	85618.0	88899.0	18735.0	66662.0	79897.0	74106.0	89521.0	88347.0	65066.0	89667.0	89963.0	89944.0	60385.0	84075.0	89451.0	84382.0	89124.0	82801.0	77545.0	52844.0	71352.0	89389.0	89560.0	20542.0	84054.0	64343.0	79737.0	25403.0	84414.0	82941.0	40683.0	84188.0	88331.0	57773.0
ZSCAN2	18139.0	21110.0	58987.0	30362.0	22507.0	14253.0	16785.0	8893.0	11597.0	13542.0	60343.0	35334.0	21788.0	38529.0	53432.0	66788.0	83277.0	10541.0	75571.0	41663.0	30641.0	59963.0	23580.0	21580.0	2900.0	20109.0	6321.0	25811.0	3945.0	7291.0	9016.0	80266.0	11125.0	26652.0	17705.0	34198.0	8938.0	6013.0	11320.0	14828.0	16450.0	86076.0	58117.0	27527.0	23658.0	15834.0	8176.0	35425.0	20846.0
CHD1L	12773.0	17525.0	9407.0	11184.0	9979.0	6574.0	15339.0	37195.0	14570.0	11054.0	21616.0	4943.0	6557.0	11497.0	15454.0	11299.0	7196.0	9125.0	9632.0	3071.0	11033.0	14109.0	5501.0	21616.0	7910.0	10927.0	7843.0	14675.0	13503.0	13081.0	9035.0	19660.0	19920.0	15014.0	22961.0	6481.0	12831.0	7595.0	12461.0	17630.0	21564.0	3552.0	16639.0	11814.0	16938.0	13549.0	13534.0	16310.0	15441.0
UBR2	57045.0	74557.0	59313.0	77288.0	65444.0	69821.0	41471.0	67889.0	58567.0	81735.0	68500.0	73781.0	78965.0	32959.0	74813.0	73988.0	44295.0	82854.0	44789.0	82466.0	82054.0	74750.0	51192.0	36781.0	65994.0	50687.0	78579.0	67060.0	81817.0	34601.0	78875.0	46260.0	64219.0	29549.0	10156.0	77398.0	49504.0	76965.0	72060.0	38166.0	77640.0	74637.0	59854.0	67766.0	46989.0	83700.0	74896.0	73222.0	76711.0
HOXA6	47521.0	17473.0	5162.0	13038.0	45505.0	39570.0	34832.0	44720.0	60669.0	65219.0	40499.0	66124.0	13864.0	51314.0	59869.0	18602.0	45026.0	39681.0	60285.0	39015.0	39963.0	48158.0	48932.0	39254.0	34986.0	71753.0	32956.0	41904.0	35830.0	54256.0	46583.0	41602.0	41033.0	41161.0	84972.0	35862.0	46176.0	44207.0	54532.0	37262.0	33776.0	43587.0	36991.0	22269.0	40099.0	46970.0	34847.0	45581.0	62224.0
HOXA5	23254.0	10140.0	5553.0	59923.0	88853.0	80593.0	10907.0	39585.0	37625.0	6364.0	52567.0	84547.0	6550.0	28411.0	89440.0	11132.0	2751.0	24500.0	1270.0	6742.0	77585.0	1140.0	8894.0	3663.0	2211.0	89411.0	51407.0	21820.0	78640.0	2167.0	9213.0	30451.0	80995.0	9886.0	34148.0	85855.0	15658.0	74240.0	67923.0	79817.0	45239.0	83221.0	20501.0	1489.0	83099.0	83572.0	3678.0	10653.0	22937.0
DNAJB13	86991.0	84145.0	88806.0	88129.0	83940.0	89713.0	87692.0	86434.0	85500.0	89410.0	88893.0	86915.0	87281.0	87683.0	85899.0	89412.0	85011.0	88523.0	87725.0	87691.0	88781.0	88881.0	88957.0	88615.0	87128.0	88975.0	88884.0	88276.0	57738.0	89394.0	89245.0	89129.0	89094.0	87735.0	67704.0	75466.0	81887.0	88718.0	84135.0	83720.0	85921.0	86573.0	78150.0	88877.0	72544.0	89657.0	89474.0	88306.0	85238.0
DNAJB12	29886.0	55875.0	78905.0	69369.0	79339.0	57038.0	56382.0	37017.0	20244.0	48018.0	16069.0	81687.0	71699.0	55255.0	24290.0	76671.0	41175.0	25715.0	46201.0	48268.0	75737.0	37020.0	55985.0	70079.0	74782.0	37287.0	75720.0	54039.0	73895.0	71591.0	65207.0	73250.0	51182.0	50192.0	8703.0	72414.0	66439.0	74006.0	74041.0	84985.0	82102.0	62878.0	71545.0	70664.0	65183.0	50179.0	71845.0	42754.0	26824.0
VIL1	154.0	90.0	197.0	191.0	90.0	95.0	280.0	96.0	111.0	99.0	97.0	127.0	88.0	201.0	559.0	143.0	139.0	167.0	131.0	305.0	121.0	462.0	78.0	122.0	85.0	7240.0	410.0	95.0	72.0	162.0	136.0	291.0	60.0	372.0	1637.0	80.0	328.0	80.0	98.0	135.0	28.0	102.0	441.0	52.0	40.0	51.0	81.0	29.0	94.0
HOXA4	8691.0	11061.0	1185.0	1897.0	87203.0	35251.0	3417.0	8430.0	21403.0	643.0	1748.0	82134.0	1469.0	81420.0	90027.0	3023.0	813.0	542.0	310.0	2430.0	86281.0	277.0	34233.0	885.0	4252.0	90173.0	836.0	509.0	31327.0	508.0	965.0	7165.0	12296.0	2014.0	32353.0	83467.0	459.0	79427.0	736.0	76982.0	43090.0	87952.0	528.0	4717.0	75706.0	89694.0	80908.0	1420.0	82087.0
MSMB	1583.0	591.0	3647.0	1923.0	695.0	1268.0	1867.0	2209.0	1260.0	2425.0	2434.0	1235.0	2468.0	2388.0	1533.0	1205.0	791.0	1478.0	1353.0	994.0	2441.0	1266.0	776.0	3094.0	1408.0	2120.0	1030.0	730.0	954.0	952.0	694.0	1061.0	3142.0	3495.0	22933.0	1751.0	2168.0	1511.0	11358.0	17867.0	571.0	1182.0	2392.0	772.0	968.0	749.0	954.0	1359.0	799.0
DNAJB14	23749.0	24523.0	48211.0	30337.0	34145.0	51285.0	11124.0	46142.0	24631.0	37118.0	15625.0	16633.0	42735.0	30703.0	42565.0	52411.0	42990.0	32342.0	30765.0	52664.0	11308.0	16164.0	54494.0	27913.0	33297.0	14141.0	23762.0	18322.0	23967.0	57778.0	52423.0	21473.0	14049.0	29978.0	16025.0	44451.0	10582.0	62732.0	30175.0	11886.0	61660.0	28967.0	13255.0	22843.0	60006.0	21850.0	12279.0	71018.0	30473.0
RNF138	54572.0	11629.0	4235.0	34783.0	20985.0	5430.0	5849.0	14736.0	30105.0	18649.0	9839.0	21982.0	10821.0	17695.0	20568.0	42845.0	14536.0	20124.0	66285.0	6520.0	32537.0	12513.0	73277.0	9794.0	15116.0	83570.0	51241.0	21069.0	11713.0	11388.0	16090.0	8038.0	26951.0	16929.0	7830.0	68124.0	19109.0	41541.0	4328.0	67622.0	21323.0	16915.0	6216.0	29344.0	26691.0	19410.0	17725.0	22570.0	50882.0
RNF139	54177.0	71683.0	65533.0	77336.0	35574.0	80857.0	58244.0	72787.0	58101.0	54314.0	65830.0	34828.0	84655.0	75043.0	16317.0	51341.0	45453.0	69973.0	66878.0	82012.0	84400.0	79677.0	82419.0	20514.0	76465.0	17067.0	58800.0	61086.0	72259.0	79241.0	66656.0	43241.0	52025.0	70160.0	11997.0	71062.0	63010.0	64506.0	72589.0	67521.0	43403.0	86405.0	53691.0	77205.0	49105.0	47941.0	47738.0	85073.0	71349.0
ENOSF1	16472.0	4838.0	31847.0	46267.0	40940.0	6088.0	9876.0	34862.0	16728.0	27263.0	23060.0	40971.0	15367.0	9145.0	16491.0	43533.0	30535.0	14542.0	27719.0	68101.0	27404.0	15219.0	20790.0	31726.0	26414.0	19505.0	15287.0	8834.0	18309.0	5992.0	36525.0	12031.0	4279.0	42959.0	35100.0	18327.0	11453.0	6929.0	5160.0	27939.0	41471.0	15541.0	25580.0	30370.0	18658.0	44407.0	33377.0	30487.0	8569.0
HOXA2	65390.0	33556.0	8853.0	11978.0	89169.0	76222.0	33960.0	40837.0	40922.0	16054.0	16421.0	85977.0	10748.0	51269.0	90028.0	21975.0	12351.0	4442.0	7449.0	6889.0	85780.0	7414.0	61878.0	14680.0	13488.0	90015.0	5241.0	14841.0	9968.0	10203.0	17310.0	40299.0	77868.0	14657.0	52514.0	86798.0	14381.0	87195.0	25982.0	86382.0	74651.0	85531.0	26562.0	9676.0	49522.0	85747.0	87748.0	16919.0	69514.0
CLNS1A	8487.0	39321.0	26356.0	32230.0	24735.0	16283.0	86293.0	27260.0	45849.0	64801.0	61120.0	39659.0	23122.0	46876.0	32370.0	54262.0	18948.0	37839.0	46920.0	83086.0	71556.0	20509.0	31348.0	36638.0	54641.0	53744.0	77354.0	60840.0	10266.0	49065.0	31219.0	41054.0	22174.0	67738.0	14196.0	46373.0	43505.0	26374.0	53728.0	27415.0	34321.0	46303.0	38556.0	21777.0	63723.0	43819.0	60151.0	60639.0	38847.0
HOXA1	13683.0	9605.0	49448.0	27840.0	61098.0	32816.0	24913.0	16203.0	35508.0	38504.0	23591.0	10428.0	56849.0	46793.0	83297.0	21324.0	21326.0	17757.0	18839.0	28049.0	26036.0	16263.0	30603.0	17626.0	13543.0	84466.0	20427.0	17177.0	55019.0	11838.0	11703.0	28732.0	41118.0	31753.0	48726.0	12217.0	11955.0	31139.0	28956.0	29492.0	41808.0	30881.0	42563.0	26329.0	59732.0	28935.0	26849.0	26857.0	39109.0
NOSIP	64139.0	45186.0	15503.0	37384.0	34468.0	34082.0	26457.0	33332.0	51376.0	20958.0	50717.0	39178.0	16035.0	33727.0	23220.0	22210.0	14686.0	46836.0	72362.0	22661.0	35173.0	32386.0	21076.0	20389.0	18120.0	22977.0	55527.0	20254.0	63184.0	27868.0	13906.0	42994.0	30629.0	33662.0	34816.0	17763.0	29957.0	9790.0	22715.0	25411.0	11781.0	21211.0	13413.0	44610.0	17409.0	64831.0	17361.0	16458.0	48284.0
VILL	78210.0	45344.0	73545.0	87867.0	71481.0	79055.0	44574.0	82690.0	74705.0	85252.0	77748.0	77104.0	86763.0	77031.0	35428.0	15721.0	74034.0	54481.0	16897.0	68011.0	86815.0	82130.0	30644.0	88013.0	79151.0	76439.0	81615.0	55778.0	77695.0	88611.0	72213.0	83769.0	81439.0	75075.0	42607.0	84015.0	85120.0	86018.0	88618.0	74396.0	76533.0	55019.0	82751.0	58695.0	82794.0	46526.0	86392.0	89106.0	82756.0
ZNF581	17978.0	44151.0	18432.0	13960.0	50567.0	56822.0	42344.0	9231.0	52126.0	10329.0	18600.0	14808.0	15816.0	61937.0	53959.0	26004.0	13400.0	40151.0	27178.0	37970.0	12038.0	33504.0	9123.0	37677.0	13905.0	19259.0	35936.0	29025.0	34681.0	59297.0	12467.0	6008.0	26559.0	54098.0	25686.0	6304.0	82865.0	5422.0	11522.0	30940.0	11117.0	10537.0	16270.0	34790.0	42121.0	77885.0	17308.0	33982.0	67623.0
ZNF580	60286.0	69265.0	52955.0	42480.0	59935.0	55405.0	65441.0	28951.0	36094.0	3874.0	66395.0	24846.0	52782.0	60960.0	56638.0	12106.0	29932.0	32962.0	67455.0	25519.0	21148.0	58890.0	9529.0	21041.0	23785.0	30061.0	75875.0	16304.0	76569.0	27606.0	29691.0	39678.0	46891.0	51948.0	30529.0	32037.0	66829.0	13597.0	45540.0	48025.0	59732.0	4841.0	68013.0	52298.0	48884.0	69126.0	15258.0	65065.0	32500.0
ZNF583	70987.0	82852.0	15604.0	56865.0	47070.0	62133.0	46814.0	32352.0	31506.0	23712.0	69624.0	29559.0	19052.0	37439.0	34516.0	57556.0	52636.0	70657.0	65512.0	32425.0	50676.0	65957.0	18825.0	20401.0	46662.0	79933.0	80296.0	38969.0	72882.0	22906.0	22397.0	22951.0	32514.0	24783.0	71116.0	40743.0	31489.0	27391.0	25280.0	47578.0	5820.0	21109.0	34097.0	54779.0	13958.0	61519.0	19711.0	22834.0	77423.0
TIPARP	56255.0	12797.0	39943.0	31703.0	68453.0	46405.0	17762.0	45511.0	77230.0	13580.0	31638.0	71405.0	39223.0	54569.0	3428.0	21153.0	28848.0	40309.0	17231.0	51056.0	75956.0	21605.0	31756.0	25650.0	21186.0	6730.0	8067.0	32487.0	58499.0	46300.0	52333.0	29133.0	21589.0	6045.0	2304.0	16602.0	15241.0	27118.0	35835.0	8345.0	3552.0	48113.0	85890.0	35518.0	9672.0	66915.0	14429.0	28964.0	14259.0
ZNF584	69812.0	66986.0	20342.0	36917.0	66132.0	62439.0	28219.0	41948.0	64779.0	7860.0	28611.0	35492.0	39052.0	65258.0	57707.0	25315.0	26002.0	31027.0	23706.0	54425.0	20051.0	26227.0	21986.0	28049.0	36535.0	52574.0	72271.0	49469.0	79847.0	41200.0	27169.0	17988.0	70769.0	30819.0	22984.0	16128.0	54742.0	16158.0	41038.0	57775.0	38448.0	35906.0	43123.0	37616.0	46480.0	58495.0	22521.0	43744.0	60581.0
ZNF587	69795.0	72147.0	24175.0	32570.0	61016.0	69237.0	25272.0	47317.0	28884.0	15847.0	35468.0	22433.0	23690.0	39036.0	69361.0	56434.0	37120.0	60156.0	57578.0	60817.0	36950.0	39016.0	39766.0	19127.0	60510.0	54357.0	78798.0	46860.0	77881.0	33150.0	33552.0	25211.0	32398.0	38985.0	40704.0	38080.0	37769.0	29720.0	27965.0	45263.0	62975.0	25265.0	27048.0	30021.0	13087.0	75516.0	24307.0	48009.0	74361.0
HAPLN4	44667.0	55119.0	65853.0	65881.0	47622.0	56457.0	51926.0	60471.0	57763.0	67597.0	55997.0	61375.0	64520.0	78482.0	56322.0	41773.0	67216.0	76186.0	50604.0	62696.0	58693.0	62475.0	66315.0	67064.0	60713.0	55141.0	47916.0	58091.0	49396.0	52497.0	59984.0	66762.0	71844.0	75541.0	81166.0	52251.0	61324.0	51153.0	73812.0	61601.0	75899.0	71147.0	67916.0	63578.0	76175.0	58029.0	62646.0	73200.0	52067.0
BCL9L	19558.0	26962.0	31816.0	37850.0	20627.0	17463.0	26819.0	23421.0	37554.0	57991.0	17404.0	21928.0	37200.0	45118.0	23162.0	36334.0	21942.0	26178.0	23381.0	26801.0	49896.0	16553.0	35945.0	35971.0	58036.0	21964.0	24872.0	40120.0	28088.0	44378.0	22208.0	20148.0	44147.0	52991.0	49239.0	15613.0	35376.0	20412.0	69802.0	37345.0	39105.0	16982.0	36058.0	15266.0	38410.0	59710.0	33233.0	26709.0	44393.0
COL4A6	707.0	2948.0	2315.0	480.0	1612.0	1499.0	611.0	1720.0	658.0	910.0	26040.0	241.0	493.0	61851.0	1232.0	622.0	285.0	341.0	565.0	1608.0	650.0	697.0	915.0	18706.0	3058.0	1522.0	11512.0	1061.0	915.0	10725.0	1986.0	2560.0	242.0	3071.0	14830.0	6651.0	57819.0	2994.0	901.0	313.0	24518.0	239.0	3431.0	281.0	1316.0	570.0	1582.0	374.0	8654.0
HAPLN1	66291.0	48897.0	22327.0	53129.0	88223.0	52921.0	23711.0	23624.0	67667.0	2652.0	79116.0	86540.0	76206.0	6596.0	86236.0	40072.0	88626.0	57858.0	84484.0	31583.0	80434.0	5068.0	88805.0	48684.0	68812.0	12168.0	79239.0	2544.0	55473.0	5898.0	11746.0	76217.0	25606.0	61994.0	77142.0	76425.0	19443.0	74056.0	7375.0	86721.5	10749.0	84318.0	6539.0	88102.0	25085.0	86026.0	86815.0	69501.0	75099.0
PSD	42215.0	40219.0	42252.0	33594.0	84230.0	49161.0	62568.0	45475.0	55499.0	42096.0	45005.0	54608.0	38371.0	83226.0	62459.0	83831.0	43729.0	29066.0	81745.0	62756.0	51223.0	74137.0	23630.0	67298.0	78597.0	59860.0	65901.0	59764.0	61868.0	87211.0	47965.0	40033.0	23557.0	65555.0	51193.0	59623.0	86973.0	32679.0	67333.0	36529.0	28169.0	5181.0	73934.0	10273.0	66626.0	46931.0	41233.0	33133.0	19025.0
CAMKK2	71856.0	75413.0	42385.0	82276.0	66446.0	72015.0	73524.0	70448.0	73679.0	47986.0	48185.0	33943.0	71146.0	56000.0	37181.0	62404.0	52125.0	39834.0	77547.0	42095.0	72038.0	40671.0	32711.0	62152.0	39982.0	74938.0	64726.0	51734.0	73841.0	77012.0	68288.0	74304.0	74674.0	44413.0	9417.0	71411.0	57844.0	63451.0	75706.0	56189.0	65551.0	36484.0	56298.0	52330.0	61808.0	35103.0	49954.0	36126.0	42740.0
CAMKK1	30529.0	30341.0	12036.0	7718.0	55047.0	31851.0	12587.0	17822.0	84348.0	9178.0	39500.0	46329.0	68176.0	7859.0	52990.0	8697.0	72589.0	8738.0	2860.0	36214.0	15733.0	22299.0	6993.0	37984.0	70820.0	27981.0	10238.0	31016.0	7891.0	21631.0	29451.0	41824.0	12480.0	14234.0	34183.0	55701.0	74027.0	23363.0	15049.0	19032.0	23684.0	39640.0	14849.0	11757.0	10981.0	32842.0	80997.0	14765.0	19146.0
HAPLN3	57299.0	78128.0	59367.0	81280.0	79002.0	74886.0	78856.0	48608.0	73299.0	85250.0	67954.0	83351.0	56241.0	39161.0	28184.0	82943.0	68667.0	85180.0	78604.0	43326.0	71760.0	45042.0	85971.0	48145.0	85342.0	47974.0	39130.0	36879.0	12521.0	75205.0	10283.0	86634.0	51707.0	86458.0	80228.0	74175.0	78613.0	31575.0	34782.0	64518.0	31749.0	46594.0	16714.0	20438.0	79551.0	88375.0	82949.0	42099.0	56737.0
MTRF1L	21247.0	18656.0	11115.0	31801.0	34029.0	18428.0	31459.0	39161.0	23608.0	27265.0	39823.0	24007.0	18209.0	29325.0	26568.0	19825.0	16227.0	28983.0	10174.0	7482.0	32884.0	34616.0	66914.0	22818.0	21635.0	29459.0	29343.0	24899.0	27786.0	21817.0	17101.0	20618.0	27820.0	19082.0	46661.0	23401.0	7070.0	34985.0	32907.0	22941.0	13560.0	26241.0	12121.0	25066.0	15868.0	24523.0	53059.0	39484.0	30318.0
MYO1F	67771.0	73977.0	58810.0	85661.0	80464.0	85212.0	42098.0	59621.0	80305.0	87869.0	18537.0	85990.0	84007.0	41017.0	53388.0	72621.0	79737.0	86457.0	60781.0	81744.0	72542.0	59347.0	83045.0	84803.0	73856.0	14629.0	23046.0	86155.0	60291.0	40957.0	71962.0	83577.0	80593.0	18931.0	51634.0	72804.0	57124.0	77624.0	75495.0	46642.0	72720.0	77217.0	24659.0	67467.0	68552.0	86266.0	45143.0	72478.0	80627.0
MYO1E	10563.0	15037.0	15034.0	31560.0	22748.0	23487.0	8854.0	8395.0	52396.0	8915.0	7926.0	24809.0	24422.0	15918.0	13386.0	25848.0	19499.0	11518.0	18881.0	14735.0	13398.0	25406.0	23502.0	11795.0	13187.0	23575.0	30779.0	38683.0	4772.0	8811.0	18930.0	8293.0	24873.0	5653.0	9588.0	27184.0	16292.0	13699.0	33852.0	65138.0	22175.0	51555.0	15056.0	8219.0	15979.0	19467.0	30513.0	3918.0	21782.0
MYO1C	56293.0	75279.0	60788.0	55679.0	40459.0	70293.0	79615.0	62914.0	45579.0	70200.0	21566.0	24481.0	41681.0	56349.0	60057.0	29793.0	66560.0	37118.0	35078.0	75053.0	44839.0	14940.0	12559.0	87966.0	36414.0	22949.0	11004.0	46403.0	65169.0	25999.0	58578.0	71393.0	79233.0	43678.0	13436.0	51423.0	46758.0	57093.0	81575.0	69463.0	71246.0	72924.0	56401.0	31119.0	73149.0	72077.0	58659.0	44426.0	40906.0
MYO1B	8520.0	10858.0	5083.0	3268.0	39135.0	21328.0	2597.0	12019.0	15481.0	2004.0	31352.0	4219.0	3349.0	56093.0	18037.0	4464.0	35458.0	3798.0	17434.0	1029.0	14772.0	23540.0	41416.0	1185.0	14533.0	34716.0	49036.0	3266.0	2872.0	7685.0	18232.0	27268.0	4890.0	5428.0	16844.0	42129.0	10124.0	31121.0	1308.0	2691.0	6604.0	25757.0	37761.0	9098.0	49356.0	5973.0	7371.0	3864.0	19606.0
MYO1A	2785.0	2925.0	12103.0	10095.0	1593.0	2495.0	5017.0	5158.0	2790.0	16157.0	4265.0	6774.0	11068.0	15174.0	4837.0	4457.0	6820.0	13240.0	7659.0	2560.0	5436.0	4848.0	5701.0	14824.0	3672.0	8121.0	2491.0	5580.0	3266.0	5598.0	2832.0	6825.0	15581.0	5853.0	61358.0	4712.0	13541.0	6523.0	17367.0	3245.0	15644.0	20748.0	7908.0	2646.0	11501.0	5149.0	5885.0	9910.0	4478.0
CHST1	85503.0	87752.0	86199.0	74101.0	43914.0	74424.0	81447.0	79349.0	51331.0	78404.0	53260.0	77141.0	87920.0	73144.0	82356.0	69098.0	87865.0	77601.0	81956.0	79682.0	76791.0	80429.0	88351.0	87332.0	88851.0	78254.0	65344.0	81294.0	61934.0	88406.0	75891.0	47673.0	49782.0	88398.0	47352.0	73871.0	88375.0	86853.0	63619.0	89039.0	49253.0	62536.0	58949.0	67999.0	77857.0	88336.0	88917.0	78792.0	34813.0
LCN6	69049.0	89104.0	72527.0	75776.0	80178.0	79989.0	71416.0	71730.0	56705.0	77674.0	68862.0	76842.0	72300.0	77280.0	81017.0	56794.0	77827.0	80403.0	76587.0	78430.0	78681.0	82152.0	63254.0	61027.0	49132.0	72619.0	85276.0	79108.0	82299.0	81737.0	85056.0	65182.0	83248.0	67951.0	37356.0	62710.0	77829.0	37170.0	76501.0	58291.0	88138.0	30247.0	81918.0	86007.0	49516.0	73559.0	60462.0	69036.0	49565.0
RPL36AL	66723.0	43284.0	62620.0	73651.0	42843.0	57847.0	41468.0	53319.0	33775.0	32684.0	34401.0	18922.0	54263.0	56190.0	29163.0	58492.0	68108.0	76869.0	39354.0	47191.0	38927.0	29246.0	15351.0	62744.0	60438.0	24665.0	66256.0	74413.0	59195.0	64857.0	58645.0	34937.0	41400.0	27820.0	48900.0	59465.0	76819.0	22780.0	45764.0	53395.0	57554.0	72058.0	30981.0	27382.0	28372.0	55834.0	69380.0	43679.0	56962.0
CHMP7	25236.0	16460.0	26342.0	36957.0	14238.0	28848.0	37753.0	35645.0	59071.0	14752.0	78074.0	20027.0	5808.0	40782.0	9788.0	13040.0	25489.0	16783.0	17621.0	11080.0	17828.0	37327.0	29229.0	6340.0	8669.0	29171.0	24017.0	32548.0	21542.0	44538.0	17181.0	6957.0	24296.0	34282.0	85623.0	26249.0	20364.0	42763.0	26649.0	26660.0	4069.0	14800.0	47508.0	37136.0	36755.0	28100.0	10218.0	38143.0	13496.0
CHMP6	30528.0	33176.0	60573.0	39779.0	27264.0	52024.0	66116.0	41460.0	14267.0	26008.0	38074.0	14159.0	28104.0	30553.0	21843.0	31207.0	72678.0	48254.0	53581.0	53970.0	33434.0	21011.0	31473.0	32396.0	13995.0	36565.0	31278.0	25566.0	17594.0	7725.0	46690.0	45720.0	62573.0	42631.0	32122.0	23120.0	50868.0	18063.0	26079.0	17786.0	32736.0	42449.0	24322.0	18831.0	31246.0	48424.0	32188.0	68328.0	43746.0
BCR	68760.0	79183.0	71205.0	19373.0	30396.0	42089.0	87888.0	30780.0	80223.0	57480.0	76230.0	18226.0	64470.0	64941.0	71607.0	82279.0	83724.0	41054.0	67738.0	72527.0	50129.0	67236.0	49141.0	56845.0	85587.0	75430.0	15282.0	82117.0	85718.0	53970.0	53515.0	83610.0	82056.0	77363.0	53893.0	59857.0	76973.0	69300.0	72486.0	85163.0	79281.0	79882.0	64948.0	57418.0	58744.0	77879.0	28931.0	43701.0	58066.0
PGBD4	34085.0	13760.0	57326.0	33075.0	19764.0	15066.0	31289.0	22109.0	11327.0	29106.0	73301.0	36957.0	44952.0	40968.0	32925.0	47546.0	67629.0	34771.0	28087.0	54402.0	36295.0	19029.0	21870.0	49430.0	19029.0	47444.0	22918.0	29111.0	31046.0	22137.0	37014.0	48775.0	42872.0	50864.0	33732.0	25872.0	24001.0	45035.0	35008.0	33933.0	29518.0	41355.0	22700.0	44282.0	30117.0	72382.0	17445.0	40295.0	63261.0
PGBD5	17588.0	15927.0	30099.0	15911.0	28921.0	54335.0	22105.0	4077.0	43048.0	14202.0	5965.0	25512.0	3382.0	554.0	27990.0	2663.0	61465.0	25624.0	41345.0	9273.0	44144.0	5457.0	65528.0	63262.0	45668.0	70750.0	52812.0	85148.0	2456.0	6053.0	1644.0	6992.0	55837.0	627.0	18079.0	83584.0	38250.0	33118.0	86065.0	83034.0	16449.0	74679.0	5654.0	9527.0	16428.0	56502.0	40222.0	3512.0	26404.0
PGBD3	70609.0	61353.0	49380.0	46420.0	70704.0	68876.0	83594.0	24146.0	31998.0	47593.0	58378.0	39536.0	47915.0	57457.0	64260.0	74058.0	77875.0	78576.0	85699.0	22269.0	80372.0	23998.0	80408.0	31458.0	80571.0	48650.0	67714.0	67676.0	74171.0	84128.0	26799.0	56021.0	24911.0	62589.0	84588.0	74296.0	27046.0	75404.0	56412.0	69826.0	65302.0	80461.0	61974.0	63384.0	60867.0	56930.0	70540.0	56699.0	40632.0
PGBD1	70700.0	57811.0	14784.0	28515.0	44254.0	9664.0	27196.0	24407.0	53285.0	7092.0	47832.0	59308.0	23150.0	3968.0	11557.0	63956.0	15159.0	13485.0	33977.0	15806.0	38814.0	77084.0	19972.0	12365.0	44901.0	66284.0	72343.0	37688.0	37920.0	9827.0	11225.0	29807.0	5884.0	8370.0	61316.0	49914.0	17242.0	13072.0	18092.0	8457.0	13860.0	13569.0	34272.0	30600.0	9260.0	29405.0	9724.0	4523.0	59514.0
LY6G6C	36230.0	74328.0	70070.0	84755.0	81466.0	89498.0	75251.0	55904.0	65288.0	84655.0	30944.0	68685.0	85342.0	83348.0	67228.0	50570.0	82577.0	87600.0	76673.0	60974.0	75648.0	57477.0	56145.0	59070.0	69468.0	83007.0	40695.0	45246.0	88162.0	84488.0	61143.0	76058.5	89130.0	80022.0	48601.0	58658.0	47163.0	42917.0	86593.0	72587.0	68272.0	68312.0	86413.0	87051.0	40658.0	89995.0	82109.0	80741.0	82786.0
HOXA13	8172.0	2113.0	4577.0	20030.0	17324.0	7092.0	858.0	3420.0	2077.0	7736.0	19858.0	7893.0	14084.0	1095.0	39995.0	5912.0	8868.0	1279.0	8184.0	26496.0	13946.0	3494.0	9068.0	10495.0	8402.0	75028.0	4515.0	12336.0	6570.0	13156.0	386.0	7380.0	18328.0	10569.0	32193.0	5211.0	4751.0	24807.0	12726.0	5385.0	16614.0	8649.0	13539.0	15642.0	21725.0	7407.0	5854.0	10764.0	5887.0
HOXA11	3756.0	774.0	24583.0	8110.0	45544.0	6721.0	6932.0	6089.0	6233.0	4822.0	6589.0	2943.0	2542.0	4886.0	10005.0	2823.0	11368.0	3783.0	7123.0	10698.0	4865.0	5689.0	7849.0	11361.0	10670.0	63677.0	3630.0	16727.0	15339.0	14501.0	4346.0	4050.0	21160.0	10552.0	33530.0	16483.0	6036.0	12913.0	7836.0	4009.0	27904.0	1359.0	21552.0	19840.0	31185.0	6854.0	2432.0	8573.0	3404.0
SF3B5	60559.0	30792.0	30536.0	48923.0	22973.0	33536.0	43242.0	65035.0	40531.0	74560.0	40445.0	34414.0	28020.0	36561.0	20984.0	19353.0	77873.0	35827.0	33558.0	27331.0	35074.0	64951.0	75261.0	23625.0	44267.0	73048.0	29737.0	44104.0	37502.0	25613.0	40406.0	74869.0	40359.0	59353.0	10284.0	34170.0	31463.0	63380.0	46764.0	27388.0	22735.0	72521.0	14532.0	53167.0	33378.0	25013.0	69217.0	79250.0	21989.0
GALNTL5	24767.0	32776.0	49035.0	82295.0	14063.0	39003.0	64497.0	75638.0	70495.0	50890.0	51356.0	63574.0	14584.0	64822.0	14714.0	77083.0	53208.0	73394.0	59264.0	54346.0	70996.0	52499.0	65153.0	20275.0	73157.0	67537.0	76851.0	18107.0	78303.0	43279.0	62888.0	53126.0	36437.0	48872.0	72763.0	59947.0	65370.0	55909.0	52450.0	31348.0	58351.0	42579.0	63878.0	39390.0	66127.0	63884.0	50305.0	36638.0	49685.0
GALNTL4	86810.0	78378.0	76588.0	71398.0	86988.0	53366.0	23239.0	76039.0	85141.0	27705.0	26657.0	27606.0	78501.0	19048.0	56209.0	59957.0	77654.0	34182.0	66051.0	62144.0	34288.0	44265.0	7222.0	74032.0	87214.0	48258.0	47930.0	80722.0	79227.0	52146.0	71897.0	70509.0	39753.0	36820.0	60354.0	85531.0	50229.0	75428.0	69521.0	51542.0	80447.0	28308.0	80275.0	65299.0	87759.0	88808.0	79739.0	29905.0	77875.0
TSSK4	47056.0	22955.0	32740.0	37908.0	36586.0	22074.0	55591.0	43098.0	38182.0	52245.0	40540.0	73870.0	54574.0	37390.0	41358.0	43578.0	36925.0	41875.0	37785.0	34519.0	46115.0	45834.0	38141.0	35968.0	42534.0	33835.0	53893.0	36820.0	51813.0	46254.0	39362.0	47313.0	62260.0	41581.0	64215.0	42274.0	55873.0	43965.0	45450.0	56299.0	33505.0	11945.0	42916.0	37690.0	36290.0	50089.0	63421.0	37604.0	35930.0
ZNF326	43217.0	34641.0	28447.0	31191.0	30728.0	13974.0	20036.0	37375.0	30493.0	31623.0	45019.0	25664.0	19687.0	18874.0	32913.0	43232.0	18880.0	21076.0	37442.0	40826.0	29833.0	47970.0	72693.0	24788.0	59700.0	12399.0	69877.0	28724.0	12308.0	28521.0	36354.0	25033.0	20365.0	15607.0	3673.0	45120.0	13463.0	27946.0	14268.0	34836.0	27379.0	29906.0	8701.0	43245.0	14864.0	38056.0	67036.0	10708.0	18247.0
TSSK2	32486.0	55272.0	84233.0	78372.0	52534.0	69576.0	73589.0	65732.0	74116.0	74121.0	63626.0	64050.0	76819.0	83950.0	65712.0	61235.0	53281.0	71211.0	51874.0	74994.0	67828.0	78709.0	76914.0	72722.0	50704.0	54409.0	65564.0	76435.0	77486.0	66627.0	56921.0	73165.0	79942.0	77082.0	76619.0	72003.0	84616.0	74636.0	79710.0	78876.0	78227.0	82473.0	80772.0	69468.0	76602.0	60738.0	44709.0	76910.0	76563.0
TSSK3	21684.0	29133.0	65974.0	27646.0	17934.0	36084.0	30253.0	28208.0	24122.0	57931.0	59847.0	29191.0	57537.0	68869.0	46040.0	26858.0	38561.0	34372.0	23049.0	25387.0	31582.0	53380.0	39127.0	59742.0	20915.0	38470.0	20309.0	26343.0	32102.0	33622.0	36574.0	33959.0	53687.0	42107.0	35959.0	39724.0	45461.0	17264.0	44773.0	21789.0	65144.0	65413.0	56587.0	31503.0	48764.0	18455.0	36192.0	62599.0	36784.0
ZNF323	87181.0	86340.0	84831.0	89226.0	84172.0	71235.0	83307.0	82098.0	85035.0	84456.0	84113.0	79804.0	87656.0	87585.0	81786.0	85056.0	86544.0	83534.0	82875.0	86723.0	84255.0	88862.0	86918.0	66633.0	88876.0	63967.0	87176.0	76864.0	85331.0	80321.0	77347.0	83613.0	85944.0	74320.0	51422.0	81276.0	59889.0	85082.0	78417.0	81997.0	76256.0	87295.0	81893.0	86294.0	78784.0	84909.0	83193.0	83607.0	89560.0
SRI	71927.0	61430.0	12458.0	18962.0	71097.0	21107.0	71986.0	83051.0	77340.0	42913.0	76692.0	71601.0	32172.0	38140.0	23353.0	65290.0	60177.0	60968.0	23133.0	50812.0	69532.0	81203.0	58893.0	24864.0	72068.0	38526.0	81585.0	67285.0	65765.0	69797.0	46713.0	36901.0	78278.0	57242.0	6972.0	18558.0	54500.0	66346.0	54307.0	21467.0	9613.0	49912.0	25523.0	58681.0	48518.0	48043.0	56989.0	38152.0	76056.0
ZNF329	76813.0	77838.0	25381.0	47079.0	43405.0	75595.0	15054.0	51640.0	27510.0	37076.0	76563.0	14133.0	36962.0	33609.0	74007.0	58816.0	48753.0	53801.0	43486.0	63280.0	42545.0	46534.0	38954.0	14528.0	71455.0	77291.0	83983.0	52817.0	77517.0	53637.0	37250.0	33743.0	44799.0	39464.0	14539.0	37638.0	58585.0	62105.0	27136.0	66581.0	31912.0	78972.0	59966.0	64943.0	20931.0	56748.0	47498.0	29538.0	80717.0
SRM	4717.0	6692.0	8490.0	9441.0	7228.0	4269.0	11835.0	5191.0	14108.0	3100.0	6384.0	16916.0	8843.0	16261.0	4597.0	4177.0	5882.0	4702.0	5720.0	9792.0	4747.0	13140.0	3941.0	13294.0	11895.0	8886.0	4780.0	16854.0	8881.0	6877.0	10719.0	11008.0	13344.0	13982.0	5810.0	7525.0	30498.0	4273.0	16375.0	4799.0	20662.0	7702.0	5061.0	5139.0	6519.0	9763.0	5602.0	10449.0	6818.0
ADCY8	12440.0	4527.0	7712.0	3332.0	1735.0	1575.0	1618.0	2555.0	1762.0	2384.0	1647.0	505.0	12007.0	90009.0	1158.0	1576.0	1886.0	796.0	1863.0	1454.0	799.0	46240.0	1083.0	6186.0	84590.0	85615.0	82041.0	1738.0	84055.0	89887.0	36301.0	402.0	74880.0	837.0	22071.0	43593.0	83373.0	88516.0	85447.0	1291.0	89738.0	8048.0	4318.0	883.0	1241.0	3068.0	2891.0	1097.0	79748.0
LGALS3	73276.0	40987.0	57408.0	66046.0	25593.0	49156.0	5078.0	16663.0	26175.0	19031.0	4292.0	42640.0	79172.0	52360.0	4154.0	60417.0	20991.0	79227.0	8343.0	80409.0	73824.0	13239.0	7985.0	68315.0	57781.0	5201.0	19730.0	83418.0	80342.0	37472.0	34563.0	1918.0	83220.0	14580.0	3413.0	75196.0	14572.0	17299.0	75677.0	50193.0	60293.0	77512.0	8494.0	33991.0	22873.0	56166.0	25946.0	61344.0	30116.0
KCNH1	70161.0	52777.0	42998.0	68685.0	34042.0	49101.0	54990.0	58022.0	66271.0	57324.0	33666.0	65416.0	62680.0	70921.0	52419.0	46500.0	59840.0	54667.0	28147.0	44750.0	35841.0	48409.0	60635.0	58391.0	52778.0	51221.0	54407.0	51675.0	61235.0	55725.0	69758.0	65800.0	73748.0	50246.0	62442.0	45734.0	58295.0	61543.0	48451.0	39203.0	48605.0	65867.0	81900.0	74000.0	47756.0	7954.0	46467.0	47866.0	62480.0
LGALS1	57022.0	59324.0	60698.0	32208.0	73700.0	77963.0	33070.0	23184.0	47066.0	38079.0	9425.0	65941.0	57163.0	25853.0	11537.0	34501.0	24953.0	38663.0	16182.0	62907.0	20058.0	40672.0	70013.0	21087.0	65981.0	4043.0	7168.0	47966.0	37993.0	10674.0	38051.0	81670.0	54433.0	28066.0	18551.0	67711.0	7642.0	8244.0	52082.0	25882.0	29126.0	72815.0	31148.0	39460.0	26074.0	29883.0	12478.0	67806.0	36275.0
LGALS7	70398.0	78794.0	44992.0	88506.0	38304.0	87896.0	83262.0	47656.0	46462.0	79694.0	64335.0	86482.0	77208.0	69498.0	87221.0	85365.0	82267.0	70712.0	83371.0	83165.0	80803.0	89556.0	64498.0	55846.0	86965.0	89858.0	89170.0	61816.0	49034.0	69539.0	80142.0	88443.0	48465.0	79378.0	61591.0	88822.0	64117.0	36429.0	39317.0	76304.0	65771.0	42229.0	70446.0	83584.0	17533.0	23646.0	44335.0	72036.0	60313.0
LGALS4	32803.0	85964.0	48834.0	84383.0	50957.0	65324.0	29920.0	83063.0	83236.0	80273.0	43639.0	70945.0	57664.0	45952.0	52710.0	64258.0	52372.0	70466.0	75072.0	48780.0	78278.0	33558.0	59449.0	58125.0	84061.0	80070.0	73778.0	75975.0	74772.0	28798.0	67210.0	70207.0	45848.0	33951.0	75260.0	61837.0	43625.0	35709.0	77381.0	74361.0	79031.0	28545.0	64604.0	38786.0	13248.0	24187.0	54309.0	82992.0	64240.0
NMU	81069.0	5518.0	23370.0	3674.0	13333.0	81368.0	43178.0	14902.0	79335.0	77635.0	18785.0	80671.0	9668.0	20197.0	85201.0	20887.0	60858.0	1049.0	86566.0	31291.0	83922.0	80956.0	41369.0	27456.0	75383.0	6104.0	69237.0	27964.0	84600.0	22943.0	75925.0	20482.0	88527.0	20303.0	6886.0	36270.0	28914.0	5651.0	86005.0	65039.0	14542.0	59646.0	32339.0	46335.0	1940.0	6862.0	9746.0	86251.0	59773.0
EIF2AK1	26542.0	36604.0	68747.0	25299.0	44336.0	46637.0	34994.0	54669.0	52800.0	68347.0	32532.0	49003.0	35139.0	46217.0	34532.0	49561.0	21874.0	18296.0	10057.0	60969.0	18601.0	57951.0	68476.0	66756.0	55690.0	21265.0	17003.0	55670.0	46636.0	50460.0	47589.0	25565.0	25957.0	67037.0	6839.0	51259.0	61307.0	35662.0	72982.0	33746.0	48214.0	42371.0	79146.0	31096.0	51644.0	53475.0	62183.0	26139.0	29869.0
EIF2AK2	88765.0	83837.0	81125.0	88754.0	43146.0	58561.0	84686.0	87028.0	80298.0	77697.0	37227.0	80551.0	82854.0	67043.0	79315.0	84142.0	77749.0	80098.0	73289.0	84201.0	60684.0	78199.0	88262.0	87160.0	84890.0	80482.0	72642.0	83947.0	73424.0	83815.0	86130.0	80682.0	81471.0	77680.0	50128.0	88189.0	53312.0	80645.0	84588.0	84990.0	79272.0	80002.0	83575.0	76454.0	86977.0	67866.0	67574.0	81793.0	85343.0
TDG	40587.0	29412.0	8467.0	32508.0	52192.0	32136.0	58388.0	50498.0	32438.0	31933.0	61243.0	27537.0	22962.0	29948.0	40935.0	32981.0	24611.0	15702.0	75043.0	10484.0	53390.0	31412.0	71091.0	26784.0	14565.0	54752.0	64665.0	15388.0	26953.0	20402.0	38981.0	58700.0	30727.0	14821.0	10666.0	42983.0	9806.0	25596.0	18399.0	7019.0	28994.0	69089.0	34734.0	44441.0	11616.0	13130.0	35529.0	26817.0	12206.0
ADCY9	14910.0	43557.0	19942.0	57380.0	26790.0	16508.0	10105.0	7703.0	10868.0	21860.0	8649.0	9805.0	60784.0	1628.0	7623.0	43296.0	9605.0	33070.0	11105.0	82819.0	22160.0	5663.0	7467.0	70613.0	30437.0	14041.0	10064.0	13267.0	44137.0	58032.0	36300.0	5793.0	67131.0	22710.0	24332.0	58061.0	39585.0	9513.0	84083.0	63951.0	77817.0	48596.0	85333.0	5276.0	57194.0	24764.0	48492.0	6758.0	12688.0
NMB	34549.0	50981.0	46490.0	84213.0	12282.0	50623.0	39637.0	25389.0	62463.0	53426.0	80921.0	68530.0	28827.0	39170.0	69824.0	52175.0	74060.0	81517.0	87611.0	81012.0	83719.0	86558.0	11409.0	5395.0	75352.0	71404.0	54147.0	25021.0	4966.0	72963.0	39014.0	81918.0	52637.0	85455.0	3000.0	59930.0	68461.0	34313.0	29735.0	41704.0	19613.0	85542.0	7304.0	79818.0	23403.0	72860.0	34818.0	24727.0	57916.0
EREG	737.0	869.0	417.0	1177.0	2824.0	9003.0	319.0	1281.0	4507.0	14738.0	1381.0	3329.0	1827.0	1135.0	2446.0	1857.0	2966.0	739.0	1775.0	2841.0	39541.0	2356.0	3947.0	3171.0	1640.0	1219.0	1532.0	1819.0	1589.0	617.0	3080.0	2216.0	3832.0	2457.0	27832.0	5281.0	686.0	934.0	3426.0	1209.0	731.0	1738.0	2679.0	3384.0	1155.0	565.0	2654.0	6830.0	700.0
TSPAN31	27972.0	60152.0	45568.0	75821.0	82264.0	64973.0	83771.0	72779.0	59198.0	81027.0	80445.0	69520.0	69825.0	78952.0	80346.0	27137.0	67721.0	77851.0	62558.0	71359.0	77495.0	56481.0	78232.0	75500.0	5700.0	84743.0	78921.0	31545.0	84641.0	83144.0	72593.0	75349.0	33206.0	81077.0	18046.0	35263.0	86634.0	75718.0	69347.0	74801.0	27537.0	85598.0	56778.0	81672.0	83876.0	81008.0	77868.0	63397.0	78303.0
AVPI1	3992.0	7903.0	34857.0	33534.0	19114.0	46736.0	7896.0	7154.0	8593.0	8579.0	28895.0	73693.5	28803.0	23858.0	22873.0	22517.0	11410.0	17313.0	18068.0	25862.5	26628.0	10635.0	9525.0	4845.0	16157.0	16515.0	24313.0	13812.0	12182.0	21735.0	8989.0	24105.0	35799.0	14006.0	12786.0	24215.0	17137.0	3752.0	20038.0	28676.0	31120.0	7832.0	47040.0	14482.0	8776.0	21284.0	10378.0	8309.0	8536.0
TRNT1	17812.0	59376.0	42089.0	11891.0	76233.0	41840.0	33285.0	26952.0	65974.0	21866.0	18502.0	38741.0	42116.0	55724.0	29158.0	7615.0	16066.0	53496.0	39334.0	51065.0	67615.0	55486.0	17641.0	31682.0	36430.0	34245.0	24803.0	52079.0	70106.0	57844.0	51206.0	24506.0	5561.0	20441.0	5147.0	40878.0	49142.0	76402.0	28266.0	17888.0	14000.0	49279.0	22087.0	32319.0	30184.0	42114.0	15110.0	68982.0	71459.0
NMI	80421.0	83094.0	72793.0	87310.0	73009.0	60265.0	82387.0	88391.0	81480.0	84487.0	63895.0	86979.0	76798.0	55409.0	55970.0	86561.0	72300.0	85074.0	45721.0	87531.0	81191.0	44934.0	88027.0	77355.0	85035.0	50506.0	82028.0	85759.0	77306.0	82161.0	84387.0	82954.0	82004.0	77783.0	15157.0	84417.0	63731.0	84365.0	74695.0	71640.0	56086.0	83044.0	52807.0	87987.0	84753.0	84140.0	85530.0	83572.0	87462.0
OCRL	24479.0	16443.0	23104.0	22049.0	29837.0	6736.0	51712.0	20219.0	30016.0	38969.0	14188.0	42247.0	38040.0	17759.0	33073.0	38974.0	49391.0	23269.0	32697.0	19583.0	31058.0	13723.0	32575.0	26035.0	60047.0	70675.0	55817.0	25980.0	21334.0	28819.0	19333.0	18161.0	21525.0	24865.0	84815.0	29008.0	15986.0	45555.0	37808.0	30070.0	28395.0	17110.0	56332.0	32537.0	11697.0	33212.0	19666.0	25990.0	37354.0
OR5V1	52042.0	61439.0	70138.0	61407.0	57232.0	68409.0	49735.0	58782.0	51829.0	62801.0	57718.0	70012.0	69678.0	66867.0	53416.0	63621.0	46862.0	71297.0	58551.0	62816.0	54438.0	62186.0	73459.0	64677.0	65997.0	47438.0	54272.0	62046.0	56591.0	58391.0	59549.0	60826.0	69435.0	72751.0	50102.0	60264.0	62415.0	55252.0	72767.0	73173.0	70182.0	58972.0	63547.5	60177.0	61470.0	60429.0	54254.0	70002.0	54427.0
PLAUR	5647.0	9854.0	3888.0	8750.0	26999.0	39118.0	12675.0	8194.0	24977.0	18018.0	1886.0	50139.0	5590.0	2433.0	1963.0	9451.0	9079.0	12378.0	6317.0	13030.0	9795.0	3158.0	34077.0	7332.0	7019.0	2164.0	1947.0	14728.0	23150.0	4320.0	2286.0	46980.0	4981.0	3906.0	20442.0	7534.0	3860.0	1671.0	17178.0	9800.0	1946.0	15991.0	1643.0	21086.0	3595.0	29943.0	12464.0	2614.0	16455.0
TBX2	35751.0	76839.0	71699.0	89540.0	7154.0	84555.0	28018.0	46097.0	6814.0	19508.0	25930.0	2286.0	4440.0	42732.0	89223.0	28953.0	3402.0	83335.0	7163.0	6997.0	40492.0	3399.0	2004.0	6673.0	83752.0	87530.0	89765.0	5620.0	3233.0	87320.0	48293.0	16133.0	2340.0	5340.0	29088.0	26576.0	7369.0	26502.0	4539.0	42769.0	53955.0	2370.0	10021.0	7138.0	10871.0	3495.0	67924.0	20884.0	87975.0
LOR	45792.0	80951.0	58874.0	74436.0	44128.0	64301.0	59581.0	49598.0	48385.0	64304.0	51566.0	56560.0	64845.0	69694.0	81806.0	50168.0	48596.0	64797.0	74184.0	73236.0	68074.0	59111.0	63218.0	56655.0	64501.0	88990.0	81860.0	58353.0	40625.0	53718.0	45601.0	53284.0	51824.0	67819.0	46221.0	54027.0	51469.0	44609.0	38809.0	31527.0	55634.0	56663.0	56739.0	59036.0	26772.0	66112.0	74693.0	56796.0	33782.0
LRRC25	80052.0	84814.0	80894.0	87995.0	85257.0	88992.0	70834.0	73042.0	85887.0	88738.0	62407.0	88813.0	87937.0	72525.0	75122.0	85536.0	85817.0	88581.0	82796.0	86304.0	85771.0	74096.0	88352.0	87208.0	82241.0	76592.0	61538.0	88446.0	79696.0	74328.0	81644.0	87615.0	83542.0	70187.0	41673.0	83890.0	83639.0	81148.0	76562.0	82281.0	77229.0	87844.0	73005.0	88038.0	68935.0	87210.0	74320.0	78992.0	87923.0
LRRC23	57447.0	31165.0	57918.0	47860.0	79020.0	83534.0	87577.0	78157.0	58891.0	82607.0	87215.0	70905.0	64396.0	69854.0	89296.0	81428.0	88827.0	82388.0	87808.0	77551.0	73691.0	76508.0	87754.0	77105.0	64557.0	85841.0	84192.0	73139.0	77842.0	83396.0	86518.0	42151.0	73184.0	86062.0	21336.0	27382.0	78387.0	84885.0	63998.0	69594.0	39012.0	83809.0	87619.0	84774.0	86386.0	52826.0	88303.0	68287.0	75254.0
MTMR11	79605.0	82809.0	84881.0	78194.0	70714.0	70072.0	29955.0	84949.0	69844.0	84948.0	78978.0	21308.0	81498.0	18762.0	40547.0	84195.0	44059.0	85392.0	41694.0	71120.0	29321.0	69730.0	63123.0	33560.0	82675.0	36883.0	34717.0	55835.0	15268.0	83583.0	66291.0	82720.0	69808.0	47712.0	39645.0	80497.0	71984.0	68695.0	70358.0	88393.0	81191.0	57301.0	81043.0	56287.0	70533.0	81734.0	76023.0	77921.0	73424.0
LRRC20	29846.0	2402.0	29126.0	28996.0	9053.0	7904.0	46864.0	18141.0	13338.0	13550.0	47428.0	6073.0	4791.0	44752.0	51344.0	78313.0	80579.0	5359.0	47261.0	25149.0	19074.0	21082.0	30810.0	32978.0	59248.0	33747.0	55793.0	13732.0	13067.0	19782.0	8282.0	41274.0	16280.0	55824.0	3750.0	20603.0	68689.0	8055.0	14948.0	23244.0	6898.0	6797.0	33112.0	6526.0	37053.0	5966.0	9577.0	17704.0	8306.0
LOX	5416.0	6198.0	4536.0	603.0	54317.0	50959.0	2517.0	1710.0	11531.0	2017.0	7615.0	13842.0	5915.0	950.0	1257.0	11715.0	2643.0	3097.0	7002.0	3869.0	808.0	1819.0	2302.0	3940.0	1208.0	491.0	2913.0	31203.0	1778.0	2063.0	1794.0	47645.0	367.0	9713.0	40394.0	31630.0	1053.0	1570.0	554.0	3602.0	3771.0	5449.0	1057.0	2872.0	1614.0	5248.0	1485.0	726.0	1311.0
LRRC28	51522.0	52834.0	47240.0	64535.0	34604.0	66305.0	33758.0	16692.0	52607.0	48350.0	71215.0	52783.0	53897.0	26423.0	45620.0	75161.0	67812.0	80184.0	87806.0	74621.0	38819.0	51033.0	22988.0	11153.0	24502.0	70964.0	43549.0	81664.0	23389.0	23096.0	22492.0	36716.0	49210.0	61648.0	21236.0	25075.0	35846.0	46343.0	22213.0	38561.0	28601.0	56330.0	36162.0	65763.0	20983.0	69726.0	30544.0	70988.0	21592.0
GCNT4	25905.0	58489.0	58414.0	37233.0	37915.0	63210.0	64260.0	44403.0	63523.0	53370.0	38946.0	68758.0	50689.0	68104.0	57566.0	49659.0	45841.0	61679.0	63973.0	48994.0	46362.0	62447.0	67593.0	61224.0	29915.0	45284.0	46907.0	36911.0	61632.0	66730.0	65371.0	56982.0	57089.0	66041.0	44931.0	56116.0	63488.0	40035.0	54260.0	55604.0	72338.0	52313.0	54464.0	65164.0	72552.0	40971.0	34661.0	69070.0	64635.0
TIMM17A	52242.0	15307.0	4533.0	7187.0	30085.0	31096.0	15187.0	26116.0	16866.0	24337.0	39218.0	54927.0	4820.0	9706.0	13615.0	27778.0	76138.0	44248.0	28639.0	19224.0	18394.0	21668.0	29551.0	10048.0	23117.0	12737.0	20718.0	26724.0	15972.0	16853.0	11183.0	19998.0	10081.0	19281.0	1324.0	5922.0	9763.0	29791.0	10858.0	4902.0	6988.0	37612.0	10750.0	55042.0	8856.0	14572.0	24764.0	25062.0	19087.0
GCNT1	87576.0	63362.0	63608.0	30814.0	81127.0	69433.0	5445.0	47377.0	14109.0	11673.0	62465.0	85280.0	26456.0	39991.0	6089.0	85880.0	23227.0	61383.0	7418.0	82310.0	74400.0	16658.0	71030.0	30046.0	31617.0	11304.0	7857.0	32925.0	8137.0	21241.0	17608.0	23302.0	11658.0	15659.0	20407.0	53045.0	69459.0	86210.0	14333.0	79527.0	7260.0	37273.0	26210.0	12600.0	75068.0	69846.0	57188.0	19218.0	45228.0
GCNT3	7886.0	70105.0	84097.0	3301.0	24868.0	84403.0	87481.0	30252.0	30730.0	83769.0	21548.0	89068.0	6564.0	27196.0	75960.0	89522.0	86607.0	89648.0	34123.0	37268.0	78906.0	9950.0	75910.0	81715.0	7004.0	7294.0	6680.0	9183.0	2283.0	88400.0	16513.0	81032.0	77448.0	74816.0	65830.0	39695.0	81549.0	88509.0	15429.0	89756.0	24618.0	81962.0	28596.0	88137.0	21594.0	6593.0	90053.0	86970.0	76040.0
C14orf133	50137.0	55545.0	33030.0	72771.0	42450.0	36333.0	36425.0	58293.0	47816.0	67483.0	73027.0	17943.0	35537.0	84616.0	62681.0	72510.0	29984.0	36766.0	34045.0	52908.0	18780.0	30579.0	26186.0	47483.0	67239.0	76689.0	78457.0	27202.0	40443.0	77416.0	26171.0	37136.0	55386.0	59374.0	12630.0	67561.0	79452.0	21960.0	68424.0	24109.0	61833.0	37012.0	50149.0	41211.0	68829.0	62520.0	63475.0	51951.0	25727.0
ELL	25979.0	33077.0	75393.0	43573.0	47643.0	73203.0	19871.0	42411.0	22989.0	63237.0	17026.0	57614.0	83616.0	43900.0	50168.0	73850.0	59145.0	71546.0	61153.0	73069.0	48047.0	59340.0	36070.0	33387.0	70444.0	81850.0	48470.0	83098.0	75816.0	64065.0	70956.0	72499.0	80585.0	75339.0	16153.0	63135.0	68375.0	62272.0	78882.0	71376.0	85422.0	65791.0	40455.0	81691.0	37570.0	64510.0	66875.0	77717.0	68746.0
FLJ43826	53902.0	50890.0	53789.0	51137.0	51025.0	46226.0	59836.0	51652.0	38997.0	71976.0	63471.0	56387.0	51286.0	56193.0	53185.0	66075.0	45849.0	61615.0	54926.0	47478.0	60909.0	51353.0	55980.0	53416.0	43617.0	53717.0	53986.0	56913.0	46313.0	59053.0	43310.0	51753.0	70602.0	58599.0	61599.0	27417.0	61392.0	53778.0	59169.0	60513.0	42699.0	72270.0	53070.0	70037.0	41810.0	56953.0	68872.0	61168.0	43915.0
SEMA6A	44283.0	26661.0	48290.0	26793.0	36694.0	2560.0	5239.0	18235.0	8748.0	11867.0	50738.0	2025.0	16763.0	83010.0	7141.0	1145.0	6339.0	20504.0	18901.0	11786.0	3277.0	2803.0	2339.0	16353.0	7848.0	27072.0	84048.0	3105.0	7679.0	4302.0	13401.0	19162.0	6748.0	14404.0	20308.0	43096.0	85443.0	15325.0	12073.0	7551.0	34044.0	3398.0	46132.0	19452.0	82223.0	47116.0	23266.0	1536.0	4498.0
FOXD3	51783.0	65712.0	82333.0	74526.0	64696.0	75321.0	73295.0	67618.0	71022.0	82866.0	77449.0	74383.0	80422.0	85387.0	70470.0	64988.0	73042.0	75010.0	75394.0	79943.0	70086.0	68284.0	56415.0	84532.0	56289.0	66976.0	41405.0	77341.0	76572.0	65672.0	67492.0	75844.0	85832.0	82282.0	18509.0	68531.0	79072.0	47689.0	85009.0	68731.0	85058.0	85603.0	79884.0	77144.0	78868.0	75626.0	55570.0	84415.0	76551.0
ALOX5	89495.0	86565.0	89525.0	89532.0	86991.0	89049.0	88537.0	82296.0	88869.0	89075.0	21381.0	88847.0	89925.0	46898.0	65705.0	86924.0	89185.0	88124.0	78177.0	84682.0	88759.0	77981.0	86930.0	87812.0	89795.0	86421.0	58097.0	88800.0	85898.0	87928.0	86656.0	88422.0	88205.0	23819.0	74983.0	88040.0	81128.0	85604.0	89484.0	86714.0	80401.0	89528.0	82444.0	89778.0	70569.0	89210.0	87648.0	63150.0	89086.0
MID1IP1	27448.0	25612.0	66158.0	47683.0	16865.0	39957.0	25533.0	6971.0	27853.0	25612.0	6506.0	59351.0	71089.0	9015.0	19471.0	49855.0	57635.0	40962.0	9574.0	28400.0	20388.0	33215.0	19958.0	28380.0	47097.0	68426.0	26863.0	53860.0	23870.0	59722.0	72977.0	11811.0	20073.0	20698.0	17715.0	25496.0	69643.0	45013.0	37364.0	79026.0	12445.0	16333.0	6828.0	18833.0	9503.0	15566.0	50813.0	19050.0	10856.0
PPIG	77984.0	61803.0	80669.0	73222.0	34687.0	66424.0	65219.0	82035.0	44192.0	65814.0	37527.0	25303.0	39038.0	61316.0	79663.0	65502.0	83020.0	41655.0	68313.0	80637.0	61655.0	48938.0	72606.0	86568.0	80793.0	73622.0	60961.0	83263.0	84771.0	77608.0	82927.0	73189.0	76229.0	71071.0	24720.0	81834.0	31905.0	80019.0	83018.0	37045.0	82911.0	83706.0	82240.0	43571.0	85697.0	60298.0	49296.0	71607.0	52210.0
PIGB	17227.0	18857.0	29467.0	49274.0	41151.0	17481.0	25350.0	8051.0	16124.0	39129.0	33827.0	44717.0	48313.0	9879.0	5819.0	53081.0	28076.0	60723.0	15431.0	19142.0	24526.0	23992.0	35630.0	10158.0	10783.0	4055.0	21273.0	13785.0	13204.0	19131.0	14343.0	5903.0	2947.0	17051.0	19043.0	25070.0	13242.0	10084.0	10054.0	25641.0	12274.0	34881.0	26306.0	67362.0	8223.0	34564.0	46187.0	5378.0	58703.0
PIGC	81260.0	75998.0	73494.0	80169.0	56280.0	83381.0	76587.0	76408.0	71605.0	86925.0	86964.0	82509.0	78467.0	77307.0	67582.0	82627.0	86201.0	80712.0	87776.0	65155.0	74730.0	80902.0	43144.0	70938.0	67900.0	81197.0	82464.0	74447.0	74128.0	83427.0	83378.0	76233.0	82968.0	86882.0	30077.0	81500.0	76879.0	81527.0	82493.0	82228.0	72744.0	78999.0	84946.0	85117.0	85323.0	71665.0	53005.0	74363.0	77232.0
PIGF	32315.0	43295.0	6683.0	20468.0	34511.0	9937.0	58120.0	28367.0	15545.0	9547.0	68649.0	60442.0	22537.0	34688.0	15226.0	20693.0	50612.0	48015.0	35637.0	21956.0	16078.0	66936.0	30813.0	5662.0	6244.0	28171.0	59418.0	6059.0	15000.0	38221.0	11520.0	13950.0	3433.0	23389.0	11632.0	4134.0	56011.0	28192.0	4978.0	29075.0	1152.0	25033.0	12841.0	79169.0	19813.0	65354.0	31403.0	8205.0	41453.0
PIGG	35777.0	50069.0	64703.0	75910.0	70686.0	27011.0	45486.0	75552.0	27232.0	66051.0	63883.0	22298.0	68340.0	28460.0	61600.0	25768.0	65772.0	53240.0	77975.0	46406.0	20993.0	61726.0	30161.0	63040.0	43683.0	26060.0	58951.0	22525.0	40787.0	73579.0	72326.0	68810.0	16095.0	21821.0	1588.0	35557.0	74363.0	68980.0	12275.0	26056.0	46529.0	31849.0	49941.0	60111.0	22447.0	64744.0	63747.0	24256.0	61093.0
PIGH	35527.0	34626.0	5695.0	29546.0	23083.0	8276.0	17296.0	9052.0	12817.0	2575.0	32303.0	11482.0	9898.0	38933.0	9675.0	12120.0	16719.0	26591.0	26221.0	11770.0	20753.0	29146.0	8089.0	15210.0	10112.0	14861.0	59736.0	7786.0	34783.0	22782.0	4092.0	7425.0	6568.0	13116.0	11094.0	13680.0	24712.0	4799.0	3860.0	12871.0	6820.0	8167.0	11130.0	21512.0	18185.0	27771.0	14913.0	8770.0	12783.0
PIGK	74891.0	44774.0	12812.0	13484.0	62431.0	13775.0	47489.0	50706.0	57106.0	41566.0	74283.0	55277.0	17046.0	23516.0	19867.0	18308.0	10018.0	43412.0	32401.0	15853.0	69655.0	42779.0	31431.0	19153.0	38127.0	7126.0	57436.0	29459.0	59677.0	29687.0	23589.0	23672.0	23391.0	23286.0	15881.0	25082.0	38159.0	38780.0	48319.0	16781.0	14545.0	37485.0	32241.0	29908.0	43965.0	14808.0	27782.0	28176.0	25518.0
PIGL	14368.0	6321.0	44036.0	3535.0	15539.0	6186.0	7681.0	24865.0	2086.0	3278.0	5615.0	6154.0	10291.0	6514.0	6429.0	4917.0	16566.0	5666.0	1478.0	29143.0	1104.0	6568.0	3098.0	7919.0	12205.0	7536.0	6848.0	8203.0	4171.0	3924.0	20848.0	11318.0	20238.0	7327.0	15112.0	6009.0	5667.0	2112.0	13516.0	2914.0	14483.0	19472.0	6822.0	16816.0	3886.0	3277.0	5951.0	5735.0	3555.0
PIGM	53467.0	53987.0	22925.0	51282.0	29744.0	71078.0	61826.0	62316.0	34596.0	72775.0	84462.0	81947.0	20201.0	44248.0	77092.0	77766.0	61145.0	70718.0	79825.0	20398.0	46875.0	77753.0	20577.0	17737.0	40892.0	67676.0	84142.0	67219.0	45714.0	78669.0	27639.0	33586.0	47874.0	70326.0	74916.0	20375.0	71728.0	75584.0	36188.0	77201.0	20564.0	58322.0	62740.0	65380.0	74755.0	54140.0	61401.0	49738.0	58032.0
PIGO	47957.0	70701.0	27790.0	50929.0	18719.0	69760.0	46198.0	44441.0	33256.0	24765.0	39066.0	79374.0	26559.0	24287.0	28143.0	50195.0	42551.0	57953.0	55712.0	71702.0	36556.0	40380.0	70836.0	26708.0	55934.0	37060.0	52100.0	47252.0	55638.0	21506.0	15866.0	43823.0	26400.0	29890.0	16950.0	19978.0	49859.0	47328.0	30038.0	74543.0	18386.0	43847.0	31761.0	61860.0	24471.0	76103.0	76852.0	63677.0	52083.0
PIGQ	13898.0	17846.0	17414.0	16200.0	16843.0	37461.0	62585.0	27471.0	19149.0	13038.0	38446.0	19766.0	14814.0	38336.0	83547.0	25937.0	9401.0	14173.0	10509.0	49256.0	11607.0	15304.0	25693.0	52545.0	12483.0	75958.0	6186.0	15606.0	30230.0	39116.0	33598.0	35611.0	22708.0	73844.0	23813.0	11224.0	74050.0	43351.0	32327.0	43025.0	37262.0	10182.0	38909.0	11780.0	55026.0	25965.0	55598.0	29698.0	20395.0
PIGR	54332.0	63375.0	89798.0	33141.0	71704.0	62529.0	84729.0	74354.0	50555.0	87527.0	32015.0	89240.0	79422.0	62242.0	58866.0	85254.0	82850.0	89665.0	74195.0	82273.0	84923.0	63188.0	88264.0	89342.0	76605.0	64628.0	9023.0	90250.0	73023.0	37326.0	88796.0	58686.0	69428.0	13848.0	35694.0	30298.0	89234.0	89993.0	39152.0	89986.0	48955.0	89653.0	32936.0	26134.0	46679.0	30069.0	87866.0	64914.0	76569.0
PIGS	11684.0	58128.0	17829.0	10278.0	16219.0	14209.0	32681.0	16493.0	14534.0	15806.0	22363.0	12760.0	13435.0	22126.0	8523.0	14295.0	16054.0	18579.0	23842.0	4733.0	14478.0	18796.0	29247.0	11027.0	61395.0	11447.0	21098.0	12167.0	13936.0	14073.0	6746.0	18293.0	10249.0	10538.0	8735.0	10027.0	22806.0	11768.0	17288.0	11573.0	20420.0	10644.0	9048.0	23665.0	23022.0	17040.0	35403.0	20106.0	22334.0
ILKAP	76750.0	65074.0	63219.0	58020.0	59069.0	44945.0	82240.0	64515.0	76519.0	52842.0	64720.0	80023.0	40365.0	60525.0	64120.0	64096.0	55893.0	72891.0	65887.0	60514.0	71742.0	64471.0	81230.0	76812.0	59077.0	80378.0	71606.0	55184.0	76139.0	62183.0	60685.0	39552.0	47998.0	68362.0	4248.0	72083.0	20522.0	63434.0	70137.0	78754.0	67432.0	68889.0	61951.0	65953.0	65967.0	61904.0	65606.0	64331.0	76387.0
PIGV	10684.0	30676.0	31201.0	32050.0	13063.0	28032.0	24494.0	32276.0	25228.0	34476.0	51869.0	68723.0	50967.0	25005.0	49909.0	1429.0	46365.0	48904.0	35916.0	25669.0	33938.0	13611.0	44653.0	21788.0	13515.0	34244.0	35200.0	31249.0	19315.0	48272.0	59364.0	19564.0	15780.0	24451.0	17420.0	16915.0	67845.0	58479.0	14109.0	14512.0	27984.0	31196.0	33275.0	33600.0	47051.0	17932.0	35753.0	45760.0	14636.0
PIGW	5137.0	4155.0	15726.0	12805.0	9099.0	4276.0	12446.0	11259.0	7373.0	15743.0	14873.0	17731.0	9127.0	15626.0	6541.0	11586.0	12604.0	7467.0	38844.0	7552.0	9668.0	24434.0	13401.0	15892.0	6392.0	10939.0	15723.0	16525.0	4306.0	8019.0	9572.0	6039.0	18550.0	17487.0	55645.0	3630.0	5713.0	9899.0	24898.0	8495.0	3702.0	13907.0	12058.0	23365.0	14531.0	12666.0	7422.0	49172.0	9427.0
PIGY	46534.0	45703.0	27910.0	24396.0	72779.0	45572.0	37792.0	38195.0	49770.0	26458.0	45987.0	44862.0	66177.0	21382.0	30717.0	58938.0	65061.0	51950.0	49300.0	26625.0	79958.0	60845.0	62911.0	9370.0	50989.0	61939.0	74941.0	9756.0	40735.0	81634.0	52733.0	16001.0	9208.0	51718.0	4850.0	20317.0	34089.0	79005.0	7239.0	17858.0	6112.0	16608.0	13167.0	66148.0	37632.0	42262.0	23831.0	31817.0	31556.0
PIGZ	3646.0	3168.0	34793.0	42084.0	9312.0	19549.0	45922.0	2215.0	67231.0	585.0	14633.0	4216.0	2277.0	8821.0	893.0	29055.0	31664.0	5966.0	3650.0	2787.0	81085.0	1205.0	2458.0	2545.0	35990.5	28564.0	948.0	5545.0	15844.0	1463.0	11212.0	8135.0	27599.0	2093.0	9228.0	10554.0	26507.0	4444.0	8131.0	11958.0	11176.0	4797.0	3986.0	3184.0	9428.5	5128.0	2790.0	34685.0	7194.0
TAGLN	83260.0	86398.0	62872.0	83776.0	85519.0	86646.0	75395.0	83137.0	84746.0	57892.0	70394.0	22515.0	87621.0	32679.0	82817.0	83024.0	35403.0	70394.0	32098.0	87971.0	14395.0	38808.0	18356.0	31388.0	58842.0	62301.0	77838.0	29012.0	71286.0	73196.0	70588.0	88151.0	87133.0	85351.0	25090.0	85539.0	32271.0	21014.0	80526.0	81853.0	86562.0	44831.0	72079.0	53625.0	85444.0	80253.0	52065.0	81114.0	83311.0
TAX1BP1	50668.0	65621.0	57094.0	62999.0	59874.0	59251.0	24872.0	71572.0	47201.0	66924.0	33903.0	39080.0	32133.0	38602.0	86599.0	13204.0	25442.0	63355.0	38445.0	53714.0	37229.0	65457.0	72273.0	80313.0	73219.0	87748.0	20098.0	79672.0	77697.0	49197.0	74701.0	43606.0	68121.0	59660.0	9718.0	57946.0	40689.0	79718.0	83021.0	84604.0	65735.0	79336.0	40994.0	43362.0	60621.0	46978.0	39088.0	51883.0	24423.0
SERPINB9	1818.0	21713.0	6177.0	19918.0	26965.0	32910.0	8385.0	2804.0	15136.0	41956.0	12285.0	11322.0	8446.0	6857.0	3693.0	1911.0	1721.0	41514.0	4708.0	16646.0	70285.0	7725.0	11270.0	24729.0	13079.0	2155.0	5009.0	80004.0	10594.0	2391.0	27951.0	25977.0	74894.0	36706.0	8149.0	15576.0	12143.0	13906.0	2005.0	16756.0	16022.0	63708.0	12394.0	14261.0	22106.0	55004.0	7596.0	3971.0	14600.0
ALPP	48290.0	26965.0	68527.0	10161.0	49884.0	45155.0	84710.0	48515.0	63078.0	71351.0	49647.0	87852.0	52847.0	79548.0	77154.0	33840.0	54688.0	47415.0	74427.0	66080.0	56537.0	84369.0	35303.0	73216.0	37323.0	79076.0	84154.0	55201.0	35341.0	79317.0	36382.0	42192.0	64774.0	82441.0	79640.0	59089.0	71235.0	46592.0	71297.0	46309.0	68669.0	59583.0	59562.0	50679.0	69770.0	49831.0	88866.0	43030.0	45410.0
ELAC2	8448.0	24259.0	18692.0	9243.0	10687.0	17300.0	40063.0	47929.0	14032.0	15133.0	45149.0	11858.0	19643.0	9798.0	15287.0	7905.0	19226.0	11407.0	13206.0	31556.0	9684.0	33382.0	14736.0	24202.0	22294.0	16456.0	36158.0	39855.0	8748.0	12410.0	24292.0	20761.0	29539.0	19168.0	2939.0	21722.0	22095.0	22248.0	32192.0	9091.0	37153.0	29351.0	18828.0	6332.0	31333.0	6138.0	7572.0	10840.0	12905.0
SERPINB8	44484.0	64757.0	43158.0	65125.0	56155.0	76233.0	16484.0	26721.0	16941.0	71894.0	11635.0	81368.0	53542.0	24610.0	8412.0	60275.0	76015.0	84559.0	37211.0	34774.0	61033.0	12293.0	63393.0	56196.0	81133.0	18598.0	21705.0	85608.0	15403.0	26051.0	50492.0	75665.0	83719.0	71639.0	15560.0	27910.0	14198.0	62556.0	25717.0	75562.0	16332.0	77539.0	5755.0	86383.0	24735.0	83164.0	56863.0	47860.0	82148.0
SRRM1	51596.0	67581.0	45295.0	72607.0	45026.0	48405.0	25671.0	47367.0	36254.0	26862.0	40846.0	59257.0	39913.0	71225.0	54942.0	20517.0	42004.0	57586.0	46951.0	35838.0	26117.0	49330.0	40283.0	27409.0	37881.0	53527.0	22196.0	69903.0	45543.0	28697.0	70445.0	77971.0	46726.0	31071.0	15743.0	70604.0	66291.0	72224.0	26862.0	35520.0	51888.0	38453.0	41631.0	60357.0	29361.0	34426.0	15911.0	67597.0	59136.0
ITGAD	67101.0	61368.0	50734.0	38470.0	77631.0	57804.0	55551.0	50123.0	78416.0	41842.0	38838.0	69355.0	62160.0	68088.0	36389.0	37122.0	63985.0	70123.0	40330.0	62627.0	62077.0	66295.0	47018.0	46533.0	32693.0	50592.0	50544.0	38447.0	41265.0	45577.0	51659.0	48559.0	61699.0	65267.0	54299.0	61142.0	51696.0	30529.0	42959.0	41885.0	59087.0	52782.0	53949.0	27387.0	44909.0	86106.0	28938.0	63396.0	68170.0
SRRM2	15533.0	17669.0	50801.0	24198.0	14451.0	33446.0	18527.0	67015.0	18779.0	29646.0	29539.0	16728.0	35089.0	12864.0	69382.0	66193.0	60696.0	13595.0	17929.0	24082.0	15047.0	19179.0	42607.0	71909.0	42635.0	67334.0	31047.0	17871.0	22349.0	45109.0	69828.0	42463.0	30452.0	49247.0	81018.0	34436.0	45540.0	74051.0	63018.0	80216.0	80089.0	11799.0	82621.0	23624.0	37727.0	33485.0	73391.0	19855.0	9490.0
PDK1	6621.0	3749.0	23046.0	4160.0	4221.0	12888.0	37588.0	46139.0	25760.0	4192.0	7819.0	7200.0	1214.0	55522.0	11667.0	17650.0	28357.0	9188.0	44259.0	4593.0	8710.0	5402.0	20048.0	21218.0	23648.0	12489.0	8893.0	25151.0	16883.0	14443.0	5138.0	8264.0	9037.0	31836.0	3004.0	11254.0	13481.0	12622.0	7798.0	3824.0	7936.0	27756.0	18169.0	8620.0	11553.0	3513.0	18177.0	7671.0	21675.0
PDK3	4483.0	5267.0	5415.0	17500.0	5906.0	2969.0	15238.0	3678.0	3088.0	2596.0	7009.0	5902.0	4142.0	12170.0	5798.0	34538.0	12184.0	7415.0	8551.0	4246.0	4489.0	6099.0	8010.0	5755.0	6308.0	10695.0	15735.0	13042.0	7770.0	4087.0	1004.0	3212.0	10450.0	2201.0	59185.0	5252.0	7332.0	7892.0	8263.0	22058.0	3225.0	9318.0	6253.0	5047.0	5819.0	4916.0	5089.0	2963.0	4356.0
PDK2	72128.0	56910.0	40369.0	81899.0	76194.0	36826.0	71382.0	41693.0	75339.0	69679.0	78082.0	80486.0	57069.0	60629.0	73602.0	74433.0	78376.0	73102.0	50691.0	58601.0	59256.0	68342.0	49110.0	52872.0	86628.0	80879.0	80595.0	53333.0	79392.0	73133.0	60066.0	73404.0	73713.0	52610.0	32897.0	52021.0	65034.0	53551.0	30546.0	58617.0	66243.0	20227.0	63398.0	75525.0	63260.0	53307.0	75896.0	83972.0	62622.0
EBP	33383.0	38951.0	54569.0	45951.0	22028.0	12629.0	31127.0	17840.0	64480.0	11664.0	22006.0	32239.0	15757.0	30382.0	41466.0	12220.0	16247.0	17378.0	12391.0	81410.0	32391.0	15747.0	31396.0	58968.0	18772.0	14573.0	18162.0	43237.0	61925.0	20807.0	22185.0	61679.0	69284.0	14970.0	23725.0	21910.0	52994.0	7237.0	42397.0	15910.0	16053.0	32381.0	6713.0	22459.0	23572.0	41449.0	7127.0	34337.0	37398.0
PDK4	9542.0	80162.0	23889.0	8167.0	18883.0	3098.0	14699.0	57370.0	84611.0	39761.0	71585.0	16809.0	7203.0	6302.0	9368.0	82643.0	11229.0	25792.0	16568.0	43746.0	24779.0	36981.0	46581.0	6015.0	5307.0	23958.0	22561.0	34647.0	3667.0	72648.0	55182.0	969.0	5227.0	2024.0	6245.0	5547.0	20196.0	67309.0	14872.0	33542.0	8812.0	10234.0	69232.0	31842.0	1379.0	5443.0	34927.0	40889.0	9434.0
ROD1	55345.0	23093.0	43043.0	26252.0	39264.0	64194.0	46599.0	51845.0	61794.0	29116.0	56525.0	83616.0	41342.0	23060.0	47611.0	61216.0	59874.0	51429.0	69087.0	50453.0	80584.0	31692.0	84110.0	17663.0	28609.0	60919.0	18352.0	74855.0	41029.0	34344.0	63442.0	63498.0	76552.0	57372.0	13938.0	57516.0	36297.0	83834.0	39722.0	71547.0	33363.0	34789.0	12503.0	72899.0	68596.0	54497.0	30625.0	80817.0	23890.0
ALPI	48547.0	53597.0	70995.0	64196.0	37728.0	53577.0	58111.0	61335.0	46499.0	74614.0	62867.0	58813.0	72529.0	80105.0	43833.0	39362.0	66480.0	67044.0	50631.0	67463.0	55056.0	66538.0	50256.0	64310.0	44472.0	54289.0	62962.0	62474.0	35820.0	60083.0	51041.0	58151.0	79468.0	68293.0	55211.0	69285.0	74338.0	45412.0	64973.0	56128.0	68621.0	67402.0	68699.0	44822.0	70942.0	49290.0	68826.0	69791.0	55078.0
C9orf114	19832.0	6701.0	12557.0	8211.0	12948.0	3891.0	7140.0	12536.0	5798.0	4719.0	6017.0	13627.0	5143.0	15138.0	7411.0	10544.5	15295.0	8336.0	3765.0	10384.0	8562.0	18135.0	14419.0	19942.0	8650.0	6654.0	9499.0	15572.0	4058.0	4808.0	6765.0	24901.0	21085.0	19152.0	49852.0	15233.0	9973.0	7564.0	23790.0	10062.0	12910.0	10252.0	8612.0	6623.0	22643.0	10045.0	8642.0	16564.0	25111.0
SEC61A1	42342.0	21235.0	77890.0	64151.0	35335.0	63015.0	40170.0	48863.0	26771.0	62005.0	47562.0	35328.0	52971.0	46497.0	30648.0	32611.0	68995.0	17408.0	32288.0	61610.0	39560.0	35197.0	63953.0	47145.0	42561.0	61592.0	19847.0	59275.0	59828.0	41653.0	40287.0	43090.0	49757.0	65765.0	81765.0	46473.0	61339.0	49614.0	78926.0	26311.0	40561.0	19789.0	69387.0	38328.0	51552.0	43406.0	30339.0	34609.0	41817.0
ALPL	66938.0	80520.0	53379.0	33593.0	24717.0	78103.0	84331.0	34382.0	74687.0	82225.0	87405.0	84859.0	70904.0	84870.0	85100.0	68676.0	81379.0	84468.0	86809.0	86288.0	83979.0	88426.0	67504.0	75696.0	69581.0	80657.0	82945.0	84347.0	41079.0	65362.0	75660.0	84525.0	45055.0	89244.0	79790.0	77974.0	86999.0	58488.0	48754.0	80027.0	78627.0	27983.0	82333.0	23934.0	66441.0	47528.0	71529.0	76228.0	23867.0
PTGS2	4061.0	9620.0	17959.0	13485.0	1439.0	72716.0	553.0	4903.0	4804.0	1469.0	2143.0	5180.0	2514.0	4773.0	1491.0	1694.0	3414.0	5735.0	1694.0	1586.0	2022.0	493.0	3201.0	5908.0	10447.0	390.0	932.0	6064.0	14240.0	1194.0	6205.0	873.0	4569.0	41349.0	28784.0	15337.0	990.0	1101.0	451.0	1339.0	5686.0	26720.0	1471.0	14605.0	4577.0	1917.0	1736.0	597.0	1074.0
TM2D2	66170.0	80462.0	32089.0	31122.0	59625.0	40283.0	51077.0	71226.0	58974.0	30981.0	68711.0	55296.0	55765.0	54018.0	30152.0	46516.0	75054.0	37019.0	69508.0	54500.0	79612.0	76952.0	38325.0	10838.0	36309.0	23207.0	37006.0	34580.0	31381.0	53516.0	29015.0	39811.0	23093.0	44850.0	6645.0	25006.0	82076.0	76275.0	19739.0	55500.0	5045.0	56396.0	19492.0	68964.0	30832.0	60587.0	15785.0	35144.0	61529.0
TM2D3	74523.0	75175.0	50201.0	74948.0	71522.0	62073.0	45201.0	55702.0	51769.0	57076.0	83245.0	69486.0	43354.0	55080.0	68853.0	79225.0	80237.0	79978.0	86494.0	85838.0	82073.0	57594.0	77631.0	8261.0	46805.0	30786.0	60918.0	38544.0	40560.0	35668.0	26072.0	73193.0	22208.0	68322.0	10853.0	36744.0	34286.0	81579.0	24504.0	68742.0	31014.0	55390.0	23937.0	68284.0	62826.0	85136.0	64612.0	74473.0	59149.0
SNAPC5	5437.0	31485.0	36381.0	65164.0	30145.0	30949.0	32319.0	21513.0	67006.0	67397.0	38347.0	69511.0	29033.0	23239.0	66935.0	27078.0	53920.0	59902.0	79150.0	81801.0	66417.0	68478.0	83463.0	26400.0	20386.0	61470.0	33722.0	39275.0	36188.0	26303.0	46170.0	46831.0	38989.0	71474.0	4601.0	15937.0	21034.0	42428.0	20683.5	62109.0	26702.0	80097.0	26704.0	39211.0	47391.0	54649.0	32553.0	36580.0	48800.0
NUMB	59908.0	61915.0	33802.0	56051.0	41174.0	70232.0	37123.0	57410.0	30376.0	43669.0	24805.0	25528.0	65571.0	66963.0	32621.0	80543.0	52857.0	40543.0	60324.0	62912.0	59109.0	41326.0	36323.0	49323.0	35315.0	42578.0	71452.0	31296.0	58593.0	63931.0	41602.0	58656.0	58450.0	34672.0	13661.0	62529.0	58873.0	31159.0	65461.0	33011.0	67852.0	49629.0	46062.0	44698.0	35628.0	59102.0	69684.0	55424.0	35043.0
ZFAND3	43623.0	45943.0	39642.0	32567.0	37796.0	59271.0	62032.0	61537.0	35149.0	34607.0	58866.0	35717.0	29740.0	33001.0	69492.0	47211.0	25995.0	40287.0	33783.0	41697.0	58733.0	43292.0	51763.0	21712.0	70846.0	54349.0	69270.0	16626.0	52540.0	25141.0	43545.0	24964.0	51804.0	40037.0	41458.0	31853.0	53104.0	38643.0	39717.0	13674.0	27635.0	17251.0	57473.0	23132.0	52523.0	74258.0	66238.0	24865.0	56140.0
ZFAND1	43819.0	58369.0	52282.0	10983.0	70639.0	43397.0	51672.0	35244.0	66023.0	4712.0	14103.0	52455.0	59600.0	27924.0	87537.0	49964.0	53287.0	74982.0	86159.0	6745.0	62148.0	56814.0	80605.0	8892.0	7923.0	4068.0	43564.0	5477.0	18126.0	43294.0	17171.0	39160.0	7746.0	60341.0	18153.0	88453.0	14072.0	21786.0	7527.0	58490.0	20696.0	13233.0	7572.0	81947.0	66138.0	58761.0	58982.0	50599.0	54827.0
PECI	34676.0	54229.0	28648.0	15060.0	21547.0	8705.0	31332.0	37691.0	29871.0	10188.0	67882.0	40697.0	42898.0	45732.0	8010.0	14314.0	24697.0	22094.0	47552.0	43793.0	40211.0	77333.0	25334.0	18862.0	28209.0	4453.0	59873.0	25904.0	17613.0	12343.0	32023.0	28875.0	35354.0	9419.0	1050.0	24275.0	20289.0	69785.0	5782.0	2465.0	15518.0	32560.0	15790.0	17947.0	27083.0	5067.0	10904.0	23672.0	13834.0
PPID	7286.0	7536.0	3236.0	3693.0	23206.0	3143.0	12561.0	10812.0	15005.0	9510.0	12053.0	20398.0	24429.0	12002.0	10754.0	46302.0	10307.0	12722.0	41796.0	5288.0	14358.0	39175.0	66156.0	6261.0	58923.0	13444.0	35537.0	426.0	6593.0	44271.0	18158.0	18104.0	4403.0	20007.0	883.0	3578.0	8132.0	42730.0	2222.0	15675.0	4494.0	24465.0	7591.0	21704.0	8598.0	12015.0	16984.0	19854.0	13622.0
SLC39A13	40430.0	77312.0	60787.0	82079.0	81905.0	70504.0	33798.0	66627.0	84098.0	75786.0	54233.0	53380.0	82542.0	68664.0	59419.0	65199.0	76872.0	36985.0	26262.0	74684.0	59675.0	47645.0	39078.0	47928.0	76983.0	78032.0	66060.0	77695.0	37214.0	83184.0	66391.0	78010.0	60068.0	32482.0	9092.0	78060.0	79680.0	37114.0	66110.0	81475.0	82318.0	73252.0	75583.0	64645.0	51336.0	52677.0	72456.0	66543.0	47865.0
SLC39A11	75947.0	15533.0	78600.0	76906.0	34377.0	74566.0	54158.0	81654.0	22488.0	81742.0	73039.0	66247.0	57650.0	35478.0	44417.0	69928.0	85695.0	72175.0	62185.0	74190.0	70339.0	59656.0	83293.0	80453.0	82620.0	30045.0	72152.0	58251.0	50632.0	60750.0	65320.0	69882.0	81024.0	72482.0	13071.0	32344.0	84001.0	75689.0	78644.0	75165.0	34315.0	86207.0	54865.0	77398.0	80764.0	86501.0	78899.0	60728.0	79216.0
SLC39A14	30356.0	18828.0	29001.0	11880.0	54430.0	11590.0	10852.0	25707.0	81606.0	8953.0	54608.0	79259.0	4940.0	33008.0	42443.0	13457.0	33139.0	16646.0	30812.0	6073.0	16674.0	60813.0	10056.0	28276.0	11132.0	11093.0	7891.0	4523.0	21923.0	28024.0	58418.0	18861.0	21830.0	24241.0	1886.0	18230.0	9754.0	28382.0	20041.0	42118.0	10965.0	18563.0	32340.0	34094.0	19361.0	14659.0	7991.0	28734.0	18595.0
DNAJC17	65624.0	66530.0	66201.0	71094.0	53604.0	49340.0	66855.0	58637.0	23400.0	50380.0	46740.0	59946.0	75495.0	57219.0	74375.0	77281.0	39789.0	72078.0	22006.0	71563.0	37664.0	28335.0	73274.0	84415.0	32874.0	16283.0	34746.0	25784.0	53375.0	59047.0	51556.0	71952.0	58324.0	65604.0	48155.0	72066.0	38355.0	18946.0	68767.0	77014.0	62152.0	69753.0	43529.0	56922.0	41401.0	64519.0	78931.0	58507.0	60776.0
EIF1AX	74288.0	59215.0	15088.0	37547.0	49966.0	12959.0	43324.0	17006.0	35677.0	6889.0	9575.0	48638.0	13972.0	17776.0	26513.0	19728.0	53014.0	51388.0	20736.0	77545.0	76176.0	6058.0	52589.0	20942.0	22354.0	75049.0	63889.0	23930.0	42307.0	45924.0	29612.0	17580.0	43196.0	12743.0	3538.0	31807.0	19418.0	73711.0	44361.0	53975.0	6127.0	41045.0	5652.0	13711.0	27201.0	24151.0	15380.0	16819.0	63736.0
NTRK1	12743.0	9714.0	24409.0	18493.0	10815.0	9075.0	11217.0	20314.0	22459.0	29861.0	14211.0	10380.0	16693.0	45230.0	9826.0	13996.0	13273.0	13488.0	17683.0	37599.0	8479.0	10724.0	12653.0	27357.0	9936.0	17608.0	11425.0	15796.0	19439.0	29480.0	11171.0	10379.0	47158.0	16279.0	83577.0	14403.0	31519.0	19745.0	25933.0	12753.0	20267.0	23188.0	31272.0	6488.0	66552.0	7122.0	13979.0	43625.0	15770.0
NTRK2	50813.0	50387.0	56475.0	42266.0	55854.0	29247.0	51316.0	51837.0	52827.0	72571.0	53156.0	51830.0	67841.0	70762.0	66676.0	63147.0	65882.0	59792.0	53139.0	26667.0	55059.0	67270.0	56950.0	57687.0	52882.0	57773.0	48957.0	62036.0	56767.0	50654.0	31894.0	66165.0	65790.0	52731.0	72229.0	49990.0	54108.0	54927.0	54437.0	39852.0	64342.0	63360.0	48342.0	41608.0	64684.0	51440.0	64868.0	64038.0	50546.0
RSBN1	55677.0	40072.0	13843.0	26961.0	41581.0	48624.0	37418.0	7512.0	56047.0	30412.0	73428.0	61568.0	22508.0	22218.0	24335.0	71747.0	54969.0	76460.0	81933.0	25499.0	65131.0	48734.0	61589.0	13698.0	50543.0	82153.0	69449.0	21101.0	40580.0	76068.0	36034.0	11456.0	13586.0	21941.0	37410.0	9175.0	26622.0	58198.0	10463.0	53122.0	5824.0	17478.0	14823.0	73697.0	14281.0	37666.0	41939.0	10833.0	36287.0
ARHGAP22	23953.0	61228.0	19056.0	22446.0	12546.0	22181.0	6808.0	3994.0	13687.0	56185.0	7828.0	21662.0	29810.0	34584.0	3423.0	10446.0	6866.0	41328.0	16997.0	33533.0	19378.0	52501.0	12655.0	7466.0	61905.0	4019.0	28592.0	45098.0	21260.0	3550.0	16873.0	54292.0	22541.0	7180.0	18852.0	46782.0	60231.0	16445.0	25210.0	8630.5	41125.0	20983.0	32137.0	9843.0	15532.0	10778.0	2934.0	11233.0	70182.0
ARHGAP21	60568.0	80517.0	41176.0	69046.0	58916.0	74616.0	31725.0	22124.0	86551.0	74756.0	26466.0	63722.0	63611.0	61197.0	56692.0	76639.0	82633.0	70961.0	48823.0	73467.0	68189.0	51599.0	51038.0	55566.0	78542.0	13554.0	70050.0	49799.0	72519.0	41147.0	40756.0	54847.0	57606.0	49147.0	23515.0	64769.0	41509.0	38236.0	42655.0	80513.0	59124.0	22077.0	71592.0	67297.0	53505.0	55883.0	67969.0	16094.0	77791.0
EVI1	90293.0	90077.0	90328.0	90284.0	89376.0	89875.0	90161.0	90214.0	90137.0	90264.0	90359.0	89880.0	90262.0	90081.0	90379.0	90358.0	90307.0	89607.0	90372.0	90250.0	90137.0	90371.0	90035.0	90313.0	90190.0	90343.0	90379.0	90131.0	90073.0	90275.0	90040.0	90337.0	89967.0	90270.0	89862.0	90084.0	89842.0	90305.0	90289.0	90364.0	90384.0	90265.0	90198.0	90226.0	90343.0	89949.0	90111.0	90199.0	89907.0
ARHGAP27	47648.0	19512.0	33178.0	40214.0	34814.0	32393.0	76060.0	68750.0	40329.0	44389.0	22438.0	23246.0	37238.0	37252.0	51456.0	73563.0	38320.0	45487.0	49615.0	32309.0	57328.0	30912.0	42592.0	45222.0	18656.0	33427.0	43612.0	33342.0	48639.0	33223.0	20695.0	30085.0	38218.0	44248.0	32217.0	23651.0	80725.0	21229.0	37791.0	23228.0	47710.0	18668.0	46654.0	23103.0	48175.0	32328.0	45307.0	29828.0	38927.0
ARHGAP26	43882.0	74692.0	88894.0	84489.0	75661.0	62909.0	22165.0	85052.0	79793.0	80830.0	44606.0	85565.0	80074.0	86089.0	47067.0	78904.0	82528.0	84809.0	85141.0	85224.0	73812.0	72873.0	82034.0	87467.0	83058.0	41858.0	26474.0	86274.0	82132.0	46498.0	87924.0	56426.0	80486.0	79565.0	34229.0	73926.0	56647.0	69942.0	37564.0	77806.0	73449.0	77111.0	63156.0	81822.0	82754.0	81435.0	85229.0	67641.0	66935.0
ARHGAP25	67098.0	87863.0	72293.0	82389.0	76404.0	83337.0	81387.0	75018.0	79439.0	87264.0	28174.0	87208.0	84595.0	77866.0	88265.0	65397.0	74011.0	87970.0	78690.0	86382.0	78062.0	29768.0	87156.0	84748.0	81499.0	80881.0	74832.0	85202.0	81542.0	79990.0	81828.0	86265.0	80295.0	88131.0	78131.0	83652.0	79955.0	87262.0	80500.0	77439.0	82454.0	72564.0	83988.0	67393.0	86837.0	83982.0	83861.0	82593.0	83598.0
ARHGAP24	73138.0	75198.0	16178.0	36621.0	83924.0	84562.0	22082.0	48225.0	24639.0	14454.0	85940.0	31967.0	43053.0	24745.0	63315.0	71478.0	37098.0	66599.0	35253.0	40270.0	61437.0	50221.0	51902.0	45303.0	65892.0	17238.0	67578.0	20794.0	19955.0	14204.0	48470.0	29534.0	37131.0	15092.0	64291.0	42123.0	16861.0	71708.0	18627.0	23308.0	57056.0	4637.0	38718.0	26719.0	57585.0	26453.0	21771.0	13188.0	48678.0
ARHGAP29	83238.0	79851.0	34919.0	39203.0	88031.0	77607.0	65866.0	31263.0	86779.0	72910.0	85721.0	88140.0	57319.0	67000.0	39807.0	79770.0	87739.0	85610.0	84400.0	58173.0	79445.0	40357.0	81716.0	65137.0	87861.0	59777.0	68225.0	31384.0	88335.0	78730.0	79687.0	67433.0	72469.0	67421.0	38371.0	74849.0	52300.0	80996.0	51630.0	82350.0	55082.0	38916.0	72032.0	88708.0	63682.0	87326.0	81527.0	63528.0	71979.0
MTX2	48829.0	61790.0	48061.0	26647.0	43483.0	45372.0	72878.0	80086.0	65798.0	68207.0	60446.0	85661.0	26766.0	41308.0	57428.0	69267.0	79161.0	58598.0	84067.0	74715.0	81122.0	76409.0	67457.0	50016.0	61562.0	40560.0	49604.0	83883.0	78945.0	50728.0	72865.0	50764.0	40744.0	70596.0	11778.0	38857.0	28330.0	76520.0	27910.0	34317.0	56145.0	63066.0	51090.0	72963.0	60515.0	49304.0	75327.0	82953.0	56895.0
DDIT3	38201.0	36952.0	13325.0	81855.0	63380.0	40974.0	85463.0	43102.0	20573.0	20728.0	66191.0	60607.0	30589.0	78806.0	65875.0	74083.0	18697.0	68590.0	35541.0	78343.0	64020.0	16696.0	73043.0	35349.0	57790.0	39252.0	57204.0	17302.0	40194.0	74787.0	31400.0	53628.0	25784.0	55027.0	21415.0	17705.0	60356.0	66793.0	14049.0	80419.0	18017.0	38849.0	10572.0	68352.0	52172.0	36887.0	71540.0	72744.0	47757.0
DDIT4	5754.0	6283.0	81313.0	7700.0	16860.0	23014.0	8634.0	13121.0	3970.0	19856.0	4942.0	38451.0	8841.0	26244.0	12558.0	16659.0	14280.0	5198.0	30660.0	45248.0	14900.0	9170.0	64836.0	8279.0	21617.0	6871.0	5972.0	21472.0	7067.0	30707.0	11743.0	26709.0	33343.0	23220.0	37543.0	20624.0	4838.0	20085.0	37754.0	81898.0	24644.0	40090.0	9950.0	57466.0	8866.0	20181.0	10694.0	10837.0	3657.0
NFKBIL1	62479.0	20223.0	83619.0	58641.0	47362.0	73810.0	71358.0	73200.0	56753.0	81612.0	79597.0	73646.0	77762.0	77795.0	81599.0	73170.0	51330.0	58050.0	70194.0	73807.0	22758.0	75507.0	82722.0	69240.0	56421.0	50594.0	43160.0	54109.0	50601.0	37711.0	78238.0	62234.0	69411.0	83007.0	71015.0	68663.0	64833.0	36565.0	79807.0	44330.0	70653.0	75860.0	77216.0	73356.0	78520.0	80034.0	63726.0	77877.0	79026.0
COL19A1	38645.0	19363.0	9982.0	42894.0	57653.0	60644.0	67486.0	42873.0	24584.0	25897.0	9651.0	74784.0	53719.0	37776.0	42038.0	30086.0	33779.0	49470.0	42941.0	47928.0	45644.0	76853.0	1768.0	71135.0	14375.0	34421.0	18890.0	10216.0	44101.0	42344.0	24142.0	17833.0	42202.0	20982.0	41214.0	3816.0	11672.0	18524.0	26245.0	30773.0	25516.0	54281.0	10911.0	78449.0	37514.0	3732.0	41226.0	53459.0	39706.0
NKRF	32548.0	10726.0	74195.0	47642.0	45671.0	27015.0	17803.0	19156.0	14287.0	49068.0	16563.0	19798.0	60500.0	48269.0	38303.0	33489.0	35225.0	36329.0	18559.0	29762.0	30138.0	66459.0	22316.0	52275.0	30356.0	40506.0	69408.0	24528.0	28086.0	59036.0	55204.0	28336.0	22747.0	22741.0	27470.0	68707.0	46240.0	41250.0	66113.0	36174.0	71785.0	65230.0	54765.0	62418.0	19078.0	45349.0	32104.0	54533.0	35590.0
BMP7	87480.0	35485.0	4148.0	56467.0	89345.0	88974.0	87484.0	13659.0	57504.0	61646.0	90004.0	81564.0	23531.0	87619.0	86414.0	83882.0	37805.0	48696.0	86755.0	75255.0	75773.0	4067.0	44002.0	84430.0	88734.0	63400.0	89823.0	87912.0	89313.0	88208.0	4722.0	85116.0	86924.0	89945.0	54742.0	76940.0	89229.0	48740.0	79036.0	78263.0	87916.0	14658.0	89945.0	77288.0	90014.0	1751.0	87969.0	76487.0	16851.0
C1orf38	63406.0	86245.0	21046.0	89095.0	77417.0	87986.0	89499.0	88502.0	89077.0	89033.0	89625.0	88934.0	84967.0	76339.0	64878.0	84488.0	88657.0	85529.0	78128.0	81004.0	88527.0	88379.0	88686.0	85598.0	89422.0	86726.0	89068.0	88529.0	80103.0	86298.0	88024.0	88965.0	53996.0	44544.0	85913.0	85588.0	87294.0	83691.0	85849.0	56298.0	87722.0	88108.0	80046.0	88676.0	74025.0	75866.0	82714.0	83908.0	63578.0
GPR1	6669.0	60403.0	10433.0	5668.0	63375.0	76297.0	21178.0	20774.0	65643.0	54718.0	12473.0	88219.0	12537.0	8751.0	5500.0	20012.0	11101.0	19877.0	19023.0	35237.0	16411.0	7566.0	6080.0	15098.0	23682.0	11229.0	22350.0	23072.0	7435.0	9350.0	12383.0	20938.0	12835.0	10751.0	86117.0	28145.0	5875.0	19051.0	16530.0	14740.0	10476.0	14331.0	31325.0	13082.0	14110.0	21208.0	13077.0	6037.0	6502.0
BMP4	2826.0	23179.0	3187.0	2749.0	70289.0	23547.0	6078.0	5059.0	4117.0	1251.0	1327.0	1205.0	5216.0	8610.0	21060.0	5770.0	2712.0	1645.0	1064.0	3270.0	1492.0	1118.0	897.0	1706.0	7970.0	10725.0	6924.0	1525.0	11157.0	2250.0	2863.0	20495.0	1813.0	1898.0	82420.0	18961.0	20113.0	6584.0	36240.0	7604.0	15441.0	8778.0	70363.0	2152.0	6094.0	2623.0	2167.0	2103.0	22333.0
BMP3	33739.0	70713.0	73510.0	63156.0	82487.0	74251.0	49297.0	81261.0	43719.0	46679.0	43697.0	36032.0	41060.0	32090.0	12293.0	89480.0	82444.0	70734.0	73267.0	54952.0	35823.0	44180.0	82498.0	76360.0	38434.0	43329.0	61713.0	59427.0	47731.0	71204.0	82961.0	42626.0	69595.0	39141.0	85130.0	51402.0	63440.0	66121.0	63259.0	68273.0	67691.0	36668.0	71673.0	63403.0	33181.0	62985.0	66138.0	64675.0	65622.0
BMP2	3312.0	12552.0	2854.0	2044.0	15013.0	21422.0	3951.0	2688.0	4805.0	8300.0	2874.0	2196.0	2287.0	13035.0	11239.0	3781.0	8567.0	4568.0	1866.0	1579.0	4617.0	9163.0	2333.0	3181.0	1799.0	2653.0	2558.0	1740.0	2075.0	1533.0	2039.0	22816.0	2562.0	5237.0	19796.0	60122.0	2077.0	1361.0	1297.0	1837.0	5217.0	8012.0	88027.0	2332.0	3289.0	15214.0	1030.0	5134.0	57567.0
BMP1	61515.0	18039.0	58049.0	57752.0	80858.0	66994.0	35969.0	83835.0	67955.0	28629.0	52092.0	19162.0	19680.0	48859.0	26316.0	26179.0	25182.0	9249.0	16616.0	26647.0	38636.0	23609.0	43223.0	43717.0	14440.0	20365.0	51624.0	13886.0	26556.0	68182.0	77748.0	41927.0	31848.0	28339.0	21062.0	62367.0	17771.0	71427.0	25012.0	64075.0	34326.0	38649.0	73863.0	68883.0	22589.0	12159.0	69187.0	23678.0	39009.0
MUS81	17597.0	22829.0	36213.0	48223.0	20764.0	25364.0	38716.0	34967.0	55959.0	30307.0	22826.0	31532.0	44338.0	33449.0	30727.0	46083.0	32522.0	34536.0	68368.0	31684.0	59759.0	24719.0	33524.0	46919.0	31292.0	42090.0	6780.0	58999.0	18565.0	30767.0	43894.0	36507.0	47341.0	41475.0	2160.0	49517.0	39025.0	23610.0	15869.0	63474.0	69710.0	42164.0	29860.0	31181.0	50978.0	21148.0	24024.0	29282.0	41032.0
DR1	36731.0	25133.0	14270.0	44393.0	33886.0	40107.0	18816.0	14694.0	28616.0	40752.0	46413.0	73441.0	32573.0	45557.0	17320.0	33611.0	31088.0	41267.0	70107.0	30224.0	55945.0	22978.0	46704.0	14125.0	19177.0	26572.0	18965.0	22818.0	63331.0	54478.0	23836.0	15794.0	42200.0	33254.0	5099.0	39647.0	37273.0	26316.0	20003.0	46209.0	12531.0	42836.0	17454.0	22559.0	37312.0	57509.0	20215.0	28139.0	48737.0
C1orf35	81885.0	22489.0	50711.0	65779.0	13551.0	59514.0	51358.0	77390.0	20358.0	57209.0	51655.0	27387.0	36564.0	28605.0	41716.0	42587.0	82764.0	58732.0	59505.0	41507.0	14697.0	54172.0	47731.0	44768.0	58331.0	58061.0	55028.0	37362.0	50015.0	41054.0	46689.0	57447.0	34335.0	62207.0	14446.0	45372.0	60284.0	35398.0	53535.0	53100.0	48046.0	61291.0	55035.0	55362.5	28726.0	30165.0	23649.0	46709.0	35061.0
TERF2	41241.0	32946.0	9798.0	29976.0	23155.0	36473.0	17079.0	15489.0	14279.0	21799.0	19643.0	70710.0	7815.0	27412.0	16300.0	59833.0	24392.0	63441.0	43483.0	12093.0	14267.0	25189.0	17428.0	15589.0	20025.0	25015.0	64981.0	18402.0	20149.0	72328.0	13616.0	21888.0	43906.0	72504.0	34520.0	14788.0	54697.0	32983.0	22501.0	24061.0	17446.0	5618.0	24865.0	72782.0	17414.0	20250.0	79622.0	5136.0	36673.0
TERF1	36489.0	72972.0	22180.0	32905.0	47046.0	32595.0	31078.0	25272.0	26095.0	6087.0	15371.0	75981.0	77873.0	40516.0	75681.0	31404.0	18408.0	35246.0	55963.0	26358.0	73660.0	65474.0	57277.0	16560.0	34220.0	83479.0	69369.0	20511.0	28541.0	74144.0	29186.0	18689.0	19544.0	49835.0	48549.0	35117.0	64786.0	61193.0	24841.0	54506.0	31622.0	44161.0	37014.0	58046.0	26532.0	32683.0	51522.0	14046.0	42308.0
ASF1B	27391.0	6296.0	43602.0	53681.0	6358.0	9559.0	26973.0	25829.0	6998.0	44515.0	6238.0	87334.0	15700.0	38259.0	18136.0	35443.0	20674.0	8502.0	10208.0	11040.0	35192.0	23020.0	24547.0	15304.0	23003.0	76979.0	40318.0	46956.0	43555.0	14831.0	53326.0	41318.0	56557.0	14584.0	7155.0	42504.0	25698.0	6192.0	23828.0	33065.0	20810.0	13871.0	13558.0	32321.0	5700.0	50875.0	12713.0	48832.0	28168.0
MAGED1	82497.0	82509.0	58145.0	67532.0	62034.0	70834.0	45433.0	61532.0	67127.0	23544.0	29397.0	37773.0	36239.0	45441.0	31994.0	57104.0	84138.0	33960.0	72551.0	32534.0	33334.0	23063.0	33458.0	29142.0	81659.0	71606.0	84025.0	81709.0	75958.0	84890.0	63535.0	71484.0	79957.0	46009.0	14302.0	62407.0	79005.0	84720.0	75227.0	53757.0	31376.0	52480.0	48448.0	47224.0	66872.0	52324.0	56852.0	30592.0	3549.0
NDUFAF1	10702.0	35547.0	26016.0	17235.0	36250.0	22783.0	22547.0	30625.0	12471.0	22048.0	24530.0	39676.0	52881.0	17889.0	21516.5	30489.0	22020.0	48530.0	31993.0	29053.0	25671.0	57807.0	71061.0	46002.0	20449.0	5219.0	30107.0	13198.0	26883.0	19251.0	23973.0	19611.0	28418.0	17293.0	3291.0	15726.0	21496.0	31467.0	22631.0	54744.0	21497.0	63088.0	13509.0	43128.0	15830.0	33109.0	69176.0	28487.0	50946.0
GOLGA8A	26788.0	1879.0	7231.0	22355.0	64222.0	4912.0	8311.0	29731.0	8292.0	12036.0	39386.0	1949.0	75502.0	10377.0	26520.0	39804.0	5605.0	397.0	3737.0	2322.0	4670.0	2150.0	3787.0	69245.0	64675.0	52273.0	13012.0	2206.0	51026.0	885.0	29903.0	26138.0	2331.0	3579.0	7682.0	44902.0	12746.0	23210.0	417.0	51502.0	84879.0	108.0	23822.0	32218.0	1031.0	43369.0	15074.0	30112.0	6837.0
RASSF8	14054.0	13797.0	35982.0	12855.0	28063.0	4917.0	3540.0	75701.0	11185.0	8906.0	12830.0	14041.0	10620.0	11620.0	57536.0	5491.0	51625.0	5518.0	23462.0	1802.0	22770.0	1747.0	37191.0	3565.0	19704.0	6311.0	3999.0	1551.0	6801.0	6898.0	10023.0	4592.0	73215.0	1545.0	40724.0	15153.0	43062.0	35599.0	22004.0	44713.0	8547.0	20477.0	64645.0	5813.0	10661.0	7879.0	12024.0	8689.0	39712.0
RASSF1	48416.0	42341.0	28565.0	29793.0	39379.0	29108.0	13711.0	23544.0	47369.0	16609.0	8990.0	43038.0	32643.0	53650.0	30842.0	9266.0	15152.0	35364.0	12435.0	33941.0	9587.0	20365.0	23026.0	48414.0	23907.0	10280.0	8829.0	29568.0	24416.0	30433.0	22048.0	22847.0	16413.0	17846.0	3507.0	50255.0	24439.0	16687.0	30357.0	61251.0	43128.0	32997.0	24726.0	13135.0	19557.0	42808.0	13571.0	54680.0	27153.0
PTOV1	81602.0	82549.0	58309.0	79774.0	65758.0	67774.0	65494.0	68740.0	75102.0	32524.0	75732.0	22273.0	46689.0	71080.0	72312.0	27403.0	48108.0	51523.0	60928.0	67671.0	27739.0	59234.0	48309.0	38926.0	66404.0	64639.0	78022.0	37114.0	85159.0	53389.0	54453.0	57721.0	69010.0	37855.0	6610.0	56735.0	81201.0	39973.0	68351.0	54835.0	55962.0	24221.0	80230.0	63104.0	32828.0	73217.0	55590.0	37525.0	72570.0
RASSF3	57330.0	62518.0	70621.0	57431.0	47082.0	60005.0	69330.0	50681.0	43056.0	67017.0	42986.0	62038.0	61487.0	77633.0	61833.0	43221.0	58079.0	49190.0	46364.0	60024.0	50346.0	59091.0	63411.0	65649.0	33871.0	58095.0	51956.0	52395.0	38073.0	67413.0	59081.0	37753.0	64675.0	62573.0	58478.0	50514.0	75253.0	54173.0	72831.0	56901.0	68347.0	70441.0	71201.0	30464.0	63642.0	52625.0	55470.0	56462.0	75280.0
RASSF2	34347.0	51595.0	69114.0	56584.0	57762.0	48890.0	56503.0	45996.0	67389.0	61403.0	45428.0	56188.0	68674.0	76331.0	55815.0	54216.0	58694.0	62565.0	62718.0	69980.0	64255.0	66558.0	55704.0	68758.0	56913.0	66870.0	50046.0	65436.0	33014.0	69941.0	55856.0	38630.0	71817.0	73204.0	53598.0	50522.0	61047.0	42462.0	74630.0	53405.0	75639.0	57923.0	59455.0	54236.0	56073.0	62437.0	49979.0	63102.0	58458.0
RASSF5	10119.0	15490.0	28226.0	29355.0	8155.0	11164.0	4148.0	16527.0	6441.0	35791.0	6714.0	20469.0	13515.0	9264.0	10700.0	10317.0	9207.0	25982.0	14041.0	13734.0	7686.0	4686.0	13770.0	24152.0	36181.0	10962.0	7130.0	23983.0	7873.0	42072.0	4253.0	6239.0	15540.0	8046.0	85676.0	17604.0	13135.0	40729.0	42349.0	9543.0	31595.0	10531.0	24365.0	7860.0	17959.0	38814.0	8180.0	9502.0	81919.0
RASSF4	86375.0	77136.0	80692.0	86085.0	86948.0	87219.0	81358.0	73036.0	85031.0	88597.0	79828.0	84995.0	85586.0	81495.0	75651.0	69256.0	85854.0	86965.0	80463.0	85118.0	73831.0	67000.0	66671.0	88613.0	81364.0	42668.0	69461.0	87966.0	84623.0	86281.0	81727.0	88848.0	82281.0	49841.0	34240.0	84682.0	79494.0	84922.0	87183.0	60651.0	85063.0	87469.0	88349.0	34643.0	89109.0	84534.0	12030.0	84377.0	76082.0
RASSF7	40053.0	79682.0	72266.0	84648.0	75404.0	80936.0	82024.0	86309.0	82723.0	51078.0	18619.0	80994.0	67572.0	86753.0	59104.0	72305.0	64664.0	68384.0	43769.0	70272.0	68893.0	61154.0	52810.0	84156.0	67520.0	60036.0	46862.0	73992.0	80651.0	86450.0	68878.0	36019.0	63611.0	55508.0	50946.0	32652.0	78408.0	32531.0	82745.0	47174.0	82784.0	64021.0	62284.0	86956.0	17716.0	86477.0	84975.0	74379.0	82467.0
LPPR4	86048.0	84600.0	31475.0	28363.0	89372.0	89669.0	88821.0	88530.0	89379.0	29341.0	89167.0	81999.0	84528.0	26130.0	87207.0	89143.0	87836.0	85832.0	70103.0	64702.0	85596.0	50802.0	85543.0	48759.0	78571.0	63983.0	87793.0	76126.0	79029.0	85298.0	42130.0	87991.0	35792.0	60135.0	85579.0	88535.0	64352.0	81941.0	34673.0	79358.0	59189.0	76422.0	60831.0	89061.0	84701.0	73905.0	89001.0	81542.0	86469.0
C14orf101	88393.0	84410.0	65757.0	84088.0	79805.0	74724.0	79516.0	82924.0	81260.0	83740.0	86514.0	73805.0	78464.0	86352.0	85918.0	85757.0	70080.0	87390.0	82279.0	73925.0	80336.0	84186.0	17921.0	86098.0	85985.0	77797.0	88332.0	83324.0	88006.0	84009.0	75897.0	81614.0	78091.0	80716.0	15619.0	85112.0	84860.0	73426.0	72230.0	85835.0	75686.0	71689.0	62185.0	81466.0	85902.0	82816.0	81002.0	70346.0	65372.0
DDX4	49986.0	38742.0	14624.0	58664.0	21756.0	14784.0	38842.0	33646.0	60410.0	49978.0	38646.0	34030.0	58017.0	57742.0	85502.0	41549.0	75524.0	38316.0	50497.0	51276.0	46676.0	28368.0	77657.0	74652.0	18640.0	79216.0	66985.0	59644.0	37357.0	51160.0	76531.0	70898.0	19128.0	28443.0	75024.0	32896.0	47693.0	74096.0	44502.0	61017.0	35992.0	66892.0	59684.0	61439.0	29155.0	25744.0	71322.0	26697.0	39679.0
SPRY2	15010.0	21752.0	9437.0	53578.0	40637.0	58244.0	24532.0	5305.0	3007.0	25525.0	21051.0	1460.0	8077.0	57426.0	74036.0	85889.0	66920.0	59996.0	81831.0	2559.0	49511.0	2372.0	24996.0	6581.0	3921.0	2615.0	27332.0	707.0	23145.0	81825.0	354.0	13655.0	946.0	81906.0	59669.0	14527.0	75460.0	13274.0	732.0	81046.0	43856.0	47609.0	57691.0	75592.0	69987.0	80373.0	87964.0	24679.0	15668.0
RSAD2	90347.0	90188.0	88720.0	90402.0	89260.0	89406.0	90361.0	90435.0	90223.0	89838.0	89778.0	90158.0	89845.0	62939.0	88420.0	90387.0	88471.0	90175.0	88901.0	90178.0	90227.0	89269.0	90376.0	90117.0	90399.0	89079.0	90061.0	89804.0	89852.0	90032.0	90167.0	90094.0	89528.0	84187.0	59561.0	90413.0	89407.0	87204.0	89723.0	90173.0	86694.0	89955.0	81416.0	90306.0	89889.0	88388.0	86308.0	90389.0	90367.0
RSAD1	14203.0	13530.0	16139.0	58125.0	30923.0	17900.0	40118.0	63199.0	46585.0	38408.0	76120.0	18529.0	38204.0	41786.0	56454.0	37630.0	47047.0	39763.0	46520.0	13267.0	32572.0	28584.0	23095.0	18869.0	82217.0	36160.0	71299.0	53481.0	31187.0	22351.0	54164.0	48265.0	17555.0	33773.0	9147.0	26788.0	27395.0	10665.0	31855.0	46872.0	69886.0	13082.0	54474.0	58282.0	44836.0	17434.0	29537.0	71042.0	26606.0
LIAS	22673.0	11343.0	50818.0	68871.0	53633.0	61177.0	38410.0	30446.0	19584.0	30963.0	30392.0	63960.0	55629.0	40310.0	54580.0	30161.0	14387.0	48805.0	75121.0	39297.0	18164.0	75234.0	50491.0	75808.0	70924.0	34591.0	32199.0	26706.0	39255.0	80573.0	69670.0	46028.0	26434.0	55512.0	15401.0	10434.0	62513.0	26854.0	12919.0	17198.0	42059.0	38292.0	23772.0	51049.0	23779.0	21915.0	65872.0	74982.0	56071.0
MRPS18C	17287.0	17673.0	42160.0	21751.0	31247.0	31324.0	13706.0	34599.0	41198.0	26861.0	42239.0	24374.0	48254.0	25582.0	23917.0	49393.0	44548.0	51601.0	24239.0	31275.0	52776.0	37343.0	35294.0	15039.5	34820.0	16134.0	30520.0	24541.0	19333.0	37539.0	47141.0	11489.0	10013.0	19578.0	2798.0	34576.0	42568.0	38971.0	10309.0	18631.0	9843.0	30449.0	11730.0	47022.0	12011.0	20763.0	11610.0	52376.0	38961.0
CHD2	55974.0	53139.0	65068.0	44854.0	37225.0	66327.0	40024.0	46027.0	18882.0	37774.0	23808.0	27358.0	53341.0	41975.0	73111.0	65061.0	43309.0	29017.0	36234.0	53931.0	28219.0	33980.0	52695.0	61215.0	74539.0	32079.0	28625.0	66828.0	61856.0	46100.0	42692.0	56546.0	35324.0	33439.0	24998.0	78355.0	32606.0	39891.0	61564.0	71723.0	75853.0	49107.0	62093.0	23088.0	52814.0	68762.0	69542.0	41117.0	26525.0
CHD5	37404.0	42554.0	39430.0	40155.0	30680.0	64176.0	59050.0	36083.0	26234.0	30100.0	54371.0	29232.0	56432.0	54120.0	25487.0	45323.0	43957.0	49181.0	49456.0	50379.0	31347.0	26510.0	49535.0	34616.0	41095.0	34522.0	36622.0	30534.0	14141.0	79808.0	40551.0	49773.0	42090.0	48814.0	49420.0	45131.0	27758.0	41600.0	46947.0	23427.0	50521.0	52271.0	32382.0	38215.0	40436.0	36161.0	48557.0	60034.0	36860.0
CHD4	27879.0	10071.0	35414.0	24556.0	22899.0	27873.0	53103.0	40672.0	24821.0	54907.0	28202.0	25536.0	29895.0	28995.0	56130.0	31264.0	35621.0	11562.0	23181.0	22994.0	21346.0	35434.0	43134.0	53936.0	65442.0	52731.0	31411.0	38318.0	43387.0	38283.0	38737.0	35734.0	54388.0	50664.0	8272.0	38826.0	47721.0	38594.0	53156.0	50940.0	53368.0	19874.0	73968.0	14641.0	42368.0	31900.0	46611.0	36774.0	28108.0
MRP63	28958.0	68159.0	68834.0	60604.0	74052.0	71332.0	52026.0	24872.0	26249.0	63117.0	29618.0	78489.0	67535.0	72095.0	69758.0	34753.0	84212.0	64176.0	81872.0	37669.0	81920.0	73667.0	78553.0	42249.0	27400.0	81415.0	76746.0	69962.0	52403.0	78097.0	67625.0	46371.0	72417.0	78550.0	9338.0	69326.0	70816.0	33892.0	37439.0	54760.0	28146.0	67269.0	35044.0	75409.0	18082.0	75349.0	77342.0	62297.0	72419.0
MMP21	41813.0	67542.0	44375.0	40356.0	72654.0	47559.0	32515.0	71063.0	28216.0	40007.0	71718.0	65314.0	71111.0	51270.0	61777.0	44023.0	66881.0	51836.0	51433.0	70529.0	54690.0	68313.0	70829.0	63386.0	48888.0	58043.0	84147.0	53253.0	34553.0	66992.0	82251.0	47875.0	64811.0	53100.0	80617.0	33771.0	54874.0	61719.0	36216.0	70749.0	71136.0	42941.0	46163.0	37360.0	57090.0	70257.0	59579.0	52858.0	45053.0
CAP1	58920.0	69331.0	47424.0	66498.0	33436.0	41622.0	83744.0	76166.0	43377.0	77914.0	38665.0	66146.0	38849.0	36295.0	43898.0	46286.0	60002.0	64854.0	17578.0	54984.0	42044.0	23888.0	71820.0	60609.0	44718.0	34894.0	15465.0	62221.0	67978.0	34350.0	39398.0	44547.0	64375.0	18001.0	13529.0	50534.0	22102.0	62483.0	62014.0	19794.0	22816.0	27903.0	36401.0	18188.0	33234.0	39671.0	29198.0	47615.0	47567.0
CAP2	78117.0	80337.0	77723.0	73319.0	36069.0	11057.0	52641.0	45024.0	43349.0	76379.0	45453.0	30929.0	73610.0	71841.0	21575.0	34559.0	30830.0	57689.0	46214.0	74557.0	25643.0	41116.0	6473.0	33695.0	26440.0	11685.0	82608.0	73603.0	63528.0	23588.0	67546.0	37208.0	61482.0	46153.0	6263.0	64474.0	12582.0	39999.0	79542.0	47114.0	76210.0	20635.0	78597.0	48749.0	79579.0	22373.0	47812.0	13305.0	38093.0
NPC2	88919.0	87354.0	87208.0	86449.0	77979.0	87800.0	80583.0	87703.0	86302.0	88424.0	85938.0	78357.0	88505.0	86977.0	85819.0	70798.0	84952.0	85108.0	84414.0	88530.0	82765.0	87823.0	72289.0	88004.0	84825.0	35124.0	85361.0	85111.0	87355.0	85251.0	66294.0	83371.0	86085.0	85355.0	88923.0	87362.0	88784.0	88066.0	86510.0	87622.0	83843.0	85133.0	87756.0	82483.0	88667.0	87937.0	79173.0	80474.0	75750.0
NPC1	17216.0	51188.0	19404.0	21224.0	17030.0	20186.0	10573.0	19375.0	61558.0	17642.0	22173.0	38856.0	26607.0	13394.0	10889.0	18905.0	8189.0	22474.0	15200.0	19647.0	14329.0	5641.0	14378.0	21541.0	25350.0	62877.0	11717.0	45549.0	8192.0	6322.0	16409.0	19028.0	43156.0	16448.0	11029.0	65545.0	13780.0	15768.0	16124.0	68008.0	29794.0	15930.0	14132.0	15764.0	26178.0	24445.0	8010.0	40285.0	5178.0
MRC2	42107.0	79191.0	22362.0	48899.0	71450.0	75384.0	40606.0	29245.0	69718.0	38100.0	45899.0	39229.0	55777.0	62272.0	32688.0	35218.0	62476.0	35766.0	30559.0	56951.0	23480.0	43174.0	67226.0	29702.0	26795.0	43020.0	39463.0	32542.0	16027.0	43950.0	18791.0	76320.0	35719.0	34864.0	69772.0	52361.0	56856.0	44148.0	52737.0	24191.0	53680.0	23919.0	30083.0	28526.0	22114.0	28917.0	71925.0	26434.0	53358.0
TTC5	60416.0	79665.0	12114.0	25775.0	39914.0	30696.0	86117.0	44971.0	28996.0	14613.0	61344.0	41845.0	20413.0	38505.0	44523.0	62721.0	60447.0	68558.0	71073.0	11407.0	36949.0	41447.0	57903.0	32282.0	31092.0	46318.0	81869.0	31042.0	27744.0	78419.0	14695.0	48115.0	27426.0	75792.0	45949.0	13722.0	47730.0	17706.0	19244.0	23905.0	16034.0	26013.0	28826.0	66896.0	26820.0	55968.0	73150.0	45283.0	43823.0
TTC4	71565.0	18520.0	50206.0	50476.0	21688.0	45612.0	23560.0	66511.0	37675.0	70628.0	68713.0	56282.0	48224.0	50458.0	49847.0	60354.0	63383.0	37420.0	18076.0	66477.0	39738.0	34252.0	46055.0	49992.0	28665.0	48404.0	55842.0	40793.0	49160.0	65224.0	55784.0	55453.0	44999.0	27589.0	10439.0	59358.0	39115.0	54077.0	59586.0	22707.0	40379.0	50294.0	66174.0	43734.0	54593.0	35307.0	33837.0	60315.0	45448.0
TTC1	15691.0	53963.0	34522.0	20918.0	67276.0	43757.0	59279.0	30234.0	70027.0	40951.0	73799.0	81932.0	52371.0	20412.0	32608.0	49730.0	18009.0	67848.0	70656.0	17481.0	78567.0	54339.0	80265.0	32357.0	57391.0	38274.0	65546.0	21245.0	58216.0	23680.0	42844.0	25294.0	44897.0	35462.0	88651.0	21633.0	15240.0	27541.0	22492.0	28842.0	22624.0	60746.0	52030.0	67228.0	29204.0	57000.0	54149.0	52077.0	73341.0
IL4R	19524.0	22337.0	83272.0	48028.0	33994.0	47535.0	13029.0	81770.0	28232.0	84005.0	4096.0	42805.0	43519.0	3054.0	19484.0	26379.0	87022.0	35134.0	31268.0	55144.0	26042.0	7331.0	31359.0	77097.0	20929.0	3186.0	2112.0	46044.0	4081.0	27971.0	56306.0	80766.0	29663.0	48754.0	2889.0	26433.0	43139.0	84430.0	46672.0	80442.0	27748.0	86569.0	2563.0	34660.0	32943.0	33280.0	61866.0	15106.0	30134.0
RAB3GAP1	75196.0	78394.0	75263.0	66594.0	71376.0	71948.0	75796.0	73754.0	74111.0	77817.0	55990.0	78637.0	57673.0	76311.0	82818.0	76441.0	68648.0	77954.0	80909.0	63784.0	60346.0	82135.0	82597.0	49146.0	64928.0	75719.0	42241.0	85365.0	76499.0	76959.0	75341.0	71830.0	79380.0	80669.0	18041.0	83753.0	57923.0	81541.0	82768.0	64226.0	72207.0	76293.0	76050.0	65219.0	73866.0	65725.0	71812.0	48105.0	78170.0
PRKCE	80590.0	77961.0	67351.0	82705.0	55990.0	73384.0	85458.0	79096.0	62240.0	77481.0	86019.0	52959.0	75644.0	84513.0	80335.0	84922.0	60411.0	81209.0	86186.0	69442.0	75395.0	84387.0	81594.0	82220.0	81008.0	84698.0	85505.0	54411.0	78418.0	87478.0	81051.0	77387.0	58356.0	85186.0	55398.0	75748.0	81669.0	78847.0	80075.0	78750.0	84433.0	73369.0	84412.0	82032.0	79377.0	79800.0	79882.0	80635.0	68126.0
C3orf52	10697.0	14232.0	20618.0	10624.0	13442.0	22989.0	4696.0	3325.0	41631.0	10210.0	26395.0	31534.0	2391.0	6685.0	2251.0	1889.0	16305.0	7333.0	12348.0	35799.0	18280.0	59877.0	12881.0	6777.0	34070.0	63007.0	5387.0	42502.0	7465.0	3313.0	9157.0	9818.0	5997.0	3458.0	32050.0	29192.0	21447.0	65270.0	15854.0	6681.0	2021.0	21814.0	4467.0	5796.0	13414.0	3399.0	4210.0	4994.0	35670.0
C3orf54	42651.0	76464.0	36429.0	59004.0	70565.0	46711.0	10805.0	34775.0	55347.0	17435.0	12326.0	13811.0	47877.0	22724.0	16092.0	7055.0	19944.0	38037.0	35626.0	31955.0	24598.0	23756.0	13818.0	20349.0	13368.0	13552.0	14328.0	27732.0	39462.0	13941.0	38160.0	13520.0	70790.0	29059.0	14591.0	23645.0	53498.0	30216.0	71566.0	8779.0	55495.0	36322.0	39374.0	34548.0	65176.0	20033.0	7929.0	35287.0	22327.0
C3orf57	373.0	69.0	526.0	310.0	1679.0	31.0	31.0	133.0	75.0	46.0	11.0	29.0	71.0	59.0	14.0	149.0	163.0	232.0	32.0	64.0	174.0	74.0	257.0	29.0	42.0	52.0	187.0	207.0	604.0	9.0	15.0	44.0	108.0	8.0	436.0	37.0	23.0	167.0	862.0	112.0	16.0	345.0	16.0	90.0	18.0	92.0	189.0	147.0	732.0
CAPS	90178.0	88171.0	90129.0	89081.0	89995.0	89535.0	88708.0	89578.0	85520.0	88133.0	76321.0	87323.0	89836.0	87104.0	85103.0	80093.0	90229.0	87642.0	90296.0	86467.0	90007.0	90447.0	87810.0	89532.0	89300.0	89630.0	90413.0	89717.0	88859.0	90284.0	90392.0	88806.0	89603.0	90260.0	85920.0	89609.0	89989.0	89720.0	90411.0	87872.0	90222.0	90172.0	88870.0	89843.0	90354.0	81458.0	90259.0	87632.0	83736.0
DYNC1LI1	10217.0	11460.0	2799.0	2410.0	13851.0	5343.0	34397.0	5034.0	12339.0	2041.0	11227.0	50535.0	13065.0	2725.0	4335.0	5638.0	10379.0	12079.0	13731.0	4117.0	28640.0	22269.0	9471.0	4159.0	17598.0	10863.0	14539.0	11500.0	9763.0	9394.0	9924.0	4653.0	5680.0	2928.0	33168.0	4609.0	6219.0	12129.0	3887.0	7227.0	815.0	9772.0	3322.0	6531.0	2794.0	7664.0	10717.0	9763.0	31061.0
DYNC1LI2	70758.0	42510.0	8272.0	31314.0	37764.0	22881.0	1722.0	38342.0	24791.0	16826.0	19118.0	8181.0	5707.0	33456.0	49642.0	44296.0	20818.0	29417.0	14725.0	18830.0	9135.0	11353.0	18537.0	60300.0	15780.0	20800.0	54940.0	22009.0	69985.0	53142.0	23685.0	22834.0	45092.0	39992.0	28743.0	24125.0	23196.0	63264.0	27638.0	32944.0	26541.0	12762.0	35031.0	4834.0	20524.0	14844.0	32390.0	19483.0	27909.0
CHDH	49306.0	31456.5	4801.0	18912.0	12335.0	3567.0	5561.0	6546.0	3099.0	4936.0	5543.0	33063.0	14702.0	24219.0	6156.0	8055.0	5281.0	3063.0	8268.0	8153.0	4914.0	17757.0	4592.0	18234.0	63466.0	10554.0	6517.0	19772.0	28264.0	67684.0	5897.0	7747.0	14120.0	8372.0	17011.0	26238.0	70253.0	43460.0	5567.0	8085.0	11178.0	4936.0	4140.0	7782.0	43594.0	16888.0	33101.0	26545.0	10778.0
EFHC1	73698.0	26244.0	55875.0	59131.0	83563.0	69770.0	36435.0	77808.0	72081.0	53957.0	79362.0	13011.0	65175.0	40100.0	21496.0	85157.0	76476.0	49151.0	81378.0	25143.0	61857.0	70156.0	76887.0	37514.0	36096.0	58120.0	80656.0	66533.0	49318.0	34041.0	87120.0	69339.0	9603.0	31236.0	19173.0	38123.0	16340.0	74426.0	15681.0	10532.0	65169.0	66752.0	69730.0	78002.0	70690.0	27050.0	85782.0	66676.0	47480.0
CAPG	88391.0	84578.0	86810.0	88910.0	70410.0	87145.0	55599.0	81743.0	80852.0	88375.0	83246.0	86170.0	87388.0	83922.0	74861.0	85243.0	86067.0	86922.0	84882.0	87525.0	76559.0	86871.0	84811.0	82666.0	82845.0	87702.0	71007.0	85495.0	80538.0	85137.0	83658.0	88256.0	87041.0	87934.0	26722.0	85140.0	79165.0	78713.0	87506.0	78219.0	73268.0	81661.0	89055.0	85449.0	86550.0	83430.0	29865.0	81606.0	86136.0
TPRKB	39966.0	33331.0	60179.0	26679.0	32680.0	39982.0	33222.0	28768.0	27668.0	28038.0	79033.0	64961.0	64868.0	54976.0	13103.0	22399.0	23196.0	27920.0	21640.0	80176.0	57209.0	56440.0	23868.0	46754.0	38102.0	40960.0	55179.0	52496.0	23893.0	33717.0	70649.0	27725.0	38568.0	28341.0	3453.0	71228.0	31588.0	59578.0	28317.0	22144.0	41327.0	76900.0	35458.0	70874.0	37128.0	59275.0	71015.0	61579.0	35017.0
ETHE1	79141.0	86668.0	33483.0	84388.0	72509.0	82905.0	47443.0	49790.0	82341.0	68329.0	46338.0	83662.0	77047.0	46249.0	61759.0	49076.0	54660.0	73341.0	88139.0	32780.0	67858.0	64179.0	18360.0	23982.0	58404.0	27792.0	53765.0	77043.0	71125.0	77671.0	39323.0	57160.0	78134.0	24515.0	8736.0	19067.0	80494.0	34960.0	28515.0	80809.0	28423.0	35896.0	8972.0	51287.0	56893.0	81849.0	76792.0	28021.0	73383.0
PRDM16	18658.0	87566.0	39675.0	2203.0	26123.0	21545.0	3806.0	18072.0	30503.0	14246.0	1812.0	5885.0	7354.0	57514.0	23221.0	42898.0	9934.0	6766.0	12775.0	37724.0	19428.0	3553.0	6331.0	23370.0	5526.0	11707.0	89402.0	42763.0	88994.0	86529.0	5316.0	10316.0	8273.0	11379.0	40567.0	69582.0	13137.0	7234.0	8081.0	88742.0	23610.0	8978.0	89834.0	27900.0	15118.0	66182.0	79039.0	2419.0	5654.0
MPG	17058.0	28015.0	62576.0	21100.0	24751.0	39726.0	49489.0	43554.0	21204.0	21144.0	44199.0	43144.0	43941.0	47321.0	79560.0	31340.0	33211.0	35800.0	20034.0	70297.0	20265.0	26516.0	42287.0	71764.0	19733.0	70179.0	7393.0	27257.0	35936.0	55786.0	61821.0	59384.0	50948.0	77153.0	4376.0	31491.0	78484.0	58266.0	42407.0	30374.0	39254.0	41749.0	67853.0	52222.0	59398.0	60186.0	45281.0	63963.0	25747.0
ABCG2	1056.0	9077.0	4164.0	4412.0	3133.0	1123.0	1731.0	1607.0	2398.0	4075.0	2985.0	5020.0	7944.0	3624.0	6630.0	749.0	1759.0	8144.0	11125.0	4197.0	5451.0	3628.0	2484.0	2345.0	1737.0	2456.0	4497.0	1864.0	2961.0	5769.0	5732.0	827.0	3378.0	1992.0	9611.0	1805.0	1561.0	2317.0	2253.0	2411.0	5765.0	1148.0	1738.0	14732.0	4765.0	3701.0	8738.0	9071.0	1829.0
PRDM15	61257.0	45545.0	29314.0	70839.0	72970.0	80377.0	33302.0	82867.0	84408.0	76421.0	22361.0	44750.0	52276.0	38600.0	87006.0	75958.0	31861.0	66194.0	82038.0	28897.0	40575.0	22796.0	17734.0	82811.0	79530.0	78058.0	69797.0	74307.0	69061.0	78095.0	58842.0	67584.0	83990.0	64023.0	7680.0	55982.0	46947.0	49427.0	81659.0	75769.0	87909.0	60048.0	37331.0	79176.0	41675.0	43921.0	82637.0	32565.0	34394.0
PRDM12	898.0	1204.0	8756.0	2370.0	6678.0	1684.0	1884.0	532.0	2167.0	2175.0	1081.0	2310.0	2122.0	1078.0	2849.0	13404.0	3252.0	898.0	1107.0	4821.0	5058.0	1291.0	2445.0	3982.0	1600.0	3990.0	3628.0	11664.0	993.0	1852.0	1636.0	825.0	2838.0	2941.0	29208.0	2248.0	2101.0	1346.0	1937.0	1784.0	4854.0	7105.0	3062.0	1627.0	2957.0	705.0	1225.0	17099.0	2324.0
ABCG5	739.0	1096.0	4474.0	1906.0	282.0	141.0	2251.0	652.0	1125.0	633.0	12160.0	1194.0	1011.0	4302.0	469.0	477.0	557.0	287.0	467.0	1539.0	603.0	1138.0	479.0	425.0	510.0	2779.0	2960.0	1025.0	2122.0	2286.0	629.0	637.0	653.0	438.0	23913.0	2694.0	1200.0	3693.0	443.0	786.0	588.0	1317.0	629.0	395.0	1201.0	270.0	979.0	622.0	9249.0
PRDM10	31198.0	32949.0	16418.0	23745.0	45278.0	23848.0	21461.0	26425.0	25340.0	24345.0	27184.0	14375.0	33973.0	34987.0	39200.0	59166.0	33413.0	50061.0	44372.0	29383.0	65425.0	27404.0	50789.0	20726.0	38939.0	19690.0	18985.0	17761.0	20945.0	34097.0	31363.0	18551.0	29674.0	27244.0	23182.0	51021.0	23836.0	60204.0	27891.0	33270.0	51362.0	64004.0	19403.0	39278.0	25926.0	34017.0	57055.0	32891.0	26345.0
PRDM11	26887.0	62837.0	68370.0	80944.0	40801.0	65401.0	34107.0	46704.0	60083.0	75146.0	71611.0	51476.0	65755.0	81118.0	76320.0	77301.0	75903.0	54417.0	48896.0	77832.0	62575.0	84663.0	45067.0	66247.0	85487.0	84832.0	82310.0	60779.0	36390.0	85323.0	49418.0	59767.5	62646.0	81490.0	56461.0	84736.0	78317.0	30092.0	58960.0	76945.0	87906.0	66363.0	78443.0	81783.0	57035.0	74855.0	73335.0	85985.0	69381.0
MPO	62232.0	72876.0	63578.0	70919.0	56866.0	77559.0	69555.0	45590.0	74530.0	70757.0	86773.0	65773.0	70025.0	63878.0	58654.0	58440.0	78244.0	54542.0	61176.0	54571.0	86359.0	81891.0	72817.0	49017.0	77790.0	89367.0	87507.0	63703.0	23649.0	82344.0	83255.0	86017.0	38230.0	50620.0	47605.0	71539.0	86512.0	84317.0	49410.0	26907.0	27508.0	55181.0	49274.0	66215.0	25998.0	61488.0	83263.0	64779.0	45377.0
AVP	57052.0	83938.0	89055.0	85891.0	76410.0	85297.0	85568.0	75189.0	82194.0	86009.0	79084.0	82421.0	87712.0	89670.0	76751.0	29481.0	84929.0	78694.0	70633.0	88858.0	83481.0	86425.0	4448.0	81456.0	63256.0	78491.0	52915.0	83778.0	71151.0	75938.0	74927.0	86099.0	88999.0	88694.0	16872.0	85559.0	89613.0	72510.0	89553.0	81637.0	89195.0	88556.0	88992.0	77077.0	89820.0	69551.0	9029.0	89523.0	86073.0
MPI	11404.0	20174.0	56871.0	71812.0	13937.0	23596.0	19780.0	12669.0	22354.0	24589.0	24315.0	49852.0	53309.0	57069.0	34691.0	24354.0	16083.0	26403.0	33953.0	65438.0	18709.0	27845.0	10260.0	41975.0	6483.0	31378.0	16832.0	21798.0	10145.0	15915.0	15025.0	27603.0	18254.0	42528.0	2792.0	57119.0	51260.0	14723.0	27156.0	11204.0	33390.0	36812.0	18825.0	26774.0	21254.0	44746.0	28813.0	12273.0	21076.0
MAP4K1	10073.0	11621.0	16247.0	45704.0	5697.0	17819.0	18634.0	29823.0	41379.0	60251.0	34213.0	37562.0	23391.0	33647.0	11560.0	16691.0	11381.0	37218.0	22129.0	36253.0	9163.0	27373.0	23084.0	31165.0	24713.0	80854.0	36700.0	26407.0	20126.0	42045.0	39796.0	61051.0	25023.0	24999.0	45656.0	24688.0	51261.0	16431.0	45049.0	10814.0	39768.0	13533.0	72785.0	4005.0	38000.0	10509.0	4746.0	45920.0	17625.0
PRKCZ	27095.0	48454.0	49372.0	68742.0	49403.0	17657.0	60564.0	73459.0	77362.0	21549.0	61739.0	26512.0	67230.0	68084.0	41036.0	36019.0	84691.0	20398.0	80815.0	81802.0	71822.0	49014.0	67766.0	84189.0	77712.0	80452.0	57456.0	74602.0	50990.0	49005.0	64681.0	82410.0	66624.0	53257.0	9851.0	56128.0	75872.0	76055.0	56339.0	45103.0	84773.0	79781.0	82813.0	27516.0	79537.0	37151.0	22046.0	48447.0	24536.0
POLRMT	10121.0	6992.0	31348.0	25983.0	10391.0	22858.0	51460.0	17696.0	24177.0	26424.0	27209.0	37239.0	38684.0	48664.0	15270.0	7423.0	12264.0	42318.0	22810.0	23093.0	14926.0	10175.0	7716.0	38609.0	36821.0	39010.0	7621.0	43934.0	21025.0	20005.0	30564.0	31406.0	27793.0	31510.0	5145.0	49177.0	49865.0	12163.0	33467.0	27908.0	65982.0	31325.0	27402.0	9020.0	29008.0	45230.0	17543.0	28250.0	17145.0
RER1	10714.0	19575.0	12450.0	26857.0	41100.0	7945.0	10649.0	18647.0	33374.0	20025.0	22540.0	44118.0	18815.0	19159.0	23927.0	12701.0	17229.0	16848.0	26243.0	14276.0	37900.0	19473.0	18399.0	30940.0	16569.0	10510.0	24050.0	28989.0	30592.0	18906.0	9667.0	18141.0	24430.0	12353.0	47932.0	12490.0	42610.0	16161.0	22553.0	6585.0	17970.0	6297.0	30122.0	13490.0	9919.0	12891.0	14185.0	29479.0	25654.0
MPZ	56721.0	68808.0	64389.0	71171.0	68416.0	26538.0	71135.0	30742.0	49054.0	52136.0	55680.0	68918.0	34245.0	64606.0	49406.0	45467.0	34037.0	45501.0	44806.0	31585.0	52788.0	42766.0	47900.0	45147.0	40355.0	35235.0	40037.0	28648.0	43012.0	46847.0	37877.0	65237.0	40311.0	41794.0	80478.0	20893.0	53845.0	46323.0	56340.0	25977.0	38737.0	61045.0	49371.0	17686.0	64045.0	15716.0	44934.0	72565.0	38791.0
MCPH1	73479.0	7879.0	14700.0	27516.0	20159.0	11738.0	20587.0	48309.0	33393.0	14907.0	69515.0	50513.0	15287.0	49441.0	13140.0	48042.0	28651.0	10944.0	19036.0	26103.0	46003.0	16808.0	33965.0	17643.0	9911.0	48364.0	48529.0	11382.0	34732.0	72162.0	58906.0	6448.0	30207.0	24717.0	51486.0	27985.0	9990.0	20950.0	28858.0	43824.0	10184.0	16723.0	45873.0	65652.0	18735.0	19205.0	21036.0	56846.0	22558.0
GRPEL1	10708.0	16511.0	41950.0	19837.0	22315.0	25555.0	23055.0	21126.0	33673.0	22509.0	12354.0	22727.0	38161.0	16203.0	44792.0	9899.0	66452.0	33752.0	58199.0	43190.0	20655.0	64876.0	62590.0	64962.0	18318.0	21584.0	10935.0	67792.0	6922.0	20461.0	47584.0	45018.0	47087.0	20825.0	15217.0	25939.0	31834.0	20525.0	16286.0	13323.0	23086.0	38159.0	16243.0	8889.0	14059.0	38065.0	28527.0	42806.0	25577.0
GRPEL2	9186.0	41692.0	75488.0	49987.0	14605.0	72763.0	69063.0	33582.0	36548.0	62113.0	73063.5	85108.0	48975.0	36566.0	30002.0	64864.0	67599.0	50951.0	77640.0	76210.0	19137.0	70062.0	83591.0	40182.0	15889.0	54687.0	18184.0	63556.0	25939.0	20960.0	44574.0	54258.0	52716.0	35180.0	22742.0	39226.0	13452.0	9466.0	12209.0	72750.0	52986.0	84413.0	25285.0	64660.0	26523.0	32984.0	24208.0	86792.0	50765.0
SLC36A3	21513.0	51692.0	78568.0	46242.0	40023.0	68239.0	32574.0	23342.0	34280.0	53887.0	35114.0	29545.0	58373.0	80957.0	63942.0	53851.0	51851.0	58715.0	71194.0	47252.0	40197.0	56412.0	39703.0	67408.0	60877.0	57417.0	56298.0	48023.0	49360.0	74376.0	53796.0	37633.0	74503.0	83753.0	44918.0	39259.0	75873.0	34412.0	69759.0	48040.0	68912.0	66454.0	58230.0	74507.0	40677.0	47371.0	67286.0	34724.0	70909.0
SLC36A2	75481.0	27425.0	70738.0	39268.0	27574.0	13784.0	78182.0	78255.0	77090.0	81714.0	29450.0	58512.0	78360.0	55927.0	70722.0	61262.0	65223.0	76164.0	61774.0	41918.0	16034.0	72581.0	58911.0	72982.0	42401.0	63064.0	43649.0	29060.0	37273.0	40245.0	38841.0	31686.0	77485.0	51586.0	70417.0	58844.5	40985.0	60968.0	70717.0	21259.0	53542.0	40955.0	50913.0	49527.0	31385.0	39934.0	52914.0	74287.0	83060.0
PRKCQ	49895.0	71051.0	25784.0	80590.0	2645.0	14489.0	15235.0	36311.0	85707.0	82828.0	85655.0	64993.0	53061.0	63173.0	9396.0	73758.0	69564.0	85030.0	43418.0	70845.0	22674.0	24348.0	58553.0	76493.0	75227.0	25433.0	63621.0	78814.0	74324.0	80153.0	57400.0	77988.0	83394.0	83735.0	48983.0	65910.0	75992.0	34024.0	88318.0	37514.0	73007.0	27700.0	82037.0	52906.0	85989.0	80619.0	33927.0	44094.0	74698.0
GADL1	47915.0	44866.0	31623.0	37527.0	36307.0	53888.0	39690.0	61837.0	58278.0	63781.0	45934.0	43936.0	48609.0	63445.0	59928.0	54838.0	48920.0	48615.0	50169.0	54408.0	24481.0	38368.0	70763.0	47978.0	55939.0	40739.0	66934.0	58565.0	53296.0	71932.0	53934.0	60038.0	45029.0	39549.0	59447.0	60525.0	30917.0	58972.0	27694.0	47050.0	45731.0	21748.0	53530.0	39239.0	66891.0	39013.0	46135.0	44356.0	38127.0
QRSL1	10812.0	17241.0	16782.0	41246.0	20921.0	27672.0	46341.0	28206.0	26212.0	50424.0	86337.0	34626.0	14247.0	32332.0	37425.0	47850.0	17574.0	58518.0	52859.0	32578.0	57168.0	60449.0	62961.0	22613.0	25348.0	41635.0	71388.0	36275.0	42592.0	18233.0	20813.0	29581.0	66336.0	44635.0	8658.0	21905.0	22430.0	25351.0	18664.0	22361.0	17222.0	42641.0	86380.0	44835.0	16807.0	19677.0	69803.0	56812.0	20692.0
FCER1G	76509.0	83469.0	47316.0	88262.0	85605.0	88141.0	78670.0	85998.0	86985.0	88677.0	78807.0	89394.0	88942.0	76986.0	79940.0	85339.0	73090.0	88316.0	83929.0	82537.0	87417.0	75248.0	89600.0	87108.0	77303.0	50137.0	54204.0	88439.0	81111.0	76490.0	83446.0	88377.0	84699.0	70752.0	74723.0	83776.0	78267.0	81055.0	71760.0	83714.0	68656.0	87101.0	77774.0	85116.0	72180.0	88862.0	80904.0	81432.0	88763.0
BTG4	63166.0	52011.0	51348.0	33479.0	73533.0	30714.0	70166.0	47722.0	67111.0	65606.0	75664.0	62176.0	57632.0	72750.0	67218.0	55616.0	64314.0	40653.0	73298.0	67166.0	54267.0	83682.0	21234.0	60175.0	46009.0	62951.0	37704.0	77077.0	31411.0	49108.0	85871.0	29288.0	63847.0	52835.0	54271.0	47370.0	60127.0	75258.0	44718.0	39097.0	36175.0	46408.0	61957.0	37444.0	55258.0	44102.0	88054.0	47267.0	43902.0
BTG3	83552.0	81729.0	63691.0	79572.0	71013.0	79767.0	46106.0	87835.0	87935.0	82108.0	50517.0	86105.0	59508.0	55327.0	18580.0	79175.0	827.0	86916.0	88534.0	86033.0	86097.0	66925.0	71748.0	73326.0	84811.0	77744.0	79668.0	88416.0	85622.0	85566.0	85108.0	76144.0	80483.0	40351.0	9473.0	72756.0	79537.0	55363.0	30960.0	81768.0	54997.0	60988.0	21404.0	83389.0	41727.0	31103.0	81590.0	87784.0	87653.0
BTG2	76320.0	86492.0	74630.0	82503.0	44521.0	83393.0	74517.0	81560.0	84420.0	75051.0	77922.0	80816.0	75532.0	83601.0	6205.0	63532.0	82771.0	74338.0	30024.0	67910.0	78800.0	85475.0	55031.0	66242.0	87386.0	74704.0	86542.0	78131.0	55013.0	84460.0	48414.0	77150.0	66489.0	63099.0	14134.0	76129.0	83096.0	87022.0	77309.0	18173.0	69506.0	80195.0	86535.0	81174.0	66087.0	50507.0	78410.0	21799.0	38745.0
FAHD1	10805.0	25732.0	19664.0	10872.0	35612.0	51382.0	9665.0	24639.0	25958.0	30371.0	39505.0	33170.0	17542.0	21055.0	77344.0	39843.0	23847.0	22408.0	29995.0	47621.0	39128.0	68073.0	33869.0	37270.0	8144.0	72664.0	43551.0	22650.0	11266.0	45855.0	25971.0	15072.0	18784.0	46620.0	29057.0	7009.0	36052.0	78827.0	16427.0	49382.0	17593.0	27761.0	48849.0	45279.0	33508.0	56251.0	68542.0	45538.0	8027.0
SLA2	7303.0	2384.0	10420.0	36848.0	16549.0	30794.0	7669.0	20790.0	28788.0	30930.0	11852.0	37530.0	40255.0	10424.0	10227.0	24189.0	19366.0	61637.0	20054.0	28506.0	10699.0	12250.0	22070.0	13774.0	15347.0	12404.0	10380.0	15008.0	8663.0	14152.0	10556.0	18263.0	14379.0	9948.0	81955.0	10801.0	12078.0	11052.0	15209.0	9343.0	12343.0	12618.0	23161.0	13205.0	18118.0	42669.0	12129.0	17967.0	23290.0
MFRP	20111.0	33927.0	66322.0	49879.0	44480.0	46481.0	44173.0	39880.0	59311.0	41652.0	47179.0	36232.0	38263.0	27265.0	46242.0	48857.0	50451.0	48576.0	59197.0	49036.0	43642.0	41968.0	19640.0	63403.0	30060.0	65735.0	37504.0	71956.0	68279.0	42795.0	28896.0	67345.0	56151.0	39660.0	65746.0	27548.0	41496.0	42045.0	66152.0	26946.0	62550.0	74128.0	15046.0	27599.0	67143.0	60231.0	65343.0	40705.0	23185.0
SRD5A2	89319.0	66788.0	85373.0	44409.0	89126.0	77374.0	82752.0	71304.0	54675.0	81640.0	87057.0	60704.0	89536.0	80705.0	80774.0	68847.0	90212.0	68958.0	79758.0	65346.0	89990.0	89877.0	71844.0	84708.0	83676.0	84381.0	84061.0	86031.0	76436.0	27844.0	90236.0	86694.0	46752.0	66172.0	69917.0	83854.0	72875.0	90179.0	82545.0	36810.0	56646.0	89611.0	39378.0	88374.0	65225.0	81538.0	90263.0	77373.0	72436.0
SRD5A1	10961.0	9378.0	9049.0	11859.0	12862.0	27823.0	36195.0	9645.0	15222.0	15386.0	32262.0	32123.0	24976.0	46244.0	8150.0	50452.0	16608.0	54666.0	65695.0	18318.0	25309.0	55971.0	33671.0	7957.0	3270.0	12922.0	32197.0	7591.0	5136.0	42744.0	8365.0	18784.0	5539.0	50878.0	10604.0	7470.0	25300.0	13679.0	19691.0	19844.0	6611.0	54203.0	2952.0	43216.0	46960.0	77834.0	31627.0	52547.0	56764.0
HELLS	13746.0	8516.0	10114.0	18213.0	5044.0	11570.0	10864.0	3855.0	4110.0	7677.0	9928.0	10252.0	3479.0	15164.0	51555.0	79416.0	12651.0	5983.0	28379.0	7608.0	11186.0	12635.0	33547.0	14227.0	20593.0	25958.0	12008.0	18489.0	12206.0	14264.0	9635.0	7700.0	17558.0	6689.0	16382.0	27795.0	6875.0	3907.0	6427.0	41860.0	14010.0	11240.0	10793.0	9252.0	8850.0	23856.0	13053.0	6122.0	28723.0
METAP2	19969.0	28269.0	3972.0	10903.0	36681.0	10129.0	29834.0	23674.0	12379.0	5007.0	34885.0	27176.0	9460.0	14254.0	11371.0	40032.0	6960.0	12627.0	36195.0	8345.0	21166.0	18896.0	45617.0	4917.0	4412.0	11109.0	33292.0	5516.0	9833.0	27529.0	8479.0	5435.0	7427.0	11182.0	2271.0	10147.0	5272.0	25276.0	3911.0	7116.0	4406.0	17814.0	13613.0	15847.0	11005.0	10817.0	58639.0	4686.0	9588.0
FAM49A	83620.0	78547.0	72938.0	84095.0	82170.0	81238.0	74337.0	82018.0	81080.0	78982.0	77104.0	56414.0	69946.0	81071.0	84655.0	81674.0	80320.0	75819.0	72529.0	76215.0	69074.0	63817.0	67777.0	84013.0	84005.0	80000.0	74586.0	78054.0	82244.0	80612.0	79219.0	82012.0	75737.0	66083.0	23301.0	81898.0	83034.0	77438.0	84319.0	81555.0	82944.0	59432.0	73248.0	74305.0	82688.0	76603.0	76659.0	72642.0	69122.0
FAM49B	15242.0	30523.0	17813.0	58344.0	21628.0	77140.0	54714.0	34917.0	36357.0	36523.0	29369.0	43284.0	41997.0	14064.0	18509.0	43923.0	46696.0	79928.0	73883.0	79777.0	74560.0	55534.0	77121.0	6495.0	13210.0	8206.0	11348.0	16570.0	13789.0	19465.0	18205.0	18911.0	33649.0	44863.0	2625.0	9832.0	10702.0	27875.0	6179.0	39381.0	8449.0	77457.0	4373.0	67960.0	10377.0	51372.0	26552.0	64366.0	67155.0
PDILT	1515.0	1460.0	11591.0	5082.0	2513.0	1961.0	678.0	1239.0	1418.0	3656.0	3877.0	1734.0	4205.0	2443.0	2046.0	1748.0	3709.0	2258.0	1490.0	15051.0	2868.0	1208.0	1204.0	1834.0	2205.0	2016.0	2311.0	2676.0	2575.0	877.0	3048.0	1006.0	5670.0	3050.0	22309.0	2318.0	2029.0	2335.0	4540.0	2018.0	4080.0	3521.0	3357.0	2717.0	4632.0	1605.0	1994.0	824.0	2068.0
ZFP36L1	75901.0	84692.0	84036.0	85526.0	72137.0	81664.0	68751.0	82857.0	64070.0	74043.0	49225.0	81993.0	86644.0	80639.0	46165.0	69188.0	75316.0	53999.0	35375.0	85261.0	82342.0	71151.0	59818.0	80565.0	72648.0	79616.0	78124.0	78158.0	73625.0	78760.0	65845.0	77478.0	85125.0	65259.0	40286.0	82389.0	67312.0	71440.0	84586.0	56850.0	87928.0	68595.0	85490.0	69121.0	72018.0	82278.0	80972.0	62084.0	45791.0
ZFP36L2	76672.0	88002.0	89400.0	87497.0	71208.0	74787.0	79231.0	88415.0	86574.0	88361.0	87867.0	71497.0	89746.0	82944.0	61695.0	81830.0	88157.0	84057.0	74176.0	89499.0	78084.0	87818.0	79785.0	86556.0	88671.0	86478.0	83523.0	88212.0	83197.0	87790.0	86254.0	86039.0	89583.0	74609.0	62104.0	88821.0	87717.0	89052.0	88843.0	87335.0	89487.0	88929.0	87667.0	79454.0	89475.0	87583.0	78711.0	75411.0	85756.0
GGA1	27150.0	29820.0	52660.0	33755.0	21687.0	39845.0	8555.0	46008.0	44618.0	40412.0	28552.0	19940.0	38111.0	17750.0	63837.0	77138.0	75109.0	41688.0	43806.0	17266.0	14143.0	20344.0	39467.0	45363.0	84949.0	47241.0	13639.0	39904.0	32691.0	30475.0	52585.0	60599.0	23751.0	27038.0	14100.0	30356.0	37625.0	78816.0	59159.0	53380.0	57171.0	48692.0	16198.0	39450.0	23113.0	20820.0	43139.0	50559.0	14285.0
C10orf99	55044.0	48656.0	88657.0	63416.0	48360.0	81600.0	86770.0	89573.0	61236.0	79722.0	89168.0	72432.0	85324.0	74807.0	60176.0	77911.0	84939.0	78787.0	85435.0	89247.0	88504.0	81962.0	78951.0	77065.0	71802.0	86484.0	86018.0	80021.0	67673.0	79166.0	89016.0	77175.0	84073.0	80439.0	30740.0	72747.0	75824.0	79071.0	78478.0	78400.0	44792.0	87619.0	71960.0	74794.0	84494.0	83221.0	66439.0	88396.0	68536.0
GGA3	80006.0	28620.0	39644.0	71146.0	64831.0	61539.0	47518.0	78008.0	42106.0	37614.0	46912.0	73826.0	56659.0	51714.0	30224.0	53807.0	80082.0	57280.0	76781.0	27761.0	53658.0	46355.0	35372.0	66981.0	66425.0	27691.0	73824.0	57558.0	73849.0	32674.0	74585.0	68785.0	66481.0	34972.0	21215.0	34432.0	31946.0	22881.0	47763.0	26628.0	70242.0	39406.0	41290.0	80112.0	48695.0	84215.0	69296.0	41124.0	52144.0
GGA2	21440.0	15654.0	21297.0	42439.0	17245.0	32283.0	11551.0	24247.0	8901.0	11128.0	14113.0	25021.0	17306.0	14585.0	60989.0	27983.0	24544.0	15098.0	14069.0	58994.0	16735.0	8568.0	35781.0	36209.0	16643.0	68876.0	46998.0	24270.0	11264.0	19309.0	23216.0	23941.0	23110.0	29592.0	5602.0	14938.0	17404.0	25562.0	8437.0	44820.0	22711.0	41034.0	21567.0	11260.0	15976.0	28799.0	18170.0	8212.0	39610.0
TSNAXIP1	86658.0	83356.0	73511.0	76699.0	87815.0	80019.0	81101.0	82500.0	75296.0	20342.0	87135.0	65575.0	72518.0	76732.0	87095.0	87527.0	86661.0	79772.0	86241.0	75176.0	80913.0	85035.0	83816.0	87956.0	82328.0	87656.0	88699.0	86703.0	83914.0	88316.0	89513.0	85646.0	42822.0	77683.0	71639.0	78520.0	84765.0	87289.0	62513.0	63548.0	79371.0	54432.0	82645.0	77015.0	75595.0	50016.0	89820.0	63392.0	83869.0
C10orf91	37793.0	54491.0	74034.0	54081.0	37077.0	58398.0	63395.0	66199.0	49216.0	46740.0	37773.0	53942.0	49220.0	64011.0	70111.0	38301.0	72334.0	50504.0	55398.0	56662.0	14284.0	34218.0	68093.0	69005.0	48752.0	63089.0	23230.0	51618.0	28946.0	49534.0	29178.0	47609.0	46863.0	76767.0	42214.0	59312.0	53742.0	50334.0	49948.0	74237.0	42540.0	84510.0	49640.0	37446.0	62289.0	73939.0	48577.0	52730.0	42047.0
C10orf92	35055.0	65732.0	34014.0	61276.0	40435.0	46663.0	50242.0	31127.0	47329.0	46785.0	44270.0	31725.0	47427.0	57591.0	47645.0	41272.0	54749.0	55753.0	68627.0	54785.0	48137.0	45494.0	75824.0	42067.0	14314.0	27774.0	47825.0	52222.0	51070.0	43149.0	88076.0	42260.0	35369.0	64205.0	55112.0	64718.0	61573.0	35635.0	49008.0	56042.0	35824.0	58348.0	39428.0	49395.0	56493.0	44929.0	84341.0	41803.0	68508.0
C10orf93	85222.0	85125.0	56311.0	52986.0	87452.0	65057.0	68357.0	45265.0	79732.0	33980.0	65449.0	64038.0	65868.0	77982.0	71515.0	85002.0	80591.0	82257.0	75182.0	59493.0	77910.0	86346.0	81372.0	84373.0	75148.0	86288.0	87444.0	86632.0	66346.0	61630.0	84339.0	34212.0	52389.0	64213.0	58788.0	68289.0	81560.0	85178.0	39853.0	84704.0	63665.0	71975.0	54738.0	87093.0	34921.0	80605.0	86601.0	66973.0	88757.0
C10orf95	33300.0	34517.0	82585.0	69993.0	76202.0	77386.0	50765.0	31155.0	44774.0	44112.0	27084.0	65521.0	70149.0	83353.0	32338.0	76049.0	68413.0	42183.0	81835.0	75651.0	49685.0	67459.0	73719.0	70919.0	71861.0	52378.0	72626.0	75374.0	59446.0	78727.0	87429.0	57556.0	63538.0	81706.0	42891.0	56083.0	35230.0	33432.0	72251.0	63477.0	83040.0	80080.0	78442.0	74126.0	75345.0	62645.0	87059.0	68144.0	39331.0
C15orf42	22111.0	2452.0	10699.0	3715.0	3152.0	9964.0	8041.0	5049.0	2916.0	2804.0	4259.0	37549.0	4361.0	7677.0	8528.0	9728.0	8509.0	2707.0	11898.0	5073.0	5148.0	17309.0	5880.0	2417.0	24015.0	32198.0	12651.0	4780.0	14791.0	2718.0	9593.0	5728.0	5205.0	5032.0	27326.0	47499.0	4858.0	7846.0	5347.0	3326.0	15201.0	3304.0	4044.0	4868.0	2440.0	3554.0	4751.0	11875.0	2638.0
C10orf97	57387.0	36167.0	6743.0	14183.0	32531.0	44568.0	17634.0	8692.0	37791.0	20466.0	54959.0	53885.0	22388.0	52925.0	11558.0	20632.0	15416.0	33324.0	39685.0	17507.0	43338.0	33158.0	12534.0	10185.0	30320.0	4489.0	45609.0	9402.0	31553.0	28934.0	8810.0	17775.0	9428.0	31040.0	21983.0	30930.0	20295.0	7907.0	17043.0	10029.0	24570.0	46330.0	8433.0	52720.0	13828.0	27312.0	26335.0	60110.0	26176.0
FHOD1	10823.0	7746.0	10858.0	9620.0	7292.0	7233.0	3250.0	31756.0	4217.0	8585.0	6761.0	4505.0	7134.0	16731.0	6829.0	10551.0	5947.0	6374.0	11302.0	10877.0	3036.0	9923.0	8452.0	39446.0	15008.0	2924.0	12123.0	20109.0	8097.0	16943.0	9898.0	15157.0	18371.0	10431.0	21079.0	11623.0	14031.0	5208.0	21284.0	4123.0	20722.0	5782.0	13714.0	4733.0	6549.0	10327.0	11996.0	29139.0	12545.0
FHOD3	61020.0	84325.0	60204.0	5776.0	84986.0	53239.0	20935.0	12188.0	16655.0	5411.0	17302.0	5026.0	63718.0	1920.0	34534.0	17254.0	37797.0	30946.0	19000.0	78447.0	33340.0	22557.0	2614.0	16755.0	26592.0	46705.0	86325.0	68270.0	45538.0	3910.0	31355.0	55648.0	48621.0	23665.0	42765.0	80542.0	77344.0	65637.0	79676.0	88429.0	29907.0	58520.0	13472.0	11813.0	53148.0	13077.0	83870.0	4490.0	12583.0
ADH6	10018.0	25470.0	55581.0	16599.0	7123.0	31085.0	6898.0	11049.0	27687.0	23874.0	20001.0	8948.0	29489.0	23725.0	9181.0	10082.0	26688.0	14148.0	24164.0	24750.0	19072.0	15344.0	25169.0	75274.0	11729.0	19123.0	16892.0	27745.0	29124.0	38885.0	9944.0	10655.0	20140.0	19582.0	36231.0	48655.0	15788.0	10283.0	30851.0	27731.0	83133.0	33191.0	80233.0	32492.0	16140.0	23078.0	23350.0	8358.0	15858.0
C4orf8	87281.0	76660.0	86242.0	84408.0	58562.0	72876.0	83316.0	72835.0	81843.0	83008.0	50035.0	62162.0	82979.0	71374.0	89147.0	49460.0	83548.0	60830.0	39380.0	85569.0	49681.0	45549.0	62574.0	88757.0	75879.0	60446.0	44404.0	59796.0	80953.0	79833.0	86022.0	85346.0	81366.0	60398.0	87955.0	89606.0	75794.0	66193.0	79262.0	50832.0	85950.0	69392.0	83179.0	23239.0	83853.0	76820.0	72470.0	79276.0	81618.0
PKD2	76092.0	66842.0	27036.0	46205.0	81614.0	57194.0	26781.0	72645.0	55615.0	15735.0	62821.0	15254.0	64408.0	17386.0	51975.0	74147.0	56200.0	32105.0	33297.0	20962.0	35681.0	21682.0	43726.0	17273.0	64264.0	35230.0	74213.0	9217.0	33875.0	78660.0	42619.0	36992.0	15904.0	9967.0	22859.0	65609.0	48080.0	70547.0	5552.0	51009.0	35333.0	2965.0	21019.0	46531.0	14993.0	29436.0	37491.0	26659.0	40676.0
PKD1	32382.0	34546.0	26649.0	34867.0	27810.0	28988.0	17258.0	55720.0	35630.0	17941.0	37247.0	20473.0	26163.0	40348.0	72695.0	34336.0	20859.0	24889.0	26788.0	51969.0	14767.0	16844.0	17217.0	59274.0	24061.0	23429.0	17883.0	34879.0	43738.0	26125.0	46404.0	30866.0	40847.0	60752.0	10160.0	57642.0	64223.0	26483.0	55217.0	59853.0	82237.0	15796.0	68404.0	24495.0	28172.0	49122.0	31172.0	45457.0	20486.0
CXorf48	3167.0	2892.0	19243.0	19281.0	3469.0	1830.0	3291.0	4920.0	12168.0	19286.0	9584.0	6018.0	7611.0	12522.0	9083.0	3392.0	4396.0	3158.0	7461.0	5519.0	5935.0	6477.0	8356.0	14554.0	4937.0	9242.0	6140.0	6217.0	3420.0	12156.0	2994.0	77126.0	21212.0	5903.0	33507.0	7325.0	11629.0	6539.0	13391.0	3088.0	12873.0	17969.0	15469.0	3882.0	4623.0	6034.0	7762.0	20675.0	6084.0
PRKACG	51061.0	22389.0	73885.0	40282.0	37399.0	48663.0	44999.0	44398.0	31757.0	48288.0	39418.0	70007.0	36007.0	41731.0	33029.0	43107.0	62649.0	42539.0	41340.0	46229.0	30263.0	64839.0	34106.0	66395.0	33095.0	65005.0	26999.0	46363.0	47235.0	41089.0	45446.0	49796.0	67692.0	57989.0	65271.0	57043.0	62946.0	50472.0	49417.0	39453.0	41210.0	39369.0	56094.0	20642.0	70374.0	46979.0	53573.0	55095.0	52696.0
DEK	76981.0	7660.0	5234.0	13402.0	8606.0	2479.0	12556.0	10182.0	9161.0	10525.0	22029.0	62834.0	9066.0	7386.0	16117.0	51754.0	9462.0	36019.0	36558.0	2599.0	32593.0	20989.0	50495.0	1740.0	4175.0	14249.0	31730.0	4643.0	15811.0	6689.0	9151.0	11890.0	15548.0	6269.0	707.0	8080.0	1799.0	16529.0	2083.0	29553.0	1357.0	1749.0	8112.0	12200.0	7947.0	28633.0	9508.0	5757.0	33293.0
PRKACA	46014.0	35612.0	67886.0	47021.0	35330.0	42898.0	53537.0	56993.0	44294.0	54576.0	35314.0	80691.0	63514.0	60902.0	47175.0	55364.0	39103.0	34830.0	26613.0	60717.0	45838.0	52779.0	43159.0	44418.0	67290.0	56159.0	49395.0	63818.0	62774.0	65870.0	61009.0	38910.0	78043.0	63066.0	35313.0	49206.0	76442.0	43151.0	76337.0	50278.0	66022.0	33557.0	63518.0	21807.0	48488.0	53313.0	57324.0	60698.0	66449.0
C14orf118	47218.0	69741.0	46802.0	74307.0	58237.0	76701.0	49761.0	29380.0	26764.0	26307.0	78552.0	42754.0	42764.0	84193.0	56682.0	76136.0	72481.0	54482.0	54027.0	49401.0	53360.0	20244.0	76387.0	49434.0	59237.0	80932.0	85118.0	28446.0	67028.0	77566.0	41511.0	44577.0	33279.0	49056.0	33269.0	63793.0	70650.0	36681.0	21466.0	18303.0	30735.0	36557.0	22453.0	59868.0	69567.0	77644.0	65699.0	58104.0	27190.0
PSMB9	39005.0	53832.0	65874.0	81173.0	75847.0	75411.0	66570.0	85470.0	65115.0	78887.0	9817.0	88867.0	77471.0	24479.0	15992.0	86855.0	17766.0	88738.0	67011.0	86110.0	66993.0	18939.0	88141.0	54683.0	40004.0	16745.0	10381.0	73461.0	39432.0	28940.0	77608.0	80123.0	78660.0	22720.0	3991.0	77904.0	9286.0	63699.0	57356.0	66090.0	18358.0	31017.0	5693.0	85699.0	20747.0	87919.0	63965.0	76171.0	86099.0
PSMB8	65457.0	68883.0	86566.0	85511.0	78700.0	79888.0	76747.0	85874.0	72698.0	85043.0	17695.0	87860.0	85932.0	33606.0	57928.0	86535.0	53507.0	87463.0	23936.0	86189.0	72981.0	52010.0	86662.0	78806.0	46312.0	68064.0	40870.0	67855.0	56097.0	57341.0	85495.0	80315.0	83219.0	46797.0	43249.0	82274.0	37708.0	79894.0	75073.0	73197.0	62025.0	75346.0	25482.0	87386.0	20588.0	86329.0	79408.0	85158.0	86569.0
PSMB7	29655.0	5751.0	8782.0	4089.0	15455.0	5707.0	17311.0	15208.0	10044.0	4417.0	13780.0	13901.0	5241.0	8855.0	10194.0	20214.0	9116.0	9021.0	2893.0	6539.0	9882.0	12637.0	36010.0	15595.0	6125.0	10350.0	23143.0	18480.0	6924.0	5945.0	7189.0	9497.0	24331.0	7347.0	10660.0	10403.0	5906.0	13280.0	4409.0	10064.0	2473.0	16772.0	4214.0	11308.0	3018.0	15783.0	17070.0	16744.0	18175.0
PSMB6	22605.0	47947.0	11937.0	13269.0	18914.0	21595.0	39972.0	38935.0	63865.0	30408.0	31454.0	28664.0	14993.0	17376.0	17205.0	21529.0	70703.0	20983.0	38687.0	13123.0	32239.0	22217.0	21579.0	15548.0	28565.0	41618.0	32090.0	40694.0	13955.0	18266.0	27282.0	18752.0	28927.0	30675.0	1422.0	13103.0	25939.0	18855.0	23162.0	17716.0	7560.0	40720.0	21786.0	21754.0	36516.0	11328.0	57603.0	24566.0	18637.0
ZNF132	79853.0	88143.0	59807.0	86068.0	72916.0	87162.0	54238.0	20001.0	38223.0	32590.0	29739.0	78398.0	54906.0	87830.0	88403.0	44563.0	85483.0	85648.0	86757.0	74325.0	79209.0	86832.0	56706.0	61857.0	60085.0	15793.0	88777.0	74722.0	88224.0	82676.0	80836.0	76490.0	85896.0	87524.0	51864.0	66647.0	85593.0	80453.0	5837.0	84347.0	77872.0	2422.0	83633.0	78902.5	26146.0	87000.0	45283.0	82231.0	79025.0
PSMB4	25841.0	48395.0	33156.0	25969.0	25156.0	36891.0	32335.0	64328.0	34478.0	64774.0	71821.0	52246.0	32472.0	22530.0	29377.0	34156.0	28053.0	53611.0	33627.0	25159.0	45444.0	41741.0	38785.0	31110.0	72995.0	47790.0	32801.0	59238.0	62707.0	26136.0	49493.0	42236.0	68314.0	30215.0	35882.0	32417.0	36320.0	51456.0	30383.0	61699.0	30078.0	40242.0	40549.0	53149.0	39210.0	32978.0	20001.0	53609.0	62813.0
ZNF134	75337.0	82985.0	16182.0	17288.0	71825.0	76978.0	62218.0	52448.0	18202.0	20378.0	46942.0	19540.0	37687.0	53843.0	53187.0	69600.0	28738.0	74669.0	81591.0	68239.0	60404.0	66067.0	40348.0	15844.0	58755.0	50609.0	80570.0	29465.0	83606.0	71210.0	15134.0	33002.0	27468.0	48663.0	74386.0	12350.0	68037.0	34917.0	25705.0	64846.0	14765.0	19264.0	60387.0	37166.0	10340.0	78245.0	64702.0	24412.0	78943.0
ZNF135	89095.0	87778.0	86077.0	85477.0	79651.0	87689.0	78139.0	87527.0	79404.0	86079.0	87688.0	81642.0	79922.0	73650.0	88802.0	86337.0	88326.0	86963.0	88017.0	86266.0	85417.0	80010.0	79965.0	59294.0	84540.0	88806.0	88710.0	88003.0	88644.0	81127.0	84197.0	86351.0	56986.0	87083.0	59455.0	84575.0	79820.0	84008.0	73849.0	87039.0	83898.0	72895.0	86929.0	84559.0	79754.0	86464.0	84966.0	85512.0	87267.0
ZNF136	67333.0	64837.0	76054.0	77390.0	67411.0	78199.0	50421.0	70138.0	21551.0	54424.0	49866.0	32443.0	71675.0	87599.0	49084.0	77855.0	76436.0	79217.0	28314.0	40723.0	73508.0	76495.0	46220.0	49496.0	77142.0	86856.0	84252.0	30233.0	56587.0	86860.0	81226.0	59758.0	69157.0	45406.0	69801.0	73891.0	75904.0	80655.0	77818.0	46339.0	75691.0	70817.0	60512.0	85532.0	37077.0	80064.0	57906.0	76977.0	82020.0
C20orf79	31626.0	52731.0	43287.0	70579.0	62168.0	56007.0	26526.0	17773.0	15150.0	46009.0	52603.0	74587.0	33381.0	40633.0	31981.0	30128.0	63806.0	51746.0	26462.0	63400.0	29930.0	52233.0	27892.0	67082.0	72063.0	74397.0	66647.0	69146.0	69849.0	5192.0	79184.0	48256.0	55871.0	47671.0	58961.0	3448.0	43329.0	50709.0	37591.0	42517.0	28559.0	45647.0	39511.0	20130.0	40316.0	21051.0	48594.0	39772.0	64876.0
LMBR1L	72686.0	39246.0	55288.0	49611.0	60059.0	53505.0	83450.0	76927.0	40604.0	44215.0	43863.0	31434.0	61949.0	58234.0	58016.0	27061.0	32513.0	24655.0	26922.0	48234.0	34144.0	30056.0	45646.0	64274.0	60914.0	69526.0	45630.0	44230.0	59975.0	54970.0	56549.0	62423.0	32834.0	28188.0	13300.0	57947.0	57783.0	47727.0	64217.0	65173.0	65149.0	64636.0	77991.0	54649.0	38768.0	41092.0	62215.0	48233.0	49886.0
HDHD3	81296.0	69982.0	86838.0	81565.0	58100.0	64330.0	31382.0	78021.0	60319.0	46485.0	30041.0	74699.0	76703.0	60862.0	51863.0	71870.0	78697.0	76336.0	81211.0	67338.0	83997.0	54148.0	77752.0	70965.0	68857.0	73747.0	43189.0	83336.0	35656.0	51394.0	66407.0	76364.0	80094.0	65024.0	17617.0	70509.0	55423.0	80907.0	80143.0	79192.0	77548.0	71227.0	44601.0	76663.0	53995.0	76027.0	69968.0	79049.0	53089.0
TALDO1	13304.0	23615.0	26775.0	37294.0	20793.0	17451.0	28835.0	24074.0	24605.0	23299.0	6665.0	58149.0	15839.0	26584.0	12116.0	62378.0	16728.0	20447.0	31428.0	28466.0	29542.0	26984.0	37794.0	28403.0	32399.0	14350.0	13324.0	57872.0	17311.0	40637.0	16254.0	24597.0	15118.0	32646.0	5083.0	13355.0	26973.0	23670.0	38179.0	19617.0	16473.0	14107.0	21139.0	28396.0	19381.0	28064.0	66281.0	16110.0	13924.0
C20orf71	35513.0	56980.0	34838.0	65350.0	22017.0	39025.0	45377.0	43839.0	36449.0	35075.0	36732.0	30275.0	46134.0	42150.0	53247.0	45934.0	32007.0	43591.0	48978.0	34594.0	37584.0	39811.0	36161.0	42709.0	48699.0	47105.0	33226.0	43787.0	45846.0	35725.0	65415.0	47772.0	45702.0	34527.0	66845.0	9794.0	50617.0	35845.0	46818.0	54568.0	39787.0	62607.0	28732.0	53006.0	60201.0	84085.0	46442.0	44338.0	15435.0
C20orf70	54426.0	60616.0	58726.0	63827.0	53011.0	60902.0	44296.0	47615.0	56476.0	55553.0	62926.0	43892.0	34508.0	58270.0	51065.0	44085.0	65521.0	61274.0	65041.0	58825.0	42406.0	58493.0	52520.0	41292.0	44232.0	45862.0	55276.0	58449.0	21371.0	66715.0	69980.0	33434.0	48233.0	54136.0	77662.0	41406.0	57690.0	46324.0	62572.0	60839.0	67402.0	44228.0	36982.0	20695.0	31086.0	49853.0	60123.0	41343.0	32458.0
CXorf42	58982.0	51128.0	36878.0	39159.0	80473.0	27959.0	29792.0	31844.0	65137.0	58743.0	53881.0	51222.0	66406.0	51230.0	35018.0	49740.0	45193.0	58746.0	65369.0	44647.0	67803.0	57897.0	39014.0	45668.0	41940.0	61683.0	61986.0	29975.0	72663.0	43885.0	48295.0	45483.0	30738.0	39504.0	52103.0	57948.0	36629.0	50541.0	54824.0	42726.0	36138.0	51585.0	51705.0	52938.0	60239.0	48446.0	74291.0	39914.0	66159.0
TDGF1	220.0	68295.0	693.0	244.0	235.0	186.0	179.0	209.0	298.0	1575.0	338.0	280.0	1291.0	416.0	344.0	87.0	158.0	1001.0	1111.0	413.0	429.0	411.0	172.0	709.0	649.0	459.0	1256.0	268.0	275.5	789.0	1969.0	114.0	1186.0	175.0	3099.0	596.0	669.0	1049.0	590.0	612.0	1877.0	573.0	692.0	5374.0	280.0	1250.0	285.0	212.0	183.0
KLK1	48132.0	12654.0	30036.0	65019.0	1865.0	59766.0	21381.0	4143.0	9759.0	8826.0	4452.0	2086.0	15672.0	4100.0	84227.0	49909.0	7751.0	3602.0	25585.0	9309.0	16850.0	14130.0	9156.0	6979.0	1200.0	53655.0	54633.0	13900.0	69094.0	64140.0	2851.0	17502.0	14295.0	19649.0	37264.0	22577.0	20996.0	7289.0	68218.0	84547.0	22007.0	4026.0	13266.0	4572.0	3166.0	4981.0	5944.0	4863.0	3824.0
CYP1B1	74233.0	39333.0	89360.0	68130.0	5865.0	56974.0	48768.0	89036.0	67756.0	82559.0	30484.0	3588.0	7293.0	76415.0	44886.0	44613.0	68435.0	36026.0	54008.0	26766.0	10961.0	4170.0	89353.0	53752.0	4153.0	28114.0	6167.0	82975.0	3307.0	1470.0	79537.0	70140.0	7608.0	13811.0	34410.0	42696.0	4553.0	74476.0	74312.0	17847.0	18256.0	88360.0	3653.0	14363.0	8178.0	25036.0	25365.0	26471.0	5371.0
CORO6	10434.0	8529.0	23221.0	10482.0	30878.0	15521.0	11883.0	13733.0	17067.0	9685.0	8489.0	2628.0	7884.0	9920.0	4631.0	6696.0	3738.0	6127.0	7728.0	8903.0	4310.0	8134.0	5825.0	9820.0	7074.0	9590.0	3060.0	33756.0	5023.0	5051.0	4618.0	41351.0	15016.0	5951.0	44479.0	13266.0	42943.0	3401.0	58097.0	7349.0	11875.0	5309.0	11531.0	2484.0	4489.0	3003.0	2836.0	21021.0	6166.0
CORO7	6930.0	8040.0	23155.0	17261.0	8339.0	20367.0	10075.0	21185.0	9055.0	42375.0	12987.0	16433.0	25723.0	21853.0	37300.0	10385.0	13957.0	17164.0	8210.0	16286.0	7851.0	9283.0	23002.0	29339.0	9847.0	24934.0	10163.0	15555.0	8115.0	11085.0	27002.0	27544.0	32652.0	25644.0	15950.0	10947.0	33825.0	15162.0	23920.0	14074.0	30641.0	20601.0	30242.0	13333.0	18688.0	16946.0	22780.0	31006.0	13395.0
TCEB3B	37846.0	41450.0	52571.0	43368.0	58001.0	36091.0	67617.0	56457.0	70055.0	52668.0	46484.0	52993.0	67965.0	71764.0	76043.0	43231.0	43819.0	26743.0	32451.0	38395.0	36752.0	65228.0	41388.0	70390.0	20061.0	57595.0	46147.0	30275.0	69835.0	23942.0	60120.0	63203.0	63434.0	70318.0	58968.0	48748.0	53275.0	46560.0	62306.0	29500.0	59115.0	40488.0	69089.0	53107.0	55180.0	77241.0	54109.0	74161.0	40281.0
KCNK9	53929.0	51088.0	68630.0	69183.0	46910.0	70904.0	70277.0	63959.0	59982.0	75792.0	72476.0	61964.0	73522.0	80819.0	61421.0	61288.0	65659.0	64858.0	66705.0	64381.0	73661.0	70691.0	59748.0	72038.0	54059.0	62362.0	42543.0	60415.0	60669.0	67257.0	57716.0	68662.0	80826.0	69871.0	58887.0	60339.0	64419.0	59853.0	75574.0	70541.0	57599.0	79906.0	70162.0	79540.0	64127.0	61959.0	65640.0	69688.0	58036.0
SFRS8	83602.0	50329.0	63599.0	69147.0	45388.0	64796.0	56851.0	81235.0	49067.0	56264.0	59590.0	64534.0	62183.0	60072.0	62474.0	62141.0	48701.0	30508.0	72967.0	23231.0	35327.0	35625.0	12743.0	84397.0	56579.0	51664.0	58003.0	74793.0	76417.0	56069.0	81511.0	74765.0	58393.0	34060.0	32883.0	80458.0	25462.0	57575.0	80132.0	32399.0	84158.0	26998.0	66621.0	27290.0	62810.0	30193.0	27274.0	46250.0	17672.0
KCNK4	59406.0	47211.0	77622.0	51799.0	57983.0	50428.0	44747.0	66243.0	53387.0	68388.0	46866.0	53135.0	60151.0	56956.0	56468.0	42171.0	63413.0	46842.0	52101.0	62239.0	60645.0	52604.0	58413.0	79813.0	61680.0	60974.0	35011.0	62488.0	54687.0	54612.0	63016.0	61825.0	62366.0	60835.0	44793.0	59880.0	54289.0	62398.0	77700.0	60859.0	76206.0	77427.0	49876.0	72640.0	70738.0	57328.0	63189.0	65135.0	47927.0
KCNK5	66016.0	48333.0	73557.0	73836.0	22175.0	38498.0	50325.0	75809.0	78537.0	80811.0	70990.0	79756.0	85496.0	25881.0	75625.0	39639.0	78955.0	78782.0	34729.0	55771.0	83725.0	46022.0	70590.0	35323.0	51094.0	83732.0	63581.0	79829.0	46616.0	61552.0	81212.0	34061.0	86916.0	81779.0	17570.0	75004.0	71591.0	70181.0	74935.0	71355.0	30090.0	64132.0	70001.0	71102.0	86700.0	86389.0	70066.0	68268.0	28825.0
KCNK6	3074.0	9449.0	16787.0	6787.0	7875.0	6293.0	6227.0	8418.0	11571.0	10572.0	3430.0	11992.0	8476.0	9620.0	5584.0	4330.0	5227.0	7649.0	7374.0	37620.0	8782.0	18814.0	5728.0	11380.0	5034.0	16496.0	4667.0	19922.0	4940.0	3874.0	29349.0	18703.0	7143.0	6761.0	23691.0	5037.0	6679.0	8108.0	21010.0	6141.0	11708.0	20726.0	4534.0	3985.0	6432.0	6963.0	9477.0	14394.0	3384.0
KCNK7	43864.0	43314.0	73580.0	51871.0	49587.0	70230.0	60304.0	55555.0	42915.0	69055.0	42356.0	50831.0	63008.0	72479.0	63867.0	61689.0	54962.0	51520.0	56796.0	59041.0	37921.0	56278.0	41498.0	71645.0	52801.0	47459.0	36348.0	55773.0	67985.0	47786.0	58124.0	70775.0	73182.0	76441.0	14378.0	55263.0	74261.0	36188.0	73380.0	56643.0	78056.0	69993.0	60264.0	70844.0	58592.0	58032.0	44785.0	69905.0	50544.0
SFRS3	31061.0	41297.0	30904.0	30938.0	49889.0	48328.0	43748.0	33603.0	27401.0	51257.0	53681.0	73546.0	42872.0	29343.0	60429.0	59140.0	30537.0	64296.0	61900.0	53294.0	49424.0	76215.0	83446.0	8721.0	29168.0	36936.0	41952.0	21389.0	28832.0	23823.0	39122.0	41898.0	32043.0	43692.0	40234.0	40052.0	12972.0	22190.0	9565.0	37151.0	9159.0	69935.0	20292.0	73807.0	14264.0	66864.0	58017.0	42919.0	41299.0
SFRS2	43674.0	13756.0	33983.0	42848.0	23568.0	16868.0	12171.0	29646.0	13674.0	19347.0	25498.0	61125.0	20335.0	11996.0	16544.0	38029.0	34335.0	27359.0	47917.0	13140.0	31254.0	36758.0	56164.0	17093.0	18011.0	48150.0	19971.0	15130.0	15874.0	16637.0	34634.0	42475.0	22791.0	11545.0	17735.0	20512.0	14396.0	10915.0	4204.0	22450.0	12633.0	25167.0	11642.0	31466.0	6797.0	55941.0	44361.0	22120.0	33685.0
CRY2	25092.0	75586.0	62357.0	61023.0	63577.0	68223.0	30558.0	62771.0	69322.0	41300.0	23167.0	44625.0	65078.0	80434.0	25952.0	60416.0	37324.0	55610.0	65885.0	76872.0	70259.0	70627.0	37700.0	37632.0	69258.0	77758.0	49723.0	54201.0	24632.0	71743.0	51831.0	65093.0	39116.0	29502.0	11399.0	73766.0	72114.0	36588.0	48218.0	73145.0	79979.0	70429.0	81695.0	45259.0	49755.0	45631.0	79106.0	39106.0	58448.0
PDZK1	789.0	1211.0	222.0	1437.0	30660.0	619.0	1189.0	487.0	862.0	656.0	1210.0	276.0	250.0	535.0	856.0	220.0	261.0	434.0	447.0	246.0	1534.0	3558.0	428.0	634.0	514.0	2268.0	923.0	191.0	2833.0	1111.0	858.0	614.0	8519.0	450.0	8723.0	8531.0	350.0	774.0	86615.0	454.0	569.0	213.0	377.0	2145.0	203.0	1814.0	608.0	3183.0	15852.0
C9orf140	19725.0	671.0	9899.0	1936.0	3405.0	2955.0	3539.0	4239.0	1936.0	1343.0	3556.0	2040.0	2403.0	10593.0	12004.0	8535.0	4609.0	1483.0	4944.0	13043.0	5681.0	23223.0	7642.0	18318.0	5401.0	5306.0	19137.0	15396.0	7983.0	5312.0	2418.0	6312.0	3167.0	9695.0	5119.0	17635.0	34344.0	1194.0	3611.0	14193.0	5239.0	8283.0	3176.0	809.0	8332.0	6693.0	4496.0	4506.0	2124.0
C9orf142	66098.0	13502.0	78775.0	66100.0	33480.0	48055.0	31010.5	59932.0	11799.0	16018.0	23588.0	43153.0	40165.0	60948.0	39157.0	64338.0	43373.0	20292.0	53932.0	34092.0	58408.0	46076.0	68796.0	82705.0	34475.0	26795.0	44716.0	76193.0	23721.0	38430.0	30917.0	54755.0	50015.0	65324.0	9437.0	68825.0	62392.0	11735.0	48095.0	35245.0	52898.0	66632.0	75617.0	22195.0	25453.0	33472.0	51076.0	79543.0	59630.0
ACOT11	85085.0	15117.0	87322.0	85052.0	83798.0	63130.0	53212.0	88029.0	76192.0	87083.0	59757.0	49875.0	78418.0	64300.0	21785.0	83262.0	82445.0	45438.0	65440.0	41468.0	78142.0	50627.0	86395.0	89264.0	88317.0	84454.0	78642.0	85474.0	89414.0	86282.0	86513.0	88454.0	47521.0	80232.0	27298.0	78720.0	74485.0	87355.0	84401.0	84385.0	79687.0	83817.0	87085.0	87675.0	80826.0	83655.0	87482.0	80120.0	87143.0
ACOT12	36788.0	40497.0	20719.0	45313.0	25339.0	51703.0	46000.0	44280.0	44748.0	36963.0	35243.0	33871.0	30555.0	49093.0	38873.0	37173.0	43481.0	40695.0	69598.0	31790.0	24248.0	49432.0	30871.0	38224.0	21843.0	34384.0	42376.0	30970.0	82429.0	50458.0	50194.0	36031.0	40098.0	35411.0	80226.0	28661.0	47217.0	41626.0	32006.0	25001.0	31094.0	42881.0	51120.0	63207.0	33533.0	23286.0	31474.0	64827.0	50360.0
VPS13A	71528.0	23032.0	36283.0	9268.0	45971.0	4208.0	35014.0	13138.0	15577.0	3398.0	11486.0	32519.0	8924.0	11926.0	75249.0	29058.0	20193.0	19128.0	4152.0	50678.0	63495.0	7094.0	12120.0	46501.0	39330.0	15242.0	20288.0	25465.0	40667.0	31306.0	34707.0	26549.0	32631.0	8727.0	38726.0	37545.0	8182.0	52307.0	26479.0	17649.0	18618.0	20182.0	10489.0	4145.0	33835.0	38412.0	13270.0	23522.0	22032.0
SH3KBP1	15564.0	31140.0	5474.0	14216.0	27840.0	24847.0	63838.0	14424.0	31068.0	13053.0	17285.0	15414.0	9641.0	5691.0	40649.0	20663.0	18640.0	26785.0	40247.0	19825.0	50666.0	13849.0	26093.0	35512.0	26319.0	67906.0	34776.0	5776.0	6811.0	40695.0	14793.0	9350.0	11026.0	10489.0	85916.0	19472.0	18951.0	39471.0	24546.0	8251.0	6919.0	5655.0	16910.0	5964.0	19642.0	16578.0	24195.0	3671.0	34197.0
VPS13C	27910.0	73171.0	17231.0	65459.0	74819.0	18537.0	23393.0	23733.0	61506.0	15179.0	12441.0	60527.0	46551.0	24845.0	47724.0	15008.0	24129.0	73898.0	47544.0	58109.0	41041.0	25713.0	22201.0	37433.0	29185.0	12474.0	15802.0	60442.0	38275.0	19242.0	31331.0	24263.0	27768.0	7880.0	6890.0	56236.0	33038.0	70079.0	29407.0	50142.0	50156.0	43351.0	9329.0	30078.0	27302.0	46433.0	44938.0	18813.0	56835.0
VPS13B	42138.0	51786.0	29265.0	45635.0	43148.0	46874.0	29950.0	35152.0	39398.0	31880.0	14769.0	8269.0	73084.0	24547.0	25865.0	43230.0	17876.0	34820.0	61526.0	63683.0	37238.0	48775.0	28495.0	14707.0	21620.0	19586.0	19981.0	6962.0	41669.0	42639.0	30171.0	25477.0	14534.0	43245.0	7711.0	29755.0	46706.0	59466.0	41689.0	37061.0	71937.0	35249.0	21304.0	36436.0	19427.0	42294.0	45481.0	10746.0	20679.0
BEX2	88362.0	84779.0	88088.0	84525.0	88469.0	43158.0	79986.0	45079.0	81742.0	81752.0	88344.0	88624.0	84732.0	84226.0	85392.0	86715.0	77144.0	69693.0	82589.0	87099.0	86468.0	85741.0	83141.0	87203.0	85884.0	88357.0	88218.0	74384.0	88916.0	88781.0	77074.0	78520.0	40101.0	84372.0	26522.0	88754.0	88741.0	88102.0	84785.0	84162.0	31127.0	73108.0	88160.0	87566.0	79806.0	89168.0	82609.0	43417.0	81859.0
CRYZ	8534.0	27684.0	5097.0	12652.0	60783.0	17407.0	7188.0	42448.0	42021.0	30675.0	72512.0	55188.0	13340.0	22070.0	6016.0	22664.0	15562.0	39842.0	59588.0	13945.0	20174.0	23962.0	39275.0	15603.0	20227.0	6071.0	20499.0	16414.0	13260.0	51842.0	46560.0	4733.0	1610.0	40048.0	20194.0	7163.0	22390.0	71458.0	13388.0	7208.0	738.0	19546.0	23487.0	50513.0	31901.0	29885.0	21457.0	18479.0	57527.0
C18orf22	68501.0	24889.0	68879.0	22985.0	47523.0	54265.0	13309.0	73106.0	72671.0	29736.0	21621.0	36087.0	51668.0	61852.0	29851.0	59126.0	43995.0	49329.0	76223.0	60994.0	21981.0	45122.0	32664.0	74423.0	70975.0	70205.0	23391.0	70290.0	46955.0	36251.0	73317.0	46114.0	77933.0	76801.0	8734.0	48115.0	29512.0	54918.0	71450.0	16546.0	54937.0	73321.0	78444.0	57759.0	45871.0	49092.0	72148.0	71454.0	70922.0
NUP160	14131.0	17935.0	15280.0	26263.0	21471.0	10750.0	25134.0	38171.0	37501.0	28382.0	44721.0	37228.0	19102.0	42480.0	47770.0	69895.0	41688.0	17224.0	30245.0	28529.0	50150.0	60346.0	61776.0	16368.0	37658.0	68395.0	39451.0	12553.0	6832.0	45390.0	22936.0	17367.0	14998.0	15442.0	55383.0	30538.0	18861.0	14635.0	6951.0	41189.0	10380.0	37333.0	43019.0	48745.0	5759.0	31088.0	54916.0	20435.0	52365.0
FOXN4	88808.0	20598.0	15385.0	1413.0	87483.0	3505.0	79738.0	1895.0	27880.0	19386.0	87320.0	6652.0	10213.0	3692.0	89926.0	64201.0	86848.0	9535.0	86097.0	9455.0	53586.0	89563.0	63120.0	89060.0	4468.0	89844.0	90109.0	89191.0	42324.0	14794.0	89428.0	4200.0	21514.0	4321.0	81677.0	85832.0	29340.0	4595.0	14177.0	11523.0	88985.0	79678.0	83135.0	7023.0	2473.0	2129.0	89850.0	3239.0	8603.0
FOXN1	27473.0	53518.0	55023.0	47395.0	55239.0	47682.0	42945.0	35066.0	58025.0	57614.0	37617.0	63771.0	63679.0	47622.0	43896.0	55168.0	37967.0	38768.0	37006.0	35859.0	42961.0	51121.0	51496.0	63718.0	55973.0	41124.0	44581.0	36956.0	32047.0	59245.0	33614.0	42921.0	62440.0	42604.0	45202.0	47646.0	40190.0	37513.0	60490.0	65142.0	70916.0	65120.0	45188.0	52234.0	66884.0	59266.0	56598.0	62055.0	56230.0
RIMS4	72570.0	44882.0	53543.0	50403.0	84354.0	75570.0	87101.0	77818.0	86925.0	69506.0	89062.0	45410.0	34759.0	81720.0	85167.0	77267.0	81523.0	67612.0	72388.0	68817.0	72412.0	85523.0	85522.0	86031.0	84665.0	88050.0	76500.0	39752.0	80386.0	43717.0	39969.0	21546.0	86129.0	87595.0	66759.0	80399.0	87107.0	30015.0	86992.0	83987.0	52807.0	21020.0	88352.0	18304.0	23870.0	26295.0	77630.0	27389.0	78036.0
NICN1	70894.0	56887.0	83532.0	62055.0	68216.0	31455.0	51618.0	72103.0	60823.0	52242.0	24267.0	78087.0	81346.0	82075.0	62391.0	54702.0	68607.0	79247.0	20350.0	63286.0	55479.0	79697.0	24796.0	67707.0	67260.0	74732.0	55598.0	69155.0	56305.0	75590.0	72687.0	77459.0	20514.0	49847.0	20158.0	53642.0	81629.0	82790.0	76358.0	72766.0	52396.0	77924.0	58664.0	44056.0	28365.0	66766.0	82372.0	77392.0	76406.0
PMVK	71055.0	54670.0	82860.0	68458.0	46346.0	80835.0	49632.0	74534.0	32774.0	70524.0	54897.0	28605.0	52487.0	71249.0	73091.0	79855.0	83272.0	72758.0	84929.0	49882.0	32212.0	61573.0	83426.0	81677.0	61140.0	40252.0	61282.0	84339.0	62852.0	80389.0	58133.0	59167.0	78636.0	86915.0	11876.0	44129.0	78653.0	72451.0	76933.0	86210.0	72381.0	77711.0	71297.0	68213.0	80920.0	54131.0	81042.0	80661.0	57407.0
GRIN2B	41745.0	68925.0	48009.0	23873.0	34266.0	59988.0	80747.0	71115.0	16564.0	42019.0	83645.0	18944.0	77442.0	37129.0	69970.0	72497.0	25281.0	41901.0	65688.0	26080.0	51056.0	33834.0	57909.0	40178.0	53370.0	38023.0	67684.0	49235.0	84546.0	61208.0	81324.0	48052.0	49762.0	43590.0	51228.0	32409.0	73742.0	46490.0	64320.0	39272.0	55508.0	53358.0	67287.0	65375.0	55044.0	74374.0	25730.0	45560.0	38610.0
GRIN2C	42121.0	26084.0	21782.0	26238.0	39589.0	19026.0	5831.0	26315.0	89613.0	18183.0	11041.0	13872.0	25035.0	19129.0	18919.0	7699.0	9959.0	10333.0	30481.0	15506.0	89490.0	26240.0	12908.0	22112.0	33380.0	89926.0	89900.0	16551.0	10401.0	13811.0	59409.0	20159.0	27805.0	49028.0	28690.0	81837.0	84325.0	9554.0	17970.0	15292.0	78499.0	25515.0	22522.0	12263.0	20451.0	8197.0	18772.0	80548.0	4770.0
GNA14	12891.0	84051.0	19148.0	2170.0	65609.0	7684.0	3483.0	8725.0	5177.0	8061.0	28573.0	4946.0	20586.0	3562.0	25515.0	5658.0	6553.0	18363.0	20836.0	39955.0	8383.0	21581.0	12220.0	5867.0	8015.0	7706.0	12199.0	5034.0	19229.0	4545.0	13538.0	5433.0	7505.0	7476.0	37544.0	9461.0	16830.0	22651.0	17407.0	18570.0	46024.0	13340.0	33729.0	44190.0	30188.0	15584.0	18706.0	1082.0	18362.0
GRIN2A	4786.0	60686.0	18190.0	575.0	719.0	5181.0	2966.0	14184.0	3118.0	44510.0	3372.0	333.0	2505.0	89323.0	89592.0	724.0	58839.0	1139.0	15655.0	701.0	473.0	2359.0	23038.0	74054.0	86879.0	81667.0	3878.0	323.0	79043.0	89821.0	4579.0	512.0	219.0	1720.0	33254.0	14964.0	83309.0	86551.0	2636.0	66052.0	1535.0	2103.0	81445.0	69957.0	2365.0	88757.0	85842.0	106.0	54603.0
GNA12	15589.0	63269.0	30913.0	13789.0	58277.0	34891.0	35761.0	29025.0	42499.0	39740.0	27867.0	25913.0	16160.0	36659.0	27398.0	18247.0	33833.0	25939.0	13668.0	15211.0	46680.0	47265.0	40990.0	14508.0	45188.0	15509.0	34567.0	17513.0	36940.0	51303.0	22189.0	27696.0	19899.0	48662.0	28837.0	43515.0	68898.0	46835.0	42776.0	17091.0	15257.0	37190.0	77692.0	18320.0	69955.0	29444.0	23189.0	13772.0	13853.0
KLHDC8B	76359.0	79288.0	74146.0	65018.0	75066.0	46456.0	75424.0	66002.0	72797.0	49707.0	31128.0	44583.0	82472.0	73612.0	68095.0	43783.0	57883.0	80427.0	78170.0	83489.0	61257.0	86615.0	67134.0	73544.0	81407.0	38312.0	31974.0	82755.0	76614.0	79113.0	31499.0	49126.0	37098.0	75179.0	51852.0	49770.0	86875.0	78323.0	71184.0	83362.0	38767.0	72119.0	73108.0	26762.0	65513.0	66300.0	72644.0	70119.0	78261.0
GRIN2D	72613.0	77198.0	87210.0	78916.0	70626.0	79742.0	80133.0	83784.0	77685.0	86251.0	79954.0	69918.0	84196.0	88930.0	79817.0	29869.0	81586.0	71015.0	33469.0	89148.0	73645.0	83425.0	2298.0	82208.0	62206.0	69654.0	45941.0	80644.0	56331.0	71872.0	70536.0	84906.0	88656.0	85257.0	90180.0	85101.0	90257.0	78442.0	88344.0	73160.0	88696.0	85055.0	89487.0	22275.0	88446.0	60669.0	7429.0	88726.0	84781.0
GNA11	28231.0	47923.0	25408.0	29186.0	70386.0	33672.0	75300.0	30424.0	49111.0	16201.0	26606.0	55458.0	18904.0	41396.0	36489.0	42385.0	17777.0	22815.0	14247.0	26357.0	30139.0	6885.0	28592.0	53586.0	50542.0	18981.0	18714.0	33678.0	33046.0	35568.0	14614.0	21296.0	82088.0	55183.0	21561.0	25170.0	53466.0	23556.0	79089.0	43770.0	37302.0	36913.0	22016.0	4236.0	47644.0	73794.0	61440.0	21651.0	49147.0
TAP2	28877.0	47781.0	32641.0	53378.0	27751.0	21104.0	46164.0	53995.0	42538.0	50925.0	18770.0	63158.0	58737.0	70062.0	23724.0	63534.0	28736.0	73321.0	46001.0	50763.0	65498.0	34570.0	56399.0	42231.0	24959.0	27256.0	22577.0	49942.0	33253.0	43041.0	37347.0	30734.0	37407.0	38659.0	83109.0	39660.0	24763.0	39148.0	55706.0	51313.0	33347.0	46734.0	36286.0	61905.0	31812.0	78532.0	44768.0	34125.0	72442.0
PRKAR1B	10476.0	6982.0	25155.0	26551.0	8614.0	2810.0	67091.0	17505.0	14624.0	6089.0	11477.0	17585.0	7562.0	36392.0	3917.0	12584.0	2818.0	3470.0	3225.0	28550.0	9831.0	57374.0	30935.0	43209.0	35227.0	14867.0	8889.0	18979.0	8739.0	15223.0	11327.0	3032.0	33687.0	33208.0	58108.0	9759.0	7526.0	4202.0	27225.0	2756.0	12201.0	28995.0	15455.0	6363.0	13085.0	12261.0	15096.0	7566.0	22279.0
MFGE8	48605.0	84243.0	41844.0	72909.0	76393.0	63506.0	50564.0	21848.0	80204.0	9477.0	77942.0	32095.0	51914.0	37738.0	18309.0	74926.0	31808.0	87423.0	88295.0	71395.0	83672.0	14129.0	52298.0	22410.0	67511.0	20014.0	49383.0	66777.0	48171.0	72697.0	4553.0	77767.0	75414.0	90101.0	53299.0	83143.0	80241.0	13057.0	68664.0	60282.0	53322.0	30471.0	50080.0	10134.0	84456.0	89083.0	52753.0	50131.0	16369.0
IL6ST	17353.0	21272.0	2792.0	4939.0	23829.0	6642.0	14382.0	4936.0	45096.0	12356.0	6466.0	9921.0	10597.0	12773.0	5967.0	10668.0	8463.0	32853.0	30184.0	10265.0	15115.0	6361.0	9584.0	16073.0	9149.0	4219.0	6576.0	5528.0	13460.0	13178.0	10361.0	8422.0	10143.0	13199.0	30922.0	8026.0	5116.0	13734.0	7399.0	5974.0	8730.0	3526.0	12466.0	11648.0	12958.0	6796.0	6593.0	1264.0	14857.0
SBF1	5955.0	6176.0	10937.0	6807.0	5037.0	9302.0	4287.0	7005.0	9310.0	1796.0	2682.0	3518.0	6551.0	7676.0	4429.0	10780.0	6020.0	3960.0	8245.0	4072.0	5602.0	6215.0	7788.0	12741.0	15292.0	4676.0	2018.0	17588.0	7786.0	5067.0	6858.0	5996.0	7209.0	13676.0	28817.0	6076.0	6669.0	3308.0	17406.0	4738.0	9822.0	2458.0	8354.0	2150.0	6468.0	7007.0	3692.0	3655.0	5856.0
SAR1A	71900.0	77763.0	43920.0	67225.0	82040.0	75984.0	64253.0	54025.0	55476.0	65837.0	73674.0	30004.0	69491.0	73418.0	43247.0	78033.0	38021.0	36003.0	78114.0	76664.0	74911.0	61686.0	81493.0	38105.0	83337.0	48566.0	73694.0	42421.0	76088.0	80856.0	50271.0	78382.0	40728.0	81538.0	16077.0	77107.0	68108.0	74185.0	66002.0	81235.0	74146.0	62477.0	76511.0	69443.0	84190.0	63769.0	77690.0	62987.0	41280.0
WWP2	36672.0	56411.0	30902.0	39866.0	28417.0	55610.0	16706.0	15057.0	13604.0	52279.0	27490.0	58181.0	21899.0	20410.0	27585.0	40877.0	23340.0	65213.0	22445.0	24048.0	14300.0	22697.0	17759.0	52889.0	34060.0	18851.0	35369.0	19127.0	42917.0	56149.0	32063.0	18262.0	37621.0	42275.0	5142.0	33818.0	69273.0	80095.0	63120.0	34647.0	41483.0	24573.0	47870.0	58554.0	17501.0	27737.0	74004.0	32658.0	17802.0
SAR1B	9579.0	33096.0	33643.0	53168.0	35412.0	20263.0	17865.0	21341.0	32293.0	44220.0	46314.0	70108.0	34490.0	22071.0	8679.0	46228.0	32739.0	73026.0	49802.0	79989.0	46102.0	32183.0	23620.0	31671.0	16446.0	19958.0	29535.0	37360.0	32317.0	12280.0	24266.0	20055.0	53974.0	15536.0	16660.0	18841.0	15485.0	24941.0	8338.0	59442.0	9453.0	75608.0	22317.0	70725.0	22040.0	37022.0	17241.0	40492.0	52704.0
ACTG1	62397.0	30426.0	26963.0	46759.0	47952.0	47946.0	69959.0	35522.0	31072.0	17952.0	44794.0	40160.0	25766.0	15819.0	37896.0	53769.0	81138.0	12308.0	28278.0	32664.0	67350.0	33278.0	41935.0	17304.0	30502.0	36879.0	81896.0	25338.0	17959.0	17256.0	38248.0	74618.0	39084.0	10104.0	26003.0	15702.0	35957.0	12558.0	9393.0	36194.0	9839.0	24178.0	34467.0	16191.0	17646.0	51980.0	33146.0	34167.0	47056.0
OGDH	16355.0	8555.0	14066.0	17092.0	10776.0	11554.0	14727.0	21246.0	14192.0	19027.0	8327.0	13368.0	13640.0	20128.0	10331.0	6205.0	6569.0	17133.0	9514.0	9924.0	7761.0	8493.0	10086.0	29486.0	7580.0	14809.0	4942.0	25399.0	13175.0	10133.0	18307.0	13375.0	48638.0	21624.0	59916.0	14016.0	16795.0	12358.0	19589.0	16432.0	25565.0	15751.0	24448.0	9686.0	15792.0	12177.0	14098.0	65395.0	9259.0
C11orf39	40209.0	44345.0	47019.0	12296.0	70787.0	58787.0	76237.0	38713.0	7898.0	31089.0	69478.0	16646.0	81795.0	44463.0	41967.0	47783.0	43908.0	72948.0	66537.0	66723.0	64599.0	50582.0	74860.0	60541.0	65905.0	75021.0	48167.0	58026.0	49817.0	76595.0	18854.0	33622.0	70035.0	40293.0	62285.0	48735.0	59411.0	47529.0	45770.0	40463.0	62372.0	61889.0	69806.0	42017.0	44999.0	59527.0	69840.0	14495.0	6002.0
ACTG2	52679.0	86884.0	43587.0	34324.0	84996.0	88418.0	53899.0	78769.0	50043.0	43261.0	80692.0	31778.0	75414.0	37645.0	68545.0	75879.0	35137.0	79042.0	74569.0	80978.0	28223.0	73456.0	44478.0	29610.0	34015.0	43466.0	51433.5	32521.0	28450.0	27163.0	58195.0	87020.0	40389.0	58692.0	41071.0	78999.0	72555.0	20143.0	78699.0	52200.0	89388.0	72565.0	73002.0	44280.0	31278.0	63985.0	63131.0	45350.0	50661.0
LANCL3	2343.0	1736.0	12736.0	8264.0	2690.0	3776.0	1374.0	1963.0	43529.0	3313.0	1492.0	5069.0	9295.0	1987.0	444.0	1870.0	3661.0	4966.0	605.0	17905.0	1168.0	1531.0	5173.0	3018.0	2586.0	8586.0	1516.0	7964.0	2976.0	958.0	6680.0	2141.0	1242.0	1927.0	43378.0	2310.0	6384.0	43391.0	11517.0	32495.0	1373.0	63072.0	667.0	7575.0	1484.0	2510.0	797.0	1775.0	2532.0
C11orf35	40925.0	51169.0	81135.0	62281.0	26399.0	35050.0	46909.0	65789.0	59042.0	70729.0	44056.0	52219.0	65182.0	79116.0	61768.0	25251.0	60070.0	24865.0	26038.0	74832.0	28812.0	42750.0	36034.0	81176.0	43454.0	49833.0	17596.0	39197.0	16131.0	64367.0	59019.0	48466.0	65769.0	56634.0	41833.0	33068.0	82805.0	33313.0	73352.0	28940.0	79363.0	60420.0	65077.0	37289.0	51675.0	45415.0	72547.0	74302.0	57181.0
OLIG2	5900.0	1605.0	31255.0	4239.0	3792.0	7468.0	2423.0	1763.0	822.0	3289.0	3141.0	1869.0	4921.0	5900.0	62662.0	15387.0	8053.0	1853.0	2621.0	14036.0	5085.0	6207.0	1590.0	10630.0	10024.0	5071.0	6917.0	704.0	3637.0	7185.0	741.0	657.0	8168.0	3774.0	27728.0	7654.0	7539.0	4374.0	4569.0	2990.0	6470.0	3895.0	16406.0	12363.0	36036.0	733.0	3310.0	2196.0	3127.0
C11orf30	58102.0	32603.0	72241.0	68447.0	33115.0	35758.0	88292.0	57347.0	48544.0	74981.0	33883.0	32783.0	42381.0	77245.0	60493.0	68214.0	57114.0	48101.0	45550.0	64040.0	62318.0	30583.0	31014.0	81248.0	70084.0	57296.0	68908.0	85907.0	49695.0	45636.0	59491.0	65606.0	59228.0	62712.0	12882.0	80441.0	34131.0	58299.0	84758.0	46677.0	82223.0	56498.0	68378.0	25879.0	81066.0	62703.0	27306.0	73178.0	34780.0
OLIG3	56451.0	47564.0	67216.0	53312.0	20689.0	27337.0	23303.0	23998.0	63833.0	67079.0	46664.0	31693.0	32571.0	34420.0	57552.0	69852.0	70821.0	62390.0	67528.0	68615.0	51412.0	64971.0	64049.0	47714.0	58260.0	62884.0	37247.0	66186.0	45947.0	35446.0	40398.0	36381.0	64629.0	43440.0	45056.0	58547.0	37576.0	42958.0	66717.0	55352.0	32885.0	67153.0	50676.0	29831.0	52159.0	45314.0	58235.0	35588.0	70075.0
SEMG2	29006.0	55665.0	38979.0	61527.0	84548.0	48051.0	39226.0	23942.0	78525.0	41834.0	35592.0	17362.0	38052.0	37890.0	33070.0	16006.0	55627.0	69466.0	68911.0	31901.0	54965.0	50369.0	35006.0	79939.0	23173.0	49885.0	33826.0	53307.0	73959.0	72281.0	60015.0	45488.0	53299.0	49965.0	65620.0	38808.0	46671.0	49277.0	57843.0	44925.0	50379.0	55270.0	36734.0	51641.0	46479.0	33370.0	26986.0	53414.0	78380.0
EN2	51364.0	75997.0	87795.0	64884.0	71580.0	81327.0	85292.0	80904.0	72014.0	84787.0	77739.0	70165.0	86237.0	88412.0	75359.0	54444.0	75393.0	75573.0	32822.0	88155.0	73288.0	82982.0	13931.0	79816.0	57339.0	76977.0	40627.0	83381.0	58371.0	70978.0	72892.0	84473.0	88229.0	86047.0	87626.0	84788.0	88266.0	71977.0	88462.0	79112.0	88703.0	87837.0	87143.0	64083.0	87783.0	74362.0	24250.0	88557.0	83396.0
LMBRD1	58208.0	73489.0	31548.0	72385.0	78619.0	77018.0	74594.0	64061.0	51073.0	80089.0	68221.0	32232.0	44425.0	62503.0	27356.0	49952.0	72388.0	80803.0	73227.0	75843.0	84809.0	69462.0	78697.0	20698.0	61321.0	35488.0	80789.0	52314.0	81047.0	69164.0	46248.0	37466.0	22271.0	67337.0	16464.0	30599.0	41054.0	78316.0	24688.0	53835.0	31612.0	38467.0	45354.0	84824.0	52859.0	55429.0	78021.0	50451.0	81324.0
DAZL	8841.0	2484.0	1144.0	5771.0	12500.0	18119.0	3861.0	5638.0	5925.0	10435.0	1423.0	3143.0	15034.0	3883.0	2303.0	3658.0	3554.0	3060.0	9531.0	6490.0	3414.0	5624.0	10906.0	10498.0	58096.0	4397.0	5884.0	15135.0	6180.0	1918.0	88423.0	1597.0	5365.0	8331.0	39626.0	11043.0	7384.0	9433.0	4257.0	3795.0	5857.0	16934.0	14368.0	16577.0	6476.0	2245.0	4661.0	4910.0	5170.0
SRP14	47397.0	73056.0	40847.0	24104.0	57683.0	40556.0	44419.0	58510.0	20109.0	28182.0	71980.0	67910.0	50997.0	28583.0	71134.0	71780.0	68591.0	61412.0	39456.0	68812.0	60766.0	57416.0	66517.0	32807.0	23162.0	21264.0	74144.0	15699.0	26449.0	31065.0	26842.0	62213.0	23289.0	33879.0	89663.0	45953.0	60503.0	69791.0	19823.0	82368.0	13149.0	56297.0	30147.0	51138.0	20844.0	35299.0	78632.0	64578.0	72394.0
BCAT2	22161.0	48563.0	14755.0	52216.0	16043.0	26596.0	30572.0	25019.0	47495.0	33694.0	29072.0	34756.0	23947.0	30845.0	15969.0	10582.0	19380.0	19963.0	18211.0	26076.0	25121.0	23066.0	19879.0	18806.0	12702.0	38016.0	20925.0	24867.0	49419.0	29482.0	12111.0	16685.0	35094.0	24437.0	61490.0	11017.0	51751.0	19359.0	20738.0	19079.0	22616.0	15557.0	12242.0	30097.0	33641.0	40948.0	18498.0	12186.0	30012.0
BCAT1	4855.0	45686.0	79482.0	85373.0	4203.0	89559.0	85724.0	89719.0	5070.0	85103.0	42768.0	4993.0	11072.0	86022.0	82574.0	88303.0	89665.0	82391.0	14943.0	1519.0	22039.0	3600.0	88449.0	68176.0	6503.0	18680.0	28608.0	3587.0	1019.0	86119.0	8254.0	44176.0	2763.0	58928.0	36134.0	43832.0	87833.0	89716.0	3101.0	89222.0	21717.0	18546.0	3272.0	29411.0	89676.0	4027.0	87797.0	86933.0	31047.0
TAS2R13	53256.0	62431.0	51465.0	51934.0	68246.0	40763.0	63552.0	68753.0	45025.0	67355.0	47958.0	47818.0	53320.0	74023.0	68011.0	48598.0	67300.0	55399.0	46507.0	53872.0	31075.0	52264.0	61382.0	74314.0	57454.0	68509.0	49266.0	62603.0	59361.0	38801.0	49315.0	53291.0	65730.0	66477.0	64203.0	53015.0	53531.0	62086.0	58506.0	60969.0	51617.0	45696.0	46616.0	35024.0	66613.0	64752.0	62310.0	42686.0	31076.0
TMEM9B	61115.0	82007.0	59989.0	81078.0	84698.0	78080.0	82244.0	85724.0	85029.0	70868.0	55105.0	81607.0	74799.0	83527.0	54746.0	69612.0	74779.0	84691.0	80519.0	67919.0	82632.0	70005.0	69237.0	48035.0	60979.0	53411.0	77747.0	71316.0	80637.0	84947.0	47242.0	53336.0	40035.0	51232.0	7063.0	51644.0	82686.0	83461.0	75936.0	73594.0	46842.0	75580.0	68061.0	82522.0	74849.0	85321.0	82888.0	31294.0	73105.0
GBA2	37017.0	37351.0	34816.0	36649.0	6950.0	41404.0	40969.0	25939.0	25879.0	19293.0	31773.0	50039.0	20172.0	25394.0	16024.0	40288.0	18056.0	23373.0	22753.0	10329.0	21986.0	21910.0	22241.0	46392.0	40920.0	16799.0	28564.0	65399.0	76147.0	10699.0	14176.0	31295.0	22200.0	14323.0	36048.0	26371.0	50271.0	28095.0	23495.0	48835.0	47458.0	16830.0	46968.0	19988.0	9245.0	32798.0	38074.0	52524.0	48075.0
PCDHGC4	61924.0	62280.0	51304.0	41185.0	53671.0	67590.0	76284.0	48395.0	59687.0	64228.0	73567.0	59937.0	28262.0	65999.0	64941.0	42994.0	69427.0	68580.0	57386.0	25503.0	49973.0	64021.0	22378.0	60702.0	32305.0	41595.0	59945.0	35914.0	69982.0	24313.0	52741.0	56746.0	57083.0	56502.0	70724.0	43001.0	70420.0	62283.0	45436.0	65382.0	38671.0	72654.0	43179.0	57023.0	83280.0	55832.0	37845.0	85246.0	71811.0
AKAP5	39853.0	2695.0	19021.0	13050.0	12731.0	6983.0	21333.0	16931.0	4828.0	35859.0	14681.0	21824.0	27768.0	18782.0	16657.0	29211.0	15564.0	34892.0	10599.0	23652.0	8436.0	11425.0	66853.0	31287.0	61828.0	39884.0	19365.0	21050.0	20016.0	24371.0	24842.0	9970.0	30476.0	12632.0	32028.0	81146.0	10270.0	12415.0	27476.0	10415.0	44937.0	27326.0	27816.0	12652.0	47146.0	7287.0	23217.0	4970.0	15909.0
GTF2F1	59428.0	33398.0	62150.0	64895.0	41873.0	30105.0	65393.0	19813.0	24025.0	22944.0	37717.0	18181.0	37954.0	45883.0	17853.0	38148.0	23635.0	28584.0	18911.0	20388.0	17929.0	47568.0	26750.0	46026.0	52333.0	31030.0	80352.0	43410.0	31704.0	44429.0	70672.0	33397.0	59546.0	24347.0	82009.0	42979.0	44412.0	13652.0	78920.0	18996.0	76107.0	30269.0	36119.0	27968.0	62905.0	46393.0	35409.0	12740.0	28981.0
AKAP1	82078.0	20369.0	38494.0	74485.0	24941.0	10767.0	14588.0	63732.0	25332.0	33168.0	45282.0	36518.0	29970.0	32672.0	24562.0	18242.0	70079.0	46091.0	34522.0	22378.0	34398.0	25776.0	60860.0	28434.0	59317.0	35377.0	60677.0	76921.0	44806.0	28553.0	66935.0	34094.0	42839.0	35224.0	14739.0	30011.0	18721.0	15613.0	52635.0	39785.0	37256.0	15782.0	42721.0	42206.0	47398.0	20037.0	53905.0	69617.0	40104.0
AKAP3	86360.0	12045.0	85856.0	87272.0	28671.0	67880.0	88237.0	80011.0	55274.0	12898.0	86315.0	86451.0	89076.0	22654.0	84097.0	86116.0	89900.0	73163.0	89178.0	18643.0	88828.0	80757.0	85284.0	87824.0	25948.0	87168.0	88963.0	79399.0	82615.0	89200.0	87674.0	79158.0	81176.0	88696.0	33411.0	79271.0	87023.0	88153.0	39088.0	86958.0	81136.0	9331.0	88473.0	26080.0	89252.0	57179.0	88212.0	37271.0	84003.0
ORC1L	5745.0	1045.0	1459.0	2894.0	859.0	1330.0	1825.0	2884.0	1029.0	2841.0	3354.0	4903.0	1130.0	3887.0	8342.0	2537.0	2431.0	891.0	1636.0	4347.0	2214.0	3604.0	8265.0	2287.0	1423.0	7017.0	2766.0	2623.0	1812.0	1970.0	1281.0	4690.0	7088.0	1142.0	14984.0	1553.0	987.0	583.0	1576.0	1368.0	1573.0	1850.0	2614.0	1932.0	1176.0	7214.0	2358.0	3706.0	3350.0
AKAP8	22094.0	21716.0	63747.0	37921.0	21394.0	37618.0	20811.0	36376.0	12900.0	27565.0	17398.0	77022.0	52538.0	39873.0	12878.0	60246.0	78734.0	20474.0	64744.0	37746.0	23487.0	66481.0	66370.0	18183.0	60316.0	69339.0	58091.0	80303.0	33810.0	74557.0	70110.0	23906.0	36537.0	47083.0	8455.0	49086.0	28858.0	61433.0	46393.0	54253.0	74276.0	56704.0	17043.0	69583.0	20151.0	39605.0	22261.0	49795.0	23644.0
TPI1	13949.0	10382.0	9139.0	6932.0	5768.0	27548.0	35290.0	9785.0	12745.0	27002.0	10393.0	27896.0	7755.0	15588.0	73543.0	10976.0	65587.0	13581.0	32790.0	10693.0	27959.0	8780.0	33366.0	20852.0	36881.0	27400.0	17843.0	35782.0	37656.0	8678.0	10796.0	29357.0	54598.0	19796.0	857.0	15380.0	25078.0	12692.0	14884.0	23900.0	20205.0	28941.0	33714.0	17051.0	18572.0	14479.0	24350.0	28676.0	20107.0
ABI1	69413.0	81857.0	48443.0	80842.0	72987.0	83741.0	50306.0	78463.0	84831.0	87645.0	80979.0	79895.0	79565.0	75060.0	74485.0	76584.0	83727.0	85079.0	83546.0	84999.0	79156.0	69630.0	63213.0	80206.0	79045.0	38307.0	71389.0	74693.0	78242.0	81782.0	78970.0	80260.0	76494.0	81573.0	10700.0	69944.0	78853.0	75274.0	75770.0	78388.0	71696.0	79467.0	80650.0	85616.0	82546.0	81577.0	70626.0	55519.0	76417.0
ZNF416	79789.0	84208.0	48530.0	67537.0	70476.0	79569.0	52712.0	58016.0	67935.0	61208.0	71227.0	33634.0	60602.0	77396.0	82165.0	64267.0	72857.0	82109.0	79721.0	76545.0	77270.0	80601.0	32898.0	29410.0	72363.0	83232.0	85509.0	67980.0	84791.0	67979.0	48579.0	58627.0	78075.0	73364.0	11782.0	73856.0	77913.0	62993.0	71628.0	77053.0	56270.0	77239.0	60695.0	76284.0	58248.0	81988.0	35011.0	76581.0	84673.0
CYP26A1	2357.0	2765.0	315.0	23514.0	1813.0	3044.0	7138.0	1844.0	8299.0	4112.0	47756.0	292.0	1293.0	791.0	4457.0	4051.0	868.0	1366.0	1952.0	679.0	14487.0	762.0	840.0	275.0	1121.0	26805.0	74137.0	668.0	718.0	800.0	938.0	2306.0	1415.0	2466.0	21926.0	704.0	551.0	440.0	1466.0	8588.0	21538.0	1414.0	2752.0	805.0	1413.0	846.0	1116.0	936.0	798.0
TUBE1	11036.0	13092.0	10314.0	41221.0	21816.0	6927.0	24441.0	34867.0	41141.0	17744.0	81694.0	19395.0	12209.0	7918.0	9807.0	45548.0	4694.0	34329.0	39349.0	16162.0	16113.0	26048.0	43041.0	15010.0	11797.0	20036.0	29778.0	5047.0	11046.0	10781.0	20954.0	7664.0	3635.0	25525.0	19640.0	16160.0	2978.0	23682.0	5494.0	15615.0	11476.0	6602.0	7830.0	53531.0	4562.0	12789.0	44175.0	5753.0	5656.0
PHPT1	76048.0	46965.0	45484.0	21616.0	71520.0	27172.0	74358.0	74929.0	42759.0	10952.0	56371.0	45573.0	31226.0	53770.0	50428.0	29608.0	34218.0	39308.0	24849.0	39583.0	77114.0	64555.0	38634.0	54472.0	44211.0	13037.0	76933.0	73609.0	45202.0	24042.0	24717.0	43196.0	30024.0	52183.0	10407.0	59583.0	44672.0	34425.0	28905.0	20865.0	32955.0	78448.0	51106.0	48643.0	27137.0	23545.0	45236.0	67794.0	56391.0
SPATA12	19816.0	31851.0	36061.0	42879.0	22455.0	28150.0	29876.0	24846.0	50464.0	45856.0	58843.0	22607.0	64870.0	71480.0	47884.0	35338.0	29986.0	27304.0	49250.0	65197.0	43618.0	44494.0	40926.0	31526.0	26065.0	40589.0	23467.0	50597.0	46519.0	75600.0	44422.0	20162.0	17963.0	77411.0	70917.0	49373.0	63580.0	23247.0	53133.0	52398.0	54817.0	38510.0	51508.0	67559.0	33536.0	58496.0	60809.0	43719.0	21690.0
NOVA2	67497.0	78569.0	63344.0	77410.0	79122.0	79638.0	83846.0	78338.0	78306.0	75633.0	84389.0	65158.0	72152.0	82960.0	76368.0	53250.0	73251.0	70188.0	82091.0	75635.0	72896.0	84729.0	74402.0	72226.0	54810.0	53281.0	72636.0	71540.0	65160.0	81837.0	70459.0	82464.0	81519.0	80495.0	65798.0	80300.0	66645.0	63524.0	81272.0	72189.0	72563.0	53681.0	78286.0	68920.0	67892.0	81055.0	76837.0	79673.0	75938.0
NOVA1	16339.0	24679.0	3381.0	2995.0	6313.0	9103.0	55999.0	9688.0	28212.0	3256.0	51533.0	2284.0	2726.0	77806.0	27614.0	3292.0	10576.0	1774.0	2556.0	7921.0	1788.0	18148.0	3359.0	1330.0	61306.0	82456.0	85929.0	3204.0	3643.0	80221.0	1956.0	5642.0	2366.0	3669.0	67155.0	2178.0	42003.0	2869.0	13451.0	2235.0	5446.0	2776.0	12181.0	11118.0	3722.0	9650.0	3424.0	1816.0	21682.0
HSP90B1	43945.0	36764.0	8568.0	38677.0	28782.0	18641.0	69397.0	57203.0	48102.0	28249.0	19354.0	55610.0	14317.0	24642.0	35845.0	16463.0	15231.0	18873.0	42686.0	23572.0	44848.0	30734.0	25298.0	60568.0	16348.0	4942.0	23145.0	26609.0	49166.0	25575.0	62066.0	11781.0	7620.0	14433.0	4122.0	43490.0	11652.0	73458.0	34189.0	15975.0	21113.0	34266.0	21624.0	18849.0	49541.0	8552.0	11149.0	4879.0	7632.0
RNF130	78997.0	78064.0	80039.0	78132.0	75238.0	69351.0	57488.0	68897.0	82912.0	78188.0	45688.0	69606.0	83764.0	36270.0	37301.0	77365.0	66925.0	84860.0	71592.0	79277.0	76724.0	68711.0	58091.0	43024.0	59222.0	59410.0	68079.0	73093.0	85478.0	37646.0	70466.0	71168.0	76994.0	62041.0	18189.0	59222.0	68744.0	76746.0	79629.0	80969.0	74034.0	81220.0	77762.0	76683.0	74526.0	51430.0	79735.0	53631.0	72121.0
KBTBD6	27739.0	31954.0	11580.0	19513.0	68104.0	42621.0	53944.0	14659.0	28189.0	16131.0	15997.0	53480.0	16836.0	53173.0	78036.0	25166.0	25173.0	28390.0	40395.0	11473.0	54852.0	79022.0	33683.0	19105.0	74436.0	79436.0	83204.0	13970.0	81786.0	83289.0	27327.0	2391.0	45032.0	34675.0	45353.0	45556.0	66870.0	23840.0	56566.0	28725.0	16578.5	42396.0	65618.0	49232.0	67791.0	46644.0	34422.0	30322.0	18455.0
PEG10	15192.0	4405.0	13866.0	10190.0	7210.0	6603.0	29780.0	15445.0	1476.0	6469.0	69875.0	5179.0	2234.0	42158.0	2083.0	5746.0	6956.0	8174.0	9011.0	12943.0	56492.0	55176.0	3899.0	14162.0	10378.0	1894.0	3546.0	72717.0	16020.0	22071.0	23668.0	2427.0	41311.0	64388.0	47885.0	6769.0	63056.0	13185.0	39976.0	11595.0	49291.0	30889.0	16043.0	3054.0	35829.0	3587.0	6851.0	7985.0	16425.0
MORG1	33738.0	4242.0	35237.0	39114.0	9116.0	31985.0	20316.0	44973.0	10704.0	29767.0	35648.0	21553.0	23771.0	75030.0	15882.0	14628.0	25697.0	16850.0	4509.0	4413.0	14364.0	23966.0	22227.0	28039.0	31443.0	69937.0	48746.0	13053.0	10309.0	59707.0	62741.0	10833.0	30860.0	35112.0	12800.0	27900.0	53451.0	25427.0	53165.0	17122.0	28101.0	25816.0	30745.0	42226.0	21580.0	30565.0	24516.0	67192.0	25827.0
OVGP1	69039.0	83540.0	82904.0	74702.0	46276.0	75050.0	88904.0	34052.0	46286.0	87672.0	76469.0	87384.0	74275.0	85536.0	42362.0	57716.0	77158.0	79451.0	78215.0	87054.0	89186.0	82908.0	76175.0	88105.0	58219.0	61769.0	79037.0	90237.0	24417.0	86891.0	87378.0	69264.0	82777.0	85537.0	32878.0	77519.0	86666.0	74419.0	90228.0	51302.0	84501.0	64094.0	51608.0	63770.0	30613.0	80346.0	90320.0	15896.0	68144.0
STRN	80238.0	29442.0	67621.0	68425.0	17747.0	37518.0	31557.0	77672.0	61724.0	45710.0	25252.0	26240.0	35256.0	38265.0	70242.0	20715.0	67556.0	41390.0	5165.0	57575.0	17830.0	22982.0	68021.0	85308.0	81382.0	65865.0	15101.0	29038.0	56764.0	36870.0	78506.0	31893.0	75019.0	48185.0	66156.0	57903.0	23579.0	61786.0	75101.0	61188.0	65679.0	58028.0	66801.0	21849.0	49526.0	66193.0	43396.0	37403.0	27343.0
CETN3	8475.0	9917.0	5396.0	25021.0	29934.0	13678.0	16952.0	20290.0	14489.0	11883.0	16960.0	32366.0	11838.0	17476.0	32551.0	7157.0	23029.0	22056.0	43817.0	8369.0	13603.0	62917.0	9119.0	5997.0	5867.0	30837.0	46376.0	10878.0	6087.0	18782.0	22033.0	9037.0	4626.0	6367.0	41941.0	5455.0	21869.0	13437.0	2780.0	5896.0	2894.0	12149.0	18955.0	29669.0	4099.0	5143.0	21207.0	29353.0	9686.0
CX3CR1	1571.0	8550.0	247.0	11616.0	4214.0	958.0	1245.0	696.0	5893.0	6266.0	866.0	1188.0	15962.0	2166.0	317.0	383.0	831.0	18244.0	912.0	28919.0	34212.0	82.0	2769.0	7119.0	2707.0	202.0	276.0	5421.0	10876.0	2791.0	1020.0	461.0	20130.0	2524.0	287.0	695.0	5124.0	50374.0	5350.0	353.0	3880.0	3867.0	551.0	3803.0	4545.0	4903.0	1935.0	111.0	8961.0
CETN1	58470.0	34735.0	57679.0	30146.0	34808.0	66201.0	46350.0	33204.0	52796.0	45469.0	43564.0	27714.0	10111.0	57431.0	61303.0	61273.0	42517.0	47684.0	36317.0	23635.0	59489.0	51958.0	73267.0	42094.0	52983.0	47872.0	44228.0	37130.0	51457.5	43308.0	59357.0	65731.0	39729.0	67116.0	83206.0	44102.0	51557.0	46547.0	46712.0	42434.0	48251.0	22611.0	30592.0	48221.0	56077.0	77114.0	42459.0	29398.0	53763.0
LTC4S	89210.0	90004.0	89203.0	89521.0	88746.0	88506.0	88619.0	88961.0	89819.0	85478.0	44061.0	87804.0	89928.0	89910.0	87924.0	75828.0	86309.0	88266.0	80606.0	89489.0	88477.0	84382.0	76739.0	85660.0	88816.0	82442.0	75478.0	88760.0	89656.0	89720.0	89049.0	78191.0	89511.0	86679.0	63041.0	87266.0	89178.0	89152.0	90187.0	89221.0	89037.0	89161.0	86443.0	89872.0	77010.0	89473.0	87228.0	82251.0	90017.0
VSX1	81546.0	88351.0	76556.0	84008.0	29632.0	66594.0	78997.0	71372.0	56099.0	79556.0	87316.0	41139.0	69479.0	69456.0	66057.0	55865.0	74138.0	83246.0	67906.0	83856.0	80181.0	73959.0	81254.0	75631.0	69512.0	84703.0	88653.0	83975.0	54538.0	81855.0	62078.0	25523.0	81462.0	85405.0	52793.0	60799.0	84797.0	82669.0	71697.0	84225.0	72734.0	72865.0	63094.0	51386.0	81585.0	23654.0	65922.0	88105.0	44076.0
DIO1	11754.0	1802.0	2391.0	84150.0	420.0	868.0	5924.0	3246.0	45.0	88653.0	485.0	37419.0	2444.0	1157.0	946.0	75484.0	1410.0	83332.0	242.0	45384.0	884.0	389.0	8350.0	2358.0	475.0	1637.0	864.0	995.0	925.0	10331.0	33561.0	9691.0	3260.0	1213.0	9388.0	599.0	705.0	75533.0	2748.0	3051.0	5201.0	4043.0	2516.0	1435.0	2543.0	1587.0	5146.0	74791.0	603.0
H3F3A	87411.0	52133.0	73852.0	78319.0	62053.0	53149.0	73761.0	86321.0	54333.0	78225.0	81331.0	73773.0	56170.0	54011.0	77256.0	79256.0	86895.0	79165.0	80452.0	73975.0	39705.0	81577.0	81318.0	81101.0	84285.0	77350.0	83065.0	81133.0	84447.0	79927.0	78460.0	74012.0	48310.0	82625.0	90133.0	82575.0	79570.0	83645.0	82268.0	36879.0	68010.0	81908.0	82166.0	78334.0	66042.0	66700.0	78836.0	59283.0	70482.0
DIO3	30044.0	42161.0	85712.0	25907.0	17021.0	10827.0	63539.0	56318.0	22749.0	64298.0	13534.0	49497.0	73572.0	8862.0	66768.0	31846.0	23992.0	26957.0	64509.0	38604.0	13541.0	39815.0	82257.0	32450.0	80030.0	31729.0	37831.0	19718.0	29222.0	39285.0	14990.0	27841.0	47896.0	32799.0	67444.0	37743.0	24785.0	13664.0	22291.0	15514.0	28057.0	32489.0	50653.0	48078.0	32137.0	83888.0	55342.0	38221.0	47965.0
CCL21	63738.0	86947.0	69656.0	52391.0	86288.0	61257.0	66415.0	68181.0	74180.0	66349.0	68547.0	61629.0	75065.0	80629.0	75608.0	68109.0	64836.0	72674.0	75020.0	75750.0	53758.0	62336.0	67914.0	60009.0	67117.0	67059.0	64809.0	72098.0	59202.0	62867.0	47486.0	72863.0	63963.0	71889.0	45748.0	69444.0	68492.0	51072.0	61233.0	65212.0	67906.0	60302.0	70616.0	87067.0	62614.0	73522.0	71372.0	70113.0	56312.0
CCL20	236.0	5414.0	14122.0	3890.0	3568.0	1848.0	2043.0	2020.0	4466.0	67112.0	561.0	79034.0	828.0	7356.0	632.0	634.0	86157.0	7125.0	2395.0	1383.0	8115.0	387.0	65990.0	57041.0	10938.0	482.0	99.0	16131.0	5458.0	761.0	4202.0	10591.0	29072.0	872.0	25249.0	5836.0	370.0	5861.0	503.0	15891.0	384.0	82317.0	3480.0	54693.0	780.0	87245.0	14958.0	32474.0	30133.0
CCL23	75903.0	85291.0	72915.0	80360.0	86144.0	85859.0	83843.0	86992.0	79062.0	87937.0	63668.0	89501.0	88210.0	45535.0	82685.0	80868.0	86000.0	88519.0	84894.0	83458.0	70241.0	49177.0	83295.0	67553.0	22452.0	25840.0	46605.0	78924.0	52860.0	65884.0	82242.0	85201.0	42664.0	44318.0	32395.0	85131.0	32444.0	70788.0	56107.0	63997.0	32004.0	65716.0	48175.0	83248.0	42519.0	89044.0	68741.0	73977.0	80598.0
CCL22	44851.0	61217.0	83288.0	54908.0	77248.0	78857.0	71320.0	45671.0	61899.0	71267.0	71766.0	45797.0	79632.0	85119.0	61025.0	52772.0	61086.0	57675.0	75029.0	65563.0	57980.0	85090.0	65426.0	70848.0	71483.0	64703.0	78460.0	66241.0	64026.0	67251.0	80139.0	67443.0	73675.0	79119.0	30608.0	71738.0	66663.0	26705.0	83647.0	69317.0	84175.0	82609.0	76666.0	86167.0	82867.0	74897.0	53095.0	75715.0	62056.0
CCL27	5610.0	20648.0	24600.0	14998.0	15856.0	9609.0	23748.0	13537.0	9409.0	34303.0	51607.0	68271.0	28621.0	55107.0	38073.0	30099.0	37245.0	17529.0	27460.0	12967.0	16524.0	63140.0	50142.0	32136.0	66901.0	24262.0	77523.0	13684.0	23260.0	31977.0	9622.0	39288.0	30117.0	17728.0	65813.0	81447.0	32645.0	17966.0	18271.0	8389.0	27390.0	25136.0	55367.0	14976.0	26954.0	7915.0	19433.0	77119.0	13609.0
CCL26	3420.0	32784.0	12575.0	6798.0	6021.0	46510.0	2305.0	7869.0	3902.0	3741.0	2939.0	8146.0	27363.0	3160.0	4300.0	17965.0	5912.0	8423.0	2285.0	5613.0	2950.0	3819.0	4143.0	4061.0	1556.0	8012.0	1887.0	4048.0	2020.0	1879.0	3855.0	78384.0	6848.0	5661.0	28581.0	20683.0	3907.0	2692.0	2187.0	2269.0	10301.0	24799.0	2750.0	12299.0	7786.0	4915.0	1973.0	4945.0	3515.0
SLC23A1	15645.0	3315.0	48284.0	67003.0	38318.0	770.0	6940.0	14052.0	1071.0	12229.0	2793.0	3512.0	4147.0	15349.0	5302.0	9358.0	4169.0	11134.0	7701.0	23746.0	7263.0	11514.0	2288.0	17009.0	15721.0	9215.0	3401.0	6398.0	83558.0	53666.0	88590.0	3839.0	69371.0	6126.0	42706.0	11117.0	58151.0	7390.0	85835.0	17656.0	7565.0	18384.0	6679.0	13125.0	11963.0	6015.0	70774.0	2927.0	59311.0
ALPK3	24488.0	30158.0	61874.0	36141.0	43097.0	30763.0	43309.0	36723.0	34535.0	66819.0	24694.0	22404.0	30400.0	33147.0	32565.0	29350.0	79619.0	26494.0	41799.0	31774.0	53828.0	78978.0	31451.0	51846.0	48551.0	42414.0	34295.0	43814.0	28746.0	27434.0	27540.0	30890.0	58496.0	48378.0	76579.0	28883.0	46162.0	17046.0	51946.0	59022.0	33892.0	7330.0	50346.0	53607.0	68219.0	26017.0	26534.0	81949.0	17471.0
EFEMP2	74849.0	82788.0	55113.0	28001.0	81889.0	77271.0	80003.0	71091.0	83524.0	35836.0	56505.0	51756.0	50581.0	86714.0	64202.0	78067.0	78875.0	34753.0	47737.0	83111.0	80346.0	69596.0	24045.0	62965.0	80005.0	31102.0	35561.0	24244.0	76319.0	79040.0	45926.0	78179.0	81747.0	87309.0	25637.0	78025.0	85781.0	21227.0	42857.0	22994.0	63644.0	47298.0	86545.0	37860.0	87701.0	35063.0	37735.0	22349.0	81243.0
C8orf46	20067.0	13141.0	7883.0	61753.0	18250.0	2669.0	5911.0	15156.0	14181.0	11149.0	28586.0	17597.0	70941.0	11788.0	9564.0	14963.0	8700.0	11735.0	13771.0	28015.0	50958.0	10345.0	9886.0	17936.0	11966.0	2915.0	12900.0	6789.0	9563.0	56444.0	23145.0	4838.0	3906.0	26040.0	32463.0	18891.0	4800.0	5482.0	5030.0	3692.0	21461.0	17422.0	33516.0	8412.0	10778.0	8079.0	16207.0	5195.0	61056.0
UCK2	9928.0	14073.0	21908.0	18197.0	4885.0	26479.0	21566.0	15411.0	8378.0	19364.0	43298.0	44903.0	19630.0	14242.0	9126.0	70930.0	26746.0	6777.0	49980.0	27223.0	2823.0	31184.0	36692.0	22149.0	14347.0	36657.0	13946.0	47095.0	10047.0	12627.0	20396.0	17421.0	41674.0	69935.0	7454.0	16176.0	11440.0	7336.0	30495.0	42278.0	12029.0	22424.0	36888.0	31165.0	20762.0	21594.0	14438.0	17493.0	11483.0
PRPF39	75927.0	36689.0	31677.0	50885.0	50804.0	62338.0	37846.0	76286.0	40927.0	21229.0	45142.0	25297.0	50002.0	63760.0	58702.0	70684.0	75741.0	64272.0	60405.0	26807.0	28280.0	41214.0	83555.0	73369.0	41429.0	24990.0	73076.0	62627.0	65259.0	46429.0	51348.0	44362.0	32566.0	41405.0	18303.0	77576.0	20952.0	17316.0	21256.0	72822.0	75025.0	70684.0	20235.0	72125.0	10205.0	58722.0	39148.0	70008.0	66713.0
C8orf41	58549.0	19781.0	57793.0	48575.0	33759.0	41682.0	25417.0	70436.0	43390.0	38677.0	78749.0	34801.0	32892.0	49990.0	66806.0	67728.0	73670.0	41033.0	65631.0	53534.0	76808.0	52029.0	34503.0	16802.0	39553.0	14784.0	48271.0	46959.0	23085.0	56835.0	37241.0	14566.0	35552.0	29259.0	21681.0	44032.0	18271.0	59696.0	42301.0	56625.0	11582.0	65905.0	57026.0	68504.0	25312.0	50203.0	23313.0	65041.0	20490.0
C8orf40	70664.0	79753.0	40850.0	78819.0	22726.0	31504.0	29460.0	52683.0	80182.0	28564.0	33787.0	65396.0	84458.0	65955.0	31124.0	74012.0	50933.0	69382.0	71130.0	74244.0	82034.0	42335.0	65095.0	63823.0	61400.0	32981.0	34065.0	64626.0	35477.0	75656.0	49861.0	27222.0	45279.0	79625.0	13604.0	38904.0	81796.0	72369.0	23759.0	80478.0	33909.0	53357.0	19655.0	81343.0	50574.0	76117.0	80708.0	35077.0	70585.0
TMSL3	79192.0	83076.0	76414.0	81785.0	80815.0	86110.0	87142.0	72242.0	81944.0	81071.0	79737.0	84757.0	86394.0	74772.0	46932.0	66732.0	81727.0	82559.0	73501.0	85995.0	88063.0	85646.0	86406.0	78974.0	73234.0	70486.0	59076.0	71999.0	82850.0	83159.0	79283.0	77647.0	86557.0	80274.0	23942.0	73827.0	84622.0	74682.0	80472.0	84268.0	51090.0	89556.0	46906.0	83549.0	67007.0	85720.0	82273.0	87968.0	87123.0
FAM70A	2640.0	43918.0	5777.0	1710.0	67577.0	1523.0	1051.0	1038.0	1644.0	1085.0	105.0	4794.0	31689.0	71130.0	514.0	857.0	184.0	3248.0	1618.0	78257.0	1102.0	511.0	928.0	5362.0	17295.0	249.0	1828.0	418.0	2238.0	58567.0	11873.0	218.0	1020.0	8884.0	4427.0	808.0	4681.0	1557.0	1007.0	295.0	3108.0	362.0	16016.0	2624.0	181.0	11570.0	411.0	1091.0	7331.0
BRF2	73057.0	83803.0	71578.0	68357.0	55594.0	71143.0	58952.0	69162.0	69976.0	50591.0	73362.0	69701.0	86681.0	70017.0	67075.0	77221.0	77795.0	52571.0	72987.0	76291.0	80042.0	84481.0	55926.0	22838.0	65392.0	75302.0	70247.0	63927.0	39673.0	82787.0	70927.0	19008.0	74859.0	72303.0	50062.0	64220.0	85007.0	74392.0	62970.0	77703.0	27568.0	78857.0	56773.0	80913.0	78240.0	64849.0	22541.0	77747.0	72149.0
BRF1	41426.0	30333.0	74381.0	65629.0	33391.0	70066.0	60344.0	28135.0	58443.0	52493.0	25256.0	82536.0	71448.0	66771.0	41621.0	84761.0	55162.0	85004.0	81148.0	84418.0	68555.0	47380.0	70542.0	61040.0	35508.0	82792.0	34384.0	71333.0	34125.0	42861.0	34342.0	45432.0	84012.0	52458.0	31198.0	60842.0	80212.0	25098.0	66997.0	84125.0	74562.0	82988.0	28589.0	54496.0	68915.0	85445.0	19497.0	79326.0	58035.0
FSIP1	31831.0	59567.0	13623.0	16284.0	80682.0	12537.0	16771.0	7327.0	6270.0	16325.0	71615.0	36976.0	32210.0	3013.0	43934.0	18049.0	32697.0	19653.0	18032.0	10189.0	16914.0	72227.0	84617.0	15524.0	11975.0	44570.0	71577.0	12771.0	6631.0	17515.0	53738.0	28636.0	6762.0	13884.0	86535.0	23142.0	12971.0	42029.0	33629.0	12374.0	12797.0	39147.0	21996.0	35784.0	18290.0	9664.0	82003.0	12997.0	50239.0
DNAJC9	19723.0	23749.0	25903.0	31965.0	15632.0	41279.0	33040.0	18341.0	8334.0	18697.0	30580.0	18835.0	19663.0	26600.0	32678.0	79099.0	32133.0	10143.0	41262.0	45710.0	39836.0	23433.0	49756.0	17551.0	46236.0	27681.0	53668.0	19739.0	19276.0	24756.0	21186.0	66858.0	25710.0	36668.0	3378.0	49561.0	25620.0	13005.0	13948.0	47416.0	23995.0	21001.0	35109.0	32240.0	21666.0	42927.0	25580.0	20890.0	20273.0
MB	4217.0	4962.0	30504.0	22997.0	16395.0	1534.0	2379.0	4952.0	3792.0	17645.0	1990.0	1946.0	8011.0	2762.0	1461.0	1215.0	3084.0	5408.0	2791.0	877.0	6697.0	3642.0	10511.0	2549.0	10853.0	33137.0	1617.0	21312.0	18289.0	3067.0	6659.0	1260.0	10335.0	4068.0	19875.0	2494.0	4488.0	5573.0	48722.0	19726.0	2801.0	23270.0	4598.0	9733.0	4212.0	20285.0	67990.0	1281.0	5266.0
DNAJC4	37631.0	50717.0	81308.0	79729.0	39306.0	74540.0	52969.0	48564.0	73688.0	69685.0	46741.0	59511.0	76843.0	81079.0	65644.0	75258.0	77748.0	71975.0	84294.0	56440.0	75662.0	62710.0	48023.0	78951.0	51530.0	53481.0	45051.0	82135.0	37597.0	79723.0	69426.0	52465.0	76005.0	85051.0	71223.0	47982.0	82162.0	53240.0	70305.0	68892.0	79239.0	61181.0	74685.0	68974.0	84147.0	75206.0	70363.0	72654.0	74544.0
DNAJC5	59951.0	51858.0	62353.0	47582.0	78306.0	75900.0	38441.0	42961.0	76475.0	43553.0	34438.0	40768.0	66336.0	65932.0	71224.0	50720.0	73894.0	27584.0	39918.0	39230.0	57630.0	82864.0	33248.0	71582.0	75894.0	49831.0	53974.0	77003.0	76675.0	45990.0	43872.0	68138.0	84194.0	37593.0	41571.0	53965.0	84203.0	69834.0	80542.0	44767.0	75705.0	48323.0	76174.0	30738.0	80348.0	69941.0	19185.0	36529.0	50514.0
DNAJC6	10864.0	8703.0	5901.0	12748.0	25019.0	42684.0	6969.0	6254.0	19404.0	14536.0	24442.0	19203.0	19943.0	15839.0	14241.0	6587.0	16143.0	5772.0	35362.0	12132.0	8977.0	28188.0	17370.0	18634.0	29164.0	26064.0	16056.0	13159.0	14185.0	15276.0	14256.0	14487.0	45736.0	14082.0	74727.0	20240.0	7666.0	13158.0	58069.0	20270.0	35542.0	11532.0	30247.0	6722.0	35218.0	11595.0	13446.0	23209.0	10776.0
DNAJC7	4169.0	4643.0	18596.0	4799.0	5954.0	14204.0	26123.0	24676.0	8576.0	16314.0	15475.0	14582.0	12371.0	4500.0	23530.0	7993.0	9908.0	22024.0	6996.0	6628.0	16000.0	15229.0	53997.0	21879.0	10724.0	7693.0	5621.0	16207.0	6098.0	6033.0	21277.0	32647.0	14548.0	8373.0	337.0	12625.0	6599.5	10872.0	12796.0	15637.0	15888.0	21283.0	10918.0	16265.0	17026.0	16282.0	22837.0	21579.0	14384.0
DNAJC1	54277.0	43027.0	58924.0	17365.0	61262.0	59101.0	17035.0	18225.0	80577.0	70841.0	50007.0	63770.0	63661.0	18213.0	23484.0	78258.0	59784.0	58453.0	17708.0	71319.0	64382.0	30484.0	48560.0	31810.0	51540.0	6633.0	43075.0	53890.0	39031.0	15948.5	40457.0	70514.0	25590.0	2575.0	6236.0	56089.0	38195.0	23153.0	26015.0	57293.0	21198.0	83583.0	32439.0	59410.0	15748.0	23677.0	17088.0	38955.0	55113.0
DNAJC3	72321.0	70455.0	55888.0	39477.0	59803.0	74840.0	29824.0	18711.0	28779.0	68780.0	6659.0	61326.0	24333.0	53675.0	81296.0	32069.0	80158.0	52485.0	25097.0	37934.0	50464.0	26581.0	15161.0	61205.0	63004.0	31942.0	12742.0	51274.0	73823.0	56322.0	56657.0	83679.0	46706.0	55165.0	49997.0	73932.0	21211.0	56250.0	83654.0	30362.0	57885.0	84870.0	16838.0	47371.0	80935.0	48468.0	29020.0	64581.0	25362.0
SLC18A3	46623.0	13763.0	55470.0	30302.0	41245.0	52998.0	69440.0	35519.0	34812.0	27039.0	42116.0	36956.0	60046.0	53482.0	56058.0	62333.0	59400.0	33058.0	54997.0	45628.0	63341.0	51777.0	62547.0	69081.0	69511.0	46096.0	56941.0	69116.0	54168.0	55448.0	51122.0	49054.0	48586.0	64967.0	37065.0	63496.0	68360.0	50741.0	73082.0	54583.0	48879.0	35372.0	41883.0	42384.0	40312.0	54426.0	57578.0	55694.0	42367.0
SLC18A2	59717.0	55988.0	11521.0	36912.0	76510.0	19633.0	38135.0	52579.0	3242.0	39019.0	30601.0	76016.0	61425.0	50102.0	28179.0	24907.0	39270.0	34752.0	31707.0	68898.0	25531.0	48769.0	24161.0	53896.0	76712.0	23395.0	46978.0	21828.0	48027.0	76654.0	45531.0	35725.0	60178.0	30178.0	70507.0	49225.0	54620.0	53224.0	46312.0	28353.0	44540.0	36628.0	81317.0	55115.0	18433.0	26689.0	31737.0	13903.0	31782.0
SLC18A1	3006.0	2082.0	1766.0	9723.0	2001.0	1144.0	3072.0	5001.0	3935.0	20901.0	4853.0	3978.0	15282.0	4815.0	3720.0	4211.0	2752.0	6050.0	5148.0	5923.0	3199.0	5750.0	5103.0	8605.0	3104.0	3748.0	2243.0	5299.0	6145.0	9241.0	236.0	1857.0	13975.0	5923.0	84260.0	7878.0	3430.0	6315.0	21469.0	2862.0	24199.0	32414.0	16283.0	4099.0	2570.0	2509.0	5048.0	11848.0	7168.0
RALBP1	35196.0	59417.0	31400.0	33775.0	23850.0	15793.0	56777.0	23091.0	29094.0	31259.0	56872.0	81917.0	27473.0	22968.0	29309.0	74537.0	58051.0	41571.0	76217.0	68493.0	33802.0	15749.0	74105.0	21224.0	63685.0	74641.0	17462.0	78481.0	27124.0	18153.0	24057.0	64815.5	47538.0	81829.0	50613.0	38657.0	35112.0	51106.0	31198.0	19338.0	58242.0	34860.0	35006.0	34690.0	41613.0	54417.0	61441.0	31511.0	35183.0
NRN1	1844.0	10678.0	4002.0	2152.0	5851.0	1336.0	1688.0	2107.0	5889.0	2763.0	1958.0	1963.0	2361.0	33859.0	2190.0	925.0	1396.0	3113.0	1427.0	1487.0	1631.0	2430.0	2616.0	81175.0	32265.0	2851.0	1580.0	2099.0	73075.0	1597.0	2985.0	1930.0	5520.0	4639.0	13152.0	43220.0	77882.0	4855.0	3525.0	1359.0	9485.0	3406.0	1384.0	50370.0	2911.0	1896.0	1066.0	11509.0	46855.0
RAP1B	66501.0	58698.0	29869.0	51976.0	75965.0	66224.0	82618.0	60922.0	39428.0	47911.0	61440.0	57596.0	24807.0	42644.0	45887.0	49303.0	15957.0	85831.0	22614.0	48516.0	64515.0	39064.0	65897.0	20348.0	16691.0	16920.0	64638.0	16954.0	32034.0	50494.0	39315.0	51623.0	19773.0	19244.0	591.0	42431.0	66616.0	72932.0	38515.0	59151.0	21501.0	63653.0	31350.0	39334.0	28596.0	42698.0	38245.0	50207.0	68161.0
RAP1A	29926.0	41432.0	10037.0	32426.0	68451.0	40996.0	13901.0	7567.0	38255.0	32690.0	60277.0	30720.0	20812.0	19866.0	7729.0	27649.0	16278.0	60147.0	33160.0	73091.0	59198.0	15834.0	58795.0	9255.0	21855.0	19084.0	18756.0	27529.0	37254.0	43749.0	13421.0	14875.0	18848.0	8191.0	3678.0	16188.0	20825.0	57287.0	14775.0	28504.0	10326.0	27689.0	11502.0	38220.0	19857.0	30563.0	34646.0	13431.0	37365.0
MAP3K5	33997.0	84521.0	84519.0	87861.0	65386.0	78592.0	58360.0	86633.0	81006.0	86262.0	62937.0	42599.0	77735.0	20763.0	20153.0	87801.0	87696.0	86107.0	87412.0	83177.0	70228.0	46210.0	81676.0	75618.0	37043.0	46437.0	36663.0	64116.0	39198.0	20521.0	68587.0	77014.0	83069.0	50969.0	9157.0	68756.0	30971.0	88035.0	81109.0	87530.0	82548.0	86893.0	50004.0	76803.0	81017.0	70592.0	80377.0	81467.0	54392.0
MTNR1A	22447.0	65803.0	26002.0	36245.0	27612.0	45360.0	68360.0	57834.0	35070.0	26013.0	64457.0	74940.0	56398.0	35610.0	12752.0	36569.0	73931.0	36867.0	55327.0	41463.0	41374.0	15446.0	80560.0	47535.0	36408.0	42449.0	57481.0	54363.0	19026.0	51236.0	41325.0	54460.0	45007.0	61467.0	66783.0	54988.0	42581.0	37894.0	40477.0	43666.0	41057.0	65899.0	73581.0	56750.0	38456.0	29219.0	48405.0	45171.0	76678.0
ZNF410	75419.0	70553.0	42988.0	68544.0	40871.0	72962.0	45968.0	56078.0	38950.0	51294.0	44276.0	32956.0	45241.0	78994.0	55364.0	71887.0	51096.0	33097.0	31761.0	50076.0	54685.0	46875.0	53979.0	50700.0	32321.0	64850.0	79627.0	15443.0	71739.0	66272.0	29117.0	67194.0	70947.0	39969.0	3418.0	72240.0	43441.0	17660.0	49888.0	23438.0	38128.0	28540.0	49513.0	59326.0	60244.0	62416.0	48231.0	58271.0	41687.0
FAM91A1	7910.0	16440.0	30896.0	31785.0	17160.0	33870.0	60708.0	15109.0	45810.0	34268.0	18387.0	67008.0	25464.0	19660.0	9933.0	66313.0	38969.0	58907.0	78397.0	70902.0	62357.0	31871.0	61152.0	20513.0	26782.0	14076.0	8551.0	44129.0	35658.0	28861.0	25012.0	21280.0	64542.0	48728.0	9255.0	20468.0	28453.0	60477.0	25007.0	86466.0	32624.0	80587.0	8266.0	47116.0	23196.0	48895.0	19205.0	48629.0	26209.0
ATOH7	83392.0	68816.0	84522.0	78953.0	37963.0	14560.0	64869.0	18373.0	48754.0	28972.0	85977.0	47787.0	60770.0	43849.0	89191.0	83578.0	59421.0	52421.0	82049.0	74817.0	58317.0	85687.0	23446.0	56074.0	81722.0	89767.0	83586.0	46884.0	60689.0	78700.0	51228.0	78396.0	21272.0	68669.0	46445.0	68057.0	84938.0	53162.0	19697.0	41411.0	17548.0	29142.0	62670.0	37109.0	40958.0	21585.0	70349.0	86436.0	57352.0
ACAT1	2829.0	30012.0	3369.0	3768.0	16197.0	5745.0	10877.0	3811.0	58022.0	3651.0	6977.0	8714.0	5131.0	11076.0	4305.0	8488.0	3306.0	24178.0	26985.0	4937.0	9190.0	14894.0	6166.0	3573.0	7595.0	6729.0	4165.0	21813.0	8566.0	9186.0	8635.0	2333.0	3761.0	5460.0	11438.0	2153.0	8255.0	10781.0	6209.0	9083.0	4630.0	6440.0	1582.0	8815.0	4330.0	7355.0	11902.0	5239.0	19732.0
ACAT2	5323.0	2724.0	17193.0	10537.0	2260.0	3618.0	6035.0	10595.0	9533.0	7694.0	3013.0	11039.0	4289.0	5103.0	3699.0	4429.0	8168.0	5903.0	2970.0	2733.0	8911.0	12307.0	8292.0	3346.0	9128.0	8393.0	5052.0	10928.0	4339.0	3785.0	9568.0	3605.0	18115.0	2734.0	14028.0	14719.0	1938.0	11841.0	4086.0	8802.0	1480.0	13695.0	2110.0	11839.0	1326.0	591.0	5775.0	14440.0	6915.0
ATOH1	29976.0	59006.0	31094.0	15903.0	44991.0	52354.0	71967.0	35671.0	38053.0	60665.0	70266.0	58611.0	71069.0	65998.0	23590.0	57091.0	57346.0	63306.0	61036.0	17456.0	44279.0	35414.0	29700.0	38694.0	17608.0	22070.0	24685.0	60681.0	48608.0	58306.0	31619.0	37011.0	40987.0	43506.0	62690.0	49312.0	74735.0	30321.0	37198.0	50158.0	26616.0	36816.0	29297.0	63651.0	53614.0	55893.0	52411.0	29823.0	41778.0
RNF152	89137.0	87382.0	86063.0	89513.0	89412.0	89674.0	89550.0	89189.0	86991.0	88938.0	86763.0	89530.0	89876.0	54709.0	59161.0	89430.0	88455.0	89025.0	89211.0	86336.0	90290.0	84521.0	88796.0	75603.0	89881.0	73522.0	84053.0	89164.0	87174.0	82994.0	88352.0	88309.0	82205.0	90359.0	52426.0	82616.0	9097.0	88276.0	85425.0	89770.0	85804.0	88480.0	32055.0	90013.0	89849.0	89948.0	88964.0	85027.0	50256.0
LIMD2	60331.0	56743.0	74767.0	81081.0	17758.0	50251.0	18033.0	28131.0	21505.0	70421.0	66380.0	54020.0	56128.0	71132.0	19477.0	47879.0	84007.0	74024.0	36152.0	73383.0	64119.0	70220.0	74226.0	59728.0	58003.0	73729.0	40182.0	69864.0	14846.0	8901.0	56382.0	77910.0	45512.0	26906.0	17951.0	77358.0	34825.0	18538.0	65078.0	23881.0	60567.0	63577.0	81085.0	68977.0	79119.0	34093.0	23369.0	41470.0	64242.0
LIMD1	65219.0	47391.0	12495.0	30628.0	33412.0	14850.0	55211.0	27097.0	17878.0	12506.0	10061.0	24973.0	19628.0	30959.0	16783.0	17850.0	13288.0	24039.0	26020.0	23248.0	24362.0	26237.0	38813.0	44038.0	24995.0	25144.0	20702.0	30356.0	71194.0	37506.0	10272.0	16050.0	66321.0	20625.0	53613.0	24569.0	28788.0	18637.0	50706.0	21223.0	20260.0	38428.0	40116.0	8420.0	18952.0	62151.0	24376.0	55489.0	68241.0
ATOH8	5559.0	59437.0	21753.0	11294.0	4597.0	4678.0	3470.0	3996.0	5073.0	14744.0	31303.0	57796.0	23756.0	13927.0	5779.0	4263.0	9739.0	4867.0	4599.0	54650.0	7551.0	8797.0	14293.0	22073.0	72042.0	5906.0	7864.0	15196.0	10475.0	16004.0	13706.0	3262.0	13980.0	7245.0	16717.0	53151.0	18990.0	17168.0	16565.0	8810.0	26867.0	14173.0	52842.0	14341.0	20181.0	18594.0	13027.0	10678.0	10463.0
PEX1	62660.0	38603.0	26586.0	41111.0	50509.0	19470.0	12673.0	72234.0	56060.0	22450.0	77811.0	51531.0	29318.0	36951.0	56046.0	80598.0	23640.0	74990.0	82489.0	24885.0	50850.0	76670.0	56327.0	41049.0	65715.0	61298.0	62945.0	70881.0	67217.0	50264.0	48798.0	45821.0	73711.0	35412.0	84925.0	32647.0	39802.0	68103.0	16654.0	44028.0	37780.0	21908.0	31844.0	52590.0	61468.0	33820.0	56686.0	51842.0	42433.0
CSTB	70933.0	48800.0	34714.0	84982.0	16351.0	61218.0	29882.0	72745.0	83310.0	79523.0	35125.0	72655.0	67223.0	19903.0	26403.0	50276.0	85998.0	70774.0	74572.0	83912.0	43371.0	24312.0	11431.0	64472.0	73727.0	56799.0	36610.0	72345.0	58936.0	79195.0	71111.0	41011.0	83453.0	53937.0	11061.0	48932.0	78477.0	64857.0	56365.0	71152.0	33426.0	84498.0	27846.0	33465.0	53522.0	39496.0	57034.0	17278.0	28870.0
FMOD	90151.0	90421.0	88910.0	88433.0	89928.0	90144.0	90188.0	90008.0	89781.0	90076.0	90316.0	89493.0	89730.0	90347.0	90001.0	89998.0	89641.0	89681.0	88135.0	90276.0	88311.0	89607.0	89402.0	90262.0	90417.0	88604.0	90191.0	90316.0	90199.0	90269.0	89065.0	89577.0	90298.0	90320.0	82428.0	90003.0	90334.0	90000.0	90379.0	89743.0	89648.0	88205.0	90388.0	89886.0	90393.0	90079.0	90254.0	89665.0	90064.0
MECP2	37621.0	42881.0	88578.0	74299.0	43815.0	40300.0	39348.0	32539.0	52300.0	42881.0	8404.0	55892.0	65592.0	17846.0	45648.0	64061.0	72542.0	63311.0	13187.0	60207.0	41081.0	50128.0	79677.0	73658.0	73454.0	70337.0	18008.0	67993.0	53146.0	53548.0	64573.0	74724.0	76906.0	27287.0	8829.0	60309.0	27722.0	68631.0	66451.0	62778.0	56113.0	75420.0	43983.0	80676.0	16337.0	24697.0	35447.0	44837.0	30682.0
ZNF706	68257.0	26346.0	26294.0	82737.0	38914.0	48378.0	37115.0	43867.0	22098.0	31216.0	43075.0	66496.0	51173.0	10494.0	8438.0	39452.0	64195.0	29792.0	43492.0	26230.0	46912.0	50496.0	31397.0	38386.0	7086.0	50093.0	42958.0	32989.0	58892.0	36484.0	77413.0	54076.0	4678.0	40820.0	47419.0	36977.0	28302.0	30699.0	17262.0	36577.0	33385.0	24082.0	21238.0	31932.0	44187.0	38511.0	46598.0	58290.0	10476.0
LDLR	10782.0	1548.0	22645.0	6262.0	2425.0	11795.0	2159.0	2508.0	32897.0	1739.0	1286.0	3803.0	2446.0	8271.0	2152.0	9176.0	2529.0	4717.0	1155.0	14204.0	4011.0	3564.0	16869.0	2612.0	6974.0	1794.0	650.0	2308.0	1943.0	3562.0	2285.0	10701.0	12307.0	2231.0	10323.0	23179.0	3318.0	1953.0	4976.0	8265.0	8060.0	4912.0	1541.0	1219.0	3497.0	21083.0	43756.0	26759.0	3748.0
TRPV4	63913.0	16693.0	23626.0	81489.0	80325.0	26228.0	69089.0	31011.0	45555.0	38970.0	10920.0	37884.0	24117.0	34417.0	12989.0	19446.0	30939.0	23882.0	26544.0	22415.0	36650.0	16799.0	33558.0	17021.0	70495.0	28246.0	16383.0	26596.0	34287.0	32095.0	11942.0	37725.0	52372.0	16930.0	81076.0	18642.0	47253.0	28739.0	36726.0	13447.0	14076.0	15913.0	40001.0	8610.0	29318.0	13684.0	70046.0	9752.0	34400.0
ZPBP	70655.0	65658.0	62139.0	58590.0	80958.0	62451.0	74868.0	62538.0	69432.0	65637.0	68601.0	79699.0	58052.0	62990.0	76612.0	64904.0	84358.0	75947.0	74858.0	55256.0	73559.0	85552.0	30342.0	72405.0	82281.0	70437.0	66402.0	66948.0	61542.0	65064.0	38609.0	76666.0	33204.0	58623.0	50101.0	58961.0	73629.0	58425.0	68617.0	57391.0	43102.0	50345.0	62179.0	64731.0	59784.0	81397.0	76053.0	88127.0	88761.0
ZFYVE20	27723.0	44340.0	27901.0	15733.0	58318.0	42093.0	32893.0	36698.0	33869.0	13791.0	19462.0	24172.0	49873.0	39268.0	21082.0	29815.0	19731.0	43014.0	39625.0	36932.0	65624.0	38554.0	19772.0	26406.0	67692.0	36016.0	63478.0	31120.0	47885.0	59229.0	46150.0	17675.0	23791.0	24837.0	6703.0	31598.0	35245.0	51081.0	19280.0	67306.0	22495.0	37026.0	56933.0	31669.0	22504.0	40893.0	49445.0	26821.0	70441.0
RAB33A	2988.0	8777.0	5365.0	9934.0	15075.0	11371.0	3728.0	2388.0	7550.0	9695.0	65361.0	20212.0	18024.0	19765.0	4999.0	6359.0	4753.0	50306.0	3994.0	8643.0	3984.0	46676.0	9410.0	6612.0	16877.0	41944.0	65587.0	4792.0	5400.0	7775.0	11781.0	5239.0	4757.0	5530.0	34906.0	8102.0	10352.0	2820.0	8599.0	2644.0	5204.0	25379.0	2607.0	12748.0	2154.0	6201.0	3169.0	11701.0	18749.0
ZFYVE26	78639.0	37541.0	29758.0	65959.0	49603.0	39699.0	22275.0	67267.0	35681.0	28020.0	40923.0	18287.0	49348.0	66826.0	20828.0	75023.0	55101.0	55346.0	17361.0	39730.0	58470.0	26279.0	28572.0	68057.0	20778.0	12977.0	79057.0	43382.0	67322.0	59406.0	19020.0	24090.0	35333.0	12116.0	15617.0	74126.0	59084.0	56299.0	16263.0	27735.0	50695.0	21049.0	36468.0	33212.0	33297.0	46489.0	48203.0	32078.0	36958.0
TPCN2	8279.0	35296.0	23070.0	35381.0	29890.0	72494.0	18070.0	32465.0	65181.0	55305.0	37276.0	35799.0	40015.0	18017.0	63002.0	45147.0	55388.0	20786.0	34446.0	55076.0	60870.0	31543.0	13955.0	39308.0	76656.0	65428.0	55590.0	78412.0	26825.0	26395.0	28021.0	67606.0	59017.0	63442.0	20447.0	64204.0	47518.0	25963.0	74562.0	67439.0	69744.0	78574.0	37213.0	24966.0	28706.0	18734.0	33899.0	59169.0	34456.0
IL2RG	4482.0	4432.0	10870.0	42973.0	14137.0	46332.0	3051.0	3804.0	10013.5	88427.0	3667.0	55396.0	47426.0	9797.0	3495.0	11607.0	10792.0	80907.0	12053.0	14193.0	5054.0	2588.0	30148.0	7229.0	8312.0	3396.0	1475.0	9442.0	2480.0	2875.0	15337.0	43082.0	5931.0	2196.0	14336.0	8608.0	3406.0	6613.0	6969.0	6362.0	18914.0	12037.0	1910.0	7628.0	5981.0	30337.0	4020.0	27603.0	25844.0
CP110	31657.0	9195.0	23245.0	36526.0	37372.0	14481.0	8734.0	24722.0	7481.0	25827.0	50382.0	33198.0	16768.0	11677.0	66432.0	57669.0	31732.0	12961.0	12191.0	11314.0	11582.0	24925.0	75853.0	20946.0	14792.0	46725.0	26675.0	18920.0	10507.0	25717.0	68920.0	26510.0	23399.0	18851.0	2240.0	23290.0	18604.0	58699.0	15350.0	50328.0	30886.0	57593.0	27540.0	35946.0	19952.0	21533.0	64166.0	49928.0	36206.0
SLC17A6	55348.0	57877.0	68097.0	55131.0	61846.0	45138.0	25201.0	36300.0	41949.0	35422.0	46318.0	15978.0	46277.0	59864.0	62350.0	69976.0	67065.0	70233.0	50082.0	56864.0	68703.0	65242.0	54792.0	49038.0	63920.0	42068.0	48513.0	56419.0	67334.0	63505.0	63113.0	68725.0	40709.0	72215.0	81026.0	61069.0	67492.0	55117.0	59938.0	84480.0	35492.0	37270.0	46458.0	55380.0	41298.0	50951.0	41987.0	52878.0	59029.0
SLC17A7	37158.0	58131.0	57630.0	64654.0	60806.0	47014.0	19667.0	4101.0	65832.0	34999.0	31632.0	58595.0	71463.0	6567.0	83760.0	35887.0	44659.0	43349.0	44069.0	46870.0	42476.0	71600.0	30312.0	45423.0	37124.0	80118.0	26495.0	69801.0	73463.0	42615.0	20153.0	68469.0	67282.0	59669.0	48268.0	34427.0	71040.0	50397.0	43628.0	29170.0	48617.0	38033.0	17310.0	29049.0	67882.0	33131.0	36162.0	21940.0	28030.0
TAS2R3	35209.0	6482.0	35015.0	35610.0	42501.0	61472.0	23421.0	35649.0	10999.0	51670.0	52186.0	46807.0	64060.0	56689.0	58321.0	46081.0	47100.0	47966.0	68169.0	19225.0	64502.0	40266.0	24556.0	31395.0	33114.0	28045.0	24331.0	32907.0	45073.0	25978.0	66630.0	35916.0	9624.0	42880.0	66937.0	26949.0	55890.0	30576.0	52043.0	46057.0	24345.0	54102.0	19423.0	68455.0	36285.0	60770.0	41052.0	49513.0	36996.0
SPAG16	81976.0	73528.0	52773.0	23339.0	78291.0	24351.0	78250.0	14911.0	59541.0	41960.0	82785.0	71470.0	8570.0	74032.0	78152.0	62786.0	75635.0	22952.0	59652.0	71111.0	78069.0	51966.0	69932.0	44404.0	20416.0	76398.0	75251.0	78943.0	58408.0	82330.0	78275.0	29651.0	10230.0	76184.0	23679.0	42492.0	66101.0	81526.0	61067.0	70673.0	15905.0	424.0	76615.0	11929.0	70252.0	55411.0	77640.0	55213.5	78790.0
SPAG17	90203.0	86325.0	89442.0	89251.0	90122.0	86943.0	82781.0	89782.0	90147.0	89673.0	90303.0	82093.0	68918.0	84975.0	89179.0	88644.0	89618.0	88702.0	89355.0	81163.0	89790.0	88575.0	87888.0	89804.0	85392.0	88613.0	89056.0	88891.0	89792.0	83830.0	90400.0	89818.0	78210.0	87708.0	89358.0	88368.0	86802.0	90131.0	69162.0	86062.0	78865.0	75160.0	88823.0	85314.0	89628.0	49139.0	89740.0	88756.0	89585.0
IGLL1	47315.0	28609.0	32363.0	63707.0	8909.0	14421.0	72837.0	30683.0	53939.0	39328.0	16078.0	21612.0	30175.0	21999.0	36987.0	57242.0	30825.0	19643.0	20198.0	22191.0	17808.0	25718.0	8604.0	27725.0	15675.0	16217.0	14425.0	32216.0	52537.0	8285.0	28277.0	34294.0	20021.0	17771.0	76188.0	40401.0	25695.0	18321.0	36415.0	27370.0	83714.0	18186.0	18413.0	45813.0	48571.0	45556.0	18123.0	45661.0	63306.0
C16orf58	32537.0	41213.0	38061.0	30020.0	24598.0	57779.0	51131.0	46268.0	21987.0	61454.0	22859.0	58430.0	9393.0	38576.0	58420.0	37077.0	62745.0	56038.0	42425.0	55818.0	31210.0	47684.0	34869.0	52730.0	30452.0	66592.0	37886.0	57644.0	36771.0	56536.0	61882.0	51877.0	72082.0	73501.0	43641.0	30055.0	53544.0	49063.0	17411.0	30387.0	34539.0	60409.0	64494.0	29393.0	40613.0	40703.0	51931.0	61426.0	70143.0
TRPV3	35690.0	54374.0	62611.0	60968.0	54040.0	20300.0	68582.0	50679.0	67868.0	24926.0	16201.0	35721.0	28784.0	70449.0	70821.0	49804.0	40408.0	39793.0	31646.0	28525.0	62890.0	44076.0	32161.0	34526.0	67735.0	28090.0	27398.0	28595.0	28677.0	49324.0	32252.0	46733.0	35990.0	57715.0	58196.0	29091.0	9460.0	25553.0	40306.0	27158.0	24074.0	77605.0	47314.0	44738.0	42675.0	78575.0	47782.0	47374.0	31138.0
CDK5RAP2	71947.0	22811.0	48457.0	37829.0	25423.0	21719.0	19709.0	31129.0	17280.0	12666.0	24741.0	44020.0	24280.0	20314.0	62809.0	41261.0	22131.0	18116.0	33218.0	20854.0	30773.0	28205.0	36228.0	39759.0	66637.0	59560.0	75871.0	84438.0	34298.0	30065.0	35242.0	25959.0	29270.0	33232.0	82338.0	65795.0	29546.0	54412.0	58090.0	44074.0	36014.0	32262.0	66641.0	22871.0	16228.0	30451.0	29511.0	26223.0	46845.0
C16orf53	12247.0	15889.0	49038.0	32730.0	8969.0	24433.0	33990.0	40281.0	16255.0	28289.0	25237.0	31913.0	24434.0	23817.0	77227.0	36282.0	32208.0	13610.0	7060.0	33251.0	8195.0	18752.0	70232.0	75193.0	14943.0	74553.0	18793.0	48720.0	17164.0	24612.0	71624.0	22791.0	62014.0	55742.0	24042.0	25619.0	47069.0	16182.0	68675.0	60350.0	40555.0	61878.0	54883.0	16653.0	51543.0	27509.0	29715.0	47315.0	17103.0
C16orf57	36694.0	28751.0	37603.0	35943.0	32670.0	35032.0	11205.0	36029.0	9810.0	38285.0	14777.0	18526.0	22218.0	13281.0	31385.0	45985.0	48597.0	26391.0	18306.0	70896.0	14139.0	18142.0	21966.0	64122.0	73354.0	44115.0	33421.0	22755.0	24878.0	37049.0	32382.0	68473.0	29697.0	64757.0	956.0	41562.0	77276.0	72581.0	57385.0	59761.0	62046.0	53145.0	60604.0	25082.0	30568.0	18963.0	31189.0	31578.0	11398.0
C16orf54	17222.0	60168.0	27858.0	47996.0	43122.0	14622.0	1755.0	53676.0	34868.0	55789.0	48037.0	23785.0	46390.0	37270.0	26861.0	31614.0	34268.0	42886.0	51487.0	55430.0	22915.0	46640.0	52310.0	42321.0	48594.0	47223.0	47938.0	54277.0	31433.0	21407.0	21212.0	37296.0	49973.0	39182.0	62893.0	40184.0	26694.0	59708.0	59431.0	27045.0	33257.0	43850.0	36075.0	39795.0	55076.0	26984.0	35772.0	37991.0	31185.0
C16orf55	38166.0	34012.0	77699.0	17453.0	32456.0	16573.0	52743.0	19691.0	29843.0	26107.0	54403.0	21675.0	45366.0	35431.0	29487.0	78587.0	22099.0	33853.0	28222.0	17220.0	21549.0	52505.0	43248.0	35744.0	65972.0	75739.0	62943.0	20453.0	20706.0	42627.0	78182.0	76139.0	74984.0	42243.0	50327.0	54695.0	74626.0	67218.0	22951.0	40690.0	61941.0	67763.0	31385.0	34382.0	29955.0	14965.0	77686.0	19299.0	9500.0
NUDT16L1	64793.0	77481.0	53254.0	70895.0	66028.0	77665.0	72658.0	84903.0	74439.0	86333.0	85283.0	80350.0	57156.0	78720.0	87059.0	66870.0	78981.0	81556.0	68901.0	78904.0	77408.0	70802.0	82936.0	81071.0	55511.0	86406.0	80294.0	47991.0	75892.0	82468.0	81581.0	79081.0	71653.0	85025.0	67626.0	49528.0	84912.0	84874.0	58504.0	84523.0	71650.0	83994.0	84098.0	82292.0	80204.0	83505.0	78919.0	82441.0	70438.0
MYF5	48738.0	54831.0	52472.0	35713.0	42323.0	56021.0	73746.0	37348.0	44515.0	31823.0	60922.0	51589.0	44738.0	66760.0	60102.0	33870.0	68074.0	57476.0	66959.0	58115.0	58921.0	50866.0	30923.0	44047.0	38524.0	53324.0	50958.0	61179.0	53520.0	61826.0	90058.0	58132.0	51835.0	70656.0	54470.0	43897.0	66221.0	40488.0	50130.0	63719.0	30656.0	62906.0	37320.0	20378.0	46690.0	23567.0	60775.0	83885.0	49824.0
MYF6	29098.0	40677.0	53015.0	64315.0	62304.0	57054.0	79376.0	73057.0	34393.0	48891.0	18700.0	80142.0	52969.0	42053.0	43861.0	35891.0	77676.0	53509.0	30889.0	39425.0	61044.0	41872.0	75670.0	45652.0	15554.0	38706.0	45507.0	12767.0	23116.0	75966.0	81316.0	65594.0	32416.0	49125.0	73841.0	87581.0	35601.0	48235.0	61003.0	63919.0	65424.0	37646.0	52292.0	70149.0	23611.0	13017.0	48306.0	71714.0	14585.0
ZNF207	17685.0	11686.0	3829.0	15780.0	28544.0	9131.0	54893.0	74542.0	12383.0	36534.0	51852.0	4863.0	36799.0	11681.0	11494.0	18491.0	17679.0	13212.0	51306.0	3860.0	7921.0	4160.0	8372.0	11150.0	29417.0	7178.0	9976.0	59900.0	35403.0	7235.0	22288.0	13908.0	3073.0	10699.0	33350.0	35675.0	1285.0	10031.0	14447.0	14920.0	37424.0	4395.0	15687.0	48211.0	15138.0	7890.0	8781.0	80012.0	20589.0
GNB1	41065.0	34079.0	3143.0	24780.0	34867.0	3991.0	28791.0	18398.0	44674.0	7082.0	17563.0	18310.0	7120.0	13050.0	18087.0	7511.0	21444.0	25967.0	14155.0	14537.0	52515.0	9218.0	45668.0	31086.0	15359.0	7726.0	19554.0	20117.0	57756.0	12554.0	15195.0	65308.0	3550.0	13095.0	5562.0	7931.0	10936.0	34565.0	9686.0	6582.0	9526.0	9606.0	16181.0	1808.0	25574.0	12506.0	5397.0	7552.0	18422.0
CHMP4A	61451.0	55731.0	28836.0	72126.0	44758.0	65214.0	15644.0	65086.0	21522.0	31784.0	1586.0	64438.0	39099.0	49525.0	22161.0	12667.0	75040.0	63064.0	75457.0	37841.0	56901.0	23933.0	72699.0	62940.0	46003.0	1134.0	73568.0	41204.0	46666.0	62103.0	25944.0	33433.0	65480.0	63430.0	615.0	45579.0	50251.0	39595.0	37902.0	62763.0	20562.0	74838.0	32215.0	56223.0	40418.0	64120.0	54754.0	28730.0	42005.0
CHMP4B	78753.0	77411.0	80157.0	71453.0	84639.0	85187.0	83746.0	83905.0	84711.0	81788.0	83564.0	87083.0	81840.0	64873.0	86299.0	84976.0	85293.0	77675.0	78813.0	82187.0	75311.0	87412.0	87505.0	78948.0	85202.0	83382.0	71908.0	83590.0	82105.0	66090.0	77535.0	81511.0	81860.0	85889.0	89106.0	74740.0	70845.0	76253.0	79701.0	79470.0	39489.0	80184.0	74750.0	76319.0	75471.0	83524.0	81570.0	83673.0	84392.0
BAX	7122.0	8232.0	9661.0	8540.0	11810.0	21754.0	27798.0	24321.0	30162.0	15963.0	11100.0	15304.0	9003.0	12585.0	26254.0	4512.0	3725.0	7186.0	5782.0	18490.0	3739.0	10506.0	38964.0	11841.0	3867.0	8666.0	6819.0	5381.0	12939.0	9028.0	6180.0	7216.0	25737.0	12909.0	55732.0	3916.0	27482.0	7311.0	14731.0	14361.0	14376.0	15900.0	9225.0	9556.0	13578.0	24298.0	38896.0	8110.0	49424.0
BAD	65265.0	79353.0	71618.0	66570.0	72598.0	68633.0	64483.0	68830.0	85342.0	80678.0	34300.0	61201.0	63094.0	80429.0	76032.0	56424.0	79798.0	50472.0	29881.0	73457.0	83812.0	75511.0	78531.0	80983.0	74816.0	77101.0	51467.0	69727.0	65506.0	80062.0	65989.0	75428.0	78694.0	81576.0	8789.0	63426.0	82903.0	69443.0	78970.0	80814.0	66707.0	61470.0	76497.0	63844.0	80197.0	77229.0	75366.0	70839.0	76685.0
IARS	18448.0	7159.0	4050.0	6779.0	26157.0	4738.0	7340.0	5756.0	9748.0	5089.0	16402.0	20188.0	6866.0	11535.0	20920.0	23275.0	9901.0	8636.0	11285.0	1848.0	32321.0	22650.0	18296.0	10666.0	4431.0	6554.0	21155.0	8609.0	5271.0	10746.0	5667.0	8574.0	15603.0	9548.0	1608.0	7024.0	4697.0	16472.0	3075.0	33490.0	6732.0	1950.0	10893.0	11347.0	4325.0	13279.0	13803.0	3626.0	13923.0
BHMT2	1163.0	53595.0	2459.0	555.0	15979.0	2352.0	883.0	52816.0	74920.0	88706.0	14208.0	68186.0	5860.0	2932.0	12471.0	1127.0	916.0	3740.0	13601.0	69477.0	2750.0	9602.0	138.0	10344.0	56771.0	83544.0	52387.0	1240.0	78680.0	33435.0	50767.0	12528.0	3429.0	41494.0	40591.0	86349.0	22292.0	54368.0	4871.0	1600.0	79890.0	778.0	67387.0	2789.0	25875.0	2210.0	4179.0	1737.0	1167.0
IGSF9	88761.0	87837.0	87021.0	87334.0	84706.0	87628.0	87710.0	88884.0	85223.0	88649.0	88605.0	75917.0	74068.0	87441.0	89325.0	89203.0	88895.0	86365.0	86917.0	74072.0	79945.0	88413.0	85738.0	87858.0	88886.0	89699.0	88519.0	88150.0	89099.0	88859.0	84353.0	88986.0	89123.0	87504.0	75763.0	88426.0	87506.0	88802.0	88990.0	89178.0	88364.0	80996.0	89800.0	88699.0	88830.0	87460.0	87594.0	84673.0	88589.0
PRKCDBP	63563.0	77358.0	77404.0	38181.0	80527.0	79899.0	17731.0	71761.0	79419.0	20526.0	12951.0	54283.0	50522.0	72928.0	21431.0	21540.0	80031.0	20204.0	24628.0	19409.0	38668.0	31471.0	7197.0	67487.0	77412.0	7722.0	32761.0	73688.0	23548.0	69140.0	28943.0	78538.0	56312.0	31852.0	10318.0	77147.0	82643.0	16328.0	57838.0	10884.0	75484.0	42464.0	18833.0	36505.0	44686.0	43342.0	28860.0	48519.0	30683.0
COBLL1	31533.0	71105.0	14743.0	62992.0	55376.0	59450.0	9555.0	28035.0	36149.0	4993.0	20617.0	47273.0	14193.0	18720.0	4282.0	60671.0	77262.0	48663.0	81038.0	44976.0	67824.0	19178.0	35405.0	11165.0	17352.0	2169.0	3707.0	13179.0	2390.0	50596.0	17404.0	3657.0	61133.0	44006.0	27288.0	8364.0	46219.0	76839.0	51025.0	9784.0	16696.0	2490.0	42550.0	4978.0	6702.0	29900.0	3267.0	3630.0	63914.0
SLC37A3	70667.0	61966.0	72119.0	62792.0	76136.0	84354.0	68336.0	72400.0	51042.0	66356.0	83585.0	51576.0	71578.0	60546.0	65673.0	82735.0	51566.0	70728.0	61594.0	68924.0	45803.0	76547.0	53055.0	74487.0	78466.0	78096.0	79444.0	82400.0	79051.0	76838.0	69791.0	73040.0	81636.0	79977.0	9422.0	74851.0	65846.0	78659.0	67268.0	83897.0	75521.0	80232.0	84696.0	53833.0	80831.0	63482.5	62619.0	77423.0	78742.0
SLC37A1	62390.0	68549.0	43922.0	75002.0	60112.0	58201.0	50392.0	82897.0	74563.0	73166.0	42881.0	68771.0	74113.0	9528.0	18831.0	84331.0	50336.0	77801.0	17528.0	84738.0	71623.0	76353.0	67090.0	80545.0	43703.0	65140.0	78441.0	85448.0	74489.0	50141.0	72157.0	60806.0	81833.0	52176.0	88142.0	49286.0	43133.0	35359.0	82309.0	77593.0	33954.0	72109.0	15661.0	67050.0	56461.0	53725.0	82223.0	74990.0	79824.0
TOB1	72472.0	13568.0	8958.0	86260.0	59280.0	47285.0	31842.0	56185.0	21409.0	27021.0	57098.0	42220.0	19150.0	27847.0	26669.0	51276.0	41857.0	59647.0	30893.0	22402.0	79884.0	14908.0	76843.0	5652.0	80280.0	23475.0	78452.0	26862.0	44691.0	64258.0	58481.0	31438.0	29921.0	20584.0	5366.0	23620.0	26097.0	57042.0	23393.0	35754.0	20827.0	17563.0	4238.0	35500.0	67917.0	17849.0	47014.0	75714.0	24889.0
FMO4	82622.0	81800.0	72158.0	87050.0	76424.0	76846.0	79773.0	85409.0	82631.0	78227.0	85042.0	81314.0	86086.0	84265.0	64285.0	59001.0	84450.0	77113.0	70812.0	73532.0	56039.0	81684.0	85051.0	77857.0	85300.0	85083.0	81634.0	86281.0	85258.0	85123.0	81136.0	67472.0	80840.0	74764.0	88177.0	78225.0	86701.0	87243.0	85867.0	71551.0	68998.0	64282.0	83281.0	85877.0	79347.0	82351.0	83490.0	40880.0	86579.0
SLC37A4	10795.0	24853.0	23479.0	44431.0	9413.0	30055.0	12739.0	12523.0	24576.0	39994.0	21784.0	11374.0	31065.0	65746.0	27099.0	47119.0	9765.0	27012.0	39200.0	20445.0	29986.0	30082.0	29773.0	48849.0	22268.0	31759.0	20632.0	35011.0	6490.0	31246.0	22516.0	28088.0	24805.0	46757.0	13095.0	21672.0	56312.0	17402.0	19294.0	34338.0	35638.0	13564.0	42181.0	21191.0	32968.0	26515.0	28704.0	22337.0	33928.0
TOB2	70181.0	68319.0	61135.0	63015.0	54210.0	66695.0	12218.0	54584.0	80907.0	58316.0	25578.0	14471.0	54411.0	80125.0	59057.0	34175.0	79767.0	71817.0	49650.0	46283.0	37042.0	31990.0	8681.0	56435.0	69131.0	32638.0	15077.0	61124.0	60303.0	64772.0	57872.0	69358.0	37454.0	64105.0	36258.0	63754.0	82408.0	72690.0	69536.0	37532.0	75996.0	29457.0	18046.0	40432.0	57476.0	27872.0	24870.0	27360.0	47821.0
CDK10	15082.0	8726.0	28256.0	23122.0	9800.0	8968.0	10212.0	29557.0	6931.0	13326.0	16399.0	6408.0	9292.0	20626.0	34579.0	18800.0	11660.0	8195.0	11911.0	10251.0	4448.0	9777.0	9338.0	52279.0	37134.0	23664.0	24150.0	7028.0	10995.0	32525.0	10649.0	13776.0	18203.0	22915.0	17440.0	11598.0	45119.0	18850.0	19525.0	10256.0	43934.0	9886.0	13348.0	12212.0	6817.0	9836.0	35412.0	21426.0	36570.0
SULF2	7969.0	41773.0	27692.0	701.0	20945.0	15848.0	1836.0	2909.0	7667.0	5954.0	10338.0	4019.0	5286.0	1989.0	4053.0	2315.0	2896.0	5000.0	15716.0	40640.0	5496.0	8160.0	2205.0	2062.0	1792.0	5417.0	45210.0	7032.0	1755.0	1505.0	10760.0	5114.0	3370.0	3566.0	275.0	27335.0	29139.0	4464.0	7583.0	26753.0	15190.0	2593.0	4479.0	3963.0	9236.0	4225.0	10619.0	1120.0	973.0
SULF1	89901.0	85567.0	82875.0	89991.0	89762.0	88592.0	84842.0	89656.0	89447.0	88084.0	83387.0	89608.0	89856.0	82555.0	47989.0	89028.0	82242.0	85986.0	9004.0	84019.0	84267.0	10162.0	88815.0	42962.0	84827.0	4570.0	6550.0	47282.0	89513.0	22632.0	87543.0	89205.0	88812.0	86826.0	28341.0	85713.0	20749.0	88073.0	70595.0	19621.0	80471.0	82884.0	6073.0	89836.0	71917.0	89920.0	82945.0	33171.0	84104.0
GPR126	1742.0	7863.0	1826.0	12176.0	3053.0	2940.0	1587.0	3460.0	8945.0	7303.0	13392.0	3023.0	5762.0	4617.0	7723.0	4217.0	9890.0	9608.0	5923.0	7414.0	4457.0	4193.0	30656.0	17032.0	6474.0	15330.0	1419.0	3291.0	9914.0	2080.0	8462.0	2652.0	8676.0	1877.0	29280.0	6748.0	5844.0	8269.0	2914.0	4000.0	7629.0	5425.0	1011.0	10018.0	2424.0	11299.0	7684.0	18532.0	33779.0
GPR124	25767.0	72637.0	25509.0	11768.0	39915.0	52944.0	43764.0	77181.0	68376.0	25219.0	15758.0	21615.0	18696.0	6056.0	31076.0	12982.0	17489.0	9302.0	31351.0	41430.0	16566.0	15569.0	36636.0	12437.0	9419.0	17918.0	51751.0	10326.0	24747.0	8200.0	31004.0	14638.0	22568.0	22369.0	82422.0	37007.0	13475.0	11386.0	46136.0	14380.0	61868.0	8658.0	25124.0	26208.0	23972.0	58558.0	58649.0	13549.0	10330.0
GPR125	72843.0	78786.0	57012.0	81387.0	68932.0	85628.0	67283.0	79033.0	79496.0	86024.0	86970.0	64009.0	84321.0	81806.0	86418.0	76322.0	87474.0	42029.0	86126.0	82489.0	80215.0	87118.0	71216.0	86479.0	83787.0	83388.0	76506.0	67868.0	48016.0	84502.0	84283.0	85775.0	78400.0	80402.0	38336.0	72498.0	83397.0	83567.0	67190.0	69124.0	83555.0	81265.0	87284.0	73412.0	84703.0	71860.0	81904.0	78716.0	81293.0
RBL2	25635.0	60484.0	15736.0	35289.0	55448.0	35915.0	20698.0	25921.0	15340.0	34671.0	32495.0	41675.0	14757.0	12682.0	20875.0	51390.0	37892.0	76606.0	64059.0	69684.0	25041.0	23358.0	69242.0	37371.0	13922.0	52462.0	56529.0	56982.0	41412.0	59738.0	28210.0	25502.0	24694.0	71857.0	55609.0	21744.0	35553.0	69538.0	19407.0	46335.0	38774.0	16379.0	34067.0	46028.0	20554.0	28337.0	80142.0	54492.0	29431.0
GPR123	60783.0	39118.0	57161.0	37251.0	81626.0	49342.0	55463.0	53367.0	45804.0	51667.0	55227.0	23745.0	16003.0	57553.0	60103.0	36131.0	50947.0	35586.0	57966.0	80203.0	64940.0	35981.0	35109.0	82541.0	37387.0	49807.0	85069.0	54928.0	59765.0	63986.0	73236.0	39611.0	42886.0	28819.0	68675.0	50346.0	43320.0	36166.0	81973.0	82650.0	63038.0	45172.0	36143.0	33659.0	45904.0	83135.0	83271.0	55173.0	69246.0
ATP6V1B1	89374.0	78468.0	89042.0	89862.0	88554.0	90199.0	90143.0	89609.0	89463.0	90163.0	89902.0	89703.0	89989.0	90265.0	88679.0	89466.0	88679.0	89666.0	89115.0	90130.0	90130.0	89162.0	88116.0	90339.0	89718.0	90165.0	88867.0	89360.0	89834.0	90189.0	88194.0	88559.0	90312.0	90325.0	55810.0	89215.0	89492.0	84164.0	90397.0	90214.0	89922.0	89841.0	87198.0	89701.0	84542.0	90198.0	90154.0	90220.0	89417.0
ATP6V1B2	43379.0	18541.0	45602.0	34053.0	48147.0	48369.0	19308.0	42024.0	58118.0	36622.0	33723.0	30262.0	24186.0	33410.0	16107.0	17142.0	25809.0	42294.0	58898.0	24958.0	40975.0	23634.0	57506.0	35243.0	15655.0	7634.0	18472.0	28480.0	22941.0	55408.0	28464.0	36978.0	31455.0	39311.0	813.0	36084.0	27389.0	79026.0	48698.0	61926.0	18107.0	33305.0	37106.0	35035.0	31769.0	38919.0	14937.0	30373.0	26446.0
AASDH	83586.0	35855.0	62409.0	77501.0	62790.0	69935.0	74694.0	73259.0	73835.0	55426.0	53240.0	43231.0	60614.0	62515.0	84934.0	44161.0	77329.0	59451.0	28723.0	59796.0	75391.0	56008.0	20879.0	79981.0	61036.0	21571.0	62326.0	34528.0	71092.0	81067.0	82023.0	57370.0	31792.0	43393.0	26056.0	49322.0	61694.0	76159.0	19134.0	62375.0	27657.0	66413.0	29222.0	30049.0	60879.0	21520.0	73931.0	62739.0	68503.0
PIP5KL1	36395.0	17925.0	50388.0	34349.0	62576.0	26642.0	57779.0	59255.0	56221.0	43793.0	62443.0	29107.0	52608.0	65935.0	61966.0	47899.0	62096.0	37389.0	32115.0	60626.0	44046.0	71435.0	40519.0	56423.0	64082.0	57282.0	75058.0	54116.0	15830.0	72491.0	23013.0	18151.0	28109.0	78881.0	62226.0	30837.0	70822.0	44613.0	38706.0	23988.0	20658.0	53110.0	54937.0	24916.0	26381.0	21070.0	31492.0	68523.0	71434.0
ZNF304	82465.0	80735.0	55334.0	60354.0	81107.0	83310.0	50387.0	80149.0	74640.0	66501.0	80580.0	50729.0	74451.0	77259.0	80275.0	78285.0	72909.0	82457.0	81611.0	82153.0	78520.0	79352.0	62674.0	42702.0	75302.0	66862.0	82220.0	77278.0	87750.0	76868.0	61783.0	69794.0	77488.0	80739.0	9424.0	77148.0	80134.0	75683.0	76346.0	82138.0	80023.0	81658.0	78662.0	81098.0	23624.0	83840.0	37710.0	78930.0	84088.0
BFSP2	21461.0	3269.0	4007.0	18556.0	1275.0	27650.0	25920.0	2517.0	18180.0	15053.0	5969.0	5854.0	10017.0	85217.0	22303.0	2169.0	4019.0	58093.0	3173.0	21682.0	11885.0	5729.0	77548.0	8438.0	5473.0	46242.0	1669.0	5927.0	66405.0	6466.0	24578.0	14343.0	20944.0	11627.0	15653.0	11240.0	7049.0	5154.0	4914.0	15549.0	6744.0	1256.0	33481.0	47317.0	3695.0	4040.0	11883.0	9063.0	4283.0
ZNF300	79886.0	80366.0	80350.0	79657.0	61227.0	70126.0	63109.0	83230.0	83208.0	80304.0	82737.0	86343.0	81991.0	81716.0	85362.0	3870.0	73886.0	30495.0	8337.0	49279.0	37337.0	84928.0	82598.0	77896.0	83482.0	85544.0	1793.0	55465.0	77693.0	80889.0	82974.0	76686.0	61233.0	70620.0	26403.0	78562.0	64579.0	74046.0	63457.0	74798.0	80894.0	70250.0	86833.0	10234.0	2854.0	85948.0	77018.0	75176.0	83144.0
SHOX2	6719.0	1264.0	17778.0	2219.0	49380.0	32273.0	16850.0	50956.0	23791.0	3187.0	2335.0	8153.0	2281.0	2050.0	73353.0	5297.0	7545.0	1878.0	64736.0	1644.0	2213.0	1154.0	9189.0	11007.0	13502.0	12842.0	1412.0	15684.0	3326.0	1441.0	14706.0	43260.0	7789.0	4758.0	49623.0	41842.0	14272.0	3833.0	84058.0	2416.0	3338.0	76041.0	2099.0	4898.0	6209.0	1535.0	1439.0	6165.0	2846.0
CTSF	76256.0	88073.0	86600.0	88498.0	87073.0	82141.0	81364.0	84559.0	90030.0	88775.0	86908.0	87875.0	88809.0	84194.0	84330.0	85329.0	51442.0	88818.0	85422.0	89913.0	89321.0	88623.0	80723.0	80930.0	89464.0	88018.0	84764.0	87665.0	8617.0	85260.0	84888.0	79911.0	84296.0	88858.0	74332.0	84881.0	88525.0	86471.0	85034.0	88168.0	87105.0	87163.0	81677.0	88225.0	89609.0	82420.0	70731.0	88267.0	88185.0
STS	3572.0	3392.0	8604.0	1627.0	8694.0	790.0	1447.0	885.0	1402.0	722.0	577.0	2570.0	1498.0	1287.0	466.0	2056.0	1239.0	4141.0	781.0	2121.0	3030.0	417.0	1876.0	1083.0	7919.0	1181.0	1910.0	3321.0	3188.0	1736.0	2397.0	698.0	5985.0	580.0	379.0	4196.0	2253.0	7540.0	74794.0	3262.0	2093.0	22344.0	505.0	2317.0	512.0	1758.0	3765.0	1220.0	11121.0
MMP25	5950.0	12722.0	5035.0	38429.0	30846.0	74428.0	5869.0	8390.0	18355.0	56857.0	10023.0	39671.0	49729.0	6692.0	11238.0	68465.0	19395.0	69245.0	8160.0	53210.0	11606.0	15502.0	27272.0	19603.0	14759.0	28408.0	21516.0	4621.0	5231.0	56902.0	64404.0	38581.0	4512.0	19131.0	45732.0	7894.0	21444.0	16743.0	27655.0	16520.0	21748.0	27225.0	73483.0	10017.0	17829.0	61733.0	13712.0	9672.0	12013.0
MMP24	17425.0	34093.0	66040.0	11260.0	79670.0	39065.0	53446.0	63043.0	59625.0	29599.0	22286.0	44458.0	76299.0	22773.0	78026.0	8864.0	60153.0	26899.0	71392.0	29109.0	20123.0	87088.0	34727.0	15300.0	44597.0	9483.0	38217.0	19972.0	66917.0	5432.0	82817.0	43228.0	53796.0	61130.0	43201.0	25049.0	50075.0	79575.0	76777.0	15162.0	76965.0	47728.0	29261.0	76245.0	64346.0	51655.0	20437.0	75387.0	14390.0
MMP27	44860.0	29963.0	21826.0	49349.0	54682.0	71416.0	44035.0	44404.0	34387.0	41638.0	44467.0	69130.0	42675.0	48144.0	42013.0	83511.0	40663.0	59768.0	61452.0	32157.0	23636.0	33442.0	47677.0	41869.0	55386.0	44478.0	56391.0	47967.0	64825.0	36990.0	32430.0	62663.0	73249.0	46628.0	70042.0	32834.0	64120.0	55313.0	42842.0	51763.0	55762.0	45041.0	32947.0	60484.0	33471.0	50611.0	58208.0	49465.0	18618.0
MMP26	33258.0	25346.0	88330.0	50447.0	36967.0	65087.0	33595.0	45126.0	56934.0	35713.0	21985.0	46634.0	42962.0	77530.0	59167.0	11090.0	60519.0	86748.0	48127.0	55539.0	78337.0	89107.0	29124.0	63028.0	81467.0	51889.0	51212.0	54181.0	38011.0	87509.0	38642.0	74620.0	70721.0	68904.0	64871.0	63335.0	67387.0	44046.0	78183.0	61155.0	73271.0	54095.0	59309.0	53225.0	72969.0	25620.0	32779.0	54810.0	78782.0
SEC61B	77140.0	63021.0	67206.0	39735.0	73328.0	51694.0	30051.0	61224.0	39095.0	20589.0	30395.0	80530.0	38601.0	24449.0	46226.0	58103.0	65974.0	53492.0	17278.0	45452.0	83104.0	49555.0	62580.0	59222.0	32478.0	59877.0	55865.0	55413.0	37768.0	25257.0	53827.0	70891.0	68122.0	30740.0	21259.0	65972.0	58501.0	80430.0	50726.0	76668.0	29588.0	75308.0	38519.0	70552.0	19220.0	42936.0	71111.0	40010.0	22691.0
MTERFD2	35231.0	66634.0	67610.0	23175.0	34064.0	60624.0	72650.0	58194.0	44438.0	55436.0	77678.0	77302.0	40362.0	74562.0	70901.0	76385.0	67627.0	60237.0	55308.0	55022.0	65024.0	58695.0	71746.0	19736.0	40403.0	75824.0	76961.0	52234.0	32393.0	83052.0	28912.0	32774.0	13418.0	79996.0	12084.0	54073.0	43304.0	61471.0	27049.0	74139.0	30906.0	82734.0	79394.0	76806.0	65438.0	35029.0	79686.0	69555.0	80973.0
MTERFD1	42715.0	37719.0	37414.0	68831.0	24898.0	58952.0	42205.0	62443.0	66293.0	50368.0	9114.0	35467.0	79215.0	16503.0	70624.0	36595.0	58834.0	38540.0	51273.0	80078.0	67599.0	49700.0	59851.0	30767.0	22496.0	7542.0	27821.0	11424.0	34501.0	42040.0	57637.0	38968.0	48654.0	48621.0	9027.0	37673.0	46680.0	49335.0	23323.0	24821.0	56858.0	71027.0	8885.0	51499.0	19038.0	42241.0	26965.0	54734.0	27270.0
HOXB13	1537.0	1598.0	3927.0	3249.0	22232.0	2250.0	2637.0	2037.0	2456.0	2536.0	3796.0	2650.0	3196.0	5237.0	11767.0	3530.0	2370.0	2887.0	1751.0	1438.0	5890.0	3799.0	24683.0	3342.0	1084.0	25279.0	48006.0	7315.0	1774.0	2414.0	2042.0	1949.0	2403.0	3389.0	27171.0	76265.0	4715.0	3876.0	4355.0	11904.0	3976.0	4294.5	1968.0	4888.0	2087.0	1678.0	1845.0	4496.0	1692.0
SETD8	23242.0	26912.0	6073.0	22525.0	16662.0	37192.0	47997.0	22255.0	26564.0	16023.0	23543.0	39995.0	11572.0	16408.0	17426.0	35591.0	18366.0	8806.0	37060.0	13049.0	22868.0	37206.0	52072.0	26417.0	19268.0	56093.0	22091.0	18085.0	20514.0	28931.0	23373.0	18286.0	63913.0	13905.0	49154.0	17367.0	12377.0	11180.0	22506.0	10902.0	25532.0	6925.0	17247.0	15305.0	17102.0	16279.0	29876.0	16732.0	11362.0
TFG	53269.0	51408.0	23511.0	53014.0	60293.0	57094.0	62378.0	34977.0	63891.0	46550.0	64207.0	52937.0	26375.0	52708.0	46306.0	61768.0	16188.0	38059.0	77151.0	49583.0	44495.0	52091.0	59195.0	22431.0	51506.0	24743.0	47390.0	40806.0	66036.0	46115.0	37462.0	43298.0	31966.0	41008.0	13369.0	25586.0	35839.0	37891.0	39713.0	44329.0	32244.0	26084.0	72315.0	45904.0	31828.0	43341.0	44292.0	28151.0	47243.0
IFT81	80339.0	47467.0	11749.0	48279.0	67986.0	15756.0	35509.0	69288.0	39357.0	21585.0	74757.0	29843.0	26907.0	37349.0	70835.0	63159.0	45753.0	14567.0	62959.0	8547.0	24379.0	61858.0	70457.0	43948.0	48105.0	54904.0	78298.0	69841.0	47875.0	73775.0	82301.0	52151.0	23460.0	12182.0	81452.0	63092.0	12586.0	69778.0	34937.0	16694.0	36947.0	31298.0	63656.0	27824.0	29045.0	9776.0	79328.0	33445.0	32527.0
FBXO17	47978.0	82893.0	29984.0	11349.0	17886.0	16974.0	39851.0	48839.0	82139.0	28827.0	71324.0	21374.0	12430.0	44696.0	79106.0	21504.0	17525.0	8790.0	10541.0	19242.0	62241.0	6626.0	4623.0	32122.0	75866.0	89095.0	59522.0	60340.0	24949.0	59276.0	46791.0	28604.0	19332.0	34437.0	13787.0	28339.0	72113.0	9084.0	48630.0	19391.0	70490.0	6891.0	58614.0	2494.0	58120.0	3063.0	3704.0	13827.0	15827.0
TOMM34	12375.0	45095.0	7346.0	7347.0	73692.0	10038.0	59912.0	20647.0	40468.0	6978.0	59253.0	77961.0	10451.0	46900.0	63538.0	66250.0	17114.0	29282.0	26011.0	17058.0	12021.0	70695.0	33176.0	15672.0	10437.0	77988.0	62703.0	10325.0	25543.0	44085.0	13849.0	4865.0	29398.0	56405.0	59275.0	14905.0	65405.0	64411.0	28782.0	11866.0	15037.0	7036.0	24696.0	28006.0	16120.0	7819.0	56383.0	6612.0	44203.0
RND1	23881.0	19010.0	50211.0	27724.0	14020.0	23845.0	43870.0	33381.0	29195.0	66383.0	31432.0	40643.0	50379.0	76764.0	48444.0	37034.0	34070.0	26959.0	40737.0	50122.0	38261.0	49907.0	17955.0	45936.0	48900.0	25687.0	27770.0	44227.0	11883.0	38972.0	40609.0	31293.0	49181.0	39956.0	81352.0	38676.0	42216.0	44961.0	23647.0	30007.0	25891.0	56215.0	39573.0	26783.0	51030.0	26233.0	36280.0	24707.0	46127.0
RND2	70241.0	28597.0	41807.0	40333.0	49909.0	23120.0	60039.0	32035.0	52937.0	70446.0	70324.0	42284.0	42414.0	52810.0	61745.0	24940.0	35142.0	30616.0	64021.0	47348.0	39359.0	80934.0	24015.0	23258.0	59036.0	72043.0	67548.0	74865.0	51068.0	48698.0	64423.0	52522.0	49879.0	69589.0	69688.0	27721.0	73322.0	21300.0	52136.0	10845.0	56404.0	19139.0	84626.0	13607.0	75248.0	10228.0	16554.0	55444.0	70493.0
RND3	27214.0	18949.0	7252.0	6494.0	53674.0	52229.0	19201.0	14147.0	33325.0	8110.0	30047.0	24074.0	28690.0	21733.0	10483.0	11048.0	15918.0	6563.0	17985.0	71688.0	66521.0	16828.0	12972.0	24796.0	47488.0	4452.0	64678.0	32165.0	7883.0	10226.0	14363.0	42748.0	22653.0	67995.0	7333.0	67132.0	29985.0	20526.0	13611.0	27247.0	38672.0	55643.0	73853.0	33933.0	44588.0	23030.0	12343.0	37485.0	9636.0
NCL	13284.0	19131.0	26489.0	19370.0	25233.0	25822.0	27171.0	24703.0	27521.0	24658.0	38017.0	74085.0	19522.0	20206.0	51256.0	47819.0	53002.0	16486.0	31730.0	32543.0	26694.0	35898.0	71356.0	37043.0	52921.0	56129.0	71087.0	45587.0	28113.0	52672.0	32453.0	28069.0	10037.0	55494.0	88711.0	47419.0	19925.0	63358.0	48333.0	75782.0	43593.0	25946.0	64804.0	19181.0	50857.0	32881.0	76070.0	13831.0	26838.0
CTNNBIP1	69399.0	75385.0	39378.0	79246.0	73305.0	22705.0	52019.0	73918.0	82862.0	68659.0	58103.0	37899.0	70893.0	77817.0	70325.0	51053.0	59512.0	41662.0	80097.0	85438.0	83287.0	66004.0	74619.0	87430.0	74354.0	82871.0	78587.0	80168.0	50362.0	52271.0	68747.0	85927.0	74448.0	26208.0	14836.0	60998.0	81006.0	74953.0	51735.0	73665.0	75920.0	82021.0	67700.0	76576.0	68545.0	28474.0	74325.0	46248.0	72097.0
PPP3CA	30395.0	59966.0	58505.0	43552.0	72487.0	81642.0	6412.0	80609.0	72323.0	39630.0	23072.0	9193.0	63040.0	39721.0	79131.0	16771.0	71743.5	38586.0	73205.0	52901.0	12982.0	29558.0	67381.0	38290.0	72891.0	36072.0	61425.0	13628.0	64445.0	77474.0	78557.0	29598.0	25824.0	58387.0	5707.0	27413.0	45950.0	82563.0	69790.0	54827.0	76722.0	54386.0	67270.0	48586.0	80049.0	25941.0	50664.0	25014.0	19936.0
PPP3CB	34557.0	80872.0	33539.0	56317.0	76441.0	73972.0	79468.0	50789.0	55323.0	29956.0	63129.0	37961.0	64530.0	76045.0	62461.0	80204.0	72716.0	74211.0	72450.0	37159.0	74129.0	42765.0	75527.0	26002.0	58374.0	16621.0	73016.0	50284.0	49951.0	70090.0	42313.0	69937.0	20128.0	30003.0	7273.0	66261.0	35176.0	45786.0	22293.0	79216.0	61483.0	29017.0	50890.0	73658.0	37477.0	55952.0	70232.0	68840.0	39316.0
PPP3CC	16867.0	20352.0	22979.0	10963.0	41540.0	24991.0	12624.0	11479.0	39018.0	3018.0	24953.0	13834.0	17096.0	18329.0	9596.0	16442.0	12992.0	30227.0	6371.0	8573.0	8613.0	14626.0	8154.0	8389.0	4133.0	3836.0	13663.0	5709.0	9770.0	26632.0	14880.0	15678.0	17457.0	8755.0	4620.0	35689.0	17734.0	13785.0	18637.0	35453.0	16691.0	37245.0	13296.0	36946.0	7754.0	8258.0	5221.0	19108.0	11218.0
LIF	23682.0	17872.0	72504.0	62981.0	60405.0	80682.0	18705.0	14349.0	66468.0	32827.0	8385.0	6700.0	66572.0	21888.0	6276.0	77011.0	76183.0	10856.0	17562.0	6978.0	66257.0	13187.0	6845.0	64080.0	71103.0	19390.0	2906.0	11231.0	46273.0	20469.0	27861.0	82133.0	79460.0	29651.0	32351.0	78770.0	29993.0	71013.0	16307.0	38410.0	33700.0	82928.0	86231.0	28233.0	73910.0	58787.0	30463.0	37866.0	6926.0
OMA1	27900.0	21832.0	37711.0	60692.0	47880.0	37230.0	48823.0	76140.0	60904.0	58155.0	61232.0	54337.0	61814.0	47559.0	13595.0	64636.0	19460.0	65465.0	31921.0	79397.0	65171.0	16191.0	55686.0	74546.0	47608.0	12740.0	27173.0	57036.0	71541.0	74815.0	66218.0	24572.0	31013.0	43629.0	8830.0	16775.0	46218.0	70161.0	65027.0	30157.0	51957.0	33425.0	28059.0	38880.0	38015.0	47978.0	74160.0	33146.0	49854.0
KIAA1012	79179.0	24294.0	9872.0	64800.0	60141.0	33636.0	22448.0	43851.0	70026.0	46983.0	20913.0	68827.0	43024.0	34539.0	48880.0	53511.0	27926.0	67372.0	76105.0	9816.0	72325.0	11745.0	42294.0	48249.0	60896.0	86589.0	37539.0	70371.0	30106.0	28907.0	21402.0	24007.0	28880.0	77583.0	12738.0	83726.0	41073.0	73765.0	16333.0	71876.0	74534.0	28801.0	36321.0	69985.0	61764.0	45937.0	31703.0	46200.0	54037.0
PKM2	14118.0	11578.0	48227.0	44632.0	9214.0	7723.0	18064.0	18987.0	12061.0	23515.0	8484.0	47265.0	15434.0	16244.0	17743.0	22612.0	16573.0	13680.0	24007.0	7696.0	12701.0	19937.0	8687.0	24939.0	8676.0	14536.0	4666.0	22360.0	11722.0	23872.0	14024.0	35739.0	50988.0	23092.0	15589.0	25299.0	10307.0	11178.0	43143.0	21334.0	12181.0	5333.0	16477.0	9709.0	16259.0	27144.0	17354.0	32019.0	21204.0
PPP2R1A	34793.0	51766.0	30694.0	43358.0	16261.0	48509.0	25559.0	26683.0	27691.0	8765.0	20597.0	9710.0	18036.0	35218.0	33269.0	15367.0	20810.0	21630.0	32885.0	18242.0	17613.0	50859.0	18208.0	23892.0	18675.0	24043.0	19588.0	28305.0	66753.0	32324.0	18292.0	17452.0	59753.0	52219.0	10794.0	19993.0	51361.0	17629.0	40808.0	27455.0	34232.0	9443.0	46590.0	16434.0	34765.0	44436.0	28054.0	17086.0	48935.0
LRRC40	26278.0	6503.0	5900.0	15463.0	15293.0	14661.0	7344.0	18484.0	14559.0	12923.0	22529.0	13354.0	9847.0	20782.0	14421.0	10410.0	5326.0	6904.0	20216.0	9310.5	15198.0	12492.0	19539.0	9943.0	7382.0	7167.0	14219.0	7414.0	12371.0	19655.0	10756.0	9222.0	10714.0	7270.0	5177.0	28492.0	8987.0	8569.0	8415.0	13690.0	20341.0	26195.0	7780.0	18781.0	3775.0	7238.0	6117.0	22357.0	22889.0
FLJ40235	26993.0	45263.0	44889.0	42380.0	26143.0	25973.0	34086.0	33639.0	67313.0	45756.0	24877.0	62989.0	76553.0	63203.0	43999.0	31055.0	31352.0	30708.0	62200.0	60036.0	45286.0	64291.0	53701.0	46077.0	28705.0	48231.0	49754.0	52890.0	20702.0	44815.0	32504.0	49230.0	50319.0	48218.0	69310.0	39040.0	61422.0	41389.0	45755.0	45355.0	55025.0	24533.0	42764.0	57048.0	39707.0	53430.0	30461.0	63328.0	25902.0
LRRC42	71725.0	70940.0	46470.0	55082.0	51766.0	69291.0	60522.0	81114.0	74160.0	75036.0	63854.0	74975.0	29784.0	65799.0	76301.0	80514.0	81981.0	67650.0	48143.0	79868.0	67634.0	73841.0	79963.0	36023.0	43075.0	59423.0	68213.0	47509.0	50828.0	76211.0	52197.0	79613.0	67348.0	56198.0	86361.0	54267.0	44216.0	71056.0	71404.0	18041.0	17448.0	75223.0	53497.0	79587.0	60900.0	58154.0	66314.0	73160.0	75380.0
LRRC47	29557.0	61137.0	18228.0	43881.0	47512.0	22260.0	54053.0	47077.0	50220.0	20248.0	71013.0	63741.0	37961.0	36669.0	50993.0	32230.0	61414.0	36729.0	51879.0	48914.0	69188.0	37708.0	77731.0	78446.0	43538.0	71760.0	63068.0	69699.0	52627.0	27355.0	45065.0	76079.0	58474.0	33681.0	17329.0	21590.0	62765.0	70635.0	32935.0	58786.0	45621.0	66261.0	58948.0	11914.0	51837.0	28500.0	25592.0	52628.0	31374.0
LRRC46	81314.0	20429.0	79410.0	59850.0	86017.0	79885.0	74524.0	56445.0	60749.0	81198.0	86620.0	46467.0	58880.0	73918.0	74455.0	80150.0	86417.0	82466.0	83178.0	41792.0	78056.0	87789.0	79279.0	84922.0	31337.0	57586.0	79613.0	81275.0	67903.0	65360.0	89686.0	83790.0	54419.0	77994.0	78790.0	47066.0	74448.0	87673.0	65417.0	35709.0	76063.0	78541.0	54209.0	73839.0	74729.0	37090.0	89897.0	74731.0	68214.0
B3GNT4	77647.0	22634.0	38299.0	42635.0	37066.0	57785.0	82322.0	53984.0	71821.0	29204.0	69350.0	35742.0	38253.0	25828.0	28754.0	45245.0	22860.0	9740.0	49176.0	50764.0	34963.0	42284.0	29597.0	49519.0	36441.0	73917.0	72139.0	34227.0	64017.0	30976.0	61488.0	34992.0	64369.0	21216.0	74244.0	74649.0	37638.0	35736.0	18526.0	55227.0	17180.0	14791.0	35454.0	25093.0	48328.0	7120.0	49487.0	42741.0	12084.0
B3GNT5	88874.0	82174.0	58247.0	21856.0	80851.0	75766.0	80947.0	37353.0	66144.0	48664.0	76648.0	50722.0	35147.0	52238.0	77831.0	82839.0	85424.0	53656.0	11092.0	22854.0	86574.0	84331.0	86684.0	43861.0	87464.0	89612.0	88471.0	51855.0	70181.0	31604.0	83259.0	84652.0	43517.0	3245.0	33412.0	81570.0	33891.0	84768.0	75455.0	87196.0	5572.0	67635.0	74597.0	64572.0	56290.0	57504.0	83409.0	59485.0	78949.0
B3GNT6	41293.0	47799.0	63638.0	55632.0	55686.0	62772.0	57260.0	53308.0	46318.0	65222.0	62877.0	61524.0	67084.0	72128.0	54699.0	57333.0	63596.0	48511.0	60531.0	62057.0	61032.0	59140.0	62888.0	70963.0	58378.0	45133.0	46105.0	62383.0	53498.0	56935.0	50112.0	53128.0	71218.0	72427.0	52979.0	62521.0	68289.0	52901.0	62458.0	51646.0	74222.0	73519.0	67357.0	57579.0	63762.0	54448.0	50997.0	74581.0	47368.0
FNDC8	33757.0	16190.0	31811.0	51736.0	42895.0	36653.0	51395.0	46183.0	28152.0	69726.0	71054.0	68550.0	53079.0	34841.0	39034.0	39305.0	38804.0	38726.0	46568.0	46757.0	50821.0	58235.0	55226.0	42144.0	50787.0	48875.0	54829.0	65560.0	36080.0	46845.0	43619.0	36934.0	54898.0	49158.0	60184.0	49885.0	50216.0	47672.0	46339.0	48649.0	25182.0	42445.0	64827.0	58458.0	29024.0	42609.0	40980.0	45332.0	47195.0
B3GNT1	9708.0	37189.0	30630.0	22326.0	20732.0	10656.0	7980.0	7479.0	12258.0	2206.0	34841.0	16703.0	26652.0	71391.0	16575.0	22916.0	26986.0	15141.0	36520.0	60849.0	14082.0	53952.0	19553.0	36353.0	24860.0	28684.0	26405.0	23677.0	12705.0	52705.0	14729.0	12271.0	27579.0	25369.0	25556.0	28124.0	39675.0	11533.0	23872.0	17280.0	20925.0	18918.0	67788.0	22255.0	72292.0	15064.0	14609.0	11519.0	38800.0
B3GNT3	29193.0	6636.0	88753.0	81832.0	84336.0	85759.0	87328.0	87450.0	76898.0	89380.0	13577.0	87601.0	89132.0	3477.0	73851.0	86129.0	88749.0	78416.0	87983.0	83755.0	88112.0	86931.0	87752.0	78478.0	85981.0	88227.0	40513.0	84579.0	40134.0	86785.0	77224.0	88239.0	88087.0	78179.0	42218.0	85303.0	86270.0	86643.0	89333.0	88987.0	82500.0	89708.0	87131.0	88725.0	81110.0	86559.0	88197.0	89080.0	62886.0
TSFM	36221.0	60346.0	21351.0	44978.0	51228.0	33469.0	82996.0	76004.0	70063.0	77838.0	67492.0	70417.0	54576.0	35675.0	70702.0	50985.0	27268.0	64708.0	37339.0	69542.0	60491.0	57948.0	45751.0	35623.0	36233.0	85501.0	45673.0	38707.0	65785.0	47694.0	43024.0	69380.0	53673.0	30447.0	3668.0	43364.0	79611.0	66312.0	41515.0	58701.0	43364.0	68691.0	52668.0	24224.0	36632.0	29485.0	68572.0	59353.0	52618.0
FNDC5	67036.0	68774.0	76851.0	70003.0	27777.0	52092.0	61303.0	29607.0	59798.0	37175.0	70364.0	15862.0	49435.0	62512.0	82131.0	29029.0	29338.0	40870.0	39972.0	83466.0	39743.0	40581.0	29143.0	69489.0	61944.0	76428.0	70660.0	57466.0	78549.0	37185.0	31437.0	38334.0	50372.0	44212.0	40942.0	81237.0	81858.0	26106.0	78878.0	31361.0	58912.0	82426.0	66585.0	26225.0	50585.0	12901.0	15145.0	34444.0	43303.0
FNDC7	41023.0	67756.0	33752.0	57917.0	63945.0	30015.0	30123.0	47097.0	60919.0	63664.0	12335.0	70472.0	37533.0	36829.0	35023.0	66079.0	53325.0	73640.0	50938.0	50372.0	35286.0	78560.0	37081.0	40817.0	73778.0	28533.0	53861.0	62609.0	34300.0	32582.0	34652.0	49106.0	59249.0	52091.0	45375.0	50127.0	67904.0	38868.0	44055.0	49584.0	34930.0	35926.0	39814.0	49779.0	51054.0	35179.0	32446.0	20679.0	21838.0
ADRA2A	89101.0	89863.0	89368.0	42146.0	89262.0	88000.0	86121.0	86666.0	88095.0	82318.0	87255.0	81560.0	87461.0	88406.0	82754.0	74671.0	88784.0	83806.0	88361.0	89681.0	87456.0	85776.0	37472.0	84771.0	88962.0	83088.0	89340.0	85066.0	87717.0	49323.0	87025.0	87789.0	84282.0	81337.0	83578.0	83748.0	87973.0	72411.0	89518.0	87911.0	87924.0	78381.0	86693.0	87974.0	85149.0	88318.0	84849.0	70310.0	89290.0
ADRA2B	42247.0	74950.0	78187.0	88160.0	36518.0	86076.0	88705.0	70845.0	80205.0	84218.0	89968.0	72755.0	71597.0	81715.0	87437.0	87540.0	89695.0	70861.0	84627.0	83927.0	82594.0	80821.0	84760.0	59801.0	88272.0	89161.0	87499.0	75674.0	79244.0	76653.0	79679.5	84178.0	87259.0	82458.0	88751.0	88447.0	79221.0	67757.0	54211.0	86632.0	82667.0	89933.0	82869.0	83442.0	80849.0	51257.0	73960.0	87736.0	66210.0
ADRA2C	88749.0	82353.0	84970.0	89646.0	58741.0	72937.0	26933.0	88279.0	80474.0	84423.0	81800.0	19130.0	79687.0	8703.0	87518.0	87559.0	88539.0	84969.0	86523.0	51733.0	75801.0	75399.0	87348.0	89259.0	39648.0	35411.0	74963.0	19367.0	85563.0	86115.0	77091.0	39653.0	87433.0	68039.0	66278.0	76341.0	88287.0	87939.0	87906.0	86881.0	84813.0	81588.0	84080.0	86338.0	80722.0	89468.0	84526.0	70572.0	74588.0
ANGPT1	4228.0	22595.0	1532.0	2078.0	32788.0	3406.0	1889.0	3552.0	2225.0	2250.0	1571.0	1782.0	3469.0	3059.0	1793.0	3121.0	1912.0	3843.0	2014.0	1101.0	3506.0	1403.0	2111.0	1948.0	1921.0	735.0	2199.0	1674.0	10261.0	7472.0	1180.0	3024.0	3801.0	1057.0	17213.0	2622.0	1899.0	1105.0	287.0	738.0	4274.0	1187.0	848.0	3457.0	1358.0	5297.0	2568.0	1974.0	67954.0
DAAM1	84351.0	68314.0	26560.0	38871.0	79366.0	75874.0	85671.0	56041.0	77841.0	46951.0	84097.0	49882.0	68255.0	86271.0	54848.0	67498.0	36428.0	30377.0	37195.0	45970.0	44855.0	34838.0	52175.0	72337.0	62889.0	32847.0	83629.0	77436.0	88355.0	86866.0	35793.0	49351.0	85270.0	53807.0	6501.0	77259.0	65652.0	31832.0	80558.0	83634.0	74930.0	51158.0	86331.0	72475.0	70856.0	74618.0	84930.0	61689.0	5794.0
DAAM2	12793.0	32655.0	75394.0	70002.0	49239.0	77761.0	50192.0	58392.0	20326.0	20727.0	25783.0	23149.0	16080.0	18663.0	49624.0	6376.0	72055.0	80388.0	53349.0	33970.0	32821.0	39144.0	76939.0	49967.0	47713.0	9892.0	18317.0	44859.0	14625.0	3386.0	11700.0	64386.0	31315.0	56041.0	45226.0	36343.0	27802.0	42990.0	15156.0	34083.0	12638.0	30619.0	12715.0	19120.0	13386.0	12265.0	86885.0	65745.0	5070.0
IIP45	16303.0	34895.0	18961.0	24363.0	12443.0	13671.0	51202.0	43988.0	70567.0	34472.0	28685.0	56422.0	38703.0	63392.0	26469.0	8907.0	42525.0	14258.0	19142.0	24330.0	30961.0	27960.0	30714.0	74662.0	54640.0	59256.0	21315.0	64431.0	38069.0	17639.0	28553.0	63294.0	57786.0	59102.0	20174.0	21085.0	68376.0	14828.0	66111.0	13528.0	62557.0	33303.0	39904.0	29153.0	42882.0	25012.0	6170.0	54071.0	34784.0
HLA-DRB5	89377.0	90314.0	90413.0	90168.0	90085.0	89950.0	89672.0	89554.0	90244.0	90399.0	88856.0	90302.0	90308.0	89064.0	90116.0	89732.0	90070.0	90293.0	90022.0	90375.0	90261.0	89525.0	90219.0	90201.0	90086.0	78383.0	83121.0	90214.0	90336.0	89968.0	89912.0	90342.0	90317.0	90184.0	90010.0	89523.0	88387.0	90167.0	89955.0	90138.0	89991.0	90068.0	89567.0	90355.0	90175.0	90339.0	89752.0	90201.0	90142.0
PCYT1B	49507.0	26058.0	5940.0	23731.0	16442.0	17310.0	37407.0	22268.0	19226.0	21886.0	19915.0	21501.0	35717.0	24705.0	18856.0	63258.0	21617.0	17329.0	41026.0	33462.0	7731.0	20383.0	6782.0	32515.0	44371.0	67539.0	38185.0	21799.0	15492.0	13648.0	69208.0	20028.0	36942.0	16965.0	70832.0	50291.0	24760.0	63107.0	37183.0	18759.0	22388.0	37767.0	26984.0	24913.0	23335.0	5716.0	29593.0	19737.0	12739.0
GUK1	86100.0	47002.0	66357.0	75814.0	54906.0	60859.0	63970.0	74131.0	48165.0	66433.0	62614.0	49862.0	53942.0	69097.0	28649.0	49891.0	85499.0	81667.0	77283.0	70064.0	39957.0	61682.0	65924.0	74637.0	51124.0	25441.0	58924.0	73673.0	78580.0	71504.0	61035.0	50847.0	66817.0	80258.0	29128.0	48671.0	66778.0	76411.0	76372.0	21660.0	57886.0	62114.0	78908.0	66803.0	75904.0	60862.0	48719.0	55240.0	76124.0
YIF1A	14708.0	30295.0	30104.0	22099.0	46515.0	22725.0	21170.0	22417.0	47037.0	22975.0	11885.0	60714.0	22608.0	31908.0	13107.0	28813.0	51736.0	57089.0	77510.0	31142.0	71715.0	33042.0	34005.0	35353.0	31778.0	47126.0	27176.0	76186.0	16415.0	37127.0	27004.0	27496.0	52288.0	54709.0	5770.0	36137.0	42983.0	20657.0	29323.0	53485.0	22810.0	54010.0	13768.0	31375.0	44651.0	29390.0	13735.0	28289.0	26489.0
TUFT1	78976.0	82292.0	26793.0	68135.0	67546.0	83864.0	71127.0	78064.0	72581.0	65938.0	84590.0	60541.0	62481.0	48995.0	72903.0	83698.0	78708.0	84732.0	81568.0	65117.0	77527.0	77534.0	72063.0	63603.0	77134.0	86777.0	75099.0	85795.0	79277.0	79464.0	27605.0	86870.0	83715.0	74734.0	74571.0	75050.0	66930.0	73340.0	46254.0	82903.0	49620.0	62717.0	78038.0	80951.0	54037.0	58836.0	57601.0	77237.0	80369.0
SYT8	35073.0	21599.0	22501.0	19780.0	88392.0	78060.0	21690.0	9032.0	33181.0	27449.0	27430.0	2549.0	18284.0	34113.0	11918.0	76223.0	56224.0	26102.0	89835.0	17408.0	43541.0	73566.0	12179.0	9812.0	5563.0	20548.0	18134.0	30293.0	67066.0	41132.0	12555.0	27255.0	65128.0	45506.0	87059.0	53454.0	22169.0	20670.0	20998.0	43718.0	47388.0	11764.0	82995.0	81152.0	57227.0	31975.0	36762.0	4310.0	6981.0
SYT9	77905.0	86119.0	44660.0	24243.0	8099.0	22386.0	19766.0	15137.0	31194.0	34990.0	12579.0	6169.0	16593.0	7129.0	7952.0	18191.0	60938.0	19466.0	29446.0	24908.0	24952.0	87565.0	11787.0	13045.0	75576.0	29458.0	15122.0	31304.0	25046.0	14193.0	7683.0	17188.0	50515.0	23654.0	32870.0	42955.0	28224.0	24541.0	16747.0	12956.0	22341.0	23659.0	31685.0	22223.0	46394.0	37200.0	16427.0	3292.0	40463.0
MTCH2	7492.0	21886.0	15791.0	11938.0	14093.0	9042.0	14453.0	15818.0	40810.0	29633.0	8229.0	36679.0	9509.0	17496.0	12588.0	19279.0	31597.0	20767.0	16472.0	11659.0	24176.0	29106.0	32056.0	6249.0	26544.0	50432.0	6306.0	27124.0	8233.0	14597.0	23413.0	23005.0	23987.0	12799.0	6556.0	15928.0	18346.0	17215.0	14923.0	27065.0	8443.0	28971.0	10041.0	12859.0	4695.0	14129.0	14018.0	30872.0	18082.0
MTCH1	62245.0	47455.0	61417.0	75185.0	42571.0	66717.0	48915.0	57837.0	51696.0	63577.0	67188.0	50300.0	55907.0	70259.0	62215.0	37602.0	34884.0	69582.0	56368.0	78307.0	66712.0	53678.0	52827.0	38176.0	83365.0	73117.0	73468.0	33045.0	78521.0	53228.0	64471.0	29584.0	69417.0	53975.0	8191.0	55053.0	74571.0	75845.0	65135.0	20853.0	32990.0	24551.0	73678.0	51244.0	73808.0	79497.0	51570.0	40296.0	47948.0
ATP5J	52072.0	66042.0	16180.0	42778.0	34889.0	48651.0	60374.0	47196.0	77262.0	52504.0	51459.0	66330.0	42303.0	51420.0	44319.0	28773.0	20109.0	60978.0	70021.0	70781.0	49609.0	34948.0	11600.0	48157.0	54979.0	56938.0	65725.0	73436.0	57914.0	49159.0	41033.0	28475.0	75025.0	34844.0	7250.0	14948.0	70563.0	13566.0	19265.0	25121.0	16539.0	25065.0	28531.0	32114.0	23012.5	16602.0	33687.0	54009.0	67314.0
SYT2	84284.0	65910.0	81695.0	57666.0	29393.0	43469.0	84230.0	70832.0	29312.0	59965.0	46382.0	52008.0	66343.0	80872.0	69093.0	36487.0	69471.0	49899.0	43110.0	55139.0	45971.0	68613.0	67223.0	67221.0	57155.0	77840.0	57368.0	73447.0	50807.0	52882.0	44866.0	51627.0	77753.0	61558.0	67650.0	66510.0	71816.0	80916.0	79709.0	68193.0	77060.0	88581.0	67257.0	42436.0	64819.0	52572.0	54530.0	74223.0	58748.0
SYT3	27660.0	13103.0	63870.0	72232.0	13171.0	44190.0	14569.0	21268.0	12507.0	39046.0	12676.0	23144.0	39981.0	48362.0	12710.0	8636.0	19215.0	26935.0	14367.0	44332.0	25042.0	28148.0	26685.0	27268.0	15820.0	39128.0	36322.0	20400.0	29582.0	38335.0	35792.0	48243.0	45754.0	25114.0	50857.0	31829.0	72567.0	41926.0	62174.0	69988.0	45707.0	30874.0	61923.0	8976.0	57622.0	22624.0	11680.0	39595.0	15024.0
SYT4	74622.0	89781.0	62842.0	55417.0	89309.0	71520.0	50620.0	75691.0	61534.0	66880.0	52401.0	67336.0	80377.0	59051.0	73186.0	49747.0	70612.0	79722.0	88337.0	74084.0	77502.0	54628.0	59189.0	73469.0	57235.0	50941.0	69407.0	41052.0	53198.0	50319.0	49329.0	63010.0	51682.0	73944.0	42933.0	90488.0	39551.0	55256.0	90449.0	43299.0	42129.0	60311.0	86848.0	80120.0	62693.0	86894.0	26321.0	50964.0	75051.0
SYT5	24648.0	25129.0	68786.0	24055.0	83101.0	35455.0	34209.0	65983.0	60934.0	3901.0	28264.0	45998.0	55850.0	30333.0	56789.0	26955.0	59462.0	76710.0	47527.0	37961.0	35051.0	70459.0	57172.0	23219.0	44420.0	41478.0	61727.0	20013.0	67760.0	36347.0	70143.0	39493.0	25654.0	29226.0	73868.0	65686.0	75858.0	39355.0	31042.0	76439.0	28439.0	35016.0	59497.0	32195.0	29405.0	54261.0	70360.0	32779.0	55207.0
SYT6	9425.0	10027.0	20919.0	26796.0	8966.0	13069.0	15690.0	31950.0	13713.0	48902.0	22526.0	16585.0	42547.0	35107.0	15973.0	19011.0	11770.0	18527.0	27318.0	24107.0	17456.0	24717.0	19727.0	47797.0	19015.0	17621.0	13447.0	33248.0	27440.0	19636.0	14601.0	21565.0	51626.0	18457.0	84768.0	24757.0	24147.0	16034.0	21972.0	20437.0	24918.0	15307.0	72795.0	8784.0	12766.0	11221.0	14426.0	36553.0	36457.0
SYT7	23422.0	5377.0	23938.0	22515.0	18938.0	19238.0	36408.0	27877.0	55866.0	46580.0	27254.0	17635.0	15669.0	11435.0	44699.0	21493.0	30892.0	30948.0	71480.0	20005.0	36054.0	31207.0	35361.0	44292.0	19905.0	49603.0	37731.0	28526.0	33673.0	32188.0	9834.0	28614.0	58269.0	20571.0	48036.0	24020.0	49645.0	32293.0	21936.0	27791.0	17617.0	33215.0	26014.0	31474.0	62846.0	33458.0	25419.0	27486.0	26001.0
RHO	50377.0	28559.0	33906.0	49263.0	18558.0	47898.0	52809.0	23394.0	58505.0	50860.0	38554.0	56883.0	65087.0	57403.0	43684.0	49161.0	46874.0	46097.0	57822.0	46061.0	22354.0	21248.0	67810.0	48419.0	73820.0	72998.0	45327.0	68127.0	65001.0	42778.0	46669.0	44425.0	61235.0	39642.0	70883.0	12687.0	65745.0	58262.0	49425.0	59795.0	65748.0	34592.0	66395.0	16380.0	12642.0	76702.0	57552.0	63247.0	35078.0
OBFC2B	18975.0	31056.0	25176.0	25442.0	21308.0	7891.0	59820.0	25823.0	25693.0	55793.0	61410.0	34711.0	34382.0	30576.0	52129.0	18745.0	12002.0	42865.0	15799.0	21190.0	32415.0	32375.0	61734.0	30281.0	9769.0	83343.0	23359.0	17858.0	32548.0	33492.0	22571.0	48381.0	54069.0	38017.0	46470.0	26790.0	71997.0	17121.0	41888.0	27819.0	17522.0	18001.0	46534.0	33499.0	54180.0	52038.0	16641.0	16400.0	27661.0
ME1	1431.0	23617.0	3046.0	2982.0	4970.0	6075.0	7223.0	2376.0	8196.0	4256.0	4038.0	9437.0	6264.0	4467.0	4146.0	1703.0	3043.0	17703.0	3217.0	5096.0	9435.0	4831.0	21247.0	808.0	55115.0	6398.0	4979.0	4610.0	3181.0	3490.0	4442.0	2183.0	6000.0	3651.0	29350.0	4851.0	2844.0	12655.0	4054.0	1553.0	4101.0	1398.0	1402.0	5008.0	6047.0	4104.0	3072.0	2612.0	15208.0
OBFC2A	60880.0	28954.0	20210.0	39140.0	72271.0	78515.0	57155.0	29962.0	76553.0	39089.0	74754.0	71347.0	56209.0	58892.0	45487.0	82089.0	69774.0	78288.0	75116.0	74222.0	39272.0	49402.0	43629.0	72741.0	37455.0	15567.0	13113.0	82640.0	33148.0	52797.0	60772.0	67525.0	33787.0	66318.0	62151.0	68694.0	36788.0	75410.0	54546.0	51837.0	58756.0	10000.0	72527.0	75400.0	80532.0	57340.0	34136.0	58719.0	35732.0
RHD	683.0	554.0	668.0	7893.0	707.0	579.0	747.0	797.0	505.0	491.0	1211.0	765.0	1070.0	1788.0	218.0	730.0	461.0	485.0	786.0	819.0	820.0	836.0	1411.0	2150.0	662.0	726.0	482.0	1078.0	959.0	898.0	903.0	652.0	937.0	1291.0	9840.0	403.0	11217.0	652.0	1002.0	829.0	2942.0	2763.0	1813.0	783.0	482.0	1368.0	653.0	1074.0	1099.0
FUBP1	57050.0	2905.0	13536.0	27857.0	47804.0	3022.0	12078.5	46271.0	27509.0	12603.0	52318.0	12899.0	13744.0	11969.0	19880.0	24844.0	10199.0	6099.0	71015.0	20053.0	6838.0	4083.0	13945.0	15305.0	30012.0	3599.0	11622.0	5385.0	44904.0	11577.0	29620.0	7001.0	2530.0	3775.0	43392.0	50324.0	3895.0	10700.0	16033.0	24225.0	18013.0	4775.0	23166.0	31355.0	2449.0	23673.0	22259.0	29943.0	27442.0
NCSTN	70574.0	68998.0	83019.0	80144.0	59849.0	84292.0	50146.0	83564.0	48172.0	86739.0	85825.0	63303.0	77060.0	60847.0	77190.0	81299.0	75865.0	62986.0	75621.0	79930.0	70928.0	63143.0	31253.0	70425.0	77469.0	70844.0	79188.0	81846.0	60212.0	66958.0	75816.0	79733.0	85568.0	69439.0	66841.0	81940.0	81527.0	77741.0	83250.0	84038.0	84606.0	78855.0	86041.0	71939.0	85636.0	53456.0	64099.0	83666.0	73099.0
MCM10	15602.0	17727.0	4736.0	23364.0	1742.0	23161.0	6435.0	14606.0	11164.0	27222.0	13310.0	68797.0	4085.0	16835.0	27393.0	17133.0	39677.0	5525.0	28795.0	10163.0	3141.0	45820.0	46146.0	4133.0	14639.0	10916.0	18296.0	11829.0	8554.0	4135.0	11119.0	31460.0	17525.0	10469.0	17209.0	17311.0	3003.0	1111.0	2997.0	46379.0	2483.0	16205.0	6997.0	21154.0	3809.0	27569.0	5823.0	41107.0	10411.0
MARCO	89590.0	89437.0	80968.0	89679.0	89019.0	90222.0	89840.0	89030.0	89461.0	89839.0	84076.0	87386.0	84863.0	86221.0	88249.0	89374.0	89917.0	87596.0	88657.0	85041.0	89853.0	86496.0	90014.0	88777.0	89110.0	87622.0	89248.0	89909.0	88089.0	84003.0	88769.0	90131.0	88039.0	81204.0	39582.0	88712.0	75505.0	85551.0	84699.0	89718.0	62309.0	89532.0	71134.0	89752.0	81578.0	89997.0	86608.0	89391.0	88779.0
SAP30	13808.0	3173.0	2149.0	12005.0	10115.0	1752.0	2967.0	5596.0	3794.0	1570.0	8941.0	13083.0	9089.0	3533.0	4928.0	60358.0	3283.0	7258.0	1257.0	4982.0	1238.0	12507.0	19198.0	4336.0	20690.0	12440.0	11698.0	4414.0	3893.0	15262.0	19848.0	6317.0	5665.0	732.0	3623.0	4831.0	12314.0	22565.0	2610.0	23974.0	2099.0	8580.0	1637.0	8026.0	5945.0	5530.0	4641.0	1731.0	4361.0
NBL1	46940.0	82926.0	57444.0	70087.0	83457.0	82424.0	55479.0	56117.0	82405.0	59305.0	32506.0	22159.0	75606.0	49643.0	19846.0	44321.0	75030.0	55946.0	27998.0	74999.0	62953.0	17278.0	27820.0	19864.0	31013.0	26945.0	24705.0	31755.0	22287.0	39191.0	43004.0	81985.0	85034.0	18755.0	35217.0	68210.0	26495.0	27975.0	78612.0	24366.0	72899.0	68763.0	81774.0	71371.0	47691.0	71431.0	19341.0	45000.0	15672.0
TCP11L2	39435.0	53716.0	40894.0	73056.0	56048.0	47765.0	79265.0	68477.0	23214.0	69388.0	67780.0	72647.0	49157.0	58321.0	22590.0	36541.0	16859.0	77418.0	35958.0	22704.0	62271.0	39594.0	38229.0	62701.0	27953.0	71099.0	44670.0	63834.0	69206.0	80924.0	76962.0	25048.0	37441.0	20290.0	51068.0	69133.0	36783.0	71402.0	30052.0	8693.0	40245.0	49919.0	67193.0	23404.0	62492.0	13200.0	51968.0	65520.0	13969.0
NES	6185.0	3133.0	4207.0	2171.0	4114.0	13631.0	5813.0	8588.0	2690.0	4707.0	2549.0	1661.0	7098.0	3505.0	30865.0	2975.0	4813.0	2027.0	3211.0	4981.0	4742.0	64915.0	3100.0	4392.0	4325.0	5127.0	6238.0	8737.0	1729.0	6225.0	3875.0	5930.0	3386.0	14562.0	3296.0	6114.0	13123.0	1681.0	14161.0	13968.0	11063.0	2574.0	5498.0	1254.0	2229.0	2659.0	5963.0	9881.0	3415.0
CNTROB	53043.0	28895.0	67758.0	48675.0	17500.0	54965.0	49589.0	64674.0	48534.0	44409.0	38520.0	19082.0	56420.0	58954.0	31782.0	26011.0	47955.0	23885.0	28776.0	47452.0	10856.0	45917.0	30619.0	54979.0	66599.0	45522.0	19562.0	70899.0	28901.0	39970.0	64817.0	57415.0	53556.0	54170.0	37623.0	57838.0	56079.0	15408.0	66645.0	36628.0	72796.0	26393.0	67913.0	27370.0	53204.0	25858.0	63791.0	38420.0	34501.0
PALMD	84484.0	87687.0	88629.0	48553.0	84486.0	52626.0	24401.0	65935.0	88108.0	83791.0	89441.0	88170.0	87565.0	88537.0	68415.0	89138.0	54055.0	74222.0	71029.0	89782.0	84820.0	81564.0	87486.0	84053.0	81699.0	20162.0	82360.0	89723.0	85056.0	59513.0	86105.0	17350.0	89719.0	82583.0	36588.0	86099.0	24589.0	85971.0	86884.0	88349.0	85777.0	84773.0	88599.0	79752.0	85799.0	77947.0	87528.0	64347.0	88460.0
ANGPT2	89683.0	90020.0	89389.0	89984.0	89957.0	89931.0	90058.0	90041.0	89489.0	82574.0	90025.0	90099.0	89753.0	89449.0	90363.0	90150.0	90277.0	89119.0	90255.0	89194.0	89944.0	90207.0	90182.0	89215.0	89879.0	90219.0	90268.0	89842.0	89927.0	89850.0	89741.0	90124.0	89198.0	90218.0	86509.0	90061.0	89768.0	90046.0	83558.0	90053.0	89874.0	89981.0	89613.0	90279.0	90026.0	89765.0	89973.0	89989.0	90044.0
GNAI1	67122.0	46865.0	18290.0	15171.0	80261.0	10606.0	3996.0	52856.0	18172.0	8144.0	84789.0	16471.0	1831.0	78864.0	51583.0	86139.0	12294.0	16940.0	9736.0	79972.0	8264.0	47231.0	45543.0	5212.0	77032.0	52761.0	85162.0	33140.0	31378.0	11266.0	46437.0	17385.0	64361.0	18128.0	52016.0	18377.0	38169.0	77853.0	73092.0	30189.0	65868.0	46294.0	28229.0	21628.0	3620.0	21213.0	3485.0	34601.0	53612.0
ANGPT4	54584.0	58476.0	67298.0	60401.0	34983.0	49608.0	58328.0	51386.0	37711.0	58460.0	59243.0	60833.0	64595.0	81088.0	21688.0	25296.0	44259.0	54802.0	45172.0	52514.0	49174.0	65445.0	49191.0	59651.0	16870.0	31508.0	48356.0	52026.0	28890.0	52476.0	52369.0	62028.0	74829.0	62187.0	81569.0	65529.0	62225.0	45961.0	55549.0	43588.0	51348.0	58708.0	69046.0	50514.0	76971.0	28026.0	67263.0	81958.0	58387.0
OXT	67657.0	74964.0	75605.0	77714.0	84275.0	85200.0	69312.0	68058.0	81684.0	79742.0	68685.0	75189.0	79712.0	87088.0	73404.0	63715.0	72726.0	71505.0	63106.0	76793.0	86145.0	76476.0	64496.0	74050.0	75107.0	66796.0	52108.0	70329.0	66981.0	66972.0	58611.0	82795.0	81161.0	82662.0	71024.0	79888.0	65072.0	59180.0	79792.0	72790.0	80052.0	64790.0	76500.0	70025.0	76064.0	64937.0	56593.0	79293.0	69189.0
[truncated: 10,256 more rows]
[truncated: 487 more columns]
