# Supplementary material for: Identification of direction in gene networks from expression and methylation
Source: BMC Syst Biol. 2013 Nov 1;7:118. doi: 10.1186/1752-0509-7-118 (PMC4228359; doi:10.1186/1752-0509-7-118)
Supplement: Additional file 2 — Preprocessed TCGA glioblastoma mRNA expression data. [file 1752-0509-7-118-S2.zip › glioExpPreprocessed.tsv]

	TCGA-02-0001-01	TCGA-02-0003-01	TCGA-02-0006-01	TCGA-02-0007-01	TCGA-02-0009-01	TCGA-02-0010-01	TCGA-02-0011-01	TCGA-02-0014-01	TCGA-02-0021-01	TCGA-02-0024-01	TCGA-02-0027-01	TCGA-02-0028-01	TCGA-02-0033-01	TCGA-02-0034-01	TCGA-02-0037-01	TCGA-02-0038-01	TCGA-02-0043-01	TCGA-02-0046-01	TCGA-02-0047-01	TCGA-02-0052-01	TCGA-02-0054-01	TCGA-02-0055-01	TCGA-02-0057-01	TCGA-02-0058-01	TCGA-02-0060-01	TCGA-02-0064-01	TCGA-02-0069-01	TCGA-02-0071-01	TCGA-02-0074-01	TCGA-02-0075-01	TCGA-02-0080-01	TCGA-02-0083-01	TCGA-02-0085-01	TCGA-02-0086-01	TCGA-02-0089-01	TCGA-02-0099-01	TCGA-02-0102-01	TCGA-02-0107-01	TCGA-02-0113-01	TCGA-02-0114-01	TCGA-02-0115-01	TCGA-02-0116-01	TCGA-02-2466-01	TCGA-02-2470-01	TCGA-02-2483-01	TCGA-02-2485-01	TCGA-02-2486-01	TCGA-06-0122-01	TCGA-06-0124-01
UBE2Q1	70517.0	68191.0	43353.0	16310.0	44622.0	74443.0	42875.0	79664.0	35249.0	76161.0	65693.0	53572.0	39088.0	46566.0	49974.0	28554.0	46372.0	69499.0	65143.0	41599.0	33829.0	40420.0	43647.0	32738.0	68708.0	23322.0	69303.0	53285.0	76344.0	25873.0	41297.0	21829.0	60651.0	70566.0	40956.0	71106.0	67675.0	66221.0	48307.0	39903.0	39572.0	65047.0	57036.0	52586.0	74175.0	53615.0	25162.0	60386.0	72015.0
UBE2Q2	80966.0	37109.0	29776.0	16224.0	73358.0	45845.0	31534.0	78977.0	58511.0	65055.0	67355.0	77407.0	17783.0	20348.0	78167.0	46870.0	56700.0	69056.0	60816.0	76096.0	21462.0	51713.0	17409.0	72121.0	21410.0	45381.0	74174.0	71627.0	45223.0	34074.0	26365.0	80553.0	48110.0	21290.0	61440.0	60957.0	36489.0	65388.0	21132.0	79384.0	65494.0	26189.0	37567.0	46821.0	55760.0	65663.0	39789.0	48491.0	17511.0
RNF10	62045.0	27329.0	40022.0	27224.0	63220.0	37282.0	67802.0	72759.0	60643.0	76599.0	65596.0	34866.0	33036.0	72216.0	76325.0	36271.0	43501.0	27127.0	59327.0	27598.0	75005.0	22628.0	48445.0	44238.0	37944.0	68148.0	66159.0	55349.0	64007.0	26080.0	70480.0	33718.0	58762.0	64365.0	37983.0	26120.0	54762.0	60145.0	38964.0	39970.0	34621.0	69745.0	38731.0	63312.0	58152.0	44565.0	64854.0	49971.0	63505.0
RNF11	77827.0	77279.0	78146.0	77467.0	67581.0	56678.0	71717.0	69660.0	58622.0	69109.0	75931.0	34923.0	76513.0	51962.0	72326.0	74373.0	65735.0	78496.0	73459.0	73362.0	81425.0	82212.0	75898.0	75560.0	81655.0	76342.0	75366.0	78298.0	31581.0	78764.0	65214.0	67392.0	73687.0	70769.0	75913.0	76317.0	78775.0	75390.0	81682.0	56403.0	70391.0	74113.0	39128.0	76242.0	72924.0	74285.0	60900.0	75879.0	75847.0
RNF13	78079.0	82357.0	79534.0	74495.0	79096.0	82449.0	79643.0	51037.0	82333.0	80539.0	82362.0	81106.0	74444.0	63767.0	76204.0	83357.0	74915.0	79340.0	82835.0	82680.0	70186.0	80992.0	84122.0	79456.0	82833.0	81427.0	78182.0	74600.0	83826.0	80645.0	73382.0	83529.0	82006.0	78340.0	77916.0	75934.0	73605.0	82710.0	64829.0	82582.0	82824.0	77333.0	83942.0	74417.0	76239.0	74687.0	78666.0	77347.0	76215.0
REM1	52936.0	42421.0	55760.0	39828.0	38639.0	54806.0	85783.0	86541.0	59430.0	69131.0	41476.0	68011.0	49892.0	65522.0	70559.0	55554.0	38896.0	40132.0	43723.0	62413.0	56822.0	42995.0	46502.0	62582.0	40264.0	65854.0	68451.0	36297.0	82568.0	45836.0	84472.0	47997.0	56898.0	46706.0	49838.0	50918.0	30158.0	45458.0	47607.0	77476.0	52511.0	36118.0	82439.0	34588.0	79769.0	51106.0	58528.0	61760.0	47833.0
RNF17	57933.0	38175.0	55689.0	39171.0	40362.0	67065.0	15328.0	19114.0	62437.0	51956.0	32630.0	63567.0	43503.0	43128.0	51974.0	27945.0	64983.0	39807.0	56711.0	67796.0	41202.0	44564.0	52542.0	52069.0	30269.0	31513.0	46120.0	60790.0	39914.0	38793.0	58800.0	37324.0	44058.0	34290.0	54130.0	52071.0	52227.0	68211.0	42607.0	36286.0	40354.0	30770.0	37394.0	54835.0	41391.0	39392.0	22281.0	65682.0	32592.0
CSNK2A2	20711.0	24596.0	26105.0	19665.0	13483.0	30325.0	28711.0	20938.0	20294.0	31377.0	23323.0	34746.0	26159.0	31345.0	27474.0	21051.0	32940.0	47128.0	26596.0	6250.0	22859.0	13952.0	24605.0	14892.0	29976.0	20315.0	67104.0	31362.0	24703.0	39078.0	29916.0	17110.0	11061.0	23045.0	17278.0	31635.0	48518.0	18222.0	17007.0	31378.0	7257.0	23717.0	38057.0	17817.0	37628.0	30020.0	13289.0	28594.0	34647.0
ATRX	32207.0	69869.0	48026.0	46508.0	56836.0	70571.0	2588.0	8496.0	29124.0	35027.0	51638.0	72158.0	44527.0	15775.0	28523.0	58591.0	66809.0	70149.0	50570.0	45243.0	80054.0	22577.0	48606.0	10000.0	41390.0	24134.0	28787.0	66338.0	68413.0	63898.0	8774.0	59370.0	37148.0	34790.0	40044.0	60191.0	66000.0	22886.0	36240.0	17683.0	55044.0	43655.0	42612.0	36044.0	5638.0	67025.0	26097.0	69457.0	51125.0
PMM1	58682.0	63046.0	23928.0	41663.0	61295.0	13344.0	73719.0	27246.0	63893.0	46336.0	13604.0	39732.0	46599.0	67035.0	74056.0	68756.0	21411.0	25750.0	71711.0	77587.0	61260.0	69265.5	23130.0	79708.0	30245.0	39951.0	34197.0	29386.0	23875.0	45352.0	44913.0	82263.0	51513.0	49850.0	59482.0	17004.0	29208.0	60341.0	66482.0	59856.0	64244.0	70367.0	32261.0	67409.0	55610.0	60358.0	60767.0	64316.0	70597.0
FHIT	51900.0	31465.0	30189.0	50307.0	28295.0	68383.0	56466.0	47881.0	37555.0	59538.0	36709.0	69791.0	33521.0	29183.0	31521.0	24978.0	18023.0	28518.0	47746.0	37244.0	54953.0	27319.0	63578.0	45193.0	31606.0	15912.0	85364.0	34200.0	72183.0	27348.0	36675.0	14489.0	43890.0	28829.0	34163.0	60277.0	13393.0	54192.0	39618.0	41146.0	63986.0	21619.0	70820.0	49202.0	20179.0	19364.0	43907.0	15310.0	19325.0
DISC1	84058.0	85829.0	76907.0	14145.0	85670.0	85488.0	84314.0	82614.0	83750.0	84771.0	86608.0	88017.0	58672.0	80569.0	72397.0	83295.0	75867.0	83949.0	84842.0	63485.0	76435.0	32651.0	82495.0	79221.0	85584.0	79619.0	88016.0	85620.0	85835.0	81994.0	71729.0	79615.0	82894.0	82429.0	80302.0	54825.0	71860.0	81655.0	70920.0	84483.0	80797.0	84819.0	35891.0	72265.0	82300.0	80461.0	53294.0	81081.0	84654.0
ZNF703	44775.0	44619.0	67396.0	52943.0	47740.0	48991.0	63288.0	57810.0	63983.0	57488.0	53072.0	50082.0	70555.0	65399.0	45243.0	61618.0	65853.0	59156.0	63278.0	72177.0	46840.0	71509.0	58460.0	70221.0	67080.0	68506.0	60669.0	55454.0	37606.0	31641.0	74220.0	57359.0	61486.0	73790.0	59588.0	61426.0	38792.0	74018.0	71499.0	39785.0	49932.0	53950.0	47751.0	61868.0	61907.0	60252.0	55954.0	38984.0	51439.0
SPR	23885.0	18523.0	29219.0	77101.0	20305.0	7568.0	19421.0	6438.0	21704.0	6038.0	14902.0	13652.0	26660.0	57488.0	16712.0	22370.0	13224.0	10295.0	14540.0	24005.0	60034.0	24629.0	18032.0	71108.0	31591.0	19682.0	3615.0	21684.0	12208.0	9031.0	37414.0	12379.0	28093.0	22865.0	33444.0	50386.0	11019.0	42890.0	83708.0	10596.0	16809.0	19938.0	25362.0	13158.0	24558.0	20224.0	57511.0	18709.0	19698.0
ZNF706	82567.0	82986.0	84871.0	84648.0	82350.0	83520.0	84724.0	71121.0	81391.0	82335.0	80635.0	81231.0	72132.0	79117.0	83212.0	85047.0	71979.0	84047.0	83570.0	76911.0	83523.0	82320.0	83956.0	85054.0	86812.0	77042.0	80741.0	78649.0	84312.0	84118.0	85986.0	79979.0	80630.0	82095.0	83244.0	72480.0	85930.0	81184.0	81076.0	86627.0	82719.0	81995.0	72606.0	83435.0	82581.0	78026.0	80467.0	83779.0	77660.0
ZC3H10	71930.0	72166.0	72650.0	79211.0	73711.0	62330.0	74561.0	76609.0	72640.0	78386.0	67834.0	65532.0	63903.0	77102.0	70522.0	73626.0	57199.0	72345.0	62205.0	71766.0	69054.0	55658.0	66202.0	77789.0	74742.0	76088.0	77395.0	41246.0	69719.0	34792.0	81600.0	67504.0	75229.0	73910.0	75230.0	71113.0	45337.0	75966.0	45669.0	80123.0	73411.0	77259.0	82682.0	72129.0	81848.0	58723.0	78487.0	68808.0	59611.0
SPN	16700.0	27489.0	51880.0	17622.0	19926.0	13862.0	38002.0	14542.0	30397.0	23226.0	19329.0	17620.0	30676.0	35494.0	27768.0	28560.0	14700.0	22611.0	31951.0	34635.0	21810.0	28201.0	39967.0	52290.0	32951.0	24903.0	12818.0	53374.0	20323.0	10466.0	23455.0	16076.5	64016.0	54125.0	22041.0	19794.0	15654.0	78058.0	29883.0	19952.0	41361.0	9170.0	4279.0	20200.0	30668.0	38988.0	53719.0	12890.0	15319.0
RNF111	66260.0	48434.0	61506.0	54583.0	71709.0	72772.0	30669.0	77891.0	62142.0	71126.0	72841.0	75704.0	66398.0	25096.0	75613.0	68032.0	63325.0	73637.0	70695.0	70112.0	61816.0	58824.0	55395.0	66946.0	56595.0	68952.0	76628.0	76112.0	70491.0	76653.0	50079.0	56572.0	54607.0	65569.0	54034.0	64331.0	70831.0	58368.0	37468.0	74988.0	42424.0	65587.0	36647.0	38074.0	76641.0	74043.0	52825.0	67036.0	26515.0
LRRTM1	81718.0	80415.0	74713.0	73977.0	73076.0	80671.0	83943.0	81141.0	74553.0	78135.0	75927.0	80111.0	73837.0	78118.0	73506.0	74081.0	73781.0	80377.0	81211.0	78069.0	86810.0	72964.0	75506.0	71118.0	77706.0	67192.0	82937.0	78001.0	79557.0	65604.0	76754.0	76471.0	78901.0	66506.0	70988.0	71806.0	75972.0	66632.0	86759.0	85265.0	84919.0	74184.0	84850.0	78883.0	84442.0	79557.0	46902.0	66723.0	79210.0
GRIN1	70417.0	78895.0	84580.0	77283.0	65144.0	45150.0	76216.0	72548.0	76724.0	71549.0	65905.0	50418.0	86115.0	77052.0	47708.0	83712.0	77429.0	75415.0	80685.0	85386.0	73882.0	84214.0	81221.0	79967.0	85497.0	81801.0	49994.0	53272.0	61147.0	42131.0	74924.0	81111.0	80195.0	86201.0	80264.0	64158.0	77654.0	77293.0	85660.0	82154.0	78078.0	83477.0	73774.0	82550.0	55827.0	40114.0	80316.0	64739.0	77718.0
FOXQ1	67921.0	81861.0	85659.0	81282.0	74194.0	40597.0	76893.0	48010.0	79682.0	69889.0	69747.0	45848.0	86653.0	67175.0	38727.0	83565.0	84121.0	78409.0	75832.0	82495.0	75589.0	84379.0	83502.0	75329.0	86226.0	80079.0	60496.0	59917.0	67636.0	68726.0	78396.0	81142.0	79794.0	85629.0	80116.0	74330.0	81122.0	80028.0	83791.0	76924.0	76155.0	81957.0	75493.0	81472.0	31321.0	26963.0	78003.0	78801.0	84165.0
DHX9	7820.0	15848.0	7803.0	13320.0	23709.0	36477.0	12608.0	40970.0	19971.0	20267.0	14402.0	23479.0	4768.0	10873.0	8452.0	8904.0	29473.0	13787.0	9889.0	13205.0	6680.0	4496.0	7484.0	21112.0	8533.0	7961.0	24071.0	15503.0	15220.0	7667.0	11830.0	11953.0	10988.0	9507.0	9840.0	21556.0	15315.0	8151.0	12169.0	20943.0	10272.0	38425.0	29117.0	18426.0	12657.0	41940.0	16292.0	13092.0	11603.0
TCOF1	9408.0	10363.0	13394.0	9298.0	13808.0	10466.0	9563.0	12939.0	11363.0	7193.0	8914.0	14080.0	17336.0	18878.0	12620.0	11248.0	11268.0	10782.0	12027.0	9591.0	9866.0	11711.0	10386.0	11191.0	13970.0	14658.0	8083.0	17125.0	8344.0	6779.0	15435.0	9811.0	21220.0	12529.0	12121.0	15841.0	6122.0	13097.0	8161.0	14508.0	12726.0	10754.0	10374.0	13708.0	12391.0	4890.0	10862.0	9189.0	8886.0
LRRTM3	80088.0	82447.0	74450.0	67047.0	84840.0	79983.0	81778.0	79221.0	82542.0	80063.0	73238.0	82975.0	68561.0	72528.0	75845.0	78645.0	82089.0	81293.0	81665.0	73272.0	67027.0	63040.0	73168.0	70815.0	79976.0	51924.0	86214.0	81665.0	77651.0	79965.0	84419.0	80481.0	75403.0	44200.0	74196.0	62669.0	85627.0	56744.0	64205.0	77200.0	81681.0	81717.0	71767.0	59313.0	70133.0	75794.0	47237.0	76131.0	73845.0
NUP98	24880.0	39785.0	36540.0	32682.0	12537.0	6872.0	9159.0	7872.0	7341.0	6935.0	11527.0	18538.0	38711.0	49719.0	13054.0	23247.0	39572.0	37090.0	17463.0	33159.0	47878.0	63013.0	26780.0	29393.0	35143.0	40373.0	20925.0	28553.0	25108.0	11846.0	15745.0	29205.0	30098.0	19891.0	37333.0	25977.0	25788.0	45666.0	10132.0	15143.0	31296.0	7949.0	20845.0	27397.0	21600.0	20862.0	35888.0	30738.0	40361.0
XPC	8817.0	4840.0	8527.0	15542.0	17694.0	21876.0	21866.0	21078.0	17885.0	15935.0	19858.0	19190.0	5712.0	9456.0	13168.0	12234.0	33126.0	6939.0	14220.0	7608.0	7048.0	8265.0	10199.0	14149.0	8517.0	15386.0	20032.0	5654.0	17085.0	25789.0	18599.0	5047.0	12661.0	19926.0	13949.0	9513.0	7535.0	12170.0	6342.0	8236.0	16549.0	30412.0	37910.0	17225.0	10068.0	17297.0	22976.0	16828.0	13764.0
PROCA1	23466.0	17705.0	22451.0	55819.0	39594.0	24968.0	32374.0	11589.0	15603.0	14279.0	34588.0	15597.0	15309.0	14292.0	14178.0	12945.0	21625.0	24483.0	10617.0	28274.0	9952.0	9056.0	17110.0	50818.0	16305.0	28417.0	11595.0	16465.0	13730.0	41155.0	59517.0	13544.0	20450.0	18845.0	21609.0	50737.0	8697.0	11161.0	26850.0	14917.0	16348.0	18384.0	21602.0	20130.0	19857.0	7771.0	34771.0	51329.0	30933.0
XPA	65203.0	76378.0	71852.0	84044.0	70836.0	71017.0	64333.0	42782.0	68898.0	46977.0	73170.0	78852.0	74187.0	60816.0	69905.0	71299.0	32225.0	77796.0	67737.0	65979.0	82010.0	76524.0	76728.0	81902.0	64879.0	70181.0	74247.0	73010.0	74480.0	69625.0	79577.0	72161.0	67454.0	65301.0	74779.0	80234.0	68554.0	63453.0	67950.0	75648.0	72842.0	60292.0	41823.0	53511.0	76252.0	61922.0	77803.0	77922.0	61286.5
SP3	29332.0	21698.0	20324.0	22417.0	15408.0	10622.0	7344.0	11419.0	10014.0	9035.0	16870.0	16871.0	28407.0	14979.0	14504.0	19408.0	26975.0	14146.0	15170.0	19383.0	11089.0	28918.0	15028.0	21414.0	12140.0	16604.0	14807.0	14181.0	15169.0	18238.0	12093.0	15036.0	10328.0	17997.0	18318.0	15363.0	29531.0	19673.0	16308.0	22263.0	15680.0	14803.0	13097.0	15536.0	42911.0	30025.0	15480.0	23031.0	25976.0
SP4	43571.0	56559.0	37853.0	56450.0	65474.0	68053.0	51087.0	72502.0	44974.0	59685.0	55164.0	57262.0	50752.0	38766.0	65612.0	58370.0	78479.0	60653.0	43462.0	50983.0	40876.0	44737.0	47882.0	46109.0	44075.0	41098.0	63011.0	54409.0	72462.0	70932.0	35285.0	49417.0	47491.0	48051.0	38196.0	59025.0	75913.0	29252.0	51610.0	43835.0	53125.0	71205.0	77585.0	24980.0	55099.0	70399.0	46128.0	60992.0	33775.0
HAP1	65595.0	62174.0	69705.0	69621.0	63521.0	65508.0	70807.0	63295.0	67591.0	64227.0	65223.0	62994.0	70780.0	70754.0	72054.0	64379.0	70323.0	67196.0	65130.0	71487.0	71392.0	64632.0	70598.0	69134.0	74190.0	73336.0	66916.0	67152.0	63847.0	66919.0	71628.0	69779.0	63063.0	68577.0	73382.0	62306.0	62625.0	74060.0	57074.0	61969.0	67140.0	66668.0	56497.0	65679.0	61405.0	57853.0	73643.0	58674.0	62486.0
SPPL3	62323.0	72575.0	59231.0	69503.0	73056.0	58609.0	78268.0	81292.0	74286.0	74334.0	74723.0	66551.0	71821.0	65672.0	76891.0	71279.0	76316.0	75934.0	72372.0	64523.0	79458.0	41920.0	76815.0	70086.0	74191.0	67292.0	81540.0	77362.0	75751.0	51370.0	73868.0	61682.0	70981.0	69745.0	70175.0	75736.0	68476.0	68997.0	60494.0	81095.0	72929.0	69396.0	70497.0	66711.0	80066.0	68516.0	56586.0	75574.0	73112.0
OPA3	40501.0	32216.0	46807.0	36065.0	56403.0	29815.0	19196.0	14963.0	49842.0	26704.0	20252.0	16241.0	70499.0	33943.0	65244.0	39000.0	68725.0	38984.0	32325.0	20673.0	66686.0	42466.0	62257.0	14397.0	28692.0	72142.0	30889.0	52850.0	39544.0	56298.0	22747.0	24204.0	38929.0	19394.0	43396.0	40630.0	57096.0	37068.0	35098.0	10131.0	58873.0	36064.0	22582.0	26615.0	36450.0	73148.0	49459.0	72061.0	49785.0
RAB40C	14350.0	10138.0	8579.0	10011.0	10076.0	21376.0	18931.0	24135.0	15399.0	14354.0	13271.0	12015.0	6883.0	19944.0	28094.0	9581.0	26904.0	9061.0	17392.0	10457.0	5825.0	12045.0	11220.0	16472.0	10683.0	10171.0	14847.0	12554.0	6779.0	12925.0	14853.0	7797.0	16331.0	11975.0	17522.0	11954.0	14592.0	8263.0	22456.0	28151.0	15825.0	13026.0	26755.0	38453.0	8055.0	10177.0	10635.0	19429.0	7039.0
RAB40B	67615.0	80322.0	72052.0	66890.0	30480.0	62474.0	61809.0	36918.0	50111.0	64859.0	69383.0	78730.0	52222.0	65725.0	30859.0	71088.0	35258.0	73804.0	76969.0	78836.0	68027.0	63080.0	82177.0	78704.0	79898.0	51300.0	70322.0	68286.0	80706.0	28689.0	51318.0	53859.0	85652.0	44003.0	74310.0	59924.0	41586.0	78069.0	58892.0	56517.0	82185.0	39053.0	68959.0	81866.0	56106.0	45539.0	76243.0	74043.0	63291.0
COL7A1	5496.0	2068.0	2388.0	3912.0	4707.0	11648.0	8932.0	2791.0	3322.0	3732.0	28256.0	19774.0	3309.0	62732.0	3867.0	2526.0	7603.0	3864.0	3127.0	3340.0	2042.0	7063.0	3677.0	6119.0	10995.0	7520.0	6015.0	6380.0	4570.0	10075.0	35123.0	1841.0	8085.0	8881.0	2727.0	2120.0	5976.0	8544.0	2657.0	2575.0	5758.0	5177.0	3785.0	6699.0	3063.0	7435.0	4420.0	4626.0	8489.0
GTSE1	4642.0	7542.0	1824.0	3154.0	16106.0	33536.0	9251.0	64313.0	13249.0	38714.0	3784.0	15406.0	4866.0	9444.0	4170.0	5047.0	16696.0	6970.0	4395.0	8483.0	4682.0	2537.0	1991.0	1385.0	2215.0	2678.0	58868.0	7461.0	41345.0	6326.0	2339.0	18975.0	7414.0	9109.0	2879.0	3875.0	5981.0	1317.0	3258.0	31688.0	2129.0	20815.0	17608.0	8412.0	31562.0	11727.0	2576.0	6426.0	8722.0
B2M	82487.0	77151.0	85601.0	71352.0	67813.0	47817.0	65776.0	27252.0	70113.0	56694.0	58466.0	74916.0	87876.0	84053.0	79583.0	84412.0	67421.0	79909.0	84061.0	86530.0	84664.0	87178.0	83891.0	77744.0	76167.0	83318.0	40265.0	75130.0	67849.0	74907.0	70953.0	83756.0	79893.0	84505.0	84254.0	75555.0	77290.0	84817.0	82309.0	83141.0	81974.0	73433.0	71828.0	80080.0	83943.0	72854.0	85681.0	78187.0	73035.0
PSAP	78513.0	61485.0	69650.0	40340.0	61880.0	55797.0	78039.0	68021.0	68416.0	80873.0	76380.0	80475.0	39696.0	69396.0	52227.0	47406.0	58773.0	34017.0	81096.0	73426.0	81429.0	68605.0	62300.0	80156.0	75709.0	79285.0	68979.0	75012.0	75112.0	73774.0	63699.0	57308.0	76213.0	66457.0	69855.0	53374.0	29868.0	83724.0	70418.0	68406.0	69049.0	55232.0	65866.0	78406.0	70810.0	73841.0	84879.0	73475.0	63054.0
SPPL2A	36097.0	13902.0	30957.0	21989.0	23984.0	13857.0	6652.0	12987.0	25659.0	10477.0	13778.0	18005.0	75813.0	14804.0	25027.0	53350.0	43249.0	22744.0	19702.0	42971.0	59057.0	78599.0	32795.0	7348.0	17926.0	45612.0	20033.0	39179.0	11140.0	55244.0	5167.0	55144.0	16921.0	34241.0	28886.0	37733.0	18254.0	29006.0	29990.0	29677.0	29641.0	10038.0	16083.0	19566.0	9342.0	27693.0	35500.0	26231.0	10029.0
MYO3A	61268.0	37471.0	65621.0	36554.0	32243.0	31886.0	39965.0	44633.0	39455.0	26556.0	25573.0	33283.0	71902.0	58861.0	42570.0	66410.0	18516.0	29120.0	72535.0	65427.0	48264.0	66969.0	49434.0	35107.0	37514.0	47937.0	37030.0	49303.0	35716.0	38940.0	41490.0	52969.0	39068.0	70626.0	30342.0	37900.0	47305.0	37636.0	73918.0	34571.0	36265.0	64545.0	41320.0	35366.0	62856.0	48825.0	59886.0	59164.0	29316.0
ITGA9	58154.0	39493.0	57846.0	45570.0	43903.0	59351.0	71863.0	47675.0	48729.0	51906.0	54969.0	32463.0	67780.0	68692.0	57627.0	48464.0	48076.0	47180.0	63800.0	53339.0	51731.0	57758.0	55946.0	58091.0	64290.0	67126.0	81392.0	64710.0	45911.0	71261.0	42109.0	35060.0	61738.0	71696.0	43417.0	72137.0	27981.0	44974.0	60072.0	31290.0	32346.0	34507.0	69686.0	68159.0	78673.0	49226.0	49608.0	47166.0	47382.0
UGCG	61076.0	74092.0	78900.0	57407.0	34582.0	69667.0	46619.0	27206.0	73015.0	58219.0	66117.0	12406.0	79886.0	64141.0	81753.0	76189.0	76755.0	77507.0	50853.0	38761.0	79879.0	79699.0	66876.0	10256.0	71531.0	79695.0	17863.0	74557.0	72872.0	65681.0	26879.0	43866.0	38103.0	69568.0	77765.0	81935.0	81459.0	71923.0	15267.0	36214.0	64729.0	75726.0	16257.0	42136.0	35254.0	40798.0	83564.0	73745.0	68981.0
ATP2A1	29423.0	18090.0	16493.0	20214.0	24617.0	41892.0	42142.0	38273.0	28988.0	36383.0	22303.0	29229.0	23077.0	26776.0	27367.0	12086.0	20919.0	17244.0	28057.0	37082.0	19929.0	16897.0	23904.0	27442.0	36709.0	21919.0	68494.0	32205.0	19802.0	28592.0	30194.0	26845.0	15240.0	21098.0	22592.0	25575.0	23293.0	24666.0	28317.0	30225.0	18901.0	21151.0	69121.0	31625.0	32117.0	34220.0	28095.0	19661.0	33319.0
ATP2A2	77552.0	73506.0	75231.0	67036.0	82239.0	76578.0	78733.0	80422.0	79811.0	81580.0	75490.0	84089.0	73313.0	75823.0	71905.0	71430.0	76653.0	79333.0	79056.0	73812.0	71974.0	62693.0	73990.0	75881.0	80060.0	75962.0	81131.0	80364.0	77034.0	69912.0	80223.0	79726.0	80255.0	70388.0	76438.0	74468.0	71031.0	71495.0	66445.0	80232.0	79140.0	77702.0	76588.0	81997.0	79997.0	73668.0	68846.0	76254.0	70295.0
ATP2A3	17734.0	17296.0	23010.0	16260.0	18717.0	22839.0	30940.0	26310.0	32166.0	26240.0	24083.0	18417.0	20936.0	25852.0	19271.0	17252.0	12815.0	15091.0	21529.0	20147.0	10637.0	23554.0	15689.0	22989.0	19381.0	19737.0	21328.0	16991.0	14446.0	13172.0	20007.0	29369.0	22997.0	27989.0	20767.0	19182.0	22692.0	18133.0	26690.0	23772.0	15166.0	20081.0	22148.0	26639.0	26114.0	21299.0	33968.0	10819.0	10120.0
ITGA1	23562.0	67533.0	74826.0	21780.0	17899.0	21351.0	29213.0	9229.0	81471.0	16678.0	41604.0	40028.0	55301.0	78097.0	68797.0	83317.0	13862.0	50589.0	83411.0	79197.0	77635.0	50382.0	77032.0	3404.0	79463.0	86104.0	29416.0	77648.0	52868.0	73251.0	38196.0	6471.0	67160.0	68097.0	35691.0	70467.0	59407.0	77303.0	25992.0	11113.0	30172.0	59378.0	25844.0	35827.0	69530.0	42283.0	9958.0	60277.0	81886.0
ITGA2	31596.0	29007.0	35612.0	26833.0	44947.0	42158.0	36550.0	41427.0	69697.0	56090.0	70597.0	20713.0	42000.0	14088.0	33231.0	68388.0	28209.0	27704.0	15391.0	20431.0	35653.0	44538.0	58813.0	20625.0	31712.0	42092.0	22787.0	18843.0	33258.0	77570.0	22380.0	10893.0	20584.0	79354.0	26465.0	37046.0	50949.0	40315.0	42359.0	16958.0	53435.0	63495.0	63569.0	17610.0	11029.0	15099.0	49893.0	61138.0	41712.0
ITGA3	75827.0	3450.0	8947.0	2419.0	19918.0	8652.0	12193.0	5410.0	5882.0	18698.0	75037.0	15305.0	24714.0	41304.0	83788.0	2668.0	11524.0	4257.0	35877.0	6753.0	1924.0	9886.0	5028.0	7335.0	5214.0	14682.0	1609.0	50332.0	4560.0	11737.0	4285.0	6054.0	31527.0	72759.0	11972.0	4887.0	3563.0	65932.0	62748.0	2645.0	40771.0	8029.0	2383.0	48619.0	7687.0	1438.0	75931.0	19345.0	39685.0
ITGA4	3138.0	1968.0	3366.0	682.0	3909.0	2466.0	985.0	1150.0	6071.0	1718.0	3431.0	3353.0	7921.0	5293.0	7253.0	5517.0	4067.0	1591.0	10079.0	10740.0	3835.0	10492.0	1591.0	1630.0	1911.0	10083.0	1549.0	14736.0	3895.0	14068.0	760.0	3939.0	8015.0	3298.0	892.0	2564.0	6332.0	8733.0	791.0	3897.0	823.0	1656.0	5164.0	2786.0	3841.0	1624.0	1537.0	7947.0	4775.0
ITGA5	41133.0	11437.0	19846.0	9725.0	14666.0	12188.0	16042.0	7794.0	18639.0	28144.0	15976.0	20472.0	25945.0	77960.0	49773.0	17204.0	18219.0	12951.0	20718.0	15126.0	21199.0	41292.0	27408.0	10909.0	23730.0	70917.0	10345.0	36501.0	8638.0	29459.0	14512.0	11829.0	33378.0	47721.0	17181.0	14971.0	17648.0	50892.0	16673.0	5618.0	19195.0	25537.0	7766.0	44641.0	18707.0	13456.0	17171.0	33734.0	60604.0
RIT1	77495.0	75231.0	76165.0	64872.0	68621.0	42995.0	72247.0	71806.0	46777.0	54633.0	66689.0	49437.0	83559.0	59828.0	68397.0	78949.0	68222.0	79778.0	74311.0	80265.0	82722.0	83867.0	70384.0	50841.0	48772.0	73262.0	45338.0	66297.0	48918.0	62813.0	58873.0	83625.0	75353.0	78819.0	75404.0	79709.0	57461.0	76353.0	75274.0	79149.0	73642.0	53764.0	43819.0	75536.0	70288.0	50470.0	80380.0	57027.0	68267.0
ITGA7	88393.0	87155.0	88016.0	86766.0	85673.0	86792.0	81825.0	37819.0	88078.0	87736.0	88248.0	88959.0	88534.0	87907.0	88217.0	86732.0	87978.0	88411.0	84692.0	85827.0	84990.0	85949.0	86850.0	83654.0	88630.0	87223.0	82894.0	88108.0	85888.0	88260.0	85826.0	87610.0	86158.0	88670.0	87498.0	86272.0	85821.0	88039.0	87764.0	70131.0	87946.0	88533.0	86319.0	86961.0	79433.0	87460.0	85347.0	86379.0	87766.0
TRHR	37304.0	55165.0	52896.0	56891.0	57579.0	66093.0	57927.0	55681.0	58505.0	63113.0	58810.0	65186.0	61167.0	51379.0	58988.0	52295.0	51204.0	62943.0	46617.0	45837.0	54640.0	61048.0	60202.0	50566.0	60593.0	64077.0	69362.0	60337.0	63924.0	65144.0	58299.0	46856.0	51213.0	52622.0	57917.0	47896.0	59232.0	47301.0	47274.0	33045.0	61049.0	60193.0	42727.0	66876.0	62335.0	55216.0	61882.0	59040.0	52683.0
ARF4	74298.0	68227.0	68573.0	77310.0	43341.0	67234.0	63661.0	69714.0	47335.0	55299.0	60067.0	75609.0	79835.0	83516.0	70753.0	70567.0	56376.0	70963.0	70353.0	77838.0	70913.0	82106.0	56551.0	62274.0	56686.0	65349.0	67348.0	77288.0	78275.0	79564.0	28266.0	72984.0	73041.0	62083.0	77090.0	72915.0	71964.0	74517.0	60064.0	48550.0	72124.0	48610.0	81817.0	57411.0	64885.0	69717.0	38475.0	73519.0	68581.0
DENND4A	23876.0	9237.0	12763.0	46826.0	21492.0	17802.0	8486.0	31423.0	10591.0	10237.0	19237.0	24152.0	24986.0	14119.0	49139.0	15626.0	23968.0	21703.0	15721.0	29935.0	26434.0	23422.0	20943.0	36734.0	10932.0	18911.0	19860.0	31858.0	25959.0	58172.0	19281.0	25891.0	9023.0	22633.0	26694.0	20866.0	11779.0	21578.0	6843.0	33449.0	28622.0	7812.0	8617.0	14763.0	16150.0	26803.0	21351.0	12952.0	7472.0
SWAP70	80638.0	33032.0	65166.0	34543.0	74944.0	5649.0	9094.0	4646.0	75160.0	28593.0	79421.0	30795.0	81284.0	64886.0	73075.0	68791.0	73187.0	46114.0	48530.0	45931.0	79505.0	75710.0	78651.0	21410.0	65236.0	76476.0	17257.0	77464.0	41741.0	72424.0	13621.0	70307.0	70528.0	61755.0	73272.0	38016.0	36744.0	77177.0	72436.0	4627.0	78357.0	43287.0	10522.0	37026.0	17755.0	53367.0	75810.0	60740.0	74338.0
PREB	23191.0	12743.0	19598.0	12196.0	12643.0	11233.0	17450.0	15330.0	11095.0	10301.0	9338.0	8699.0	15322.0	61400.0	7942.0	10901.0	27705.0	9850.0	10182.0	10101.0	14758.0	13597.0	11432.0	11724.0	17178.0	12299.0	11118.0	6777.0	8545.0	6012.0	12772.0	13085.0	11823.0	21806.0	23571.0	8896.0	10904.0	21063.0	29364.0	12742.0	16957.0	32143.0	28942.0	43658.0	10358.0	9475.0	22939.0	23554.0	19926.0
PHLDA1	33651.0	31855.0	25185.0	13458.0	10791.0	63370.0	72626.0	36856.0	15065.0	84457.0	39937.0	26258.0	15642.0	18432.0	15825.0	14842.0	21349.0	21261.0	51779.0	32812.0	47182.0	59525.0	6063.0	8500.0	14334.0	11329.0	83954.0	22445.0	20429.0	7748.0	39488.0	14127.0	12505.0	46800.0	35054.0	25296.0	19392.0	64105.0	5785.0	76598.0	54268.0	8080.0	27734.0	26556.0	80232.0	12009.0	13015.0	33833.0	68119.0
PHLDA3	54346.0	72427.0	84757.0	31688.0	78829.0	8904.0	24486.0	13705.0	83067.0	63621.0	80968.0	81937.0	51345.0	78321.0	85266.0	56202.0	47130.0	64043.0	68558.0	75680.0	10603.0	58533.0	82643.0	26168.0	79957.0	80939.0	8747.0	63515.0	62539.0	66851.0	6514.0	44796.0	79203.0	81851.0	81434.0	69064.0	69569.0	80636.0	72793.0	9384.0	81846.0	82284.0	7623.0	75154.0	22936.0	70021.0	85369.0	78602.0	76433.0
PHLDA2	14745.0	1253.0	2393.0	2427.0	1315.0	2032.0	1573.0	1459.0	1499.0	10117.0	3529.0	1418.0	7432.0	6055.0	5076.0	4344.0	1957.0	1733.0	2177.0	2831.0	1625.0	17984.0	2097.0	2269.0	3377.0	10957.0	2462.0	4044.0	1398.0	2034.0	1972.0	3576.0	12224.0	2366.0	5385.0	3083.0	1682.0	4585.0	1952.0	1861.0	4382.0	796.0	1136.0	2744.0	4059.0	1215.0	3029.0	2818.0	2537.0
GAP43	88965.0	88913.0	89066.0	88690.0	88837.0	88966.0	88907.0	88783.0	88712.0	89065.0	88960.0	88889.0	89006.0	89077.0	89090.0	88854.0	88933.0	89007.0	88932.0	89041.0	88777.0	88457.0	88600.0	88789.0	88520.0	89132.0	85147.0	88691.0	88926.0	88981.0	87063.0	89062.0	88649.0	89136.0	89039.0	88679.0	89090.0	89035.0	87905.0	88995.0	89046.0	88810.0	88716.0	89121.0	88975.0	88888.0	88833.0	88905.0	89003.0
MDK	82948.0	31613.0	11922.0	70922.0	37179.0	18821.0	51476.0	21005.0	50663.0	41515.0	68616.0	55123.0	11150.0	65529.0	50212.0	23380.0	26866.0	44211.0	19183.0	29236.0	42157.0	8351.0	6191.0	1279.0	4023.0	14280.0	13754.0	39437.0	10938.0	56419.0	2604.0	71844.0	74500.0	28040.0	62550.0	72033.0	40452.0	50995.0	10283.0	16553.0	7932.0	50900.0	18986.0	78121.0	7966.0	57590.0	44145.0	28729.0	55668.0
FLJ42393	11560.0	17238.0	28100.0	19273.0	52584.0	27671.0	18400.0	18335.0	28666.0	19032.0	43110.0	61709.0	14357.0	11580.0	40155.0	6815.0	39594.0	13109.0	17088.0	14955.0	12878.0	17467.0	19977.0	40454.0	67001.0	48040.0	73501.0	49489.0	39517.0	24121.0	28274.0	12292.0	13803.0	13292.0	8471.0	19978.0	69768.0	15613.0	9010.0	16023.0	11629.0	28122.0	77385.0	18618.0	18906.0	66148.0	7771.0	80640.0	82241.0
FBXL13	28137.0	35753.0	55273.0	37928.0	71819.0	17817.0	58530.0	12220.0	37802.0	28684.0	34169.0	17074.0	28351.0	61222.0	70246.0	77399.0	70278.0	25057.0	40008.0	35784.0	50749.0	71109.0	37770.0	33475.0	26252.0	68175.0	20169.0	59676.0	28385.0	50854.0	46640.0	55109.0	57501.0	44959.0	44128.0	79752.0	65652.0	34919.0	41985.0	7516.0	23710.0	25705.0	52284.0	44401.0	15329.0	54911.0	78724.0	27634.0	65880.0
FBXL12	33040.0	22367.0	20608.0	38132.0	64725.0	73663.0	63664.0	70352.0	74415.0	46761.0	39143.0	43303.0	22412.0	62853.0	78792.0	20014.0	67016.0	31761.0	30251.0	42829.0	19852.0	19203.0	36818.0	68331.0	26600.0	40990.0	30220.0	72439.0	37851.0	49126.0	39728.0	29813.0	32954.0	22032.0	42637.0	66985.0	61905.0	34977.0	24227.0	72957.0	42304.0	56215.0	76212.0	23138.0	58508.0	70309.0	40934.0	61485.0	49499.0
HRH2	63058.0	55370.0	67381.0	63749.0	61729.0	54029.0	61082.0	54296.0	66862.0	62667.0	60916.0	59942.0	68689.0	64200.0	59767.0	64357.0	56741.0	61277.0	65625.0	64760.0	50525.0	69376.0	62096.0	55456.0	63651.0	68594.0	50572.0	54249.0	52177.0	59401.0	53558.0	68555.0	64571.0	73385.0	63185.0	43171.0	62040.0	56714.0	67777.0	65138.0	59819.0	61511.0	66625.0	65759.0	68144.0	57775.0	69095.0	46226.0	57606.0
FBXL14	85082.0	58439.0	66540.0	66243.0	81599.0	51467.0	69953.0	52440.0	81507.0	80410.0	81071.0	83697.0	39726.0	40528.0	75559.0	50621.0	62295.0	74034.0	70957.0	53325.0	82714.0	45899.0	76692.0	73935.0	58887.0	68837.0	40000.0	68414.0	62358.0	77311.0	81108.0	66609.0	76910.0	76426.0	74575.0	74331.0	64621.0	72210.0	76350.0	63108.0	77850.0	73717.0	61515.0	74240.0	59981.0	72554.0	75058.0	68369.0	71603.0
FBXL16	81730.0	84471.0	25276.0	80877.0	5641.0	85479.0	83976.0	85420.0	39306.0	87291.0	79839.0	84506.0	2227.0	73921.0	27608.0	49627.0	37091.0	84645.0	82310.0	45013.0	12113.0	63027.0	39638.0	85287.0	87595.0	9976.0	85949.0	79350.0	82149.0	23908.0	85265.0	62796.0	86691.0	33025.0	84287.0	17813.0	69566.0	28712.0	55038.0	83794.0	82341.0	48581.0	73829.0	87323.0	84705.0	76309.0	2855.0	86495.0	78892.0
FBXL19	50188.0	16416.0	23232.0	18396.0	19782.0	20371.0	30232.0	18042.0	18113.0	20666.0	31053.0	22000.0	68930.0	36718.0	22393.0	24387.0	29114.0	17644.0	24619.0	17936.0	16581.0	23099.0	26619.0	22894.0	30983.0	22134.0	21610.0	28901.0	13177.0	32685.0	23924.0	49404.0	15780.0	56968.0	32745.0	12995.0	14158.0	14548.0	27095.0	18152.0	53816.0	23408.0	11316.0	24853.0	29225.0	25837.0	20234.0	17182.0	15856.0
LRRC7	72720.0	57463.0	44749.0	45260.0	36731.0	62856.0	64887.0	62787.0	37267.0	73865.0	71424.0	33112.0	55076.0	50794.0	46539.0	32751.0	31416.0	65490.0	66639.0	67874.0	56011.0	55807.0	50977.0	66998.0	74938.0	40919.0	82355.0	50005.0	76486.0	42439.0	38317.0	62666.0	78411.0	43120.0	62606.0	48231.0	49841.0	47790.0	53731.0	27192.0	54602.0	30686.0	35622.0	76748.0	41344.0	38323.0	17788.0	53570.0	62399.0
H19	64753.0	79125.0	74322.0	52525.0	53978.0	71312.0	64450.0	50177.0	35228.0	80196.0	46391.0	39556.0	54035.0	84147.0	52436.0	53798.0	79527.0	76906.0	79701.0	79913.0	44174.0	49362.0	30893.0	55834.0	39124.0	61137.0	51297.0	75477.0	67343.0	62404.0	43692.0	53498.0	83176.0	63021.0	56764.0	68502.0	74588.0	71221.0	70698.0	46082.0	57936.0	64189.0	52115.0	43341.0	55880.0	64384.0	58123.0	64508.0	43270.0
GRP	81094.0	83174.0	87552.0	62558.0	69921.0	81017.0	55787.0	76294.0	74452.0	80599.0	79345.0	80402.0	74609.0	74294.0	56887.0	71916.0	62319.0	81474.0	86471.0	85136.0	68478.0	88357.0	83726.0	71408.0	65485.0	75328.0	58368.0	72216.0	84912.0	57721.0	63220.0	80068.0	87880.0	70492.0	85796.0	80357.0	71514.0	85822.0	51073.0	84366.0	81149.0	50060.0	37548.0	85516.0	87157.0	73730.0	85871.0	85620.0	83366.0
THSD4	2259.0	2754.0	75619.0	2006.0	11384.0	78706.0	3860.0	11712.0	8522.0	4438.0	3506.0	5510.0	1966.0	1684.0	2007.0	1657.0	983.0	3451.0	1126.0	872.0	6455.0	1962.0	3068.0	2388.0	3279.0	1563.0	83695.0	2181.0	3321.0	1619.0	8152.0	1790.0	9807.0	558.0	859.0	87882.0	992.0	5613.0	580.0	15638.0	2156.0	1292.0	4387.0	69958.0	15955.0	27191.0	1438.0	1905.0	1665.0
THSD1	76606.0	86305.0	77371.0	54031.0	80494.5	80717.0	66260.0	80293.0	83348.0	56915.0	83416.0	62728.0	79116.0	73187.0	85530.0	83453.0	84820.0	85059.0	68592.0	70725.0	70649.0	28887.0	84189.0	61921.0	85368.0	76310.0	71982.0	83217.0	83827.0	81258.0	73284.0	86695.0	79308.0	83388.0	71565.0	47691.0	82319.0	70881.0	74064.0	47020.0	74151.0	84938.0	77527.0	44140.0	69172.0	77638.0	44334.0	70349.0	75709.0
ZFP161	40786.0	29875.0	26511.0	71477.0	33327.0	8742.0	14725.0	38244.0	19257.0	15114.0	27219.0	22328.0	53446.0	7128.0	9474.0	80354.0	23882.0	66075.0	24712.0	44948.0	16561.0	38994.0	42503.0	66030.0	28939.0	23177.0	49195.0	35464.0	40585.0	33278.0	24883.0	41311.0	38449.0	38920.0	27825.0	17491.0	20220.0	42398.0	14449.0	41934.0	32581.0	32778.0	27852.0	22660.0	43105.0	19949.0	20926.0	19990.0	22456.0
CHST8	85854.0	88192.0	79988.0	63876.0	86236.0	72491.0	81639.0	6157.0	88451.0	85359.0	85014.0	88035.0	1315.0	40523.0	2134.0	1476.0	85121.0	84936.0	17699.0	79302.0	8775.0	1228.0	28481.0	14758.0	88462.0	57778.0	16696.0	88252.0	81448.0	73211.0	8803.0	87052.0	72089.0	78729.0	86348.0	78407.0	81100.0	7024.0	15451.0	38923.0	26124.0	80822.0	1281.0	26042.0	85301.0	15028.0	6378.0	9080.0	86455.0
COL4A3	23989.0	74753.0	49187.0	21593.0	14436.0	16451.0	23546.0	13246.0	9375.0	11729.0	64886.0	8709.0	22536.0	31059.0	28890.0	19700.0	6590.0	75956.0	22745.0	34777.0	71432.0	24078.0	43970.0	32044.0	42226.0	17059.0	70430.0	17334.0	18315.0	17548.0	33427.0	10689.0	23110.0	25047.0	8061.0	79514.0	16011.0	79450.0	58426.0	8029.0	24404.0	22874.0	16163.0	4796.0	13807.0	84424.0	10750.0	7333.0	13252.0
COL4A2	77207.0	80540.0	76676.0	73559.0	78803.0	79819.0	81070.0	52659.0	87136.0	80501.0	81280.0	85221.0	74402.0	86530.0	86634.0	85095.0	85356.0	80132.0	85453.0	81681.0	84027.0	64049.0	86063.0	5770.0	84695.0	88134.0	79546.0	86965.0	79426.0	84965.0	76311.0	40723.0	82277.0	81115.0	74940.0	80070.0	84838.0	83475.0	36902.0	67915.0	62700.0	86695.0	79906.0	77276.0	84790.0	81271.0	74047.0	84005.0	85726.0
COL4A1	82739.0	85108.0	86830.0	79778.0	85159.0	86254.0	85473.0	82734.0	88288.0	83856.0	86075.0	87784.0	86702.0	87995.0	88394.0	88113.0	85677.0	86323.0	87887.0	87700.0	87444.0	85605.0	87794.0	7835.0	87363.0	88799.0	86004.0	88402.0	86690.0	87564.0	81385.0	81030.0	84843.0	87623.0	83662.0	86136.0	87374.0	86825.0	81613.0	81439.0	78987.0	87682.0	87292.0	83913.0	87611.0	85398.0	81978.0	86769.0	88322.0
SLC35D2	66391.0	62512.0	71624.0	78731.0	75439.0	37082.0	23126.0	14170.0	70795.0	22557.0	66186.0	76775.0	34199.0	59278.0	60342.0	73587.0	36925.0	27901.0	65507.0	76370.0	67321.0	70182.0	59251.0	42997.0	52347.0	67891.0	27802.0	65311.0	73442.0	55464.0	45620.0	78597.0	62900.0	78687.0	54925.0	60699.0	28900.0	58590.0	47521.0	71979.0	37413.0	25854.0	28109.0	31004.0	43251.0	40742.0	80423.0	60694.0	55475.0
GRN	73496.0	39449.0	70525.0	30766.0	35270.0	19494.0	21700.0	21740.0	60343.0	22392.0	64460.0	33719.0	70441.0	60320.0	37121.0	44353.0	43172.0	27297.0	44092.0	29902.0	84804.0	62190.0	74419.0	19397.0	59098.0	81951.0	34597.0	75092.0	64024.0	77454.0	11510.0	17227.0	71530.0	55822.0	37883.0	70383.0	33711.0	80929.0	10821.0	15510.0	42247.0	32624.0	20948.0	65804.0	31803.0	45405.0	69396.0	70278.0	73190.0
CHST3	83338.0	24005.0	23570.0	23000.0	64293.0	42977.0	80051.0	78745.0	59565.0	84428.0	73918.0	79612.0	45074.0	67769.0	67922.0	25580.0	75629.0	27860.0	77010.0	27713.0	73563.0	44983.0	29005.0	61516.0	28967.0	62149.0	85434.0	66942.0	75902.0	77226.0	73058.0	30525.0	52662.0	68048.0	35734.0	39869.0	47670.0	60122.0	23290.0	79003.0	41571.0	43608.0	76706.0	79835.0	81274.0	25593.0	79006.0	71970.0	76286.0
CHST2	84582.0	65606.0	73370.0	52804.0	75436.0	55915.0	61487.0	27651.0	74790.0	72101.0	80376.0	77102.0	81234.0	78695.0	80895.0	72342.0	77788.0	54128.0	77722.0	64531.0	34342.0	57908.0	71216.0	53251.0	63687.0	78825.0	30872.0	71665.0	58207.0	84429.0	27310.0	79955.0	73335.0	83819.0	70437.0	73146.0	55590.0	77546.0	57947.0	23064.0	80888.0	70083.0	28784.0	84371.0	31650.0	64498.0	79280.0	68638.0	81725.0
CHST5	58182.0	47263.0	58091.0	73826.0	69961.0	55054.0	70046.0	49971.0	66156.0	58251.0	56510.0	51127.0	48516.0	62262.0	66429.0	65127.0	62113.0	45244.0	61037.0	57264.0	63663.0	59143.0	65084.0	65028.0	65131.0	47147.0	47913.0	57610.0	55454.0	44382.0	67363.0	55486.0	59973.0	53437.0	56960.0	80739.0	66511.0	57359.0	62594.0	32398.0	65999.0	74146.0	53419.0	64884.0	38181.0	75108.0	53804.0	61928.0	38282.0
CHST4	4681.0	2619.0	2683.0	2911.0	1988.0	2641.0	3425.0	3030.0	3240.0	2447.5	2858.0	2786.0	6163.0	10414.0	2939.0	1845.0	1824.0	2135.0	5190.0	6233.0	3025.0	2673.0	2305.0	3720.0	3204.0	4578.0	4866.0	4454.0	2150.0	2201.0	2968.0	1633.0	1827.0	3805.0	2217.0	2079.0	1805.0	9030.0	20880.0	2550.0	6497.0	1410.0	2664.0	5379.0	1152.0	1774.0	3519.0	3489.0	3642.0
CHST7	84315.0	85411.0	84019.0	54047.0	86575.0	51942.0	71002.0	15771.0	85103.0	77334.0	84977.0	86834.0	86906.0	77701.0	79979.0	80498.0	27625.0	78838.0	77034.0	56568.0	72952.0	86033.0	83610.0	81385.0	81971.0	70816.0	42133.0	77251.0	57034.0	85926.0	79640.0	86814.0	77895.0	86926.0	82073.0	42062.0	79457.0	84416.0	83857.0	31636.0	83900.0	85394.0	30036.0	79914.0	75677.0	80606.0	54522.0	44584.0	76534.0
CHST6	87372.0	86908.0	87542.0	88868.0	77667.0	34263.0	84947.0	26737.0	80350.0	86097.0	83191.0	25329.0	88196.0	88234.0	86623.0	84222.0	64371.0	84984.0	87955.0	86949.0	87694.0	87075.0	88323.0	72673.0	84740.0	86245.0	87180.0	85787.0	84184.0	81298.0	62246.0	80700.0	87622.0	84878.0	87031.0	86416.0	84460.0	88074.0	88187.0	22385.0	86753.0	82757.0	84735.0	85630.0	21516.0	86829.0	87062.0	87017.0	85749.0
ITGAX	58942.0	68338.0	77281.0	48004.0	72906.0	42947.0	55045.0	46809.0	68277.0	56886.0	61158.0	72532.0	71344.0	70463.0	55216.0	68906.0	66700.0	61921.0	68506.0	71781.0	60347.0	71586.0	67405.0	66984.0	61418.0	77554.0	38041.0	77350.0	72785.0	73394.0	44462.0	38142.0	73882.0	70715.0	47264.0	27643.0	65243.0	81787.0	65953.0	55923.0	64528.0	42205.0	22007.0	65551.0	73711.0	53832.0	80445.0	47250.0	69430.0
BCL2A1	18043.0	22954.0	86699.0	7449.0	6271.0	11760.0	11746.0	3448.0	7697.0	12340.0	36567.0	17302.0	86117.0	74924.0	73565.0	69224.0	70551.0	58048.0	73048.0	81560.0	43345.0	87848.0	72020.0	62083.0	20265.0	82768.0	1419.0	84752.0	29931.0	32383.0	7843.0	77818.0	71351.0	84997.0	77430.0	45517.0	21862.0	85431.0	2885.0	25113.0	76066.0	2346.0	5820.0	52279.0	59003.0	17143.0	86300.0	74208.0	73296.0
HLCS	69608.0	30413.0	64803.0	76583.0	53859.0	29017.0	12404.0	26243.0	42466.0	53691.0	40316.0	50967.0	59110.0	48186.0	23877.0	62101.0	19587.0	50557.0	36671.0	21344.0	57742.0	38566.0	60306.0	16332.0	19182.0	62391.0	9670.0	69105.0	66743.0	72963.0	20998.0	24358.0	47405.0	44702.0	45732.0	73903.0	36806.0	46247.0	60342.0	8890.0	41606.0	31108.0	51266.0	28982.0	34677.0	51542.0	39826.0	70287.0	38655.0
NOG	1243.0	59137.0	14897.0	35607.0	5205.0	21584.0	64100.0	59624.0	13961.0	58172.0	10393.0	7787.0	13564.0	13253.0	6762.0	52336.0	5866.0	39089.0	67286.0	9265.0	4047.0	12904.0	14281.0	60885.0	9299.0	1035.0	79884.0	3888.0	51150.0	7594.0	83293.0	37724.0	5964.0	15943.0	6531.0	39740.0	33550.0	14732.0	1482.0	64051.0	8215.0	21769.0	69905.0	5591.0	23100.0	21220.0	9945.0	11262.0	2936.0
ITGAV	85503.0	83330.0	83948.0	69012.0	83483.0	84104.0	80564.0	54331.0	83405.0	76352.0	86227.0	83917.0	81382.0	76025.0	86324.0	84312.0	75681.0	81758.0	84019.0	81977.0	82934.0	82437.0	79872.0	85438.0	82071.0	84536.0	73413.0	85938.0	80594.0	86019.0	51049.0	80104.0	78251.0	83934.0	80500.0	81863.0	71492.0	84908.0	87346.0	83256.0	86281.0	63768.0	72904.0	75803.0	71405.0	80793.0	77172.0	84288.0	84511.0
HIBCH	26552.0	65681.0	48957.0	68968.0	57535.0	26352.0	13644.0	29159.0	37321.0	11525.0	30486.0	45750.0	19321.0	23305.0	23138.0	63228.0	35228.0	42912.0	46388.0	20874.0	65665.0	28501.0	42360.0	73196.0	19887.0	26682.0	14651.0	27808.0	22931.0	15439.0	33738.0	63643.0	26820.0	24080.0	60721.0	67686.0	37711.0	50608.0	74886.0	24232.0	27323.0	53289.0	44290.0	25445.0	18063.0	34691.0	40407.0	53264.0	35002.0
CAMK1	84994.0	51197.0	77818.0	62246.0	67725.0	67603.0	71511.0	72437.0	75942.0	79539.0	79673.0	78952.0	76785.0	77379.0	80120.0	35824.0	47490.0	31827.0	83282.0	53472.0	59909.0	75168.0	49726.0	59964.0	23826.0	67176.0	21535.0	39095.0	51377.0	80484.0	54821.0	76794.0	63488.0	84169.0	75337.0	63636.0	70944.0	80321.0	67558.0	48557.0	81881.0	71581.0	25534.0	85165.0	60180.0	25498.0	77604.0	75565.0	80900.0
ITGAL	20985.0	8830.0	18453.0	6468.0	24308.0	16607.0	17784.0	15158.0	22287.0	22459.0	19090.0	6314.0	21026.0	13713.0	14297.0	16957.0	10032.0	9543.0	29721.0	25657.0	33030.0	7475.0	26586.0	13300.0	13336.0	18413.0	7777.0	20685.0	28828.0	50607.0	7971.0	19918.0	56263.0	19684.0	10463.0	19409.0	7346.0	35327.0	7540.0	9534.0	23930.0	6563.0	6092.0	51468.0	12094.0	23192.0	77919.0	28199.0	14063.0
ITGAM	88345.0	86037.0	88631.0	87076.0	88279.0	86104.0	87303.0	84895.0	87917.0	86908.0	88024.0	88135.0	88952.0	88643.0	87589.0	88086.0	88611.0	87582.0	88648.0	87691.0	88075.0	88959.0	88285.0	88292.0	87523.0	88967.0	82756.0	88751.0	88211.0	88802.0	87137.0	86734.0	88461.0	88589.0	88427.0	88184.0	87827.0	88904.0	87157.0	86759.0	87809.0	77758.0	86709.0	88331.0	88030.0	84951.0	88952.0	88678.0	88500.0
HLF	63329.0	78818.0	84551.0	80350.0	73848.0	29614.0	80522.0	78113.0	80417.0	61683.0	50304.0	43437.0	86370.0	69351.0	47888.0	83388.0	83566.0	78354.0	77904.0	83683.0	75652.0	84305.0	83477.0	75948.0	86586.0	82873.0	58832.0	64695.0	63481.0	73825.0	71004.0	75960.0	72268.0	86374.0	81206.0	76885.0	80236.0	77091.0	85301.0	76748.0	77748.0	83221.0	76315.0	80821.0	27683.0	32646.0	81514.0	82347.0	82474.0
NOV	82517.0	28938.0	65064.0	13748.0	11389.0	86102.0	51092.0	21125.0	19103.0	76335.0	25631.0	58895.0	36972.0	84318.0	51311.0	27880.0	54751.0	38709.0	69322.0	76223.0	76921.0	67758.0	74775.0	20314.0	14824.0	72334.0	87213.0	16292.0	83611.0	6730.0	22644.0	51389.0	69404.0	58704.0	32263.0	78469.0	74151.0	63179.0	25706.0	36324.0	20996.0	21695.0	87759.0	68111.0	44591.0	9763.0	57169.0	73225.0	44715.0
ITGAE	30667.0	78072.0	69150.0	76948.0	59757.0	63881.0	66656.0	44387.0	53388.0	61499.0	50753.0	27904.0	60548.0	35850.0	40637.0	75080.0	46715.0	73425.0	49476.0	80691.0	70135.0	73478.0	53784.0	65149.0	54514.0	46503.0	35334.0	65482.0	77274.0	58657.0	56184.0	79862.0	72876.0	52626.0	71155.0	46894.0	60768.0	55077.0	60333.0	72165.0	30807.0	66088.0	73254.0	37757.0	73312.0	40053.0	34273.0	33862.0	63344.0
TMEM8	57378.0	29116.0	35444.0	11910.0	13785.0	57907.0	77287.0	19712.0	58635.0	26933.0	55937.0	29689.0	33116.0	51149.0	55675.0	24587.0	62977.0	16550.0	63405.0	31828.0	45807.0	24383.0	33347.0	10359.0	21349.0	59695.0	46369.0	36832.0	14204.0	47014.0	23571.0	35373.0	48527.0	37411.0	38444.0	33811.0	37753.0	65336.0	28753.0	57202.0	18953.0	11570.0	28401.0	68593.0	43852.0	15897.0	57777.0	21276.0	30435.0
SMAD9	60517.0	77458.0	30594.0	73786.0	83851.0	85647.0	82792.0	85161.0	85570.0	79152.0	78826.0	85002.0	60616.0	39799.0	85129.0	78804.0	83177.0	80161.0	75251.0	48509.0	62642.0	46721.0	74363.0	84493.0	79017.0	78731.0	74997.0	81267.0	83034.0	79116.0	85755.0	77481.0	77364.0	49836.0	68123.0	77836.0	84912.0	63764.0	36403.0	81338.0	74993.0	84835.0	85656.0	61824.0	78938.0	71024.0	67115.0	77731.0	84189.0
TRERF1	17324.0	17725.0	9721.0	12999.0	15908.0	17674.0	22765.0	48942.0	7408.0	22767.0	12644.0	21974.0	4717.0	6671.0	10696.0	10233.0	36372.0	10964.0	16205.0	11089.0	16428.0	7600.0	25900.0	17542.0	36546.0	10244.0	60917.0	16539.0	24775.0	10345.0	32603.0	11673.0	17119.0	11541.0	15478.0	18737.0	10062.0	13502.0	7982.0	14065.0	7927.0	21644.0	31538.0	9860.0	26673.0	25255.0	4404.0	10893.0	9947.0
SMAD5	20958.0	43216.0	24206.0	31838.0	54390.0	60067.0	29452.0	76550.0	53720.0	64497.0	55789.0	34115.0	26993.0	13590.0	22439.0	64313.0	67642.0	41601.0	32140.0	21325.0	59245.0	28924.0	43503.0	12626.0	41739.0	19467.0	53055.0	14352.0	62230.0	54555.0	35179.0	71140.0	26030.0	46693.0	34726.0	54089.0	67440.0	39283.0	28528.0	15804.0	49370.0	32261.0	50045.0	21152.0	12513.0	29593.0	33042.0	61699.0	36927.0
SMAD6	5043.0	3429.0	4972.0	3963.0	4479.0	6730.0	16179.0	9525.0	9552.0	8315.0	6968.0	4212.0	5770.0	3154.0	6235.0	5146.0	7728.0	3811.0	4412.0	7135.0	3291.0	8298.0	3934.0	9616.0	9671.0	8496.0	8793.0	3571.0	3698.0	3685.0	9889.0	5529.0	9936.0	8234.0	3627.0	12849.0	6697.0	5709.0	5219.0	5723.0	4208.0	5128.0	4087.0	9477.0	5670.0	2913.0	14652.0	6110.0	4380.0
SMAD7	9793.0	7766.0	6831.0	6548.0	10247.0	16904.0	18782.0	19093.0	9353.0	13891.0	11873.0	8191.0	10358.0	12531.0	21284.0	4909.0	14547.0	8322.0	11487.0	9859.0	11069.0	20012.0	16431.0	17747.0	15015.0	11136.0	19297.0	14299.0	12147.0	10655.0	20503.0	5326.0	23301.0	10257.0	6556.0	15228.0	4881.0	11985.0	7452.0	13468.0	17011.0	14937.0	11631.0	9450.0	13230.0	9472.0	7113.0	11787.0	6907.0
GOLPH3L	43609.0	34010.0	32269.0	69432.0	36354.0	28367.0	30241.0	40088.0	34581.0	22867.0	24271.0	19171.0	37940.0	26875.0	37866.0	63008.0	19208.0	27405.0	48578.0	48322.0	43148.0	37716.0	37862.0	62928.0	29822.0	30963.0	18610.0	38252.0	19810.0	48671.0	22271.0	37668.0	39144.0	39077.0	49942.0	68462.0	26292.0	47872.0	71629.0	17497.0	64152.0	23549.0	51781.0	25091.0	40324.0	33098.0	65352.0	35835.0	17954.0
SMAD1	85511.0	84208.0	85613.0	84858.0	85267.0	84362.0	85405.0	84990.0	86648.0	78388.0	83741.0	79180.0	87050.0	85306.0	87368.0	86180.0	87204.0	82251.0	83409.0	79622.0	83148.0	82612.0	85065.0	82575.0	79824.0	86354.0	85963.0	86174.0	81927.0	86895.0	85571.0	83929.0	82237.0	83017.0	85148.0	84444.0	87233.0	80102.0	74610.0	72604.0	83164.0	86159.0	77671.0	85924.0	76284.0	79608.0	80568.0	86240.0	86579.0
SMAD2	73192.0	71665.0	28901.0	71887.0	68395.0	40521.0	66683.0	74490.0	54671.0	67067.0	62410.0	64802.0	65530.0	71186.0	75954.0	73225.0	64157.0	72348.0	66598.0	73447.0	74331.0	79176.0	67555.0	77954.0	40088.0	61519.0	73956.0	74008.0	80002.0	71287.0	54609.0	49815.0	66061.0	49521.0	70807.0	75734.0	58148.0	68330.0	51797.0	73930.0	76330.0	51493.0	64092.0	55233.0	67438.0	73146.0	79672.0	66698.0	66489.0
CAMK4	15967.0	33389.0	30005.0	16720.0	23741.0	19055.0	21005.0	11498.0	15408.0	22770.0	21634.0	11441.0	20563.0	28264.0	21164.0	13619.0	7141.0	15843.0	23796.0	38799.0	21666.0	33206.0	22308.0	29065.0	32384.0	14208.0	27806.0	7628.0	9385.0	12031.0	19442.0	21174.0	34783.0	24487.0	26099.0	25681.0	12282.0	29956.0	72237.0	12958.0	40737.0	11448.0	18450.0	33216.0	11638.0	70794.0	13931.0	7516.0	10492.0
F12	18728.0	56645.0	50675.0	1300.0	43991.0	29344.0	3736.0	48056.0	32376.0	24157.0	9460.0	48508.0	6880.0	54937.0	50568.0	10705.0	68252.0	37944.0	26862.0	44312.0	1589.0	5616.0	2640.0	2646.0	20964.0	78103.0	2933.0	63891.0	49976.0	10023.0	3587.0	43365.0	32531.0	53047.0	23114.0	20201.0	81551.0	1673.0	792.0	73664.0	3499.0	9815.0	10234.0	46474.0	69768.0	4974.0	5912.0	40385.0	45986.0
TMPRSS11A	44911.0	27077.0	61538.0	56784.0	46599.0	63734.0	39411.0	47125.0	44293.0	60612.0	35331.0	13353.0	48563.0	47674.0	61484.0	33309.0	53084.0	52991.0	41704.0	62466.0	49665.0	29819.0	41930.0	61554.0	42930.0	54957.0	38237.0	31447.0	51850.0	60945.0	38254.0	54165.0	28544.0	37643.0	49664.0	49802.0	53689.0	62801.0	62080.0	34377.0	28439.0	54613.0	27060.0	36399.0	61161.0	28049.0	49506.0	63577.0	44900.0
IGF2R	12899.0	5475.0	20094.0	4868.0	12226.0	12373.0	15261.0	9421.0	7162.0	10015.0	8110.0	33057.0	18028.0	20704.0	8278.0	10319.0	22836.0	13172.0	11722.0	3780.0	58301.0	16780.0	16111.0	3070.0	10778.0	25428.0	15413.0	16737.0	16397.0	28265.0	7020.0	6530.0	13117.0	7348.0	6527.0	20854.0	22729.0	19335.0	4462.0	15824.0	9658.0	5261.0	12999.0	30628.0	10170.0	9102.0	20671.0	32564.0	21488.0
TMPRSS11F	41513.0	35761.0	48129.0	29631.0	42221.0	41814.0	33138.0	43651.0	26230.0	53272.0	42563.0	38189.0	31145.0	45329.0	36203.0	41165.0	52019.0	41763.0	42116.0	36601.0	39769.0	42012.0	38470.0	49488.0	42305.0	36579.0	44682.0	23755.0	50576.0	43209.0	35055.0	24599.0	60306.0	33573.0	47078.0	59974.0	31275.0	23254.0	43204.0	58089.0	64875.0	35642.0	32715.0	19476.0	17486.0	24923.0	39445.0	37611.0	29307.0
NECAP2	81185.0	71371.0	80703.0	79958.0	78651.0	68740.0	72808.0	57207.0	77562.0	56308.0	71281.0	33331.0	82181.0	81097.0	80578.0	82091.0	67707.0	70066.0	82846.0	81173.0	74010.0	76010.0	78769.0	82478.0	73467.0	81492.0	40122.0	78550.5	69658.0	74728.0	74274.0	81342.0	78097.0	80354.0	81762.0	75162.0	75272.0	81782.0	78419.0	77888.0	59396.0	71733.0	79606.0	74237.0	72362.0	74197.0	79569.0	67339.0	71285.0
SLC36A3	38928.0	36199.0	45840.0	41674.0	33409.0	28812.0	42213.0	33816.0	41437.0	34670.0	24778.0	41282.0	60159.0	43462.0	36752.0	45393.0	40850.0	38655.0	51951.0	48916.0	39267.0	59139.0	44984.0	42440.0	48548.0	32782.0	42707.0	40380.0	24361.0	26751.0	58035.0	66039.0	40032.0	59688.0	40708.0	38028.0	29883.0	40371.0	59288.0	49199.0	41078.0	30404.0	61884.0	41857.0	66264.0	51631.0	54461.0	27330.0	34869.0
CKS1B	22325.0	10460.0	7596.0	8526.0	9293.0	21730.0	15147.0	43453.0	10555.0	28903.0	8737.0	19508.0	24163.0	31392.0	16940.0	13493.0	9949.0	8508.0	19893.0	53287.0	10704.0	17539.0	8317.0	13119.0	10151.0	8112.0	16595.0	11958.0	10039.0	8684.0	9656.0	34935.0	12708.0	22771.0	16589.0	20849.0	9553.0	10518.0	25412.0	69566.0	11230.0	10653.0	38601.0	14711.0	46493.0	9400.0	11985.0	6334.0	4114.0
SLC36A1	72419.0	65845.0	69156.0	33195.0	55858.0	67704.0	64083.0	46618.0	50326.0	43315.0	65800.0	79795.0	75061.0	52708.0	44022.0	54830.0	74530.0	47765.0	64607.0	50156.0	58207.0	36879.0	27541.0	49842.0	50050.0	66388.0	65017.0	65899.0	49381.0	64159.0	61019.0	38709.0	70968.0	60826.0	52840.0	53354.0	53373.0	56121.0	65013.0	43633.0	68862.0	41298.0	29892.0	67073.0	68984.0	71824.0	74947.0	53649.0	52010.0
C14orf115	1539.0	2082.0	2071.0	1542.0	2075.0	1508.0	2327.0	1756.0	1583.0	1428.0	1541.0	1835.0	2375.0	1267.0	1257.0	1700.0	2056.0	1783.0	1173.0	1160.0	1951.0	1572.0	2221.0	1672.0	4243.0	1513.0	2779.0	2776.0	1800.0	1262.0	5038.0	1473.0	1263.0	1694.0	1309.0	1019.0	1631.0	2353.0	2509.0	2257.0	1464.0	1462.0	1551.0	1725.0	1455.0	1258.0	2046.0	1121.0	1355.0
NSBP1	13912.0	16790.0	26419.0	25423.0	9829.0	9664.0	7499.0	7203.0	1359.0	1251.0	3283.0	7758.0	4697.0	5909.0	2125.0	10792.0	4176.0	19737.0	8195.0	3103.0	61098.0	2766.0	11424.0	55793.0	19206.0	3864.0	20965.0	12991.0	19162.0	9954.0	43543.0	1240.0	4893.0	1461.0	3696.0	10636.0	11015.0	4100.0	34128.0	13204.0	11324.0	4375.0	23004.0	2787.0	2712.0	8040.0	4728.0	16132.0	8635.0
NPR1	11117.0	9735.0	6799.0	6118.0	6409.0	8687.0	17551.0	11047.0	52134.0	33365.0	14127.0	28682.0	15407.0	22462.0	10329.0	12353.0	7634.0	6973.0	17005.0	15853.0	11736.0	11344.0	13916.0	14253.0	14512.0	15544.0	22990.0	10669.0	9428.0	13060.0	11043.0	5627.0	14305.0	11491.0	8801.0	32359.0	9966.0	12787.0	11566.0	8436.0	27783.0	23137.0	7898.0	7704.0	20563.0	6064.0	6601.0	5235.0	5566.0
ERICH1	28306.0	24813.0	23037.0	41134.0	16414.0	54063.0	25777.0	18375.0	17585.0	43571.0	30546.0	73118.0	39823.0	36518.0	43429.0	22680.0	38913.0	29998.0	31432.0	12980.0	31895.0	36948.0	26190.0	27803.0	10053.0	43280.0	16997.0	66841.0	43849.0	74209.0	31292.0	22231.0	49942.0	14395.0	40218.0	43193.0	20540.0	29292.0	13512.0	23670.0	16205.0	18036.0	33474.0	31830.0	36773.0	67018.0	37128.0	75377.0	45562.0
ARTN	27804.0	19435.0	29546.0	32512.0	21457.0	30389.0	39234.0	33509.0	50096.0	41253.0	27900.0	19364.0	33911.0	35791.0	32951.0	31747.0	26796.0	25512.0	30372.0	43407.0	19665.0	50041.0	25504.0	30128.0	30662.0	23685.0	18197.0	66488.0	28304.0	24852.0	37432.0	28853.0	29310.0	37365.0	23509.0	33070.0	46877.0	35772.0	51769.0	13723.0	30874.0	29458.0	27086.0	35457.0	36576.0	78550.0	29599.0	34915.0	22905.0
ART1	33821.0	37552.0	44284.0	41076.0	27472.0	39569.0	27978.0	32243.0	25087.0	26491.0	32268.0	37591.0	49665.0	75450.0	31308.0	33613.0	31862.0	39873.0	32907.0	42432.0	37368.0	39396.0	51882.0	39374.0	64029.0	37898.0	48593.0	37092.0	48295.0	37666.0	34020.0	33869.0	75052.0	36610.0	32970.0	36429.0	33637.0	41291.0	21719.0	32160.0	54366.0	33449.0	42269.0	36729.0	41536.0	48863.0	53585.0	43283.0	38745.0
ART3	40781.0	69198.0	19096.0	11713.0	70193.0	31413.0	9031.0	9148.0	81117.0	21233.0	83588.0	30805.0	22497.0	13777.0	57022.0	14352.0	71418.0	10845.0	23892.0	35762.0	19194.0	24612.0	30654.0	25343.0	69092.0	9986.0	8187.0	83382.0	9181.0	48255.0	6614.0	82323.0	20270.0	28367.0	81237.0	8833.0	18499.0	24261.0	10739.0	75339.0	42485.0	65534.0	10548.0	57905.0	11971.0	72983.0	20990.0	45872.0	43974.0
ART5	8764.0	3129.0	44897.0	2276.0	3711.0	2025.0	4335.0	2715.0	6166.0	3489.0	4455.0	1762.0	2093.0	1554.0	2422.0	24460.0	1618.0	2025.0	2499.0	5134.0	2944.0	59612.0	5155.0	7161.0	2086.0	3483.0	27156.0	920.0	846.0	940.0	2188.0	4755.0	84126.0	26500.0	2713.0	1163.0	3846.0	6952.0	5986.0	1083.0	21396.0	2511.0	23673.0	9402.0	3854.0	2861.0	1451.0	2190.0	5254.0
ART4	8248.0	8824.0	11875.0	13415.0	8648.0	4046.0	11973.0	6515.0	11749.0	6948.0	8269.0	7215.0	20608.0	6900.0	8877.0	9809.0	5020.0	14247.0	7642.0	11557.0	14629.0	11651.0	15701.0	10536.0	17803.0	6228.0	16163.0	19977.0	7183.0	6148.0	23089.0	11844.0	6422.0	9981.0	4638.0	13159.0	6490.0	9849.0	7742.0	11220.0	11320.0	6917.0	3634.0	3513.0	6651.0	6410.0	18208.0	7849.0	7125.0
EPAS1	84954.0	76504.0	78343.0	35757.0	79933.0	56227.0	65524.0	36428.0	82491.0	30869.0	80108.0	46049.0	85147.0	86846.0	84794.0	83744.0	82510.0	79734.0	80661.0	68875.0	81985.0	73238.0	85589.0	40137.0	87717.0	83149.0	81291.0	86114.0	71151.0	86116.0	76193.0	67793.0	74245.0	66025.0	60548.0	76850.0	83774.0	84442.0	81343.0	26335.0	77840.0	82392.0	65284.0	82013.0	56492.0	73440.0	69403.0	83617.0	83890.0
SPTLC1	73667.0	74456.0	59196.0	25872.0	71464.0	55756.0	31939.0	48655.0	70972.0	56053.0	69829.0	60205.0	45095.0	35254.0	45264.0	63524.0	53551.0	69747.0	40809.0	63305.0	54138.0	66263.0	45282.0	71528.0	50053.0	59360.0	64437.0	63434.0	71307.0	61102.0	27071.0	69947.0	49109.0	66464.0	43492.0	44249.0	69008.0	47011.0	57964.0	77196.0	36541.0	65566.0	17501.0	26951.0	33492.0	70346.0	48555.0	60158.0	59704.0
TCEA2	81682.0	69642.0	77962.0	79909.0	78569.0	76941.0	81237.0	60518.0	85181.0	82936.0	81687.0	80396.0	31263.0	53764.0	83685.0	77719.0	77312.0	65998.0	77905.0	76125.0	68202.0	42523.0	74768.0	82448.0	54481.0	73185.0	74414.0	41232.0	71763.0	47382.0	76918.0	81640.0	72574.0	83831.0	78087.0	81827.0	74021.0	52764.0	82225.0	77750.0	72888.0	85677.0	81762.0	75694.0	68804.0	75472.0	79717.0	79134.0	72383.0
TCEA1	32277.0	40898.0	37395.0	39242.0	48030.0	38817.0	35318.0	33896.0	32891.0	20286.0	34384.0	35808.0	27089.0	25116.0	64553.0	47237.0	45794.0	46684.0	50154.0	36815.0	45968.0	54604.0	34538.0	53549.0	27377.0	24957.0	28525.0	64410.0	29817.0	69036.0	27736.0	62997.0	23769.0	17091.0	52028.0	55617.0	45869.0	27728.0	29767.0	62122.0	32249.0	52356.0	42395.0	30357.0	51969.0	71394.0	19472.0	38560.0	39035.0
COX4I2	79664.0	77421.0	75959.0	77339.0	75652.0	79016.0	74986.0	78781.0	78875.0	76446.0	78138.0	80436.0	75863.0	79358.0	82210.0	78818.0	78299.0	77323.0	77406.0	79496.0	79352.0	78737.0	79170.0	76576.0	81311.0	80855.0	81828.0	75387.0	75498.0	80164.0	80344.0	70631.0	70412.0	75103.0	64141.0	77937.0	82909.0	81055.0	76561.0	82230.0	75638.0	81914.0	83584.0	45967.0	85645.0	77677.0	41520.0	67907.0	79121.0
BFAR	6566.0	5579.0	3362.0	4358.0	5949.0	11427.0	9271.0	11222.0	14374.0	15872.0	5908.0	7755.0	3800.0	3653.0	10366.0	5324.0	14776.0	4056.0	3522.0	10620.0	6696.0	10259.0	3183.0	3125.0	1509.0	3731.0	16866.0	1592.0	3615.0	5308.0	5720.0	26076.0	5796.0	9288.0	7501.0	5181.0	3553.0	8214.0	7541.0	11211.0	13417.0	3116.0	10822.0	8193.0	6514.0	8922.0	5699.0	7062.0	6142.0
CRTAM	47443.0	41421.0	44191.0	36604.0	46671.0	54421.0	45445.0	42575.0	57155.0	41573.0	43573.0	62702.0	45756.0	61146.0	54861.0	43831.0	56061.0	36148.0	63288.0	53296.0	49452.0	53256.0	40882.0	59852.0	53852.0	58065.0	37519.0	29613.0	56452.0	67264.0	50571.0	42656.0	56740.0	34765.0	54960.0	52221.0	34649.0	65633.0	57339.0	61971.0	49952.0	36751.0	31005.0	54175.0	49061.0	50888.0	48530.0	42506.0	29938.0
EDA	21968.0	28341.0	35207.0	70298.0	8627.0	10381.0	60028.0	14158.0	31187.0	26988.0	24792.0	11154.0	35266.0	21985.0	21888.0	35698.0	12069.0	24889.0	19174.0	31133.0	25531.0	27573.0	50058.0	20982.0	50694.0	23554.0	40490.0	4566.0	28167.0	35059.0	38289.0	27880.0	28435.0	45036.0	22756.0	25354.0	31475.0	30116.0	28376.0	15494.0	28223.0	21559.0	44970.0	39785.0	13074.0	26530.0	23595.0	21682.0	37921.0
PIPOX	67911.0	22906.0	56121.0	42701.0	78709.0	24636.0	31942.0	20158.0	76768.0	29362.0	52873.0	15192.0	35538.0	27046.0	30751.0	42032.0	74821.0	28415.0	28423.0	27820.0	49730.0	29691.0	69012.0	28305.0	30515.0	19927.0	13028.0	34648.0	6591.0	33749.0	28953.0	71685.0	30051.0	45686.0	59825.0	41212.0	60615.0	65088.0	76257.0	18356.0	67845.0	72314.0	6430.0	47694.0	11679.0	61137.0	53067.0	28504.0	39547.0
RLF	16608.0	30841.0	32579.0	40632.0	24254.0	21439.0	27069.0	35935.0	14380.0	15779.0	14894.0	18052.0	31402.0	12362.0	33463.0	24397.0	25009.0	67840.0	23737.0	30997.0	17829.0	51730.0	26538.0	15997.0	29310.0	15233.0	37925.0	46404.0	27168.0	27345.0	35245.0	38880.0	20053.0	33261.0	15457.0	21867.0	38375.0	12804.0	20321.0	57182.0	16307.0	13525.0	41529.0	25529.0	33376.0	27611.0	19872.0	20258.0	27917.0
MCF2L	37763.0	73217.0	30690.0	19850.0	84584.0	85760.0	64719.0	80626.0	73999.0	82355.0	85158.0	87919.0	21627.0	75993.0	67869.0	37884.0	82173.0	81909.0	59682.0	17771.0	65440.0	6894.0	65069.0	52068.0	81739.0	82100.0	66416.0	86753.0	83071.0	83249.0	79930.0	26792.0	78830.0	31302.0	24479.0	25460.0	77885.0	38060.0	26150.0	78065.0	41988.0	84470.0	51937.0	26760.0	78661.0	72806.0	47566.0	83446.0	85931.0
LEO1	14688.0	9342.0	22558.0	19455.0	26476.0	29460.0	4969.0	20197.0	20146.0	16107.0	25759.0	34838.0	20538.0	4035.0	8167.0	16363.0	25510.0	18247.0	7723.0	5461.0	23962.0	13958.0	25684.0	15841.0	33947.0	22927.0	34915.0	21856.0	13783.0	29934.0	25517.0	9118.0	13739.0	21211.0	7955.0	9042.0	17538.0	11242.0	12449.0	18387.0	18103.0	15356.0	22162.0	10403.0	12793.0	27143.0	11825.0	29488.0	9500.0
ATP1A4	11114.0	4095.0	4183.0	4497.0	8740.0	7948.0	9579.0	5508.0	12729.0	5880.0	11366.0	7332.0	5995.0	7785.0	8417.0	4947.0	24415.0	3910.0	8625.0	3406.0	14307.0	5380.0	5509.0	4773.0	8261.0	10446.0	5334.0	4167.0	5366.0	27158.0	4067.0	3259.0	5791.0	7973.0	5193.0	7005.0	6993.0	8639.0	15607.0	3531.0	18357.0	13784.0	4330.0	16004.0	4385.0	7573.0	18223.0	9471.0	14293.0
ATP1A3	30422.0	14817.0	15352.0	9414.0	13308.0	10351.0	21656.0	12105.0	17565.0	15851.0	29149.0	12571.0	17866.0	19818.0	16229.0	13061.0	44441.0	10108.0	16584.0	7438.0	32574.0	13565.0	15245.0	8850.0	24196.0	16670.0	11212.0	7934.0	13330.0	51106.0	9003.0	5092.0	24431.0	23945.0	12449.0	18704.0	19843.0	25188.0	26888.0	10323.0	33452.0	17129.0	7615.0	57430.0	11251.0	17672.0	32384.0	18959.0	44320.0
ATP1A1	48793.0	19309.0	34122.0	16122.0	29671.0	13281.0	36531.0	8391.0	31870.0	17927.0	68050.0	17161.0	53119.0	40231.0	20749.0	20852.0	60669.0	15998.0	28432.0	6681.0	61823.0	18017.0	33434.0	10084.0	61769.0	42536.0	20351.0	21075.0	17242.0	71801.0	10452.0	7886.0	35720.0	52226.0	20654.0	40089.0	40000.0	48462.0	30989.0	7531.0	44748.0	28346.0	11476.0	67256.0	9799.0	21104.0	47165.0	28537.0	68356.0
CRTAP	69862.0	34714.0	52293.0	62501.0	40155.0	9746.0	12207.0	7659.0	34659.0	27349.0	38739.0	77016.0	49065.0	44383.0	22956.0	53168.0	42702.0	47517.0	49207.0	38238.0	76147.0	73743.0	36142.0	20595.0	34285.0	45759.0	23612.0	34694.0	47819.0	53230.0	45587.0	35357.0	45913.0	76686.0	43362.0	30417.0	19905.0	64498.0	51977.0	36166.0	45312.0	9138.0	58734.0	41693.0	64525.0	10606.0	45858.0	49315.0	25926.0
DHX8	38303.0	21953.0	18663.0	27742.0	45521.0	63185.0	48885.0	66787.0	48890.0	52661.0	53024.0	59857.0	12094.0	52879.0	49068.0	19900.0	44984.0	17375.0	33630.0	29417.0	18946.0	15245.0	22356.0	23438.0	14424.0	29216.0	54713.0	31137.0	29109.0	23570.0	34820.0	29612.0	26850.0	45893.0	29633.0	31325.0	22968.0	24967.0	32022.0	46026.0	24191.0	43125.0	60144.0	43108.0	44587.0	31286.0	29556.0	31374.0	37158.0
SPHK1	26985.0	4114.0	15021.0	2807.0	2724.0	6739.0	7114.0	7651.0	4262.0	8027.0	6977.0	4500.0	35235.0	81922.0	19196.0	9233.0	6900.0	9510.0	37884.0	44028.0	27671.0	56060.0	8246.0	3839.0	2913.0	37470.0	4054.0	42369.0	9566.0	28421.0	2644.0	10361.0	29306.0	6437.0	14200.0	60575.0	3504.0	36975.0	2083.0	19677.0	19592.0	1222.0	36414.0	31984.0	20902.0	2803.0	25569.0	19543.0	44639.0
DPT	12058.0	8143.0	4568.0	9261.0	2426.0	9213.0	4489.0	6542.0	4556.0	28991.0	12160.0	2734.0	14156.0	88684.0	23225.0	16846.0	4410.0	15763.0	13683.0	14693.0	9304.0	88987.0	9091.0	17433.0	10498.0	63692.0	19815.0	2297.0	6812.0	85988.0	6341.0	10411.0	81398.0	5300.0	33032.0	51882.0	4043.0	39773.0	3164.0	3988.0	19553.0	4159.0	19434.0	83830.0	6179.0	13643.0	5909.0	4905.0	2739.0
BPESC1	38685.0	58962.0	39221.0	44144.0	52083.0	55979.0	31840.0	40830.0	45353.0	44707.0	45880.0	54413.0	32247.0	39523.0	37014.0	41926.0	28855.0	29307.0	45811.0	61750.0	44615.0	35651.0	34017.0	44091.0	34120.0	44158.0	40716.0	52540.0	31065.0	50242.0	42917.0	28987.0	31916.0	31091.0	43706.0	46314.0	43420.0	41556.0	44546.0	52652.0	65911.0	37842.0	38088.0	45241.0	48448.0	32769.0	40322.0	44597.0	33836.0
CUEDC1	54152.0	70863.0	31639.0	60522.0	70377.0	78159.0	83288.0	83775.0	77109.0	80815.0	74093.0	32915.0	29577.0	71089.0	49618.0	72877.0	81752.0	44814.0	80870.0	37325.0	78336.0	20137.0	69477.0	42755.0	46139.0	72908.0	80012.0	13976.0	67426.0	59086.0	77524.0	70343.0	69129.0	49799.0	61338.0	65849.0	70288.0	62881.0	72256.0	80621.0	67464.0	78207.0	78789.0	67492.0	78854.0	77452.0	75151.0	59765.0	29729.0
IPO13	78612.0	40869.0	35623.0	41578.0	73797.0	76207.0	80968.0	82117.0	74391.0	81127.0	76581.0	36017.0	20145.0	75951.0	81269.0	30313.0	47842.0	40722.0	75732.0	64361.0	74802.0	21601.0	71790.0	73504.0	40773.0	61934.0	50226.0	64666.0	73996.0	66251.0	61380.0	43635.0	72818.0	66102.0	52277.0	60916.0	74575.0	57377.0	82319.0	47836.0	64799.0	78218.0	65091.0	77447.0	47451.0	65818.0	71079.0	68243.0	70861.0
CPEB4	80357.0	84636.0	85717.0	81258.0	85052.0	81272.0	82008.0	80918.0	80483.0	71332.0	83260.0	83031.0	81895.0	80486.0	81535.0	83474.0	80300.0	85591.0	82880.0	80826.0	87105.0	78337.0	85705.0	83096.0	87287.0	76756.0	70278.0	84439.0	82060.0	81376.0	85025.0	78254.0	81767.0	85126.0	83066.0	78145.0	84716.0	82952.0	87412.0	82941.0	86057.0	82064.0	76904.0	82810.0	76290.0	84908.0	75211.0	84166.0	80383.0
C9orf100	17729.0	8951.0	12248.0	12597.0	12564.0	22482.0	21552.0	25118.0	16672.0	15849.0	17449.0	15443.0	26313.0	19428.0	14649.0	13861.0	8302.0	7726.0	12457.0	18733.0	6423.0	13133.0	8743.0	14223.0	11426.0	9443.0	24627.0	9649.0	16826.0	12309.0	20059.0	11595.0	6782.0	20740.0	14419.0	16291.0	10236.0	18457.0	18085.0	20209.0	14145.0	10023.0	29591.0	18606.0	27773.0	9633.0	9618.0	9307.0	5976.0
ZNF45	34699.0	74512.0	61184.0	81513.0	81498.0	74757.0	25966.0	75252.0	81547.0	44080.0	68164.0	34086.0	68387.0	20950.0	78883.0	80537.0	81367.0	80720.0	66120.0	51345.0	72804.0	45489.0	73432.0	46197.0	39115.0	76316.0	76024.0	76392.0	73192.0	78176.0	38792.0	63374.0	49391.0	40803.0	64058.0	74028.0	81076.0	53804.0	74029.0	14746.0	68558.0	81545.0	41417.0	38746.0	68161.0	79685.0	55546.0	77789.0	52352.0
TERF2IP	75052.0	80769.0	80098.0	79436.0	62822.0	79617.0	81744.0	83084.0	74238.0	77505.0	82755.0	81956.0	72381.0	78963.0	71123.0	49164.0	55999.0	81636.0	79236.0	68670.0	73918.0	69146.0	81180.0	83693.0	84708.0	78906.0	84171.0	79427.0	74709.0	78213.0	81032.0	61787.0	82713.0	78440.0	73139.0	83006.0	72573.0	77881.0	78384.0	28412.0	79415.0	77947.0	80658.0	79478.0	81008.0	80827.0	75022.0	76766.0	74256.0
CPEB2	77231.0	74104.0	52844.0	66652.0	86117.0	66472.0	61203.0	37398.0	78392.0	81195.0	77950.0	77562.0	31383.0	42300.0	73077.0	61591.0	45904.0	65206.0	63276.0	53540.0	41617.0	47032.0	73526.0	53447.0	61634.0	60170.0	71028.0	77528.0	79982.0	76933.0	31763.0	69083.0	71677.0	37333.0	67109.0	79581.0	80881.0	60298.0	46317.0	31080.0	76772.0	32821.0	71056.0	66345.0	13608.0	74046.0	72712.0	81626.0	78727.0
PNLIP	44940.0	30213.0	37140.0	37255.0	27308.0	30697.0	25968.0	65456.0	24681.0	29920.0	77294.0	16806.0	72301.0	55985.0	37509.0	42289.0	28918.0	26432.0	42561.0	14503.0	30886.0	37461.0	51823.0	42488.0	46145.0	21310.0	30871.0	34961.0	30656.0	27552.0	86050.0	65158.0	50026.0	27897.0	24817.0	33357.0	18125.0	43549.0	27811.0	26337.0	38375.0	25180.0	58925.0	53521.0	53620.0	32097.0	54446.0	67222.0	55884.0
SIRPD	71783.0	74910.0	75443.0	70339.0	72925.0	74485.0	71380.0	73991.0	75484.0	72020.0	75462.0	73993.0	78334.0	72359.0	76040.0	71050.0	73552.0	74635.0	78686.0	72710.0	73675.0	77457.0	74735.0	68694.0	74505.0	84058.0	63894.0	76032.0	68906.0	77665.0	46134.0	70906.0	74774.0	80138.0	78408.0	67172.0	64383.0	82218.0	64044.0	34038.0	81169.0	63968.0	61679.0	76097.0	78998.0	63911.0	83083.0	81795.0	77469.0
ABAT	82717.0	87691.0	87226.0	85986.0	87483.0	85423.0	87611.0	83966.0	85932.0	87247.0	87114.0	85218.0	45453.0	84478.0	82701.0	87193.0	79135.0	87752.0	86908.0	82628.0	86156.0	14062.0	86996.0	88514.0	87173.0	67455.0	87344.0	85860.0	86918.0	78283.0	87813.0	82504.0	86061.0	85359.0	86035.0	85762.0	86000.0	82641.0	87131.0	86389.0	87040.0	87148.0	86258.0	79346.0	83732.0	87189.0	60547.0	82894.0	81449.0
CDH20	86670.0	87387.0	85718.0	86055.0	88706.0	88451.0	87935.0	88624.0	84749.0	87218.0	87544.0	88505.0	84165.0	83957.0	86086.0	86188.0	81298.0	86409.0	87008.0	85199.0	85892.0	83505.0	86921.0	88214.0	86998.0	84881.0	87896.0	87948.0	87959.0	76235.0	88512.0	86903.0	86005.0	84043.0	87032.0	85145.0	80478.0	85672.0	87601.0	88422.0	87596.0	87585.0	86511.0	84723.0	87446.0	87596.0	83378.0	86814.0	83062.0
FRG1	17297.0	57725.0	55170.0	70285.0	26867.0	40441.0	17273.0	79609.0	24552.0	21640.0	26842.0	49441.0	65195.0	43434.0	26351.0	50524.0	32624.0	43464.0	37977.0	75942.0	59032.0	68389.0	37397.0	64542.0	69741.0	36436.0	74976.0	36174.0	33027.0	29864.0	42610.0	65039.0	55392.0	32317.0	27426.0	52256.0	24855.0	47639.0	60547.0	74592.0	61649.0	24905.0	49078.0	44676.0	49256.0	31208.0	58936.0	53817.0	29522.0
RHEBL1	22374.0	18797.0	37819.0	26704.0	13135.0	24557.0	19174.0	24147.0	27779.0	20509.0	14672.0	17442.0	36043.0	27418.0	21585.0	20597.0	12594.0	20570.0	19428.0	44037.0	17481.0	36816.0	21901.0	32963.0	52406.0	15997.0	50172.0	30999.0	13094.0	11643.0	21882.0	40691.0	37328.0	22191.0	34076.0	27864.0	7777.0	28001.0	24888.0	33473.0	31637.0	14488.0	34230.0	35779.0	27299.0	25163.0	60796.0	20865.0	16774.0
IFT80	66531.0	72443.0	68319.0	82952.0	77771.0	73405.0	65655.0	34911.0	70619.0	66796.0	73781.0	74635.0	80771.0	60765.0	57422.0	77988.0	72481.0	77049.0	76050.0	72956.0	21779.0	74209.0	76275.0	69315.0	67852.0	73823.0	75579.0	73821.0	76143.0	58091.0	54862.0	70224.0	73676.0	72484.0	76338.0	75021.0	71231.0	71074.0	56586.0	77560.0	64533.0	71270.0	79708.0	65799.0	35925.0	73942.0	72576.0	72783.0	74053.0
C20orf141	66922.0	66213.0	72618.0	67168.0	72416.0	41145.0	69703.0	54448.0	74549.0	73918.0	65515.0	73983.0	70584.0	72554.0	58873.0	70209.0	61810.0	66153.0	65133.0	68606.0	50493.0	71577.0	64315.0	66211.0	69863.0	68278.0	60453.0	60225.0	52946.0	48490.0	76955.0	68256.0	66733.0	79720.0	61403.0	37708.0	65909.0	71166.0	81377.0	48105.0	50886.0	74799.0	75247.0	66149.0	66462.0	65143.0	69128.0	32885.0	70883.0
SARDH	17941.0	5170.0	4267.0	4147.0	6722.0	3584.0	7849.0	6028.0	12839.0	8937.0	14177.0	2754.0	5291.0	3397.0	7775.0	18168.0	4071.0	3857.0	6030.0	7082.0	4530.0	10343.0	9403.0	6176.0	7996.0	5230.0	2466.0	4812.0	2473.0	5607.0	3734.0	12994.0	7638.0	17306.0	6799.0	4052.0	8937.0	8036.0	33633.0	3634.0	11314.0	6823.0	2325.0	9959.0	3719.0	2459.0	9750.0	2370.0	4252.0
SP1	36464.0	27485.0	19576.0	25747.0	29846.0	13938.0	30486.0	31626.0	33784.0	50535.0	34313.0	35424.0	42547.0	29281.0	31997.0	18874.0	22068.0	26340.0	27618.0	42849.0	36865.0	28951.0	28194.0	23403.0	33267.0	62133.0	48054.0	30311.0	27293.0	22933.0	29073.0	39500.0	39271.0	41918.0	22279.0	12895.0	12217.0	29666.0	23654.0	44490.0	28741.0	33696.0	35012.0	37324.0	29181.0	20320.0	38017.0	19179.0	24432.0
SP2	41812.0	34358.0	35391.0	39553.0	53923.0	54682.0	51306.0	46942.0	56114.0	46744.0	48858.0	53690.0	46294.0	50526.0	59815.0	45149.0	48749.0	38844.0	41885.0	39960.0	35373.0	34677.0	41120.0	36457.0	39591.0	46189.0	51793.0	41992.0	37969.0	36837.0	52578.0	42592.0	35616.0	44714.0	48340.0	52132.0	34790.0	40026.0	42609.0	52934.0	51908.0	53862.0	57690.0	39424.0	47268.0	59521.0	58981.0	47697.0	42255.0
KISS1R	53329.0	72282.0	81396.0	56457.0	37617.0	26359.0	61096.0	45450.0	56398.0	30424.0	21397.0	29109.0	83877.0	69136.0	32828.0	80857.0	43390.0	55414.0	71818.0	82467.0	66284.0	83893.0	79189.0	64124.0	84821.0	71519.0	36241.0	29896.0	28861.0	29763.0	71587.0	69100.0	62595.0	83932.0	74971.0	57011.0	69082.0	73345.0	82786.0	59946.0	68876.0	73709.0	50975.0	68324.0	56961.0	29453.0	77256.0	25784.0	53353.0
MCM10	2059.0	3460.0	1448.0	2667.0	2649.0	13966.0	6918.0	77179.0	3451.0	13542.0	2424.0	11562.0	2765.0	2050.0	2576.0	1572.0	4767.0	3874.0	4137.0	4746.0	2792.0	1393.0	1484.0	1657.0	1896.0	1621.0	82215.0	4856.0	10819.0	1692.0	2508.0	11325.0	1371.0	2385.0	1040.0	3134.0	1956.0	1260.0	2114.0	76520.0	963.0	3131.0	13306.0	3994.0	47209.0	6065.0	1153.0	2054.0	1889.0
NUP93	7589.0	11730.0	6547.0	7080.0	5371.0	40738.0	21697.0	44132.0	10263.0	12595.0	7232.0	11741.0	7086.0	16977.0	11700.0	6307.0	20478.0	12684.0	13260.0	11225.0	9959.0	4073.0	5115.0	9062.0	4109.0	4822.0	35063.0	11178.0	8517.0	6118.0	9772.0	8057.0	9633.0	5894.0	10500.0	21233.0	9609.0	5541.0	8734.0	23769.0	8930.0	22034.0	44637.0	18190.0	39717.0	25520.0	7024.0	11004.0	5340.0
IL10RB	61879.0	24913.0	48262.0	55505.0	40925.0	22549.0	22946.0	18772.0	29914.0	25718.0	34882.0	27514.0	27040.0	43550.0	27565.0	40148.0	47419.0	21569.0	35888.0	67189.0	30133.0	65256.0	26911.0	18111.0	35017.0	59317.0	17552.0	46924.0	38380.0	47300.0	11965.0	59070.0	31257.0	53119.0	38687.0	51379.0	27641.0	47146.0	46220.0	16637.0	29611.0	30361.0	40644.0	37828.0	31538.0	34336.0	72977.0	31814.0	31688.0
ATG4C	73686.0	79316.0	75163.0	82309.0	79136.0	65318.0	67791.0	74358.0	74387.0	72330.0	72361.0	47361.0	73356.0	74977.0	78636.0	83184.0	70450.0	79918.0	74279.0	86684.0	76959.0	75509.0	82049.0	82220.0	78320.0	74032.0	61962.0	81461.0	82806.0	70745.0	72963.0	73363.0	77182.0	74128.0	77843.0	70297.0	78782.0	75777.0	80616.0	81939.0	79997.0	78860.0	84580.0	73654.0	71796.0	74126.0	77412.0	69469.0	64047.0
KYNU	1503.0	581.0	3192.0	447.0	1023.0	642.0	919.0	450.0	895.0	556.0	1469.0	792.0	11198.0	3361.0	2029.0	934.0	1041.0	999.0	2866.0	1051.0	1574.0	9949.0	1887.0	965.0	1126.0	6121.0	3473.0	1826.0	1319.0	4624.0	234.0	604.0	3800.0	1967.0	2043.0	1111.0	1023.0	4704.0	352.0	516.0	1065.0	160.0	584.0	2080.0	1959.0	912.0	7499.0	2696.0	2076.0
KLRA1	24950.0	42753.0	41161.0	41724.0	33816.0	39621.0	41567.0	29345.0	37190.0	41967.0	37907.0	56971.0	33924.0	32840.0	28365.0	21177.0	46800.0	49062.0	29367.0	28045.0	37294.0	33058.0	36638.0	42793.0	45319.0	37568.0	65644.0	31667.0	61862.0	57601.0	40679.0	37605.0	17868.0	30654.0	40816.0	30675.0	42892.0	21831.0	42660.0	29822.0	24003.0	57468.0	29106.0	20769.0	34529.0	63025.0	11277.0	38507.0	44473.0
ATG4D	23592.0	21431.0	13413.0	18491.0	29706.0	25032.0	25492.0	68976.0	51267.0	30961.0	13312.0	27789.0	10220.0	25596.0	30639.0	29596.0	68073.0	14562.0	15606.0	35179.0	20424.0	10216.0	15084.0	25068.0	16610.0	13336.0	15572.0	13351.0	19011.0	10676.0	30468.0	22749.0	17913.0	37136.0	16817.0	19583.0	22722.0	16275.0	65733.0	67061.0	23926.0	50552.0	55500.0	22695.0	57822.0	26286.0	35225.0	20802.0	30358.0
PHOX2A	48334.0	77891.0	83557.0	76720.0	59621.0	24342.0	74489.0	53138.0	75121.0	51132.0	57101.0	24643.0	84894.0	59940.0	25762.0	80884.0	83223.0	73903.0	74124.0	80968.0	71533.0	81479.0	81202.0	72230.0	85390.0	79215.0	59731.0	46096.0	48080.0	56900.0	65016.0	67199.0	67227.0	84769.0	77387.0	69397.0	75214.0	76056.0	82823.0	75706.0	71993.0	81067.0	66929.0	78095.0	18802.0	25113.0	77435.0	73596.0	81625.0
PHOX2B	52058.0	50044.0	53848.0	67084.0	59952.0	68835.0	54764.0	62459.0	49621.0	56184.0	52097.0	50397.0	56156.0	87621.0	55969.0	43492.0	53128.0	51049.0	48119.0	80160.0	59062.0	66693.0	49168.0	54721.0	58141.0	64753.0	55166.0	65664.0	63311.0	54634.0	54838.0	41715.0	64063.0	59032.0	51008.0	82951.0	65663.0	51012.0	56010.0	65459.0	61551.0	66715.0	65308.0	55629.0	43189.0	70887.0	57456.0	36037.0	50373.0
TNRC4	87087.0	88032.0	84387.0	88160.0	64607.0	88385.0	87169.0	88433.0	76035.0	88428.0	87668.0	88295.0	63633.0	85523.0	76100.0	68376.0	84899.0	88233.0	87035.0	87660.0	82133.0	78435.0	55558.0	86126.0	88125.0	76958.0	88288.0	86045.0	87684.0	80118.0	85922.0	86350.0	87230.0	85210.0	86803.0	86133.0	84843.0	82006.0	85298.0	88235.0	85513.0	82052.0	87287.0	88306.0	88851.0	87651.0	64635.0	86598.0	83406.0
UPK2	45522.0	45323.0	55347.0	48178.0	52735.0	56909.0	61319.0	53524.0	51305.0	53878.0	59300.0	52952.0	60564.0	50875.0	48903.0	49747.0	55139.0	52250.0	71609.0	47003.0	38786.0	51494.0	57997.0	47996.0	60894.0	55621.0	63116.0	65719.0	47659.0	39692.0	79092.0	46847.0	45608.0	56947.0	39532.0	45284.0	47404.0	50001.0	55212.0	62724.0	43173.0	46461.0	55351.0	54745.0	61497.0	45706.0	49622.0	52915.0	40229.0
GPT2	13241.0	31524.0	30854.0	17690.0	9372.0	24181.0	31584.0	32641.0	14154.0	22921.0	13556.0	31415.0	12813.0	31728.0	23194.0	16979.0	57989.0	37003.0	30583.0	13967.0	25008.0	6083.0	15209.0	53794.0	11367.0	6135.0	81765.0	19150.0	8504.0	13853.0	23514.0	19827.0	21022.0	12604.0	15914.0	26556.0	13704.0	9293.0	24203.0	59785.0	19109.0	66588.0	68130.0	35731.0	59534.0	20036.0	7832.0	33316.0	24872.0
CFD	77918.0	6686.0	82326.0	22089.0	3311.0	6393.0	7143.0	3157.0	19524.0	17603.0	66740.0	10387.0	81082.0	79077.0	16532.0	13306.0	6342.0	12924.0	37838.0	85163.0	26520.0	87687.0	85393.0	28570.0	27204.0	85151.0	6607.0	67463.0	20030.0	77415.0	3904.0	7649.0	65251.0	30728.0	78684.0	81077.0	1578.0	88037.0	5786.0	10192.0	64549.0	2270.0	30214.0	76932.0	33271.0	9459.0	76914.0	15949.0	34141.0
CFB	16897.0	1791.0	2841.0	22464.0	3272.0	2457.0	2137.0	3092.0	2352.0	2037.0	4925.0	2017.0	30892.0	46445.0	23423.0	8944.0	10035.0	1634.0	3826.0	5383.0	6819.0	72789.0	4344.0	5184.0	3406.0	37007.0	6140.0	4708.0	1411.0	7315.0	2533.0	2041.0	7272.0	2547.0	8168.0	78343.0	5190.0	72945.0	1089.0	2056.0	5662.0	2273.0	2974.0	66231.0	781.0	7533.0	86125.0	51042.0	3151.0
LHPP	34228.0	35112.0	25329.0	16952.0	35875.0	12064.0	8382.0	13217.0	19676.0	13104.0	39255.0	37778.0	36329.0	6946.0	18632.0	50034.0	12250.0	19153.0	38427.0	31300.0	41520.0	21924.0	31962.0	19590.0	25610.0	14697.0	4272.0	20593.0	10413.0	20578.0	14568.0	72569.0	19383.0	72431.0	44463.0	18397.0	11134.0	27680.0	50729.0	17733.0	49545.0	16780.0	12675.0	56707.0	84725.0	6056.0	21606.0	15205.0	20453.0
CDKAL1	21593.0	32135.0	46786.0	54512.0	38675.0	72561.0	59053.0	63593.0	37799.0	60628.0	34412.0	41888.0	46365.0	59156.0	27984.0	32435.0	46387.0	54316.0	35703.0	43063.0	31495.0	28415.0	36698.0	46356.0	55875.0	45465.0	75455.0	38773.0	35124.0	22841.0	69284.0	28193.0	47321.0	34056.0	46281.0	55724.0	32148.0	39202.0	34865.0	64029.0	38728.0	36906.0	48209.0	35964.0	53526.0	28418.0	46330.0	45910.0	22590.0
PNN	35443.0	28742.0	31910.0	28234.0	34915.0	34741.0	35922.0	28842.0	38593.0	26338.0	26297.0	50356.0	38348.0	30555.0	30448.0	28279.0	38615.0	35944.0	31354.0	23244.0	33086.0	37241.0	36515.0	42433.0	36800.0	45164.0	43315.0	47794.0	25095.0	39565.0	53777.0	21721.0	26527.0	27797.0	29216.0	32195.0	49276.0	30162.0	25176.0	41021.0	28760.0	41081.0	35479.0	27655.0	39485.0	40476.0	29823.0	34213.0	25982.0
AAAS	42971.0	7220.0	6662.0	7058.0	30319.0	48787.0	51085.0	55945.0	30040.0	75205.0	29560.0	23455.0	6727.0	28795.0	59246.0	4649.0	14247.0	8097.0	17540.0	22095.0	8946.0	4905.0	11529.0	16487.0	7277.0	13366.0	23956.0	20002.0	20454.0	6856.0	34262.0	11377.0	19217.0	18428.0	17562.0	19074.0	12727.0	10730.0	21635.0	28036.0	17651.0	46519.0	42339.0	18319.0	25985.0	16916.0	26196.0	25195.0	19971.0
HAMP	76378.0	21382.0	86470.0	20832.0	18526.0	39311.0	71579.0	13598.0	16355.0	46742.0	74816.0	20104.0	84075.0	81036.0	83429.0	82965.0	60858.0	63487.0	82024.0	83626.0	68734.0	59983.0	52431.0	67447.0	76514.0	65429.0	5610.0	85892.0	62534.0	77410.0	37659.0	71132.0	80486.0	87524.0	82418.0	80269.0	24151.0	80367.0	26308.0	21704.0	76197.0	4573.0	34691.0	75823.0	59139.0	26466.0	84152.0	64654.0	83052.0
SIDT1	9759.0	16971.0	12338.0	63113.0	6711.0	5231.0	10149.0	7334.0	16119.0	5376.0	15681.0	7537.0	6232.0	7796.0	9101.0	71739.0	4492.0	7885.0	37156.0	18055.0	7798.0	8322.0	34228.0	18968.0	14694.0	11997.0	3490.0	4422.0	9639.0	4010.0	26725.0	9504.0	16967.0	9566.0	43763.0	56460.0	8475.0	25344.0	12552.0	4367.0	11471.0	55979.0	3086.0	22460.0	5763.0	67422.0	12595.0	3565.0	8291.0
MLLT1	26958.0	23665.0	29796.0	26314.0	28591.0	27129.0	42139.0	38248.0	34643.0	37215.0	40110.0	26400.0	29511.0	23874.0	26778.0	25835.0	53074.0	20554.0	34611.0	22569.0	24045.0	26484.0	35225.0	29447.0	35513.0	29982.0	38252.0	24813.0	21004.0	20492.0	57580.0	27402.0	20186.0	32952.0	22720.0	27352.0	28621.0	32441.0	43551.0	23521.0	28571.0	64035.0	45288.0	47896.0	24543.0	26227.0	46089.0	29954.0	30343.0
CSK	20274.0	3236.0	7453.0	5667.0	14088.0	17033.0	28118.0	42936.0	18834.0	29536.0	16240.0	9912.0	12610.0	13923.0	12759.0	5649.0	12072.0	4569.0	16563.0	12865.0	6048.0	5369.0	7026.0	18963.0	8099.0	9837.0	21600.0	7437.0	8246.0	12521.0	13667.0	13024.0	20023.0	17750.0	10125.0	11430.0	10934.0	16595.0	6523.0	11663.0	8727.0	13917.0	15079.0	24376.0	14996.0	8009.0	35490.0	14486.0	8664.0
SIX4	1160.0	15526.0	5887.0	2173.0	1792.0	4153.0	3489.0	39541.0	1334.0	6865.0	4709.0	7779.0	3838.0	4216.0	10406.0	3986.0	8304.0	24753.0	3985.0	3834.0	3260.0	6958.0	2862.0	3505.0	3224.0	6187.0	41698.0	9937.0	7877.0	3805.0	11205.0	1441.0	12470.0	1040.0	3361.0	1398.0	13834.0	1788.0	1295.0	20612.0	871.0	9599.0	7501.0	824.0	33514.0	10588.0	4525.0	2185.0	4833.0
SIX5	30666.0	19798.0	25859.0	26987.0	23294.0	24223.0	40941.0	27094.0	43101.0	27104.0	23132.0	20219.0	28109.0	31849.0	44373.0	27773.0	29986.0	18138.0	23768.0	40732.0	21467.0	32370.0	23625.0	36248.0	20280.0	30014.0	23975.0	13490.0	15716.0	20144.0	33511.0	26650.0	24012.0	39277.0	37991.0	22146.0	26316.0	31691.0	43758.0	26215.0	39407.0	33883.0	23631.0	33028.0	24815.0	16983.0	39909.0	23788.0	19975.0
SIX6	1390.0	61834.0	9448.0	71197.0	1809.0	16537.0	1962.0	3532.0	18455.0	6132.0	27509.0	7225.0	2763.0	3461.0	2494.0	7639.0	1507.0	1818.0	2500.0	3500.0	1892.0	4158.0	4953.0	1761.0	3891.0	1036.0	7342.0	4098.0	7678.0	930.0	3117.0	6037.0	1768.0	2648.0	29013.0	1392.0	5716.0	1255.0	29646.0	23568.0	1068.0	82149.0	15413.0	1397.0	19545.0	87308.0	1338.0	1364.0	1186.0
SAGE1	4950.0	3989.0	4632.0	3920.0	5202.0	4149.0	3872.0	3681.0	2838.0	3255.0	4169.0	2887.0	4514.0	3739.0	5507.0	2467.0	2855.0	3266.0	3970.0	4414.0	4454.0	4061.0	2994.0	8129.0	6540.0	3164.0	3984.0	2676.0	3410.0	3556.0	5211.0	4600.0	14701.0	7405.0	4114.0	2718.0	3522.0	3600.0	3023.0	4901.0	2962.0	3575.0	3067.0	2474.0	4046.0	15693.0	4407.0	3562.0	2696.0
SIX1	4652.0	82666.0	60826.0	51020.0	6872.0	32873.0	19801.0	82333.0	10417.0	79266.0	69396.0	49214.0	28887.0	58995.0	21855.0	54099.0	66775.0	75713.0	70606.0	9114.0	26393.0	33139.0	22856.0	12762.0	22832.0	59478.0	87411.0	49401.0	66754.0	2840.0	82571.0	40062.0	75509.0	2849.0	31656.0	45638.0	61931.0	42810.0	2197.0	85494.0	1168.0	64443.0	56408.0	19357.0	86609.0	80835.0	26831.0	23982.0	9444.0
SIX2	9663.0	11297.0	4733.0	6591.0	6027.0	27696.0	9995.0	21556.0	9098.0	33826.0	7045.0	5906.0	6547.0	27737.0	12994.0	7483.0	7826.0	3759.0	13676.0	14270.0	3734.0	11622.0	4504.0	8801.0	4287.0	11109.0	67575.0	6345.0	9216.0	7765.0	9974.0	3758.0	5777.0	7735.0	4080.0	71445.0	4929.0	24973.0	7721.0	9509.0	3524.0	4213.0	9567.0	6029.0	10696.0	5543.0	4158.0	3357.0	2907.0
SIX3	53730.0	65203.0	75723.0	69396.0	28374.0	27376.0	64680.0	52106.0	53626.0	69966.0	30993.0	40117.0	78979.0	48679.0	43423.0	76799.0	35760.0	50814.0	54948.0	69183.0	46278.0	77306.0	62414.0	43118.0	49506.0	50852.0	55234.0	26509.0	37823.0	38673.0	74201.0	64466.0	54056.0	75037.0	67860.0	31536.0	43513.0	68960.0	75449.0	71217.0	50394.0	44296.0	59148.0	57715.0	69149.0	41628.0	68952.0	30296.0	34722.0
TGIF2LX	53897.0	50710.0	37725.0	40077.0	45863.0	39325.0	33335.0	34776.0	36832.0	40026.0	34929.0	58638.0	40560.0	52060.0	38792.0	45808.0	30745.0	41395.0	45568.0	63737.0	56645.0	45974.0	39790.0	33034.0	40672.0	37530.0	51710.0	39494.0	41255.0	33961.0	39927.0	30855.0	36955.0	40595.0	60987.0	56381.0	44890.0	66374.0	33311.0	47687.0	37815.0	48604.0	45412.0	25855.0	34807.0	26775.0	48853.0	20671.0	50666.0
NAALAD2	11382.0	76225.0	28061.0	47067.0	73296.0	11289.0	27989.0	10350.0	55790.0	18881.0	61139.0	8588.0	18131.0	17529.0	16636.0	12851.0	12602.0	12512.0	11097.0	51920.0	33114.0	20114.0	26006.0	18738.0	57487.0	15448.0	35358.0	31715.0	77587.0	12304.0	19769.0	19908.0	29859.0	13671.0	16763.0	56530.0	52689.0	17918.0	15178.0	12647.0	60888.0	9414.0	86209.0	3823.0	8396.0	15375.0	18757.0	12990.0	18219.0
LRRC41	30984.0	13912.0	19222.0	20470.0	28814.0	34537.0	61417.0	57073.0	35918.0	49061.0	25152.0	12769.0	15059.0	54968.0	28531.0	19089.0	48402.0	14047.0	27115.0	23688.0	15186.0	21521.0	19846.0	23789.0	18015.0	22181.0	22667.0	14430.0	13192.0	15229.0	26765.0	33109.0	33168.0	35460.0	24262.0	42905.0	19825.0	26097.0	39255.0	21755.0	29827.0	44037.0	39595.0	48295.0	48336.0	25398.0	52830.0	24300.0	39866.0
PLCZ1	38227.0	38070.0	38429.0	41906.0	47648.0	61529.0	63648.0	69388.0	35616.0	49013.0	52158.0	51999.0	44391.0	57234.0	40623.0	46606.0	38614.0	48190.0	51006.0	21155.0	80577.0	46349.0	40355.0	57507.0	45892.0	32050.0	69133.0	25189.0	52386.0	36510.0	42958.0	64716.0	38726.0	58052.0	68037.0	70406.0	45207.0	44922.0	35108.0	63966.0	56286.0	28907.0	57685.0	43368.0	33805.0	65312.0	52756.0	52798.0	43868.0
KNDC1	26783.0	29108.0	37186.0	23817.0	50298.0	10403.0	73695.0	10401.0	19139.0	21855.0	21300.0	15244.0	33729.0	26402.0	56330.0	52801.0	21791.0	77837.0	27405.0	18230.0	68750.0	18054.0	39271.0	20043.0	21860.0	23203.0	5806.0	67149.0	24523.0	51910.0	82168.0	25602.0	12795.0	38677.0	27920.0	26282.0	30464.0	9740.0	75847.0	9210.0	62116.0	16277.0	9420.0	53092.0	10754.0	39275.0	22960.0	39851.0	18944.0
HMG20A	28302.0	12583.0	9547.0	28547.0	54288.0	53914.0	13798.0	80110.0	44965.0	64364.0	65567.0	75619.0	6195.0	9072.0	30649.0	19474.0	31886.0	32858.0	28233.0	32317.0	16203.0	8894.0	20403.0	55606.0	16515.0	23508.0	70194.0	59820.0	54330.0	25991.0	33300.0	23357.0	25746.0	22147.0	18193.0	22484.0	37554.0	27863.0	10398.0	25639.0	15940.0	44721.0	71195.0	29478.0	64834.0	33824.0	30368.0	27039.0	13626.0
HMG20B	11037.0	11630.0	16002.0	17270.0	26040.0	20113.0	20221.0	22913.0	49655.0	17274.0	14475.0	19710.0	14559.0	20371.0	37651.0	29283.0	30687.0	11029.0	20453.0	15331.0	14789.0	21945.0	17453.0	22547.0	8922.0	20581.0	14280.0	17515.0	9465.0	11135.0	25914.0	18549.0	17117.0	24552.0	16284.0	20336.0	28220.0	14672.0	34427.0	14740.0	16936.0	45012.0	42870.0	21321.0	22606.0	31764.0	22659.0	21483.0	31992.0
C4orf18	86707.0	82717.0	87339.0	84651.0	83852.0	47482.0	83557.0	19935.0	84100.0	68773.0	85413.0	13350.0	84230.0	86858.0	79881.0	86233.0	82198.0	86067.0	86941.0	86779.0	88783.0	87749.0	87169.0	84735.0	49938.0	86653.0	70996.0	84815.0	82953.0	86949.0	68428.0	27898.0	84407.0	83173.0	84946.0	87378.0	86517.0	87645.0	88329.0	15898.0	86299.0	79545.0	81453.0	82478.0	65445.0	80221.0	84685.0	86066.0	87155.0
PHOSPHO1	56456.0	53497.0	66768.0	69631.0	59909.0	40234.0	49950.0	37879.0	54815.0	38902.0	52086.0	35233.0	75688.0	70719.0	73233.0	58541.0	56290.0	66282.0	60499.0	49149.0	67848.0	68324.0	61587.0	57987.0	62211.0	74369.0	39592.0	72682.0	41344.0	63982.0	47804.0	65080.0	62708.0	68060.0	62044.0	61826.0	66667.0	65037.0	45184.0	34371.0	51633.0	50548.0	48573.0	64518.0	72132.0	57757.0	63076.0	63252.0	71726.0
C4orf14	25233.0	22414.0	24518.0	21170.0	32468.0	44829.0	34911.0	83960.0	40142.0	37040.0	21164.0	45881.0	23343.0	31745.0	30552.0	24848.0	17979.0	27116.0	33404.0	36705.0	22497.0	25283.0	23438.0	29738.0	23052.0	20179.0	79400.0	27665.0	61950.0	44643.0	45480.0	26202.0	19521.0	22120.0	22942.0	22421.0	23685.0	17051.0	32001.0	58659.0	21624.0	25177.0	65291.0	27907.0	54349.0	34566.0	39816.0	15975.0	22510.0
C4orf16	33406.0	14845.0	9100.0	4670.0	8068.0	5087.0	6483.0	13033.0	4324.0	4587.0	6613.0	20702.0	15508.0	14407.0	20292.0	8697.0	2209.0	9454.0	8416.0	25859.0	12460.0	12351.0	4847.0	21313.0	5256.0	12012.0	10883.0	5646.0	7185.0	17165.0	9692.0	6756.0	5947.0	10696.0	8859.0	6708.0	7300.0	11266.0	15042.0	11077.0	13920.0	7648.0	8300.0	3148.0	7014.0	9632.0	4193.0	9505.0	15442.0
C4orf17	54211.0	55857.0	61299.0	54418.0	55774.0	51859.0	45591.0	48409.0	49805.0	54717.0	58768.0	56495.0	58931.0	57163.0	54935.0	57706.0	57753.0	52860.0	43685.0	45740.0	66383.0	50508.0	48760.0	47304.0	53166.0	50222.0	48808.0	53468.0	61070.0	78987.0	53793.0	40114.0	46596.0	51462.0	56916.0	43945.0	41206.0	56991.0	47218.0	43365.0	62394.0	51809.0	75368.0	43082.0	67319.0	69089.0	43914.0	73833.0	41159.0
MRO	87052.0	86869.0	87484.0	85496.0	83522.0	86823.0	84936.0	86564.0	87348.0	84138.0	87796.0	87140.0	87580.0	86991.0	86912.0	87005.0	86817.0	85781.0	86833.0	87816.0	88164.0	87446.0	87488.0	87883.0	85594.0	87507.0	82852.0	87314.0	87031.0	86731.0	86107.0	87406.0	84459.0	87659.0	88022.0	85570.0	83484.0	88215.0	88107.0	84430.0	88154.0	83351.0	86598.0	86607.0	85256.0	83920.0	86514.0	86235.0	86362.0
CHFR	38914.0	37671.0	28792.0	16613.0	67417.0	39216.0	53888.0	75581.0	60080.0	70485.0	64246.0	76786.0	31226.0	46104.0	55546.0	37420.0	77513.0	56373.0	57000.0	34206.0	63335.0	19628.0	35131.0	21507.0	22806.0	71020.0	44278.0	71901.0	71129.0	40869.0	34181.0	46565.0	69074.0	32150.0	26038.0	44368.0	63470.0	37292.0	21426.0	52794.0	31172.0	52894.0	62552.0	50840.0	59056.0	41832.0	44991.0	63796.0	62456.0
EFHA1	46458.0	71304.0	40271.0	67405.0	67119.0	35662.0	15151.0	27644.0	45678.0	22918.0	62479.0	56557.0	44887.0	9388.0	37947.0	73986.0	65204.0	69406.0	59546.0	36741.0	63088.0	67221.0	66898.0	71310.0	61813.0	26662.0	64902.0	65356.0	48363.0	13797.0	42723.0	75041.0	58127.0	58547.0	59275.0	21977.0	62125.0	52186.0	58865.0	56718.0	40271.0	68841.0	60220.0	49821.0	21747.0	58839.0	53450.0	28591.0	65777.0
RTBDN	81924.0	83838.0	85106.0	85448.0	82622.0	72692.0	84541.0	78725.0	81220.0	80630.0	82142.0	76496.0	82640.0	83339.0	85575.0	85083.0	77183.0	82876.0	86594.0	83934.0	70547.0	78457.0	81408.0	86997.0	79254.0	82235.0	56958.0	76518.0	84067.0	75302.0	85440.0	81232.0	85350.0	82332.0	86075.0	79164.0	85035.0	84798.0	78344.0	82631.0	78642.0	86282.0	80741.0	83659.0	68488.0	84236.0	84962.0	81366.0	82306.0
EFHA2	81886.0	86080.0	85957.0	85354.0	78827.0	86112.0	86813.0	86577.0	77875.0	87370.0	85437.0	80113.0	81007.0	83564.0	80368.0	84217.0	86479.0	85628.0	82182.0	84042.0	81540.0	87165.0	86076.0	85804.0	87512.0	84964.0	85072.0	81820.0	83971.0	83984.0	86918.0	85081.0	86834.0	77439.0	86254.0	85068.0	83375.0	83081.0	82050.0	85652.0	86136.0	83884.0	83741.0	86933.0	83518.0	76541.0	77830.0	86409.0	84976.0
SYPL1	68964.0	30532.0	20848.0	4225.0	26165.0	4793.0	7543.0	2911.0	16549.0	2702.0	10970.0	17196.0	30061.0	8641.0	50218.0	23894.0	10809.0	25945.0	9645.0	21748.0	64936.0	43116.0	10929.0	17816.0	2464.0	16675.0	1421.0	32889.0	9124.0	53389.0	7784.0	40759.0	17500.0	22223.0	16355.0	36391.0	10839.0	21206.0	23779.0	7736.0	24659.0	5411.0	6981.0	7598.0	5218.0	28956.0	23956.0	12702.0	21570.0
RFPL1	49372.0	48548.0	52030.0	37711.0	29249.0	28666.0	46681.0	54073.0	27322.0	38167.0	30609.0	28222.0	39995.0	39385.0	34908.0	28155.0	39671.0	32428.0	56298.0	43695.0	46362.0	54219.0	47097.0	63890.0	57380.0	25891.0	27496.0	29305.0	21655.0	26809.0	26709.0	51493.0	82122.0	30912.0	45701.0	77133.0	25852.0	47458.0	51389.0	31310.0	48154.0	28517.0	16005.0	77178.0	31134.0	54328.0	13589.0	67488.0	46009.0
INGX	66740.0	55416.0	50147.0	34032.0	53818.0	43823.0	38440.0	61709.0	46431.0	51458.0	56544.0	47526.0	34031.0	67206.0	56751.0	23596.0	42239.0	48667.0	40060.0	50810.0	48195.0	35045.0	45400.0	51429.0	45899.0	55083.0	49932.0	33627.0	46807.0	45576.0	53198.0	25688.0	49553.0	59227.0	46265.0	34204.0	45496.0	57994.0	57357.0	64541.0	47204.0	47356.0	44316.0	73462.0	32754.0	49473.0	51702.0	34837.0	53459.0
RFX4	80854.0	79522.0	82643.0	86013.0	86217.0	80314.0	83579.0	81717.0	83789.0	76593.0	77617.0	84453.0	68618.0	77775.0	84482.0	82838.0	86823.0	81437.0	82076.0	76677.0	83637.0	70393.0	77857.0	84339.0	70588.0	82895.0	72855.0	86209.0	81887.0	68163.0	78059.0	82156.0	70644.0	68653.0	83012.0	83824.0	87119.0	80266.0	72751.0	82949.0	79445.0	87698.0	83366.0	76136.0	81421.0	86341.0	76548.0	82099.0	77327.0
RFX5	22625.0	12118.0	8338.0	16193.0	15469.0	22358.0	22649.0	22819.0	19191.0	23708.0	18381.0	56577.0	20326.0	15708.0	12398.0	6816.0	11512.0	13365.0	15093.0	30681.0	14546.0	10495.0	12852.0	21930.0	19679.0	15958.0	22836.0	26773.0	26740.0	27555.0	15333.0	10181.0	11979.0	13379.0	7580.0	31417.0	19780.0	16506.0	19009.0	17166.0	13523.0	19618.0	38990.0	18487.0	24819.0	31233.0	49677.0	9693.0	9125.0
AVPR2	18610.0	25079.0	31915.0	48436.0	32541.0	48498.0	46047.0	35509.0	33159.0	32382.0	54208.0	66519.0	39164.0	48242.0	19895.0	18787.0	28781.0	34430.0	25326.0	29693.0	24294.0	23621.0	29868.0	56729.0	60293.0	24890.0	75348.0	57988.0	33899.0	21555.0	75920.0	14474.0	40228.0	17170.0	20168.0	47020.0	41770.0	70093.0	22583.0	28010.0	24701.0	25402.0	34657.0	27317.0	19562.0	29407.0	11927.0	39133.0	22427.0
NRXN3	87966.0	88651.0	88553.0	87350.0	78935.0	87471.0	82226.0	87546.0	69653.0	88137.0	88599.0	7124.0	88588.0	39800.0	58201.0	69124.0	75166.0	87881.0	88356.0	87483.0	86638.0	88548.0	84947.0	87636.0	88270.0	84838.0	81581.0	85831.0	87002.0	88010.0	88620.0	84360.0	88729.0	77760.0	86788.0	88767.0	87855.0	85146.0	38041.0	27799.0	87165.0	86271.0	63497.0	88815.0	87200.0	88254.0	52450.0	85907.0	86116.0
NRXN2	85921.0	87713.0	87093.0	84991.0	86545.0	87108.0	87695.0	87661.0	84937.0	87415.0	87409.0	87325.0	77358.0	87287.0	85238.0	85492.0	82878.0	87607.0	87177.0	86809.0	82994.0	81521.0	85460.0	86807.0	86893.0	85181.0	86394.0	84722.0	86158.0	72164.0	87910.0	83975.0	86680.0	86681.0	86732.0	83909.0	86116.0	85077.0	87743.0	88251.0	85619.0	88060.0	85176.0	86268.0	87102.0	84964.0	74941.0	85645.0	85012.0
RFX2	66826.0	56484.0	59094.0	78830.0	79228.0	53525.0	67280.0	45753.0	64329.0	54168.0	65388.0	59616.0	72105.0	73819.0	75585.0	78489.0	68547.0	50487.0	66734.0	60587.0	71054.0	71436.0	65096.0	79270.0	61491.0	71653.0	51187.0	64867.0	65003.0	74935.0	71098.0	59890.0	48593.0	60617.0	64004.0	71619.0	74290.0	74711.0	76873.0	49047.0	68520.0	76163.0	71275.0	43388.0	42949.0	78755.0	81502.0	68501.0	62276.0
RFX3	74756.0	70363.0	57941.0	82095.0	75956.0	83292.0	80098.0	82583.0	80922.0	77370.0	62806.0	81199.0	69687.0	63840.0	81564.0	78184.0	86117.0	77172.0	76574.0	78656.0	50986.0	45139.0	74861.0	64185.0	62513.0	79440.0	84730.0	83722.0	80039.0	82037.0	59222.0	62041.0	65586.0	24689.0	64397.0	74621.0	77884.0	55016.0	81214.0	81642.0	78158.0	76452.0	69432.0	62605.0	85647.0	83691.0	82759.0	75201.0	69559.0
APC	82390.0	84131.0	75034.0	82158.0	86135.0	85278.0	82639.0	86460.0	83990.0	85993.0	87004.0	85348.0	55566.0	77080.0	84829.0	83770.0	82779.0	84320.0	85521.0	78817.0	85896.0	57919.0	83806.0	84695.0	83517.0	85873.0	84267.0	84175.0	85785.0	80964.0	80080.0	80753.0	82156.0	80439.0	84642.0	71359.0	86551.0	82630.0	82878.0	84818.0	82619.0	86236.0	81395.0	82640.0	81490.0	84302.0	76219.0	85905.0	86050.0
ABCE1	16671.0	30158.0	29068.0	21158.0	30012.0	58075.0	22927.0	38818.0	23406.0	15641.0	11197.0	41871.0	37843.0	35228.0	31751.0	32407.0	28419.0	33094.0	20499.0	38835.0	18791.0	38712.0	22391.0	16507.0	30407.0	17819.0	74388.0	44694.0	33403.0	36201.0	21240.0	46963.0	18797.0	18334.0	22220.0	34274.0	34942.0	12880.0	14741.0	49551.0	24381.0	17629.0	42491.0	22462.0	28826.0	15879.0	23386.0	32292.0	28326.0
UQCRC2	39670.0	66040.0	60533.0	33227.0	16759.0	28819.0	30142.0	33138.0	45630.0	29373.0	31291.0	64862.0	40101.0	19461.0	12291.0	63384.0	20339.0	63659.0	32780.0	42646.0	58196.0	45762.0	39760.0	28908.0	27072.0	25931.0	27269.0	31849.0	15697.0	29604.0	43997.0	72035.0	29737.0	58887.0	42838.0	25459.0	28056.0	40245.0	77635.0	36688.0	43167.0	11947.0	54758.0	32253.0	38529.0	39502.0	19876.0	18859.0	35596.0
XPNPEP1	20868.0	8587.0	11506.0	14936.0	7888.0	19985.0	14715.0	14760.0	10572.0	31892.0	10666.0	57179.0	13425.0	21511.0	12993.0	9341.0	18561.0	12363.0	31692.0	13816.0	24851.0	11727.0	9195.0	20385.0	11967.0	10221.0	18620.0	9829.0	13265.0	12570.0	19673.0	19378.0	7858.0	19143.0	14253.0	15207.0	13228.0	10944.0	14694.0	33259.0	19715.0	27563.0	29518.0	29316.0	31856.0	14212.0	16864.0	14417.0	10809.5
XPNPEP2	73709.0	67574.0	75500.0	69186.0	64041.0	51507.0	72369.0	53211.0	72721.0	56483.0	56444.0	67965.0	81071.0	83444.0	73646.0	75473.0	50917.0	69616.0	70637.0	77279.0	75346.0	80330.0	70693.0	71667.0	70973.0	69672.0	55130.0	71951.0	49654.0	70425.0	69646.0	76426.0	70189.0	75676.0	73769.0	75422.0	67872.0	78654.0	68529.0	64404.0	74122.0	75219.0	44481.0	77016.0	74856.0	74055.0	73661.0	53946.0	71570.0
UQCRC1	59264.0	28121.0	24716.0	22335.0	62904.0	55462.0	68002.0	65632.0	69290.0	76401.0	66743.0	72444.0	17153.0	53758.0	60968.0	28368.0	38759.0	25840.0	58995.0	63494.0	31923.0	15382.0	21497.0	39367.0	23938.0	38928.0	31907.0	44391.0	47621.0	22819.0	35387.0	25371.0	45029.0	72926.0	40873.0	33569.0	41372.0	58769.0	76656.0	21633.0	51494.0	58597.0	79249.0	61558.0	43326.0	44017.0	34456.0	34951.0	24293.0
ZNHIT3	29200.0	71585.0	73324.0	77828.0	53967.0	46206.0	53813.0	48008.0	36316.0	58142.0	31617.0	43964.0	65522.0	45550.0	24435.0	78166.0	38503.0	61579.0	63822.0	79809.0	67954.0	64778.0	54141.0	71948.0	46336.0	46744.0	64904.0	41363.0	65006.0	52254.0	43984.0	78160.0	68198.0	50307.0	67718.0	51349.0	34843.0	71776.0	64540.0	77802.0	40396.0	45442.0	73633.0	58315.0	66542.0	48361.0	68020.0	38478.0	63756.0
GGCX	66100.0	75500.0	61689.0	61908.0	59353.0	47452.0	68529.0	77678.0	66634.0	53013.0	62686.0	77494.0	69031.0	64727.0	68496.0	73081.0	56832.0	70517.0	75370.0	75633.0	72262.0	76169.0	59851.0	67005.0	65255.0	43895.0	54580.0	66612.0	68122.0	53313.0	44282.0	83812.0	68391.0	70880.0	77389.0	63031.0	32910.0	72251.0	73087.0	84926.0	67248.0	36571.0	73427.0	76646.0	75154.0	67715.0	71403.0	45434.0	70847.0
ADNP	23131.0	26124.0	17883.0	33543.0	42963.0	69787.0	28852.0	68194.0	38710.0	40337.0	28232.0	38337.0	15364.0	15435.0	59937.0	26380.0	44939.0	48712.0	28660.0	29171.0	26002.0	8785.0	27537.0	22474.0	20585.0	16217.0	77991.0	60233.0	54378.0	34789.0	24867.0	25695.0	21033.0	12683.0	22614.0	34840.0	54898.0	8944.0	21587.0	44630.0	25474.0	50209.0	51222.0	15419.0	44302.0	38123.0	10661.0	60922.0	28001.0
KHDRBS1	25224.0	31302.0	30472.0	36985.0	46647.0	50616.0	38005.0	65678.0	77068.0	72938.0	32104.0	57753.0	47523.0	43494.0	25351.0	42083.0	56256.0	47857.0	57402.0	45936.0	38224.0	28879.0	28631.0	42458.0	28056.0	33358.0	63232.0	39080.0	25134.0	26051.0	48902.0	45706.0	49117.0	48505.0	24347.0	50019.0	39272.0	32845.0	70549.0	55507.0	43256.0	61933.0	65035.0	38512.0	74058.0	67046.0	28395.0	25522.0	26188.0
KHDRBS3	84407.0	86892.0	85440.0	82189.0	87307.0	88153.0	87503.0	88554.0	87020.0	87577.0	86116.0	87738.0	87426.0	86017.0	88205.0	85297.0	77418.0	86427.0	85834.0	87367.0	80566.0	85209.0	84036.0	82829.0	87939.0	87360.0	88237.0	85988.0	88358.0	87545.0	86814.0	86966.0	84706.0	87398.0	85229.0	65822.0	87879.0	83464.0	80235.0	88209.0	71455.0	87616.0	88275.0	85429.0	88353.0	78791.0	84982.0	87421.0	87680.0
KHDRBS2	86021.0	80727.0	46655.0	60792.0	15585.0	79028.0	89102.0	88126.0	72945.0	81233.0	83025.0	24626.0	55209.0	65059.0	35809.0	70908.0	5098.0	77800.0	78053.0	72858.0	70344.0	82949.0	75321.0	87422.0	85181.0	62574.0	72214.0	66693.0	18404.0	45528.0	89080.0	76843.0	85159.0	22317.0	82236.0	32741.0	65217.0	74006.0	88142.0	29768.0	83409.0	73560.0	18086.0	88052.0	85823.0	74168.0	24134.0	75271.0	78087.0
FLJ45717	42234.0	57819.0	73051.0	53261.0	46862.0	24222.0	50190.0	46677.0	48845.0	39914.0	40123.0	59926.0	77001.0	45182.0	33088.0	72509.0	71512.0	50365.0	63075.0	73383.0	36014.0	78746.0	74292.0	57594.0	82042.0	65641.0	39483.0	35210.0	42162.0	48463.0	45113.0	70147.0	56999.0	82395.0	65241.0	30531.0	68273.0	54576.0	78955.0	52701.0	44962.0	68747.0	49896.0	75730.0	52839.0	50244.0	49041.0	23180.0	48451.0
PRPH	85791.0	65902.0	78988.0	84202.0	76568.0	72581.0	72809.0	69791.0	65986.0	77177.0	73301.0	81753.0	68803.0	86371.0	86586.0	65955.0	83684.0	84008.0	74718.0	79815.0	77080.0	68300.0	80264.0	74530.0	71654.0	76723.0	19316.0	67528.0	84227.0	64550.0	77290.0	71042.0	82964.0	74956.0	77717.0	85331.0	87973.0	84985.0	45980.0	83195.0	36500.0	81862.0	85441.0	74435.0	82789.0	75856.0	84092.0	77165.0	82369.0
STAC3	54952.0	54750.0	59237.0	57953.0	56931.0	56006.0	55404.0	49232.0	56471.0	67808.0	62077.0	56112.0	55785.0	46543.0	40052.0	48520.0	70221.0	51834.0	51991.0	46646.0	59056.0	57611.0	58843.0	46118.0	62721.0	75627.0	48067.0	58502.0	67637.0	62908.0	51136.0	45737.0	60526.0	67121.0	58179.0	44949.0	44041.0	71049.0	37906.0	39078.0	39561.0	45045.0	59979.0	71870.0	71697.0	31929.0	82640.0	67422.0	72399.0
LHCGR	37518.0	55702.0	41059.0	61152.0	68120.0	68925.0	59104.0	68211.0	57006.0	49869.0	61250.0	60903.0	58849.0	46500.0	55954.0	34706.0	52144.0	59817.0	43956.0	43977.0	55234.0	54029.0	54973.0	49281.0	60316.0	54213.0	42136.0	65158.0	54796.0	51439.0	44877.0	48871.0	46300.0	50150.0	53531.0	48676.0	68873.0	47315.0	54737.0	69833.0	62621.0	50899.0	62015.0	64028.0	57979.0	34638.0	39920.0	71693.0	47217.0
GPR78	79118.0	77576.0	84835.0	77308.0	52691.0	29086.0	76450.0	61741.0	79294.0	70075.0	25749.0	37607.0	86822.0	82476.0	53940.0	85305.0	57544.0	72122.0	80773.0	84478.0	77416.0	83380.0	75280.0	70942.0	81649.0	83443.0	25601.0	16666.0	50584.0	65660.0	74594.0	81432.0	79815.0	87526.0	82370.0	27468.0	77961.0	71858.0	87036.0	75472.0	72773.0	80667.0	76667.0	81863.0	78217.0	69337.0	83192.0	32783.0	44540.0
VPS37B	61865.0	81418.0	61461.0	67588.0	81028.0	79403.0	14174.0	86336.0	82184.0	83263.0	83518.0	79621.0	64540.0	73467.0	85879.0	73681.0	80370.0	80061.0	13890.0	82349.0	69390.0	41248.0	76398.0	79171.0	36949.0	48759.0	84936.0	78767.0	82022.0	38561.0	63007.0	78899.0	72444.0	66365.0	77677.0	79982.0	76982.0	62115.0	46125.0	87143.0	54146.0	77339.0	72807.0	61990.0	83822.0	81083.0	43208.0	73932.0	78167.0
C11orf2	53530.0	38262.0	30462.0	13471.0	74893.0	72413.0	80710.0	79652.0	80193.0	77160.0	66564.0	72970.0	14410.0	56141.0	76285.0	33342.0	58963.0	36345.0	64217.0	26602.0	24659.0	17736.0	39218.0	75178.0	35627.0	63709.0	21504.0	54716.0	47553.0	25710.0	82098.0	42117.0	68715.0	31929.0	55487.0	56365.0	68146.0	59930.0	29687.0	68201.0	41040.0	75749.0	29193.0	66860.0	77419.0	73549.0	46244.0	46923.0	46461.0
C11orf1	67885.0	66876.0	68115.0	73761.0	70930.0	67811.0	72533.0	60511.0	71681.0	67732.0	58785.0	65214.0	65827.0	73788.0	65212.0	66335.0	55584.0	70008.0	68383.0	70727.0	50293.0	69338.0	70927.0	74905.0	65044.0	49185.0	56849.0	57713.0	61162.0	61700.0	77771.0	70789.0	75074.0	47600.0	72395.0	76259.0	63303.0	73532.0	68626.0	68543.0	71823.0	53938.0	81716.0	46294.0	74383.0	77573.0	67357.0	71831.0	61927.0
DPYSL5	70373.0	77049.0	77131.0	77155.0	80146.0	81549.0	71363.0	82644.0	73423.0	77936.0	79939.0	82784.0	74003.0	74245.0	77005.0	73209.0	82681.0	79409.0	69817.0	70831.0	73835.0	70028.0	74134.0	72740.0	75298.0	78928.0	82284.0	77876.0	78898.0	77815.0	39825.0	75726.0	75549.0	56594.0	66941.0	75710.0	85173.0	63373.0	76505.0	82782.0	69678.0	81656.0	73057.0	78185.0	82862.0	83631.0	68576.0	76515.0	75778.0
DPYSL2	80293.0	83964.0	85426.0	83282.0	80869.0	82713.0	81223.0	86993.0	85204.0	85484.0	82652.0	84130.0	84065.0	83550.0	86909.0	83671.0	81351.0	85561.0	83784.0	82238.0	80501.0	76097.0	81547.0	83551.0	74423.0	85946.0	85679.0	83095.0	85534.0	85530.0	74918.0	81025.0	84189.0	65757.0	84004.0	81809.0	86552.0	83399.0	75955.0	85117.0	73652.0	85641.0	84519.0	81601.0	84700.0	84811.0	83800.0	83375.0	83226.0
DPYSL3	86275.0	86014.0	87661.0	85626.0	83272.0	83492.0	84521.0	87370.0	82941.0	80278.0	81842.0	85907.0	85902.0	87124.0	86019.0	85135.0	83869.0	84912.0	85814.0	86320.0	84614.0	85921.0	81694.0	85502.0	54445.0	87197.0	78496.0	85793.0	84769.0	86228.0	83705.0	79725.0	85694.0	84983.0	85406.0	84057.0	85146.0	85730.0	78907.0	88302.0	84658.0	74154.0	84748.0	85993.0	84520.0	85872.0	85034.0	86123.0	85203.0
PTPRCAP	32911.0	14823.0	34230.0	25320.0	30637.0	41224.0	43018.0	34528.0	54130.0	29272.0	49166.0	27455.0	25745.0	40783.0	27841.0	21558.0	16492.0	18993.0	30088.0	31538.0	15428.0	31221.0	26184.0	39871.0	33205.0	32412.0	33218.0	27674.0	7360.0	16815.0	42027.0	22311.0	46832.0	61190.0	28681.0	39874.0	19277.0	59224.0	46013.0	18889.0	37186.0	20725.0	9767.0	34993.0	19855.0	13403.0	52257.0	13932.0	17078.0
C11orf9	35182.0	33874.0	45160.0	13983.0	9069.0	23439.0	30676.0	39769.0	8392.0	80387.0	11570.0	36740.0	23439.0	57952.0	14486.0	36160.0	7449.0	29536.0	61324.0	76152.0	6791.0	28447.0	84239.0	14150.0	25941.0	25625.0	80663.0	68365.0	85717.0	5152.0	19920.0	6543.0	83500.0	10758.0	44483.0	21330.0	3745.0	53439.0	8387.0	19434.0	68295.0	5885.0	81336.0	61431.0	10531.0	4777.0	43769.0	70515.0	18512.0
IGFBP2	77687.0	84649.0	82727.0	45723.0	79054.0	63020.0	2129.0	49955.0	84377.5	84291.0	82953.0	84174.0	79722.0	75885.0	81374.0	75994.0	86043.0	86327.0	63189.0	47227.0	77576.0	80136.0	76880.0	629.0	6335.0	68704.0	67008.0	83894.0	35407.0	80196.0	1943.0	83378.0	46156.0	82910.0	54463.0	77839.0	75952.0	74422.0	72999.0	81687.0	73632.0	85673.0	85864.0	84443.0	79391.0	62074.0	43351.0	74546.0	83924.0
IGFBP3	3162.0	1781.0	3026.0	1451.0	28049.0	2941.0	8892.0	2826.0	48152.0	2735.0	4185.0	3926.0	4472.0	44541.0	17504.0	15811.0	50478.0	9619.0	6661.0	2517.0	1482.0	6014.0	2365.0	2423.0	2128.0	7878.0	1629.0	7182.0	4152.0	12987.0	2692.0	7554.0	1298.0	45474.0	3292.0	2096.0	9736.0	21609.0	2866.0	1958.0	7522.0	27378.0	1671.0	18452.0	3635.0	2061.0	76494.0	10750.0	11440.0
IGFBP1	290.0	85.0	73.0	58.0	720.0	251.0	310.0	181.0	319.0	105.0	256.0	241.0	106.0	190.0	283.0	227.0	682.0	137.0	109.0	184.0	178.0	86.0	138.0	111.0	81.0	279.0	80.0	318.0	59.0	233.0	780.0	172.0	149.0	209.0	135.0	113.0	205.0	274.0	89.0	93.0	208.0	755.0	105.0	115.0	270.0	413.0	135.0	223.0	165.0
HBE1	330.0	316.0	317.0	435.0	657.0	563.0	624.0	677.0	520.0	503.0	478.0	653.0	333.0	325.0	366.0	395.0	1265.0	431.0	301.0	259.0	547.0	326.0	612.0	520.0	1078.0	507.0	727.0	1019.0	496.0	402.0	972.0	333.0	363.0	370.0	402.0	373.0	605.0	540.0	368.0	443.0	392.0	702.0	469.0	382.0	393.0	460.0	1187.0	438.0	458.0
IGFBP7	88169.0	87261.0	88141.0	79542.0	83680.0	86211.0	86337.0	82500.0	87814.0	85542.0	88527.0	85019.0	88974.0	87583.0	88541.0	87895.0	83098.0	86298.0	87602.0	88441.0	87521.0	88111.0	87614.0	84599.0	85932.0	88021.0	84263.0	87807.0	87251.0	88407.0	84610.0	84620.0	86064.0	88411.0	86452.0	86036.0	86283.0	88102.0	88699.0	76582.0	87894.0	87409.0	86062.0	86583.0	86494.0	85554.0	87186.0	81155.0	88581.0
IGFBP4	13826.0	1860.0	1628.0	2148.0	3324.0	5608.0	11412.0	9146.0	7328.0	4486.0	11306.0	4443.0	7076.0	61482.0	4666.0	5234.0	2906.0	2738.0	8377.0	11929.0	4084.0	9784.0	2411.0	1897.0	2151.0	26742.0	4732.0	2300.0	1972.0	5822.0	3115.0	1462.0	14620.0	3201.0	3168.0	41831.0	3213.0	16399.0	6809.0	4166.0	9845.0	3183.0	18380.0	5407.0	3474.0	1656.0	9254.0	3751.0	4383.0
IGFBP5	77361.0	67066.0	79493.0	85327.0	78386.0	72614.0	83064.0	74750.0	78795.0	77830.0	63165.0	84320.0	76540.0	85026.0	86866.0	76802.0	85982.0	85902.0	84098.0	62101.0	87121.0	78830.0	85845.0	59326.0	46321.0	77571.0	78697.0	73557.0	64785.0	86993.0	50584.0	83679.0	83404.0	86956.0	53189.0	79896.0	83834.0	82354.0	80413.0	82053.0	82144.0	82527.0	88320.0	81282.0	60785.0	37231.0	83064.0	86933.0	86271.0
PPM2C	79896.0	81198.0	70451.0	86058.0	52553.0	86029.0	83753.0	84094.0	72557.0	82859.0	83582.0	35724.0	86427.0	78730.0	71734.0	75137.0	86446.0	79420.0	71849.0	44554.0	86020.0	87759.0	72577.0	81768.0	81918.0	83428.0	84697.0	64321.0	78274.0	86592.0	81676.0	78641.0	85939.0	67819.0	84076.0	81071.0	80823.0	84271.0	38551.0	82041.0	77896.0	72035.0	79030.0	84871.0	83867.0	79428.0	76005.0	86847.0	80142.0
CYP2R1	12580.0	46780.0	41028.0	47282.0	21463.0	7136.0	13605.0	12349.0	12814.0	9374.0	22021.0	18311.0	55704.0	21042.0	30885.0	29121.0	21824.0	55358.0	8394.0	29331.0	54380.0	19838.0	18487.0	15239.0	27453.0	42830.0	13122.0	49278.0	21587.0	38845.0	17213.0	27185.0	14392.0	16767.0	32875.0	11140.0	37099.0	36510.0	13072.0	11332.0	21698.0	24884.0	34100.0	20534.0	19050.0	28044.0	29014.0	56704.0	29434.0
CKLF	46446.0	66063.0	66539.0	74160.0	29596.0	26700.0	37025.0	26842.0	30823.0	32163.0	28853.0	32042.0	79089.0	47680.0	31145.0	76727.0	47462.0	46248.0	62456.0	77647.0	51144.0	75693.0	52275.0	51206.0	30055.0	28005.0	43115.0	49378.0	34807.0	59094.0	31563.0	77931.0	56200.0	71451.0	63546.0	44160.0	35371.0	53969.0	69772.0	55647.0	42401.0	40823.0	62737.0	28606.0	69244.0	60949.0	61336.0	19110.0	45514.0
C15orf27	4716.0	7154.0	6883.0	3406.0	1847.0	3079.0	3432.0	3366.0	3028.0	3982.0	11501.0	2177.0	1809.0	1286.0	1681.0	5288.0	3226.0	3264.0	2589.0	1988.0	70279.0	4797.0	12482.0	5340.0	8331.0	3153.0	1735.0	1411.0	7284.0	1438.0	1069.0	4309.0	20607.0	7386.0	9678.0	4442.0	5985.0	4912.0	10133.0	1946.0	31810.0	1742.0	2882.0	43155.0	3529.0	3038.0	8671.0	1647.0	1093.0
GJA3	81799.0	15347.0	73474.0	13595.0	75783.0	6243.0	6475.0	10962.0	7974.0	9000.0	6829.0	22519.0	23888.0	37145.0	83898.0	25756.0	82497.0	15244.0	13501.0	10142.0	87010.0	29983.0	32549.0	11101.0	20473.0	51382.0	15227.0	37353.0	71524.0	4340.0	20247.0	85724.0	80638.0	11354.0	44919.0	7581.0	9940.0	34125.0	6056.0	85624.0	12742.0	7065.0	83740.0	45348.0	80003.0	46197.0	84294.0	4901.0	75641.0
GJA4	87160.0	86126.0	85736.0	85904.0	86753.0	87026.0	86791.0	86722.0	87913.0	85859.0	87069.0	88163.0	85727.0	87520.0	87847.0	88234.0	87416.0	86444.0	87894.0	88527.0	87666.0	86366.0	87140.0	83661.0	86804.0	87736.0	87200.0	84903.0	85936.0	85849.0	86508.0	86338.0	86151.0	87791.0	86141.0	87884.0	87002.0	87903.0	88196.0	87390.0	85340.0	88125.0	87806.0	84460.0	88083.0	85312.0	80413.0	86872.0	87199.0
GJA5	54871.0	48752.0	65401.0	41447.0	39918.0	35214.0	44497.0	29989.0	35457.0	35616.0	35891.0	32468.0	57816.0	47817.0	48979.0	62725.0	37742.0	45869.0	56009.0	65286.0	69019.0	70773.0	54205.0	52286.0	51046.0	57860.0	41272.0	40487.0	42450.0	42011.0	32597.0	39844.0	63440.0	33765.0	59919.0	67794.0	46767.0	44183.0	58471.0	62108.0	50438.0	58792.0	50663.0	48614.0	64288.0	45976.0	44474.0	32017.0	48137.0
CYP8B1	22781.0	23153.0	26285.0	27126.0	39904.0	43461.0	38319.0	44760.0	33356.0	26645.0	30876.0	35996.0	25692.0	30220.0	55823.0	30835.0	37512.0	24081.0	33010.0	35449.0	33032.0	31593.0	22842.0	47915.0	27407.0	27162.0	30748.0	42825.0	35333.0	17084.0	26429.0	40714.0	39669.0	42415.0	28561.0	46620.0	28146.0	30729.0	41717.0	46783.0	25934.0	25014.0	42284.0	47097.0	28556.0	30365.0	45798.0	39464.0	53326.0
C15orf29	54328.0	54280.0	66699.0	67708.0	48571.0	67388.0	39087.0	78326.0	60776.0	29879.0	48934.0	38660.0	68340.0	30532.0	55315.0	42836.0	70179.0	71888.0	50279.0	74084.0	52891.0	79054.0	67561.0	56899.0	53094.0	52962.0	70720.0	38593.0	62382.0	66976.0	59664.0	71899.0	44136.0	30222.0	59493.0	58445.0	66720.0	55190.0	40944.0	84201.0	47813.0	48526.0	78475.0	19366.0	65962.0	63588.0	57652.0	65225.0	26422.0
AK7	3913.0	3835.0	10492.0	23325.0	3807.0	3649.0	4386.0	6194.0	9440.0	3286.0	3105.0	3867.0	12427.0	6284.0	4483.0	20215.0	2094.0	3900.0	5278.0	13924.0	5334.0	13405.0	5042.0	7798.0	10813.0	5648.0	4311.0	3886.0	2544.0	3034.0	16144.0	6964.0	12242.0	5171.0	16875.0	4125.0	3490.0	9682.0	20918.0	3484.0	7504.0	3407.0	4530.0	10874.0	3202.0	4004.0	78294.0	3665.0	5335.0
ZNF114	70010.0	63601.0	31772.0	71916.0	22757.0	53008.0	14089.0	83562.0	74444.0	7529.0	56512.0	11019.0	21584.0	12412.0	54579.0	67704.0	77871.0	75129.0	55879.0	64607.0	6155.0	6720.0	65099.0	12471.0	6731.0	20598.0	5452.0	73826.0	36564.0	42784.0	20201.0	76954.0	52258.0	6401.0	70383.0	13092.0	78974.0	6021.0	50246.0	48794.0	28901.0	79720.0	16305.0	44047.0	76330.0	14579.0	10127.0	64377.0	15151.0
SEZ6L	88318.0	89046.0	88335.0	87238.0	88988.0	89032.0	89018.0	86742.0	88689.0	88499.0	88425.0	88966.0	77684.0	88185.0	88152.0	88659.0	88848.0	88954.0	88853.0	88260.0	85580.0	82484.0	88363.0	88868.0	88858.0	26661.0	89124.0	88330.0	88800.0	85020.0	88340.0	88929.0	88388.0	88174.0	88484.0	88146.0	88915.0	80850.0	88436.0	89122.0	88060.0	89149.0	87773.0	87867.0	89014.0	89125.0	6499.0	88121.0	86375.0
TMC4	5247.0	3755.0	3021.0	2973.0	5013.0	3228.0	6150.0	5282.0	7034.0	8026.0	4416.0	4914.0	4085.0	3448.0	2530.0	6132.0	4733.0	2771.0	3358.0	5889.0	3625.0	5768.0	4543.0	4130.0	8758.0	3754.0	6195.0	5293.0	2577.0	2230.0	9237.0	4300.0	3120.0	4423.0	4427.0	2694.0	3771.0	13461.0	25698.0	3601.0	1739.0	6824.0	2790.0	4485.0	2885.0	2104.0	6512.0	2084.0	3555.0
ITGA8	47764.0	74472.0	55603.0	38719.0	25521.0	46198.0	74283.0	29520.0	39749.0	71322.0	71395.0	36186.0	50931.0	58200.0	46338.0	77555.0	34481.0	53648.0	43555.0	57338.0	66552.0	70020.0	64559.0	34190.0	87709.0	80050.0	81590.0	34338.0	75817.0	41034.0	21340.0	33499.0	21343.0	57685.0	61915.0	74820.0	73470.0	83981.0	35796.0	34911.0	72559.0	24454.0	76880.0	59473.0	43611.0	26880.0	19243.0	42714.0	75199.0
TMC6	5282.0	5304.0	6348.0	2489.0	4623.0	11145.0	6220.0	2789.0	4379.0	3704.0	11539.0	4268.0	3331.0	10290.0	10182.0	8000.0	5069.0	6707.0	10790.0	6118.0	2817.0	2014.0	21039.0	6794.0	10284.0	5988.0	2917.0	13601.0	13670.0	6193.0	7366.0	3564.0	13203.0	3312.0	7547.0	1741.0	10396.0	8452.0	4790.0	4315.0	4298.0	5535.0	3228.0	7220.0	2689.0	2074.0	5147.0	4448.0	8332.0
TMC7	63309.0	46881.0	54807.0	49778.0	40372.0	45964.0	48468.0	43238.0	47532.0	46824.0	34593.0	62660.0	69951.0	52090.0	58328.0	49126.0	63971.0	38219.0	48414.0	56577.0	54022.0	48614.0	73669.0	34761.0	54528.0	60270.0	20854.0	67207.0	63213.0	63473.0	31255.0	61266.0	77765.0	62587.0	60426.0	61832.0	30068.0	38773.0	48964.0	43659.0	70292.0	17033.0	61709.0	74247.0	47595.0	38943.0	66586.0	70540.0	53559.0
APIP	20979.0	20796.0	16417.0	29472.0	16365.0	6117.0	14390.0	24038.0	12865.0	6342.0	7580.0	29226.0	14252.0	17082.0	69570.0	14917.0	12661.0	22716.0	5433.0	31057.0	49201.0	26138.0	15044.0	57834.0	6169.0	28739.0	18235.0	41054.0	39917.0	25307.0	19810.0	15152.0	25408.0	5463.0	29285.0	29934.0	4597.0	53399.0	6368.0	13965.0	20660.0	6624.0	12548.0	16084.0	35856.0	16325.0	50070.0	16465.0	15956.0
TMC1	57543.0	57493.0	56159.0	63627.0	61767.0	46215.0	52300.0	58567.0	51103.0	52569.0	51601.0	61684.0	57310.0	52575.0	65344.0	57719.0	55570.0	64134.0	58525.0	58497.0	55939.0	63851.0	66541.0	61268.0	56522.0	43736.0	50710.0	49496.0	41648.0	63031.0	51688.0	50229.0	42692.0	43486.0	67581.0	76270.0	57131.0	73474.0	40966.0	66419.0	66188.0	56280.0	30467.0	65984.0	46542.0	63502.0	61683.0	47765.0	61572.0
TMC2	51162.0	68183.0	37719.0	37340.0	43050.0	33716.0	41984.0	34423.0	40023.0	37046.0	34984.0	46262.0	58551.0	46399.0	42600.0	47850.0	40044.0	50720.0	49494.0	48818.0	35119.0	44576.0	38834.0	39363.0	43901.0	37431.0	40415.0	51703.0	35325.0	36705.0	41438.0	48812.0	69204.0	34574.0	44137.0	43332.0	48436.0	32963.0	44250.0	63792.0	36212.0	43438.0	34017.0	41533.0	64013.0	44908.0	59940.0	41511.0	49034.0
EIF2B5	14355.0	12138.0	9515.0	13430.0	24395.0	15504.0	24059.0	27571.0	32400.0	22924.0	15252.0	23009.0	6249.0	24141.0	16112.0	10951.0	40304.0	15116.0	16633.0	16451.0	9315.0	6711.0	11593.0	20566.0	13693.0	12023.0	21489.0	17416.0	23805.0	13511.0	23115.0	16273.0	12093.0	16004.0	13315.0	16893.0	14614.0	13711.0	10865.0	18942.0	15710.0	29720.0	19679.0	19021.0	22433.0	21605.0	24781.0	18510.0	16219.0
TMC8	20645.0	9380.0	28330.0	6925.0	7374.0	6980.0	13598.0	3823.0	9572.0	5230.0	15573.0	5002.0	63451.0	19153.0	5833.0	21999.0	13157.5	8723.0	17335.0	9902.0	17782.0	14859.0	38596.0	16806.0	24706.0	38975.0	5032.0	30616.0	17846.0	31518.0	14826.0	3651.0	32398.0	30790.0	23804.0	13083.0	5169.0	62484.0	8522.0	2811.0	11972.0	2879.0	2339.0	23080.0	17723.0	6968.0	24310.0	16172.0	28722.0
EIF2B3	12392.0	25005.0	16431.0	19664.0	5346.0	18128.0	11059.0	25654.0	9626.0	9833.0	6610.0	6179.0	16647.0	9657.0	10120.0	20593.0	9167.0	17690.0	11599.0	24111.0	23231.0	24626.0	8004.0	7500.0	17314.0	8985.0	14254.0	4445.0	17833.0	22249.0	11217.0	26880.0	7482.0	15338.0	17470.0	13476.0	13348.0	9290.0	24390.0	10687.0	15635.0	8694.0	29013.0	7159.0	9208.0	17197.0	10364.0	11493.0	14746.0
EIF2B1	25451.0	35231.0	21891.0	23560.0	57081.0	32153.0	33739.0	50537.0	48113.0	26864.0	22066.0	42826.0	14884.0	22153.0	37933.0	29605.0	39897.0	36312.0	38318.0	33236.0	39457.0	17988.0	21746.0	36351.0	14975.0	31064.0	34115.0	54299.0	54829.0	19671.0	13940.0	36656.0	34750.0	24470.0	22286.0	46286.0	44088.0	24026.0	12933.0	50208.0	33458.0	45606.0	58841.0	20281.0	29070.0	47324.0	35190.0	46852.0	31014.0
PRKAR2A	49188.0	31033.0	44454.0	41331.0	52666.0	51691.0	40251.0	52850.0	48784.0	53463.0	51694.0	65689.0	38371.0	45540.0	45893.0	38538.0	44372.0	34777.0	43142.0	34637.0	70891.0	38887.0	32209.0	34009.0	37377.0	58195.0	49037.0	34834.0	42493.0	64530.0	37666.0	43935.0	57883.0	69050.0	28875.0	65841.0	38372.0	47227.0	50429.0	15810.0	50476.0	36622.0	71809.0	52963.0	41616.0	42914.0	40418.0	55046.0	54492.0
PRKAR2B	78960.0	80302.0	69837.0	15489.0	19044.0	39847.0	36111.0	26762.0	36154.0	51187.0	45069.0	19742.0	28641.0	52623.0	31087.0	22499.0	59995.0	50751.0	74648.0	27218.0	53475.0	22337.0	15212.0	15827.0	37020.0	74077.0	46228.0	25488.0	58272.0	17252.0	28387.0	43388.0	68377.0	20447.0	28893.0	63749.0	80711.0	64646.0	25796.0	11304.0	44450.0	14614.0	28305.0	38353.0	23910.0	46727.0	14528.0	72873.0	38670.0
C20orf54	83345.0	72005.0	68202.0	47130.0	83939.0	71805.0	84154.0	80801.0	80408.0	74005.0	79416.0	60070.0	59189.0	83207.0	70320.0	71024.0	28416.0	71869.0	66525.0	82716.0	82138.0	55513.0	82559.0	69800.0	73881.0	78458.0	58320.0	76650.0	47733.0	70528.0	86643.0	34508.0	84916.0	79525.0	78850.0	57480.0	65719.0	77686.0	43700.0	59347.0	78846.0	84741.0	44961.0	67710.0	81423.0	82975.0	33414.0	41788.0	52038.0
TXNIP	38081.0	53956.0	67621.0	34534.0	39950.0	28107.0	63102.0	46473.0	63341.0	68132.0	36866.0	65726.0	56099.0	81704.0	30124.0	43046.0	11758.0	47089.0	72219.0	75528.0	45091.0	72174.0	59347.0	80770.0	39801.0	69058.0	73724.0	32649.0	48272.0	38359.0	56875.0	41883.0	75814.0	74595.0	53315.0	61919.0	18277.0	79089.0	71519.0	37245.0	28016.0	36683.0	43476.0	65631.0	73444.0	35808.0	29889.0	68094.0	18141.0
MLF1	54046.0	75619.0	47994.0	85248.0	70751.0	41475.0	63244.0	20884.0	30128.0	38792.0	14928.0	33571.0	42905.0	72418.0	60993.0	81468.0	18649.0	69927.0	77895.0	79051.0	16923.0	72154.0	44527.0	79150.0	17995.0	29810.0	33826.0	15708.0	75700.0	22392.0	23403.0	82011.0	48020.0	54237.0	75846.0	84647.0	36850.0	71129.0	71435.0	51769.0	65714.0	42225.0	82122.0	46463.0	9409.0	45705.0	82951.0	25468.0	65164.0
QPRT	34000.0	1999.0	4537.0	7458.0	2813.0	1743.0	3755.0	2243.0	4256.0	4173.0	2849.0	3938.0	3735.0	17907.0	3143.0	6445.0	3002.0	2053.0	3519.0	9198.0	70027.0	1052.0	9020.0	1766.0	2535.0	4862.0	1199.0	3922.0	1627.0	3737.0	8194.0	6256.0	11451.0	13253.0	8394.0	14085.0	2317.0	5674.0	3706.0	1591.0	14314.0	1873.0	26502.0	4121.0	1762.0	3890.0	3709.0	4405.0	3637.0
IFT140	47770.0	19766.0	15698.0	50601.0	62152.0	52608.0	75722.0	50117.0	49593.0	36809.0	70548.0	35791.0	7260.0	58873.0	70174.0	19050.0	65613.0	15368.0	37680.0	14699.0	10876.0	7485.0	25495.0	68066.0	17439.0	21950.0	32233.0	25853.0	18269.0	14821.0	49665.0	34512.0	26610.0	18439.0	31566.0	57861.0	72254.0	15853.0	45745.0	53734.0	25564.0	73332.0	60963.0	56272.0	26661.0	37565.0	35468.0	44283.0	29358.0
MLF2	51981.0	15727.0	13008.0	14002.0	47662.0	55726.0	71553.0	67485.0	47276.0	74295.0	40604.0	32206.0	12006.0	51034.0	59807.0	15624.0	31376.0	18217.0	43173.0	25786.0	21927.0	8014.0	19584.0	47513.0	22990.0	19416.0	36132.0	24853.0	28465.0	13703.0	32798.0	50373.0	39232.0	34185.0	36366.0	35358.0	29374.0	28937.0	22609.0	35107.0	44892.0	40002.0	73922.0	56113.0	27510.0	20114.0	45898.0	33560.0	28094.0
HIST1H4B	6735.0	73682.0	33289.0	69026.0	22306.0	86114.0	84736.0	87697.0	81584.0	84112.0	59852.0	39893.0	43953.0	6118.0	3103.0	72291.0	82019.0	65676.0	59070.0	78005.0	28034.0	23037.0	19724.0	7269.0	64187.0	15523.0	84047.0	5021.0	76189.0	17274.0	52696.0	75125.0	50226.0	64329.0	35330.0	75404.0	75793.0	26976.0	50146.0	86463.0	20117.0	75874.0	86632.0	54320.0	78340.0	27976.0	8024.0	26860.0	16360.0
TMEM14B	35704.0	64406.0	49404.0	64679.0	14248.0	22098.0	24880.0	16831.0	11926.0	13738.0	16254.0	31554.0	44714.0	28248.0	14028.0	26280.0	18870.0	38681.0	36976.0	70816.0	34194.0	68563.0	29882.0	52866.0	34117.0	13223.0	50547.0	24056.0	27113.0	20398.0	24127.0	70500.0	25034.0	26135.0	55214.0	59892.0	18031.0	29058.0	21750.0	66040.0	43212.0	13019.0	32989.0	29938.0	40385.0	40466.0	39004.0	22428.0	21026.0
CFLAR	67977.0	41707.0	36455.0	41670.0	74892.0	55992.0	64883.0	75725.0	75219.0	50591.0	73865.0	34083.0	35703.0	69232.0	74671.0	47001.0	67737.0	38576.0	42412.0	53512.0	62320.0	66323.0	69983.0	33598.0	37568.0	77124.0	23076.0	62875.0	54267.0	69719.0	19472.0	72698.0	60598.0	57244.0	63301.0	62454.0	41500.0	78414.0	51056.0	34502.0	73291.0	48655.0	21261.0	65493.0	41312.0	63879.0	82562.0	78989.0	76742.0
ITGA2B	34344.0	32350.0	38168.0	31618.0	34371.0	29254.0	33990.0	31269.0	34311.0	39981.0	27812.0	34371.0	40643.0	34898.0	28728.0	32263.0	34705.0	31186.0	32611.0	41249.0	28575.0	43068.0	30979.0	34895.0	34115.0	36856.0	36647.0	29537.0	26770.0	32422.0	51291.0	40633.0	32966.0	31044.0	23742.0	25624.0	44484.0	38294.0	39459.0	37349.0	36976.0	33187.0	39861.0	40008.0	55064.0	35167.0	58312.0	30533.0	31030.0
IFI16	78963.0	47346.0	78851.0	4313.0	48172.0	27814.0	33831.0	15519.0	30126.0	20576.0	76627.0	19326.0	82465.0	71857.0	49347.0	28442.0	83563.0	52253.0	47410.0	28098.0	64301.0	70609.0	37367.0	13947.0	59909.0	81851.0	8671.0	7951.0	57960.0	81302.0	23192.0	63265.0	72448.0	81751.0	53509.0	73391.0	11405.0	75418.0	62648.0	61529.0	20197.0	7007.0	44044.0	69816.0	32392.0	55985.0	74052.0	75660.0	75962.0
ZNF396	76239.0	72667.0	66740.0	83343.0	82792.0	73488.0	77477.0	69930.0	78913.0	74743.0	75243.0	81394.0	67387.0	73945.0	76103.0	75937.0	70545.0	69716.0	75131.0	73560.0	77863.0	67657.0	75690.0	79427.0	70514.0	77997.0	62746.0	74790.0	76934.0	78379.0	74382.0	79523.0	66588.0	75315.0	78069.0	79730.0	76158.0	73946.0	70736.0	66501.0	80616.0	73974.0	82816.0	71337.0	72320.0	77979.0	83886.0	68219.0	73148.0
C9orf125	50492.0	81875.0	24736.0	29181.0	2246.0	82637.0	80278.0	84482.0	73955.0	83971.0	78107.0	82207.0	5761.0	51797.0	5704.0	12907.0	1023.0	70559.0	80078.0	80908.0	4165.0	17422.0	54959.0	63218.0	81319.0	55137.0	86538.0	40125.0	82618.0	2011.0	67337.0	82879.0	78286.0	3532.0	41857.0	9508.0	4867.0	19919.0	59011.0	87351.0	64031.0	9734.0	1609.0	80299.0	85975.0	8905.0	25767.0	80710.0	12135.0
CEPT1	72667.0	69238.0	75799.0	77049.0	60519.0	36649.0	67809.0	36759.0	16158.0	25063.0	28989.0	23197.0	71410.0	69380.0	79332.0	75114.0	32466.0	71174.0	52679.0	77087.0	67725.0	62881.0	68908.0	76804.0	55011.0	71777.0	53547.0	75973.0	49940.0	57545.0	50129.0	39161.0	56026.0	62628.0	60586.0	63297.0	70789.0	72812.0	44376.0	61783.0	73285.0	57319.0	56325.0	64141.0	28671.0	43452.0	74318.0	58166.0	59125.0
KIAA1267	36419.0	64875.0	41738.0	69442.0	57160.0	74078.0	56472.0	73629.0	50362.0	60599.0	51140.0	62852.0	25900.0	47168.0	65775.0	44209.0	49223.0	69566.0	40792.0	19014.0	21429.0	17093.0	65945.0	61603.0	56866.0	40397.0	76798.0	68972.0	68013.0	53108.0	75131.0	18756.0	62652.0	32184.0	42619.0	59358.0	66568.0	32679.0	18397.0	67048.0	29524.0	53843.0	48502.0	28630.0	61649.0	58442.0	28381.0	64721.0	40071.0
CLIC6	23811.0	8153.0	26700.0	3819.0	5812.0	2934.0	2179.0	2780.0	6395.0	83959.0	67969.0	1966.0	10378.0	82718.0	5198.0	10308.0	15159.0	3367.0	9854.0	30897.0	4122.0	78523.0	14220.0	74557.0	5767.0	15484.0	87471.0	22741.0	3488.0	3821.0	3490.0	4828.0	30102.0	2373.0	4029.0	51058.0	26248.0	51141.0	22208.0	2048.0	10549.0	7346.0	5751.0	73338.0	83593.0	6880.0	4959.0	26157.0	50395.0
PHACTR4	17395.0	11787.0	12265.0	8498.0	26734.0	24579.0	54078.0	27136.0	17374.0	26010.0	20477.0	6261.0	9989.0	22559.0	27097.0	6848.0	18806.0	10630.0	16317.0	8289.0	9663.0	7318.0	17247.0	9218.0	18593.0	10427.0	20497.0	15228.0	15934.0	5535.0	32949.0	12826.0	12820.0	22566.0	13426.0	11608.0	24221.0	11472.0	16451.0	16543.0	16111.0	17065.0	16471.0	30872.0	17012.0	22176.0	33667.0	23273.0	23353.0
CLIC4	80004.0	42616.0	75945.0	68684.0	19249.0	14345.0	28918.0	23664.0	37014.0	13784.0	13751.0	12565.0	87310.0	79394.0	79829.0	77874.0	57926.0	65546.0	69552.0	76002.0	72953.0	84164.0	73821.0	18751.0	56643.0	82849.0	7266.0	62412.0	41588.0	74906.0	25150.0	62175.0	37854.0	82471.0	65167.0	17650.0	71456.0	70418.0	77146.0	52129.0	69599.0	47495.0	38723.0	72610.0	36810.0	37377.0	64558.0	65438.0	73825.0
NLGN2	55469.0	44645.0	24550.0	28070.0	65029.0	72020.0	79974.0	83128.0	39738.0	76500.0	75254.0	46871.0	16866.0	67946.0	71148.0	22023.0	69970.0	55128.0	65360.0	27567.0	19782.0	18194.0	34580.0	54266.0	39683.0	41460.0	78830.0	37430.0	82957.0	65155.0	78020.0	28526.0	45107.0	21059.0	31069.0	21032.0	75160.0	30219.0	23748.0	68575.0	16005.0	79165.0	75603.0	64955.0	69519.0	30540.0	38668.0	73421.0	73386.0
CLIC3	2490.0	1810.0	3084.0	2197.0	1938.0	1476.0	1929.0	2138.0	2493.0	1378.0	1484.0	1542.0	2504.0	3619.0	8280.0	6289.0	3144.0	2172.0	2514.0	2762.0	1851.0	5156.0	2343.0	1985.0	3525.0	3647.0	2453.0	1349.0	1265.0	1227.0	2688.0	2652.0	2292.0	8176.0	3511.0	1715.0	2241.0	2434.0	7513.0	1945.0	2151.0	4164.0	2928.0	2840.0	1807.0	1683.0	2904.0	2045.0	2878.0
LIN28	471.0	654.0	874.0	660.0	679.0	369.0	660.0	496.0	576.0	432.0	365.0	703.0	1440.0	582.0	1331.0	951.0	836.0	705.0	458.0	2242.0	830.0	713.0	1215.0	2914.0	704.0	738.0	758.0	57.0	792.0	631.0	1558.0	1251.0	538.0	1709.0	799.0	717.0	695.0	912.0	1534.0	1486.0	497.0	851.0	887.0	564.0	738.0	716.0	1559.0	718.0	670.0
NLGN1	88031.0	88120.0	84690.0	86961.0	88135.0	85976.0	88421.0	88613.0	87818.0	88187.0	88341.0	87303.0	85582.0	85254.0	87687.0	86517.0	87779.0	88086.0	87271.0	87119.0	86986.0	78325.0	86722.0	87749.0	86889.0	86187.0	88525.0	88030.0	88301.0	86729.0	88489.0	85201.0	86013.0	87148.0	87026.0	86092.0	87423.0	85109.0	86436.0	88063.0	87338.0	87452.0	86545.0	85615.0	86657.0	86098.0	80383.0	87575.0	88291.0
KIAA0020	14692.0	14957.0	11293.0	8738.0	5695.0	13256.0	6438.0	6930.0	12560.0	11476.0	4179.0	20291.0	48029.0	18041.0	5904.0	9784.0	28889.0	21020.0	7602.0	10333.0	5044.0	42513.0	10526.0	5562.0	6931.0	15217.0	48253.0	41564.0	18188.0	21988.0	11179.0	4572.0	18740.0	3075.0	9766.0	13516.0	14332.0	8137.0	4386.0	11135.0	7773.0	4059.0	7526.0	10041.0	31920.0	17575.0	16707.0	16695.0	9824.0
RIT2	88277.0	88983.0	87829.0	80159.0	88998.0	85849.0	89064.0	88764.0	86286.0	88216.0	85281.0	71318.0	67007.0	88432.0	86624.0	78241.0	88479.0	88913.0	89020.0	88435.0	88234.0	82403.0	76655.0	83043.0	88165.0	85125.0	85650.0	88247.0	89015.0	86010.0	77676.0	88839.0	88759.0	88166.0	88207.0	86932.0	87248.0	83047.0	78656.0	89093.0	88296.0	79060.0	88962.0	87501.0	89137.0	89087.0	87906.0	88701.0	81077.0
ASGR1	2238.0	3583.0	2923.0	1992.0	4267.0	3469.0	4749.0	2777.0	1991.0	1330.0	4283.0	3077.0	2352.0	1009.0	1082.0	1297.0	4585.0	3146.0	1083.0	1004.0	915.0	718.0	1697.0	2844.0	1053.0	2897.0	571.0	1542.0	1156.0	1453.0	6423.0	1498.0	2740.0	1875.0	2184.0	6917.0	2306.0	3684.0	1717.0	3135.0	1392.0	3524.0	1702.0	3478.0	1823.0	2015.0	4798.0	1084.0	1248.0
FOXL2	51083.0	10314.0	41725.0	65918.0	20384.0	6583.0	15848.0	9502.0	64064.0	21698.0	11385.0	7899.0	5397.0	78547.0	70359.0	37921.0	72487.0	10811.0	15920.0	33842.0	27927.0	24443.0	26015.0	9562.0	12135.0	59233.0	7852.0	19638.0	17875.0	4060.0	30621.0	80937.0	54801.0	15841.0	12668.0	82105.0	32546.0	5075.0	3723.0	40427.0	8680.0	49299.0	17256.0	16396.0	53998.0	42526.0	2552.0	41742.0	15439.0
ITGA6	77478.0	57709.0	83314.0	82063.0	36582.0	6062.0	46194.0	3941.0	67498.0	17769.0	25947.0	8009.0	28135.0	25394.0	41544.0	81459.0	33682.0	62642.0	75974.0	59745.0	81946.0	11382.0	84017.0	65128.0	37252.0	12895.0	21517.0	77579.0	22275.0	15203.0	43982.0	38411.0	47673.0	23703.0	74226.0	81601.0	67133.0	67342.0	67365.0	21949.0	71569.0	71460.0	16404.0	34031.0	26797.0	79416.0	23991.0	23775.0	36768.0
FOXL1	53576.0	34525.0	49109.0	42686.0	32273.0	40068.0	56430.0	47352.0	64801.0	54910.0	42088.0	29799.0	64789.0	48044.0	47879.0	54382.0	35048.0	33774.0	43521.0	59000.0	48821.0	64868.0	54128.0	34769.0	55703.0	56003.0	74054.0	60712.0	19360.0	29881.0	43740.0	29201.0	46166.0	54703.0	59849.0	67699.0	31693.0	72929.0	49840.0	30879.0	34869.0	47372.0	28738.0	55621.0	35791.0	34659.0	54526.0	35175.0	46409.0
API5	61502.0	20413.0	12003.0	18062.0	52745.0	9823.0	67053.0	77815.0	60142.0	68670.0	56531.0	59481.0	14229.0	32615.0	76737.0	19836.0	31880.0	25940.0	27282.0	49516.0	23289.0	16725.0	23687.0	43045.0	15085.0	35652.0	21108.0	69217.0	40997.0	41394.0	31727.0	65387.5	39533.0	20797.0	33424.0	42122.0	40734.0	26854.0	24353.0	23086.0	24139.0	31558.0	28696.0	35330.0	39810.0	38728.0	36003.0	39983.0	41748.0
KIAA1199	70300.0	9042.0	26991.0	14697.0	67783.0	2461.0	2427.0	2743.0	10969.0	6121.0	80116.0	3063.0	20156.0	19670.0	26503.0	13904.0	70796.0	29954.0	10615.0	5894.0	67310.0	80881.0	17121.0	9576.0	11037.0	14676.0	86640.0	59725.0	3975.0	27797.0	1843.0	9542.0	14841.0	42035.0	21100.0	82965.0	15345.0	62710.0	1571.0	915.0	31629.0	6299.0	2446.0	19924.0	1601.0	6463.0	4574.0	11358.0	22558.0
FAM32A	53996.0	35752.0	27786.0	40511.0	38289.0	36682.0	34736.0	34849.0	51490.0	21909.0	17493.0	30147.0	25553.0	28055.0	38506.0	31302.0	71466.0	23710.0	43458.0	56333.0	59683.0	28535.0	22848.0	23991.0	15080.0	29412.0	29798.0	32563.0	28885.0	21723.0	14829.0	64081.0	15566.0	27833.0	30026.0	35781.0	29135.0	22806.0	45782.0	77863.0	62182.0	48444.0	73570.0	24821.0	47280.0	57217.0	44838.0	34037.0	21429.0
METTL1	41951.0	87701.0	87333.0	23409.0	28916.0	45347.0	47456.0	20300.0	38505.0	70477.0	14725.0	24317.0	59586.0	69706.0	46568.0	39296.0	33551.0	87420.0	17722.0	37884.0	31822.0	34119.0	15915.0	12021.0	85860.0	40779.0	19269.0	19481.0	87358.0	13137.0	23425.0	60109.0	33557.0	44754.0	39170.0	82329.0	88532.0	79599.0	9921.0	31000.0	28641.0	23722.0	44756.0	30048.0	42120.0	84408.0	57935.0	25878.0	45701.0
CA5B	76190.0	71229.0	74114.0	84960.0	70943.0	51212.0	71761.0	25279.0	80700.0	32489.0	58358.0	21845.0	66511.0	79396.0	70485.0	83599.0	67930.0	76811.0	36342.0	67920.0	85745.0	80020.0	77024.0	69017.0	72300.0	45582.0	63199.0	59327.0	49859.0	70313.0	36169.0	79130.0	73743.0	70552.0	84864.0	84162.0	73884.0	64506.0	85341.0	36139.0	79014.0	29915.0	45586.0	48650.0	19459.0	82452.0	52854.0	63786.0	68850.0
ZNF559	27870.0	70937.0	32760.0	76708.0	78476.0	84561.0	62252.0	78149.0	80977.0	73022.0	70801.0	82169.0	23529.0	33945.0	81402.0	56714.0	82857.0	48116.0	58528.0	74504.0	47613.0	16093.0	56480.0	72856.0	33120.0	62332.0	80447.0	80129.0	76433.0	73065.0	43509.0	52152.0	30746.0	28256.0	47271.0	67778.0	82415.0	26647.0	46074.0	85349.0	52731.0	76387.0	84927.0	23994.0	82301.0	81410.0	21921.0	76175.0	72246.0
C19orf22	24796.0	25431.0	25525.0	27889.0	49437.0	62541.0	57092.0	77155.0	69798.0	54999.0	39858.0	18392.0	28462.0	61516.0	74142.0	52688.0	66233.0	26144.0	33462.0	31779.0	26000.0	28308.0	42882.0	23321.0	22633.0	74148.0	21889.0	16760.0	26755.0	52492.0	43568.0	36921.0	42845.0	49529.0	40093.0	30461.0	67539.0	22364.0	52836.0	30631.0	26839.0	74335.0	77327.0	48160.0	49559.0	56672.0	62620.0	44162.0	30608.0
C19orf21	732.0	717.0	593.0	969.0	1144.0	1118.0	1253.0	1437.0	1142.0	977.0	804.0	1266.0	750.0	743.0	1057.0	784.0	1569.0	780.0	802.0	891.0	775.0	567.0	841.0	1211.0	839.0	835.0	985.0	1255.0	828.0	677.0	1876.0	1106.0	933.0	845.0	996.0	706.0	829.0	843.0	1122.0	1375.0	877.0	997.0	894.0	840.0	1112.0	824.0	1163.0	844.0	685.0
C19orf26	66351.0	62689.0	63329.0	54634.0	64688.0	49509.0	59743.0	43717.0	63393.0	58704.0	57861.0	56837.0	69067.0	60492.0	66102.0	67852.0	66242.0	61029.0	58807.0	59835.0	51171.0	65036.0	55087.0	60089.0	53560.0	64391.0	58558.0	65208.0	50007.0	45058.0	66737.0	62372.0	50496.0	72764.0	60575.0	41088.0	60202.0	60426.0	64707.0	57369.0	57012.0	66585.0	58072.0	59649.0	63541.0	56996.0	68234.0	47239.0	61881.0
C19orf24	27185.0	29510.0	36963.0	40558.0	43797.0	20446.0	38097.0	30719.0	59363.0	31562.0	27385.0	30300.0	53164.0	53380.0	31079.0	51916.0	62991.0	22089.0	32486.0	45296.0	67007.0	41580.0	39862.0	39499.0	47590.0	29288.0	24534.0	30946.0	30076.0	17552.0	28108.0	70498.0	32675.0	67551.0	35967.0	23408.0	32279.0	47183.0	60239.0	55226.0	41375.0	68442.0	70613.0	46623.0	36941.0	32081.0	56616.0	41458.0	65924.0
MYBL1	1221.0	25723.0	4540.0	4492.0	3285.0	26860.0	2672.0	8925.0	4013.0	1578.0	1917.0	33750.0	4296.0	2085.0	3021.0	3663.0	1446.0	14872.0	3760.0	6731.0	10874.0	4053.0	2425.0	2651.0	25173.0	3243.0	7014.0	16413.0	9050.0	7461.0	1710.0	2364.0	1972.0	7002.0	1833.0	11385.0	2568.0	2092.0	7445.0	8559.0	6665.0	8212.0	7618.0	1163.0	17393.0	6812.0	1244.0	3839.0	2274.0
NR1D1	65072.0	10299.0	35204.0	38318.0	21950.0	27385.0	31151.0	25379.0	55411.0	29913.0	32943.0	40740.0	31493.0	53254.0	67194.0	13394.0	35242.0	9335.0	21677.0	21110.0	31060.0	23456.0	42349.0	47303.0	64130.0	32378.0	12983.0	25617.0	5234.0	63073.0	36279.0	41892.0	37116.0	66571.0	39723.0	30578.0	16150.0	50943.0	81452.0	10002.0	61983.0	10765.0	9694.0	46679.0	29421.0	58515.0	55283.0	45328.0	33498.0
SMOC1	16333.0	79074.0	23167.0	14377.0	6601.0	81568.0	85626.0	87290.0	18207.0	84197.0	44531.0	82609.0	45914.0	15662.0	6804.0	83857.0	52819.0	78096.0	84764.0	85473.0	45763.0	25774.0	58105.0	70661.0	63185.0	9379.0	88402.0	8703.0	86412.0	3837.0	88174.0	16793.0	71831.0	12499.0	44816.0	69534.0	32966.0	42915.0	6425.0	88431.0	24138.0	83786.0	87467.0	15853.0	86249.0	7278.0	20930.0	19433.0	63431.0
MYBL2	823.0	7163.0	1528.0	1392.0	2982.0	7874.0	2708.0	27656.0	4595.0	16825.0	1238.0	4576.0	1293.0	3934.0	1933.0	3373.0	19128.0	9701.0	2283.0	4364.0	1710.0	671.0	1031.0	307.0	573.0	1668.0	15350.0	4010.0	6654.0	1556.0	975.0	9007.0	3034.0	2134.0	1232.0	6221.0	2626.0	649.0	1138.0	13992.0	373.0	13635.0	18499.0	2645.0	18979.0	8216.0	413.0	3262.0	2476.0
ITGB1BP1	69268.0	64431.0	48271.0	25802.0	23851.0	14749.0	48987.0	8802.0	31322.0	16874.0	30641.0	28045.0	44393.0	27150.0	30988.0	58483.0	30426.0	27624.0	57679.0	52513.0	52058.0	78271.0	20217.0	38877.0	45716.0	28819.0	16050.0	51886.0	23858.0	41928.0	8663.0	80100.0	18350.0	36616.0	33457.0	18875.0	37308.0	38124.0	77360.0	76162.0	38841.0	27396.0	55125.0	22766.0	20771.0	51505.0	55499.0	17625.0	41210.0
ITGB1BP3	16100.0	17760.0	40314.0	12623.0	9112.0	10844.0	26222.0	21003.0	24475.0	10091.0	10825.0	5895.0	67839.0	20024.0	12824.0	40120.0	12475.0	11588.0	16547.0	66537.0	16618.0	32772.0	15984.0	29725.0	24434.0	14946.0	8460.0	15025.0	8318.0	9108.0	27416.0	29325.0	24805.0	61775.0	27162.0	10019.0	12340.0	23494.0	42033.0	29791.0	19502.0	13147.0	13437.0	42979.0	30096.0	12967.0	7368.0	12664.0	23088.0
ITGB1BP2	6162.0	8876.0	6260.0	8390.0	4668.0	22620.0	5510.0	18872.0	4842.0	10730.0	10984.0	22119.0	8645.0	6811.0	3988.0	4007.0	24378.0	12286.0	7579.0	22974.0	7636.0	7177.0	7466.0	11447.0	17923.0	4053.0	25409.0	9186.0	11866.0	3983.0	15834.0	12989.0	3802.0	10115.0	14907.0	22840.0	3197.0	6676.0	10011.0	13923.0	10727.0	8273.0	7604.0	9200.0	34858.0	10311.0	3534.0	8045.0	7358.0
ZNF7	18852.0	26882.0	20438.0	44499.0	43660.0	79391.0	47581.0	17134.0	61633.0	14550.0	35616.0	53484.0	21174.0	38939.0	76922.0	24668.0	49369.0	31252.0	24336.0	37526.0	16331.0	41252.0	25282.0	38203.0	18081.0	31425.0	41039.0	53690.0	48745.0	68049.0	44755.0	27351.0	21529.0	18086.0	32782.0	43722.0	50918.0	23024.0	21139.0	48230.0	18643.0	37949.0	55278.0	22580.0	77450.0	53187.0	34228.0	46783.0	28162.0
ZNF3	52408.0	40858.0	17716.0	11935.0	65443.0	78968.0	57177.0	81565.0	70373.0	65720.0	65599.0	48610.0	6874.0	22937.0	70147.0	29553.0	75473.0	41663.0	25385.0	54362.0	34767.0	11181.0	26658.0	21971.0	10463.0	31423.0	56922.0	23899.0	72866.0	53495.0	44044.0	47805.0	15245.0	28144.0	25719.0	44995.0	68694.0	13958.0	47501.0	54742.0	25715.0	67502.0	81382.0	24154.0	43435.0	58029.0	60562.0	33437.0	30188.0
CTCFL	587.0	735.0	419.0	474.0	526.0	576.0	443.0	958.0	1096.0	621.0	381.0	731.0	690.0	640.0	1001.0	374.0	177.0	597.0	711.0	1027.0	613.0	483.0	324.0	958.0	431.0	571.0	639.0	576.0	702.0	710.0	558.0	427.0	644.0	1008.0	424.0	433.0	545.0	889.0	729.0	383.0	916.0	816.0	532.0	423.0	572.0	438.0	1349.0	669.0	539.0
M6PRBP1	45389.0	25186.0	31740.0	31288.0	47123.0	18186.0	55570.0	16906.0	71934.5	24324.0	57996.0	20597.0	56660.0	62920.0	80520.0	59163.0	58632.0	22582.0	46411.0	31992.0	26812.0	55875.0	59927.0	29379.0	19634.0	69712.0	4195.0	37241.0	23544.0	51630.0	21375.0	37409.0	60010.0	78771.0	37122.0	30483.0	52617.0	51201.0	64406.0	14877.0	58496.0	73219.0	56380.0	67733.0	12030.0	40268.0	61374.0	34122.0	43188.0
ZNF8	45961.0	62078.0	38778.0	72653.0	66457.0	62506.0	61961.0	83335.0	78776.0	70070.0	69118.0	68679.0	51330.0	42379.0	75493.0	65052.0	74275.0	69016.0	49837.0	53246.0	53855.0	34971.0	67144.0	38005.0	44931.0	74729.0	79920.0	75686.0	65564.0	73750.0	70847.0	49138.0	46002.0	33124.0	49129.0	62951.0	71380.0	36797.0	55795.0	33260.0	46194.0	77733.0	36854.0	34374.0	81870.0	70590.0	27650.0	70511.0	59416.0
C11orf17	38708.0	55874.0	49088.0	80090.0	33263.0	11877.0	62619.0	59645.0	24624.0	19367.0	37463.0	31022.0	56686.0	66608.0	24679.0	64833.0	23333.0	47465.0	23841.0	51687.0	70746.0	48125.0	53054.0	51764.0	64366.0	62920.0	35529.0	48043.0	32431.0	19903.0	66726.0	47815.0	60245.0	55140.0	69347.0	41988.0	30534.0	71628.0	26530.0	13209.0	60879.0	50659.0	21731.0	57833.0	18754.0	30887.0	61367.0	21153.0	21592.0
C11orf16	66103.0	64210.0	73827.0	66319.0	65023.0	56657.0	64145.0	57455.0	69248.0	63563.0	53166.0	62627.0	76869.0	72042.0	67183.0	76905.0	56291.0	66573.0	71777.0	80178.0	65706.0	75352.0	68754.0	73183.0	69709.0	70907.0	43520.0	55970.0	54179.0	60623.0	65862.0	75360.0	72468.0	81879.0	71944.0	50135.0	64817.0	58840.0	76599.0	66304.0	70365.0	72445.0	70595.0	74743.0	72734.0	53545.0	68563.0	54556.0	64101.0
C11orf10	30946.0	62190.0	65587.0	48661.0	34699.0	68132.0	70296.0	53262.0	48701.0	42608.0	38332.0	30340.0	72409.0	37679.0	26925.0	68421.0	23924.0	57466.0	49978.0	59946.0	42132.0	74030.0	54024.0	27535.0	66617.0	54017.0	56008.0	44908.0	68239.0	47327.0	35624.0	41515.0	59397.0	36665.0	58718.0	67749.0	34916.0	57170.0	29621.0	74344.0	59039.0	32741.0	67752.0	42936.0	45623.0	31522.0	43252.0	58613.0	36122.0
CRYBA2	72219.0	78683.0	33532.0	87790.0	23119.0	29160.0	20306.0	72500.0	65403.0	83716.0	68583.0	17590.0	23871.0	79807.0	53965.0	68048.0	45524.0	39710.0	75165.0	88167.0	78461.0	60769.0	22511.0	48687.0	29718.0	19116.0	46403.0	76042.0	42762.0	12139.0	26617.0	87028.0	70270.0	22888.0	79242.0	27337.0	20162.0	74785.0	75357.0	88363.0	68639.0	70501.0	23314.0	77205.0	78308.0	67071.0	15909.0	79994.0	36845.0
CTSW	58666.0	31785.0	48040.0	37815.0	51633.0	45636.0	39630.0	41048.0	55307.0	49903.0	49006.0	42275.0	49143.0	55952.0	58035.0	56428.0	42331.0	42215.0	59704.0	55371.0	62596.0	62177.0	55713.0	54077.0	46440.0	60827.0	34753.0	44965.0	48174.0	67459.0	46956.0	30477.0	55435.0	44315.0	48665.0	67842.0	45102.0	65826.0	57760.0	47164.0	39929.0	50455.0	43062.0	60790.0	66498.0	33967.0	75645.0	37963.0	40468.0
EPM2AIP1	23356.0	28802.0	25492.0	24277.0	40190.0	33769.0	51943.0	62197.0	49546.0	43267.0	42559.0	75875.0	23812.0	9044.0	26506.0	18371.0	37403.0	30059.0	28063.0	31297.0	22977.0	23442.0	25146.0	29803.0	30910.0	30426.0	68084.0	19558.0	27238.0	27944.0	27145.0	17820.0	23777.0	28967.0	24471.0	25113.0	33387.0	22040.0	22735.0	84064.0	34363.0	31285.0	58550.0	29220.0	49913.0	41047.0	17952.0	32768.0	17432.0
CDC5L	22713.0	41602.0	24969.0	24342.0	44234.0	28242.0	23548.0	18788.0	23770.0	10288.0	22922.0	50842.0	27556.0	36878.0	19562.0	20374.0	12635.0	25482.0	45871.0	36093.0	25215.0	35024.0	35251.0	22607.0	28251.0	21668.0	29409.0	26794.0	29880.0	39950.0	22760.0	9636.0	25828.0	29836.0	41762.0	45881.0	29914.0	24557.0	24904.0	26225.0	29177.0	28998.0	60868.0	36001.0	14190.0	26132.0	13079.0	4207.0	53183.0
RAC2	6279.0	3204.0	14810.0	2434.0	3864.0	3221.0	6678.0	2955.0	5444.0	5263.0	8419.0	2906.0	62977.0	15033.0	7367.0	10207.0	11971.0	5223.0	20733.0	7212.0	8653.0	21003.0	8780.0	3828.0	9701.0	23007.0	3143.0	18320.0	3853.0	9606.0	2790.0	5162.0	23287.0	29232.0	10471.0	5820.0	13721.0	21442.0	4759.0	2773.0	5628.0	1470.0	2282.0	13397.0	6935.0	5188.0	35673.0	14706.0	9594.0
RAC3	17648.0	30188.0	20776.0	26780.0	15127.0	22763.0	40455.0	30533.0	17734.0	23570.0	16252.0	15862.0	16231.0	14546.0	22737.0	27676.0	13016.0	16586.0	23254.0	25021.0	18809.0	17511.0	16119.0	20313.0	16228.0	12068.0	36139.0	11184.0	22487.0	7849.0	61755.0	23132.0	13922.0	18384.0	19966.0	11827.0	17352.0	15950.0	25793.0	63981.0	20299.0	15922.0	15616.0	28457.0	43381.0	6099.0	15306.0	12607.0	12223.0
RAC1	74926.0	67756.0	60107.0	62943.0	74270.0	48244.0	21237.0	64352.0	70825.0	31891.0	71423.0	35508.0	63553.0	73886.0	66644.0	67682.0	68153.0	62363.0	70393.0	52487.0	56509.0	40450.0	62457.0	50303.0	45703.0	54081.0	43301.0	66448.0	70552.0	70764.0	33271.0	49604.0	64082.0	70716.0	62964.0	64188.0	54480.0	56889.0	51732.0	67158.0	62727.0	67376.0	61425.0	57989.0	31402.0	60071.0	57003.0	62114.0	48483.0
SBDS	74741.0	69785.0	75040.0	57931.0	73571.0	62292.0	62455.0	68439.0	68534.0	66429.0	53101.0	76494.0	82168.0	78251.0	77270.0	78370.0	73879.0	74837.0	74669.0	74536.0	77290.0	78124.0	67173.0	75965.0	67288.0	72514.0	60390.0	75246.0	69310.0	69524.0	70061.0	77936.0	73119.0	76327.0	79554.0	70620.0	69214.0	71243.0	76828.0	78612.0	78486.0	30499.0	70707.0	65381.0	71606.0	71571.0	76103.0	62555.0	63952.0
VCL	33187.0	7507.0	23207.0	9140.0	28064.0	9787.0	12941.0	8916.0	28420.0	35531.0	28312.0	8435.0	49768.0	48402.0	75887.0	16721.0	31606.0	14416.0	57891.0	11254.0	18954.0	19621.0	18161.0	21063.0	14162.0	71542.0	11289.0	51724.0	16756.0	32234.0	15092.0	12959.0	17379.0	9546.0	23030.0	27417.0	54783.0	23578.0	10573.0	11778.0	14669.0	31772.0	11700.0	42776.0	12369.0	26252.0	22827.0	58436.0	66958.0
MRPS18A	47454.0	42429.0	30909.0	29270.0	30032.0	72310.0	53492.0	52814.0	73389.0	69050.0	50873.0	36840.0	23448.0	23564.0	60649.0	60857.0	51032.0	36535.0	74246.0	72693.0	30954.0	20663.0	33188.0	29146.0	17005.0	24378.0	28729.0	58950.0	52014.0	28128.0	21166.0	79155.0	30494.0	56482.0	65717.0	35747.0	44594.0	43076.0	23340.0	72299.0	65746.0	27019.0	61844.0	41335.0	68808.0	27286.0	64280.0	48196.0	28953.0
CPLX2	38931.0	16081.0	3934.0	22076.0	3316.0	19749.0	6481.0	15560.0	6754.0	74766.0	9363.0	5526.0	2565.0	6093.0	6555.0	2406.0	4627.0	16700.0	17994.0	13920.0	2219.0	7046.0	2327.0	29474.0	24545.0	3577.0	5720.0	4218.0	3482.0	3221.0	11591.0	14290.0	72312.0	6649.0	30639.0	4001.0	13667.0	8022.0	4410.0	8300.0	26551.0	14669.0	2281.0	83722.0	17127.0	34952.0	2227.0	13600.0	6516.0
ORC3L	44538.0	23919.0	28376.0	19264.0	8500.0	15135.0	18615.0	17358.0	10525.0	7903.0	16682.0	20758.0	28014.0	25982.0	26241.0	20895.0	11403.0	28102.0	19977.0	24781.0	37756.0	22105.0	31230.0	19403.0	28078.0	23071.0	19203.0	16948.0	17017.0	21063.0	19961.0	29315.0	14109.0	23662.0	20381.0	15550.0	16600.0	24532.0	21667.0	23379.0	30574.0	20470.0	16768.0	13435.0	17724.0	13850.0	25549.0	16829.0	24733.0
LILRB4	82655.0	78950.0	84732.0	76348.0	79549.0	79156.0	77112.0	78235.0	79609.0	80173.0	82217.0	82616.0	86486.0	85749.0	83042.0	83279.0	82718.0	76421.0	82965.0	83685.0	82261.0	85283.0	82896.0	79889.0	78835.0	86684.0	68972.0	81256.0	81373.0	85609.0	63005.0	73483.0	83627.0	85594.0	85721.0	82501.0	79460.0	86751.0	72839.0	72555.0	81050.0	65745.0	73014.0	84500.0	85808.0	76758.0	86989.0	82887.0	86859.0
AP2A2	73376.0	69965.0	67605.0	68441.0	77316.0	62030.0	80592.0	70504.0	83144.0	73128.0	72893.0	82254.0	64302.0	81239.0	77584.0	72469.0	76770.0	71452.0	60107.0	54911.0	78900.0	53194.0	70734.0	58235.0	64762.0	78093.0	68405.0	79664.0	71830.0	71562.0	76460.0	73894.0	76357.0	69317.0	72347.0	55425.0	75786.0	72828.0	45125.0	71414.0	62378.0	81699.0	48376.0	81064.0	48194.0	76105.0	69209.0	75860.0	73628.0
VCX	3878.0	1730.0	1661.0	3089.0	3237.0	2094.0	1741.0	1925.0	1450.0	1452.0	2308.0	1040.0	2400.0	6617.0	5729.0	4648.0	3819.0	3606.0	1303.0	3012.0	2254.0	2407.0	6137.0	1948.0	940.0	10907.0	828.0	3689.0	3428.0	4075.0	1509.0	745.0	1468.0	1505.0	2255.0	2507.0	1228.0	3976.0	13943.0	3416.0	2442.0	2069.0	1630.0	1986.0	687.0	3294.0	2599.0	2394.0	4400.0
VCY	10018.0	11139.0	17063.0	12987.0	7396.0	6924.0	8105.0	7204.0	7178.0	4660.0	6818.0	5765.0	21869.0	18485.0	12446.0	12276.0	6357.0	10462.0	7260.0	11318.0	14257.0	15669.0	19384.0	14715.0	23164.0	17329.0	7864.0	17744.0	7379.0	7509.0	13879.0	7534.0	4069.0	12490.0	9773.0	10813.0	3604.0	12153.0	30151.0	11168.0	27090.0	6223.0	3812.0	6960.0	4465.0	7523.0	8727.0	5416.0	10616.0
CADPS	88261.0	88334.0	88771.0	88910.0	85732.0	88539.0	88487.0	84335.0	87525.0	87509.0	88125.0	82136.0	88737.0	88235.0	88989.0	87276.0	87876.0	87383.0	88126.0	88328.0	88842.0	87205.0	86701.0	87894.0	85609.0	88500.0	39423.0	88785.0	88971.0	86884.0	88248.0	85297.0	88556.0	88774.0	87951.0	87345.0	88862.0	88613.0	81919.0	66404.0	88447.0	88534.0	87524.0	88365.0	88434.0	88951.0	81924.0	88337.0	88903.0
FIGNL1	21742.0	21778.0	30768.0	82645.0	30082.0	34072.0	19201.0	31541.0	29620.0	16982.0	15498.0	17445.0	28962.0	15245.0	13996.0	35155.0	12944.0	48276.0	10588.0	70146.0	38260.0	13419.0	17327.0	14844.0	12850.0	8908.0	64237.0	37056.0	60160.0	34133.0	11241.0	38978.0	10511.0	18962.0	23787.0	51175.0	16620.0	14122.0	35339.0	36159.0	19186.0	29272.0	50008.0	16393.0	42590.0	71171.0	7892.0	16757.0	24216.0
PBX2	39087.0	58116.0	25855.0	65794.0	72852.0	81385.0	61368.0	52795.0	61901.0	68551.0	75025.0	63331.0	32430.0	16962.0	32659.0	52974.0	71410.0	35783.0	39651.0	22209.0	37730.0	26695.0	33830.0	29779.0	19824.0	48256.0	79303.0	30097.0	45366.0	78113.0	38230.0	23179.0	65748.0	16212.0	36790.0	42784.0	80004.0	37694.0	33389.0	66481.0	31190.0	27593.0	49299.0	39203.0	33998.0	57779.0	82420.0	66291.0	36605.0
PBX3	70622.0	77219.0	72565.0	19215.0	77884.0	84706.0	81329.0	74737.0	36808.0	80354.0	26054.0	66097.0	61510.0	56113.0	76473.0	72403.0	72410.0	50921.0	66872.0	77245.0	74235.0	55806.0	44673.0	58366.0	75929.0	78473.0	75892.0	79955.0	76235.0	33973.0	15018.0	57427.0	67230.0	80818.0	67690.0	81043.0	53457.0	58566.0	35723.0	85750.0	40700.0	77369.0	57866.0	38595.0	84099.0	80244.0	77981.0	67957.0	73232.0
PBX1	70350.0	80187.0	75742.0	81264.0	82249.0	56844.0	75089.0	71895.0	81197.0	79359.0	77738.0	76134.0	32034.0	28165.0	69543.0	79739.0	42293.0	80726.0	75394.0	23733.0	75535.0	37504.0	71778.0	78225.0	79054.0	50623.0	77816.0	76253.0	72932.0	53818.0	82907.0	42204.0	78149.0	54102.0	67760.0	82719.0	82697.0	65348.0	50093.0	60787.0	66853.0	83162.0	74628.0	59132.0	57804.0	80480.0	60489.0	66539.0	73640.0
WNT5A	27507.0	17098.0	37582.0	80722.0	24566.0	4340.0	48297.0	31461.0	12777.0	11971.0	9218.0	10813.0	19918.0	78939.0	29180.0	22532.0	2207.0	6868.0	62528.0	27255.0	20459.0	50879.0	11045.0	25534.0	11183.0	26074.0	3090.0	37793.0	62140.0	63720.0	47469.0	16508.0	39637.0	22027.0	38083.0	40718.0	10517.0	34777.0	6477.0	9143.0	23527.0	8649.0	62148.0	25981.0	5236.0	14812.0	32664.0	11955.0	8328.0
AIRE	74276.0	70913.0	72320.0	64333.0	73518.0	66647.0	71422.0	61003.0	74779.0	70701.0	75581.0	73258.0	72283.0	69797.0	59661.0	74586.0	77290.0	67354.0	68336.0	64406.0	59353.0	73168.0	69778.0	69787.0	69377.0	81081.0	68643.0	71636.0	75219.0	70019.0	64384.0	64376.0	63856.0	80892.0	62591.0	41609.0	72108.0	71151.0	70393.0	63164.0	52176.0	75550.0	33924.0	82601.0	73917.0	50734.0	63722.0	61424.0	85568.0
NSUN3	51205.0	43046.0	31899.0	35295.0	40773.0	67448.0	37436.0	57628.0	37738.0	42889.0	38167.0	74727.0	33129.0	32174.0	48007.0	29272.0	28105.0	34365.0	36329.0	66033.0	35004.0	28458.0	31478.0	64447.0	26754.0	31845.0	43190.0	39232.0	56825.0	35365.0	32164.0	53626.0	28001.0	45850.0	47956.0	48898.0	42644.0	38533.0	46998.0	55529.0	45224.0	30168.0	63348.0	26527.0	56918.0	54492.0	25769.0	59774.0	29219.0
NSUN2	6477.0	10106.0	11342.0	10464.0	17192.0	23426.0	10586.0	5089.0	13012.0	16670.0	12097.0	37543.0	21452.0	21942.0	9152.0	8562.0	22575.0	16410.0	11574.0	6207.0	10821.0	9868.0	13071.0	14400.0	13399.0	26606.0	8757.0	21332.0	18324.0	15664.0	13687.0	10896.0	10899.0	19202.0	12882.0	19793.0	14885.0	11339.0	6140.0	12017.0	4525.0	13520.0	27253.0	11635.0	14361.0	20420.0	11653.0	22121.0	19352.0
NSUN5	17740.0	8864.0	6552.0	6576.0	13707.0	7285.0	9134.0	6579.0	9750.0	5586.0	11343.0	3491.0	6296.0	9665.0	13522.0	12137.0	11445.0	5450.0	9095.0	16676.0	7539.0	5085.0	6854.0	7147.0	4084.0	5636.0	3632.0	4734.0	6367.0	12405.0	6885.0	12608.0	6074.0	12196.0	10499.0	7501.0	8199.0	5172.0	10445.0	8220.0	13855.0	16695.0	12320.0	9458.0	2696.0	7434.0	11826.0	3333.0	5140.0
NSUN4	19521.0	22292.0	20603.0	22437.0	17510.0	20422.0	17823.0	25188.0	20921.0	17463.0	16324.0	12436.0	18248.0	15560.0	14183.0	20816.0	21649.0	19050.0	17485.0	23133.0	24553.0	28956.0	22814.0	16872.0	24799.0	20090.0	28674.0	20683.0	14805.0	16247.0	24858.0	26968.0	12838.0	23150.0	17614.0	17257.0	14853.0	18242.0	26457.0	22408.0	16820.0	21002.0	18810.0	19693.0	15279.0	12175.0	34265.0	20326.0	19766.0
NSUN6	47009.0	58770.0	32924.0	79950.0	33243.0	70253.0	79082.0	78367.0	19225.0	47601.0	21942.0	83010.0	20887.0	54564.0	25974.0	34170.0	14665.0	77250.0	37293.0	37149.0	61791.0	26193.0	36737.0	84004.0	45029.0	25817.0	86186.0	58092.0	75573.0	16249.0	86444.0	32431.0	43446.0	27893.0	42782.0	17206.0	15880.0	50121.0	37411.0	81583.0	29025.0	32938.0	57595.0	75690.0	76248.0	33161.0	48570.0	13174.0	14619.0
ELMOD2	20584.0	25938.0	31387.0	35939.0	17186.0	7679.0	7029.0	6672.0	11044.0	4193.0	14149.0	36450.0	62329.0	24006.0	23585.0	52386.0	22963.0	28605.0	19454.0	37517.0	54346.0	72878.0	20352.0	12162.0	14740.0	27043.0	8170.0	27371.0	11693.0	67245.0	7601.0	52879.0	17525.0	38203.0	24718.0	23292.0	13784.0	23306.0	24968.0	29472.0	28226.0	9791.0	8577.0	27541.0	8002.0	13777.0	55482.0	18246.0	20510.0
PRAMEF1	41518.0	29786.0	49442.0	40196.0	38473.0	34465.0	29379.0	43287.0	43314.0	41861.0	28028.0	34392.0	39620.0	32287.0	38822.0	53758.0	27249.0	40878.0	37633.0	51939.0	32489.0	57885.0	35547.0	41766.0	42362.0	34889.0	31296.0	35586.0	36304.0	29062.0	59059.0	41937.0	37573.0	64104.0	43199.0	31805.0	37440.0	33241.0	35405.0	40103.0	43767.0	40934.0	48848.0	54243.0	61528.0	31196.0	39775.0	35359.0	45063.0
PRAMEF2	28656.0	34809.0	42508.0	37798.0	33375.0	37095.0	38523.0	36333.0	36177.0	30150.0	30937.0	25623.0	38715.0	33148.0	38112.0	39360.0	31443.0	34227.0	35003.0	47086.0	46522.0	52417.0	39166.0	43418.0	49434.0	31464.0	31578.0	40930.0	42566.0	27864.0	35513.0	55506.0	32194.0	34488.0	45752.0	36917.0	29481.0	31243.0	46041.0	39698.0	52724.0	35718.0	42346.0	40913.0	39134.0	28135.0	52215.0	27525.0	25509.0
TARS	6933.0	9564.0	12545.0	12403.0	15248.0	14927.0	14392.0	12274.0	7654.0	16974.0	8195.0	30409.0	16847.0	15553.0	6742.0	15466.0	10341.0	15029.0	12239.0	4309.0	27372.0	17386.0	9988.0	5892.0	18129.0	23667.0	12898.0	13753.0	15139.0	14897.0	11278.0	13109.0	10765.0	16539.0	9368.0	14655.0	17937.0	6849.0	9985.0	12395.0	6160.0	13371.0	14906.0	12604.0	11286.0	20241.0	14045.0	18060.0	15257.0
TIMM44	10053.0	6405.0	4783.0	13096.0	35556.0	23467.0	25901.0	27019.0	31701.0	25811.0	7852.0	17396.0	4752.0	13901.0	28885.0	18547.0	57156.0	7217.0	14364.0	14939.0	22149.0	9231.0	9246.0	10969.0	7788.0	17949.0	11677.0	10860.0	9807.0	9277.0	7623.0	23970.0	6308.0	21604.0	16400.0	5303.0	22790.0	6368.0	42314.0	32987.0	15621.0	59122.0	62471.0	15649.0	15480.0	25876.0	25956.0	15214.0	15490.0
TUFM	37885.0	27499.0	32977.0	17246.0	28533.0	52976.0	39868.0	61197.0	53605.0	43777.0	26909.0	28245.0	26532.0	36049.0	25765.0	39651.0	21291.0	17894.0	61579.0	25848.0	24395.0	11782.0	29760.0	24727.0	40608.0	48451.0	44688.0	24988.0	18613.0	33071.0	21276.0	29540.0	24331.0	53634.0	36767.0	24990.0	45155.0	24766.0	66268.0	22162.0	27349.0	27323.0	51412.0	41191.0	27714.0	57719.0	18951.0	33655.0	28870.0
RAD9B	68317.0	72240.0	75952.0	80673.0	79873.0	70241.0	77108.0	70323.0	76133.0	76241.0	69834.0	74910.0	65693.0	70138.0	72095.0	82943.0	72440.0	74369.0	69336.0	78124.0	54816.0	54264.0	67033.0	69828.0	59222.0	56600.0	78225.0	81242.0	81368.0	66745.0	53617.0	79347.0	69019.0	66077.0	73572.0	77026.0	76149.0	52787.0	55475.0	70217.0	75481.0	76514.0	84266.0	58600.0	64344.0	83779.0	77494.0	57121.0	64352.0
RAD9A	25745.0	22998.0	21314.0	20461.0	31462.0	30684.0	31945.0	37353.0	32743.0	33548.0	32291.0	25466.0	26873.0	27974.0	27876.0	21375.0	22731.0	19399.0	29511.0	28305.0	19801.0	20814.0	19461.0	23496.0	25371.0	24517.0	23781.0	30504.0	18003.0	24233.0	30471.0	31788.0	28522.0	21813.0	19281.0	29619.0	27332.0	33330.0	24215.0	33519.0	24786.0	27551.0	43658.0	22260.0	38963.0	24492.0	21442.0	29678.0	17508.0
ERGIC3	20691.0	22787.0	27285.0	18911.0	57859.0	66601.0	65806.0	46731.0	80065.0	75293.0	72980.0	39387.0	18775.0	44692.0	80672.0	30537.0	62822.0	19043.0	27288.0	29462.0	24355.0	26133.0	31865.0	23611.0	16215.0	32177.0	28810.0	23571.0	29757.0	43139.0	44925.0	31900.0	28549.0	56266.0	46697.0	38882.0	63798.0	30538.0	56367.0	17948.0	34379.0	79744.0	69635.0	38051.0	37073.0	23908.0	31686.0	46195.0	56835.0
CDR2L	56224.0	29333.0	30035.0	57965.0	25938.0	47319.0	57322.0	60962.0	37474.0	66613.0	26482.0	49462.0	35175.0	77463.0	53426.0	39520.0	32622.0	26276.0	72464.0	45387.0	45323.0	43808.0	67279.0	16143.0	41125.0	72518.0	56090.0	47225.0	68404.0	61902.0	47903.0	18229.0	72903.0	44869.0	39076.0	37448.0	24219.0	39066.0	23672.0	58050.0	31985.0	51153.0	75472.0	70385.0	49452.0	28225.0	40420.0	66659.0	53276.0
ERGIC1	49769.0	36763.0	26732.0	15159.0	28751.0	32440.0	16715.0	33118.0	28625.0	36203.0	40160.0	74249.0	61536.0	27894.0	34107.0	37836.0	30187.0	32965.0	31182.0	37223.0	41123.0	70265.0	26477.0	22083.0	60865.0	25918.0	55819.0	14056.0	35441.0	74861.0	14686.0	62067.0	34971.0	76902.0	23051.0	7390.0	30263.0	29372.0	67972.0	32198.0	58007.0	27096.0	60108.0	64488.0	24769.0	27888.0	43662.0	15806.0	40480.0
CLU	65476.0	60780.0	72801.0	71761.0	77523.0	69641.0	78221.0	51897.0	69735.0	64480.0	68102.0	45610.0	71033.0	73763.0	58114.0	67378.0	62476.0	59306.0	72298.0	53288.0	66504.0	57070.0	74602.0	72223.0	62458.0	70824.0	75139.0	70434.0	61615.0	79004.0	72441.0	60181.0	64144.0	59617.0	65375.0	77240.0	69025.0	54589.0	53308.0	52550.0	65799.0	65846.0	76251.0	56298.0	64914.0	84458.0	81216.0	74620.0	75947.0
B3GAT3	48318.0	27664.0	34224.0	17391.0	29029.0	29604.0	55159.0	18992.0	51299.0	31131.0	51916.0	47790.0	36481.0	63396.0	35774.0	28546.0	50782.0	20821.0	43135.0	39086.0	34648.0	36202.0	31730.0	25595.0	35203.0	29812.0	14052.0	19175.0	21404.0	22172.0	40391.0	39114.0	56551.0	60579.0	48137.0	47211.0	31914.0	42368.0	31887.0	24128.0	60705.0	57372.0	24627.0	59966.0	22513.0	19555.0	62262.0	32055.0	46606.0
B3GAT2	72610.0	85418.0	77671.0	86217.0	80775.0	80951.0	84383.0	84386.0	80594.0	84676.0	79322.0	84391.0	66886.0	80854.0	78485.0	85275.0	82281.0	83434.0	85859.0	82229.0	77659.0	57532.0	82972.0	85245.0	82172.0	76974.0	77560.0	80740.0	78946.0	69229.0	86849.0	81920.0	80930.0	70549.0	84305.0	84465.0	85301.0	82317.0	70605.0	85433.0	77952.0	87651.0	79343.0	79236.0	78440.0	86884.0	79057.0	80738.0	80655.0
B3GAT1	88247.0	88391.0	87795.0	86555.0	87756.0	87783.0	88349.0	86524.0	87692.0	88535.0	88493.0	88700.0	85674.0	86890.0	87104.0	86894.0	88436.0	88156.0	88111.0	88084.0	88098.0	70339.0	88011.0	87785.0	88724.0	86002.0	88256.0	88137.0	88623.0	87995.0	88146.0	86855.0	88272.0	87924.0	87853.0	85557.0	87793.0	86832.0	88179.0	87863.0	87901.0	87457.0	88181.0	87928.0	87403.0	87664.0	87026.0	86336.0	87708.0
UXT	60100.0	46087.0	50136.0	54598.0	30394.0	73653.0	51748.0	60629.0	35912.0	66660.0	41656.0	43805.0	55384.0	40230.0	41784.0	53426.0	37211.0	40232.0	39913.0	64686.0	73229.0	75709.0	31246.0	50598.0	19478.0	37805.0	15390.0	41691.0	61648.0	70102.0	46450.0	57370.0	38621.0	72711.0	50092.0	39452.0	43427.0	55502.0	67362.0	75686.0	50518.0	23453.0	72601.0	34458.0	57608.0	63087.0	50923.0	26640.0	29249.0
CALM3	73946.0	74774.0	74297.0	67637.0	34904.0	77354.0	81964.0	79973.0	60279.0	71313.0	62975.0	40465.0	73672.0	19420.0	72973.0	69354.0	59301.0	66454.0	75375.0	77053.0	80699.0	71216.0	73064.0	56196.0	68602.0	67063.0	78901.5	50597.0	67879.0	55994.0	55025.0	72703.0	74296.0	73847.0	65318.0	59723.0	60929.0	72443.0	80920.0	66662.0	80577.0	45706.0	64705.0	79202.0	77622.0	72491.0	74159.0	68746.0	71196.0
SPG21	30576.0	20098.0	39512.0	39125.0	27018.0	22172.0	14182.0	25579.0	30355.0	12989.0	19469.0	20923.0	43613.0	17514.0	20700.0	46352.0	24591.0	44125.0	28355.0	16976.0	39082.0	47225.0	28150.0	30105.0	40795.0	31647.0	19438.0	20672.0	13609.0	31119.0	25738.0	28256.0	52875.0	34267.0	37164.0	49822.0	24860.0	25132.0	20616.0	32580.0	29330.0	24191.0	8695.0	19747.0	30353.0	42536.0	50536.0	47706.0	9803.0
CALM1	84671.0	85531.0	81762.0	76370.0	83829.0	81942.0	80750.0	84684.0	87246.0	75754.0	86587.0	87400.0	46823.0	40673.0	74074.0	82359.0	85586.0	85455.0	83615.0	83488.0	77702.0	73583.0	80738.0	85095.0	84790.0	81792.0	76607.0	78283.0	77920.0	84799.0	79909.0	84989.0	84554.0	80612.0	84438.0	75668.0	82359.0	78778.0	83586.0	84519.0	86227.0	86511.0	13242.0	82679.0	72927.0	82187.0	74732.0	79439.0	76812.0
NANOS1	14442.0	71704.0	59072.0	63866.0	31067.0	6574.0	58826.0	35957.0	4261.0	80536.0	56808.0	19590.0	23571.0	47834.0	12063.0	20956.0	4394.0	45698.0	79016.0	81697.0	47968.0	9562.0	15269.0	73626.0	21291.0	29355.0	12257.0	19543.0	82904.0	69459.0	28915.0	13380.0	71488.0	24516.0	42708.0	74835.0	8225.0	30105.0	67711.0	58943.0	13311.0	6507.0	83994.0	68433.0	36107.0	25139.0	59645.0	35949.0	5324.0
UPK1A	30302.0	34262.0	40833.0	32738.0	32076.0	23391.0	33839.0	27162.0	34757.0	30889.0	33711.0	27134.0	36204.0	26427.0	25888.0	36306.0	26123.0	29554.0	35160.0	43788.0	31467.0	43178.0	32437.0	34490.0	32660.0	30755.0	33715.0	37280.0	21999.0	26986.0	33568.0	39862.0	36461.0	45910.0	39519.0	22017.0	29487.0	41873.0	50578.0	20586.0	39366.0	26273.0	19985.0	49273.0	28111.0	19564.0	58725.0	26777.0	37006.0
UPK1B	18803.0	28167.0	23525.0	26567.0	15369.0	14948.0	18891.0	15342.0	15149.0	14455.0	18431.0	13941.0	35512.0	20715.0	22136.0	21261.0	9172.0	25344.0	22242.0	16991.0	25429.0	28190.0	24492.0	23241.0	27462.0	14297.0	87312.0	20505.0	12154.0	14763.0	23090.0	8352.0	13850.0	14912.0	16772.0	65058.0	14842.0	15806.0	7613.0	11094.0	18731.0	15547.0	27477.0	13124.0	18088.0	27696.0	10754.0	13670.0	35063.0
PLK1	3004.0	5809.0	1660.0	3025.0	2388.0	9121.0	3261.0	15250.0	3453.0	12077.0	2139.0	4547.0	4633.0	5931.0	1676.0	2926.0	6864.0	7562.0	2239.0	3609.0	2195.0	1385.0	1127.0	987.0	1514.0	2046.0	19503.0	5736.0	5847.0	3427.0	1920.0	7852.0	2603.0	5583.0	1478.0	2521.0	2867.0	880.0	3202.0	10802.0	891.0	3682.0	14691.0	2238.0	12730.0	3562.0	1067.0	2036.0	2040.0
DLGAP1	82149.0	78358.0	76918.0	72590.0	80583.0	81648.0	73999.0	88212.0	84849.0	83960.0	80059.0	86768.0	76117.0	74151.0	79239.0	79820.0	43637.0	79659.0	81678.0	82396.0	81441.0	80620.0	77334.0	82191.0	79304.0	75584.0	84966.0	77363.0	86944.0	75150.0	85046.0	79241.0	77567.0	81917.0	81109.0	69610.0	82982.0	76688.0	62720.0	77218.0	84627.0	80144.0	87079.0	84475.0	86040.0	74290.0	47023.0	80442.0	85442.0
SRPX2	86932.0	80870.0	81692.0	84415.0	82153.0	16767.0	75269.0	8040.0	85070.0	27109.0	87865.0	84487.0	88445.0	87812.0	87552.0	81045.0	83775.0	81463.0	82761.0	81655.0	87759.0	88771.0	78482.0	69307.0	51745.0	87262.0	74358.0	86366.0	68143.0	87814.0	23931.0	84838.0	86931.0	88281.0	84486.0	74966.0	80894.0	87858.0	44093.0	38861.0	85335.0	66613.0	62424.0	86306.0	80108.0	13985.0	86385.0	79872.0	87909.0
BRDT	52149.0	35583.0	41216.0	37191.0	37056.0	44455.0	43288.0	45937.0	42186.0	38128.0	43029.0	32622.0	44738.0	45084.0	50484.0	39530.0	37490.0	38636.0	31418.0	30005.0	42623.0	37677.0	42087.0	37653.0	37399.0	33630.0	35615.0	52586.0	30591.0	30723.0	49901.0	27483.0	67569.0	40017.0	39914.0	41735.0	23772.0	50469.0	40862.0	54011.0	45251.0	34979.0	34191.0	38227.0	16079.0	43996.0	52913.0	31184.0	30307.0
TIPRL	22445.0	29944.0	19040.0	23058.0	10682.0	20954.0	8979.0	37951.0	11482.0	13172.0	9314.0	15928.0	19169.0	11028.0	12586.0	27657.0	20965.0	25004.0	12698.0	39895.0	37681.0	54773.0	12421.0	6672.0	11414.0	13824.0	16152.0	13531.0	14406.0	15133.0	8826.0	31731.0	15047.0	14367.0	19202.0	50912.0	15537.0	15349.0	28351.0	25744.0	32909.0	9851.0	25126.0	16052.0	20418.0	9052.0	21070.0	18821.0	16470.0
HRH3	61683.0	48520.0	59425.0	60222.0	54570.0	53863.0	57849.0	58057.0	57533.0	58508.0	46837.0	63862.0	63418.0	64701.0	64986.0	58251.0	53261.0	55293.0	64634.0	67464.0	66346.0	60931.0	63046.0	65593.0	58073.0	59450.0	55089.0	61630.0	57499.0	54129.0	65796.0	62247.0	65981.0	70480.0	66687.0	52084.0	38956.0	41597.0	57439.0	62210.0	66469.0	54340.0	64805.0	62577.0	72804.0	56095.0	66441.0	53724.0	46125.0
CDX2	25681.0	18068.0	29653.0	23516.0	8063.0	15403.0	13823.0	17720.0	17752.0	29078.0	23695.0	7265.0	21118.0	15606.0	22724.0	22044.0	18713.0	19195.0	21106.0	20496.0	29962.0	55527.0	20377.0	22830.0	26204.0	25202.0	28980.0	4921.0	12531.0	24558.0	32206.0	25496.0	19165.0	21300.0	12080.0	19987.0	24570.0	24183.0	30783.0	20891.0	16387.0	21939.0	16255.0	32732.0	14720.0	63184.0	18594.0	24720.0	35645.0
OIP5	2043.0	5751.0	8043.0	9906.0	5809.0	17667.0	672.0	22137.0	5812.0	2115.0	2165.0	10708.0	13856.0	1557.0	4139.0	4771.0	13490.0	20528.0	2341.0	31931.0	10057.0	8570.0	2713.0	1112.0	2256.0	1158.0	16305.0	10276.0	10434.0	4886.0	1097.0	33709.0	4877.0	4489.0	4097.0	12396.0	8371.0	557.0	3770.0	32250.0	1918.0	6845.0	49494.0	1881.0	6402.0	15508.0	1144.0	3841.0	1616.0
CLCN3	81151.0	81876.0	79063.0	64739.0	81873.0	84457.0	83594.0	65599.0	81219.0	77967.0	83740.0	78456.0	62572.0	82263.0	83367.0	80615.0	71426.0	83549.0	83937.0	76865.0	80909.0	57823.0	81643.0	84826.0	81492.0	56732.0	85177.0	81190.0	82741.0	81010.0	80941.0	80642.0	75938.0	77980.0	79651.0	83713.0	74648.0	81085.0	80603.0	82638.0	83092.0	73201.0	76971.0	77338.0	77135.0	81021.0	75047.0	78281.0	72731.0
CLCN2	78205.0	24288.0	30969.0	47503.0	74040.0	22306.0	33134.0	48255.0	77647.0	66776.0	70772.0	66481.0	18588.0	37718.0	71098.0	32706.0	77775.0	28391.0	71986.0	56436.0	23090.0	13129.0	71792.0	54220.0	38219.0	14668.0	42210.0	39256.0	61699.0	55916.0	40183.0	43031.0	59110.0	77696.0	49279.0	65333.0	35329.0	43881.0	65204.0	24814.0	76365.0	55390.0	68828.0	44635.0	12707.0	33061.0	39452.0	36831.0	58584.0
CLCN1	45348.0	42868.0	60439.0	51600.0	51985.0	45458.0	53683.0	39503.0	56389.0	62546.0	46045.0	49935.0	57033.0	52034.0	55356.0	61598.0	48473.0	50717.0	55681.0	61517.0	54734.0	64541.0	55865.0	52375.0	60213.0	61392.0	50557.0	51372.0	42292.0	38225.0	51882.0	59568.0	52444.0	71803.0	56011.0	45057.0	52464.0	58783.0	51184.0	47540.0	53207.0	56008.0	50705.0	58551.0	59035.0	46448.0	63987.0	51616.0	57625.0
HRH1	87505.0	82723.0	86048.0	79972.0	87008.0	78398.0	83073.0	31414.0	88141.0	81222.0	84252.0	82910.0	88075.0	86693.0	87731.0	85470.0	87975.0	83040.0	83454.0	76062.0	82615.0	85928.0	81375.0	40516.0	69945.0	87862.0	16175.0	81775.0	85116.0	87821.0	18590.0	83271.0	85920.0	86235.0	86507.0	85950.0	87840.0	82583.0	79431.0	58844.0	85861.0	86015.0	77256.0	86172.0	76049.0	80353.0	84522.0	86651.0	86770.0
CLCN7	36928.0	10938.0	13643.0	11769.0	16743.0	29216.0	25621.0	25431.0	36576.0	32229.0	19459.0	28481.0	13259.0	35290.0	27581.0	17661.0	21204.0	8238.0	25113.0	14405.0	52440.0	9733.0	18002.0	17947.0	11867.0	37977.0	40292.0	16833.0	10888.0	19856.0	20844.0	13577.0	23880.0	20088.0	15939.0	13886.0	16779.0	23764.0	20355.0	18338.0	25291.0	32807.0	34789.0	21527.0	12461.0	13407.0	40783.0	30639.0	27514.0
CLCN6	71293.0	80226.0	77895.0	73147.0	70887.0	78543.0	77717.0	49812.0	49709.0	39085.0	72789.0	62135.0	71728.0	77608.0	70908.0	65777.0	79420.0	84666.0	77643.0	26148.0	77884.0	45378.0	80831.0	83912.0	80963.0	76396.0	74653.0	79938.0	78057.0	69986.0	83873.0	52125.0	80228.0	51392.0	76961.0	67816.0	72155.0	73118.0	39742.0	83537.0	52002.0	78851.0	67200.0	70836.0	78179.0	77760.0	78963.0	81532.0	56002.0
CLCN4	77512.0	74766.0	63207.0	69388.0	74485.0	70872.0	76728.0	81768.0	62334.0	77433.0	72807.0	71684.0	58561.0	69615.0	71765.0	66952.0	66634.0	71482.0	75159.0	67408.0	84400.0	70788.0	78909.0	70401.0	71320.0	69563.0	70536.0	74691.0	78292.0	75733.0	62668.0	73005.0	77493.0	62666.0	57500.0	74591.0	73446.0	74394.0	81955.0	68388.0	70196.0	74506.0	68356.0	81466.0	77210.0	68914.0	77087.0	76244.0	74050.0
BRD8	26637.0	71055.0	50382.0	72966.0	70739.0	77155.0	22935.0	45687.0	67330.0	50933.0	69494.0	58532.0	37382.0	34874.0	31168.0	43573.0	58789.0	69630.0	39309.0	36187.0	56456.0	29324.0	55667.0	67823.0	72890.0	58663.0	60270.0	60662.0	70023.0	51169.0	68448.0	49909.0	39916.0	44637.0	48933.0	69044.0	61546.0	23996.0	50735.0	34459.0	54281.0	69854.0	74086.0	37372.0	38399.0	68507.0	40323.0	67815.0	30373.0
BRD4	42870.0	31497.0	32939.0	35628.0	61431.0	55853.0	60350.0	58170.0	54339.0	48928.0	51755.0	37657.0	44953.0	42266.0	63965.0	29273.0	70008.0	34768.0	51857.0	34311.0	35066.0	41320.0	39687.0	50107.0	47950.0	57653.0	62445.0	51971.0	39203.0	37877.0	40536.0	48885.0	35816.0	40312.0	39311.0	35291.0	44760.0	37514.0	39571.0	70594.0	48115.0	60034.0	73864.0	53629.0	65324.0	60306.0	64766.0	69527.0	56485.0
BRD7	28561.0	52136.0	31360.0	35053.0	29859.0	59577.0	56864.0	73162.0	35580.0	37971.0	38542.0	49650.0	31432.0	26189.0	28163.0	48863.0	60740.0	55245.0	36427.0	22372.0	35658.0	21075.0	33052.0	45802.0	21080.0	29310.0	79792.0	50724.0	30263.0	37856.0	38987.0	33807.0	31648.0	31209.0	31301.0	29418.0	36289.0	25055.0	40930.0	70843.0	22795.0	39388.0	66756.0	32081.5	49298.0	58900.0	30651.0	31157.0	35937.0
BRD1	14684.0	37450.0	11156.0	19050.0	32338.0	38504.0	16893.0	29570.0	17175.0	20739.0	9523.0	50404.0	25362.0	23289.0	19769.0	15726.0	13815.0	62691.0	19405.0	11782.0	11378.0	19516.0	22909.0	26324.0	31363.0	26247.0	74217.0	45296.0	48128.0	20404.0	31464.0	11138.0	23816.0	6448.0	17394.0	18673.0	28474.0	16091.0	5693.0	31900.0	14017.0	24118.0	19702.0	22995.0	48310.0	47134.0	9762.0	42808.0	31075.0
BRD2	14409.0	23349.0	23906.0	38949.0	33294.0	23779.0	39110.0	28475.0	23470.0	15130.0	36306.0	47472.0	34401.0	27312.0	14824.0	20863.0	54817.0	38363.0	15356.0	12587.0	12327.0	17729.0	28034.0	21305.0	29666.0	57252.0	64720.0	35821.0	24415.0	46818.0	14385.0	18281.0	20285.0	19893.0	19702.0	31388.0	35708.0	18205.0	12307.0	17569.0	15305.0	58387.0	38278.0	31685.0	23365.0	20869.0	40562.0	27971.0	30487.0
BRD3	16260.0	51206.0	21927.0	31766.0	57496.0	78406.0	31094.0	21245.0	54902.0	53857.0	69081.0	43340.0	5558.0	2928.0	12703.0	12033.0	72113.0	18574.0	35371.0	11286.0	7812.0	16359.0	24171.0	15370.0	18306.0	22593.0	45980.0	17823.0	76477.0	57559.0	13436.0	14531.0	18411.0	15025.0	5584.0	30148.0	62655.0	6751.0	13759.0	70657.0	14563.0	69053.0	59289.0	23168.0	82293.0	36553.0	16664.0	57583.0	35083.0
DNAJA2	73980.0	51993.0	45382.0	30768.0	20515.0	53947.0	74789.0	56003.0	56962.0	42833.0	35592.0	51664.0	47129.0	48664.0	70302.0	47638.0	28258.0	50826.0	54784.0	68292.0	66598.0	47157.0	54677.0	73470.0	36600.0	48135.0	76413.0	59564.0	11228.0	30481.0	34053.0	56885.0	60812.0	43656.0	61810.0	73167.0	21283.0	54565.0	70280.0	72880.0	75157.0	22315.0	26600.0	51542.0	56466.0	45372.0	43867.0	34865.0	41438.0
DNAJA3	24456.0	12550.0	11496.0	20156.0	11779.0	21802.0	19204.0	20824.0	14724.0	17159.0	19216.0	18979.0	9849.0	20091.0	11793.0	13784.0	17875.0	13092.0	17906.0	15666.0	22792.0	9386.0	14138.0	24083.0	12942.0	10336.0	16599.0	17530.0	10689.0	15053.0	11820.0	23692.0	11662.0	23757.0	16844.0	15211.0	18082.0	9911.0	26328.0	13110.0	21954.0	26237.0	26430.0	17519.0	13021.0	20705.0	9160.0	17153.0	16681.0
PTPN18	66601.0	27968.0	67101.0	75720.0	31618.0	6108.0	21415.0	11021.0	27549.0	14213.0	25703.0	16018.0	79037.0	68654.0	23568.0	64184.0	30577.0	10182.0	43798.0	43195.0	43321.0	60162.0	69692.0	45610.0	46054.0	62589.0	12705.0	47553.0	16284.0	44498.0	27454.0	20203.0	65751.0	67136.0	43802.0	45645.0	21104.0	68725.0	71123.0	20400.0	48858.0	13925.0	26721.0	46103.0	34329.0	16136.0	59431.0	25176.0	57830.0
DNAJA4	80255.0	70792.0	72268.0	83194.0	5101.0	4105.0	17640.0	3953.0	10211.0	24812.0	71741.0	4004.0	23433.0	32712.0	24375.0	47293.0	12496.0	83310.0	78801.0	63865.0	12843.0	71846.0	48407.0	41667.0	81260.0	15132.0	16745.0	52769.0	46627.0	41690.0	5551.0	29165.0	75156.0	51950.0	70164.0	69327.0	45414.0	67611.0	74782.0	2570.0	76502.0	15794.0	11299.0	77685.0	3773.0	55734.0	48728.0	77941.0	46170.0
PTPN13	80033.0	76099.0	77332.0	83773.0	84681.0	78682.0	82808.0	77882.0	84434.0	78594.0	83856.0	78089.0	85109.0	82789.0	85098.0	83655.0	83900.0	79648.0	83045.0	75071.0	83470.0	81558.0	84765.0	82911.0	81524.0	82864.0	87037.0	84418.0	87297.0	85671.0	82203.0	46791.0	79458.0	77534.0	79460.0	77856.0	81524.0	83116.0	49038.0	83138.0	80425.0	84200.0	85578.0	79075.0	83396.0	80719.0	77550.0	85321.0	86011.0
PTPN11	62620.0	49903.0	27323.0	18461.0	78511.0	46605.0	68053.0	41922.0	47630.0	60832.0	73561.0	65310.0	15381.0	33914.0	78399.0	36527.0	28030.0	67381.0	61368.0	8685.0	72877.0	8201.0	69308.0	77967.0	56026.0	56888.0	53857.0	80092.0	75806.0	46148.0	77417.0	13840.0	62916.0	12846.0	51869.0	55846.0	77499.0	41790.0	12637.0	32659.0	49061.0	42419.0	13860.0	35326.0	38015.0	72176.0	34048.0	79858.0	65260.0
PTPN14	19733.0	2505.0	7856.0	4552.0	7178.0	2173.0	4153.0	1876.0	5022.0	3742.0	2377.0	13939.0	27890.0	15741.0	64057.0	6921.0	46532.0	15086.0	5660.0	1768.0	7763.0	40083.0	6455.0	2705.0	1721.0	15263.0	3798.0	18387.0	3136.0	65563.0	3251.0	12305.0	2981.0	16894.0	4842.0	2646.0	9173.0	3873.0	7650.0	3510.0	8361.0	6528.0	4315.0	22002.0	2323.0	3567.0	15232.0	6058.0	36529.0
GALR3	49086.0	76249.0	80914.0	63885.0	32725.0	17489.0	45877.0	39263.0	43951.0	21267.0	19683.0	19064.0	83236.0	58767.0	20131.0	78893.0	83597.0	63222.0	71179.0	77705.0	63291.0	81704.0	78022.0	60974.0	84428.0	69900.0	40758.0	27736.0	30457.0	19855.0	61242.0	70209.0	68304.0	80551.0	72311.0	56329.0	62638.0	71626.0	79838.0	58568.0	69556.0	79948.0	67634.0	63508.0	27453.0	24066.0	55073.0	51056.0	74283.0
GALR2	48270.0	59859.0	53816.0	64517.0	65072.0	53414.0	57855.0	49866.0	56989.0	46173.0	55688.0	65467.0	50412.0	59881.0	51464.0	59754.0	67228.0	59330.0	44322.0	52303.0	55652.0	53254.0	60561.0	50079.0	68616.0	52267.0	79285.0	54872.0	66572.0	33869.0	46986.0	59363.0	27135.0	73305.0	45747.0	31998.0	41259.0	31395.0	53569.0	78192.0	53831.0	75926.0	54034.0	48199.0	58387.0	49255.0	64575.0	77380.0	74037.0
GALR1	88973.0	88835.0	84569.0	88797.0	88930.0	88635.0	88501.0	85551.0	88767.0	87086.0	88459.0	89045.0	74575.0	87820.0	88809.0	88711.0	88967.0	88773.0	87843.0	87551.0	86327.0	66885.0	86148.0	72137.0	84944.0	88716.0	89153.0	89024.0	89020.0	86997.0	84191.0	86884.0	85711.0	88981.0	88150.0	29735.0	87875.0	67911.0	27995.0	89098.0	88396.0	88672.0	88450.0	87940.0	89045.0	28396.0	72182.0	89121.0	88993.0
AKT3	63494.0	66485.0	72150.0	71514.0	46299.0	77844.0	76337.0	85162.0	28173.0	76143.0	67112.0	68273.0	76014.0	61940.0	43479.0	59906.0	62992.0	72628.0	72609.0	71672.0	67768.0	78160.0	66546.0	75878.0	74810.0	69916.0	76178.0	35063.0	80710.0	60895.0	84468.0	52907.0	76392.0	63740.0	64264.0	68410.0	63642.0	65359.0	37330.0	80482.0	69735.0	65771.0	79026.0	58649.0	81350.0	87982.0	58937.0	69805.0	55357.0
LYAR	5643.0	8439.0	12817.0	7263.0	8811.0	10861.0	13507.0	6056.0	6933.0	7984.0	4448.0	9258.0	13808.0	11303.0	5115.0	8653.0	14307.0	14082.0	4962.0	4260.0	5909.0	17048.0	5241.0	7899.0	9197.0	11058.0	7646.0	5723.0	14330.0	11214.0	10246.0	7876.0	6159.0	6857.0	4493.0	6695.0	10381.0	7158.0	7688.0	10946.0	6623.0	10854.0	15651.0	8305.0	14467.0	5607.0	16065.0	6860.0	7463.0
CH25H	87683.0	76573.0	85205.0	78690.0	85552.0	87127.0	59995.0	22469.0	76529.0	48617.0	85828.0	88270.0	86145.0	87427.0	80758.0	87984.0	69614.0	87761.0	87466.0	87943.0	86641.0	88560.0	87715.0	87546.0	64269.0	87929.0	7846.0	86627.0	80806.0	85187.0	86912.0	86393.0	87384.0	88735.0	88792.0	86783.0	83697.0	88524.0	11125.0	13706.0	85694.0	80876.0	36788.0	87269.0	87373.0	84896.0	88671.0	88589.0	88566.0
CSF2RB	30959.0	18837.0	39977.0	38120.0	19301.0	45932.0	26027.0	35882.0	41495.0	31149.0	37849.0	22292.0	26432.0	27052.0	32321.0	25331.0	14881.0	27442.0	20767.0	27462.0	21392.0	39459.0	24983.0	37647.0	31505.0	48947.0	53714.0	27766.0	16395.0	18513.0	41822.0	27858.0	34552.0	34902.0	24682.0	43169.0	23240.0	48027.0	19980.0	15337.0	26905.0	24580.0	21292.0	30290.0	35379.0	23650.0	46033.0	23572.0	23332.0
MRPL24	47207.0	54004.0	62216.0	64782.0	61216.0	40750.0	66869.0	57121.0	50476.0	69699.0	56016.0	55673.0	41072.0	67411.0	23597.0	60938.0	33472.0	31198.0	46524.0	57613.0	34816.0	57213.0	40005.0	58102.0	39882.0	35408.0	38309.0	31027.0	61684.0	43679.0	55526.0	49578.0	42988.0	67854.0	52314.0	59299.0	29454.0	57309.0	73306.0	64703.0	56479.0	38061.0	64868.0	58003.0	37680.0	35334.0	61206.0	27214.0	41118.0
MRPL21	35081.0	75887.0	74530.0	34360.0	39391.0	22619.0	36476.0	77198.0	37098.0	25061.0	11734.0	51682.0	68875.0	51945.0	17150.0	75695.0	24455.0	55354.0	51077.0	59387.0	65719.0	63881.0	32268.0	53817.0	35663.0	15904.0	25225.0	46994.0	19003.0	21527.0	59021.0	79437.0	55285.0	61967.0	61250.0	55510.0	35447.0	38799.0	37868.0	83304.0	45891.0	40476.0	26400.0	40685.0	54564.0	53723.0	55590.0	28680.0	53031.0
MRPL23	52223.0	43299.0	42929.0	33318.0	31860.0	26176.0	25820.0	18921.0	37101.0	63946.0	41981.0	50519.0	40078.0	39147.0	43396.0	42938.0	30124.0	30796.0	20732.0	39987.0	72043.0	31430.0	33530.0	21824.0	33717.0	26342.0	40009.0	42387.0	53768.0	29512.0	31531.0	45855.0	43352.0	36062.0	53986.0	31945.0	30619.0	53764.0	38020.0	24182.0	39077.0	25820.0	30123.0	38620.0	24988.0	53952.0	34088.0	55976.0	57087.0
MRPL22	26949.0	51991.0	65358.0	67110.0	25812.0	26472.0	11294.0	25639.0	30158.0	32855.0	19944.0	41959.0	62191.0	33552.0	10560.0	56832.0	38281.0	53216.0	35184.0	52131.0	62080.0	69013.0	20836.0	29398.0	39163.0	32737.0	15583.0	26460.0	46633.0	38185.0	19992.0	69555.0	26437.0	71028.0	39313.0	43468.0	22919.0	22104.0	66727.0	60325.0	39000.0	22990.0	76191.0	33908.0	29442.0	31682.0	50872.0	28127.0	32456.0
GAB2	61663.0	60254.0	60686.0	38639.0	71870.0	67479.0	68626.0	72629.0	74072.0	68461.0	68194.0	66829.0	69450.0	64263.0	62623.0	61906.0	65129.0	54400.0	70732.0	44732.0	72992.0	46576.0	71747.0	59029.0	61960.0	73186.0	50529.0	64629.0	57983.0	66155.0	74025.0	60463.0	73820.0	46102.0	58821.0	40992.0	69658.0	69888.0	33160.0	79467.0	61986.0	71132.0	46208.0	67752.0	61600.0	62160.0	76759.0	75804.0	59200.0
GAB3	78096.0	74563.0	74768.0	21059.0	82497.0	35845.0	42080.0	12379.0	75746.0	28010.0	74132.0	74505.0	78473.0	69343.0	70670.0	72690.0	50127.0	57981.0	70656.0	69056.0	64842.0	68158.0	78454.0	63945.0	84928.0	77893.0	30685.0	77699.0	43384.0	83030.0	43349.0	76726.0	76691.0	80539.0	74201.0	52487.0	54748.0	77678.0	80980.0	9488.0	67374.0	37480.0	17968.0	57651.0	49187.0	68077.0	53535.0	54885.0	76014.0
GAB1	85273.0	84893.0	74360.0	82643.0	87427.0	87863.0	86929.0	87603.0	86860.0	81428.0	85048.0	87023.0	64509.0	82886.0	87397.0	85111.0	87605.0	85753.0	84268.0	82360.0	80944.0	55462.0	85304.0	83919.0	79762.0	78322.0	87774.0	86938.0	86738.0	85221.0	85687.0	83663.0	82033.0	76214.0	84483.0	85084.0	86529.0	78213.0	79354.0	87309.0	82717.0	86291.0	87774.0	77174.0	85051.0	85076.0	82301.0	85944.0	83252.0
HABP4	84532.0	84761.0	82096.0	84604.0	80594.0	81777.0	83170.0	77498.0	84630.0	79024.0	81661.0	82259.0	63941.0	83293.0	85425.0	84140.0	73244.0	84349.0	84482.0	75119.0	85523.0	80848.0	82689.0	85307.0	84639.0	81339.0	83882.0	82921.0	84796.0	79841.0	86426.0	81410.0	84097.0	80490.0	83407.0	80201.0	80012.0	76106.0	73474.0	86620.0	83778.0	81204.0	71431.0	81964.0	83079.0	79092.0	84201.0	85817.0	83095.0
DMRTB1	41011.0	42547.0	49875.0	48910.0	45574.0	49262.0	43697.0	49742.0	42243.0	37441.0	44521.0	49769.0	45579.0	44873.0	39204.0	40809.0	61047.0	50606.0	38179.0	41195.0	37281.0	39754.0	52378.0	45145.0	59389.0	49856.0	56397.0	39803.0	52870.0	35964.0	46571.0	39483.0	36371.0	58566.0	35310.0	54400.0	43476.0	46445.0	56241.0	58132.0	31489.0	54629.0	32953.0	53973.0	62068.0	41177.0	54888.0	31736.0	33350.0
NPTX2	88433.0	82965.0	69678.0	12359.0	78058.0	85628.0	494.0	3865.0	46454.0	87867.0	88957.0	89081.0	20408.0	78662.0	88812.0	8337.0	2586.0	82953.0	84575.0	75237.0	72280.0	85352.0	87075.0	34459.0	89090.0	85751.0	1716.0	88365.0	78438.0	37736.0	7729.0	77619.0	88148.0	84573.0	85416.0	83010.0	71313.0	81785.0	89057.0	14267.0	78553.0	76779.0	29640.0	87053.0	25233.0	49207.0	75266.0	84707.0	73525.0
NPTX1	6349.0	4989.0	1471.0	2414.0	2297.0	7132.0	2177.0	3456.0	29065.0	10231.0	3603.0	72995.0	1511.0	1734.0	12017.0	4272.0	13958.0	5504.0	6261.0	3059.0	1933.0	3561.0	2900.0	7087.0	80388.0	4328.0	1577.0	10452.0	2979.0	74375.0	2902.0	6842.0	27595.0	5007.0	14039.0	1632.0	20322.0	2141.0	1080.0	6125.0	14007.0	3986.0	1959.0	69989.0	3235.0	2849.0	2247.0	3823.0	5592.0
NDRG1	2769.0	2079.0	17161.0	19667.0	4709.0	2880.0	11607.0	1517.0	2074.0	8488.0	3792.0	4518.0	18597.0	63168.0	80967.0	20206.0	77202.0	7087.0	55593.0	1604.0	1108.0	14791.0	48582.0	3611.0	66853.0	15413.0	3562.0	36717.0	4404.0	78355.0	1774.0	18686.0	5498.0	6949.0	18728.0	11092.0	5189.0	56231.0	2312.0	2740.0	16041.0	8203.0	24201.0	76870.0	3959.0	2141.0	81376.0	78219.0	66961.0
NDRG2	85518.0	86507.0	85599.0	86071.0	86956.0	86059.0	87586.0	85094.0	87621.0	81519.0	87003.0	86609.0	7554.0	62479.0	83505.0	86034.0	82928.0	85084.0	86785.0	84977.0	82407.0	30233.0	87375.0	88792.0	85634.0	72728.0	85542.0	81960.0	68052.0	79211.0	88539.0	86572.0	85794.0	76824.0	86984.0	66604.0	77859.0	84191.0	88197.0	86019.0	88352.0	87639.0	83851.0	80754.0	56452.0	86783.0	53340.0	83916.0	79419.0
NDRG3	25529.0	51835.0	28423.0	19540.0	42747.0	39183.0	38940.0	80993.0	64724.0	35722.0	39745.0	71545.0	14315.0	18048.0	39473.0	32247.0	42490.0	31954.0	32178.0	33642.0	64623.0	20335.0	41882.0	30261.0	28469.0	28733.0	70399.0	40423.0	28863.0	17394.0	33894.0	35457.0	38570.0	33637.0	29512.0	13826.0	22062.0	14447.0	67924.0	78117.0	50836.0	69191.0	62294.0	40312.0	58412.0	24988.0	26480.0	42652.0	20364.0
NDRG4	88915.0	88827.0	88302.0	88885.0	88009.0	88325.0	88775.0	88253.0	88531.0	88771.0	88777.0	88547.0	86063.0	88555.0	88366.0	88586.0	88329.0	88708.0	88934.0	88530.0	89109.0	86437.0	88823.0	88727.0	88845.0	88376.0	88657.0	88038.0	88007.0	87953.0	88752.0	88457.0	88751.0	88832.0	88615.0	88108.0	88707.0	88373.0	89020.0	87918.0	88567.0	88942.0	88643.0	88788.0	88475.0	88680.0	86892.0	88623.0	88643.0
ZSCAN2	8374.0	15433.0	17582.0	18630.0	9046.0	22819.0	16085.0	31758.0	18450.0	13575.0	14516.0	52840.0	14208.0	12544.0	17783.0	15899.0	12821.0	14769.0	16990.0	20767.0	13846.0	19212.0	10607.0	21960.0	27820.0	9658.0	30922.0	14067.0	6621.0	6033.0	34935.0	32490.0	23849.0	20313.0	17378.0	16292.0	10045.0	12542.0	10839.0	50324.0	23888.0	12336.0	62121.0	11536.0	69245.0	14236.0	29682.0	18063.0	8747.0
CHD1L	11332.0	15860.0	15958.0	19578.0	16044.0	9683.0	9692.0	20959.0	18754.0	11639.0	12571.0	34880.0	23932.0	14215.0	9719.0	16629.0	21061.0	15863.0	23929.0	6123.0	15995.0	25215.0	15759.0	20541.0	34279.0	25691.0	28198.0	37360.0	13930.0	17374.0	18377.0	8504.0	11251.0	27207.0	9052.0	17331.0	12131.0	17211.0	22019.0	11591.0	12983.0	17316.0	9750.0	19016.0	24415.0	11937.0	33293.0	30886.0	14447.0
UBR2	55360.0	56256.0	46065.0	50506.0	74279.0	72092.0	69596.0	46931.0	61936.0	66274.0	73365.0	70528.0	45627.0	53883.0	59139.0	40207.0	59512.0	60640.0	56333.0	40310.0	45683.0	36629.0	64192.0	69262.0	74348.0	65264.0	78833.0	70040.0	70861.0	70234.0	66757.0	20887.0	50207.0	31493.0	60694.0	64646.0	66310.0	62720.0	43684.0	56413.0	48743.0	64464.0	67774.0	50291.0	52516.5	69058.0	48074.0	69912.0	59342.0
HOXA6	52843.0	55748.0	53766.0	44033.0	52008.0	47114.0	34870.0	44406.0	45754.0	39977.0	38176.0	47098.0	51262.0	46567.0	50992.0	46462.0	45445.0	40267.0	37103.0	44341.0	53635.0	47341.0	51087.0	48552.0	45796.0	55905.0	38042.0	42408.0	30789.0	51456.0	30772.0	51854.0	45984.0	57024.0	47677.0	47296.0	60628.0	33287.0	49448.0	50807.0	42530.0	69310.0	59583.0	42762.0	41223.0	59256.0	57222.0	49685.0	49143.0
HOXA5	74330.0	81511.0	79071.0	57132.0	84629.0	58421.0	7669.0	86526.0	15265.0	78664.0	80799.0	63951.0	51633.0	77128.0	82632.0	35626.0	77722.0	37135.0	18895.0	63767.0	85921.0	23671.0	62066.0	14159.0	12513.0	79865.0	4836.0	73792.0	3920.0	85393.0	11473.0	83042.0	83777.0	48552.0	47444.0	87395.0	83956.0	59121.0	18059.0	67595.0	10129.0	84765.0	85680.0	74790.0	75227.0	82867.0	44524.0	78905.0	82042.0
DNAJB13	30875.0	39118.0	33248.0	38732.0	36157.0	29844.0	35128.0	33352.0	30676.0	40029.0	35924.0	32838.0	39114.0	30860.0	22482.0	36511.0	33140.0	36569.0	27592.0	35322.0	32082.0	38993.0	32446.0	30582.0	52705.0	43486.0	34796.0	31927.0	43988.0	41801.0	41888.0	50664.0	19980.0	49158.0	36668.0	22770.0	29998.0	37513.0	37448.0	29575.0	20498.0	50994.0	33693.0	28394.0	32806.0	51154.0	37479.0	30772.0	28279.0
DNAJB12	59680.0	36531.0	55097.0	23693.0	37889.0	43642.0	58665.0	53708.0	45140.0	68166.0	38829.0	35734.0	57463.0	42559.0	35721.0	54994.0	35823.0	19741.0	71551.0	62606.0	72501.0	81099.0	57907.0	65683.0	33571.0	38467.0	61764.0	20214.0	19383.0	21024.0	56201.0	52758.0	68096.0	74027.0	52862.0	62426.0	17897.0	68058.0	55980.0	80772.0	73191.0	27279.0	41565.0	74777.0	65799.0	53512.0	73555.0	42029.0	26346.0
VIL1	6981.0	6921.0	8120.0	8544.0	7541.0	14203.0	18168.0	16110.0	12758.0	11771.0	12456.0	6954.0	10251.0	10156.0	10553.0	7742.0	5909.0	6663.0	6505.0	9803.0	6463.0	6339.0	8695.0	11236.0	9581.0	6475.0	9912.0	7805.0	5480.0	5089.0	16061.0	7623.0	7171.0	13447.5	12629.0	8503.0	7462.0	9662.0	14952.0	13353.0	10849.0	7828.0	6837.0	12413.0	5614.0	5484.0	10495.0	5713.0	4658.0
RNF133	63549.0	38947.0	48811.0	56053.0	59691.0	59749.0	38442.0	40618.0	50086.0	33246.0	50011.0	38434.0	62562.0	28500.0	26806.0	34528.0	24048.0	52915.0	40291.0	31648.0	26922.0	42306.0	33169.0	42075.0	64107.0	50733.0	66616.0	59419.0	53678.0	38154.0	46774.0	32481.0	29101.0	43401.0	59079.0	48609.0	46629.0	19374.0	39696.0	40597.0	48173.0	29494.0	44557.0	14941.0	32259.0	38841.0	55605.0	60129.0	33302.0
MSMB	1567.0	1831.0	2088.0	2516.0	1704.0	1522.0	1999.0	1753.0	1430.0	1156.0	1277.0	1824.0	3149.0	1329.0	2126.0	1308.0	941.0	2198.0	1231.0	886.0	2312.0	2143.0	2170.0	2309.0	3026.0	1140.0	2003.0	7806.0	1834.0	1287.0	5951.0	829.0	985.0	1218.0	1178.0	2762.0	994.0	1449.0	1701.0	3971.0	2244.0	1509.0	1116.0	1182.0	1380.0	1359.0	2642.0	1886.0	1523.0
HLA-DQB2	88578.0	88456.0	88900.0	87751.0	88198.0	88470.0	86440.0	87818.0	88466.0	88702.0	88551.0	87363.0	88958.0	88934.0	88731.0	88334.0	85734.0	87426.0	88530.0	88737.0	88566.0	88967.0	88884.0	87992.0	88420.0	88959.0	87237.0	88300.0	88520.0	88935.0	86172.0	88510.0	89033.0	88384.0	88743.0	88645.0	87481.0	88918.0	88907.0	87065.0	86845.0	87232.0	88287.0	88509.0	88724.0	88103.0	88902.0	88461.0	88488.0
RNF138	17386.0	23986.0	3194.0	10203.0	14867.0	16356.0	5898.0	28409.0	11618.0	11991.0	10927.0	40989.0	6461.0	3010.0	23359.0	7463.0	13339.0	23445.0	14467.0	47379.0	5582.0	8219.0	3746.0	11764.0	3394.0	6796.0	35199.0	28072.0	26457.0	12184.0	5930.0	32803.0	9663.0	4799.0	8299.0	11180.0	7039.0	8727.0	5590.0	37592.0	8681.0	5458.0	10633.0	3437.0	14387.0	21495.0	7508.0	4446.0	12386.0
RNF139	29077.0	75971.0	69674.0	75123.0	58533.0	71256.0	47407.0	74712.0	51861.0	19991.0	44459.0	49967.0	71294.0	40885.0	70198.0	76351.0	49720.0	74647.0	67380.0	74856.0	47610.0	81801.0	68028.0	71120.0	60121.0	38892.0	57312.0	65060.0	56353.0	75402.0	58100.0	77655.0	47008.0	42073.0	65034.0	72055.0	67068.0	68875.0	69022.0	81118.0	58282.0	47782.0	61879.0	57303.0	80501.0	66556.0	41268.0	55641.0	55097.0
ENOSF1	4912.0	2507.0	3813.0	7072.0	1391.0	2205.0	5162.0	14697.0	7631.0	4838.0	13175.0	20193.0	4857.0	2151.0	2111.0	1580.0	4149.0	2711.0	6993.0	26701.0	73613.0	3567.0	8052.0	1289.0	3034.0	4874.0	4736.0	8716.0	3967.0	1821.0	1745.0	19121.0	2146.0	39942.0	3159.0	1027.0	11498.0	6210.0	5965.0	6499.0	8285.0	4737.0	4461.0	2098.0	5431.0	6678.0	4077.0	3476.0	9207.0
HOXA2	75065.0	84305.0	82135.0	65439.0	82520.0	79680.0	58250.0	75343.0	72192.0	61686.0	70625.0	77005.0	71768.0	80656.0	73641.0	73059.0	79676.0	86764.0	72844.0	70940.0	86778.0	80338.0	71029.0	67129.0	74848.0	64972.0	46282.0	74735.0	24618.0	69206.0	52131.0	88011.0	85071.0	74579.0	68735.0	87589.0	74477.0	72913.0	70914.0	67802.0	56395.0	86620.0	87018.0	85555.0	67378.0	87092.0	37988.0	80368.0	81980.0
CLNS1A	12314.0	61449.0	61923.0	19352.0	61184.0	45073.0	39037.0	71960.0	41551.0	15142.0	37145.0	54130.0	36216.0	20016.0	24801.0	65366.0	36354.0	64104.0	49405.0	23408.0	27382.0	24988.0	46329.0	61768.0	36182.0	32505.0	19920.0	42892.0	32424.0	18444.0	67044.0	47154.0	35435.0	20706.0	52778.0	46176.0	28798.0	39040.0	28381.0	76536.0	53872.0	39350.0	20458.0	30970.0	34986.0	29156.0	46093.0	36875.0	25065.0
HOXA1	36582.0	34606.0	41164.0	19786.0	67846.0	31280.0	40725.0	33156.0	42019.0	23215.0	22316.0	19543.0	40408.0	33265.0	51769.0	22710.0	30795.0	32948.0	21365.0	59862.0	26664.0	34318.0	27212.0	56231.0	22606.0	26382.0	20586.0	17564.0	16457.0	33156.0	28632.0	45034.0	45357.0	43683.0	43772.0	48125.0	42936.0	37260.0	44655.0	38058.0	33794.0	31878.0	53541.0	35544.0	40748.0	68677.0	53728.0	34167.0	32904.0
NOSIP	40895.0	61060.0	51862.0	44249.0	28167.0	60322.0	62951.0	56791.0	65188.0	64517.0	24555.0	18932.0	30956.0	15996.0	45010.0	73456.0	61078.0	28219.0	44831.0	69635.0	67130.0	42556.0	34234.0	22642.0	31280.0	25175.0	37498.0	20284.0	27770.0	19970.0	40461.0	70383.0	40055.0	57606.0	41812.0	37436.0	51485.0	40539.0	68153.0	57117.0	62912.0	66374.0	33224.0	48059.0	65506.0	69746.0	54597.0	45973.0	30039.0
VILL	66995.0	25037.0	18913.0	53134.0	68133.0	11374.0	76868.0	10202.0	71504.0	69834.0	69913.0	65774.0	10134.0	62189.0	46663.0	36315.0	15513.0	25660.0	41884.0	42269.0	75691.0	15393.0	45194.0	28007.0	31672.0	27127.0	27317.0	18332.0	27034.0	18654.0	15134.0	10812.0	45376.0	44984.0	65689.0	70386.0	45851.0	80973.0	86797.0	3525.0	73744.0	31402.0	57824.0	65083.0	11560.0	24589.0	48158.0	16298.0	44487.0
ZNF581	28000.0	15070.0	25856.0	22672.0	28037.0	32467.0	36168.0	26108.0	65633.0	63020.0	15590.0	10528.0	33233.0	12162.0	65729.0	33266.0	38282.0	19938.0	25602.0	29215.0	12010.0	22676.0	20556.0	11795.0	11537.0	17472.0	15474.0	12593.0	11528.0	19101.0	69179.0	28768.0	23290.0	22247.0	32606.0	12308.0	43967.0	18994.0	32578.0	24730.0	41294.0	33025.0	10503.0	33641.0	53670.0	28935.0	37016.0	22312.0	13340.0
ZNF580	76450.0	57515.0	29961.0	35396.0	79831.0	77857.0	83297.0	82901.0	83363.0	82468.0	79870.0	61274.0	28125.0	45726.0	85303.0	60607.0	54547.0	41788.0	74807.0	72837.0	35142.0	27601.0	59262.0	72076.0	31499.0	48594.0	74216.0	59218.0	64291.0	57190.0	83917.0	76306.0	72065.0	52829.0	63968.0	59293.0	79578.0	56883.0	67338.0	43026.0	71751.0	80108.0	51175.0	72777.0	80945.0	75935.0	59620.0	72694.0	72250.0
ZNF583	69789.0	70251.0	54323.0	71948.0	76894.0	68201.0	68851.0	84645.0	76501.0	74680.0	70829.0	59848.0	58563.0	56707.0	74799.0	64041.0	79643.0	72838.0	73852.0	79418.0	76532.0	66249.0	66369.0	74599.0	50727.0	75116.0	72074.0	80130.0	72296.0	72881.0	54264.0	78794.0	68068.0	51189.0	69820.0	64013.0	79225.0	54787.0	72582.0	71357.0	71791.0	74774.0	70243.0	59920.0	81183.0	77886.0	80925.0	75659.0	70747.0
TIPARP	79848.0	80878.0	85355.0	85237.0	71331.0	57938.0	55056.0	38692.0	76853.0	16203.0	71735.0	72056.0	86538.0	81635.0	82748.0	84358.0	69246.0	81471.0	80946.0	75835.0	83984.0	85850.0	79602.0	48371.0	61748.0	82596.0	9193.0	82220.0	77005.0	79849.0	74675.0	76126.0	68309.0	77101.0	85476.0	78609.0	83646.0	86694.0	34414.0	61269.0	81057.0	78604.0	69805.0	86230.0	63529.0	80552.0	84538.0	84562.0	81631.0
ZNF584	38012.0	57109.0	35459.0	72550.0	77124.0	57939.0	68666.0	79869.0	81719.0	74745.0	62112.0	49556.0	64957.0	25473.0	81983.0	71600.0	77799.0	71395.0	57758.0	79509.0	64310.0	55442.0	61058.0	35048.0	45789.0	65844.0	30175.0	64627.0	62205.0	72423.0	76169.0	62700.0	47787.0	76884.0	60369.0	71531.0	69123.0	51384.0	75996.0	67114.0	74348.0	56817.0	45215.0	49984.0	78609.0	75192.0	74710.0	51415.0	43172.0
ZNF587	13118.0	28743.0	25701.0	36387.0	44932.0	24832.0	36152.0	32549.0	47626.0	29288.0	39835.0	7987.0	31443.0	6562.0	30896.0	46686.0	76645.0	22834.0	10895.0	11937.0	17367.0	15804.0	37358.0	6284.0	34796.0	66234.0	46454.0	13450.0	44367.0	51704.0	55465.0	11947.0	14921.0	16903.0	15082.0	10162.0	72450.0	9888.0	39731.0	6280.0	15916.0	63863.0	23203.0	14776.0	34204.0	37220.0	18230.0	47940.0	25377.0
HAPLN4	59382.0	57394.0	64593.0	61573.0	60018.0	50893.0	59050.0	44222.0	57999.0	58987.0	59217.0	57440.0	70104.0	63803.0	64658.0	67181.0	65752.0	58063.0	56716.0	64790.0	51481.0	62589.0	63960.0	59418.0	66013.0	60505.0	61362.0	55680.0	42340.0	35677.0	73005.0	62403.0	61619.0	71591.0	57470.0	60828.0	48635.0	74521.0	65115.0	45229.0	51599.0	64557.0	48927.0	61949.0	65491.0	59650.0	53939.0	49629.0	51475.0
BCL9L	13919.0	7977.0	9235.0	10723.5	16008.0	19053.0	33390.0	20508.0	19387.0	22824.5	18884.0	16688.0	12455.0	24321.0	23459.0	7953.0	13026.0	9923.0	21651.0	15434.0	11256.0	15992.0	12491.0	15537.0	12314.0	17210.0	17067.0	16296.0	11644.0	12503.0	26254.0	14679.0	13972.0	16240.0	16670.0	10705.0	15254.0	11372.0	13514.0	18716.0	9433.0	29280.0	28429.0	20559.0	16117.0	12351.0	21544.0	14701.0	13502.0
COL4A6	23934.0	30420.0	34569.0	26973.0	22282.0	13334.0	20816.0	13400.0	23701.0	19804.0	24516.0	21162.0	42259.0	24286.0	22931.0	43188.0	15522.0	33070.0	20265.0	25813.0	26913.0	45770.0	37806.0	37415.0	37955.0	26080.0	26629.0	40281.0	17707.0	25894.0	27449.0	19592.0	22183.0	40188.0	27076.5	27726.0	26887.0	39821.0	31463.0	17900.0	28286.0	21381.0	75523.0	17581.0	18990.0	29626.0	27042.0	15943.0	62672.0
LSM12	21268.0	14999.0	15663.0	22522.0	50045.0	53692.0	50824.0	65932.0	48472.0	70216.0	30873.0	48838.0	16233.0	43777.0	44609.0	25996.0	36887.0	22591.0	29902.5	31117.0	30664.0	20194.0	22903.0	31360.0	16929.0	35397.0	30120.0	31467.0	20427.0	29068.0	36113.0	35629.0	30811.0	43528.0	29656.0	38744.0	23050.0	24750.0	26186.0	37492.0	37628.0	37601.0	52050.0	52042.0	41552.0	27892.0	71637.0	29003.0	17674.0
PSD	77754.0	72364.0	50135.0	73896.0	38044.0	71908.0	68544.0	72416.0	29662.0	81219.0	72779.0	79403.0	37587.0	56166.0	42075.0	44848.0	36515.0	70767.0	78086.0	57596.0	40775.0	38683.0	56769.0	75082.0	78868.0	48920.0	75210.0	34418.0	69918.0	34292.0	65234.0	77609.0	76006.0	49874.0	68007.0	26581.0	67109.0	73848.0	49115.0	76666.0	77671.0	68549.0	37509.0	85526.0	46584.0	66206.0	45881.0	58025.0	65952.0
CAMKK2	37392.0	46922.0	24693.0	22041.0	32674.0	20949.0	47030.0	70897.0	43746.0	73432.0	32194.0	30710.0	41093.0	57006.0	23726.0	30888.0	27626.0	36919.0	41274.0	38486.0	28751.0	30701.0	29991.0	26918.0	51295.0	44564.0	51953.0	38627.0	56197.0	11124.0	38509.0	26267.0	71419.0	45463.0	32193.0	24931.0	36356.0	30514.0	34765.0	29218.0	32714.0	61274.0	33735.0	64788.0	60988.0	42447.0	18667.0	46987.0	54057.0
CAMKK1	28513.0	34235.0	37783.0	24077.0	21355.0	32251.0	39054.0	33929.0	35346.0	33542.0	24922.0	39970.0	48248.0	25543.0	32791.0	30923.0	29914.0	23395.0	38102.0	49389.0	24251.0	45997.0	32442.0	39129.0	30277.0	30672.0	22570.0	15948.0	20132.0	26538.0	42826.0	33374.0	44057.0	54520.0	38852.0	39208.0	23428.0	45607.0	50910.0	32978.0	36389.0	30320.0	32427.0	74169.0	55355.0	68015.0	30537.0	30240.0	21994.0
HAPLN3	38304.0	17525.0	22061.0	16293.0	26500.0	43130.0	28167.0	27602.0	30846.0	39187.0	19032.0	15366.0	25869.0	30886.0	48199.0	26014.0	44381.0	14663.0	64833.0	59323.0	36598.0	62498.0	21616.0	19310.0	22845.0	56268.0	33865.0	36867.0	28059.0	24994.0	16586.0	31486.0	49665.0	24890.0	15697.0	61160.0	63563.0	29392.0	13739.0	19786.0	11663.0	68353.0	31979.0	22051.0	15398.0	52904.0	21528.0	18900.0	16493.0
MTRF1L	61133.0	35281.0	25090.0	14897.0	68908.0	65005.0	37650.0	74104.0	22104.0	50945.0	31268.0	78865.0	21391.0	20981.0	38639.0	54039.0	69064.0	40952.0	53709.0	42874.0	47054.0	39889.0	19157.0	33471.0	43221.0	70004.0	59688.0	58942.0	63906.0	64413.0	21034.0	74245.0	32504.0	39972.0	24875.0	11485.0	55606.0	33473.0	42030.0	52060.0	36143.0	29387.0	51099.0	23137.0	74520.0	64956.0	55673.0	19274.0	63363.0
MYO1F	84686.0	75515.0	85265.0	67025.0	81291.0	78862.0	80285.0	64750.0	84208.0	80434.0	82554.0	75114.0	87633.0	86104.0	86393.0	83860.0	82388.0	79634.0	85606.0	83911.0	84883.0	86373.0	85624.0	81629.0	82835.0	87058.0	62801.0	84899.0	83156.0	86155.0	76297.0	69272.0	85581.0	86542.0	85141.0	84169.0	78467.0	86543.0	81098.0	78590.0	80095.0	59235.0	81491.0	84352.0	84307.0	77293.0	85857.0	84767.0	86129.0
MYO1E	18470.0	9725.0	27404.0	19061.0	13506.0	7952.0	8615.0	5200.0	25833.0	8275.0	41335.0	18739.0	28457.0	24673.0	74027.0	22819.0	22077.0	7682.0	10029.0	21142.0	54594.0	44928.0	63277.0	9803.0	5061.0	15554.0	5542.0	53310.0	13799.0	71047.0	7501.0	12735.0	20836.0	13652.0	18038.0	51603.0	17567.0	29137.0	16999.0	13311.0	31573.0	8696.0	4818.0	14028.0	9694.0	14387.0	20482.0	32317.0	20225.0
MYO1C	16647.0	12841.0	22596.0	21250.0	20383.0	18068.0	35548.0	18041.0	28350.0	24823.0	27241.0	12033.0	34535.0	64187.0	26604.0	19039.0	21033.0	10196.0	21989.0	18387.0	13434.0	28311.0	24307.0	15304.0	26269.0	43340.0	19946.0	12769.0	12545.0	25578.0	23698.0	13137.0	25149.0	33876.0	18913.0	33351.0	25730.0	36618.0	25809.0	14204.0	10954.0	28794.0	22784.0	38298.0	22577.0	11770.0	38358.0	42400.0	40729.0
MYO1B	18279.0	8849.0	11112.0	7093.0	7940.0	43268.0	20275.0	15382.0	41518.0	18962.0	57335.0	8603.0	15281.0	59432.0	15465.0	36523.0	4474.0	6957.0	21838.0	18714.0	26621.0	22372.0	22048.0	9313.0	14592.0	73840.0	23991.0	19404.0	13032.0	14049.0	11111.0	25547.0	19850.0	23404.0	6039.0	19686.0	17311.0	19761.0	6962.0	7495.0	12740.0	29603.0	9245.0	9244.0	18783.0	12539.0	4137.0	9409.0	16687.0
MYO1A	9947.0	13825.0	18526.0	8138.0	9186.0	5696.0	11473.0	9592.0	9163.0	12156.0	8628.0	8750.0	17146.0	8767.0	9137.0	11431.0	6371.0	11155.0	8601.0	11916.0	8615.0	12755.0	16944.0	15391.0	28040.0	7144.0	12275.0	19759.0	8356.0	6241.0	21982.0	10772.0	15289.0	18727.0	12823.0	6837.0	4632.0	24360.0	13262.0	9531.0	10615.0	5317.0	2977.0	7616.0	11914.0	7302.0	22744.0	5897.0	9738.0
CHST1	86723.0	82858.0	85316.0	81936.0	76657.0	82958.0	83629.0	79801.0	84639.0	86192.0	83357.0	83812.0	87542.0	86538.0	84506.0	86136.0	75200.0	83441.0	84483.0	85676.0	86998.0	86818.0	86931.0	84882.0	84220.0	83597.0	77276.0	85698.0	75454.0	84649.0	87147.0	82950.0	87029.0	83369.0	86417.0	78767.0	82755.0	85541.0	84405.0	75263.0	87394.0	86687.0	53454.0	87152.0	83682.0	84401.0	81549.0	80779.0	83740.0
LCN6	73048.0	67032.0	68644.0	69912.0	73409.0	80869.0	84058.0	81769.0	83282.0	85864.0	77588.0	69772.0	74495.0	59393.0	71219.0	68718.0	83807.0	70616.0	81827.0	69006.0	69684.0	77336.0	71710.0	63488.0	67985.0	65891.0	83094.0	74127.0	60269.0	69645.0	76691.0	78859.0	72952.0	75048.0	70932.0	84610.0	70792.0	71516.0	73509.0	81102.0	82189.0	64646.0	79137.0	74254.0	45534.0	73190.0	69549.0	75960.0	77338.0
RPL36AL	36755.0	36086.0	55071.0	23777.0	22922.0	16325.0	14233.0	27567.0	23517.0	18761.0	21819.0	46119.0	66323.0	13052.0	17825.0	39354.0	18705.0	36658.0	28717.0	25767.0	50887.0	43653.0	51017.0	33764.0	31489.0	36218.0	15943.0	34221.0	22387.0	57553.0	39206.0	41196.0	41622.0	28842.0	30504.0	12524.0	33756.0	27180.0	14847.0	47271.0	51450.0	17811.0	17046.0	36166.0	36311.0	26736.0	43651.0	46615.0	45905.0
CHMP7	21159.0	11208.0	11622.0	14756.0	29796.0	67382.0	47395.0	75923.0	31561.0	67718.0	27778.0	35501.0	12135.0	48295.0	43017.0	12865.0	45988.0	14619.0	39021.0	30832.0	17276.0	24721.0	15931.0	32237.0	12127.0	21022.0	38172.0	14354.0	25349.0	52626.0	26988.0	38266.0	17918.0	19630.0	30334.0	33348.0	15368.0	28481.0	23669.0	71451.0	20517.0	28497.0	64896.0	51556.0	73777.0	34575.0	27839.0	30189.0	18410.0
CHMP6	69464.0	73969.0	59058.0	51951.0	76827.0	73224.0	81439.0	69959.0	75943.0	78639.0	73896.0	47382.0	34854.0	78899.0	80162.0	71123.0	66857.0	43228.0	81173.0	75915.0	59886.0	36794.0	70181.0	74231.0	31860.0	72115.0	64595.0	57476.0	51973.0	35891.0	70718.0	77807.0	72166.0	77138.0	74647.0	68017.0	72252.0	74594.0	66633.0	79255.0	69561.0	71657.0	76693.0	68648.0	78777.0	26424.0	69319.0	70860.0	78186.0
BCR	69806.0	71724.0	53516.0	22988.0	79293.0	64432.0	85120.0	81964.0	82545.0	71134.0	40055.5	73607.0	77652.0	76726.0	79614.0	62319.0	39148.0	76573.0	63685.0	35278.0	64783.0	49808.0	81998.0	80781.0	66637.0	73630.0	79061.0	70086.0	66698.0	25074.0	86270.0	40496.0	74206.0	62693.0	58499.0	36069.0	64262.0	75465.0	73169.0	73861.0	77750.0	81260.0	20958.0	80547.0	70211.0	65904.0	40865.0	56203.0	67216.0
PGBD4	27132.0	38795.0	67518.0	72745.0	43925.0	81023.0	64555.0	80094.0	34553.0	27613.0	59269.0	31831.0	59186.0	17150.0	25354.0	46804.0	67380.0	61016.0	39042.0	46898.0	36016.0	43640.0	69836.0	34960.0	76261.0	29150.0	70121.0	11131.0	64071.0	71978.0	75241.0	53538.0	46580.0	37550.0	51874.0	57442.0	64516.0	23730.0	46734.0	77765.0	56234.0	53190.0	81591.0	49537.0	59566.0	46816.0	29917.0	69127.0	19451.0
PGBD5	80266.0	81911.0	75829.0	86678.0	44001.0	76279.0	50384.0	31318.0	27237.0	78128.0	79244.0	88553.0	86534.0	74707.0	6222.0	73543.0	48217.0	78355.0	78024.0	69424.0	82204.0	67569.0	79405.0	60010.0	84767.0	72567.0	28311.0	74702.0	82414.0	80879.0	24927.0	78804.0	83191.0	85808.0	78946.0	47244.0	57536.0	78288.0	83864.0	58656.0	84280.0	76804.0	55612.0	83146.0	85160.0	82333.0	69122.0	77835.0	83908.0
PGBD3	17418.0	27160.0	23724.0	23262.0	9791.0	23634.0	24529.0	19627.0	6299.0	14232.0	12690.0	47874.0	26384.0	13704.0	6875.0	16073.0	8083.0	42480.0	28713.0	15980.0	34871.0	19721.0	16843.0	27307.0	52776.0	10955.0	54896.0	26306.5	9220.0	7580.0	40937.0	18131.0	29709.0	29960.0	14214.0	53384.0	7448.0	21803.0	12414.0	35530.0	35469.0	5725.0	23703.0	23369.0	20348.0	20008.0	15102.0	19413.0	11980.0
PGBD1	45461.0	78407.0	59370.0	81825.0	70624.0	80437.0	71822.0	83118.0	65941.0	64851.0	66620.0	68901.0	55549.0	58596.0	59728.0	75255.0	78115.0	81363.0	69044.0	75665.0	70484.0	66106.0	57721.0	75201.0	67966.0	66785.0	84466.0	77237.0	78313.0	72308.0	70478.0	74909.0	61443.0	22950.0	63321.0	72119.0	79811.0	46573.0	36944.0	85589.0	68308.0	69150.0	81343.0	59692.0	78758.0	81228.0	59308.0	79007.0	75748.0
LY6G6C	33718.0	22687.0	24641.0	20500.0	27910.0	22951.0	28405.0	26554.0	19491.0	25167.0	27606.0	31453.0	32276.0	24492.0	20565.0	23281.0	26258.0	24011.0	23512.0	26347.0	20939.0	23260.0	23891.0	33699.0	25089.0	25476.0	27098.0	34964.0	24670.0	20250.0	40071.0	35105.0	28800.0	29984.0	19642.0	11657.0	25818.0	29658.0	28513.0	29038.0	14738.0	26935.0	14268.0	18919.0	28459.0	26259.0	17879.0	16499.0	24242.0
HOXA13	1004.0	7077.0	6932.0	1514.0	1506.0	1620.0	434.0	82382.0	3857.0	8200.0	883.0	3907.0	1598.0	2542.0	27119.0	4931.0	10892.0	3813.0	6178.0	6729.0	7006.0	2453.0	3202.0	3200.0	861.0	690.0	767.0	4640.0	2743.0	891.0	11533.0	32679.0	40857.0	791.0	6943.0	76705.0	52969.0	246.0	501.0	17997.0	450.0	6936.0	84625.0	11702.0	47391.0	2285.0	1546.0	40464.0	2726.0
HOXA11	8339.0	21943.0	11910.0	4720.0	6344.0	9000.0	8380.0	55060.0	5590.0	13630.0	6030.0	4364.0	7408.0	12543.0	11657.0	9969.0	7877.0	8082.0	9489.0	9079.0	68183.0	6818.0	6176.0	10925.0	11805.0	6880.0	5773.0	2492.0	7871.0	8531.0	20597.0	15082.0	17346.0	7170.0	6249.0	41288.0	18715.0	9227.0	7705.0	19420.0	8272.0	7326.0	37976.0	13744.0	12121.0	14578.0	5859.0	712.0	4921.0
HOXA10	67534.0	75109.0	61746.0	6407.0	63805.0	22504.0	14771.0	82017.0	15970.0	54502.0	13589.0	25331.0	16052.0	37858.0	27519.0	18574.0	64976.0	14176.0	20564.0	24246.0	71439.0	17793.0	10273.0	13831.0	13536.0	29895.0	11213.0	12117.0	11216.0	13965.0	16338.0	82068.0	42003.0	21199.0	13379.0	79914.0	55755.0	55742.0	26668.0	62745.0	16476.0	14337.0	81419.0	74576.0	55236.0	80090.0	15463.0	7972.0	41955.0
SF3B5	49764.0	49652.0	71520.0	38769.0	59734.0	63810.0	77599.0	30616.0	33378.0	69101.0	26780.0	48285.0	74905.0	76672.0	44555.0	67866.0	75161.0	62831.0	67215.0	74140.0	52847.0	66317.0	39516.0	42273.0	62940.0	67532.0	73145.0	49804.0	49703.0	55597.0	56404.0	71453.0	61726.0	68489.0	48052.0	41588.0	57280.0	67722.0	59269.0	75535.0	61060.0	38060.0	72754.0	66479.0	72276.0	63624.0	70303.0	25003.0	48811.0
GALNTL5	87432.0	88059.0	76158.0	79718.0	70142.0	86745.0	74367.0	81608.0	74805.0	87718.0	74868.0	77769.0	74758.0	73157.0	76294.0	73250.0	63858.0	82879.0	87276.0	86133.0	81001.0	84150.0	78889.0	86322.0	85075.0	73725.0	52009.0	86838.0	78901.0	79911.0	77807.0	87091.0	86166.0	75611.0	87594.0	72616.0	83158.0	76655.0	79613.0	74425.0	86011.0	84878.0	71481.0	88648.0	65961.0	79486.0	48101.0	77954.0	84517.0
GALNTL4	85566.0	84406.0	84891.0	84982.0	76273.5	55616.0	85476.0	70856.0	85478.0	83666.0	82165.0	83589.0	85910.0	85947.0	84422.0	86828.0	41222.0	85605.0	85150.0	85233.0	81773.0	68980.0	80321.0	83979.0	76744.0	84868.0	75411.0	85353.0	82978.0	85134.0	83856.0	60456.0	82252.0	84142.0	80530.0	72581.0	84680.0	84330.0	80202.0	84664.0	85287.0	85801.0	77361.0	83467.0	86196.0	81049.0	79723.0	81860.0	84897.0
TSSK4	35051.0	36188.0	37686.0	41246.0	46848.0	40366.0	38972.0	33722.0	49377.0	37671.0	43995.0	46121.0	49405.0	33804.0	36270.0	34432.0	39694.0	36444.0	35690.0	32206.0	37435.0	42530.0	35138.0	40034.0	41059.0	49171.0	41772.0	50466.0	32410.0	51096.0	38397.0	45987.0	34227.0	37534.0	43635.0	37767.0	43123.0	33755.0	46271.0	26188.0	34472.0	46079.0	27732.0	44177.0	26342.0	44115.0	43536.0	37107.0	49638.0
ZNF326	33927.0	75390.0	65505.0	72057.0	72897.0	51431.0	24827.0	68097.0	67206.0	31610.0	58501.0	39678.0	36061.0	44409.0	30736.0	72701.0	49588.0	76349.0	48516.0	50485.0	68141.0	29834.0	67029.0	69442.0	47314.0	68234.0	77362.0	71738.0	69729.0	51504.0	49654.0	21295.0	59635.0	26096.0	47523.0	38042.0	53601.0	27544.0	59506.0	80375.0	54055.0	75715.0	58129.0	40169.0	65922.0	33949.0	42609.0	35390.0	62634.0
TSSK2	51944.0	45503.0	52255.0	46985.0	51380.0	54681.0	45468.0	41945.0	37943.0	44177.0	31651.0	49626.0	66403.0	43414.0	49197.0	51696.0	27195.0	46237.0	52683.0	57605.0	54530.0	65795.0	61196.0	52715.0	58834.0	52459.0	58657.0	60021.0	34784.0	51473.0	59334.0	57959.0	47326.0	45934.0	59205.0	52395.0	47577.0	58490.0	41013.0	38255.0	39556.0	43101.0	34973.0	41968.0	66978.0	39485.0	48693.0	38433.0	37696.0
TSSK3	30596.0	29143.0	43589.0	35505.0	20310.0	24053.0	24487.0	17807.0	22965.0	24493.0	25984.0	18585.0	47904.0	28739.0	35110.0	43499.0	13768.0	31212.0	32240.0	64265.0	25567.0	54188.0	35712.0	51524.0	30162.0	29736.0	26245.0	12898.0	18566.0	21969.0	29061.0	50187.0	34593.0	57772.0	34311.0	27270.0	22639.0	32299.0	58334.0	42492.0	34753.0	23642.0	25620.0	51501.0	44564.0	24338.0	14108.0	31484.0	29377.0
ZNF323	57380.0	41783.0	19271.0	74421.0	66154.0	75053.0	30481.0	58761.0	54646.0	34816.0	24609.0	27379.0	12587.0	16026.0	66533.0	42685.0	32081.0	30332.0	32254.0	53870.0	67448.0	40018.0	32536.0	46153.0	23189.0	16318.0	59431.0	48900.0	34811.0	68596.0	15568.0	62685.0	30902.0	15191.0	33900.0	58357.0	47616.0	22874.0	77434.0	39842.0	58307.0	42898.0	58639.0	27969.0	48350.0	72494.0	26185.0	39395.0	17413.0
SRI	83846.0	82385.0	84416.0	74638.0	83986.0	77388.0	81938.0	80181.0	84407.0	77207.0	74676.0	85239.0	87214.0	83661.0	82987.0	86289.0	78779.0	81075.0	81668.0	85113.0	82631.0	84859.0	80231.0	82099.0	81109.0	80215.0	80065.0	77657.0	63805.0	72221.0	84813.0	86524.0	79175.0	86337.0	84772.0	81877.0	73051.0	81826.0	86774.0	86358.0	84266.0	80564.0	82351.0	82808.0	83766.0	80568.0	85021.0	77040.0	82267.0
ZNF329	60356.0	63016.0	59608.0	73298.0	16240.0	25940.0	50424.0	68521.0	46913.0	36642.0	50895.0	41086.0	56641.0	39616.0	28253.0	44251.0	66461.0	67448.0	52000.0	62680.0	53685.0	41723.0	33317.0	48384.0	50977.0	30021.0	61218.0	24550.0	69856.0	63351.0	68025.0	76403.0	42864.0	39806.0	67730.0	43302.0	48385.0	40350.0	68369.0	42559.0	24628.0	19453.0	57512.0	58928.0	77714.0	42846.0	69397.0	16125.0	42915.0
SRM	11859.0	10130.0	7824.0	4276.0	16403.0	15597.0	22604.0	32768.0	22107.0	18263.0	13022.0	7476.0	6488.0	16538.0	8564.0	8372.0	16172.0	7930.0	9382.0	11277.0	6098.0	9987.0	5210.0	5854.0	9766.0	9601.0	9131.0	6398.0	19159.0	6960.0	11162.0	12842.0	10523.0	16250.0	8149.0	8330.0	15249.0	7729.0	21715.0	11452.0	5252.0	22949.0	27571.0	12022.0	11306.0	8178.0	13858.0	10839.0	16447.0
ADCY8	79862.0	86762.0	85860.0	80327.0	86796.0	87907.0	85661.0	77518.0	81479.0	82532.0	82775.0	88022.0	79618.0	82405.0	88846.0	82426.0	81739.0	88045.0	86459.0	74258.0	80358.0	20811.0	87047.0	88690.0	18213.0	64501.0	82291.0	87442.0	73921.0	85392.0	88181.0	85539.0	84868.0	83385.0	84224.0	83879.0	87014.0	79516.0	86237.0	83873.0	83291.0	86441.0	74267.0	81986.0	87670.0	60352.0	76476.0	88090.0	52756.0
LGALS9	86150.0	85892.0	87639.0	74845.0	81936.0	82496.0	85126.0	75167.0	85216.0	83729.0	82719.0	76274.0	88177.0	86876.0	84352.0	86149.0	84310.0	85596.0	85300.0	86986.0	86838.0	86569.0	86830.0	85741.0	87045.0	87531.0	73870.0	87049.0	85918.0	86353.0	84495.0	81441.0	87039.0	87177.0	85565.0	85246.0	79090.0	87433.0	80127.0	79087.0	86098.0	81942.0	77813.0	85042.0	85589.0	84074.0	87482.0	86763.0	86272.0
LGALS3	83614.0	20921.0	78381.0	19798.0	63042.0	1372.0	729.0	1077.0	35913.0	19151.0	78474.0	3740.0	86012.0	69306.0	86189.0	73481.0	73446.0	11153.0	18058.0	62544.0	83192.0	81125.0	75191.0	7996.0	62468.0	78071.0	3415.0	73935.0	10157.0	79610.0	409.0	84862.0	47384.0	80816.0	76073.0	21309.0	48666.0	72020.0	60458.0	2571.0	80841.0	12914.0	7303.0	82568.0	2170.0	9180.0	84540.0	78671.0	82797.0
LGALS2	2721.0	9730.0	1469.0	847.0	1279.0	1486.0	1000.0	1525.0	8779.0	1518.0	1521.0	988.0	2526.0	1074.0	731.0	750.0	1404.0	1420.0	8632.0	2485.0	7476.0	720.0	1234.0	1068.0	923.0	2340.0	4418.0	2858.0	755.0	624.0	907.0	685.0	17081.0	1733.0	3093.0	1958.0	622.0	3046.0	3362.0	600.0	2897.0	1972.0	492.0	2242.0	1196.0	2286.0	763.0	388.0	457.0
LGALS1	78353.0	23553.0	69061.0	45923.0	55135.0	3085.0	35582.0	4908.0	48655.0	67315.0	28515.0	8900.0	83895.0	83788.0	83641.0	69881.0	31019.0	17859.0	72530.0	67958.0	57527.0	84981.0	54905.0	12012.0	22280.0	79318.0	6280.0	68480.0	21522.0	55343.0	7252.0	77586.0	73557.0	81264.0	53926.0	17033.0	51568.0	78362.0	71905.0	10879.0	62683.0	29999.0	5729.0	77761.0	8096.0	15739.0	53732.0	60226.0	82710.0
LGALS7	64430.0	35991.0	66467.0	28414.0	24483.0	12939.0	25098.0	20932.0	33313.0	37353.0	21398.0	28893.0	77369.0	23822.0	85444.0	52966.0	74876.0	24512.0	24279.0	71973.0	22948.0	78843.0	26784.0	30673.0	33242.0	53139.0	16998.0	28999.0	19332.0	29872.0	51567.0	83614.0	70708.0	63964.0	41895.0	21548.0	37007.0	34760.0	65444.0	43020.0	21033.0	26198.0	14841.0	70202.0	33352.0	14113.0	46113.0	8847.0	80108.0
LGALS4	45895.0	33948.0	41808.0	42952.0	39095.0	74871.0	60214.0	35210.0	29623.0	27946.0	50183.0	27244.0	34855.0	38730.0	56022.0	37062.0	80888.0	35720.0	31314.0	59638.0	38264.0	36040.0	51116.0	71487.0	73182.0	22068.0	36642.0	37612.0	66596.0	32510.0	65993.0	44724.0	30333.0	20844.0	42557.0	78154.0	77472.0	24653.0	56378.0	47717.0	30931.0	75587.0	14382.0	15079.0	58999.0	77315.0	52314.0	60372.0	46910.0
NMU	2398.0	4637.0	906.0	20679.0	5610.0	2672.0	10004.0	31460.0	4091.0	87882.0	1418.0	2247.0	645.0	977.0	387.0	7211.0	4811.0	1278.0	2157.0	6033.0	406.0	1813.0	1115.0	479.0	414.0	487.0	38374.0	994.0	20980.0	1928.0	2346.0	11280.0	1929.0	14389.0	2176.0	2695.0	900.0	1024.0	13644.0	679.0	1485.0	5670.0	2481.0	2033.0	16615.0	3319.0	668.0	861.0	6246.0
EIF2AK1	27975.0	24441.0	23598.0	66357.0	62703.0	50308.0	24083.0	51350.0	62764.0	39407.0	31736.0	35355.0	16657.0	46530.0	38969.0	26136.0	34241.0	23285.0	22779.0	31837.0	28944.0	16574.0	27628.0	39152.0	18139.0	24789.0	18780.0	26730.0	36623.0	29969.0	33405.0	25457.0	31090.0	39387.0	38913.0	58611.0	34747.0	28621.0	44614.0	19230.0	42435.0	49954.0	71223.0	48911.0	25711.0	32241.0	43497.0	35220.0	24745.0
EIF2AK2	80507.0	65923.0	72634.0	65569.0	71032.0	46900.0	80871.0	77875.0	79158.0	77881.0	71329.0	34197.0	68521.0	68795.0	46952.0	68037.0	83074.0	75218.0	42062.0	38103.0	75168.0	51530.0	70007.0	37588.0	67881.0	72560.0	68847.0	18688.0	72085.0	67389.0	71727.0	62169.0	64382.0	66325.0	68660.0	55985.0	75485.0	73260.0	76943.0	63246.0	78535.0	79233.0	40237.0	60608.0	55782.0	14877.0	84122.0	80750.0	74508.0
TDG	9477.0	64546.0	25303.0	22328.0	14536.0	39601.0	5763.0	58376.0	11624.0	20398.0	13440.0	31108.0	24318.0	13784.0	7359.0	32501.0	35680.0	54881.0	15833.0	66772.0	28081.0	58353.0	11848.0	9328.0	11127.0	20132.0	22321.0	26534.0	39624.0	8643.0	13281.0	50275.0	15554.0	35769.0	23604.0	22765.0	28019.0	19052.0	8506.0	50008.0	17327.0	19086.0	48901.0	17567.0	59097.0	31069.0	10327.0	16555.0	21677.0
ADCY9	18497.0	8663.0	7713.0	11102.0	7075.0	42361.0	50088.0	21103.0	13214.0	16399.0	12775.0	19264.0	9241.0	35724.0	33055.0	13734.0	14812.0	6676.0	20739.0	17310.0	23396.0	10322.0	9272.0	15572.0	11095.0	35502.0	28143.0	29274.0	8689.0	65535.0	12711.0	8224.0	15965.0	15551.0	5922.0	6272.0	18759.0	16131.0	18830.0	12974.0	16498.0	10235.0	24732.0	21436.0	14779.0	6347.0	21119.0	26655.0	37759.0
MCEE	9269.0	33548.0	29666.0	60423.0	26554.0	6395.0	22938.0	10275.0	11118.0	7077.0	13150.0	19474.0	28799.0	34343.0	7559.0	23804.0	8639.0	34505.0	18181.0	41837.0	27388.0	66221.0	26709.0	35750.0	37075.0	17678.0	11082.0	28955.0	21866.0	35066.0	23992.0	26054.0	25728.0	19344.0	28307.0	8765.0	13855.0	24400.0	69850.0	16105.0	17351.0	16334.0	20719.0	11720.0	11543.0	16632.0	11453.0	15922.0	18503.0
NMB	87912.0	87733.0	88819.0	89063.0	88304.0	88934.0	88954.0	74445.0	88525.0	84971.0	83686.0	80839.0	88757.0	86686.0	88182.0	88881.0	86732.0	88653.0	88733.0	87899.0	87334.0	88243.0	88352.0	85168.0	81669.0	87389.0	35787.0	88023.0	87264.0	88050.0	89044.0	88519.0	84129.0	88264.0	87767.0	87779.0	88006.0	88000.0	88998.0	88241.0	87206.0	88520.0	87691.0	86869.0	86455.0	88283.0	88448.0	86427.0	84916.0
EREG	1520.0	792.0	976.0	709.0	559.0	532.0	728.0	830.0	428.0	445.0	1171.0	615.0	7405.0	9443.0	2210.0	957.0	751.0	891.0	838.0	3203.0	518.0	87495.0	501.0	4650.0	898.0	975.0	348.0	448.0	1085.0	2063.0	1260.0	736.0	19118.0	10926.0	1599.0	614.0	911.0	4144.0	1353.0	1827.0	818.0	861.0	1232.0	1000.0	1138.0	1197.0	2140.0	2907.0	4490.0
TSPAN31	75585.0	88630.0	88480.0	78924.0	81816.0	50833.0	80709.0	68440.0	82306.0	82713.0	79462.0	78458.0	61174.0	73605.0	74965.0	78309.0	76173.0	88647.0	81323.0	84220.0	69119.0	79856.0	72538.0	82739.0	88081.0	75820.0	43816.0	50866.0	88380.0	26500.0	68256.0	82278.0	55110.0	83715.0	80740.0	88829.0	88882.0	86302.0	67231.0	82880.0	74591.0	76247.0	83455.0	78617.0	71077.0	88147.0	85392.0	15828.0	20882.0
AVPI1	7087.0	2615.0	3769.0	4702.0	3689.0	3231.0	8739.0	3905.0	3250.0	5126.0	12623.0	7352.0	2419.0	4886.0	7416.0	6042.0	5873.0	3849.0	18237.0	4368.0	4459.0	15373.0	6570.0	36832.0	7951.0	4641.0	1954.0	5925.0	7708.0	2736.0	13403.0	2934.0	12136.0	6807.0	16961.0	2513.0	2704.0	22287.0	13407.0	7436.0	12396.0	3005.0	4174.0	15862.0	4724.0	4960.0	17866.0	5697.0	2826.0
TRNT1	76892.0	64615.0	46778.0	49287.0	53259.0	32288.0	29389.0	16143.0	61303.0	25596.0	45211.0	71720.0	67302.0	50140.0	48528.0	61481.0	68531.0	21455.0	72308.0	69542.0	69832.0	62345.0	70617.0	65328.0	61893.0	31379.0	35982.0	51771.0	52116.0	27646.0	22628.0	53154.0	67006.0	62658.0	75774.0	65311.0	37783.0	81053.0	50614.0	64147.0	74100.0	32040.0	42063.0	55910.0	20969.0	12937.0	40705.0	51398.0	67731.0
NMI	77348.0	50694.0	77010.0	79702.0	63744.0	14143.0	26990.0	3020.0	42307.0	6659.0	41807.0	17236.0	82404.0	72760.0	35633.0	78531.0	75480.0	50124.0	66518.0	67380.0	75776.0	78267.0	67665.0	67809.0	58391.0	77212.0	14053.0	72156.0	16594.0	33244.0	10962.0	73649.0	64618.0	63298.0	73979.0	76699.0	52795.0	76273.0	76439.0	26028.0	74747.0	29328.0	10611.0	72015.0	15049.0	70494.0	81091.0	74016.0	49280.0
OCRL	27881.0	61235.0	50992.0	77614.0	29861.0	61416.0	18736.0	44042.0	24692.0	19950.0	37046.0	27891.0	63084.0	29046.0	24729.0	45154.0	46020.0	71535.0	41869.0	16854.0	78384.0	44037.0	40222.0	68137.0	50673.0	31816.0	15235.0	35891.0	42094.0	69613.0	66835.0	27758.0	33957.0	52785.0	51714.0	71446.0	46971.0	35414.0	36287.0	53016.0	52777.0	39773.0	28589.0	43579.0	42362.0	46200.0	68013.0	53548.0	42080.0
OR5V1	70279.0	64421.0	68580.0	69487.0	70196.0	70555.0	74647.0	70528.0	73474.0	71341.0	67221.0	70708.0	74882.0	74120.0	74316.0	69851.0	70190.0	68768.0	70072.0	73553.0	69038.0	70725.0	72478.0	70459.0	69904.0	67108.0	67547.0	65250.0	59346.0	64183.0	67190.0	75531.0	73300.0	77094.0	74343.0	69725.0	62991.0	70013.0	74571.0	71230.0	74899.0	68601.0	70258.0	72218.0	66650.0	63848.0	67778.0	65551.0	68213.0
PLAUR	46997.0	7789.0	48913.0	14666.0	9601.0	13103.0	20643.0	10945.0	14342.0	12120.0	26899.0	13784.0	65650.0	70070.0	57284.0	17261.0	48129.0	13400.0	26779.0	23601.0	11137.0	77263.0	30984.0	21102.0	22333.0	69367.0	5404.0	59304.0	17557.0	34179.0	9384.0	14875.0	41686.0	56173.0	48444.0	17055.0	22335.0	67839.0	24630.0	8345.0	22965.0	9009.0	8090.0	49763.0	13759.0	20201.0	69452.0	63077.0	36163.0
TBX2	42081.0	14009.0	11981.0	7939.0	36043.0	18064.0	11553.0	3766.0	76559.0	7656.0	79643.0	30392.0	5847.0	46395.0	60119.0	43438.0	30754.0	15082.0	69027.0	14079.0	65335.0	9842.0	25263.0	27606.0	29239.0	67790.0	55936.0	21266.0	7533.0	25255.0	63744.0	20399.0	28792.0	39147.0	20795.0	11822.0	11264.0	21318.0	18779.0	6887.0	29251.0	67324.0	11646.0	17131.0	16167.0	14547.0	5465.0	36629.0	59582.0
LOR	62990.0	54339.0	66939.0	45969.0	59671.0	47101.0	85460.0	42258.0	54796.0	83133.0	77531.0	64760.0	38562.0	59444.0	56380.0	57903.0	44895.0	57502.0	72047.0	57495.0	47499.0	51264.0	44021.0	55272.0	68980.0	52688.0	86930.0	49803.0	50972.0	42281.0	48753.0	70168.0	78233.0	51349.0	64435.0	48490.0	47035.0	56582.0	74227.0	49838.0	45904.0	37731.0	79440.0	78731.0	63429.0	44182.0	8346.0	46746.0	49719.0
LRRC25	87772.0	86000.0	87961.0	84360.0	85794.0	84508.0	85520.0	83580.0	86310.0	86231.0	84947.0	86478.0	88308.0	88098.0	87503.0	87050.0	88176.0	84517.0	87683.0	87142.0	87240.0	87306.0	86236.0	84642.0	84926.0	87364.0	82629.0	87004.0	86404.0	87784.0	82981.0	86647.0	87140.0	88265.0	87193.0	86945.0	86287.0	88470.0	83782.0	85129.0	86475.0	77819.0	85419.0	87842.0	88112.0	84166.0	88535.0	87328.0	87960.0
LRRC23	79414.0	73176.0	75807.0	85215.0	77341.0	20366.0	75661.0	17169.0	44323.0	74320.0	69225.0	63147.0	36733.0	80401.0	68893.0	76680.0	63806.0	71493.0	79752.0	72852.0	75633.0	53720.0	74325.0	84629.0	54411.0	72865.0	15532.0	52987.0	72181.0	58627.0	78975.0	75998.0	73734.0	78059.0	79183.0	80369.0	64009.0	82622.0	68880.0	75017.0	70938.0	63126.0	85019.0	76418.0	25416.0	73251.0	84672.0	64229.0	61257.0
MTMR11	86832.0	72418.0	81845.0	86860.0	80457.0	20191.0	84866.0	6494.0	84857.0	69648.0	84477.0	82671.0	82998.0	83859.0	86770.0	83192.0	82973.0	80895.0	84892.0	68104.0	78287.0	80626.0	81041.0	79793.0	80858.0	86752.0	70195.0	82189.0	73687.0	80376.0	75707.0	71304.0	80449.0	81897.0	81771.0	82963.0	80838.0	82520.0	84117.0	79826.0	83559.0	78498.0	31188.0	84509.0	76632.0	68667.0	85550.0	84478.0	84086.0
LRRC20	34485.0	22659.0	15527.0	25947.0	29862.0	30616.0	33064.0	52359.0	33756.0	35882.0	30007.0	53438.0	32946.0	29529.0	38205.0	20324.0	20407.0	20082.0	41426.0	37533.0	31182.0	25872.0	26155.0	40764.0	31566.0	24229.0	51676.0	23431.0	22241.0	25798.0	26793.0	38215.0	31763.0	29640.0	34575.0	23150.0	22486.0	21921.0	33256.0	69420.0	39801.0	26840.0	60345.0	35764.0	45240.0	48124.0	47860.0	22742.0	14590.0
LOX	2308.0	2618.0	11256.0	18684.0	1377.0	1366.0	2198.0	1011.0	5573.0	2614.0	1375.0	3805.0	66411.0	84645.0	82798.0	25455.0	8911.0	4824.0	6624.0	10994.0	7885.0	82823.0	12655.0	4642.0	15472.0	20099.0	1896.0	33777.0	3334.0	79353.0	1412.0	14878.0	3767.0	7355.0	10949.0	8028.0	9502.0	43268.0	2804.0	2213.0	7912.0	6304.0	27004.0	76096.0	3516.0	4943.0	80206.0	36573.0	65212.0
LPGAT1	21331.0	41897.0	20156.0	72300.0	16530.0	44034.0	10292.0	35946.0	5670.0	76164.0	15983.0	73771.0	22795.0	26186.0	11726.0	14986.0	36618.0	28441.0	20964.0	18667.0	25210.0	29059.0	21482.0	7345.0	14330.0	34355.0	40425.0	36545.0	59250.0	25077.0	12540.0	21238.0	44639.0	14698.0	16803.0	39628.0	22068.0	30087.0	12228.0	33179.0	13404.0	15518.0	21967.0	26904.0	75291.0	44795.0	22134.0	34584.0	32390.0
LRRC28	70295.0	60815.0	76013.0	82963.0	74826.0	77992.0	74479.0	73412.0	62483.0	73090.0	76983.0	75129.0	51774.0	65053.0	66620.0	73022.0	74027.0	76807.0	71376.0	58060.0	70110.0	65804.0	69321.0	81046.0	78562.0	66620.0	82306.0	77315.0	75038.0	71930.0	76200.0	68027.0	67405.0	59809.0	71512.0	79861.0	78020.0	67766.0	38892.0	75277.0	62150.0	78882.0	80765.0	79798.0	66565.0	72800.0	77642.0	76298.0	66692.0
TIMM17B	50682.0	16170.0	9455.0	9799.0	15688.0	49034.0	57990.0	73589.0	20313.0	71638.0	25282.0	29815.0	9315.0	30155.0	45536.0	13224.0	11195.0	8588.0	37679.0	56276.0	17726.0	14621.0	10585.0	31430.0	14092.0	9210.0	16897.0	14259.0	24311.0	17883.0	34210.0	32248.0	18844.0	56996.0	25203.0	19289.0	21604.0	22043.0	58539.0	33238.0	24711.0	13076.0	71533.0	27022.0	31433.0	10499.0	28701.0	11951.0	23642.0
GCNT4	60502.0	48785.0	51970.0	60759.0	53047.0	62433.0	67466.0	61120.0	66254.0	55931.0	49327.0	44162.0	62142.0	54820.0	70526.0	55486.0	61353.0	59080.0	54288.0	76886.0	55539.0	58294.0	61203.0	71174.0	51668.0	42742.0	51508.0	27198.0	44296.0	42049.0	55152.0	67281.0	62619.0	74152.0	74016.0	57256.0	47766.0	60126.0	67283.0	77015.0	67800.0	47856.0	50841.0	57499.0	54721.0	62243.0	63163.0	72430.0	44530.0
TIMM17A	29213.0	24555.0	17301.0	29503.0	14759.0	12676.0	8067.0	29896.0	20391.0	14796.0	22660.0	48107.0	32143.0	23418.0	9038.0	28622.0	16413.0	16969.0	26893.0	22674.0	46652.0	50249.0	18814.0	25363.0	16922.0	18778.0	17572.0	31350.0	15215.0	24055.0	11695.0	33037.0	22832.0	35131.0	22424.0	12613.0	12633.0	38657.0	65369.0	17534.0	20674.0	19815.0	15506.0	20696.0	29006.0	10528.0	31135.0	32461.0	42936.0
GCNT1	20722.0	2428.0	18627.0	18270.0	3646.0	1774.0	3125.0	1578.0	2794.0	2076.0	3641.0	2264.0	85257.0	60883.0	14771.0	9732.0	4348.0	2216.0	7935.0	13940.0	80173.0	86816.0	13221.0	3804.0	1643.0	63675.0	1159.0	14503.0	3987.0	80781.0	1319.0	11958.0	5171.0	23833.0	18638.0	7765.0	5748.0	18075.5	3050.0	4984.0	10484.0	3499.0	5063.0	20627.0	3637.0	3818.0	42431.0	12159.0	75635.0
C14orf139	28573.0	14648.0	39840.0	51305.0	28022.0	6454.0	41762.0	19214.0	22123.0	11018.0	31804.0	15664.0	66372.0	33480.0	26227.0	39183.0	19213.0	20099.0	27229.0	17094.0	34321.0	33583.0	69622.0	14722.0	59739.0	50921.0	44956.0	55823.0	50388.0	28485.0	25353.0	4738.0	64553.0	5913.0	33632.0	26716.0	26163.0	51931.0	23949.0	45335.0	18804.0	16824.0	10106.0	16529.0	36368.0	14691.0	47953.0	45353.0	15913.0
GCNT3	2452.0	2326.0	3725.0	3851.0	2494.0	3257.0	1793.0	3375.0	2332.0	1485.0	2828.0	2329.0	6551.0	2545.0	4353.0	2663.0	985.0	3252.0	2645.0	2554.0	3553.0	3777.0	2009.0	5442.0	2732.0	1374.0	3462.0	3378.0	2330.0	1470.0	7915.0	2630.0	1631.0	2852.0	4101.0	3784.0	1302.0	5852.0	2831.0	4832.0	3728.0	1754.0	1288.0	2005.0	3310.0	1444.0	9670.0	5072.0	2066.0
GCNT2	10329.0	78607.0	17337.0	5053.0	13941.0	19490.0	8042.0	17138.0	13637.0	3930.0	15279.0	27225.0	4463.0	2981.0	902.0	8254.0	6074.0	48303.0	11337.0	11363.0	3794.0	4310.0	4160.0	4338.0	78668.0	3250.0	3991.0	9830.0	4594.0	4754.0	10260.0	14750.0	15495.0	10186.0	16311.0	58660.0	9666.0	15804.0	5663.0	42304.0	11025.0	10382.0	8055.0	2733.0	37304.0	70830.0	2423.0	3411.0	3373.0
C14orf133	42677.0	32363.0	19612.0	14160.0	65295.0	24646.0	36596.0	81567.0	61043.0	37319.0	60201.0	75616.0	12837.0	26880.0	67376.0	27735.0	30206.0	25449.0	47022.0	62871.0	28815.0	20117.0	29683.0	30078.0	13496.0	36612.0	31308.0	47769.0	22063.0	47739.0	33960.0	68452.0	36824.0	27837.0	26073.0	24216.0	32365.0	32526.0	26242.0	63020.0	44585.0	38791.0	44743.0	49574.0	61853.0	22173.0	68678.0	44295.0	32091.0
ELL	33253.0	20827.0	40729.0	29611.0	25910.0	29279.0	25534.0	27485.0	38862.0	13959.0	34421.0	30447.0	70551.0	52859.0	59869.0	31364.0	50932.0	24171.0	26544.0	32323.0	22594.0	56326.0	33840.0	21991.0	29414.0	63269.0	11188.0	54417.0	12615.0	31873.0	27368.0	40268.0	47704.0	71802.0	37053.0	58074.0	21829.0	38791.0	30427.0	20472.0	34940.0	19685.0	16690.0	37580.0	53345.0	29506.0	31783.0	42709.0	53389.0
FLJ43826	40023.0	51701.0	46966.0	47015.0	47669.0	47683.0	48017.0	42805.0	40213.0	58051.0	60323.0	55012.0	56704.0	49287.0	35082.0	39855.0	50903.0	51774.0	44486.0	37704.0	49883.0	43264.0	48876.0	50343.0	59670.0	46272.0	60200.0	44851.0	70673.0	51650.0	41805.0	32626.0	40053.0	41140.0	47638.0	47302.0	58354.0	61798.0	46953.0	35820.0	44494.0	55619.0	40881.0	50059.0	48785.0	41733.0	46554.0	45435.0	53367.0
SEMA6A	75726.0	80182.0	32799.0	70283.0	79466.0	77679.0	43837.0	24202.0	80211.0	79201.0	76183.0	84426.0	9202.0	35388.0	79898.0	54431.0	77821.0	79818.0	76041.0	36116.0	39496.0	6755.0	65462.0	39497.0	23862.0	59748.0	52575.0	77439.0	71743.0	73832.0	53769.0	71197.0	58457.0	51842.0	65603.0	30588.0	85280.0	19955.0	39393.0	40460.0	37064.0	83697.0	55513.0	68566.0	43153.0	84582.0	18786.0	73520.0	75039.0
FOXD3	53806.0	63704.0	74164.0	51380.0	49315.0	36183.0	58289.0	51668.0	60363.0	42850.0	24604.0	37179.0	78774.0	60352.0	55513.0	75647.0	38599.0	52874.0	63418.0	75520.0	55345.0	76682.0	69642.0	64177.0	67314.0	70737.0	30367.0	29918.0	26879.0	35669.0	57703.0	59199.0	46186.0	82090.0	70006.0	40829.0	54237.0	45319.0	80832.0	67225.0	65288.0	70963.0	49478.0	67887.0	60159.0	43213.0	63274.0	39742.0	44182.0
ALOX5	79140.0	72733.0	79689.0	75664.0	74408.0	71371.0	69536.0	71876.0	74958.0	71632.0	74145.0	76126.0	84361.0	75629.0	79803.0	76711.0	64925.0	72785.0	75302.0	77026.0	76300.0	81818.0	77975.0	75970.0	71908.0	84115.0	45064.0	73793.0	72189.0	78449.0	59340.0	69193.0	80573.0	82990.0	81295.0	77973.0	72754.0	82609.0	59973.0	46118.0	76665.0	68853.0	74752.0	79401.0	76665.0	68887.0	84915.0	84047.0	79455.0
MID1IP1	39402.0	24901.0	33983.0	32131.0	30258.0	36102.0	48850.0	40418.0	48870.0	38769.0	28832.0	27276.0	38549.0	40010.0	35151.0	38855.0	21621.0	28300.0	48976.0	44914.0	59825.0	34076.0	44770.0	63912.0	36506.0	44209.0	24750.0	22086.0	26495.0	54150.0	43105.0	34911.0	47388.0	39225.0	27124.0	40792.0	30648.0	40659.0	50445.0	43866.0	71926.0	25601.0	29604.0	42145.0	34555.0	52159.0	63580.0	51097.0	21662.0
PPIG	19092.0	52837.0	56564.0	46350.0	27600.0	42282.0	23525.0	10083.0	61826.0	36610.0	61762.0	39459.0	52856.0	41900.0	11391.0	34914.0	58931.0	67757.0	16124.0	19377.0	21005.0	25922.0	52367.0	31553.0	28043.0	55458.0	30471.0	33509.0	21474.0	45704.0	41968.0	27442.0	63663.0	33632.0	40606.0	17525.0	53609.0	25638.0	40777.0	23816.0	18196.0	40209.0	41366.0	28284.0	22855.0	18738.0	36435.0	66950.0	75171.0
PIGB	33552.0	9362.0	14853.0	32945.0	35796.0	15709.0	4995.0	5246.0	22144.0	12728.0	31030.0	64599.0	17755.0	9419.0	52741.0	25748.0	31640.0	20733.0	38076.0	37780.0	28342.0	35405.0	29115.0	26070.0	8734.0	32474.0	7020.0	41330.0	20238.0	59482.0	7375.0	24361.0	20189.0	30691.0	30775.0	39462.0	24748.0	39019.0	13653.0	8854.0	32742.0	14925.0	11615.0	11611.0	7266.0	25142.0	43850.0	33752.0	6390.0
PIGC	55176.0	60104.0	65948.0	76065.0	30186.0	31247.0	26274.0	28182.0	35846.0	34930.0	25130.0	22854.0	36681.0	41459.0	40145.0	37219.0	27840.0	43394.0	48049.0	75189.0	36737.0	71905.0	35301.0	41485.0	24985.0	34412.0	24850.0	26549.0	30013.0	31721.0	34039.0	51553.0	37892.0	39717.0	59084.0	77460.0	52341.0	40353.0	38382.0	32196.0	61365.0	39085.0	38154.0	33330.0	58144.0	48493.0	37624.0	66902.0	41228.0
AANAT	55753.0	83496.0	57423.0	46456.0	40196.0	40576.0	54384.0	42625.0	50728.0	47921.0	36981.0	62939.0	55307.0	61198.0	52120.0	52831.0	48340.0	47581.0	59833.0	63385.0	62483.0	60095.0	60479.0	65608.0	65212.0	63169.0	55694.0	48946.0	45866.0	41935.0	64976.0	71423.0	51032.0	67671.0	62312.0	50892.0	44729.0	64351.0	61917.0	62874.0	57716.0	41667.0	56738.0	61572.0	63140.0	44640.0	66343.0	45193.0	53355.0
PIGH	68377.0	78974.0	74103.0	34465.0	69782.0	23593.0	29218.0	67045.0	70351.0	28249.0	66160.0	72639.0	39223.0	19129.0	78446.0	74078.0	59863.0	74651.0	75575.0	80975.0	71126.0	56359.0	53498.0	64913.0	54136.0	73174.0	44061.0	69294.0	59480.0	74455.0	24674.0	80954.0	56706.0	29803.0	74022.0	28196.0	76977.0	43427.0	62847.0	77678.0	75317.0	59247.0	56492.0	55494.0	51511.0	66821.0	74230.0	67899.0	60381.0
PIGK	66027.0	79660.0	81000.0	76477.0	68371.0	35756.0	43644.0	41200.0	72346.0	58794.0	66837.0	22539.0	52299.0	60698.0	64971.0	77939.0	20494.0	68550.0	70374.0	74585.0	73157.0	77176.0	68737.0	74630.0	74003.0	61308.0	58537.0	57228.0	70036.0	52056.0	57968.0	76722.0	64988.0	71472.0	69527.0	76721.0	56861.0	74003.0	69638.0	58769.0	73451.0	53101.0	71331.0	72321.0	64277.0	74373.0	63709.0	66812.0	64209.0
PIGL	14292.0	14190.0	6720.0	20603.0	8261.0	13003.0	11066.0	9476.0	24749.0	13869.0	9099.0	65025.0	11718.0	22786.0	27315.0	22848.0	45063.0	19806.0	14553.0	25193.0	13711.0	16612.0	12227.0	9489.0	10268.0	19286.0	4397.0	29277.0	11954.0	37060.0	24784.0	38161.0	12690.0	31427.0	7679.0	9852.0	9870.0	36039.0	9097.0	11308.0	24520.0	9275.0	22502.0	6327.0	24152.0	16630.0	4865.0	22113.0	13853.0
PIGM	35867.0	34901.0	23282.0	26692.0	44640.0	60625.0	58076.0	80279.0	29155.0	79048.0	59353.0	39900.0	10891.0	19766.0	28789.0	20520.0	25931.0	40855.0	41028.0	45609.0	33638.0	15687.0	35491.0	35352.0	30002.0	23895.0	80546.0	32754.0	77767.0	32598.0	43764.0	17383.0	32740.0	25053.0	29477.0	67862.0	41049.0	27396.0	24114.0	31722.0	28594.0	21882.0	79423.0	18446.0	51718.0	27412.0	34058.0	65186.0	49769.0
PIGO	39143.0	22399.0	36227.0	41089.0	56714.0	20466.0	69150.0	26455.0	64653.0	13340.0	15628.0	39522.0	33585.0	38496.0	56538.0	38453.0	65119.0	21061.0	39019.0	42081.0	36811.0	36874.0	23127.0	37501.0	8528.0	21130.0	44255.0	46663.0	25975.0	51143.0	32598.0	65459.0	61466.0	11129.0	62916.0	30705.0	24676.0	34307.0	23530.0	20012.0	59532.0	20184.0	66074.0	40953.0	34873.0	18550.0	66496.0	18353.0	18312.0
PIGQ	36238.0	26916.0	53335.0	35248.0	33018.0	44798.0	59434.0	29051.0	70103.0	37001.0	58900.0	37324.0	31083.0	63121.0	51683.0	44586.0	55416.0	26512.0	54257.0	38622.0	32857.0	24507.0	38712.0	64221.0	27180.0	55520.0	36234.0	29983.0	20693.0	33987.0	68814.0	41506.0	33848.0	63125.0	35165.0	62868.0	55594.0	41742.0	58904.0	30388.0	33560.0	33853.0	63500.0	49799.0	25007.0	28097.0	34153.0	42684.0	41898.0
PIGR	51374.0	66142.0	55642.0	44035.0	57195.0	39937.0	34069.0	50565.0	46778.0	64415.0	46274.0	65942.0	52541.0	50279.0	36019.0	57284.0	31076.0	55912.0	64395.0	51847.0	74826.0	37365.0	39883.0	39816.0	47907.0	66969.0	47879.0	44671.0	63050.0	49894.0	43566.0	43979.0	69781.0	46911.0	54346.0	62125.0	32018.0	32583.0	56129.0	28794.0	57092.0	69092.0	27837.0	53631.0	74116.0	75858.0	45738.0	39868.0	42812.0
PIGS	6380.0	7247.0	7679.0	5564.0	8712.0	7375.0	8474.0	10667.0	11053.0	6970.0	7860.0	9322.0	4640.0	7482.0	5240.0	6495.0	16197.0	4819.0	8871.0	7160.0	4464.0	6833.0	4878.0	8163.0	4676.0	8082.0	6062.0	6271.0	5580.0	6398.0	5607.0	8141.0	5768.0	6119.0	7515.0	5902.0	9089.0	8806.0	7297.0	6899.0	4603.0	33586.0	9258.0	11524.0	6426.0	6512.0	16691.0	5965.0	6872.0
ILKAP	62473.0	45311.0	16280.0	50502.0	51591.0	78089.0	70719.0	78396.0	62866.0	64463.0	41083.0	59269.0	10065.0	26987.0	58743.0	25248.0	56721.0	39736.0	27662.0	76892.0	30901.0	25788.0	24828.0	60198.0	19133.0	32938.0	73482.0	46479.0	63939.0	33148.0	20498.0	55277.0	48767.0	22705.0	47333.0	69012.0	30990.0	33233.0	34108.0	80441.0	48597.0	26589.0	77990.0	31103.0	64920.0	70196.0	65326.0	42532.0	24739.0
PIGV	48756.0	26347.0	40476.0	76374.0	51983.0	12381.0	47560.0	15009.0	20327.0	11210.0	40634.0	25465.0	21545.0	75796.0	26933.0	36965.0	15127.0	21748.0	29329.0	20918.0	26235.0	28715.0	43972.0	78119.0	19110.0	21517.0	13751.0	45557.0	23655.0	29458.0	31204.0	35509.0	35579.0	43179.0	52268.0	43743.0	21642.0	46582.0	39014.0	35797.0	47833.0	17305.0	19394.0	30751.0	19343.0	23288.0	41976.0	32042.0	45919.0
PIGX	38770.0	44721.0	30883.0	51313.0	31098.0	8669.0	48153.0	44723.0	31638.0	24161.0	57573.0	39047.0	24366.0	18214.0	28525.0	35509.0	38667.0	45004.0	68264.0	50272.0	52795.0	21024.0	22452.0	71567.0	29375.0	24312.0	17939.0	34772.0	44762.0	26797.0	57296.0	75450.0	27852.0	35676.0	43089.0	54004.0	19094.0	33207.0	37272.0	45811.0	39668.0	22248.0	45609.0	27616.0	43610.0	69475.0	55126.0	37294.0	28061.0
PIGY	75238.0	80038.0	73271.0	79832.0	75673.0	54392.0	64166.0	61269.0	76032.0	32309.0	75656.0	20068.0	78491.0	43901.0	68314.0	81281.0	75558.0	78483.0	73970.0	69648.0	74115.0	82105.0	77000.0	77332.0	76728.0	71499.0	78825.0	70741.0	77393.0	78905.0	47303.0	77293.0	68285.0	73481.0	73192.0	62599.0	76028.0	67007.0	78503.0	55549.0	72285.0	77518.0	60328.0	61023.0	46385.0	57321.0	73383.0	68636.0	74042.0
PIGZ	31542.0	18344.0	17093.0	29681.0	29162.0	8406.0	28467.0	9046.0	8622.0	7370.0	25693.0	6628.0	5495.0	34632.0	17845.0	32071.0	19194.0	14994.0	47101.0	6498.0	11934.0	11719.0	28914.0	35921.0	25397.0	46367.0	53077.0	13508.0	18102.0	3172.0	25893.0	10744.0	12386.0	7420.0	23620.0	22978.0	19414.0	10540.0	12887.0	26274.0	16761.0	49939.0	8878.0	32342.0	12729.0	4093.0	9445.0	73239.0	11991.0
ELAC1	79812.0	82162.0	68567.0	84928.0	79848.0	70890.0	26101.0	80161.0	79795.0	71207.0	75811.0	80213.0	73284.0	74629.0	69204.0	80836.0	79160.0	79579.0	75707.0	85074.0	76675.0	79306.0	77165.0	83711.0	62345.0	75555.0	80471.0	80909.0	76898.0	63158.0	72467.0	81565.0	72577.0	76201.0	80964.0	80605.0	73018.0	79263.0	73017.0	79821.0	80354.0	77671.0	77993.0	73159.0	81212.0	68930.0	80757.0	75940.0	73476.0
TAX1BP1	69582.0	71999.0	78945.0	78430.0	77730.0	50571.0	68233.0	52858.0	70207.0	44530.0	74199.0	37223.0	77308.0	74914.0	71387.0	75220.0	79423.0	73244.0	65160.0	52084.0	81057.0	71747.0	79615.0	71514.0	77108.0	74845.0	50800.0	78431.0	73261.0	69400.0	70343.0	38497.0	75386.0	76281.0	72889.0	72073.0	77904.0	77217.0	69295.0	44878.0	68995.0	81344.0	71418.0	75295.0	61014.0	72271.0	74829.0	77349.0	78292.0
SERPINB9	11039.0	24731.0	31719.0	14834.0	7616.0	5190.0	5347.0	4121.0	9983.0	2629.0	13225.0	1327.0	76760.0	13000.0	5197.0	30991.0	26512.0	16865.0	41095.0	26418.0	21964.0	42719.0	27547.0	33147.0	38172.0	29062.0	6727.0	15388.0	2549.0	28038.0	19269.0	10769.0	18603.0	53711.0	48851.0	10740.0	11329.0	64597.0	16977.0	3764.0	13681.0	4127.0	2617.0	32238.0	10677.0	7543.0	22123.0	29406.0	4727.0
ALPP	27849.0	25914.0	27886.0	25116.0	30938.0	27025.0	28235.0	24803.0	24822.0	22760.0	31589.0	34373.0	28342.0	30328.0	27997.0	24562.0	29167.0	23860.0	29071.0	23983.0	24376.0	24702.0	26915.0	31029.0	24925.0	19414.0	44862.0	54813.0	15172.0	18166.0	51744.0	33403.0	14445.0	24336.0	17419.0	37818.0	21591.0	42500.0	28276.0	39836.0	24729.0	20705.0	21937.0	30495.0	24907.0	15348.0	27820.0	20826.0	16499.0
ELAC2	18753.0	32391.0	34402.0	31674.0	29234.0	16955.0	22240.0	17484.0	28122.0	17615.0	21520.0	19594.0	20338.0	26440.0	10529.0	30056.0	35461.0	32041.0	23540.0	8650.0	20414.0	10767.0	29785.0	21748.0	31065.0	25985.0	5816.0	20259.0	25112.0	24615.0	30534.0	28764.0	29613.0	17732.0	26441.0	35611.0	37293.0	23723.0	10703.0	19441.0	22735.0	43083.0	23438.0	31825.0	14805.0	22964.0	29459.0	27359.0	18143.0
SERPINB8	80064.0	77407.0	77177.0	69236.0	41705.0	48850.0	72071.0	28309.0	52995.0	62046.0	61461.0	39720.0	85974.0	79479.0	76177.0	70804.0	75494.0	69195.0	72225.0	85077.0	56193.0	86225.0	69229.0	53120.0	56898.0	80496.0	26674.0	75861.0	61810.0	39679.0	15150.0	84281.0	75329.0	83955.0	68195.0	80255.0	62636.0	80017.0	75509.0	79380.0	81864.0	16149.0	43251.0	76067.0	76230.0	40144.0	83323.0	79516.0	77967.0
SRRM1	23695.0	49617.0	44755.0	57772.0	32185.0	46707.0	26599.0	61431.0	36670.0	45129.0	30284.0	21407.0	67426.0	51230.0	16590.0	49695.0	69615.0	56099.0	26095.0	20724.0	29784.0	41519.0	34335.0	25316.0	28471.0	44146.0	43878.0	20361.0	59792.0	59136.0	58569.0	20911.0	30895.0	63970.0	29095.0	17076.0	39378.0	38601.0	56233.0	44222.0	16293.0	62737.0	60030.0	35383.0	39357.0	31974.0	59471.0	26845.0	38509.0
ITGAD	71032.0	71465.0	80177.0	71092.0	58176.0	74492.0	64730.0	75958.0	77601.0	64102.0	71175.0	76716.0	63294.0	47704.0	74447.0	63991.0	66463.0	67896.0	47300.0	75031.0	75046.0	69191.0	84154.0	63919.0	75150.0	47566.0	72493.0	64229.0	68535.0	67689.0	45644.0	74821.0	79210.0	53381.0	78271.0	63095.0	34901.0	85930.0	81260.0	71065.0	64619.0	52502.0	72832.0	83434.0	81127.0	75136.0	73637.0	50134.0	59584.0
SRRM2	43028.0	43835.0	71572.0	47804.0	44175.0	60779.0	76190.0	55622.0	63270.0	42165.0	44022.0	40371.0	80087.0	69961.0	41304.0	72822.0	53157.0	54723.0	75617.0	78327.0	52729.0	71395.0	67856.0	58255.0	73269.0	72982.0	47436.0	36744.0	28482.0	50898.0	62373.0	59600.0	57171.0	84063.0	50116.0	56613.0	57732.0	52502.0	79480.0	55899.0	63430.0	72498.0	68268.0	69113.0	64476.0	43638.0	67023.0	53624.0	54879.0
C9orf116	60877.0	32602.0	61370.0	86026.0	65349.0	17819.0	34547.0	13152.0	46294.0	66000.0	31495.0	46566.0	56425.0	51001.0	80071.0	78582.0	56019.0	28319.0	78166.0	77334.0	80561.0	26912.0	61541.0	80614.0	32483.0	51916.0	5916.0	49660.0	24590.0	36405.0	33589.0	75897.0	65888.0	79803.0	80720.0	79191.0	61262.0	58519.0	82631.0	39504.0	69216.0	63128.0	42558.0	61113.0	52209.0	60476.0	82710.0	67391.0	71906.0
PDK1	3020.0	8813.0	34811.0	28202.0	2498.0	6100.0	4134.0	1844.0	3360.0	11608.0	2395.0	52637.0	31332.0	11522.0	59429.0	7353.0	12655.0	56243.0	21347.0	18721.0	16133.0	27413.0	27445.0	3349.0	6897.0	4623.0	6857.0	19712.0	4870.0	8533.0	4150.0	26139.0	2415.0	26511.0	16431.0	17992.0	15518.0	13898.0	15390.0	27437.0	24182.0	2803.0	31339.0	18003.0	18260.0	4923.0	9767.0	20676.0	9098.0
DDHD1	56244.0	61645.0	63533.0	34818.0	51725.0	63863.0	65772.0	75845.0	69734.0	52102.0	65653.0	75656.0	45452.0	46726.0	68488.0	55381.0	72516.0	69538.0	65558.0	63046.0	68835.0	43697.0	72090.0	73719.0	72606.0	55088.0	76504.0	69911.0	55224.0	65605.0	80272.0	65843.0	67430.0	28474.0	68512.0	37257.0	58822.0	59105.0	41375.0	66752.0	73491.0	64391.0	32943.0	59335.0	50096.0	57388.0	52018.0	58041.0	52487.0
PDK3	20623.0	10334.0	17192.0	19404.0	10981.0	5898.0	6926.0	7850.0	8676.0	7625.0	7453.0	13461.0	61013.0	16013.0	50340.0	23784.0	20981.0	12439.0	23602.0	47724.0	77454.0	38208.0	21967.0	13666.0	24771.0	13751.0	3981.0	32417.0	9186.0	46366.0	7317.0	39685.0	22768.0	41392.0	27591.0	17110.0	8348.0	22856.0	57630.0	19915.0	24205.0	5190.0	19601.0	37009.0	26643.0	6428.0	38068.0	20821.0	25228.0
PDK2	76985.0	63015.0	59032.0	68011.0	81330.0	55268.0	75948.0	66429.0	74621.0	79904.0	80704.0	68381.0	26787.0	69367.0	78246.0	61200.0	52113.0	38331.0	75033.0	52290.0	66110.0	40918.0	76123.0	78465.0	68015.0	63861.0	65828.0	54408.0	59657.0	48469.0	77076.0	63706.0	73344.0	79365.0	54862.0	59568.0	66522.0	75019.0	82443.0	34046.0	76272.0	77184.0	68439.0	75610.0	49274.0	64117.0	72797.0	74518.0	75642.0
EBP	5771.0	16754.0	11851.0	12680.0	7504.0	13145.0	9236.0	13874.0	8296.0	6881.0	4163.0	4597.0	25408.0	3731.0	4080.0	13109.0	9351.0	7854.0	5365.0	22880.0	29745.0	35269.0	4896.0	3583.0	7794.0	6239.0	8924.0	3843.0	8717.0	12352.0	6631.0	14477.0	4902.0	26381.0	5484.0	13749.0	5813.0	4410.0	36186.0	15223.0	10598.0	5519.0	22307.0	8100.0	10259.0	6877.0	12472.0	10293.0	8985.0
PDK4	10077.0	27875.0	22696.0	12072.0	56934.0	45715.0	19810.0	16491.0	14367.0	9056.0	13682.0	6497.0	10194.0	15210.0	14985.0	8048.0	3286.0	11192.0	28353.0	24455.0	72574.0	8540.0	65838.0	42221.0	28118.0	33490.0	8220.0	10032.0	42787.0	16967.0	23158.0	15977.0	37801.0	13807.0	23646.0	65751.0	6410.0	34380.0	36960.0	3249.0	16888.0	14007.0	27524.0	16706.0	82546.0	43722.0	12123.0	21027.0	7485.0
ROD1	26709.0	17324.0	19217.0	11624.0	11761.0	17285.0	14039.0	29953.0	6084.0	9033.0	7583.0	7618.0	23193.0	22034.0	24633.0	19223.0	13178.0	18846.0	29342.0	20439.0	15888.0	26397.0	13563.0	7591.0	17453.0	20743.0	15665.0	32192.0	13663.0	10192.0	6138.0	17186.0	22233.0	13597.0	12807.0	32174.0	18766.0	14418.0	5863.0	75043.0	12347.0	6329.0	5626.0	9418.0	19886.0	8390.0	19618.0	13817.0	10597.0
ALPI	70369.0	55210.0	70759.0	67013.0	57398.0	50797.0	63252.0	59400.0	67680.0	56092.0	61198.0	57801.0	75625.0	68908.0	59829.0	66810.0	53458.0	61925.0	64313.0	72975.0	54885.0	69866.0	61934.0	64087.0	58333.0	56391.0	39692.0	59440.0	43599.0	51902.0	57474.0	77581.0	57476.0	75213.0	64191.0	66200.0	56901.0	72867.0	69378.0	61140.0	68765.0	56675.0	60567.0	65809.0	61470.0	50021.0	70034.0	38072.0	49224.0
C9orf114	10721.0	12896.0	7630.0	10107.0	16460.0	4846.0	16731.0	11016.0	20140.0	19051.0	12063.0	13685.0	14152.0	11796.0	7765.0	15503.0	19020.0	9629.0	10040.0	13087.0	15944.0	17402.0	17102.0	13174.0	27397.0	12003.0	6656.0	10437.0	11210.0	9782.0	16376.0	21332.0	9679.0	21790.0	12214.0	5584.0	14946.0	7374.0	19804.0	17687.0	8342.0	56229.0	8685.0	7722.0	26096.0	24737.0	24871.0	8252.0	8688.0
SEC61A1	22166.0	15672.0	19810.0	14519.0	29391.0	32319.0	48778.0	60965.0	23602.0	61920.0	33854.0	52882.0	19749.0	70568.0	62886.0	21099.0	40892.0	17867.0	31878.0	16673.0	25173.0	9740.0	27496.0	13125.0	22163.0	51400.0	28384.0	28219.0	28201.0	24251.0	14740.0	26836.0	28529.0	42521.0	30149.0	37633.0	35340.0	30007.0	23621.0	25091.0	12220.0	51526.0	42872.0	66161.0	27958.0	29071.0	27867.0	46755.0	43342.0
SEC61A2	37818.0	65813.0	34856.0	39629.0	28530.0	55197.0	74492.0	62719.0	33586.0	56985.0	37024.0	65491.0	32858.0	52589.0	31768.0	41522.0	47840.0	38271.0	53954.0	45282.0	58959.0	33473.0	51869.0	33708.0	57251.0	16917.0	84067.0	46390.0	68965.0	15956.0	37581.0	75005.0	61016.0	29361.0	32700.0	23947.0	18763.0	22088.0	29589.0	84631.0	70096.0	26940.0	40188.0	70306.0	81533.0	34113.0	32263.0	53793.0	26526.0
ALPL	46149.0	27687.0	35868.0	35669.0	40955.0	64785.0	64179.0	57188.0	53777.0	53722.0	54806.0	32558.0	39174.0	66317.0	57615.0	24821.0	42472.0	26328.0	42065.0	59461.0	30362.0	33076.0	31592.0	38963.0	34908.0	50606.0	47343.0	47081.0	52238.0	27699.0	47021.0	20173.0	58413.0	21884.0	40494.0	53612.0	38815.0	29407.0	56676.0	56943.0	48746.0	64280.0	64658.0	39702.0	42448.0	33593.0	37277.0	63168.0	27550.0
PTGS2	3428.0	1618.0	9780.0	6443.0	4500.0	3924.0	1560.0	19019.0	3626.0	839.0	7404.0	1890.0	83017.0	30722.0	21716.0	6484.0	8188.0	10949.0	3332.0	17162.0	1055.0	79017.0	2745.0	17391.0	3245.0	18517.0	903.0	22081.0	3780.0	27723.0	1583.0	4631.0	45548.0	71907.0	4396.0	4056.0	10639.0	15746.0	945.0	2751.0	8422.0	3000.0	2972.0	11576.0	8791.0	8969.0	10779.0	5835.0	73471.0
TM2D2	51186.0	73950.0	29265.0	42272.0	39525.0	50408.0	28792.0	18624.0	52751.0	15888.0	42460.0	48053.0	35740.0	41614.0	77336.0	53030.0	75675.0	65266.0	33699.0	61477.0	54348.0	77308.0	30002.0	66596.0	12016.0	29230.0	28641.0	69784.0	59562.0	80785.0	26478.0	71826.0	21021.0	27037.0	48007.0	60721.0	47145.0	50847.0	38700.0	62323.0	34754.0	32643.0	73920.0	42262.0	32389.0	63892.0	34278.0	48631.0	69159.0
TM2D3	48691.0	62728.0	50680.0	73961.0	41769.0	23363.0	41995.0	35799.0	51953.0	12980.0	34445.0	43530.0	31648.0	9638.0	28617.0	60006.0	34827.0	68991.0	39495.0	68622.0	34828.0	71694.0	30247.0	78481.0	36513.0	28896.0	67196.0	45201.0	47608.0	61986.0	23357.0	73608.0	43624.0	26531.0	55974.0	61123.0	36198.0	37454.0	24472.0	44332.0	62194.0	32527.0	58407.0	43782.0	26990.0	60066.0	62304.0	40179.0	11276.0
SNAPC5	51332.0	27282.0	63627.0	47499.0	34704.0	27529.0	16365.0	20171.0	41467.0	26156.0	35760.0	28447.0	46794.0	32060.0	32767.0	65076.0	35653.0	31383.0	41038.0	74950.0	62853.0	66449.0	48899.0	71688.0	19243.0	38648.0	19953.0	32295.0	19206.0	38555.0	33716.0	56768.0	48011.0	52963.0	65963.0	58699.0	36364.0	56975.0	32215.0	36960.0	62113.0	28048.0	14092.0	41919.0	33312.0	47549.0	60617.0	27920.0	11008.0
ZFAND3	30728.0	25526.0	23363.0	17715.0	25889.0	24816.0	48049.0	34370.0	25439.0	31068.0	24057.0	30660.0	31905.0	58034.0	49318.0	28265.0	32492.0	19080.0	33761.0	23355.0	33284.0	25615.0	24260.0	16763.0	13504.0	24943.0	30049.0	36042.0	11972.0	35639.0	15632.0	63007.0	36140.0	30000.0	31525.0	35757.0	23291.0	24560.0	13678.0	24779.0	40693.0	38327.0	17737.0	45376.0	27734.0	41069.0	32535.0	32424.0	54172.0
ZFAND1	8748.0	14767.0	19514.0	23924.0	9715.0	26944.0	13350.0	8207.0	10095.0	4615.0	10305.0	13604.0	17221.0	15620.0	20956.0	14272.0	11321.0	19449.0	13731.0	38246.0	7365.0	72244.0	12203.0	40112.0	8556.0	11222.0	9340.0	13960.0	15780.0	25376.0	18436.0	28239.0	18881.0	6610.0	29162.0	14329.0	10832.0	22741.0	12497.0	20237.0	13525.0	8245.0	21190.0	16479.0	22222.0	13890.0	48765.0	8326.0	8166.0
PECI	68046.0	73496.0	77661.0	81471.0	72208.0	44778.0	62291.0	22725.0	75366.0	47315.0	74296.0	80888.0	78678.0	61134.0	70238.0	79033.0	29163.0	72590.0	73172.0	61558.0	71249.0	42157.0	78461.0	74086.0	66453.0	56282.0	55238.0	71657.0	30304.0	76971.0	62745.0	81622.0	64785.0	73300.0	69040.0	58163.0	54888.0	76725.0	71338.0	80270.0	75416.0	73089.0	51686.0	68917.0	57650.0	64650.0	67953.0	63161.0	79818.0
PPID	16137.0	25661.0	38019.0	47414.0	35190.0	70774.0	63567.0	40308.0	43515.0	37946.0	56881.0	40104.0	35523.0	52638.0	17959.0	19270.0	31085.0	42211.0	19668.0	12843.0	21473.0	13410.0	36176.0	32947.0	70439.0	38900.0	59820.0	44229.0	33048.0	25057.0	68604.0	17236.0	28564.0	22917.0	33971.0	34190.0	33439.0	28997.0	42367.0	32777.0	27787.0	32561.0	15119.0	23518.0	13676.0	15535.0	23145.0	45961.0	21103.0
SLC39A13	62783.0	36443.0	57163.0	64082.0	72748.0	59969.0	63633.0	34091.0	76691.0	36634.0	73143.0	63097.0	77003.0	83586.0	62238.0	52954.0	72458.0	46201.0	27020.0	37985.0	52662.0	79127.0	72616.0	56334.0	69132.0	76122.0	35680.0	70159.0	45288.0	73089.0	69709.0	45392.0	78035.0	71322.0	66342.0	66727.0	56409.0	72641.0	57959.0	29302.0	48203.0	61405.0	46493.0	64749.0	43572.0	34437.0	67909.0	72586.0	71796.0
SLC39A11	27710.0	56866.0	58312.0	37443.0	26479.0	23410.0	14644.0	10640.0	26733.0	11052.0	22375.0	24590.0	53230.0	66855.0	21967.0	41634.0	28673.0	44844.0	73438.0	28258.0	45419.0	41081.0	70655.0	78907.0	33469.0	43330.0	13002.0	42153.0	64056.0	27909.0	63573.0	23553.0	55177.0	41999.0	32533.0	64820.0	28821.0	69892.0	17194.0	35354.0	39083.0	18439.0	21951.0	53734.0	26074.0	28246.0	61994.0	28574.0	22669.0
SLC39A14	18912.0	10687.0	10900.0	7715.0	19661.0	14968.0	18892.0	13257.0	16305.0	13957.0	10177.0	11420.0	24426.0	71068.0	73946.0	10477.0	13440.0	19132.0	26992.0	15107.0	8484.0	22293.0	9577.0	20649.0	11487.0	53394.0	6913.0	17390.0	15595.0	60915.0	9619.0	22515.0	3376.0	24541.0	19283.0	14992.0	26660.0	15520.0	16815.0	17499.0	8657.0	23781.0	15778.0	31399.0	24835.0	15009.0	44199.0	10608.0	8754.0
DNAJC17	56070.0	13351.0	17711.0	32972.0	71563.0	82327.0	73939.0	83773.0	74910.0	70482.0	74039.0	75736.0	30200.0	35448.0	78556.0	16610.0	75019.0	49003.0	46760.0	72296.0	22624.0	47236.0	44023.0	45678.0	22543.0	53135.0	71050.0	42279.0	28819.0	54802.0	61210.0	75403.0	60774.0	52272.0	49316.0	49246.0	36329.0	27043.0	40740.0	81584.0	64098.0	61937.0	75566.0	49154.0	61930.0	60676.0	67333.0	64773.0	23848.0
EIF1AX	40248.0	65759.0	58331.0	69455.0	25495.0	12121.0	19655.0	17705.0	26181.0	8357.0	20890.0	16223.0	67125.0	24216.0	30804.0	52753.0	22657.0	39063.0	22998.0	59818.5	42214.0	70443.0	31328.0	31403.0	63087.0	24701.0	32461.0	21782.0	57768.0	37918.0	17499.0	65548.0	26189.0	45056.0	30601.0	19371.0	34306.0	23405.0	79297.0	32259.0	35129.0	17121.0	21618.0	23302.0	10504.0	30782.0	18188.0	28827.0	16212.0
NTRK1	12340.0	5513.0	14933.0	4277.0	3633.0	8534.0	10733.0	11138.0	6608.0	6270.0	11317.0	6239.0	23173.0	31386.0	17985.0	6452.0	5588.0	4928.0	9264.0	20614.0	72535.0	81006.0	9458.0	11500.0	5399.0	38739.0	5802.0	3302.0	5094.0	51102.0	6992.0	6126.0	19947.0	10978.0	14070.0	77524.0	11937.0	15300.0	3398.0	8039.0	11430.0	5077.0	6177.0	30789.0	8422.0	37257.0	9755.0	11514.0	15169.0
NTRK2	88996.0	89102.0	89128.0	89131.0	88934.0	89098.0	89142.0	89054.0	89087.0	89128.0	89088.0	89107.0	89052.0	89143.0	89128.0	89140.0	89014.0	89107.0	89128.0	89117.0	89115.0	88757.0	89144.0	89149.0	89126.0	88743.0	89028.0	89093.0	89139.0	89076.0	89160.0	88894.0	89088.0	89089.0	89134.0	89148.0	89109.0	89142.0	89134.0	88600.0	89138.0	89138.0	89142.0	89126.0	89135.0	89113.0	89109.0	89118.0	89119.0
RSBN1	27991.0	43098.0	12234.0	21559.0	30598.0	43333.0	32557.0	72974.0	33005.0	24856.0	29700.0	16245.0	7601.0	16633.0	69161.0	12872.0	23308.0	40632.0	25184.0	29789.0	15262.0	15848.0	14403.0	43250.0	15865.0	16404.0	56073.0	27941.0	32071.0	33130.0	24963.0	17649.0	20246.0	13332.0	12707.0	39248.0	21609.0	23168.0	31649.0	51450.0	26362.0	24531.0	37856.0	9126.0	36431.0	30428.0	20377.0	27737.0	20749.0
ARHGAP22	24564.0	29588.0	38293.0	10218.0	42050.0	77200.0	77070.0	81118.0	7406.0	79143.0	53805.0	38240.0	45260.0	53603.0	6417.0	35458.0	9698.0	15693.0	67513.0	28074.0	29139.0	22064.0	75946.0	27707.0	77202.0	35229.0	39538.0	66398.0	74865.0	53235.0	71919.0	6185.0	80671.0	58617.0	37774.0	25647.0	7126.0	69087.0	29961.0	21606.0	56267.0	12991.0	22869.0	65560.0	78020.0	6802.0	61480.0	35951.0	35929.0
ARHGAP21	84521.0	77955.0	74696.0	84154.0	82567.0	85819.0	84577.0	85367.0	78983.0	82060.0	84543.0	86355.0	56769.0	69060.0	84976.0	77744.0	81706.0	81549.0	81740.0	67369.0	83914.0	32081.0	84514.0	82336.0	82630.0	73922.0	86934.0	82812.0	84177.0	81830.0	83244.0	81466.0	81506.0	73471.0	76168.0	60713.0	80155.0	76194.0	83019.0	87209.0	83455.0	78461.0	74677.0	81307.5	82588.0	82764.0	75716.0	82388.0	82178.0
EVI1	30504.0	50495.0	39927.0	28455.0	36882.0	55615.0	49976.0	37084.0	58009.0	38414.0	49488.0	34657.0	45657.0	32492.0	46382.0	60061.0	65538.0	36264.0	55565.0	52022.0	53081.0	23964.0	47241.0	34909.0	42434.0	65327.0	20916.0	37131.0	30935.0	52363.0	45269.0	60990.0	44210.0	43283.0	35011.0	53264.0	55178.0	44722.0	40247.0	30832.0	47175.0	60569.0	47687.0	37598.0	57370.0	66979.0	22403.0	51702.0	33917.0
ARHGAP27	26806.0	19700.0	34714.0	25974.0	22146.0	35571.0	49001.0	34906.0	38684.0	29386.0	26436.0	14916.0	48697.0	35101.0	26289.0	23840.0	23125.0	22911.0	42728.0	48554.0	27614.0	39771.0	30477.0	34638.0	45233.0	41803.0	29206.0	36915.0	23219.0	64053.0	38658.0	18393.0	35347.0	37501.0	30394.0	37906.0	22106.0	37199.0	30555.0	29273.0	23375.0	25073.0	18415.0	27756.0	23215.0	33031.0	62190.0	45151.0	24620.0
ARHGAP26	45912.0	39344.0	51288.0	32990.0	45663.0	42460.0	64314.0	43634.0	58942.0	67464.0	56115.0	81236.0	51742.0	73481.0	41408.0	33017.0	27122.0	43910.0	43461.0	35970.0	63866.0	34531.0	74635.0	60015.0	76380.0	30334.0	19343.0	53090.0	15958.0	58453.0	51614.0	22329.0	76314.0	82880.0	47274.0	72084.0	23845.0	71394.0	71197.0	21774.0	81632.0	36412.0	6454.0	82226.0	14405.0	25741.0	29146.0	21159.0	81551.0
ARHGAP25	86567.0	80544.0	84794.0	39584.0	80232.0	81379.0	86455.0	68553.0	86025.0	83199.0	83236.0	81181.0	86862.0	86265.0	85000.0	85727.0	86241.0	81603.0	84161.0	85157.0	85122.0	83181.0	86376.0	84456.0	82804.0	87275.0	82128.0	85267.0	80630.0	85222.0	80953.0	82402.0	86057.0	87077.0	83099.0	85278.0	69418.0	86323.0	67615.0	80877.0	84450.0	83738.0	70908.0	80993.0	85183.0	80297.0	85467.0	81430.0	83854.0
ARHGAP24	76369.0	70448.0	79065.0	73328.0	77652.0	74637.0	73686.0	68971.0	69539.0	71348.0	76282.0	67910.0	76054.0	84599.0	76446.0	72203.0	46647.0	76959.0	83331.0	77849.0	82579.0	77821.0	82448.0	83231.0	74674.0	77722.0	70691.0	80580.0	81420.0	80299.0	85669.0	56826.0	80617.0	62850.0	77953.0	70601.0	60790.0	80932.0	80512.0	53906.0	71686.0	73820.0	78213.0	77517.0	82058.0	74412.0	79349.0	82760.0	78826.0
ARHGAP29	28643.0	26308.0	46290.0	27690.0	23554.0	35348.0	16958.0	20551.0	30875.0	19387.0	37744.0	16602.0	51229.0	25279.0	61679.0	31957.0	7358.0	22605.0	17127.0	40700.0	39325.0	33360.0	19672.0	38779.0	27943.0	75954.0	24043.0	33275.0	21550.0	54791.0	27482.0	22658.0	24894.0	48355.0	12077.0	54648.0	48231.0	51884.0	14586.0	6157.0	22053.0	19172.0	15287.0	55914.0	25593.0	34824.0	25240.0	13242.0	73619.0
MTX2	16542.0	19114.0	21717.0	31323.0	19795.0	23027.0	22433.0	10783.0	7020.0	14460.0	25612.0	28167.0	23996.0	17838.0	6266.0	21192.0	18644.0	19810.0	25433.0	23391.0	25415.0	26430.0	21216.0	15388.0	23350.0	22771.0	25561.0	22161.0	15741.0	17975.0	15698.0	18365.0	24406.0	20488.0	19819.0	19547.0	11441.0	25394.0	26806.0	19936.0	18188.0	15545.0	33123.0	33129.0	24104.0	10148.0	21895.0	22981.0	30383.0
DDIT3	80446.0	86157.0	88010.0	74603.0	37845.0	20862.0	73606.0	17771.0	30850.0	62270.0	47866.0	83835.0	40712.0	80242.0	79149.0	47467.0	61201.0	29177.0	36145.0	59472.0	86491.0	51761.0	71377.0	56526.0	85411.0	76382.0	13399.0	77396.0	25307.0	21096.0	30806.0	79092.0	62156.0	82636.0	72938.0	88221.0	23306.0	85219.0	58234.0	66007.0	84410.0	46063.0	63147.0	60322.0	64722.0	88126.0	85231.0	75578.0	69195.0
DDIT4	9653.0	9906.0	21225.0	4329.0	5010.0	4166.0	7345.0	7333.0	4569.0	4403.0	9754.0	72011.0	10836.0	41916.0	27179.0	3709.0	6392.0	15323.0	26956.0	3015.0	41584.0	60984.0	20001.0	15243.0	14036.0	5320.0	10698.0	18525.0	5549.0	51929.0	11867.0	4434.0	8657.0	36350.0	9656.0	8396.0	3540.0	17703.0	37551.0	11779.0	27982.0	6168.0	16373.0	46442.0	11721.0	21598.0	13376.0	18066.0	26458.0
NFKBIL1	15530.0	16462.0	24589.0	21841.0	24130.0	17028.0	29785.0	21477.0	16866.0	17358.0	10635.0	14578.0	23896.0	19499.0	23376.0	23688.0	33007.0	14223.0	14420.0	19929.0	20118.0	24203.0	29520.0	19260.0	18653.0	13558.0	23848.0	11211.0	12325.0	17858.0	24197.0	20227.0	11077.0	18828.0	39920.0	32939.0	19484.0	15867.0	15946.0	29577.0	33335.0	21967.0	46212.0	55075.0	9701.0	29727.0	50873.0	27406.0	13950.0
COL19A1	46650.0	43353.0	51876.0	46428.0	43641.0	54052.0	44361.0	55663.0	45542.0	42016.0	34283.0	50266.0	55290.0	61500.0	56577.0	46802.0	45367.0	48033.0	42706.0	49853.0	42881.0	58751.0	53395.0	42764.0	54658.0	54065.0	49488.0	48229.0	33554.0	55091.0	56529.0	40072.0	38880.0	44428.0	41917.0	42653.0	48663.0	74956.0	40742.0	66945.0	44357.0	40033.0	40442.0	27476.0	51774.0	34969.0	60372.0	28822.0	29096.0
NKRF	26344.0	31211.0	20686.0	19998.0	24940.0	36800.0	31871.0	38933.0	19112.0	34891.0	28914.0	36069.0	24271.0	17244.0	18621.0	20993.0	14280.0	28681.0	17870.0	21475.0	28895.0	22636.0	17635.0	30186.0	44379.0	14324.0	29422.0	27845.0	36583.0	32534.0	46232.0	26059.0	24040.0	29057.0	22049.0	22307.0	23151.0	19015.0	20537.0	28855.0	30563.0	18457.0	39086.0	36214.0	30377.0	20469.0	14575.0	21763.0	24850.0
SMAD3	54521.0	11931.0	33128.0	27309.0	39973.0	18654.0	50618.0	19705.0	27522.0	57715.0	43396.0	17647.0	13857.0	19963.0	31204.0	25488.0	33267.0	19807.0	38476.0	7901.0	12432.0	20731.0	31969.0	72933.0	77124.0	16039.0	10124.0	54444.0	12735.0	19975.0	80910.0	24678.0	37345.0	8997.0	28338.0	68578.0	52104.0	24950.0	25844.0	17150.0	33779.0	43428.0	5352.0	21269.0	18647.0	54300.0	15407.0	26535.0	10622.0
GPR3	49808.0	46506.0	55801.0	58795.0	60187.0	66240.0	46283.0	39934.0	46420.0	38609.0	51114.0	72901.0	57441.0	59939.0	51603.0	61975.0	65084.0	58770.0	56872.0	59303.0	46880.0	49698.0	61302.0	73450.0	54194.0	44982.0	60089.0	67943.0	49587.0	42788.0	53436.0	56543.0	47393.0	62018.0	69491.0	37378.0	54972.0	35602.0	70113.0	67592.0	58712.0	61370.0	53886.0	61681.0	54582.0	45170.0	33538.0	54318.0	36212.0
C1orf38	83921.0	56809.0	86314.0	60724.0	44319.0	40842.0	59365.0	13303.0	80272.0	48923.0	81554.0	41111.0	87570.0	85492.0	82260.0	83497.0	74548.0	79586.0	86098.0	81100.0	84773.0	88070.0	85370.0	71258.0	84838.0	86251.0	15481.0	83375.0	85359.0	85639.0	74241.0	44127.0	83824.0	82774.0	85677.0	81691.0	69635.0	86623.0	81002.0	32037.0	74876.0	34264.0	40264.0	84701.0	83743.0	77379.0	87716.0	85384.0	85215.0
GPR1	43306.0	71110.0	65185.0	24981.0	9505.0	8815.0	9788.0	15011.0	8074.0	8407.0	11357.0	50025.0	22700.0	57088.0	18565.0	13221.0	9087.0	16519.0	10764.0	15880.0	78739.0	26571.0	17202.0	14491.0	16720.0	11948.0	18271.0	25925.0	13284.0	9318.0	21327.0	19039.0	24315.0	8314.0	13902.0	83798.0	15087.0	74872.0	10961.0	15753.0	15348.0	13249.0	6733.0	44578.0	4096.0	45920.0	37558.0	15764.0	18058.0
BMP4	2352.0	1341.0	1342.0	2415.0	1837.0	2798.0	8307.0	3165.0	2674.0	4336.0	3709.0	1670.0	1508.0	1545.0	2405.0	3706.0	2247.0	1479.0	2967.0	5080.0	1309.0	1958.0	1832.0	2973.0	960.0	2846.0	4643.0	862.0	11727.0	2260.0	3335.0	946.0	3587.0	1237.0	1327.0	3070.0	2927.0	2083.0	1794.0	1774.0	1305.0	5688.0	5011.0	1233.0	2242.0	5828.0	3044.0	1557.0	1478.0
BMP3	56292.0	64332.0	67425.0	59719.0	36927.0	34919.0	43291.0	43443.0	56869.0	36583.0	48335.0	61986.0	62204.0	60660.0	51818.0	60417.0	41809.0	60454.0	44562.0	53249.0	59610.0	57567.0	61383.0	54078.0	53025.0	59967.0	53195.0	62292.0	54282.0	56505.0	53728.0	59758.0	52216.0	51584.0	46412.0	64126.0	50518.0	54906.0	41402.0	46641.0	62771.0	36575.0	45015.0	31518.0	58467.0	52932.0	65305.0	38425.0	50157.0
BMP2	15157.0	76350.0	57375.0	74041.0	11703.0	81830.0	82118.0	85640.0	85064.0	80075.0	61868.0	30712.0	84184.0	62643.0	82474.0	74657.0	78778.0	74542.0	72802.0	37776.0	58183.0	86256.0	54908.0	58524.0	43554.0	80530.0	84327.0	14446.0	85163.0	70244.0	87195.0	82918.0	35570.0	20703.0	39957.0	27860.0	74562.0	34502.0	13066.0	87328.0	51903.0	81525.0	87697.0	78621.0	77487.0	71857.0	60076.0	80547.0	77449.0
BMP1	35095.0	28871.0	48537.0	40590.0	52843.0	59909.0	30560.0	24028.0	37859.0	64535.0	44842.0	29903.0	46474.0	83167.0	76348.0	51970.0	67898.0	33625.0	66572.0	33456.0	63971.0	76414.0	40154.0	22967.0	21588.0	71617.0	30245.0	63070.0	70875.0	74393.0	34312.0	20126.0	68321.0	36493.0	39139.0	79831.0	50691.0	43114.0	39971.0	32341.0	11676.0	70177.0	62450.0	49250.0	30049.0	44136.0	18731.0	33586.0	52257.0
GPR4	88428.0	87557.0	86741.0	86773.0	88158.0	88379.0	88447.0	88064.0	88725.0	88022.0	88311.0	88462.0	87955.0	88371.0	88033.0	88317.0	88621.0	87395.0	87784.0	87615.0	87977.0	86044.0	87983.0	84667.0	87188.0	88453.0	88389.0	88764.0	87192.0	88132.0	88199.0	86989.0	87121.0	87450.0	87521.0	88209.0	88017.0	87919.0	86179.0	87667.0	87715.0	88098.0	88251.0	87039.0	88728.0	88357.0	86627.0	88044.0	88440.0
DR1	55918.0	50864.0	27134.0	20641.0	37209.0	27780.0	21829.0	61638.0	31209.0	13998.0	17251.0	13848.0	66745.0	32668.0	42383.0	43056.0	10512.0	70463.0	51243.0	66161.0	56175.0	67551.0	29516.0	28998.0	9931.0	37104.0	27576.0	48316.0	24642.0	45986.0	13103.0	37261.0	37804.0	49494.0	42630.0	38959.0	16743.0	28100.0	53964.0	56093.0	40328.0	23968.0	21678.0	37810.0	44190.0	26165.0	37646.0	10612.0	38217.0
C1orf35	21328.0	21032.0	19178.0	30573.0	32328.0	28991.0	22038.0	17569.0	22191.0	26147.0	22529.0	39626.0	22592.0	23280.0	20018.0	22183.0	30985.0	26701.0	12213.0	21317.0	12904.0	10654.0	17980.0	24132.0	25128.0	25838.0	21724.0	24648.0	15847.0	15852.0	36070.0	20081.0	30889.0	26624.0	18348.0	9041.0	26918.0	15629.0	33579.0	15891.0	16895.0	60278.0	26001.0	18249.0	32791.0	31133.0	27355.0	35195.0	33492.0
TERF2	22621.0	15175.0	11697.0	18046.0	26015.0	47394.0	43217.0	75787.0	47770.0	53710.0	30344.0	39291.0	4361.0	17714.0	25821.0	13786.0	8548.0	14273.0	21676.0	24262.0	14203.0	6302.0	9291.0	29672.0	11497.0	16080.0	28705.0	17357.0	18278.0	26187.0	28272.0	28264.0	19099.0	18399.0	14108.0	21572.0	29203.0	14512.0	35906.0	10339.0	17239.0	30546.0	38490.0	29341.0	22050.0	52823.0	18063.0	9784.0	9632.0
TERF1	18784.0	68648.0	50806.0	47018.0	58474.0	62941.0	19659.0	56672.0	33123.0	15821.0	53903.0	38930.0	27365.0	28384.0	51082.0	47580.0	45190.0	61333.0	52767.0	44289.0	29649.0	51355.0	32096.0	63394.0	52141.0	32496.0	28045.0	44170.0	61455.0	58103.0	36400.0	33901.0	33831.0	35671.0	61859.0	56051.0	63572.0	33840.0	32489.0	41063.0	38343.0	50365.0	60894.0	29340.0	52784.0	53638.0	27627.0	40370.0	42406.0
ASF1B	7139.0	4060.0	3944.0	25082.0	9226.0	10617.0	9818.0	22947.0	22478.0	26787.0	8787.0	10408.0	9964.0	6167.0	8550.0	3585.0	8612.0	3637.0	7920.0	27637.0	3491.0	3429.0	2560.0	3762.0	3944.0	2692.0	14299.0	8673.0	7521.0	4749.0	3484.0	16215.0	6287.0	17819.0	3648.0	8199.0	6388.0	2663.0	22202.0	48227.0	4531.0	14223.0	42194.0	6461.0	23445.0	16346.0	4693.0	4702.0	7150.0
MAGED1	77702.0	83150.0	79310.0	79108.0	77270.0	69169.0	81798.0	83675.0	81597.0	77901.5	79180.0	77036.0	76912.0	81913.0	81229.0	80096.0	64825.0	83233.0	78510.0	72968.0	84847.0	73228.0	77586.0	75887.0	75123.0	71602.0	75255.0	81349.0	82855.0	82898.0	79480.0	79035.0	80652.0	76278.0	78937.0	76992.0	76370.0	75704.0	80163.0	74111.0	70149.0	85361.0	76474.0	76166.0	69550.0	77348.0	32484.0	77904.0	85330.0
NDUFAF1	44731.0	66084.0	81437.0	77861.0	74213.0	65140.0	22578.0	28557.0	73738.0	26613.0	65529.0	75694.0	80668.0	37637.0	63327.0	61382.0	64471.0	79519.0	69609.0	73822.0	73753.0	78171.0	78252.0	78789.0	78357.0	69597.0	26951.0	71007.0	72622.0	78139.0	69090.0	78985.0	68461.0	74065.0	72074.0	74219.0	68592.0	55382.0	61491.0	68710.0	70081.0	70069.0	78531.0	65894.0	39010.0	77037.0	71181.0	71328.0	21501.0
GOLGA8A	8165.0	6701.0	6698.0	11414.0	8414.0	28329.0	11145.0	13615.0	19082.0	12445.0	19594.0	46654.0	9540.0	10272.0	20632.0	4455.0	31251.0	6777.0	8744.0	5606.0	7227.0	7216.0	12786.0	17755.0	14006.0	21826.0	13947.0	11993.0	30299.0	29008.0	42145.0	3743.0	4848.0	4697.0	15843.0	9205.0	38408.0	4781.0	6998.0	11982.0	7137.0	8243.0	14826.0	6814.0	12755.0	6316.0	8138.0	17578.0	5671.0
RASSF8	80508.0	25967.0	57930.0	18676.0	28279.0	24288.0	34800.0	13171.0	28293.0	19275.0	28926.0	22473.0	71122.0	45391.0	65703.0	28672.0	50007.0	30440.0	37881.0	33885.0	66152.0	30871.0	43696.0	60949.0	22256.0	54827.0	28042.0	18588.0	12765.0	35037.0	40410.0	47325.0	42383.0	43832.0	51628.0	48724.0	73190.0	36136.0	24300.0	17169.0	57893.0	43121.0	10059.0	29894.0	11256.0	70847.0	31723.0	54825.0	42091.0
RASSF1	40745.0	66594.0	60402.0	74836.0	31998.0	24445.0	61320.0	17384.0	39260.0	46955.0	42104.0	44634.0	69876.0	54087.0	32577.0	47092.0	31898.0	42971.0	32142.0	57949.0	67136.0	68167.0	37975.0	17180.0	37116.0	72345.0	48766.0	35434.0	48450.0	73206.0	27630.0	25703.0	56183.0	65096.0	50984.0	25434.0	46165.0	64572.0	45233.0	28954.0	30112.0	43370.0	68469.0	37039.0	29457.0	65759.0	43456.0	18767.0	23250.0
PTOV1	41499.0	60781.0	29249.0	57446.0	61274.0	81319.0	81547.0	80595.0	80083.0	83923.0	78997.0	40993.0	15473.0	22302.0	73583.0	54514.0	72967.0	44523.0	66204.0	37593.0	38707.0	17007.0	34814.0	41009.0	49650.0	25965.0	80607.0	26609.0	76610.0	59922.0	62830.0	48929.0	49867.0	44239.0	37522.0	39753.0	79649.0	32409.0	75101.0	43252.0	56743.0	80349.0	68914.0	68092.0	78188.0	77005.0	50513.0	71257.0	53063.0
RASSF3	57446.0	46421.0	44069.0	44529.0	38761.0	28571.0	42468.0	40487.0	43176.0	36367.0	40537.0	36086.0	59196.0	47314.0	51148.0	49601.0	41971.0	38601.0	48589.0	49126.0	51740.0	53419.0	52519.0	44920.0	50218.0	53886.0	38542.0	41964.0	34117.0	32354.0	41111.0	50643.0	31720.0	54051.0	51127.0	76175.0	35811.0	46132.0	42038.0	55231.0	46782.0	32611.0	34199.0	44992.0	48906.0	28548.0	53427.0	40651.0	50728.0
RASSF2	86436.0	88614.0	88624.0	85631.0	88745.0	88111.0	87301.0	87588.0	88696.0	85780.0	87953.0	88440.0	87900.0	87870.0	88842.0	88511.0	88591.0	88754.0	88601.0	88039.0	87450.0	87565.0	88822.0	85826.0	88706.0	86935.0	88524.0	88520.0	88255.0	88596.0	88131.0	88338.0	88215.0	88581.0	88435.0	87318.0	87015.0	87297.0	87934.0	88256.0	86941.0	88795.0	86758.0	85310.0	87677.0	88150.0	86316.0	88365.0	87527.0
RASSF5	44476.0	11865.0	20369.0	16512.0	12759.0	19717.0	17822.0	18535.0	16441.0	13473.0	25333.0	24862.0	36529.0	20830.0	36883.0	17520.0	13442.0	10730.0	24008.0	19455.0	15462.0	30712.0	15050.0	29583.0	21150.0	36555.0	10331.0	9926.0	13920.0	30420.0	14448.0	15886.0	20982.0	45138.0	46901.0	52705.0	22460.0	24898.0	17710.0	8251.0	23577.0	10421.0	10422.0	39035.0	21012.0	25536.0	39250.0	16145.0	30731.0
RASSF4	85485.0	84048.0	84434.0	82811.0	87230.0	88336.0	88316.0	82655.0	87141.0	86809.0	88107.0	87535.0	85457.0	87186.0	88201.0	85590.0	79343.0	86905.0	87654.0	86387.0	85965.0	83767.0	87090.0	88697.0	85912.0	87267.0	43289.0	87545.0	86683.0	87902.0	88643.0	87674.0	86554.0	88140.0	85453.0	84240.0	84605.0	86455.0	83842.0	85898.0	87536.0	86743.0	86533.0	86188.0	86556.0	83644.0	86382.0	86029.0	87295.0
RASSF7	6407.0	3902.0	7822.0	45670.0	5587.0	2920.0	4693.0	3986.0	9810.0	3398.0	7022.0	2373.0	12484.0	5279.0	20420.0	6547.0	6772.0	4489.0	3669.0	23947.0	3632.0	10669.0	8749.0	8000.0	7176.0	4405.0	2173.0	5939.0	3118.0	5013.0	10432.0	4268.0	17324.0	14872.0	10654.0	16571.0	5743.0	19178.0	12541.0	1735.0	8276.0	6153.0	8059.0	6039.0	2741.0	5514.0	8299.0	5803.0	5327.0
RASSF6	18933.0	25109.0	23208.0	29496.0	14587.0	24429.0	34540.0	21823.0	17668.0	24437.0	22369.0	16420.0	33955.0	18339.0	28037.0	31511.0	8661.0	23664.0	21534.0	22166.0	37793.0	39258.0	18892.0	29736.0	36164.0	28331.0	29102.0	9994.0	21611.0	14375.0	34695.0	21758.0	45781.0	30486.0	26106.0	14184.0	25797.0	38277.0	20118.0	25946.0	25714.0	19245.0	27026.0	32796.0	20715.0	35107.0	47322.0	27060.0	21826.0
LPPR4	89079.0	89025.0	88776.0	88975.0	88936.0	88742.0	88679.0	88551.0	89107.0	88816.0	89031.0	86136.0	87731.0	88881.0	88505.0	88980.0	89034.0	88684.0	88724.0	88816.0	89065.0	88411.0	89072.0	88479.0	88950.0	88413.0	84722.0	89020.0	88302.0	89011.0	88264.0	88477.0	89024.0	88349.0	89067.0	89119.0	89007.0	89010.0	89007.0	87190.0	89126.0	88958.0	87243.0	88999.0	87533.0	89039.0	88058.0	88329.0	88871.0
C14orf101	31300.0	66448.0	53338.0	29576.0	65935.0	64522.0	35657.0	38550.0	72982.0	75750.0	78454.0	54903.0	50727.0	23814.0	32301.0	63875.0	77999.0	49752.0	18232.0	22051.0	56775.0	43877.0	70921.0	36051.0	56342.0	71408.0	73032.0	69509.0	53436.0	61455.0	65824.0	37338.0	62420.0	31370.0	43186.0	35544.0	77357.0	42610.0	17830.0	32865.0	44378.0	63719.0	17616.0	49949.0	37377.0	39621.0	45720.0	67828.0	76157.0
DDX4	39626.0	38347.0	34585.0	42476.0	32621.0	61699.0	37600.0	30901.0	38132.0	39262.0	34934.0	41220.0	50145.0	27781.0	58147.0	36715.0	31174.0	39411.0	28212.0	49023.0	35689.0	54702.0	52862.0	39109.0	34027.0	34633.0	57350.0	53381.0	59465.0	27823.0	42494.0	36423.0	45629.0	37972.0	25038.0	32757.0	29692.0	31293.0	60954.0	34815.0	55577.0	35790.0	56436.0	18365.0	58725.0	44722.0	62868.0	52703.0	58365.0
SPRY2	86178.0	85424.0	82505.0	74352.0	86718.0	78691.0	47607.0	9196.0	87221.0	82083.0	88124.0	87910.0	83154.0	68067.0	87418.0	83330.0	86308.0	83994.0	79977.0	70953.0	38953.0	82203.0	83144.0	82617.0	86092.0	70232.0	27190.0	85575.0	72563.0	83355.0	64596.0	87570.0	84926.0	85400.0	85980.0	35968.0	86883.0	85504.0	84849.0	83670.0	83435.0	86021.0	18947.0	81861.0	48129.0	86039.0	76422.0	71839.0	82981.0
RSAD2	87699.0	78566.0	81851.0	82414.0	83424.0	75824.0	82524.0	75281.0	86503.0	75905.0	76936.0	76615.0	81867.0	85264.0	77917.0	76936.0	88399.0	85065.0	79399.0	83137.0	87269.0	82630.0	82874.0	81463.0	77338.0	84303.0	70858.0	82903.0	72094.0	77762.0	58562.0	87850.0	79436.0	70170.0	84529.0	81965.0	80295.0	83363.0	83171.0	81322.0	88406.0	86577.0	38331.0	78313.0	64028.0	88267.0	89037.0	88361.0	39212.0
RSAD1	51086.0	62201.0	42241.0	66374.0	75210.0	69173.0	64075.0	72734.0	67374.0	67026.0	74792.0	65548.0	17266.0	48124.0	55052.0	54920.0	68023.0	49040.0	53112.0	18533.0	55439.0	17926.0	58557.0	64401.0	53467.0	61478.0	53070.0	54255.0	63702.0	58311.0	74048.0	49798.0	47577.0	65586.0	54634.0	35995.0	71564.0	52500.0	35328.0	33778.0	43930.0	71856.0	63674.0	66537.0	39549.0	70555.0	70656.0	70836.0	55739.0
LIAS	23104.0	24629.0	20462.0	37739.0	33672.0	21154.0	62456.0	8405.0	29576.0	29837.0	17196.0	23283.0	20026.0	13289.0	26350.0	38854.0	18128.0	29450.0	24424.0	25454.0	33177.0	41264.0	33274.0	53402.0	20052.0	22622.0	25079.0	11661.0	20266.0	50490.0	25626.0	28851.0	21658.0	24060.0	29040.0	32925.0	16742.0	21316.0	53730.0	30636.0	51139.0	22324.0	23894.0	18651.0	16822.0	19471.0	43273.0	14829.0	12350.0
MRPS18C	36482.0	46580.0	53896.0	64461.0	24896.0	28215.0	16441.0	22717.0	22438.0	17271.0	20801.0	8875.0	77444.0	32586.0	13303.0	62251.0	26049.0	54943.0	31955.0	54354.0	75661.0	78382.0	44445.0	55445.0	42178.0	44495.0	57392.0	30889.0	36319.0	35194.0	25693.0	28834.0	40759.0	30232.0	41136.0	26643.0	26804.0	49419.0	64310.0	61421.0	40205.0	25893.0	50056.0	26012.0	31247.0	23805.0	64780.0	50342.0	36592.0
CHD2	34818.0	17347.0	23018.0	19558.0	27010.0	9896.0	17887.0	73759.0	13067.0	10953.0	20669.0	26956.0	26565.0	28094.0	54372.0	21059.0	38525.0	49995.0	25464.0	17727.0	38370.0	28699.0	25611.0	49537.0	23225.0	10459.0	85336.0	29374.0	8611.0	22186.0	28873.0	44008.0	27303.0	32559.0	22297.0	21193.0	15022.0	25115.0	16864.0	32506.0	24136.0	14851.0	12040.0	23655.0	31100.0	12244.0	47640.0	18386.0	26974.0
CHD5	51452.0	37940.0	34056.0	32454.0	34431.0	28518.0	38662.0	61186.0	30896.0	33619.0	54254.0	31322.0	43307.0	35378.0	34276.0	35705.0	28254.0	34446.0	52299.0	53751.0	35002.0	46073.0	26753.0	48618.0	40564.0	32519.0	23567.0	33269.0	29736.0	31388.0	30521.0	67591.0	50682.0	44850.0	56209.0	17806.0	53381.0	30056.0	53796.0	51425.0	38918.0	39832.0	35782.0	76987.0	64165.0	32740.0	35784.0	38632.0	34683.0
CHD4	6207.0	3645.0	3654.0	7161.0	21168.0	22542.0	19910.0	34460.0	11266.0	34489.0	16754.0	18274.0	2999.0	8271.0	7404.0	4429.0	20629.0	5699.0	8358.0	2865.0	8360.0	2287.0	7894.0	10261.0	5899.0	12038.0	21645.0	10045.0	14902.0	7280.0	9825.0	3742.0	8123.0	7027.0	5059.0	7089.0	10908.0	6609.0	7899.0	10771.0	6691.0	32885.0	24400.0	16966.0	13341.0	7825.0	10233.0	15236.0	13672.0
MRP63	64652.0	74418.0	67214.0	84873.0	46211.0	21704.0	22795.0	59430.0	36325.0	32134.0	55653.0	49400.0	73164.0	19862.0	22805.0	74940.0	28696.0	68965.0	66110.0	44250.0	63596.0	67769.0	72598.0	70261.0	43078.0	22522.0	75754.0	38020.0	54434.0	28993.0	61524.0	76981.0	50853.0	74989.0	71898.0	32672.5	50838.0	63320.0	50224.0	66901.0	63701.0	38678.0	75793.0	57455.0	33914.0	35744.0	67843.0	20395.0	69558.0
MMP21	63107.0	45222.0	52629.0	48988.0	49803.0	64144.0	72321.0	55491.0	50348.0	58649.0	56584.0	60338.0	43101.0	69410.0	64277.0	62388.0	65415.0	41195.0	71465.0	57578.0	58887.0	51351.0	50240.0	60747.0	53872.0	63871.0	47830.0	56634.0	72717.0	65172.0	41949.0	57361.0	48725.0	47146.0	50379.0	60081.0	62690.0	60557.0	61959.0	56209.0	53711.0	67753.0	52190.0	47326.0	46558.0	76206.0	58076.0	45911.0	38076.0
CAP1	61936.0	21784.0	21872.0	11615.0	39731.0	41298.0	56106.0	57446.0	56651.0	67978.0	53032.0	21628.0	23463.0	42502.0	74862.0	31002.0	33177.0	21860.0	67974.0	68676.0	26998.0	58480.0	31835.0	36907.0	14693.0	68578.0	24201.0	50208.0	32254.0	52702.0	10714.0	61494.0	36137.0	61378.0	41073.0	30520.0	24203.0	45751.0	46684.0	48338.0	43436.0	30717.0	46229.0	39880.0	44450.0	55358.0	79508.0	61799.0	51632.0
CAP2	75886.0	82314.0	76463.0	73674.0	77254.0	82652.0	50235.0	83502.0	65160.0	79955.0	31719.0	18881.0	67865.0	50972.0	37300.0	76971.0	67160.0	82407.0	76527.0	58587.0	85516.0	67419.0	75188.0	61119.0	81133.0	66514.0	69647.0	69731.0	72836.0	61568.0	52590.0	74069.0	81296.0	77867.0	81118.0	78289.0	72965.0	80445.0	81908.0	15113.0	76412.0	73835.0	50938.0	77934.0	60149.0	74051.0	62584.0	77173.0	21260.0
NPC2	81667.0	76729.0	86182.0	63722.0	70541.0	20369.0	55075.0	17458.0	70899.0	45169.0	77151.0	37745.0	86619.0	75095.0	71639.0	82978.0	51921.0	62295.0	82808.0	82285.0	85528.0	86991.0	82423.0	70885.0	74458.0	83365.0	21144.0	81115.0	74495.0	82418.0	49316.0	76662.0	81242.0	82047.0	80769.0	77081.0	65349.0	85636.0	69483.0	37765.0	78975.0	45986.0	42832.0	78924.0	62984.0	53445.0	83220.0	78910.0	85044.0
NPC1	60105.0	37178.0	53992.0	19715.0	64394.0	26276.0	22940.0	21037.0	47584.0	32462.0	40378.0	73649.0	81368.0	71422.0	52113.0	37114.0	30253.0	41982.0	43840.0	33068.0	64510.0	67899.0	74710.0	29767.0	78325.0	64568.0	22258.0	72570.0	58305.0	56527.0	46670.0	45120.0	69521.0	72093.0	54285.0	39995.0	36994.0	70016.0	21465.0	26088.0	71366.0	20828.0	25371.0	59303.0	29048.0	25044.0	64751.0	68804.0	75665.0
MRC2	31345.0	16384.0	38199.0	31132.0	71656.0	34020.0	34219.0	20510.0	70209.0	39436.0	39056.0	39796.0	67572.0	69632.0	71838.0	26257.0	83553.0	30954.0	35070.0	13570.0	33377.0	64815.0	25737.0	18992.0	18565.0	80300.0	35206.0	59189.0	17988.0	80422.0	11159.0	27852.0	64081.0	32410.0	36817.0	59233.0	74592.0	33129.0	27345.0	10882.0	30335.0	42860.0	11875.0	69099.0	11314.0	24608.0	75628.0	59169.0	78709.0
TNFSF12-TNFSF13	81551.0	72125.0	79769.0	78030.0	81894.0	74804.0	78836.0	75491.0	83565.0	76403.0	77130.0	74889.0	81285.0	78347.0	78268.0	82463.0	67540.0	68819.0	80551.0	82122.0	75910.0	82214.0	79564.0	80360.0	80372.0	82931.0	59790.0	73004.0	74518.0	81287.0	58740.0	83582.0	79084.0	84511.0	82010.0	78436.0	73883.0	81219.0	80735.0	75284.0	79974.0	73305.0	80777.0	82365.0	75180.0	74745.0	85642.0	76171.0	76692.0
TTC5	34690.0	59586.0	27678.0	65376.0	61898.0	44915.0	24841.0	78006.0	62681.0	26763.0	48460.0	37222.0	20455.0	9750.0	33272.0	22411.0	50102.0	33455.0	34270.0	66896.0	28711.0	27783.0	24431.0	43309.0	24382.0	33242.0	36123.0	28481.0	31168.0	46707.0	24464.0	74738.0	20454.0	21835.0	47043.0	35850.0	60876.0	22330.0	32337.0	58340.0	47034.0	39795.0	42431.0	43790.0	44286.0	69890.0	47554.0	35500.0	30836.0
C3orf58	61382.0	43268.0	39755.0	30281.0	60514.0	32841.0	28045.0	21217.0	44033.0	33485.0	39303.0	74990.0	39023.0	32956.0	41521.0	41891.0	19880.0	47395.0	59508.0	34433.0	32553.0	39803.0	39148.0	34514.0	15278.0	31261.0	45888.0	33139.0	70168.0	47971.0	37190.0	21426.0	29456.0	38649.0	46976.0	40970.0	39258.0	25358.0	46403.0	39590.0	45740.0	36848.0	24090.0	27949.0	18936.0	21009.0	33810.0	14909.0	34562.0
TTC1	67350.0	58450.0	50759.0	42945.0	63697.0	56457.0	19852.0	55013.0	66164.0	56327.0	47742.0	67496.0	50314.0	26873.0	65241.0	58084.0	42964.0	51785.0	58545.0	68795.0	71161.0	53716.0	59910.0	75183.0	40111.0	62789.0	15278.0	46798.0	44416.0	51356.0	36780.0	70483.0	53307.0	76632.0	54882.0	57938.0	50834.0	56525.0	71962.0	46456.0	74129.0	42426.0	71821.0	54098.0	29791.0	61365.0	71528.0	47581.0	32288.0
IL4R	24960.0	9207.0	16695.0	6100.0	11020.0	5479.0	14059.0	8175.0	12009.0	11256.0	17734.0	8602.0	41949.0	46310.0	10260.0	20201.0	17989.0	7621.0	17286.0	17036.0	15726.0	37119.0	18329.0	9924.0	20452.0	64139.0	7805.0	18346.0	10617.0	22140.0	17140.0	8523.0	19290.0	28383.0	19656.0	5880.0	9481.0	28016.0	12212.0	6626.0	8367.0	18303.0	8544.0	20985.0	12866.0	9707.0	45057.0	11805.0	20933.0
TTC3	69811.0	77914.0	82500.0	75376.0	75088.0	86451.0	84907.0	87349.0	82888.0	87754.0	85424.0	80382.0	74446.0	77276.0	44877.0	81178.0	82482.0	80489.0	62213.0	30221.0	81215.0	60239.0	81498.0	46648.0	85031.0	83256.0	83626.0	45148.0	85796.0	81240.0	85684.0	72007.0	81945.0	70870.0	78808.0	78458.0	85337.0	60773.0	77492.0	70683.0	70250.0	85038.0	87438.0	79261.0	83660.0	76000.0	34940.0	82252.0	79149.0
RAB3GAP1	70232.0	75015.0	73612.0	76510.0	73414.0	77028.0	56387.0	81124.0	63084.0	67543.0	76401.0	62955.0	80707.0	69864.0	70889.0	77327.0	75325.0	79725.0	72069.0	36449.0	79851.0	70918.0	77809.0	68918.0	76258.0	76497.0	79553.0	78346.0	75764.0	79306.0	63052.0	74002.0	71604.0	40778.0	72324.0	77931.0	74211.0	74696.0	71059.0	75604.0	68510.0	62700.0	75437.0	71687.0	76220.0	79168.0	79202.0	79137.0	76260.0
PRKCE	80496.0	79018.0	63172.0	58107.0	67732.0	34562.0	77391.0	82791.0	64235.0	76365.0	67893.0	71104.0	33773.0	68309.0	40761.0	47680.0	64294.0	79920.0	70626.0	75532.0	50484.0	64527.0	51809.0	82003.0	79916.0	27692.0	82748.0	66820.0	75861.0	50542.0	85238.0	58106.0	80575.0	30359.0	74192.0	66832.0	70074.0	49615.0	54955.0	79824.0	73581.0	51647.0	60553.0	82471.0	73070.0	75850.0	30492.0	34788.0	42792.0
C3orf52	2339.0	2212.0	6045.0	7877.0	1615.0	1838.0	1810.0	1685.0	3010.0	18466.0	1583.0	1238.0	7957.0	5769.0	3451.0	3600.0	2171.0	1812.0	2582.0	4158.0	3048.0	12374.0	3664.0	3059.0	5872.0	3621.0	2183.0	4521.0	2540.0	1961.0	1914.0	2083.0	4660.0	2229.0	2819.0	25077.0	6334.0	11522.0	1685.0	2135.0	3264.0	1486.0	4010.0	4652.0	2068.0	3805.0	11981.0	3294.0	3344.0
C3orf54	80865.0	77664.0	80414.0	77831.0	72407.0	65843.0	83393.0	75292.0	77906.0	75017.0	70192.0	31277.0	83313.0	82637.0	74872.0	82860.0	35933.0	72919.0	81949.0	85609.0	76461.0	77127.0	83078.0	83961.0	82926.0	80922.0	61716.0	67053.0	68986.0	79517.0	81909.0	72429.0	82809.0	86577.0	81897.0	72495.0	67832.0	77995.0	85288.0	73205.0	78110.0	69585.0	66828.0	69893.0	80932.0	34873.0	76028.0	45141.0	64250.0
C3orf57	478.0	105.0	94.0	205.0	263.0	180.0	261.0	195.0	194.0	166.0	190.0	125.0	58.0	56.0	139.0	31.0	275.0	81.0	381.0	46.0	80.0	62.0	57.0	194.0	299.0	1061.0	58.0	324.0	109.0	615.0	80.0	216.0	133.0	133.0	259.0	16.0	146.0	52.0	50.0	324.0	61.0	173.0	122.0	64.0	132.0	75.0	179.0	272.0	206.0
CAPS	80510.0	67798.0	66407.0	89034.0	82570.0	63534.0	60809.0	16229.0	84509.0	52454.0	83375.0	75252.0	83784.0	87446.0	87932.0	88313.0	84363.0	83504.0	88081.0	88256.0	76171.0	83715.0	87483.0	80551.0	72818.0	85482.0	76099.0	84625.0	85651.0	57443.0	83334.0	78980.0	83772.0	64619.0	86197.0	87597.0	83555.0	86774.0	88882.0	58076.0	82893.0	48097.0	88423.0	84709.0	77275.0	71989.0	89047.0	86642.0	86736.0
DYNC1LI1	17161.0	16930.0	4605.0	6636.0	12030.0	10482.0	3989.0	9903.0	6048.0	7585.0	6062.0	46039.0	2371.0	8344.0	6720.0	6895.0	12096.0	8214.0	4503.0	9238.0	11029.0	7181.0	4488.0	3556.0	5407.0	4667.0	11172.0	11851.0	17080.0	8636.0	4151.0	9598.0	6126.0	9221.0	5491.0	10536.0	10351.0	6534.0	5913.0	16660.0	6615.0	4130.0	14419.0	9965.0	17925.0	21711.0	4541.0	8378.0	13729.0
DYNC1LI2	49585.0	73458.0	73867.0	70547.0	74640.0	82720.0	82880.0	76101.0	78091.0	74428.0	84971.0	55511.0	30984.0	50156.0	74321.0	60948.0	81687.0	75299.0	60582.0	23577.0	75110.0	41098.0	78616.0	77599.0	80800.0	81488.0	81998.0	72199.0	77194.0	80595.0	81231.0	49357.0	76533.0	34281.0	67772.0	74823.0	81248.0	61594.0	60789.0	22761.0	52093.0	81949.0	65500.0	36554.0	65760.0	71814.0	69101.0	86131.0	78520.0
CHDH	79553.0	44526.0	53301.0	84605.0	81302.0	8434.0	74539.0	6381.0	72157.0	12157.0	79348.0	35620.0	69666.0	53767.0	56370.0	70287.0	30868.0	30362.0	43450.0	55276.0	69155.0	2661.0	72334.0	84268.0	73765.0	62975.0	43202.0	76448.0	25703.0	80542.0	79172.0	16515.0	38754.0	81504.0	68117.0	23495.0	42301.0	29001.0	84657.0	2790.0	80113.0	64293.0	6527.0	37100.0	6880.0	64637.0	20394.0	51350.0	52111.0
EFHC1	54454.0	67802.0	67674.0	85429.0	86725.0	77416.0	80725.0	69239.0	60939.0	82744.0	82899.0	84937.0	55239.0	75761.0	77863.0	76617.0	81675.0	67692.0	69660.0	41315.0	56908.0	37441.0	74814.0	79385.0	77368.0	76309.0	80548.0	77458.0	80019.0	63794.0	85905.0	45218.0	76871.0	80951.0	73839.0	80995.0	78528.0	73281.0	32338.0	69100.0	69126.0	80894.0	83335.0	72539.0	68233.0	59951.0	80702.0	81379.0	82547.0
CAPG	86238.0	79326.0	85409.0	83722.0	77692.0	29292.0	76491.0	34279.0	72692.0	74394.0	78678.0	50412.0	86049.0	85546.0	85439.0	78311.0	79955.0	71039.0	82112.0	83474.0	77235.0	85930.0	83593.0	75761.0	74447.0	85826.0	7121.0	83312.0	79068.0	80236.0	13867.0	81841.0	84575.0	86311.0	82975.0	79087.0	78558.0	87110.0	85717.0	42474.0	81408.0	70808.0	43109.0	84458.0	76808.0	77103.0	86672.0	80419.0	84252.0
TPRKB	6905.0	26075.0	59238.0	48227.0	21622.0	25862.0	16547.0	25422.0	15522.0	20590.0	13914.0	23571.0	50613.0	34399.0	16298.0	53524.0	35185.0	41386.0	23088.0	49074.0	44883.0	64178.0	44065.0	27175.0	20108.0	20808.0	42250.0	27510.0	25676.0	21907.0	29076.0	29147.0	24191.0	15260.0	35882.0	38356.0	28059.0	25038.0	42064.0	44781.0	43902.0	18350.0	41109.0	18326.0	40074.0	23458.0	30832.0	37373.0	36902.0
ETHE1	81797.0	49857.0	73196.0	72036.0	76021.0	63915.0	70694.0	61114.0	75804.0	70511.0	76343.0	36613.0	64643.0	67181.0	82302.0	76288.0	63923.0	39989.0	74384.0	78953.0	61884.0	80360.0	62049.0	80858.0	32407.0	81629.0	14421.0	80467.0	47181.0	57132.0	73890.0	66931.0	69218.0	80472.0	75804.0	55450.0	68374.0	77917.0	84914.0	26278.0	73470.0	69349.0	38837.0	73521.0	63267.0	67739.0	79514.0	44410.0	66330.0
PRDM16	49784.0	56482.0	38357.0	60624.0	45747.0	19382.0	40362.0	70956.0	51364.0	55871.0	33895.0	26739.0	31063.0	63832.0	65266.0	40014.0	37845.0	38536.0	36884.0	42686.0	62599.0	41732.0	56944.0	38682.0	50379.0	42099.0	37259.0	38471.0	47626.0	46296.0	44198.0	30486.0	48534.0	42563.0	65579.0	25072.0	61031.0	43189.0	67294.0	51895.0	39364.0	47598.0	57703.0	27819.0	45529.0	49439.0	51423.0	21631.0	22331.0
MPG	69356.0	34046.0	32316.0	62971.0	13807.0	23160.0	65144.0	24492.0	52302.0	36370.0	53868.0	55255.0	37946.0	63410.0	29684.0	50564.0	32865.0	33460.0	49167.0	62038.0	10165.0	45937.0	43885.0	67785.0	55444.0	27282.0	31862.0	24032.0	10770.0	16152.0	62257.0	72739.0	34640.0	73003.0	63542.0	50302.0	20501.0	51571.0	52864.0	58671.0	54458.0	34625.0	62364.0	55900.0	23216.0	30893.0	22563.0	20039.0	26203.0
ABCG2	83617.0	74547.0	74986.0	45398.0	82851.0	63731.0	80674.0	75735.0	81884.0	20554.0	82508.0	25940.0	43400.0	39952.0	15392.0	77550.0	6253.0	76611.0	76967.0	84570.0	84260.0	19571.0	81601.0	62505.0	81392.0	71475.0	71422.0	79400.0	37748.0	66664.0	85545.0	36560.0	77232.0	71551.0	46984.0	25189.0	75415.0	74778.0	47894.0	45948.0	79631.0	85488.0	7399.0	22816.0	71782.0	79571.0	8023.0	14339.0	26578.0
PRDM15	17115.0	5072.0	5478.0	6271.0	14455.0	5931.0	6126.0	4161.0	7185.0	3722.0	3960.0	9922.0	5666.0	10641.0	17188.0	5476.0	5902.0	5263.0	6600.0	9083.0	7909.0	6856.0	11384.0	12856.0	11833.0	6977.0	4726.0	2516.0	9009.0	12568.0	8207.0	9583.0	7498.0	9572.0	6482.0	6743.0	5960.0	4671.0	14382.0	11900.0	9189.0	7409.0	26376.0	4471.0	5238.0	36780.0	6403.0	11162.0	16800.0
PRDM12	6221.0	5327.0	5428.0	10982.0	2342.0	3200.0	3167.0	8615.0	2650.0	4061.0	6726.0	2551.0	5768.0	3974.0	4900.0	2724.0	2164.0	11108.0	3359.0	11564.0	5248.0	6079.0	4461.0	5379.0	6634.0	2854.0	2247.0	2038.0	3018.0	5627.0	3648.0	8725.0	4643.0	6188.0	3759.0	72763.0	2336.0	2973.0	5893.0	7458.0	5580.0	2877.0	83253.0	13416.0	16701.0	2874.0	1424.0	16519.0	3554.0
ABCG5	442.0	853.0	503.0	852.0	210.0	191.0	400.0	352.0	419.0	386.0	348.0	338.0	1180.0	382.0	599.0	553.0	239.0	599.0	496.0	799.0	596.0	630.0	478.0	947.0	630.0	384.0	452.0	449.0	569.0	436.0	813.0	643.0	746.0	701.0	576.0	457.0	66.0	399.0	890.0	920.0	482.0	696.0	326.0	563.0	451.0	293.0	474.0	341.0	384.0
PRDM10	20143.0	51038.0	27372.0	48175.0	34731.0	54788.0	10148.0	22080.0	20155.0	16284.0	32606.0	60231.0	38347.0	14105.0	24736.0	30584.0	45318.0	59528.0	26062.0	23139.0	33459.0	20214.0	23093.0	28621.0	25596.0	34152.0	53533.0	48313.0	42438.0	30029.0	33284.0	24117.0	30732.0	19535.0	24087.0	29847.0	33865.0	13533.0	13418.0	54567.0	23907.0	29400.0	31567.0	18131.0	60489.0	43188.0	17399.0	49201.0	24479.0
PLSCR1	84063.0	74957.0	81819.0	78418.0	79432.0	22692.0	35463.0	4756.0	82849.0	16843.0	68740.0	37004.0	86914.0	79302.0	84388.0	84883.0	83189.0	82075.0	77867.0	82517.0	76962.0	87188.0	75603.0	58554.0	52539.0	86555.0	8687.0	83903.0	65970.0	79721.0	6389.0	79465.0	76456.0	74417.0	83613.0	73617.0	85278.0	81049.0	63649.0	29246.0	84673.0	83208.0	14699.0	64651.0	22912.0	80737.0	86509.0	83744.0	68795.0
MPO	69162.0	74309.0	63967.0	65126.0	50697.0	72495.0	85811.0	70525.0	63215.0	71470.0	75693.0	60834.0	66406.0	69838.0	72089.0	49795.0	58384.0	71151.0	70536.0	80299.0	68137.0	67731.0	74576.0	74461.0	77386.0	78570.0	64102.0	66964.0	61274.0	34026.0	56801.0	74981.0	80587.0	37167.0	81191.0	71719.0	59542.0	81236.0	80348.0	76323.0	67345.0	43623.0	75776.0	84110.0	62177.0	58636.0	70542.0	83333.0	35785.0
HNF4G	47667.0	64886.0	53597.0	47081.0	60499.0	47335.0	43270.0	48252.0	51324.0	54115.0	50491.0	57206.0	54124.0	49488.0	52862.0	60914.0	65699.0	61441.0	46263.0	49893.0	62419.0	53960.0	56483.0	62457.0	58963.0	67703.0	49780.0	58838.0	59550.0	63907.0	34569.0	51893.0	34348.0	53298.0	45980.0	43724.0	66490.0	35036.0	82010.0	28764.0	46511.0	68875.0	46932.0	62445.0	47508.0	74787.0	31740.0	52351.0	69763.0
AVP	81255.0	75227.0	81360.0	73793.0	72219.0	53591.0	82719.0	63523.0	75709.0	56222.0	56945.0	54583.0	85204.0	79966.0	80144.0	82157.0	18915.0	74675.0	78367.0	84180.0	69540.0	84341.0	83272.0	68202.0	83373.0	65231.0	49136.0	67519.0	37359.0	44415.0	85522.0	80747.0	71231.0	85326.0	84770.0	72368.0	74614.0	73639.0	79317.0	81528.0	77498.0	79191.0	71932.0	81357.0	41744.0	21383.0	82638.0	56350.0	76473.0
MPI	30475.0	13876.0	49599.0	69171.0	34733.0	17517.0	31052.0	28950.0	31012.0	14838.0	26962.0	44531.0	35654.0	22317.0	46059.0	26838.0	12326.0	31223.0	41361.0	27240.0	33494.0	17352.0	54443.0	66554.0	11753.0	19171.0	10650.0	30650.0	25565.0	64559.0	59472.0	32566.0	32538.0	35273.0	40793.0	23583.0	40858.0	45875.0	6716.0	50364.0	35332.0	25106.0	46777.0	39010.0	26035.0	13681.0	42754.0	40203.0	20758.0
PRKCZ	5071.0	12112.0	4771.0	10090.0	3638.0	32555.0	16264.0	25898.0	6080.0	23299.0	27207.0	16082.0	10535.0	14784.0	8213.0	3154.0	3722.0	13984.0	6460.0	5736.0	7325.0	8547.0	13644.0	10415.0	61904.0	6354.0	30432.0	10892.0	63136.0	5558.0	16420.0	8835.0	26592.0	7839.0	6238.0	5250.0	5875.0	6747.0	4302.0	10555.0	9017.0	15753.0	9719.0	9222.0	16391.0	6393.0	5449.0	46507.0	7212.0
POLRMT	14117.0	12447.0	21832.0	25417.0	69354.0	45646.0	37821.0	70417.0	57416.0	61878.0	30840.0	38658.0	11917.0	32884.0	40020.0	22096.0	63081.0	16447.0	22042.0	10317.0	15847.0	9596.0	27715.0	23359.0	23482.0	43417.0	16987.0	37193.0	25874.0	25514.0	60402.0	16455.0	21977.0	20992.0	15956.0	18355.0	61167.0	16242.0	32322.0	18164.0	22939.0	75873.0	65239.0	34327.0	25142.0	51917.0	32138.0	35566.0	44521.0
RER1	59404.0	48571.0	64029.0	43157.0	51783.0	39641.0	44469.0	35164.0	54231.0	51544.0	34870.0	49440.0	82326.0	64588.0	60367.0	72017.0	48511.0	54647.0	60430.0	68027.0	65756.0	75145.0	45657.0	45574.0	34399.0	63602.0	37506.0	52981.0	26570.0	51372.0	42966.0	73527.0	51907.0	72450.0	37984.0	50743.0	53663.0	70270.0	68674.0	53517.0	67442.0	59779.0	62590.0	59978.0	67170.0	64282.0	68565.0	28769.0	48051.0
MPZ	56120.0	46104.0	58718.0	55696.0	47352.0	51721.0	52376.0	54828.0	47691.0	79076.0	43039.0	55562.0	62396.0	66742.0	58451.0	63881.0	39540.0	46773.0	67694.0	72875.0	46530.0	55835.0	48919.0	41066.0	48219.0	60754.0	49661.0	46593.0	59708.0	62793.0	43257.0	42740.0	50172.0	72740.0	61898.0	74893.0	48104.0	51466.0	61732.0	34948.0	58594.0	58075.0	85580.0	60426.0	68620.0	41055.0	49220.0	45345.0	45655.0
MCPH1	42721.0	58601.0	40759.0	58615.0	31963.0	74063.0	71201.0	80572.0	70076.0	72337.0	62002.0	47649.0	46635.0	56730.0	66186.0	69184.0	69519.0	68756.0	53664.0	71611.0	53000.0	66180.0	47260.0	60126.0	38887.0	36942.0	75638.0	64342.0	66333.0	74603.0	55326.0	74304.0	36421.0	47354.0	67838.0	45123.0	58600.0	39391.0	51966.0	80334.0	39245.0	70720.0	79649.0	63988.0	76427.0	70258.0	43916.0	62339.0	45769.0
GRPEL1	10648.0	21333.0	31875.0	24206.0	9221.0	10303.0	27192.0	6158.0	17789.0	12312.0	8379.0	20638.0	49925.0	28046.0	20967.0	31971.0	20671.0	25164.0	15202.0	16653.0	36216.0	55688.0	31309.0	11833.0	27715.0	20138.0	4839.0	8191.0	18990.0	46422.0	25630.0	27148.0	20785.0	61669.0	25977.0	15825.0	15134.0	23787.0	54392.0	19939.0	24663.0	5336.0	21472.0	22930.0	23473.0	13726.0	24940.0	14549.0	13929.0
GRPEL2	46365.0	44790.0	17428.0	30633.0	55094.0	23789.0	14172.0	48904.0	64932.0	39563.0	26000.0	76264.0	12289.0	28373.0	73840.0	20299.0	32872.0	38069.0	26741.0	68498.0	23554.0	16300.0	16421.0	27340.0	14333.0	34249.0	29974.0	60450.0	35888.0	56675.0	15969.0	41185.0	17532.0	22709.0	29948.0	26679.0	47553.0	23820.0	31802.0	26223.0	52997.0	34105.0	64263.0	18456.0	21037.0	52828.0	21068.0	16057.0	25802.0
SLC36A4	29134.0	71989.0	73277.0	62898.0	26875.0	11299.0	20194.0	70311.0	21734.0	14611.0	39983.0	18093.0	53549.0	39368.0	15221.0	42837.0	24229.0	68382.0	23983.0	48122.0	44619.0	78728.0	31146.0	19096.0	51381.0	27446.0	21449.0	54332.0	27870.0	35782.0	24866.0	65779.0	54007.0	16032.0	33436.0	54453.0	23245.0	52907.0	48636.0	69905.0	34387.0	28026.0	66376.0	42833.0	38367.0	54333.0	41787.0	59682.0	57975.0
SLC36A2	43236.0	57678.0	29014.0	62337.0	46946.0	54341.0	49101.0	35308.0	62012.0	51758.0	58630.0	63355.0	45271.0	43847.0	58454.0	39773.0	55896.0	59733.0	48375.0	54936.0	63899.0	55496.0	43828.0	37560.0	48798.0	55448.0	41514.0	51339.0	48772.0	40152.0	50265.0	27864.0	63481.0	58199.0	24623.0	58031.0	66690.0	49119.0	39309.0	65774.0	64998.0	62885.0	55361.0	54833.0	24952.0	40201.0	50492.0	58715.0	59732.0
PRKCQ	9464.0	7943.0	5570.0	6335.0	7533.0	27215.0	66713.0	34277.0	6102.0	15561.0	8158.0	4841.0	7714.0	9418.0	9661.0	9767.0	5987.0	7030.0	8653.0	10024.0	6863.0	7557.0	16377.0	18829.0	13408.0	4561.0	6946.0	4355.0	8594.0	17063.0	23054.0	7980.0	29595.0	20944.0	10328.0	7882.0	3346.0	11428.0	12432.0	22424.0	15555.0	7695.0	4021.0	27096.0	13359.0	7577.0	11307.0	8112.0	2516.0
GADL1	47812.0	35956.0	35309.0	38119.0	42359.0	52262.0	42994.0	39347.0	40889.0	53261.0	39837.0	64710.0	45501.0	42634.0	50741.0	39949.0	40751.0	44696.0	37902.0	42703.0	45972.0	38120.0	35309.0	45974.0	42073.0	42995.0	45974.0	30065.0	44112.0	34056.0	38876.0	51675.0	47204.0	46950.0	53045.0	34012.0	36078.0	34895.0	68048.0	39383.0	49922.0	43400.0	31003.0	67227.0	25874.0	25519.0	31728.0	44039.0	44920.0
QRSL1	80250.0	77499.0	61421.0	43449.0	75143.0	83849.0	83102.0	70249.0	17952.0	31197.0	73995.0	26845.0	20982.0	72882.0	73167.0	76368.0	82122.0	75407.0	72506.0	69853.0	63263.0	51191.0	18100.0	82455.0	68614.0	26918.0	83408.0	74128.0	33332.0	74517.0	71239.0	32307.0	34220.0	72426.0	59616.0	68320.0	80902.0	75265.0	76931.0	85034.0	71992.0	29767.0	81480.0	75127.0	81838.0	80249.0	63759.0	81179.0	67951.0
FCER1G	85928.0	85276.0	87237.0	81610.0	85652.0	84756.0	83751.0	82665.0	86617.0	84958.0	85910.0	85495.0	88109.0	87442.0	86508.0	86502.0	86552.0	85229.0	86968.0	87327.0	85569.0	88229.0	86332.0	85058.0	82687.0	87533.0	80478.0	87573.0	84316.0	85794.0	81932.0	86994.0	85781.0	88064.0	87100.0	86295.0	85121.0	87316.0	84012.0	84613.0	86531.0	78804.0	84810.0	87069.0	87351.0	82218.0	88424.0	86659.0	86518.0
BTG4	48470.0	45687.0	62795.0	55136.0	43769.0	46278.0	55234.0	54005.0	44136.0	39321.0	37560.0	47196.0	73131.0	67352.0	59298.0	69511.0	33245.0	48103.0	59880.0	73282.0	56271.0	71404.0	59616.0	57300.0	52808.0	56647.0	40890.0	32397.0	46725.0	52482.0	51904.0	62255.0	44776.0	47674.0	56517.0	49444.0	45811.0	53351.0	76612.0	63063.0	77869.0	41304.0	55085.0	63805.0	40987.0	57294.0	43963.0	32320.0	68093.0
BTG3	73708.0	81667.0	84426.0	86562.0	48602.0	66835.0	25690.0	65913.0	39817.0	66853.0	69603.0	77136.0	81931.0	61756.0	40346.0	73742.0	74312.0	82952.0	57866.0	80767.0	62307.0	86687.0	62232.0	46969.0	68219.0	63412.0	77403.0	70917.0	75586.0	79996.0	38043.0	82587.0	67102.0	77995.0	61224.0	81216.0	76463.0	68100.0	82601.0	53872.0	70043.0	62349.0	76375.0	58850.0	76483.0	78822.0	71298.0	74077.0	78439.0
BTG2	84802.0	82968.0	83490.0	87533.0	81608.0	81143.0	79458.0	83200.0	79588.0	76990.0	79554.0	85439.0	60933.0	80562.0	81993.0	75258.0	39231.0	82339.0	80983.0	80563.0	79732.0	72768.0	80746.0	83682.0	74297.0	78711.0	67369.0	82330.0	76325.0	76516.0	86479.0	61765.0	79559.0	82174.0	84992.0	85369.0	79714.0	87019.0	56539.0	80692.0	79908.0	68313.0	58847.0	73622.0	86930.0	86873.0	74651.0	84865.0	79679.0
SOSTDC1	17649.0	23519.0	25009.0	9042.0	10778.0	4799.0	12104.0	8803.0	10839.0	17702.0	6936.0	7257.0	14454.0	11202.0	11509.0	9426.0	4973.0	10671.0	10573.0	15418.0	13216.0	19004.0	17164.0	25693.0	20290.0	4570.0	3957.0	12281.0	6529.0	5873.0	6104.0	8552.0	68060.0	5696.0	9693.0	87595.0	8771.0	5934.0	5547.0	8603.0	41495.0	5831.0	5543.0	55394.0	3937.0	68892.0	2902.0	3676.0	19160.0
FAHD1	41826.0	31126.0	30126.0	21580.0	10729.0	25582.0	29866.0	23796.0	30720.0	21126.0	26433.0	36603.0	43547.0	19608.0	25709.0	34085.0	13152.0	27793.0	23691.0	20672.0	65943.0	24873.0	27111.0	29243.0	15268.0	25217.0	47465.0	28587.0	17564.0	26188.0	14710.0	31288.0	18512.0	27772.0	21823.0	22728.0	25537.0	17347.0	36125.0	36628.0	66272.0	18853.0	27281.0	22401.0	28830.0	6111.0	16313.0	61851.0	39301.0
SLA2	12411.0	8088.0	9705.0	9189.0	8121.0	14926.0	12665.0	14216.0	12122.0	10083.0	17197.0	5796.0	19712.0	14446.0	15709.0	9917.0	9056.0	8132.0	12007.0	21917.0	9691.0	17918.0	12059.0	19352.0	16837.0	16409.0	11700.0	3995.0	9646.0	14810.0	12906.0	13885.0	17968.0	13167.0	11135.0	13837.0	8552.0	21610.0	11667.0	12319.0	9640.0	14583.0	10585.0	13028.0	15864.0	25784.0	18057.0	6979.0	5415.0
MFRP	88445.0	87287.0	87232.0	87118.0	85766.0	86952.0	87793.0	84240.0	87427.0	85462.0	85674.0	87305.0	85134.0	88385.0	87778.0	88533.0	86390.0	86853.0	88385.0	88062.0	88967.0	86662.0	88138.0	88166.0	87852.0	87567.0	85738.0	86091.0	85583.0	86156.0	88800.0	87399.0	86677.0	86111.0	88220.0	87687.0	86431.0	87042.0	88441.0	88075.0	87475.0	88538.0	88403.0	83685.0	86540.0	87708.0	87219.0	86319.0	87240.0
SRD5A2	78292.0	65310.0	69922.0	64824.0	70273.0	66576.0	80065.0	67329.0	62543.0	63828.0	50141.0	68259.0	73396.0	76661.0	71048.0	71941.0	83281.0	66607.0	73025.0	66550.0	66341.0	72474.0	76975.0	81168.0	57618.0	35198.0	77957.0	73072.0	71337.0	72132.0	54068.0	76657.0	65318.0	72085.0	61729.0	44013.0	72219.0	76426.0	76472.0	82301.0	82695.0	54381.0	78887.0	62961.0	61221.0	71042.0	66275.0	48802.0	72611.0
SRD5A1	79197.0	53289.0	51255.0	37777.0	43874.0	69886.0	67611.0	32668.0	55936.0	52366.0	64547.0	74575.0	86634.0	82883.0	82574.0	84265.0	79749.0	72963.0	82050.0	82083.0	78372.0	61043.0	46175.0	31797.0	24882.0	80402.0	33948.0	84362.0	46325.0	80340.0	31957.0	86810.0	75863.0	74210.0	73024.0	68398.0	61644.0	78516.0	57368.0	78729.0	26701.0	30288.0	79156.0	84743.0	74113.0	33928.0	83007.0	49876.0	82173.0
HELLS	1873.0	2387.0	770.0	3057.0	2194.0	2375.0	590.0	13126.0	1728.0	2079.0	858.0	23901.0	2435.0	770.0	2311.0	1173.0	3085.0	2661.0	1412.0	2502.0	3296.0	1141.0	702.0	1001.0	582.0	1154.0	5627.0	2876.0	2285.0	2608.0	1368.0	2872.0	802.0	1706.0	749.0	1711.0	2311.0	619.0	3143.0	11431.0	893.0	2600.0	3042.0	1662.0	6627.0	6016.0	433.0	1970.0	2041.0
METAP2	57758.0	69389.0	67523.0	61043.0	61607.0	78216.0	32560.0	54819.0	71291.0	56967.0	31729.0	74313.0	45499.0	28960.0	35601.0	73218.0	52214.0	53291.0	65696.0	70943.0	73105.0	32577.0	57455.0	54847.0	70709.0	43664.0	63553.0	72371.0	66519.0	13586.0	53081.0	71819.0	29170.0	72290.0	66188.0	34183.0	74820.0	44580.0	47497.0	72172.0	73835.0	69672.0	48729.0	49099.0	68267.0	65925.0	19111.0	67708.0	67320.0
FAM49A	88468.0	86975.0	86980.0	85081.0	86938.0	85130.0	87777.0	88701.0	86800.0	87312.0	87024.0	88679.0	87425.0	87437.0	87574.0	86534.0	86706.0	86983.0	87679.0	87669.0	88253.0	88139.0	85609.0	85327.0	85134.5	87559.0	85480.0	87148.0	86977.0	87813.0	85243.0	88727.0	86770.0	88298.0	87493.0	86229.0	85200.0	87632.0	88675.0	85824.0	87600.0	82497.0	86149.0	87944.0	87844.0	86267.0	88291.0	84780.0	87919.0
FAM49B	26879.0	75038.0	76856.0	21369.0	33699.0	67863.0	28040.0	76894.0	22688.0	46702.0	38770.0	15299.0	83151.0	35408.0	18616.0	77206.0	45001.0	67431.0	71372.0	80300.0	52636.0	82695.0	61897.0	44531.0	61108.0	70822.0	63104.0	75653.0	74384.0	64039.0	30968.0	51955.0	75239.0	62719.0	72721.0	66751.0	21351.0	74185.0	19242.0	70148.0	40270.0	16297.0	72454.0	53424.0	78226.0	41056.0	74220.0	62672.0	55236.0
PDILT	1402.0	3244.0	2259.0	2511.0	1782.0	2046.0	3372.0	2641.0	2830.0	2235.0	1881.0	1903.0	4687.0	1073.0	3585.0	3386.0	1406.0	3345.0	2037.0	3733.0	4258.0	5544.0	4611.0	4966.0	5075.0	2448.0	3405.0	513.0	2961.0	2362.0	5530.0	2466.0	1757.0	2804.0	2382.0	2551.0	2466.0	2965.0	2956.0	5617.0	3566.0	3236.0	2445.0	1289.0	2005.0	2332.0	3133.0	1769.0	2226.0
ZFP36L1	44531.0	30286.0	64165.0	66345.0	55430.0	61356.0	71005.0	40649.0	59232.0	41121.0	57071.0	29544.0	67154.0	70213.0	68256.0	62970.0	67055.0	65939.0	56880.0	46847.0	51503.0	70237.0	59753.0	67615.0	47220.0	69839.0	62586.0	64086.0	22058.0	56839.0	67671.0	33086.0	57814.0	73362.0	59503.0	57561.0	60039.0	64010.0	31520.0	64995.0	51160.0	71935.0	21919.0	72839.0	33684.0	70648.0	65213.0	64580.0	73543.0
ZFP36L2	82747.0	75483.0	81172.0	77578.0	82923.0	75800.0	80866.0	26715.0	82848.0	68671.0	79571.0	23693.0	80429.0	86266.0	88299.0	76818.0	76910.0	83822.0	74582.0	75770.0	39959.0	74490.0	84733.0	77088.0	75396.0	85062.0	76034.0	82599.0	72881.0	74185.0	78828.0	35838.0	80432.0	75627.0	84600.0	83326.0	81469.0	81294.0	77790.0	41699.0	76484.0	82470.0	50407.0	77503.0	79280.0	83268.0	77911.0	83972.0	82137.0
GGA1	15284.0	22275.0	12191.0	27283.0	63002.0	76916.0	64689.0	52905.0	68845.0	71062.0	35735.0	53539.0	27039.0	27785.0	24482.0	25735.0	79186.0	41246.0	9729.0	8864.0	11895.0	10482.0	34156.0	18908.0	30335.0	67562.0	82162.0	59981.0	71419.0	64466.0	50427.0	11936.0	12814.0	15882.0	20101.0	9764.0	67293.0	23746.0	10393.0	24765.0	14400.0	44702.0	39963.0	15381.0	33096.0	34998.0	22796.0	70237.0	75783.0
C10orf99	44390.0	47169.0	60323.0	42879.0	47114.0	28239.0	47312.0	34736.0	38218.0	41791.0	38899.0	45662.0	61102.0	45498.0	32001.0	61667.0	53040.0	47025.0	47770.0	52906.0	44829.0	52788.0	42794.0	53914.0	50743.0	59510.0	47133.0	29372.0	27793.0	36061.0	39321.0	48443.0	37583.0	79300.0	38303.0	28464.0	47418.0	37902.0	75266.0	44715.0	36085.0	58418.0	50829.0	60019.0	51861.0	53745.0	54981.0	28644.0	41909.0
CHUK	47751.0	11092.0	8447.0	7675.0	14685.0	11139.0	8221.0	10539.0	9308.0	14174.0	14298.0	32071.0	7831.0	8973.0	26637.0	8877.0	12253.0	10710.0	28523.0	25051.0	21612.0	16936.0	8910.0	64291.0	7938.0	11682.0	16925.0	22170.0	16057.0	21586.0	17800.0	19629.0	8433.0	5890.0	15251.0	22638.0	10829.0	15435.0	8634.0	30161.0	25045.0	5927.0	13597.0	11407.0	13660.0	30000.0	17777.0	15854.0	8037.0
GGA2	10199.0	8068.0	10594.0	12759.0	9258.0	17903.0	24445.0	23155.0	17738.0	14097.0	9124.0	29060.0	16427.0	12192.0	11598.0	10831.0	12313.0	12676.0	14250.0	16002.0	25201.0	14170.0	9910.0	12433.0	14312.0	13137.0	23329.0	13567.0	8319.0	15606.0	24237.0	16618.0	15516.0	17082.0	9924.0	14564.0	5053.0	20586.0	9708.0	40884.0	22272.0	4275.0	22949.0	45123.0	19738.0	17706.0	24213.0	14914.0	12460.0
C15orf48	73969.0	73072.0	88062.0	75450.0	58440.0	67716.0	79920.0	39601.0	75068.0	82481.0	77403.0	81612.0	88019.0	86073.0	85135.0	84188.0	86587.0	83797.0	86772.0	85634.0	85575.0	87381.0	80620.0	66125.0	80838.0	86041.0	24531.0	85551.0	81851.0	83104.0	13180.0	87618.0	83594.0	88153.0	81294.0	77959.0	84482.0	87936.0	43985.0	86376.0	83158.0	47556.0	74683.0	85726.0	86942.0	85261.0	88665.0	82828.0	82921.0
TSNAXIP1	79895.0	83262.0	84184.0	88609.0	86674.0	80396.0	80042.0	63476.0	85610.0	80327.0	86063.0	85919.0	81618.0	86429.0	84162.0	85822.0	87229.0	83369.0	84032.0	81660.0	83500.0	67048.0	84559.0	87368.0	78619.0	84732.0	66820.0	84725.0	81374.0	84997.0	86091.0	83010.0	83330.0	84897.0	86077.0	87186.0	85767.0	84578.0	87149.0	36460.0	77805.0	86728.0	86539.0	80136.0	72849.0	86423.0	87136.0	85564.0	85679.0
C10orf91	36740.0	39395.0	53220.0	51040.0	42952.0	64401.0	46187.0	37093.0	55292.0	41602.0	47277.0	48416.0	57120.0	48065.0	57639.0	46803.0	50417.0	42454.0	38296.0	48710.0	46174.0	42170.0	50594.0	42653.0	60691.0	49944.0	38290.0	52851.0	33982.0	39680.0	48891.0	47275.0	44710.0	61751.0	41005.0	51285.0	42760.0	44740.0	59951.0	44351.0	68458.0	38433.0	40684.0	36218.0	61759.0	44168.0	52404.0	57766.0	45778.0
C10orf92	64131.0	52011.0	44593.0	72894.0	59002.0	46075.0	58515.0	56310.0	59525.0	51401.0	50554.0	57528.0	53146.0	49368.0	62358.0	53817.0	46015.0	56480.0	57953.0	53402.0	57524.0	55491.0	50876.0	63638.0	42851.0	51639.0	51131.0	47850.0	42303.0	48718.0	52803.0	62522.0	62322.0	44282.0	62664.0	78601.0	49795.0	54333.0	57103.0	51275.0	58139.0	31807.0	55739.0	53154.0	50328.0	68993.0	80746.0	25216.0	39278.0
C10orf93	68142.0	72419.0	72810.0	72146.0	76831.0	73709.0	69831.0	72589.0	71433.0	67152.0	66539.0	78646.0	75534.0	73174.0	70512.0	76574.0	73967.0	71077.0	80836.0	76866.0	72607.0	75589.0	70699.0	74415.0	73654.0	47225.0	60174.0	65165.0	75615.0	66015.0	69956.0	72487.0	67969.0	73723.0	75528.0	80617.0	72885.0	66721.0	83461.0	81641.0	71220.0	74700.0	82798.0	77792.0	65036.0	77860.0	80330.0	66916.0	70966.5
C10orf95	3954.0	2517.0	4646.0	5703.0	2833.0	7168.0	5595.0	6901.0	7526.0	4426.0	7102.0	3909.0	2817.0	4968.0	5923.0	3692.0	3250.0	3301.0	4319.0	6105.0	2152.0	7614.0	2546.0	9255.0	5132.0	3382.0	6198.0	3191.0	2191.0	2001.0	8963.0	2351.0	4605.0	5453.0	5058.0	9088.0	3178.0	7509.0	10837.0	4813.0	12166.0	3162.0	2211.0	10553.0	3043.0	2843.0	16440.0	2365.0	2255.0
C15orf42	1279.0	1497.0	762.0	1242.0	6024.0	9089.0	3420.0	50790.0	6609.0	14076.0	2281.0	9252.0	1423.0	2349.0	4572.0	1219.0	6947.0	3665.0	2593.0	3001.0	1359.0	605.0	945.0	1970.0	772.0	1203.0	16116.0	5008.0	7325.0	2142.0	3594.0	3598.0	1423.0	2461.0	882.0	1697.0	2737.0	786.0	1940.0	10612.0	2383.0	8804.0	23820.0	1617.0	20696.0	2957.0	1255.0	2257.0	1804.0
C15orf43	41967.0	39179.0	31263.0	34082.0	51564.0	41434.0	40406.0	45328.0	36884.0	29565.0	47941.0	32230.0	33887.0	41070.0	35807.0	32218.0	57042.0	37436.0	38010.0	29178.0	38163.0	30531.0	33852.0	32351.0	36617.0	42644.0	42523.0	38197.0	42495.0	45074.0	43322.0	37330.0	26688.0	39008.0	34565.0	49187.0	41812.0	32825.0	27160.0	48504.0	35298.0	37523.0	48656.0	39908.0	43581.0	26912.0	59170.0	64178.0	32467.0
FHOD3	74439.0	83394.0	50064.0	84771.0	67925.0	82680.0	81462.0	86129.0	54217.0	81857.0	75999.0	77917.0	58525.0	81182.0	28398.0	63127.0	79910.0	84806.0	82228.0	79784.0	77820.0	85543.0	73539.0	81483.0	81935.0	61081.0	85050.0	64155.0	86651.0	73603.0	83842.0	67297.0	83619.0	28285.0	79769.0	82386.0	76766.0	67272.0	73432.0	86668.0	54555.0	82748.0	85625.0	82775.0	86634.0	83386.0	62707.0	84327.0	77434.0
ADH6	2016.0	2252.0	2314.0	2497.0	1755.0	2607.0	3302.0	3549.0	2556.0	2236.0	2418.0	1292.0	2674.0	1746.0	2918.0	1382.0	1528.0	1540.0	1054.0	1309.0	2490.0	3336.0	2292.0	3480.0	2811.0	1856.0	3174.0	2228.0	2353.0	1569.0	3047.0	2414.0	1103.0	2663.0	1934.0	2224.0	2100.0	2293.0	1886.0	3206.0	2066.0	2538.0	2655.0	1889.0	1642.0	1810.0	1706.0	2058.0	2071.0
C4orf8	56747.0	53360.0	38944.0	46622.0	76929.0	74457.0	78694.0	48752.0	76205.0	78871.0	73374.0	78194.0	28613.0	61638.0	68660.0	45479.0	71977.0	59736.0	64959.0	32466.0	31282.0	25631.0	62244.0	61867.0	50291.0	61565.0	71962.0	73161.0	71283.0	55787.0	71625.0	39707.0	63189.0	48593.0	43010.0	63025.0	65420.0	38216.0	65669.0	63556.0	34463.0	79513.0	70869.0	54685.0	70931.0	50182.0	40704.0	72272.0	70308.0
C4orf6	66563.0	73849.0	86923.0	68576.0	49377.0	74573.0	69166.0	38879.0	67997.0	76510.0	70377.0	83252.0	75884.0	82458.0	80572.0	79303.0	84977.0	77744.0	73658.0	78866.0	85195.0	86847.0	75092.0	64992.0	82265.0	76956.0	22656.0	79831.0	35189.0	86110.0	21714.0	86857.0	12570.0	88445.0	83971.0	83643.0	70508.0	74484.0	46893.0	81299.0	85552.0	66946.0	86208.0	77390.0	86662.0	76205.0	87530.0	86714.0	87150.0
PKD2	81930.0	66863.0	51595.0	69172.0	80080.0	77830.0	41838.0	80401.0	76222.0	79088.0	85355.0	68689.0	73943.0	76624.0	84308.0	45415.0	71815.0	65207.0	75279.0	52313.0	73693.0	78704.0	72855.0	29203.5	70458.0	75171.0	83251.0	83037.0	79598.0	85308.0	12686.0	46032.0	72384.0	63553.0	64676.0	61895.0	78966.0	76309.0	81392.0	54918.0	62088.0	71391.0	61228.0	57995.0	64751.0	66261.0	60569.0	80235.0	83342.0
PKD1	35314.0	28340.0	34508.0	57721.0	45653.0	48252.0	41519.0	32774.0	40995.0	35676.0	42293.0	51996.0	65509.0	45371.0	36011.0	47170.0	68308.0	46416.0	45122.0	23855.0	34592.0	43769.0	53057.0	32119.0	65357.0	73881.0	75183.0	39851.0	26262.0	69252.0	54172.0	34348.0	28204.0	46237.0	35447.0	23091.0	55246.0	19580.0	63298.0	35448.0	24829.0	64584.0	33352.0	32028.0	30321.0	31203.0	39953.0	69717.0	54995.0
CXorf48	18390.0	18056.0	14444.0	16340.0	12052.0	10473.0	20604.0	16773.0	18506.0	13009.0	12625.0	11584.0	17902.0	14980.0	13535.0	17651.0	8442.0	20898.0	14133.0	13697.0	19621.0	18131.0	21987.0	17140.0	28844.0	6844.0	17396.0	27822.0	11672.0	10629.0	18048.0	26489.0	15165.0	20541.0	15776.0	17159.0	8117.0	20159.0	24677.0	19193.0	18893.0	9953.0	7191.0	10114.0	11461.0	7407.0	16158.0	9143.0	11538.0
PRKACG	52660.0	59881.0	64351.0	63129.0	47202.0	48311.0	63356.0	57386.0	58242.0	66225.0	50326.0	53543.0	65299.0	72403.0	44586.0	55180.0	44068.0	57620.0	56272.0	56099.0	66169.0	55027.0	58925.0	62241.0	62418.0	54211.0	53952.0	57010.0	48099.0	52622.0	58257.0	68454.0	63392.0	60667.0	64476.0	59694.0	47284.0	60948.0	59199.0	46865.0	66278.0	49268.0	30938.0	76458.0	47861.0	37534.0	57016.0	44613.0	54258.0
DEK	3149.0	8997.0	3951.0	19739.0	12521.0	11573.0	4260.0	14579.0	4301.0	8217.0	6018.0	14204.0	8994.0	2047.0	3688.0	5023.0	9225.0	8108.0	4694.0	8903.0	3409.0	6073.0	2038.0	4355.0	2310.0	5514.0	26197.0	13201.0	14152.0	17971.0	3202.0	6725.0	2880.0	1897.0	2990.0	5255.0	9760.0	2951.0	3196.0	15735.0	2274.0	7961.0	11525.0	2327.0	18038.0	12772.0	3767.0	9337.0	6468.0
PRKACA	55150.0	25478.0	32119.0	53496.0	42250.0	35274.0	54625.0	58513.0	46671.0	59165.0	38825.0	39930.0	47045.0	46263.0	61153.0	45690.0	37004.0	29339.0	47722.0	61869.0	39641.0	36265.0	47928.0	49606.0	34932.0	37561.0	26988.0	35764.0	33152.0	38357.0	34614.0	48649.0	39663.0	59006.0	52835.0	36721.0	48414.0	38508.0	66537.0	56678.0	56730.0	53037.0	39753.0	58155.0	27607.0	32178.0	71236.0	41353.0	52105.0
C14orf118	13652.0	28273.0	28550.0	16898.0	66898.0	41461.0	15234.0	39593.0	34979.0	13552.0	65166.0	67224.0	18630.0	24724.0	53153.0	15579.0	64209.0	53340.0	13601.0	10299.0	27093.0	10672.0	60263.0	16198.0	24216.0	20364.0	42680.0	73856.0	36321.0	64955.0	67599.0	12809.0	24294.0	12976.0	12899.0	27943.0	59822.0	19448.0	5452.0	38018.0	19535.0	36652.0	5934.0	15489.0	16028.0	31130.0	27876.0	70047.0	61797.0
PSMB9	81963.0	72871.0	78744.0	84388.0	39402.0	31020.0	18109.0	5714.0	83210.0	10795.0	55915.0	69544.0	85285.0	82969.0	75367.0	82779.0	84538.0	76632.0	72840.0	83551.0	83081.0	83326.0	79596.0	77100.0	69035.0	84154.0	13306.0	78615.0	44941.0	77660.0	25217.0	85792.0	80673.0	72956.0	81535.0	75569.0	81089.0	80295.0	70848.0	42112.0	80166.0	60699.0	43642.0	78800.0	52673.0	80413.0	84597.0	77736.0	48677.0
PRKACB	86381.0	86616.0	84285.0	84550.0	86424.0	84237.0	87880.0	85400.0	85124.0	86298.0	84920.0	78988.0	83446.0	85692.0	86080.0	86533.0	78013.0	87002.0	86158.0	85690.0	85688.0	81316.0	86497.0	84976.0	88053.0	86539.0	85321.0	85081.0	85662.0	84676.0	85631.0	83234.0	86985.0	80620.0	86101.0	85354.0	85259.0	86221.0	83811.0	86599.0	86978.0	84251.0	83526.0	85245.0	83840.0	85954.0	82766.0	79189.0	83418.0
STAMBPL1	8588.0	10019.0	2024.0	8890.0	5508.0	6801.0	10939.0	2088.0	2563.0	14343.0	13034.0	65505.0	11777.0	19075.0	5567.0	10180.0	3338.0	4718.0	34256.0	20890.0	8057.0	9711.0	5691.0	52809.0	16403.0	13841.0	13315.0	12637.0	9896.0	4143.0	14023.0	17474.0	12994.0	12893.0	12962.0	14640.0	7770.0	14685.0	7902.0	1776.0	13233.0	3406.0	9187.0	10442.0	22118.0	6756.0	41802.0	5136.0	3833.0
PSMB6	35662.0	63399.0	40299.0	33764.0	51359.0	62561.0	32477.0	62827.0	33208.0	18031.0	49972.0	60905.0	16791.0	61303.0	41350.0	40631.0	39146.0	44097.0	42119.0	37821.0	39487.0	22429.0	29316.0	57103.0	30905.0	59096.0	24081.0	59562.0	55183.0	19523.0	29118.0	46800.0	65854.0	29656.0	48054.0	61890.0	42441.0	49761.0	24191.0	50616.0	24379.0	38629.0	60199.0	46007.0	47019.0	60135.0	48075.0	45844.0	42296.0
ZNF132	80722.0	78943.0	78522.0	84736.0	85859.0	78959.0	83467.0	85952.0	86817.0	83590.0	81058.0	82713.0	81675.0	75302.0	83156.0	84281.0	84017.0	80001.0	80909.0	82412.0	83675.0	79292.0	82661.0	74464.0	73072.0	84157.0	81673.0	79782.0	81601.0	83123.0	82807.0	83517.0	77979.0	81354.0	79675.0	81021.0	85724.0	76818.0	82662.0	82433.0	83468.0	83890.0	83901.0	80463.0	84970.0	71899.0	82248.0	82975.0	79451.0
PSMB4	44286.0	53244.0	48635.0	65183.0	23514.0	31255.0	19332.0	37556.0	7674.0	43414.0	26975.0	30461.0	67455.0	46511.0	18663.0	59841.0	29146.0	36778.0	34538.0	39323.0	51514.0	54849.0	36861.0	37648.0	63447.0	36899.0	43437.0	39032.0	29663.0	19320.0	19952.0	47621.0	34052.0	67430.0	35541.0	61258.0	24331.0	44485.0	63999.0	36520.0	39537.0	27790.0	34010.0	42377.0	29645.0	30680.0	33154.0	30252.0	43160.0
ZNF134	65501.0	68238.0	59800.0	65848.0	81920.0	34850.0	44251.0	73208.0	81989.0	43180.0	61531.0	31677.0	48401.0	33105.0	80420.0	75538.0	78368.0	71561.0	58654.0	71722.0	70222.0	61248.0	68515.0	35073.0	32813.0	70355.0	49610.0	78164.0	52373.0	71643.0	41717.0	70400.0	57500.0	63450.0	70289.0	63929.0	77466.0	50195.0	66374.0	16700.0	78020.0	72658.0	26009.0	34128.0	78029.0	68526.0	59043.0	68650.0	60877.0
ZNF135	72164.0	67471.0	40548.0	67186.0	40583.0	83404.0	79989.0	85547.0	81690.0	82858.0	81611.0	84361.0	25132.0	51740.0	7691.0	22323.0	81292.0	63658.0	73106.0	61555.0	63721.0	23165.0	29386.0	16469.0	39743.0	25865.0	85536.0	7817.0	81017.0	75397.0	70553.0	71236.0	72635.0	49846.0	49474.0	79429.0	62842.0	39763.0	47393.0	76859.0	52301.0	65767.0	82064.0	68086.0	85270.0	83692.0	80093.0	76228.0	79569.0
ZNF136	57586.0	59729.0	35965.0	72257.0	65436.0	75151.0	64217.0	74558.0	73560.0	50934.0	49930.0	63870.0	36912.0	44374.0	80812.0	51923.0	77215.0	55761.0	38489.0	66508.0	52009.0	26652.0	60989.0	64568.0	37618.0	38187.0	55445.0	64007.0	63188.0	62291.0	42711.0	62618.0	42529.0	55409.0	55546.0	63433.0	76187.0	31228.0	59488.0	77427.0	68406.0	67896.0	78104.0	41626.0	69856.0	74544.0	55869.0	56734.0	69187.0
ZNF137	37927.0	35376.0	25275.0	34163.0	32218.0	48967.0	26170.0	51267.0	55997.0	32525.0	29929.0	20271.0	28314.0	19696.0	66570.0	34632.0	53693.0	28994.0	24519.0	48991.0	36881.0	28457.0	34461.0	34613.0	29624.0	17418.0	23925.0	34001.0	52285.0	54271.0	30223.0	52979.0	18349.0	24844.0	60034.0	38169.0	56098.0	30602.0	40691.0	26368.0	30867.0	41767.0	20011.0	24648.0	41281.0	68223.0	35960.0	54249.0	31447.0
C20orf79	45428.0	33265.0	26166.0	34669.0	22199.0	41114.0	39811.0	51051.0	19535.0	42364.0	43312.0	55889.0	23969.0	20335.0	59875.0	33633.0	63814.0	33515.0	59122.0	40241.0	61484.0	19421.0	29337.0	57787.0	36660.0	43059.0	43002.0	24802.0	28205.0	28203.0	41066.0	46931.0	42167.0	45208.0	33579.0	55760.0	37224.0	55751.0	43377.0	28041.0	33370.0	29279.0	51577.0	38171.0	30456.0	47531.0	52070.0	69711.0	43075.0
LMBR1L	33068.0	58667.0	40845.0	31204.0	53979.0	74110.0	69380.0	69076.0	56823.0	78912.0	62807.0	59934.0	16135.0	36070.0	36520.0	21004.0	72281.0	50887.0	34330.0	45329.0	25345.0	27489.0	29131.0	36759.0	80998.0	44966.0	73926.0	37142.0	63268.0	27119.0	71956.0	51256.0	56894.0	43869.0	45143.0	22081.0	41792.0	46425.0	23212.0	74362.0	43603.0	63823.0	77824.0	62361.0	47855.0	71339.0	47866.0	41616.0	39972.0
HDHD3	74771.0	38346.0	34429.0	43282.0	40219.0	9189.0	17036.0	7927.0	37099.0	48690.0	55370.0	6972.0	20628.0	55395.0	51763.0	37389.0	24208.0	19669.0	37698.0	56245.0	49951.0	24050.0	42017.0	18324.0	36429.0	46476.0	7513.0	40884.0	32336.0	19854.0	7598.0	18566.0	48223.0	35401.0	55691.0	72697.0	32476.0	48286.0	59150.0	5529.0	73472.0	37608.0	34879.0	43848.0	6249.0	37536.0	74204.0	23343.0	34268.0
TALDO1	21203.0	19338.0	22080.0	20814.0	35395.0	8339.0	26312.0	8674.0	17035.0	19827.0	76109.0	23573.0	13436.0	27361.0	19441.0	16507.0	25534.0	17509.0	16649.0	33513.0	46671.0	17819.0	23288.0	19690.0	44468.0	24379.0	24510.0	23604.0	34380.0	11806.0	23314.0	31445.0	31151.0	20099.0	27212.0	8682.0	20695.0	29940.0	18346.0	12166.0	32014.0	39599.0	26521.0	34111.0	21734.0	27787.0	44571.0	15815.0	17761.0
C20orf71	43185.0	45807.0	54759.0	39315.0	51461.0	36261.0	36480.0	39252.0	43640.0	38844.0	39779.0	42105.0	46421.0	43456.0	49213.0	50141.0	38917.0	35160.0	42894.0	43924.0	42892.0	36539.0	47951.0	41378.0	36672.0	62168.0	52875.0	49090.0	45026.0	37474.0	55156.0	59543.0	16322.0	35171.0	65775.0	32035.0	38062.0	38779.0	37958.0	22697.0	49499.0	60130.0	35291.0	54917.0	26496.0	26101.0	65273.0	19349.0	33451.0
C20orf70	40556.0	48084.0	52015.0	54220.0	52293.0	51800.0	50557.0	53858.0	49405.0	51229.0	43810.0	63509.0	42426.0	49775.0	56854.0	50569.0	53481.0	49845.0	50065.0	46048.0	53200.0	46283.0	50349.0	56023.0	56495.0	57410.0	57330.0	52780.0	52902.0	55495.0	56004.0	55079.0	44312.0	58936.0	36088.0	45016.0	63354.0	54821.0	53073.0	42684.0	33508.0	57761.0	60437.0	50821.0	62458.0	53837.0	69471.0	39412.0	48545.0
C20orf72	2931.0	11916.0	14356.0	7670.0	7428.0	13007.0	3549.0	22631.0	12980.0	11550.0	6906.0	8698.0	11273.0	4897.0	6972.0	8346.0	24899.0	12527.0	5971.0	8174.0	14792.0	9999.0	10564.0	2188.0	2051.0	4340.0	13822.0	2149.0	9144.0	5821.0	5630.0	24790.0	5549.0	12205.0	12455.0	5489.0	5966.0	5347.0	21550.0	9243.0	13595.0	8996.0	21973.0	5600.0	14428.0	9795.0	8967.0	12427.0	5168.0
PFKFB4	10488.0	4736.0	13127.0	16082.0	9475.0	12931.0	19864.0	16500.0	17785.0	13962.0	15576.0	5025.0	19041.0	11620.0	39290.0	8479.0	19437.0	7891.0	15970.0	12555.0	3998.0	11259.0	6813.0	12030.0	5222.0	6389.0	7503.0	7840.0	4628.0	22543.0	13766.0	21976.0	8833.0	23682.0	13370.0	8759.0	18936.0	9752.0	13698.0	6237.0	24930.0	9652.0	27702.0	23111.0	7053.0	4724.0	50143.0	30165.0	9113.0
TDGF1	293.0	365.0	500.0	390.0	435.0	155.0	189.0	337.0	302.0	258.0	240.0	531.0	320.0	331.0	513.0	381.0	307.0	311.0	325.0	397.0	605.0	454.0	385.0	640.0	647.0	206.0	1230.0	722.0	288.0	200.0	808.0	281.0	435.0	180.0	289.0	693.0	331.0	719.0	265.0	446.0	270.0	332.0	164.0	381.0	323.0	487.0	119.0	277.0	348.0
KLK1	3178.0	1320.0	1231.0	1766.0	2079.0	1936.0	2360.0	3146.0	2184.0	2091.0	1307.0	2762.0	1438.0	1565.0	1736.0	1486.0	2111.0	1199.0	3884.0	3075.0	2050.0	2555.0	1409.0	2429.0	2341.0	1706.0	2686.0	3425.0	1490.0	1260.0	6159.0	1302.0	1084.0	1874.0	1772.0	1245.0	1566.0	2039.0	1602.0	9152.0	3329.0	1708.0	1367.0	1559.0	1831.0	1318.0	4262.0	1195.0	1419.0
CYP1B1	79729.0	4806.0	38433.0	8700.0	10176.0	1989.0	1609.0	2710.0	3420.0	32248.0	85435.0	1797.0	87144.0	84646.0	1623.0	47538.0	10205.0	6199.0	5461.0	12687.0	31056.0	88134.0	11041.0	6254.0	5962.0	79813.0	85299.0	8170.0	10676.0	6055.0	4204.0	1511.0	28535.0	28462.0	9098.0	80685.0	74318.0	86144.0	11218.0	475.0	16426.0	707.0	1915.0	65079.0	6340.0	2386.0	28085.0	4277.0	75544.0
CORO6	25758.0	17904.0	21534.0	18229.0	21643.0	28715.0	24391.0	15518.0	11041.0	29660.0	35515.0	74433.0	26933.0	44841.0	16049.0	13789.0	9312.0	18770.0	21899.0	15618.0	13968.0	28930.0	30077.0	59938.0	70757.0	17958.0	21058.0	33965.0	10445.0	42407.0	55416.0	23091.0	66522.0	18764.0	36479.0	22890.0	13814.0	36868.0	11670.0	15397.0	40179.0	12841.0	9120.0	37028.0	16885.0	11686.0	16863.0	42398.0	36098.0
CORO7	41781.0	28043.0	37932.0	17644.0	15647.0	70259.0	68428.0	75524.0	40486.0	75440.0	34822.0	49870.0	41406.0	40117.0	18427.0	26826.0	33756.0	29073.0	46765.0	36501.0	27379.0	30376.0	53143.0	40493.0	62042.0	62900.0	75625.0	36145.0	26159.0	24430.0	71589.0	28282.0	42899.0	65167.0	40453.0	35584.0	14582.0	54768.0	28763.0	69060.0	22498.0	21530.0	72308.0	53599.0	67518.0	25206.0	55367.0	47377.0	44150.0
TCEB3B	28293.0	35117.0	50013.0	42204.0	53132.0	54275.0	59163.0	61143.0	68322.0	41824.0	41872.0	35478.0	59450.0	45914.0	58536.0	45110.0	55468.0	34791.0	39568.0	75912.0	37595.0	49095.0	65034.0	73493.0	35070.0	38788.0	46768.0	29040.0	33688.0	45396.0	58464.0	71159.0	48024.0	63075.0	67026.0	39038.0	42266.0	46706.0	54187.0	67515.0	58830.0	38310.0	37472.0	55347.0	35867.0	52318.0	62486.0	60385.0	32966.0
KCNK9	57431.0	61783.0	63327.0	64546.0	53120.0	47790.0	53109.0	46258.0	60564.0	62593.0	57222.0	63162.0	72275.0	62666.0	54881.0	69871.0	51132.0	63538.0	58738.0	70834.0	61567.0	70076.0	57018.0	67009.0	70678.0	64256.0	64553.0	50887.0	39316.0	40457.0	59350.0	66318.0	58819.0	76773.0	62335.0	49134.0	52735.0	63042.0	72408.0	63245.0	61435.0	65442.0	64570.0	66762.0	76434.0	57985.0	67606.0	52977.0	61507.0
SFRS8	22434.0	26265.0	25985.0	40280.0	39542.0	75664.0	67887.0	74906.0	50783.0	78429.0	77439.0	43007.0	30781.0	34969.0	36928.0	27615.0	75363.0	46831.0	23922.0	12493.0	27432.0	15711.0	54178.0	29344.0	36048.0	46406.0	76986.0	36679.0	74910.0	23642.0	73484.0	26821.0	46882.0	33505.0	33510.0	32197.0	58219.0	33369.0	14046.0	60070.0	22299.0	57394.0	66575.0	25152.0	55315.0	52253.0	19213.0	70914.0	70013.0
KCNK4	46706.0	55398.0	68036.0	64548.0	52935.0	67202.0	64375.0	52091.0	46631.0	58989.0	64941.0	55993.0	61736.0	52207.0	33302.0	52875.0	60536.0	63540.0	39596.0	36333.0	40849.0	41360.0	57808.0	44957.0	72298.0	60269.0	66367.0	57049.0	57952.0	40940.0	72018.0	40460.0	52436.0	65027.0	59656.0	40653.0	56013.0	54621.0	38173.0	48481.0	64550.0	44203.0	41478.0	54154.0	48552.0	43738.0	70781.0	47548.0	58121.0
KCNK5	19747.0	15547.0	19015.0	13762.0	10866.0	11481.0	20600.0	15510.0	27390.0	18411.0	33628.0	8935.0	20047.0	16521.0	14202.0	20977.0	9925.0	11668.0	21804.0	28329.0	13808.0	23537.0	20962.0	17449.0	48788.0	14644.0	13484.0	7899.0	5063.0	10848.0	12372.0	45341.0	25076.0	33264.0	34207.0	15079.0	6544.0	41862.0	42285.0	14613.0	43153.0	8923.0	25208.0	22028.0	7917.0	6066.0	24602.0	7544.0	15676.0
KCNK6	2061.0	1199.0	1961.0	1621.0	2183.0	5158.0	1840.0	1778.0	1959.0	1900.0	2251.0	2818.0	2868.0	4529.0	1944.0	2277.0	3738.0	1468.0	2419.0	1188.0	1787.0	3031.0	1783.0	1850.0	1661.0	9223.0	2569.0	2233.0	1843.0	4813.0	2575.0	828.0	2766.0	2562.0	3209.0	1658.0	1515.0	4782.0	1370.0	1751.0	1152.0	1299.0	3072.0	2745.0	2522.0	1174.0	4041.0	2076.0	2287.0
KCNK7	51103.0	46864.0	62515.0	50280.0	53383.0	60852.0	65216.0	52882.0	64763.0	67641.0	64841.0	55220.0	44922.0	43045.0	36761.0	49566.0	42058.0	48842.0	43720.0	43987.0	39237.0	44167.0	64050.0	47043.0	65627.0	51690.0	61023.0	32157.0	34447.0	29569.0	74799.0	53837.0	53591.0	70368.0	59899.0	45819.0	49379.0	68904.0	66020.0	21835.0	59625.0	44806.0	36662.0	50421.0	52744.0	36489.0	56106.0	46482.0	56669.0
SFRS3	6006.0	14745.0	3992.0	17173.0	7949.0	20782.0	6846.0	30147.0	8517.0	7973.0	4833.0	13692.0	4863.0	4885.0	7670.0	6257.0	16081.0	12044.0	9984.0	31391.0	5505.0	7379.0	3985.0	17323.0	3873.0	7648.0	15353.0	9250.0	15190.0	4934.0	4055.0	19181.0	7533.0	4738.0	10045.0	17398.0	6006.0	4802.0	8492.0	40324.0	7786.0	8168.0	12911.0	4608.0	15007.0	12252.0	6055.0	9581.0	3887.0
SFRS2	20726.0	44150.0	9200.0	21119.0	51455.0	70238.0	27022.0	67693.0	42764.0	63496.0	59203.0	72272.0	14349.0	20930.0	39709.0	15632.0	36346.0	23529.0	30361.0	56385.0	17465.0	11624.0	15635.0	31004.0	16887.0	31610.0	42347.0	57423.0	66648.0	36760.0	12379.0	37315.0	23897.0	27325.0	20950.0	27655.0	55714.0	20402.0	23805.0	41182.0	17380.0	34931.0	62038.0	19013.0	48414.0	50033.0	15443.0	41230.0	48606.0
MLH1	35458.0	68766.0	50591.0	81026.0	38407.0	39789.0	24803.0	11317.0	39797.0	26358.0	36329.0	73703.0	59130.0	33305.0	16668.0	62220.0	49898.0	69996.0	39520.0	62955.0	30760.0	38815.0	34783.0	18663.0	44638.0	36042.0	78054.0	39570.0	67161.0	45019.0	21019.0	34558.0	24209.0	46994.0	45799.0	35777.0	40610.0	32796.0	36483.0	73590.0	34302.0	51911.0	64732.0	27959.0	36230.0	44468.0	24186.0	41190.0	37932.0
PDZK1	1129.0	902.0	653.0	1897.0	1598.0	1501.0	2036.0	1284.0	1210.0	694.0	1812.0	725.0	1139.0	912.0	921.0	1936.0	3254.0	1428.0	1041.0	1115.0	1126.0	33249.0	1010.0	1113.0	587.0	1030.0	735.0	1600.0	1002.0	1532.0	980.0	849.0	1112.0	4256.0	1321.0	2347.0	1421.0	725.0	1192.0	1854.0	2164.0	1915.0	1233.0	951.0	859.0	1300.0	1509.0	912.0	677.0
C9orf140	45574.0	43016.0	54158.0	52017.0	43953.0	54545.0	60017.0	57860.0	56527.0	55568.0	48910.0	46431.0	59753.0	56225.0	60734.0	52963.0	57941.0	54279.0	42417.0	58876.0	44819.0	49516.0	50826.0	53095.0	64837.0	70841.0	50163.0	37741.0	56213.0	47828.0	41180.0	43394.0	52573.0	67712.0	55008.0	40216.0	54989.0	50645.0	63143.0	58549.0	44367.0	58318.0	45030.0	57388.0	63266.0	48403.0	56221.0	46347.0	53772.0
C9orf142	55570.0	32821.0	19250.0	22564.0	39908.0	49114.0	69027.0	58334.0	55832.0	67864.0	47858.0	30316.0	25739.0	48551.0	69169.0	27901.0	38354.0	19598.0	37403.0	72079.0	25895.0	12568.0	21583.0	57923.0	27668.0	31953.0	27399.0	25393.0	39406.0	8803.0	44823.0	58902.0	36884.0	57906.0	50625.0	16528.0	32494.0	29347.0	61570.0	74041.0	29119.0	70575.0	28890.0	33060.0	77116.0	29395.0	51713.0	31785.0	30348.0
ACOT11	63094.0	68408.0	65456.0	70320.0	63374.0	56955.0	62788.0	62760.0	67833.0	57502.0	55954.0	61752.0	70944.0	58294.0	60512.0	70647.0	64372.0	68401.0	66539.0	74255.0	63338.0	69672.0	69445.0	66348.0	68494.0	53173.0	64606.0	51931.0	57637.0	60894.0	64504.0	72515.0	56524.0	76516.0	61439.0	60288.0	53595.0	60393.0	76413.0	72653.0	71329.0	64680.0	69806.0	68810.0	65242.0	70447.0	65447.0	55643.0	62248.0
ACOT12	71585.0	72113.0	58594.0	62287.0	80980.0	68254.0	59608.0	66171.0	70557.0	59976.0	72499.0	68868.0	68582.0	65417.0	66680.0	62649.0	86539.0	67729.0	60058.0	57556.0	56954.0	69228.0	61042.0	55796.0	65873.0	77960.0	39834.0	79198.0	67997.0	85329.0	44763.0	76310.0	65819.0	60623.0	64252.0	48297.0	74345.0	37421.0	45448.0	59641.0	67685.0	75885.0	53229.0	40524.0	40056.0	82199.0	30799.0	70671.0	83961.0
VPS13A	7448.0	33568.0	23784.0	17799.0	41385.0	16737.0	49813.0	4801.0	60575.0	27882.0	35900.0	13050.0	20431.0	5286.0	7325.0	53809.0	67651.0	17136.0	6203.0	5766.0	70452.0	12266.0	28268.0	5596.0	45791.0	16886.0	3845.0	9392.0	65800.0	28791.0	28311.0	46733.0	12481.0	19243.0	18918.0	22815.0	66578.0	7595.0	18366.0	6825.0	18296.0	67642.0	50969.0	8425.0	5346.0	29977.0	11273.0	57483.0	27363.0
SH3KBP1	61398.0	68314.0	66549.0	14190.0	34001.0	79814.0	79291.0	80603.0	74506.0	83311.0	63827.0	34815.0	80844.0	76214.0	20075.0	72318.0	75849.0	36128.0	50868.0	28818.0	82984.0	71126.0	71706.0	17379.0	67157.0	76038.0	81211.0	9273.0	65889.0	70582.0	57375.0	64880.0	79445.0	75662.0	61646.0	71040.0	47980.0	77712.0	30476.0	68096.0	54013.0	65122.0	52212.0	73709.0	71917.0	42129.0	50005.0	53922.0	60557.0
VPS13C	35396.0	23499.0	50162.0	45231.0	74988.0	71082.0	10111.0	78763.0	40070.0	20240.0	71739.0	79160.0	71496.0	35750.0	44313.0	41659.0	81277.0	62230.0	35707.0	40496.0	79421.0	52925.0	71368.0	76001.0	60142.0	73899.0	54511.0	76609.0	60662.0	72934.0	52049.0	43326.0	51915.0	49821.0	64483.0	59455.0	40268.0	68581.0	24110.0	58682.0	51590.0	56456.0	16071.0	24184.0	47718.0	59163.0	38384.0	76825.0	35920.0
VPS13B	51973.0	56982.0	68772.0	63221.0	47247.0	55760.0	56300.0	46770.0	57355.0	57796.0	55787.0	49532.0	66643.0	55656.0	63506.0	58814.0	42807.0	57862.0	60344.0	53698.0	55166.0	63101.0	61602.0	58509.0	59498.0	60508.0	59077.0	53439.0	34931.0	49227.0	60634.0	68659.0	58221.0	66038.0	62095.0	58339.0	54817.0	67924.0	41682.0	54856.0	57874.0	44957.0	44507.0	63862.0	73124.0	44380.0	70366.0	55921.0	58134.0
BEX2	84399.0	87652.0	86813.0	83114.0	69325.0	81731.0	87653.0	87379.0	59098.0	85522.0	85914.0	83833.0	83782.0	69985.0	21035.0	85696.0	37798.0	86093.0	86712.0	87045.0	81308.0	81242.0	85226.0	87274.0	87916.0	81107.0	80980.0	76501.0	83865.0	82713.0	85746.0	84313.0	86508.0	84449.0	85876.0	85923.0	77854.0	82137.0	86270.0	69262.0	87900.0	85301.0	85868.0	86458.0	83894.0	85671.0	82891.0	81635.0	79908.0
CRYZ	22510.0	74305.0	56744.0	78199.0	21136.0	24056.0	15001.0	12951.0	18080.0	9211.0	54579.0	7566.0	79043.0	24756.0	25851.0	72622.0	32362.0	46907.0	36108.0	57273.0	72051.0	80604.0	57461.0	54109.0	20219.0	37939.0	10286.0	12098.0	17096.0	27401.0	12365.0	78124.0	28914.0	51083.0	48658.0	47266.0	68320.0	43296.0	82112.0	59892.0	43701.0	27364.0	33695.0	33729.0	11218.0	34239.0	47198.0	54606.0	67317.0
C18orf22	33697.0	71278.0	25551.0	66609.0	53965.0	48108.0	28929.0	80066.0	60251.0	29048.0	43173.0	75008.0	63593.0	76193.0	26953.0	49289.0	66155.0	65541.0	58034.0	71322.0	59931.0	59697.0	34271.0	39408.0	52727.0	63294.0	75378.0	60548.0	66537.0	23425.0	59779.0	78877.0	59063.0	51782.0	53072.0	32214.0	52961.0	55875.0	30432.0	78405.0	22625.0	53025.0	80229.0	61261.0	83545.0	20810.0	38608.0	35515.0	58673.0
NUP160	18152.0	22412.0	13224.0	14672.0	29233.0	34625.0	12583.0	51814.0	18377.0	17152.0	23152.0	41732.0	7617.0	13411.0	15446.0	14091.0	20573.0	20226.0	9240.0	36653.0	7601.0	13684.0	7947.0	25309.0	13726.0	15503.0	29648.0	31309.0	26944.0	18341.0	11116.0	26438.0	12077.0	13499.0	20161.0	29363.0	28070.0	18958.0	11352.0	17468.0	5777.0	21531.0	24584.0	8417.0	42828.0	56890.0	8293.0	11679.0	15302.0
KLK3	31059.0	45659.0	48270.0	47444.0	48868.0	47842.0	52251.0	46231.0	47786.0	52126.0	53358.0	53765.0	45061.0	42111.0	42173.0	44393.0	51090.0	47588.0	34408.0	41036.0	44984.0	51046.0	48219.0	56536.0	48304.0	51841.0	61205.0	40319.0	43400.0	37070.0	54366.0	46636.0	56884.0	51804.0	49475.0	34285.0	48512.0	43077.0	34767.0	44430.0	51356.0	52178.0	50613.0	45575.0	59779.0	45407.0	44557.0	37258.0	40985.0
FOXN4	17193.0	28389.0	26328.0	79815.0	45890.0	38875.0	76525.0	26193.0	13031.0	15757.0	55494.0	11376.0	18418.0	25286.0	9730.0	21960.0	8184.0	25302.0	16899.0	71234.0	34477.0	14073.0	22481.0	15234.0	28994.0	12579.0	27177.0	14258.0	39052.0	13970.0	37411.0	20254.0	18921.0	30340.0	15533.0	83631.0	20358.0	8756.0	37775.0	80150.0	11729.0	18722.0	15959.0	14454.0	82040.0	77102.0	4788.0	24846.0	33903.0
FOXN1	38056.0	51667.0	43363.0	52721.0	52835.0	31807.0	39420.0	42010.0	53822.0	48729.0	47623.0	43563.0	49587.0	52073.0	55871.0	64010.0	51601.0	45211.0	43398.0	49844.0	47805.0	56954.0	38915.0	51902.0	50744.0	44739.0	41669.0	34257.0	36570.0	37189.0	54944.0	64703.0	38272.0	67285.0	28543.0	39049.0	42940.0	55027.0	73632.0	52643.0	40475.0	59844.0	64466.0	61418.0	42320.0	45987.0	68755.0	29951.0	36946.0
REPIN1	28886.0	14914.0	12879.0	12771.0	32901.0	37811.0	43292.0	75495.0	35470.0	32113.0	33204.0	12629.0	8507.0	23058.0	28797.0	14566.0	41903.0	19579.0	26301.0	15937.0	24910.0	6458.0	18848.0	27285.0	23048.0	17432.0	55087.0	21326.0	42274.0	15916.0	57104.0	9926.0	12451.0	20853.0	16004.0	20882.0	26655.0	13311.0	23412.0	23083.0	21198.0	61298.0	45833.0	21863.0	27639.0	28552.0	20596.0	19605.0	17216.0
NICN1	81581.0	83887.0	83653.0	85951.0	84398.0	78415.0	80653.0	60547.0	80028.0	80243.0	82895.0	83453.0	83405.0	82843.0	78807.0	83939.0	76093.0	81797.0	78517.0	81091.0	79845.0	76628.0	80577.0	80474.0	82623.0	81383.0	84630.0	80516.0	82341.0	76081.0	83653.0	69044.0	82143.0	82287.0	83152.0	81332.0	80130.0	83404.0	79982.0	78210.0	82464.0	80482.0	84406.0	80658.0	77271.0	75983.0	75117.0	83383.0	83269.0
PMVK	67065.0	56134.0	60757.0	66498.0	51598.0	51820.0	77433.0	71220.0	37661.0	66772.0	48379.0	38116.0	66606.0	73944.0	63304.0	52658.0	26881.0	50458.0	66123.0	51851.0	69077.0	37623.0	63253.0	77039.0	52749.0	54517.0	47816.0	55282.0	33039.0	69946.0	63577.0	34987.0	48542.0	53243.0	63694.0	80810.0	29792.0	66158.0	82313.0	39775.0	65092.0	47385.0	72366.0	72161.0	30546.0	66325.0	56845.0	49377.0	50424.0
GRIN2B	70868.0	73043.0	41209.0	49529.0	51665.0	58067.0	69366.0	51525.0	43312.0	75815.0	73254.0	70599.0	67251.0	46121.0	60466.0	51791.0	79615.0	71177.0	60792.0	49993.0	49334.0	54700.0	49280.0	53472.0	65702.0	33293.0	57103.0	68390.0	76173.0	58822.0	55225.0	60997.0	74113.0	45995.0	75208.0	64076.0	71819.0	63856.0	50619.0	36799.0	60351.0	53385.0	16830.0	79042.0	53014.0	67885.0	46121.0	66268.0	68919.0
GRIN2C	75281.0	77692.0	85429.0	88940.0	42232.0	84330.0	68148.0	44251.0	83476.0	79896.0	74017.0	81676.0	72921.0	63948.0	85532.0	88506.0	56464.0	83548.0	87301.0	81029.0	81349.0	73746.0	88548.0	88616.0	87470.0	26441.0	86244.0	84819.0	85276.0	18702.0	87795.0	73788.0	85844.0	29797.0	86768.0	49686.0	83597.0	84581.0	86119.0	86745.0	83745.0	88797.0	82844.0	85730.0	72725.0	74773.0	74836.0	81584.0	81117.0
GNA14	85862.0	48886.0	73217.0	40131.0	76667.0	41721.0	21058.0	24187.0	83331.0	64829.0	86834.0	15151.0	71471.0	67085.0	79842.0	69312.0	56111.0	43320.0	39329.0	56885.0	50498.0	68539.0	74738.0	60789.0	76798.0	69775.0	16794.0	80844.0	14144.0	81496.0	14580.0	28961.0	55654.0	40940.0	74212.0	83912.0	65950.0	78310.0	82084.0	31623.0	86934.0	33064.0	11323.0	83099.0	19762.0	66026.0	74937.0	28482.0	80792.0
GRIN2A	53434.0	29945.0	19474.0	80966.0	2945.0	12888.0	14155.0	13338.0	5407.0	43235.0	17249.0	4274.0	6202.0	25241.0	15362.0	8241.0	3803.0	12442.0	71099.0	17658.0	10519.0	20806.0	19527.0	35013.0	33528.0	11979.0	16418.0	3181.0	10968.0	16297.0	8847.0	13561.0	57448.0	15785.0	37258.0	6745.0	27330.0	38633.0	28504.0	12125.0	28927.0	12526.0	16222.0	78377.0	27431.0	26339.0	14653.0	23438.0	5536.0
GNA12	85447.0	83533.0	81637.0	75427.0	84214.0	75283.0	79805.0	80258.0	84414.0	81643.0	84633.0	80960.0	81196.0	85235.0	85505.0	83213.0	80931.0	83253.0	82672.0	72631.0	84654.0	75128.0	83800.0	81512.0	83635.0	83544.0	78615.0	83717.0	82196.0	84142.0	79694.0	78692.0	83401.0	83969.0	82180.0	80121.0	82926.0	84054.0	80173.0	73081.0	84222.0	84064.0	79804.0	83155.0	73072.0	81714.0	81165.0	81622.0	82401.0
KLHDC8B	38243.0	22672.0	30022.0	38695.0	42283.0	13722.0	62675.0	17784.0	27266.0	54484.0	24504.0	24722.0	15026.0	15968.0	28778.0	38094.0	14947.0	18733.0	58449.0	37624.0	76608.0	14055.0	19992.0	35616.0	20378.0	43452.0	45103.0	29612.0	32091.0	34032.0	29085.0	15506.0	29734.0	36800.0	16033.0	24331.0	28764.0	49427.0	38469.0	12458.0	32538.0	42569.0	39983.0	34201.0	29988.0	20721.0	41555.0	36861.0	29582.0
GRIN2D	66149.0	79252.0	84400.0	78055.0	70291.0	41110.0	78906.0	70254.0	78638.0	60163.0	61338.0	36687.0	85489.0	69988.0	39726.0	82775.0	80973.0	74814.0	77495.0	82355.0	70637.0	83772.0	81964.0	71742.0	85358.0	81893.0	34651.0	54283.0	64829.0	65396.0	72579.0	74258.0	76583.0	86182.0	78222.0	66552.0	80048.0	75481.0	84394.0	77932.0	76742.0	82262.0	73367.0	80864.0	27849.0	25159.0	78306.0	74416.0	81712.0
GNA11	37554.0	55114.0	45441.0	68933.0	83880.0	79350.0	82838.0	86732.0	84038.0	84255.0	81695.0	75127.0	42576.0	71280.0	76051.0	74066.0	83403.0	69912.0	71305.0	31274.0	72918.0	50293.0	72921.0	56682.0	78730.0	82738.0	82125.0	77501.0	77636.0	78834.0	68695.0	61298.0	65020.0	73898.0	57829.0	65222.0	79781.0	50258.0	81309.0	70353.0	60760.0	83756.0	83756.0	74414.0	78871.0	76496.0	78031.0	75855.0	79312.0
TAP2	33499.0	51725.0	62576.0	55398.0	58944.0	44335.0	54163.0	60679.0	65696.0	54618.0	54428.0	38441.0	52438.0	54378.0	71272.0	55582.0	35496.0	59807.0	68805.0	33050.0	66533.0	51932.0	67320.0	56309.0	56836.0	67766.0	60944.0	61149.0	42424.0	68118.0	49580.0	54461.0	72063.0	54924.0	39376.0	55326.0	29107.0	48166.0	54329.0	30920.0	61852.0	69804.0	36623.0	40123.0	57099.0	80318.0	73682.0	30493.0	40629.0
PRKAR1B	18733.0	19207.0	17067.0	47359.0	18239.0	17268.0	16197.0	25199.0	26363.0	65409.0	23945.0	12791.0	13403.0	10527.0	28092.0	12682.0	21208.0	18781.0	12984.0	21259.0	7644.0	14444.0	13861.0	12236.0	11509.0	16629.0	35071.0	6253.0	13707.0	9473.0	15233.0	37560.0	68974.0	38671.0	18812.0	9571.0	12120.0	9178.0	10927.0	11704.0	25180.0	29945.0	73256.0	17443.0	12773.0	24236.0	8031.0	16890.0	10092.0
MFGE8	31646.0	39548.0	28520.0	13212.0	21019.0	35732.0	45882.0	73221.0	47723.0	53244.0	47887.0	17993.0	69120.0	14965.0	68528.0	41279.0	17971.0	15462.0	60710.0	52139.0	39265.0	84053.0	24134.0	10307.0	15040.0	47013.0	45971.0	28324.0	49887.0	20545.0	12592.0	73252.0	51586.0	53666.0	22876.0	27936.0	41419.0	49437.0	20363.0	76380.0	23211.0	17821.0	69926.0	20855.0	69637.0	30212.0	37411.0	61027.0	34633.0
IL6ST	56221.0	76169.0	67949.0	27184.0	55722.0	28264.0	27971.0	30597.0	64016.0	52256.0	72090.0	29614.0	74017.0	49670.0	41147.0	37724.0	73652.0	44057.0	37054.0	29707.0	68819.0	55160.0	55632.0	35982.0	61941.0	70026.0	26046.0	27240.0	54792.0	78084.0	17620.0	58038.0	43530.0	75841.0	40741.0	42431.0	65815.0	46793.0	71574.0	27768.0	69428.0	41440.0	25040.0	30942.0	12968.0	52878.0	41534.0	55594.0	64669.0
SBF1	9513.0	4276.0	2449.0	2515.0	12100.0	30024.0	23790.0	30173.0	11657.0	35470.0	7752.0	23083.0	3478.0	11267.0	20624.0	4990.0	7789.0	7276.0	12189.0	5611.0	7205.0	2896.0	7312.0	7525.0	2888.0	14411.0	30726.0	9030.0	14004.0	6418.0	23081.0	6371.0	14101.0	3151.0	6623.0	3766.0	12974.0	4865.0	3422.0	9974.0	7855.0	11972.0	8816.0	27680.0	22288.0	11444.0	9615.0	16445.0	17902.0
SAR1A	31271.0	75581.0	69020.0	77221.0	34070.0	35912.0	31015.0	30480.0	22870.0	63312.0	31289.0	56931.0	78196.0	75551.0	15679.0	61146.0	12050.0	65670.0	74050.0	54427.0	74800.0	73773.0	52155.0	77542.0	64638.0	47508.0	77265.0	19256.0	37722.0	25802.0	68478.0	46189.0	67274.0	76375.0	54351.0	47533.0	45725.0	75125.0	66869.0	75646.0	52407.0	26854.0	63301.0	74817.0	44957.0	50977.0	56467.0	41903.0	29066.0
WWP2	29769.0	24836.0	23882.0	36859.0	24808.0	76337.0	81640.0	78703.0	50336.0	82614.0	62387.0	29128.0	28702.0	40391.0	40979.0	32471.0	24952.0	28385.0	31339.0	24825.0	43952.0	17796.0	33873.0	26880.0	38015.0	59690.0	82988.0	40869.0	40850.0	41175.0	69887.0	18186.0	44747.0	27941.0	28209.0	64624.0	38800.0	43802.0	28832.0	24349.0	23177.0	52202.0	82584.0	30401.0	63201.0	59247.0	18541.0	57496.0	33071.0
SAR1B	73985.0	71149.0	73334.0	66894.0	61433.0	70144.0	20631.0	52607.0	51715.0	38605.0	49651.0	59615.0	82175.0	56990.0	53277.0	80132.0	71882.0	70859.0	75474.0	84430.0	79441.0	81767.0	79704.0	67943.0	55159.0	40503.0	28660.0	74955.0	45915.0	73111.0	41645.0	82000.0	72237.0	82260.0	74197.0	74065.0	21981.0	78085.0	80895.0	41002.0	83754.0	42015.0	54805.0	77565.0	29004.0	26016.0	73475.0	54553.0	68211.0
ACTG1	24474.0	60686.0	49348.0	26584.0	55360.0	29726.0	69414.0	71708.0	49100.0	76805.0	67263.0	25587.0	31658.0	73292.0	79721.0	38609.0	66259.0	34515.0	67108.0	33067.0	23455.0	31614.0	25601.0	35634.0	16712.0	68575.0	42267.0	68005.0	60022.0	69094.0	22492.0	37578.0	47946.0	35732.0	43646.0	46303.0	64230.0	70346.0	16068.0	45781.0	29277.0	65087.0	64252.0	56230.0	31798.0	64926.0	76647.0	75374.0	81305.0
OGDH	41121.0	11548.0	15764.0	14796.0	32010.0	20554.0	31406.0	38170.0	38182.0	39842.0	25169.0	23367.0	20454.0	37114.0	27368.0	22832.0	17592.0	15176.0	21176.0	21641.0	36080.0	14373.0	16721.0	25567.0	17700.0	20192.0	18992.0	16708.0	15225.0	28287.0	20442.0	18643.0	22255.0	29062.0	31935.0	26262.0	18917.0	28365.0	56021.0	12909.0	27008.0	44019.0	20058.0	30042.0	15025.0	19339.0	40045.0	13887.0	24085.0
C11orf39	85451.0	86766.0	87955.0	85278.0	84966.0	84847.0	85257.0	84419.0	83703.0	86338.0	83979.0	87658.0	83120.0	86988.0	82633.0	87519.0	81740.0	87111.0	88722.0	88385.0	85079.0	85377.0	88804.0	88745.0	87307.0	81741.0	88460.0	87021.0	87787.0	81070.0	86475.0	85818.0	88947.0	84313.0	87765.5	83117.0	75422.0	87904.0	75935.0	86301.0	88722.0	85143.0	88995.0	87968.0	80594.0	82673.0	88369.0	86133.0	82664.0
ACTG2	5515.0	71196.0	84971.0	75439.0	2089.0	5899.0	1815.0	10363.0	6252.0	35380.0	24930.0	13814.0	27888.0	81934.0	78517.0	77038.0	62678.0	27597.0	8691.0	83370.0	27918.0	89060.0	82842.0	7544.0	56619.0	29896.0	9768.0	25146.0	79856.0	4322.0	5982.0	79244.0	84888.0	11781.0	78613.0	81164.0	37964.0	80018.0	75453.0	15175.0	41604.0	2810.0	83700.0	76524.0	78812.0	18878.0	74792.0	82694.0	84847.0
LANCL3	37344.0	14597.0	19987.0	21009.0	13223.0	6350.0	15109.0	7790.0	17062.0	9271.0	15149.0	5543.0	27333.0	12934.0	28327.0	14735.0	12116.0	12028.0	7541.0	18481.0	53488.0	18692.0	19782.0	19832.0	16963.0	10689.0	5998.0	7969.0	7899.0	42572.0	14789.0	12472.0	10555.0	23905.0	11688.0	6902.0	16803.0	21175.0	80781.0	4516.0	44271.0	13894.0	6009.0	22255.0	7110.0	8468.0	14392.0	8768.0	20673.0
C11orf35	19718.0	23300.0	41674.0	49218.0	18505.0	23151.0	35677.0	26881.0	36026.0	20379.0	25423.0	13968.0	44335.0	15958.0	17602.0	30737.0	22440.0	18472.0	20405.0	32851.0	18459.0	39955.0	27668.0	23374.0	38806.0	20564.0	22603.0	15421.0	16480.0	21571.0	38660.0	25425.0	27529.0	54904.0	18579.0	39507.0	18785.0	43894.0	51493.0	21667.0	23486.0	20271.0	20714.0	33030.0	17966.0	14808.0	45683.0	11577.0	25028.0
OLIG2	89024.0	89081.0	88507.0	88081.0	89056.0	89112.0	89104.0	89135.0	89040.0	89135.0	88983.0	89092.0	82929.0	87810.0	88633.0	88943.0	88991.0	89011.0	89021.0	88969.0	87598.0	75419.0	88927.0	88951.0	89091.0	78966.0	89137.0	89013.0	89138.0	88562.0	89145.0	89046.0	88763.0	88610.0	88756.0	86245.0	88724.0	87243.0	88918.0	89147.0	88838.0	89079.0	89123.0	87586.0	89122.0	89020.0	85647.0	88947.0	88701.0
C11orf30	9654.0	41239.0	18752.0	13339.0	38595.0	77591.0	72509.0	82735.0	27265.0	70090.0	58813.0	41487.0	15974.0	31761.0	24090.0	33218.0	61155.0	47224.0	24806.0	18455.0	20820.0	10209.0	36302.0	16252.0	52878.0	47722.0	57806.0	35800.0	49559.0	36911.0	57509.0	18539.0	28451.0	12358.0	24948.0	45655.0	57083.0	20064.0	15335.0	77052.0	23414.0	51669.0	23128.0	23458.0	70902.0	43311.0	30914.0	57660.0	44891.0
OLIG3	43628.0	52437.0	59674.0	57605.0	40248.0	71727.0	60329.0	58741.0	76996.0	58921.0	54444.0	52116.0	58176.0	46581.0	55385.0	52918.0	50566.0	59043.0	50698.0	80094.0	59998.0	56040.0	50860.0	54140.0	55833.0	47674.0	37679.0	33099.0	53416.0	40525.0	44316.0	73474.0	51232.0	68444.0	43688.0	86777.0	42552.0	37901.0	51090.0	58548.0	58841.0	38580.0	79834.0	44737.0	78373.0	58881.0	60395.0	46036.0	42650.0
SEMG2	51908.0	59090.0	61969.0	58810.0	49842.0	72088.0	68789.0	53324.0	62436.0	55603.0	61405.0	13872.0	43736.0	46264.0	49595.0	38326.0	70337.0	60186.0	61332.0	66450.0	51458.0	53138.0	43603.0	65284.0	62786.0	53905.0	34045.0	18364.0	59306.0	35675.0	53122.0	71903.0	63208.0	59893.0	60734.0	53909.0	49994.0	64563.0	61586.0	63872.0	61839.0	60929.0	61032.0	46455.0	72904.0	30475.0	67393.0	41960.0	43135.0
LMBRD1	80699.0	83589.0	84147.0	80921.0	83372.0	63256.0	80848.0	22466.0	78748.0	66642.0	79659.0	67743.0	85248.0	73680.0	80806.0	85094.0	73554.5	82918.0	83183.0	85394.0	81295.0	86319.0	84127.0	85582.0	81927.0	81793.0	77884.0	81752.0	79845.0	85085.0	70971.0	84627.0	79296.0	79279.0	82274.0	81032.0	79022.0	83842.0	82903.0	80841.0	81922.0	75311.0	82731.0	80363.0	70738.0	76234.0	83309.0	75946.0	79308.0
DAZL	6274.0	10800.0	9605.0	8818.0	4318.0	2524.0	5765.0	89009.0	5513.0	88852.0	3162.0	5142.0	9358.0	17400.0	9772.0	10428.0	3385.0	8166.0	88307.0	10598.0	11834.0	18260.0	8591.0	11528.0	13921.0	11419.0	17126.0	7681.0	13965.0	48171.0	24739.0	9864.0	29598.0	22326.0	12504.0	25214.0	17360.0	13587.0	18303.0	28008.0	21377.0	15449.0	89129.0	19221.0	89112.0	6015.0	6685.0	6529.0	30907.0
TAS2R16	49434.0	58223.0	54201.0	56610.0	56872.0	59076.0	59551.0	57769.0	58424.0	51903.0	63475.0	62348.0	65421.0	45477.0	42014.0	44770.0	65854.0	63610.0	51354.0	47940.0	52338.0	64385.0	59544.0	60404.0	59642.0	49414.0	70620.0	65084.0	54172.0	62686.0	71052.0	59932.0	63629.0	50644.0	40503.0	43364.0	61113.0	66873.0	36299.0	48708.0	37188.0	65993.0	77015.0	65418.0	60961.0	46716.0	40970.0	60220.0	58885.0
BCAT2	34674.0	12077.0	18759.0	23079.0	13612.0	21697.0	29814.0	28085.0	20290.0	37994.0	16902.0	10860.0	19499.0	19269.0	44393.0	21931.0	24219.0	17602.0	24420.0	47716.0	14395.0	17414.0	20293.0	18406.0	17076.0	22445.0	13691.0	22594.0	17057.0	19362.0	26612.0	22265.0	14533.0	32557.0	21867.0	12283.0	27223.0	16722.0	69794.0	15984.0	12870.0	24850.0	15978.0	25695.0	26720.0	24179.0	24806.0	19786.0	37309.0
BCAT1	50263.0	35391.0	37435.0	553.0	74506.0	6382.0	9664.0	3522.0	43323.0	49499.0	18254.0	11159.0	49407.0	15673.0	6452.0	44880.0	41392.0	31537.0	11111.0	2106.0	4744.0	25169.0	8622.0	699.0	45939.0	38826.0	46060.0	64903.0	52679.0	61564.0	249.0	34074.0	7070.0	69634.0	8868.0	6420.0	45478.0	15215.0	707.0	2770.0	25433.0	26374.0	18795.0	36372.0	7726.0	5895.0	3224.0	19158.0	26516.0
TAS2R13	58292.0	65443.0	61458.0	58096.0	60703.0	62996.0	62059.0	66939.0	57048.0	56205.0	53291.0	57220.0	63535.0	60855.0	63089.0	63531.0	54947.0	66232.0	63574.0	69217.0	62558.0	58289.0	63363.0	65037.0	63205.0	61153.0	69799.0	65290.0	67946.0	67442.0	54351.0	61485.0	54946.0	59303.0	55895.0	63911.0	59877.0	58591.0	53863.0	61661.0	64060.0	57295.0	46369.0	44003.0	68994.0	43450.0	47450.0	56048.0	50939.0
TMEM9B	85752.0	87632.0	87090.0	82826.0	86789.0	80327.0	86049.0	83691.0	86265.0	81134.0	86482.0	84749.0	85639.0	84259.0	86138.0	87240.0	83310.0	86686.0	85003.0	86260.0	85600.0	86140.0	86582.0	85494.0	87477.0	85588.0	82924.0	87007.0	85978.0	86543.0	84833.0	86842.0	85000.0	84229.0	86233.0	82901.0	86045.0	86417.0	85427.0	84689.0	86738.0	85333.0	84526.0	83523.0	72733.0	85823.0	84947.0	84674.0	85241.0
GBA2	32335.0	18622.0	14109.0	10874.0	40573.0	38766.0	59413.0	24787.0	58996.0	15247.0	28709.0	55174.0	8287.0	15836.0	26718.0	14866.0	45795.0	17908.0	19804.0	11382.0	8945.0	6985.0	18840.0	21449.0	16888.0	13049.0	21162.0	22261.0	15443.0	17462.0	31629.0	31227.0	34284.0	13923.0	24571.0	7921.0	29178.0	16394.0	35680.0	7898.0	40082.0	45368.0	20414.0	34077.0	23013.0	25165.0	24662.0	15739.0	36246.0
PCDHGC4	68518.0	73352.0	70659.0	67160.0	62988.0	59546.0	60882.0	71986.0	63614.0	68822.0	66618.0	77737.0	74297.0	72384.0	67485.0	75414.0	77979.0	69728.0	72201.0	72913.0	67132.0	75773.0	70587.0	54616.0	71958.0	65367.0	77294.0	66766.0	74352.0	72650.0	69306.0	73369.0	53913.0	73313.0	72116.0	29840.0	71544.0	60149.0	79616.0	62636.0	68927.0	76176.0	69025.0	59465.0	69793.0	63681.0	45266.0	69904.0	72259.0
AKAP5	17838.0	33532.0	30172.0	20477.0	11674.0	18415.0	12477.0	21840.0	15234.0	17365.0	21243.0	11988.0	11984.0	18317.0	25131.0	23066.0	11167.0	20315.0	16808.0	26261.0	19071.0	41300.0	27061.0	20653.0	32850.0	21519.0	16974.0	12156.0	19086.0	17447.0	19318.0	19196.0	10169.0	25339.0	26786.0	27231.0	20812.0	30432.0	23142.0	16901.0	16152.0	30439.0	19924.0	58690.0	29801.0	21249.0	18037.0	13281.0	24245.0
AKAP6	80231.0	78391.0	75701.0	67826.0	81933.0	78484.0	78262.0	79789.0	76490.0	74723.0	75476.0	84086.0	74875.0	72022.0	75318.0	74692.0	71066.0	79117.0	81063.0	76882.0	81853.0	72829.0	75108.0	80382.0	79961.0	76426.0	76745.0	74158.0	81286.0	72449.0	85978.0	73584.0	81962.0	75526.0	79014.0	68986.0	71084.0	64810.0	56141.0	81134.0	80961.0	82492.0	66958.0	82417.0	82169.0	77179.0	64149.0	79561.0	78816.0
ZBTB32	55269.0	40498.0	41448.0	33797.0	37216.0	32565.0	57784.0	32085.0	34004.0	41956.0	50338.0	30863.0	68767.0	70486.0	57129.0	43231.0	47553.0	41571.0	57946.0	63614.0	40848.0	63052.0	36343.0	55681.0	43365.0	68526.0	38458.0	26684.0	26229.0	46878.0	44089.0	35896.0	66779.0	44388.0	66182.0	56139.0	32429.0	60159.0	50064.0	44914.0	58302.0	39139.0	33421.0	60952.0	37518.0	56146.0	72042.0	34460.0	22653.0
GTF2F1	12066.0	15736.0	21899.0	26913.0	30378.0	35207.0	33291.0	31722.0	54995.0	56580.0	30784.0	33949.0	17580.0	34562.0	60402.0	26969.0	66038.0	23175.0	29196.0	10162.0	33809.0	16646.0	30824.0	20207.0	16366.0	56856.0	14936.0	28298.0	21921.0	29876.0	37683.0	29058.0	24589.0	25547.0	21539.0	17596.0	54038.0	21130.0	23421.0	21639.0	24271.0	69109.0	48465.0	41299.0	34798.0	44200.0	39623.0	43624.0	48049.0
AKAP1	11922.0	34612.0	31240.0	27767.0	31486.0	49881.0	74528.0	40298.0	19966.0	30379.0	25637.0	12090.0	13645.0	22393.0	30420.0	20459.0	15608.0	21307.0	37085.0	17292.0	25378.0	5958.0	28365.0	55822.0	52487.0	17563.0	53794.0	17110.0	51987.0	23954.0	75315.0	6772.0	27297.0	15787.0	39583.0	39904.0	17862.0	26195.0	23163.0	28597.0	18849.0	31640.0	46069.0	24164.0	47858.0	45355.0	24665.0	27729.0	12479.0
AKAP3	61850.0	52307.0	45255.0	47494.0	72329.0	67887.0	66050.0	64493.0	55966.0	59796.0	47367.0	48279.0	47246.0	65325.0	63043.0	36578.0	47734.0	61271.0	61292.0	58155.0	48536.0	47080.0	58562.0	71091.0	48568.0	44252.0	49786.0	62393.0	75235.0	69605.0	66176.0	51481.0	69509.0	45988.0	46334.0	67553.0	59692.0	43784.0	38861.0	59618.0	45144.0	43087.0	61196.0	62715.0	44985.0	47704.0	64833.0	31497.0	48696.0
ORC1L	1331.0	2026.0	828.0	2714.0	2309.0	5485.0	3054.0	18047.0	2764.0	10046.0	1259.0	3129.0	1022.0	2193.0	2127.0	1046.0	6614.0	2292.0	1487.0	7372.0	1122.0	649.0	554.0	666.0	670.0	867.0	7804.0	3374.0	4045.0	1231.0	1398.0	4555.0	1448.0	1448.0	926.0	2405.0	2884.0	642.0	1490.0	14991.0	545.0	4357.0	9389.0	1745.0	18632.0	5482.0	1016.0	1395.0	1567.0
AKAP8	31879.0	19237.0	11530.0	27819.0	22028.0	26074.0	24067.0	36698.0	24309.0	24447.0	15925.0	27195.0	28385.0	35861.0	26342.0	22557.0	65597.0	21201.0	12880.0	11015.0	26668.0	14807.0	15703.0	16190.0	13955.0	27085.0	26180.0	58214.0	27353.0	64277.0	16917.0	17250.0	16297.0	21865.0	10999.0	12778.0	29434.0	12558.0	16589.0	52116.0	12769.0	27515.0	59904.0	13174.0	48656.0	56858.0	15467.0	23724.0	48778.0
TPI1	16753.0	17527.0	32072.0	18134.0	9513.0	9167.0	12082.0	15959.0	15090.0	33386.0	8055.0	40443.0	43728.0	12728.0	20671.0	17048.0	32698.0	35516.0	14943.0	6791.0	20395.0	10421.0	14918.0	6000.0	23617.0	14585.0	13483.0	19793.0	19692.0	8982.0	10245.0	21101.0	7765.0	53886.0	13881.0	14473.0	58150.0	13230.0	19799.0	18131.0	19745.0	12730.0	63803.0	20350.0	26266.0	8975.0	17120.0	24462.0	26195.0
ABI1	25558.0	17398.0	17991.0	23906.0	19338.0	12820.0	37320.0	23827.0	9014.0	13109.0	12610.0	37576.0	25302.0	16105.0	17259.0	28242.0	14313.0	15866.0	31737.0	32888.0	28082.0	24570.0	24413.0	68939.0	28033.0	22389.0	64945.0	20154.0	21449.0	12515.0	26993.0	38581.0	13852.0	20884.0	19602.0	7774.0	9351.0	23442.0	30638.0	64243.0	29555.0	14389.0	17820.0	40000.0	28710.0	12801.0	45140.0	8501.0	13423.0
ZNF416	76015.0	81313.0	78976.0	81413.0	83998.0	64752.0	81511.0	85069.0	85558.0	81082.0	76039.0	54725.0	78052.0	51806.0	82224.0	84055.0	81767.0	81632.0	77314.0	81642.0	79241.0	70008.0	78242.0	69539.0	75325.0	80114.0	73902.0	79804.0	78337.0	71502.0	78362.0	81764.0	74352.0	78466.0	79970.0	78171.0	85236.0	69959.0	81922.0	70153.0	81465.0	83815.0	73693.0	71418.0	84337.0	81656.0	79926.0	77932.0	62303.0
CYP26A1	3724.0	1869.0	24548.0	2144.0	2163.0	2462.0	2136.0	1860.0	1912.0	15468.0	1868.0	2400.0	4131.0	1135.0	1560.0	2773.0	1802.0	1578.0	1687.0	2314.0	9527.0	81066.0	3062.0	4243.0	5155.0	1646.0	4020.0	11543.0	1170.0	2086.0	3917.0	2444.0	19567.0	2514.0	3676.0	19861.0	1658.0	3410.0	1262.0	2315.0	6372.0	2512.0	2620.0	2647.0	1439.0	1772.0	1677.0	2688.0	2981.0
TUBE1	19570.0	25945.0	10192.0	11365.0	31837.0	50387.0	35379.0	13811.0	24345.0	13244.0	27704.0	26131.0	7411.0	7625.0	34043.0	6538.0	32346.0	44069.0	11346.0	29228.0	16601.0	16350.0	16405.0	22054.0	11452.0	31077.0	37884.0	69012.0	25326.0	31382.0	14552.0	36600.0	7528.0	3546.0	18667.0	15977.0	20131.0	12568.0	7400.0	32903.0	27203.0	9461.0	32842.0	4204.0	8795.0	59946.0	24275.0	20686.0	11643.0
PHPT1	75368.0	80127.0	79837.0	69353.0	76044.0	76347.0	76575.0	71196.0	81454.0	71398.0	78548.0	58621.0	77486.0	66697.0	81255.0	80676.0	77368.0	75508.0	79132.0	82207.0	70477.0	74523.0	75543.0	75906.0	66353.0	72688.0	60395.0	74648.0	69871.0	67311.0	55554.0	84444.0	77983.0	82023.0	82172.0	51905.0	72954.0	68504.0	75794.0	84272.0	79265.0	80082.0	50920.0	61944.0	81867.0	70729.0	80912.0	79182.0	79909.0
PPIL6	84909.0	83224.0	85704.0	88676.0	87749.0	78770.0	86223.0	20941.0	85355.0	86243.0	85787.0	84707.0	82633.0	87661.0	85117.0	86997.0	85965.0	82764.0	86352.0	86329.0	84556.0	85572.0	84706.0	86067.0	74258.0	82776.0	79130.0	86441.0	84390.0	86476.0	85869.0	86916.0	84096.0	84483.0	86854.0	87094.0	80737.0	87141.0	86239.0	80911.0	85202.0	81793.0	82974.0	83716.0	84655.0	87002.0	88774.0	84409.0	85765.0
SPATA12	23931.0	30057.0	37687.0	28657.0	19279.0	21645.0	25958.0	33161.0	31109.0	33592.0	24204.0	26178.0	41658.0	25730.0	28196.0	27132.0	27413.0	28984.0	21068.0	33158.0	36760.0	46682.0	40443.0	26673.0	50965.0	21368.0	62784.0	27726.0	23498.0	22855.0	61695.0	19975.0	19517.0	22174.0	22372.0	38775.0	21519.0	67626.0	31816.0	35382.0	22246.0	38194.0	40687.0	33707.0	59285.0	32974.0	23947.0	20064.0	25692.0
NOVA2	85898.0	86951.0	86235.0	80841.0	87009.0	87481.0	86582.0	88091.0	87072.0	87174.0	86680.0	86887.0	84209.0	85144.0	87715.0	86910.0	86351.0	87516.0	86262.0	85493.0	85603.0	83151.0	86797.0	82788.0	85105.0	86034.0	87347.0	86575.0	85852.0	84414.0	87790.0	86394.0	85882.0	86950.0	86543.0	83716.0	86590.0	84117.0	85388.0	86604.0	84466.0	87763.0	85300.0	86862.0	87484.0	86546.0	82210.0	86362.0	86202.0
NOVA1	88235.0	87899.0	86619.0	85076.0	88696.0	88808.0	88121.0	88628.0	88031.0	86405.0	87336.0	88276.0	85318.0	86109.0	88382.0	87048.0	88522.0	88685.0	87133.0	88467.0	87674.0	72325.0	87644.0	86585.0	88647.0	87882.0	88101.0	88390.0	88019.0	88496.0	88356.0	88415.0	84993.0	86928.0	87331.0	79068.0	88293.0	83834.0	87087.0	88876.0	86582.0	88776.0	88609.0	85704.0	88588.0	85838.0	83316.0	88535.0	88245.0
HSP90B1	16360.0	19948.0	21026.0	27940.0	30555.0	63552.0	24553.0	25421.0	16103.0	26827.0	26392.0	54515.0	62109.0	73582.0	50234.0	24250.0	65116.0	26589.0	37068.0	12557.0	26016.0	25274.0	29151.0	17016.0	38279.0	51396.0	15491.0	74597.0	30340.0	35160.0	17944.0	21474.0	46665.0	27369.0	52805.0	67908.0	43655.0	46770.0	7204.0	16555.0	23708.0	27966.0	41838.0	66595.0	69109.0	19081.0	60987.0	59743.0	20808.0
RNF130	83413.0	69821.0	82085.0	76192.0	78167.0	81851.0	75574.0	79162.0	75412.0	80987.0	73746.0	84274.0	84114.0	83407.0	80610.0	78065.0	71912.0	73373.0	83697.0	82738.0	78228.0	82046.0	80348.0	81661.0	63759.0	82502.0	74128.0	78781.0	78826.0	79000.0	74215.0	79117.0	81252.0	83363.0	82934.0	69239.0	66279.0	84603.0	76380.0	85240.0	79953.0	71971.0	83550.0	80590.0	84043.0	75084.0	83463.0	75284.0	76416.0
PEG10	11672.5	5556.0	719.0	840.0	3823.0	6603.0	14284.0	54691.0	915.0	59246.0	69061.0	6197.0	1395.0	868.0	1260.0	102.0	9579.0	4122.0	2716.0	2645.0	2369.0	628.0	163.0	978.0	1964.0	306.0	6865.0	6356.0	3749.0	69872.0	25430.0	1576.0	3527.0	37843.0	293.0	1164.0	17901.0	827.0	2861.0	3763.0	587.0	455.0	3589.0	1701.0	10649.0	25949.0	174.0	2421.0	80970.0
MORG1	14987.0	21338.0	14450.0	31930.0	28849.0	18432.0	38903.0	24126.0	22858.0	15238.0	17430.0	14174.0	10228.0	19879.0	27458.0	23757.0	62689.0	13514.0	10913.0	11416.0	18593.0	8157.0	22507.0	21592.0	14561.0	19450.0	11606.0	16993.0	13441.0	9975.0	38825.0	16211.0	11074.0	10921.0	16663.0	16516.0	33775.0	13957.0	22560.0	39371.0	24394.0	56730.0	34362.0	33460.0	13311.0	36481.0	21905.0	24515.0	20822.0
OVGP1	58750.0	28864.0	38265.0	76742.0	75687.0	82853.0	78971.0	71013.0	74310.0	73895.0	70170.0	26567.0	33154.0	50474.0	80796.0	66599.0	76255.0	69463.0	35781.0	46654.0	25105.0	40087.0	69100.0	80893.0	68595.0	76637.0	21716.0	81581.0	77563.0	80949.0	84233.0	17357.0	44283.0	34573.0	28662.0	17460.0	83207.0	37866.0	78698.0	69338.0	32358.0	78482.0	71159.0	51601.0	28767.0	81822.0	31084.0	75763.0	83359.0
STRN	22392.0	18311.0	26543.0	21578.0	14946.0	37762.0	55468.0	48876.0	21835.0	21726.0	23750.0	19324.0	42775.0	29320.0	19040.0	27677.0	55446.0	22404.0	16647.0	12467.0	41585.0	18421.0	33973.0	11274.0	45619.0	31079.0	26795.0	7486.0	27341.0	24571.0	51206.0	20762.0	40823.0	21979.0	28987.0	33034.0	30633.0	29589.0	26746.0	15895.0	29374.0	23951.0	37488.0	53065.0	20988.0	41870.0	21811.0	26523.0	17082.0
CETN3	12199.0	68300.0	36232.0	80889.0	18710.0	4908.0	8984.0	16406.0	14627.0	10328.0	24520.0	34591.0	41091.0	11268.0	7613.0	43099.0	11044.0	35041.0	18419.0	36365.0	33940.0	41206.0	24865.0	27545.0	38529.0	9461.0	12796.0	20158.0	20816.0	19557.0	18084.0	42481.0	17797.0	38335.0	23384.0	35319.0	23453.0	27661.0	63761.0	35592.0	37499.0	9397.0	27599.0	17106.0	21180.0	16703.0	26724.0	18435.0	45935.0
CETN2	76309.0	79703.0	80110.0	85870.0	76446.0	40726.0	79131.0	39916.0	75860.0	64202.0	73017.0	52029.0	80487.0	79354.0	73423.0	83270.0	64701.0	71302.0	81555.0	81729.0	81863.0	80432.0	77933.0	84442.0	77920.0	74130.0	28582.0	70230.0	69393.0	72897.0	66780.0	83645.0	72736.0	84246.0	82379.0	84401.0	74811.0	82204.0	84952.0	59334.0	79316.0	71141.0	79412.0	77005.0	63171.0	72650.0	84860.0	69960.0	77815.0
CETN1	27502.0	38589.0	39283.0	32146.0	34155.0	35818.0	32999.0	34810.0	27156.0	51702.0	32662.0	31804.0	30177.0	28183.0	23417.0	34588.0	29508.0	35941.0	33011.0	26028.0	30489.0	35850.0	29514.0	35527.0	34744.0	26942.0	38862.0	35784.0	46555.0	31401.0	36540.0	29876.0	25300.0	45498.0	23631.0	35662.0	31440.0	28130.0	30688.0	39993.0	37560.0	36096.0	34206.0	51354.0	61302.0	38508.0	23742.0	29507.0	52356.0
LTC4S	87908.0	86817.0	87332.0	84087.0	86771.0	83434.0	85430.0	85196.0	85463.0	80845.0	86015.0	84545.0	88405.0	85620.0	87385.0	87993.0	82624.0	83325.0	87681.0	87756.0	86006.0	87202.0	87123.0	87252.0	85109.0	87434.0	77075.0	82637.0	85732.0	87059.0	86457.0	86625.0	87005.0	88714.0	88109.0	86429.0	81136.0	87693.0	87355.0	85197.0	84780.0	77207.0	84107.0	86982.0	86031.0	86898.0	86512.0	84999.0	87850.0
VSX1	84634.0	84856.0	84843.0	83788.0	86636.0	84261.0	87432.0	83763.0	86669.0	81785.0	86644.0	86971.0	75977.0	82362.0	82809.0	86032.0	82432.0	83278.0	85614.0	84178.0	80955.0	75456.0	87072.0	88689.0	84396.0	75376.0	82692.0	81983.0	73556.0	78000.0	88703.0	85630.0	85951.0	82026.0	87261.0	73288.0	77227.0	83000.0	87955.0	86374.0	88067.0	86562.0	82851.0	78335.0	68154.0	86862.0	52030.0	82835.0	81218.0
DIO1	743.0	1424.0	2094.0	1267.0	881.0	475.0	567.0	898.0	648.0	412.0	770.0	841.0	2219.0	827.0	1289.0	1507.0	283.0	1113.0	1255.0	1096.0	2341.0	1924.0	2178.0	1973.0	2001.0	1123.0	996.0	935.0	1179.0	1430.0	1523.0	1380.0	994.0	2144.0	598.0	1054.0	839.0	2436.0	3013.0	195.0	1444.0	731.0	634.0	703.0	1012.0	709.0	1209.0	587.0	1613.0
H3F3A	30710.0	67633.0	77874.0	69505.0	51258.0	69750.0	46533.0	79381.0	56495.0	68235.0	43552.0	81122.0	77686.0	35515.0	30764.0	67515.0	36506.0	64466.0	75555.0	85576.0	35778.0	71387.0	40037.0	73707.0	41945.0	57035.0	76874.0	51365.0	45552.0	13530.0	62841.0	79378.0	62447.0	71218.0	65660.0	76875.0	34468.0	45629.0	81226.0	83515.0	42468.0	61606.5	72236.0	59630.0	83102.0	70540.0	57207.0	33633.0	39130.0
DIO3	33915.0	25985.0	35560.0	18572.0	12172.0	38498.0	24914.0	16435.0	13814.0	63355.0	37767.0	9941.0	33469.0	66646.0	25719.0	36744.0	11570.0	19012.0	84565.0	54350.0	17467.0	39428.0	29835.0	31514.0	26196.0	68542.0	13020.0	71197.0	16461.0	8842.0	20034.0	11656.0	77537.0	21691.0	35347.0	46991.0	22800.0	75720.0	24017.0	19080.0	50824.0	13652.0	76284.0	81874.0	38603.0	14094.0	69650.0	79343.0	18525.0
CCL21	65684.0	68405.0	71877.0	71187.0	67366.0	71895.0	71679.0	73688.0	74151.0	70269.0	71073.0	70990.0	74927.0	69093.0	73370.0	70811.0	69814.0	72678.0	69289.0	72160.0	67277.0	72436.0	73406.0	70241.0	71994.0	66340.0	68484.0	64920.0	60441.0	62862.0	76151.0	74206.0	64325.0	73069.0	74432.0	57877.0	63483.0	73670.0	80353.0	72181.0	77561.0	63881.0	59468.0	71700.0	72519.0	61752.0	69504.0	54271.0	64700.0
CCL20	788.0	888.0	9415.0	1577.0	1006.0	595.0	702.0	420.0	512.0	479.0	2926.0	1015.0	57696.0	55128.0	6885.0	1416.0	1273.0	1330.0	1451.0	1252.0	1480.0	86133.0	3442.0	2547.0	4813.0	3080.0	295.0	5288.0	2253.0	2412.0	477.0	3512.0	1309.0	37306.0	11127.0	12233.0	3668.0	26232.0	445.0	474.0	1000.0	276.0	527.0	8036.0	8301.0	759.0	1900.0	10800.0	15789.0
CCL23	42294.0	44696.0	69119.0	47518.0	59956.0	70708.0	50124.0	41066.0	54858.0	44813.0	78131.0	45897.0	61371.0	47787.0	39080.0	42483.0	30130.0	73534.0	43515.0	77780.0	38572.0	74082.0	63637.0	80171.0	63195.0	88117.0	29468.0	49314.0	34628.0	19868.0	70524.0	41896.0	57362.0	52865.0	69687.0	80245.0	15667.0	80153.0	23703.0	34890.0	66244.0	16076.0	29910.0	56432.0	85735.0	65108.0	73725.0	61053.0	67925.0
CCL22	68510.0	67735.0	75146.0	70707.0	67599.0	52657.0	76115.0	59044.0	74754.0	74190.0	66570.0	68618.0	75586.0	72689.0	75922.0	71220.0	68865.0	71607.0	76161.0	76197.0	58576.0	69964.0	75824.0	80013.0	74602.0	71891.0	64910.0	67950.0	61663.0	52136.0	78781.0	72777.0	71919.0	78842.0	75175.0	46980.0	70567.0	70873.0	80291.0	71366.0	68002.0	77457.0	76080.0	67338.0	62420.0	72350.0	74035.0	57967.0	67323.0
CCL25	54688.0	69022.0	73983.0	71090.0	62126.0	61813.0	55704.0	60116.0	56452.0	56043.0	58300.0	66773.0	76146.0	70374.0	47020.0	72364.0	67525.0	71198.0	57367.0	67576.0	68575.0	73006.0	70506.0	54864.0	73728.0	70287.0	71302.0	54650.0	60714.0	59859.0	71349.0	63084.0	58643.0	72432.0	57151.0	41722.0	73547.0	73549.0	74761.0	63026.0	56994.0	65613.0	48536.0	68441.0	55008.0	47957.0	55043.0	45731.0	62600.0
CCL27	83230.0	75299.0	75379.0	84203.0	81140.0	22101.0	82978.0	25306.0	40511.0	62545.0	83199.0	25439.0	63642.0	69458.0	71177.0	74105.0	16994.0	81815.0	47404.0	78385.0	30831.0	71584.0	73923.0	43769.0	77373.0	61196.0	80101.0	81065.0	80310.0	82050.0	14557.0	63787.0	75896.0	27315.0	76525.0	58967.0	81288.0	41169.0	74158.0	7049.0	81594.0	84495.0	83730.0	25489.0	7265.0	82905.0	77174.0	13923.0	80533.0
CCL26	19526.0	8388.0	67158.0	16155.0	10916.0	5010.0	5581.0	5507.0	10105.0	6147.0	8681.0	14514.0	75557.0	83673.0	77443.0	28039.0	6404.0	9463.0	6699.0	32405.0	73841.0	87596.0	19232.0	9720.0	16187.0	78157.0	73954.0	23212.0	2641.0	19935.0	5908.0	77262.0	12423.0	38224.0	20622.0	83591.0	3244.0	62684.0	5538.0	13314.0	24173.0	2884.0	9071.0	70870.0	16905.0	8555.0	60778.0	26032.0	80502.0
ALPK1	78174.0	25898.0	75440.0	82074.0	74771.0	20716.0	13304.0	10941.0	37561.0	19272.0	58814.0	14202.0	85368.0	79884.0	82077.0	77418.0	27543.0	36060.0	62645.0	61420.0	83812.0	84856.0	76867.0	32175.0	27174.0	83609.0	8905.0	82048.0	24874.0	85301.0	19562.0	18723.0	74222.0	75273.0	73726.0	84345.0	80489.0	75994.0	7633.0	6596.0	72712.0	55142.0	63960.0	76239.0	37681.0	66518.0	83196.0	79429.0	84232.0
SLC23A1	6292.0	9972.0	11595.0	17805.0	10776.0	13314.0	16334.0	15679.0	10331.0	9970.0	14852.0	10292.0	31146.0	13343.0	11624.0	9555.0	3180.0	9810.0	10480.0	15324.0	10894.0	13897.0	13907.0	20485.0	20133.0	14727.0	20363.0	7248.0	12189.0	8535.0	10847.0	38915.0	5562.0	11971.0	9267.0	15703.0	9924.0	6108.0	18660.0	13564.0	13495.0	10120.0	14039.0	18793.0	7104.0	13273.0	3425.0	28352.0	26125.0
ALPK3	48058.0	46811.0	44244.0	76048.0	51925.0	47221.0	40527.0	45278.0	53073.0	46774.0	44486.0	56131.0	47063.0	56895.0	61172.0	49794.0	58978.0	53868.0	56146.0	61561.0	67408.0	51266.0	44904.0	51965.0	62941.0	73526.0	32715.0	68542.0	54884.0	63562.0	36809.0	54680.0	44316.0	43909.0	47502.0	48212.0	70791.0	70042.0	38263.0	30480.0	52582.0	67231.0	32517.0	51673.0	61722.0	59002.0	66640.0	44091.0	73372.0
EFEMP2	79763.0	74637.0	79662.0	71005.0	77995.0	12910.0	76589.0	11948.0	83695.0	70198.0	79930.0	9790.0	84922.0	83316.0	83500.0	80863.0	81736.0	69863.0	78255.0	74741.0	74280.0	85159.0	72956.0	14931.0	30897.0	82709.0	71477.0	69590.0	58681.0	80829.0	8410.0	83906.0	80208.0	78835.0	77987.0	78109.0	81010.0	81275.0	68755.0	4342.0	69929.0	84320.0	51832.0	82659.0	14329.0	63820.0	81085.0	74057.0	84573.0
C8orf46	84723.0	87388.0	84066.0	83071.0	86181.0	87756.0	85972.0	86647.0	87610.0	82685.0	84908.0	87831.0	80389.0	85693.0	84634.0	86574.0	55041.0	86685.0	86770.0	86552.0	86935.0	81475.0	85504.0	85296.0	88300.0	85622.0	80049.0	86304.0	86191.0	86174.0	84645.0	86743.0	84747.0	87897.0	85020.0	84400.0	82943.0	85110.0	86501.0	87101.0	86385.0	86916.0	86981.0	83619.0	87388.0	84649.0	83138.0	83570.0	84609.0
C8orf45	35429.0	31181.0	38324.0	60272.0	24503.0	36858.0	54529.0	26136.0	38052.0	9303.0	40741.0	18385.0	39585.0	58463.0	54842.0	36800.0	12989.0	24921.0	38190.0	60959.0	62459.0	50956.0	45300.0	39829.0	38917.0	19707.0	32580.0	55265.0	43403.0	61296.0	25924.0	50642.0	14186.0	34720.0	39958.0	63917.0	19317.0	49074.0	38608.0	52646.0	34338.0	32408.0	65723.0	35668.0	19872.0	39318.0	30604.0	14194.0	54936.0
UCK2	11563.0	5067.0	4764.0	5742.0	6599.0	16079.0	12466.0	46201.0	9311.0	24736.0	4842.0	36491.0	13835.0	24976.0	9357.0	4985.0	8595.0	6876.0	7288.0	20326.0	7939.0	22883.0	3548.0	3546.0	5064.0	12646.0	23508.0	9927.0	7162.0	8098.0	9817.0	12578.0	5790.0	14556.0	5758.0	12359.0	5571.0	5733.0	11448.0	29313.0	7612.0	7517.0	16121.0	9963.0	27647.0	16581.0	8142.0	7800.0	7228.0
PRPF39	36698.0	56096.0	36379.0	66906.0	54130.0	50770.0	24426.0	49352.0	31232.0	24398.0	43881.0	75135.0	60842.0	48120.0	57621.0	25292.0	61934.0	73628.0	31797.0	73461.0	26395.0	34414.0	48705.0	70555.0	32862.0	54089.0	71239.0	66705.0	43184.0	55183.0	74554.0	43284.0	48051.0	26606.0	64548.0	22176.0	51385.0	33917.0	19228.0	71540.0	51967.0	28595.0	38767.0	41846.0	31935.0	62622.0	37466.0	37634.0	42372.0
TP53I3	83889.0	75197.0	68633.0	68983.0	62695.0	66825.0	57597.0	82159.0	57069.0	61202.0	63958.0	78505.0	69354.0	39089.0	67481.0	71527.0	66632.0	74696.0	79446.0	82431.0	81648.0	71118.0	66820.0	28122.0	24085.0	65234.0	46991.0	63854.0	30046.0	72270.0	58395.0	78615.0	75311.0	59100.0	68040.0	81668.0	65110.0	63950.0	73938.0	84599.0	83289.0	23563.0	76406.0	80028.0	74297.0	70669.0	69142.0	75426.0	72285.0
C8orf40	52363.0	59028.0	72372.0	74097.0	69162.0	61535.0	42675.0	16764.0	64407.0	59275.0	62144.0	68869.0	65695.0	28717.0	29141.0	70465.0	28414.0	48756.0	47710.0	71760.0	56840.0	81790.0	42504.0	64110.0	51590.0	49919.0	21025.0	68225.0	60291.0	74511.0	56736.0	74475.0	57074.0	60337.0	65905.0	73163.0	41564.0	66634.0	46797.0	37567.0	52880.0	39967.0	58210.0	51870.0	60396.0	55885.0	48367.0	57530.0	64569.0
TMSL3	84888.0	85523.0	86823.0	85513.0	78627.0	59410.0	64870.0	45261.0	83974.0	75768.0	85852.0	32040.0	86706.0	73156.0	73797.0	85093.0	80065.0	83341.0	80407.0	84512.0	84383.0	85619.0	82461.0	61135.0	73601.0	84808.0	30434.0	82989.0	80639.0	86420.0	26666.0	85194.0	81694.0	85078.0	82818.0	77035.0	77973.0	84885.0	85525.0	60695.0	81250.0	80816.0	68934.0	84558.0	30798.0	80038.0	83170.0	80642.0	86114.0
FAM70A	87397.0	87900.0	86269.0	86147.0	88547.0	86311.0	87203.0	87361.0	88081.0	87970.0	85774.0	83921.0	83345.0	84357.0	87578.0	87763.0	87361.0	87599.0	87795.0	81413.0	85061.0	32391.0	81665.0	84907.0	85150.0	86166.0	79034.0	88413.0	87563.0	87908.0	84010.0	85400.0	79335.0	87228.0	85620.0	82808.0	88161.0	86052.0	87164.0	88388.0	78365.0	88028.0	86248.0	83199.0	85512.0	84574.0	84654.0	88373.0	86239.0
KBTBD4	48524.0	48786.0	38652.0	65057.0	74010.0	65279.0	46489.0	72668.0	65512.0	67185.0	60685.0	68861.0	33484.0	47642.0	60827.0	59388.0	61805.0	43181.0	41810.0	66672.0	51841.0	46873.0	44353.0	68371.0	58359.0	62002.0	59437.0	51207.0	49430.0	43637.0	49630.0	70164.0	61100.0	47026.0	48791.0	58360.0	62891.0	54250.0	68773.0	38009.0	52965.0	74735.0	60875.0	58124.0	74053.0	69852.0	74968.0	55307.0	41172.0
BRF2	65746.0	72020.0	63368.0	68844.0	57091.0	72399.0	78065.0	74272.0	75092.0	76926.0	59771.0	48816.0	57347.0	77547.0	71523.0	61857.0	65064.0	62466.0	60899.0	72724.0	47768.0	74888.0	55816.0	71352.0	43618.0	51084.0	46932.0	53106.0	68563.0	77573.0	72870.0	80191.0	46212.0	50209.0	72874.0	77667.0	70182.0	67947.0	61488.0	70667.0	67966.0	49930.0	80719.0	75350.0	75025.0	66883.0	63197.0	57425.0	43897.0
BRF1	27289.0	37256.0	46053.0	31859.0	63161.0	68198.0	57777.0	67062.0	71035.0	49078.0	65766.0	70483.0	46840.0	37633.0	53558.0	53545.0	62178.0	38177.0	45673.0	39950.0	30365.0	32444.0	49600.0	38551.0	34137.0	53498.0	59825.0	41181.0	36719.0	65228.0	66042.0	44693.0	43170.0	36977.0	47334.0	36448.0	58823.0	31462.0	57737.0	29289.0	62447.0	65164.0	28030.0	40285.0	63099.0	72195.0	52882.0	50133.0	38593.0
FSIP1	64754.0	70711.0	71348.0	86139.0	81372.0	32148.0	41212.0	54826.0	73776.0	43683.0	75219.0	81092.0	78857.0	69715.0	79087.0	76536.0	82087.0	71050.0	71804.0	75234.0	83191.0	80871.0	70559.0	75630.0	73005.0	77840.0	33172.0	74599.0	71377.0	78522.0	46100.0	83642.0	75234.0	80382.0	80070.0	84752.0	71848.0	74475.0	73118.0	57170.0	67145.0	66348.0	80946.0	70760.0	29233.0	83048.0	86364.0	70528.0	74289.0
DNAJC9	5925.0	14453.0	8587.0	30846.0	6854.0	8981.0	4075.0	26330.0	4943.0	15636.0	6042.0	22150.0	19790.0	6787.0	2096.0	8634.0	8915.0	13033.0	10363.0	8626.0	15994.0	10685.0	5009.0	11476.0	12436.0	6241.0	56656.0	10250.0	13422.0	8314.0	11949.0	4413.0	5275.0	5250.0	5720.0	8193.0	8968.0	5215.0	7860.0	51796.0	7642.0	9742.0	20019.0	9822.0	16427.0	7087.0	7388.0	10153.0	7278.0
MB	5585.0	2277.0	3471.0	2629.0	3933.0	2645.0	3195.0	3965.0	2414.0	2049.0	1757.0	1677.0	4806.0	3177.0	4079.0	2494.0	2753.0	2047.0	4389.0	4577.0	3888.0	3803.0	6409.0	5158.0	4057.0	1599.0	1952.0	3080.0	1330.0	1263.0	3476.0	2302.0	2598.0	2328.0	4490.0	32842.0	1955.0	5457.0	12703.0	2732.0	35898.0	1719.0	1701.0	3360.0	3298.0	1154.0	3787.0	1909.0	1417.0
DNAJC4	68843.0	30800.0	38432.0	22193.0	65597.0	18117.0	63124.0	34462.0	59658.0	56634.0	59689.0	39337.0	45272.0	65523.0	51105.0	40642.0	27732.0	25273.0	56540.0	46530.0	37771.0	40975.0	38445.0	58868.0	37801.0	37792.0	27521.0	39658.0	24770.0	41968.0	39386.0	52682.0	43044.0	62638.0	50544.0	40587.0	38869.0	65310.0	73332.0	41759.0	36781.0	34004.0	17928.0	66288.0	27713.0	33482.0	60806.0	21795.0	67166.0
DNAJC5	53207.0	51687.0	66099.0	30487.0	52306.0	54469.0	75258.0	29788.0	72440.0	72228.0	69505.0	41651.0	60163.0	70992.0	68127.0	61615.0	75222.0	55614.0	61028.0	14849.0	63583.0	26550.0	72567.0	50704.0	69824.0	65467.0	77123.0	49279.0	66185.0	63223.0	66355.0	25950.0	66905.0	67755.0	54753.0	41240.0	60708.0	54290.0	61079.0	24061.0	45138.0	77159.0	58859.0	72560.0	58799.0	61565.0	54979.0	70720.0	67544.0
DNAJC6	78404.0	74224.0	45404.0	35016.0	32416.0	65789.0	71491.0	71786.0	46894.0	75920.0	62907.0	76014.0	27061.0	72987.0	71619.0	43872.0	33280.0	74892.0	80123.0	62104.0	46130.0	38146.0	75323.0	68229.0	76109.0	62565.0	42783.0	68193.0	79234.0	57950.0	75911.0	54787.0	80101.0	64990.0	66286.0	42146.0	58162.0	65558.0	39370.0	34309.0	76754.0	58761.0	33046.0	79876.0	76783.0	70093.0	28237.0	45999.0	38105.0
CAMSAP1	36251.0	65691.0	16455.0	22137.0	42109.0	81253.0	53136.0	82261.0	25453.0	82399.0	75783.0	84429.0	20014.0	10486.0	31295.0	21773.0	61454.0	71751.0	59913.0	35502.0	35452.0	16002.0	17284.0	29414.0	45812.0	28945.0	79124.0	69770.0	78382.0	53641.0	36161.0	55030.0	46374.0	32879.0	22902.0	25378.0	61815.0	17209.0	21328.0	81737.0	22550.0	60196.0	46056.0	47487.0	86797.0	77360.0	13963.0	71263.0	53897.0
DNAJC1	22451.0	13969.0	49084.0	83013.0	17348.0	8361.0	35879.0	21995.0	14512.0	24649.0	12075.0	23247.0	56282.0	45217.0	15080.0	52550.0	9017.0	16169.0	65776.0	29563.0	79564.0	75595.0	42247.0	32926.0	49423.0	37471.0	80487.0	18057.0	25637.0	18586.0	28324.0	42692.0	40678.0	35727.0	34065.0	23795.0	11407.0	59222.0	42144.0	73004.0	20900.0	11313.0	31600.0	48335.0	19467.0	8294.0	54312.0	24036.0	20352.0
SLC18A3	46032.0	48279.0	59543.0	45402.0	48953.0	42907.0	39956.0	35511.0	35262.0	67517.0	45074.0	53354.0	51278.0	50106.0	51854.0	43809.0	48772.0	78753.0	66978.0	44187.0	59098.0	50366.0	51890.0	50128.0	57551.0	53157.0	65256.0	58151.0	60515.0	51839.0	56183.0	49076.0	45366.0	47046.0	48716.0	37999.0	58789.0	42468.0	47054.0	73972.0	39525.0	55471.0	70758.0	58214.0	80344.0	33118.0	51607.0	38536.0	57265.0
SLC18A2	39956.0	40401.0	54507.0	39415.0	20357.0	24760.0	26043.0	24369.0	24361.0	23666.0	25215.0	20116.0	66947.0	52614.0	39095.0	42494.0	17583.0	33503.0	37426.0	52319.0	44303.0	60016.0	47707.0	30298.0	40534.0	36852.0	32928.0	27145.0	32429.0	25337.0	45572.0	37044.0	32251.0	51837.0	64259.0	32045.0	34253.0	13671.0	48988.0	29089.0	51649.0	27151.0	45494.0	43863.0	13579.0	34943.0	27601.0	24969.0	34119.0
SLC18A1	9870.0	19347.0	16406.0	14889.0	15827.0	36233.0	25538.0	32024.0	13466.0	81952.0	68248.0	36863.0	16288.0	15126.0	13906.0	14718.0	26788.0	15193.0	15693.0	28001.0	14770.0	15037.0	16901.0	14909.0	27227.0	13016.0	23575.0	48971.0	29671.0	14631.0	21878.0	48822.0	36458.0	20750.0	18247.0	13765.0	12056.0	19538.0	16316.0	45097.0	14280.0	17522.0	11057.0	14642.0	85585.0	39480.0	8935.0	31914.0	8934.0
GOSR1	37264.0	48607.0	58789.0	52251.0	62418.0	48527.0	56230.0	54496.0	49048.0	55626.0	64375.0	68435.0	58444.0	62774.0	53093.0	49183.0	36494.0	67818.0	56165.0	42306.0	52366.0	54419.0	39807.0	57947.0	62846.0	55794.0	56970.0	65889.0	47423.0	68722.0	52729.0	54500.0	52062.0	50784.0	50483.0	64873.0	42195.0	42482.0	47089.0	69784.0	47806.0	42238.0	67747.0	56840.0	68923.0	50702.0	61970.0	50767.0	68945.0
RALBP1	34359.0	15144.0	9115.0	12128.0	74421.0	27032.0	14546.0	43161.0	33700.0	19825.0	33686.0	21428.0	24071.0	16073.0	70885.0	23329.0	40853.0	26757.0	29474.0	10612.0	48208.0	17842.0	33440.0	28127.0	21580.0	62279.0	15909.0	30936.0	25229.0	71946.0	12910.0	40884.0	24534.0	23070.0	24821.0	12893.0	32837.0	40061.0	15561.0	17247.0	30560.0	27832.0	35165.0	24869.0	43755.0	28235.0	54596.0	40609.0	27738.0
NRN1	72878.0	73512.0	74790.0	76186.0	30499.0	62002.0	46521.0	9280.0	68853.0	73730.0	49671.0	81440.0	85863.0	32007.0	82194.0	51760.0	80730.0	83555.0	78839.0	29455.0	30771.0	82417.0	72382.0	16206.0	65987.0	12001.0	4079.0	77618.0	31220.0	86591.0	36982.0	84840.0	68427.0	72173.0	74103.0	65865.0	84289.0	64013.0	78940.0	65552.0	55669.0	60228.0	82999.0	82516.0	31561.0	70045.0	71066.0	71812.0	78431.0
RAP1B	72316.0	74330.0	70921.0	76977.0	45171.0	21394.0	31853.0	15757.0	41475.0	33430.0	58688.5	31350.0	84239.0	56474.0	40360.0	78237.0	46229.0	70858.0	70222.0	69966.0	79255.0	83844.0	68899.0	60875.0	85824.0	76805.0	36738.0	66628.0	64796.0	49723.0	30117.0	77829.0	72781.0	77348.0	73924.0	58390.0	63852.0	77999.0	55952.0	68984.0	70948.0	49576.0	36700.0	55986.0	31148.0	57708.0	67110.0	57957.0	64502.0
RAP1A	63425.0	66732.0	56778.0	23807.0	45184.0	19314.0	24583.0	17311.0	15773.0	9453.0	32678.0	13115.0	33854.0	19484.0	28237.0	53034.0	40832.0	68104.0	59073.0	57844.0	31908.0	69059.0	38074.0	61327.0	17555.0	57818.0	62171.0	69589.0	50006.0	63352.0	12609.0	19792.0	47456.0	18360.0	34072.0	46831.0	18582.0	59356.0	28742.0	33637.0	42722.0	15602.0	28286.0	14862.0	14391.0	29764.0	41035.0	46634.0	36101.0
MAP3K4	22711.0	14474.0	15767.0	17233.0	45755.0	78370.0	44137.0	79445.0	11311.0	61208.0	21651.0	74303.0	24697.0	35784.0	32979.0	15017.0	59064.0	43330.0	32109.0	30278.0	25325.0	37588.0	13508.0	18510.0	34643.0	28215.0	76166.0	44555.0	62924.0	40746.0	28411.0	33645.0	34743.0	20714.0	21598.0	37029.0	31866.0	22245.0	10794.0	71039.0	22444.0	19544.0	77487.0	37559.0	81650.0	47164.0	28425.0	54495.0	71011.0
MAP3K5	81481.0	81471.0	86351.0	78687.0	87636.0	80674.0	83457.0	26670.0	80711.0	78624.0	84766.0	86743.0	85714.0	86033.0	84271.0	83853.0	72666.0	86630.0	82860.0	81247.0	80893.0	87549.0	86939.0	86977.0	86845.0	86183.0	77832.0	86958.0	83117.0	86667.0	86921.0	78470.0	85325.0	81491.0	83503.0	83666.0	84951.0	86689.0	85563.0	13976.0	87031.0	72138.0	36292.0	82421.0	70717.0	84639.0	84451.0	82621.0	82745.0
TRIM45	69717.0	12876.0	18478.0	20195.0	32782.0	19580.0	14168.0	25134.0	27144.0	13673.0	18594.0	31358.0	57325.0	10499.0	21471.0	24487.0	30040.0	18825.0	13581.0	26421.0	48637.0	39571.0	18881.0	15219.0	14921.0	7999.0	17593.0	14490.0	19326.0	73197.0	15327.0	15824.0	24799.0	64905.0	22540.0	65216.0	17044.0	9320.0	75366.0	9641.0	20036.0	21010.0	55223.0	22621.0	10557.0	43615.0	31358.0	23792.0	29492.0
ZNF410	73630.0	72616.0	65396.0	46467.0	70123.0	56041.0	64040.0	79981.0	79383.0	54419.0	70830.0	71886.0	70717.0	49075.0	77559.0	73716.0	78788.0	65395.0	68098.0	83572.0	68375.0	75007.0	59652.0	45267.0	31000.0	61906.0	52205.0	67896.0	33314.0	61798.0	66402.0	83060.0	71283.0	69778.0	73059.0	37063.0	72976.0	55711.0	65324.0	84133.0	70907.0	77082.0	69670.0	70537.0	78052.0	75588.0	79352.0	56799.0	63564.0
FAM91A1	42350.0	70593.0	75460.0	44841.0	72363.0	75227.0	35816.0	44013.0	38078.0	36519.0	61549.0	36489.0	73794.0	65251.0	81884.0	69394.0	65326.0	67857.0	64810.0	49055.0	71400.0	82216.0	75441.0	47903.0	57369.0	75337.0	55385.0	70643.0	75339.0	82343.0	37269.0	44532.0	69993.0	35539.0	70396.0	80226.0	73048.0	74391.0	28465.0	30903.0	45481.0	51909.0	39033.0	61128.0	68778.0	64943.0	64711.0	76779.0	67183.0
ATOH7	69264.0	70629.0	54861.0	66232.0	61479.0	75959.0	67886.0	77568.0	54535.0	66280.0	50431.0	69689.0	67331.0	44112.0	57776.0	55372.0	25354.0	61348.0	78817.0	68804.0	60911.0	50197.0	45959.0	72702.0	68566.0	30658.0	81099.0	47176.0	62798.0	50169.0	61381.0	72387.0	40403.0	29665.0	74346.0	62326.0	56502.0	35886.0	71516.0	84847.0	72975.0	53812.0	76230.0	83615.0	79325.0	76363.0	25218.0	53037.0	67546.0
ACAT1	16845.0	21300.0	13083.0	61394.0	16138.0	10925.0	15655.0	7688.0	18335.0	6481.0	8496.0	22294.0	4814.0	8018.0	10819.0	21842.0	14397.0	17060.0	15835.0	21162.0	67429.0	9631.0	12437.0	37904.0	8786.0	14222.0	8087.0	19443.0	19343.0	10806.0	26413.0	23911.0	8712.0	7025.0	19607.0	14078.0	6555.0	16550.0	29259.0	36618.0	20869.0	10678.0	21395.0	9743.0	15960.0	13314.0	18960.0	16105.0	6636.0
ACAT2	3513.0	22527.0	11254.0	6866.0	28344.0	9538.0	6784.0	19963.0	2269.0	8700.0	2833.0	41512.0	23753.0	6415.0	9952.0	25521.0	9926.0	38903.0	20588.0	34200.0	22229.0	17091.0	3117.0	3173.0	11125.0	3965.0	23648.0	17924.0	22963.0	25596.0	6210.0	24265.0	12294.0	2844.0	10647.0	9620.0	25351.0	6157.0	7922.0	31664.0	11195.0	4274.0	20849.0	9889.0	12993.0	18941.0	6616.0	11589.0	6570.0
ZNF573	70459.0	83320.0	83566.0	82891.0	85399.0	85436.0	77970.0	81731.0	84772.0	79759.0	81570.0	69097.0	82902.0	80850.0	82862.0	85280.0	85251.0	85955.0	75655.0	71789.0	79742.0	71927.0	83922.0	81416.0	82797.0	85029.0	85245.0	84579.0	84412.0	82355.0	84425.0	75613.0	77424.0	77404.0	80316.0	80094.0	85462.0	75528.0	79636.0	76693.0	71223.0	85654.0	69466.0	70634.0	80318.0	83804.0	79608.0	84620.0	83569.0
ATOH1	46173.0	42893.0	39981.0	33530.0	37031.0	38130.0	60144.0	55947.0	56384.0	42002.0	31008.0	47283.0	46801.0	37743.0	46978.0	44092.0	50425.0	30083.0	49467.0	59599.0	44703.0	57809.0	43635.0	50576.0	43178.0	62914.0	51515.0	40248.0	28101.0	38501.0	54110.0	58313.0	48250.0	51599.0	41253.0	41530.0	49729.0	45154.0	39563.0	40140.0	35984.0	55810.0	43806.0	48739.0	56109.0	43588.0	61353.0	32385.0	32121.0
RNF152	64763.0	79235.0	71675.0	72959.0	28198.0	64157.0	51171.0	68109.0	82072.0	55548.0	66849.0	73001.0	73972.0	76763.0	76860.0	84820.0	47132.0	77295.0	78431.0	84656.0	78354.0	79323.0	76887.0	44969.0	77768.0	84555.0	83478.0	81150.0	79253.0	71755.0	39876.0	32088.0	72225.0	68738.0	43363.0	84446.0	72166.0	80513.0	27255.0	78091.0	47730.0	76463.0	79869.0	48791.0	85181.0	82427.0	24205.0	63641.0	81879.0
LIMD2	16350.0	17899.0	10238.0	27228.0	17052.0	73044.0	75120.0	81237.0	29182.0	81585.0	49343.0	49087.0	11227.0	69448.0	29160.0	20648.0	26966.0	15165.0	68239.0	66306.0	9557.0	5404.0	8248.0	44012.0	12299.0	25674.0	31105.0	29633.0	43077.0	9509.0	45080.0	33321.0	69573.0	38881.0	21533.0	32120.0	12933.0	38947.0	16886.0	77037.0	16607.0	42070.0	79114.0	43100.0	75792.0	14044.0	28708.0	17521.0	22096.0
LIMD1	11080.0	11983.0	8085.0	10772.0	45754.0	64038.0	28749.0	56103.0	34194.0	43405.0	31265.0	85396.0	12230.0	15018.0	41961.0	7191.0	27639.0	16537.0	18296.0	24548.0	10572.0	7235.0	8132.0	12435.0	14779.0	24617.0	75035.0	5306.0	55124.0	42738.0	16862.0	16385.0	8854.0	31928.0	13186.0	17249.0	57702.0	13076.0	19462.0	23400.0	9410.0	33735.0	75293.0	19313.0	56188.0	38701.0	9369.0	32028.0	20141.0
ATOH8	22876.0	18610.0	20318.0	12565.0	50787.0	20484.0	66319.0	68746.0	20918.0	20378.0	45707.0	29853.0	19772.0	17546.0	15161.0	21922.0	22616.0	17638.0	28006.0	26199.0	19075.0	21960.0	15956.0	72422.0	22138.0	60473.0	30962.0	11989.0	67140.0	26794.0	75033.0	28924.0	22520.0	11442.0	11643.0	10723.0	50633.0	15768.0	13302.0	66953.0	13845.0	21804.0	75956.0	57721.0	22190.0	12627.0	53343.0	36599.0	18414.0
PEX1	43530.0	64724.0	41271.0	19934.0	70366.0	74911.0	61934.0	20826.0	65413.0	39342.0	68575.0	34818.0	25170.0	53276.0	62087.0	58962.0	69756.0	68332.0	26682.0	63401.0	71336.0	31394.0	52299.0	60008.0	38842.0	41660.0	44617.0	62070.0	62347.0	67201.0	74451.0	63568.0	35535.0	36535.0	44604.0	59709.0	54468.0	44167.0	53609.0	29265.0	46648.0	51054.0	75593.0	26123.0	35612.0	66254.0	44865.0	70533.0	55056.0
CSTB	75878.0	20878.0	71717.0	57520.0	25897.0	7959.0	20648.0	15473.0	21005.0	16061.0	27602.0	21346.0	56299.0	51934.0	38664.0	47698.0	7885.0	20562.0	56318.0	27609.0	52193.0	30373.0	57323.0	25725.0	28677.0	50236.0	8840.0	62389.0	11261.0	50308.0	14939.0	38151.0	24543.0	56392.0	44218.0	18014.0	35634.0	69532.0	50670.0	16902.0	42410.0	25888.0	14440.0	29960.0	18909.0	19799.0	44903.0	37741.0	57765.0
FMOD	89118.0	89053.0	88916.0	89167.0	88868.0	62152.0	56292.0	85167.0	89148.0	88454.0	88860.0	78883.0	89074.0	89135.0	89098.0	88701.0	88890.0	88050.0	82823.0	87667.0	89026.0	89115.0	88853.0	77166.0	76752.0	88770.0	89011.0	88788.0	88396.0	88576.0	85919.0	89050.0	89075.0	87484.0	88966.0	89052.0	89104.0	88991.0	76932.0	14467.0	88543.0	88852.0	86239.0	88978.0	78009.0	87485.0	87934.0	89055.0	89090.0
MECP2	49736.0	16407.0	27659.0	70202.0	18695.0	24165.0	43978.0	27276.0	22019.0	25397.0	18466.0	30475.0	46191.0	58135.0	25034.0	21163.0	20529.0	28004.0	25919.0	20608.0	65257.0	43103.0	36020.0	28103.0	31919.0	27858.0	18329.0	26756.0	24996.0	70874.0	30285.0	31024.0	30585.0	70376.0	21974.0	23302.0	14909.0	36765.0	60450.0	39259.0	31224.0	14242.0	44282.0	25596.0	54106.0	25632.0	57377.0	25861.0	30184.0
PEX3	70832.0	71240.0	82077.0	73510.0	78231.0	74137.0	76665.0	10058.0	31826.0	32466.0	31430.0	72978.0	81871.0	72934.0	74379.0	84408.0	80586.0	80505.0	79531.0	79890.0	79073.0	78343.0	76759.0	73306.0	80263.0	71422.0	70628.0	74358.0	64508.0	69513.0	55842.0	84687.0	69463.0	77710.0	73624.0	47460.0	77020.0	78966.0	78365.0	84803.0	79703.0	37901.0	67977.0	69854.0	59791.0	73383.0	78093.0	44578.0	71697.0
LDLR	6591.0	4665.0	1274.0	1563.0	14801.0	1723.0	3124.0	3307.0	1909.0	3370.0	5962.0	3275.0	29778.0	9820.0	20677.0	12410.0	9284.0	6706.0	3712.0	1736.0	13979.0	19211.0	2218.0	2948.0	1801.0	4008.0	2171.0	14165.0	2562.0	32253.0	3034.0	1911.0	2049.0	2060.0	6919.0	2155.0	21538.0	2576.0	32964.0	1531.0	6237.0	10891.0	1742.0	2555.0	1313.0	8634.0	4635.0	13580.0	8893.0
TRPV4	23467.0	11512.0	19562.0	15427.0	13096.0	20673.0	22797.0	24174.0	18352.0	22144.0	23943.0	10173.0	22293.0	18858.0	21813.0	13322.0	17576.0	9932.0	23138.0	25822.0	13265.0	23231.0	19364.0	23570.0	15559.0	28410.0	14177.0	14251.0	12600.0	12106.0	20185.0	20687.0	12908.0	24140.0	16649.0	33206.0	15987.0	26687.0	21143.0	22255.0	18512.0	12614.0	13682.0	34803.0	16750.0	12199.0	41284.0	30140.0	14204.0
ZPBP	32254.0	37985.0	48706.0	52821.0	49145.0	54852.0	46357.0	40683.0	34411.0	41806.0	45713.0	47750.0	35651.0	34475.0	33429.0	35099.0	43372.0	47006.0	28426.0	39558.0	52273.0	35479.0	37629.0	49695.0	55740.0	57015.0	45577.0	29932.0	61680.0	48761.0	51307.0	41004.0	37307.0	37415.0	33923.0	38345.0	51651.0	36538.0	38353.0	41542.0	42892.0	42183.0	30241.0	32630.0	37818.0	56163.0	38038.0	42386.0	44664.0
IL2RB	63282.0	14144.0	47224.0	11932.0	9910.0	30947.0	7972.0	7763.0	30546.0	17104.0	49893.0	11398.0	36872.0	73561.0	43428.0	52055.0	21956.0	24906.0	79357.0	42051.0	67268.0	44310.0	65244.0	26719.0	50133.0	80885.0	37143.0	55294.0	23393.0	80857.0	10871.0	5247.0	79155.0	15098.0	38714.0	58391.0	19003.0	80216.0	22273.0	13803.0	6743.0	11344.0	6571.0	64478.0	38060.0	62389.0	64978.0	14024.0	21763.0
ZFYVE20	27213.0	36597.0	32487.0	21520.0	39709.0	25045.0	25048.0	35166.0	28143.0	37511.0	27577.0	30658.0	32261.0	25782.0	26502.0	33155.0	45946.0	28493.0	30348.0	31817.0	30892.0	30013.0	27295.0	32380.0	35850.0	35819.0	59049.0	32143.0	50974.0	39137.0	34434.0	26691.0	28414.0	27211.0	22450.0	18227.0	20715.0	33774.0	30408.0	50201.0	19045.0	44566.0	70280.0	39079.0	25466.0	21925.0	26836.0	33149.0	34799.0
RAB33A	81734.0	86494.0	82274.0	69885.0	28128.0	87431.0	87327.0	88860.0	36373.0	88502.0	77535.0	85946.0	56206.0	80676.0	35849.0	83590.0	55362.0	87221.0	86755.0	88800.0	87415.0	80073.0	85335.0	83818.0	85933.0	62867.0	88200.0	81779.0	88912.0	74612.0	87957.0	83711.0	86802.0	78925.0	84255.0	78105.0	19734.0	83307.0	71444.0	88480.0	86208.0	62457.0	88945.0	84720.0	88227.0	83891.0	80397.0	84002.0	67319.0
ZFYVE26	57489.0	66329.0	68032.0	65336.0	65478.0	59334.0	55503.0	59774.0	65930.0	65783.0	53141.0	70161.0	71050.0	60804.0	64220.0	69301.0	69209.0	65883.0	64587.0	69999.0	68891.0	64130.0	65169.0	66352.0	65542.0	73788.0	68123.0	59376.0	49944.0	63928.0	59332.0	67521.0	57514.0	64875.0	65504.0	48542.0	67112.0	68655.0	53973.0	77524.0	58275.0	73004.0	67310.0	56056.0	77640.0	67058.0	58997.0	57780.0	43828.0
TPCN2	18192.0	9670.0	19466.0	5136.0	22602.0	20550.0	36342.0	62261.0	12428.0	26413.0	26093.0	22481.0	13674.0	38286.0	23335.0	11121.0	18519.0	9740.0	16370.0	25136.0	24999.0	15063.0	20121.0	7673.0	32233.0	13174.0	32891.0	16457.0	24023.0	14291.0	25049.0	12993.0	31350.0	13231.0	18637.0	15287.0	17138.0	37931.0	8773.0	32179.0	13258.0	25210.0	24728.0	37515.0	33479.0	15392.0	20994.0	46408.0	41106.0
IL2RG	16602.0	9782.0	10139.0	12553.0	22932.0	22359.0	28486.0	26294.0	28853.0	29888.0	28752.0	18964.0	19451.0	22568.0	21911.0	9895.0	10847.0	11064.0	19215.0	20406.0	9134.0	10695.0	12292.0	19141.0	16328.0	17777.0	13877.0	33056.0	10076.0	11083.0	27330.0	17927.0	38958.0	17542.0	16015.0	21686.0	8042.0	52386.0	16857.0	13137.0	14905.0	8425.0	10018.0	25300.0	29921.0	20809.0	47257.0	9572.0	7457.0
CP110	7982.0	13324.0	8201.0	29309.0	13675.0	25034.0	12413.0	22029.0	7791.0	12762.0	15362.0	69156.0	7670.0	8922.0	12889.0	4582.0	19531.0	30638.0	8368.0	11098.0	7680.0	4635.0	17302.0	10515.0	19202.0	9895.0	18417.0	15961.0	15568.0	44275.0	19566.0	9053.0	18748.0	11850.0	6966.0	12039.0	14294.0	5977.0	18864.0	18486.0	16048.0	5234.0	16641.0	10895.0	13886.0	9987.0	7880.0	8250.0	11046.0
TAS2R7	51573.0	44029.0	50718.0	55895.0	42978.0	67554.0	50377.0	62609.0	54866.0	55869.0	47643.0	62313.0	51466.0	52909.0	61120.0	41272.0	66703.0	45560.0	46324.0	63714.0	53875.0	45609.0	55283.0	63963.0	51916.0	50006.0	64033.0	46565.0	57104.0	54535.0	59200.0	59870.0	40149.0	52917.0	51441.0	57044.0	42594.0	44316.0	55909.0	66828.0	58899.0	53015.0	41834.0	60968.0	39623.0	61782.0	54164.0	67588.0	44946.0
SLC17A6	84576.0	88255.0	84718.0	73669.0	61398.0	85667.0	61451.0	88224.0	63784.0	80159.0	87982.0	83507.0	66944.0	81150.0	65491.0	62577.0	71862.0	87666.0	81290.0	87950.0	80207.0	72819.0	61962.0	78437.0	80245.0	66061.0	72147.0	82687.0	80807.0	76146.0	67781.0	87218.0	88354.0	67875.0	86206.0	80231.0	86938.0	79433.0	65199.0	79446.0	81715.0	82025.0	85995.0	88802.0	88976.0	88503.0	34531.0	87457.0	81223.0
SLC17A7	56532.0	51556.0	38142.0	39076.0	30178.0	48444.0	38249.0	37774.0	35682.0	56414.0	47284.0	29519.0	43719.0	26688.0	24661.0	25874.0	23367.0	45982.0	55584.0	43117.0	28817.0	37584.0	33595.0	54384.0	61638.0	21833.0	38799.0	33805.0	22908.0	16777.0	59588.0	36032.0	71183.0	29915.0	63207.0	38341.0	32147.0	35144.0	31128.0	34941.0	71118.0	42162.0	11677.0	84843.0	16698.0	31122.0	20310.0	36601.0	20897.0
TAS2R3	39641.0	47769.0	39198.0	42828.0	40726.0	45853.0	32631.0	38428.0	45262.0	39636.0	42579.0	37113.0	46163.0	47451.0	53581.0	41071.0	60400.0	36803.0	42541.0	52423.0	43370.0	54266.0	38791.0	40457.0	42017.0	54579.0	39079.0	41911.0	46577.0	48645.0	32687.0	42922.0	44030.0	43181.0	66722.0	41846.0	47260.0	39203.0	35004.0	54947.0	39391.0	35433.0	37685.0	39714.0	57877.0	55382.0	55729.0	45554.0	48531.0
SPAG16	86926.0	79421.0	70887.0	76658.0	85607.0	84538.0	70242.0	86227.0	83794.0	80157.0	81446.0	83754.0	82629.0	69068.0	75127.0	79031.0	87290.0	79446.0	84655.0	73800.0	87204.0	87818.0	83023.0	64535.0	53399.0	59620.0	71885.0	85726.0	77426.0	86943.0	73028.0	87409.0	80126.0	84532.0	83951.0	83415.0	78992.0	81550.0	81701.0	80990.0	83622.0	77623.0	58140.0	81500.0	73995.0	81418.0	84949.0	82925.0	83749.0
SPAG17	72230.0	67152.0	65511.0	88619.0	66522.0	73695.0	84191.0	72232.0	72869.0	72583.0	71824.0	64934.0	78448.0	85086.0	75259.0	62393.0	70421.0	69618.0	63589.0	66993.0	84356.0	73389.0	74877.0	67625.0	69088.0	43206.0	69263.0	79755.0	59840.0	73492.0	35774.0	71871.0	83060.0	66339.0	82327.0	85727.0	47931.0	82771.0	87607.0	41880.0	70302.0	64758.0	79697.0	77851.0	41961.0	84600.0	75097.0	75573.0	81249.0
IGLL1	17688.0	8649.0	14451.0	18228.0	23990.0	18426.0	18513.0	21837.0	21821.0	15983.0	17473.0	22172.0	15983.0	22838.0	23490.0	10272.0	19209.0	12800.0	19489.0	23837.0	13036.0	15862.0	12967.0	31270.0	18022.0	25406.0	13164.0	12583.0	15021.0	20558.0	18631.0	20689.0	20073.0	21071.0	20721.0	12629.0	17698.0	12720.0	20459.0	19633.0	16858.0	23499.0	16713.0	14716.0	13800.0	14566.0	16222.0	30545.0	19793.0
C16orf58	50139.0	21990.0	19632.0	26317.0	43410.0	68278.0	54089.0	48914.0	52614.0	67866.0	58648.0	64701.0	21055.0	61988.0	57725.0	31078.0	42879.0	23626.0	39488.0	30820.0	32801.0	26489.0	24125.0	39052.0	26997.0	57138.0	71844.0	36303.0	39048.0	69332.0	33148.0	58325.0	28905.0	30152.0	34282.0	21381.0	60132.0	27820.0	38594.0	32114.0	20061.0	39772.0	69056.0	25131.0	41881.0	37476.0	41490.0	50901.0	48465.0
TRPV3	55560.0	45253.0	49307.0	63048.0	60069.0	60771.0	55386.0	52165.0	48328.0	62504.0	60802.0	54269.0	52759.0	57774.0	60995.0	49485.0	54015.0	45671.0	38399.0	47202.0	58172.0	45942.0	56568.0	49309.0	65998.0	49612.0	58991.0	56279.0	67659.0	58084.0	49178.0	44698.0	61338.0	50425.0	60589.0	60247.0	44807.0	40453.0	61542.0	40469.0	58752.0	47032.0	64314.0	44566.0	52135.0	51068.0	52783.0	49264.0	58135.0
CDK5RAP2	36566.0	9403.0	8493.0	15902.0	42948.0	45158.0	23732.0	37911.0	18012.0	70541.0	30509.0	67221.0	8855.0	16152.0	28854.0	15552.0	19834.0	14774.0	14060.0	7407.0	25388.0	9391.0	18678.0	20724.0	12580.0	12982.0	64228.0	23114.0	35339.0	44177.0	17245.0	11587.0	21113.0	24496.0	12837.0	14039.0	35704.0	15168.0	8787.0	40989.0	11829.0	28729.0	9057.0	16902.0	74763.0	54801.0	20211.0	30596.0	25915.0
C16orf53	13660.0	26975.0	30643.0	85381.0	20617.0	20236.0	20806.0	21902.0	15124.0	13627.0	34407.0	23002.0	38321.0	42852.0	11313.0	28166.0	30964.0	39837.0	10673.0	14439.0	20284.0	21812.0	43137.0	56372.0	68065.0	24656.0	70229.0	21933.0	19031.0	61777.0	58339.0	13997.0	29305.0	17641.0	22797.0	36705.0	30174.0	23052.0	25657.0	16707.0	21439.0	54490.0	35548.0	28526.0	40176.0	23465.0	17475.0	61814.0	30317.0
C16orf57	54970.0	66430.0	59572.0	40523.0	17456.0	48385.0	40860.0	61014.0	33626.0	62582.0	58127.0	35364.0	65336.0	73505.0	24669.0	61593.0	41204.0	65214.0	51616.0	24853.0	56914.0	54951.0	59714.0	36828.0	71134.0	72501.0	75119.0	58399.0	33367.0	43348.0	34478.0	26467.0	59471.0	44407.0	45471.0	74285.0	33178.0	45450.0	40045.0	56675.0	42927.0	48262.0	45396.0	58080.0	54695.0	56242.0	47280.0	49765.0	64424.0
C16orf54	33936.0	38147.0	34998.0	32413.0	34614.0	35305.0	41652.0	38260.0	39468.0	35982.0	35800.0	24900.0	40232.0	41593.0	42605.0	36563.0	27860.0	32425.0	32731.0	41005.0	35627.0	39557.0	28724.0	34329.0	38873.0	41441.0	42358.0	32142.0	37952.0	36480.0	32932.0	20472.0	40056.0	36814.0	37246.0	47288.0	48469.0	39164.0	46211.0	40239.0	24355.0	39047.0	22672.0	35199.0	40860.0	25577.0	40349.0	23502.0	30495.0
C16orf55	25621.0	43395.0	45740.0	84301.0	76113.0	71825.0	42890.0	79152.0	49379.0	73958.0	66603.0	55876.0	55875.0	53053.0	52635.0	55858.0	73839.0	61425.0	32466.0	51648.0	43033.0	25271.0	38559.0	36864.0	57818.0	70526.0	81796.0	65340.0	74950.0	68589.0	35364.0	21130.0	51422.0	35193.0	36908.0	77391.0	79634.0	29943.0	72087.0	12771.0	25304.0	79229.0	71884.0	39506.0	61054.0	55160.0	50994.0	75994.0	74626.0
NUDT16L1	77899.0	81472.0	79009.0	80242.0	74028.0	78497.0	82434.0	78916.0	83148.0	72197.0	79900.0	73317.0	74994.0	72626.0	79534.0	83980.0	80081.0	78674.0	79212.0	78890.0	76592.0	68018.0	81420.0	83345.0	80181.0	68576.0	78140.0	76489.0	66490.0	72105.0	78038.0	84301.0	76570.0	83394.0	81454.0	79790.0	74542.0	75087.0	83126.0	81492.0	82774.0	80824.0	79006.0	76963.0	70224.0	79869.0	66499.0	63193.0	72598.0
FMO2	49195.0	48547.0	57981.0	64889.0	45708.0	53765.0	55845.0	51286.0	51810.0	55610.0	42054.0	36279.0	62954.0	53513.0	48408.0	58507.0	32063.0	48726.0	53654.0	42174.0	46937.0	63688.0	56020.0	45748.0	54678.0	38966.0	60529.0	38990.0	38455.0	62974.0	51830.0	43151.0	41581.0	39124.0	57764.0	75029.0	36967.0	59345.0	58305.0	52125.0	40953.0	60703.0	35080.0	58921.0	36112.0	54746.0	30524.0	43387.0	59902.0
MYF5	52438.0	39245.0	43183.0	53358.0	48904.0	59235.0	54180.0	49580.0	50124.0	51958.0	41070.0	53881.0	48930.0	49137.0	51946.0	37382.0	59452.0	46456.0	37577.0	45339.0	44536.0	37470.0	45323.0	64495.0	47164.0	57815.0	58306.0	51486.0	50354.0	60155.0	31921.0	47248.0	42356.0	63699.0	51459.0	42174.0	46449.0	44103.0	42921.0	50777.0	55211.0	37928.0	34489.0	59997.0	32361.0	35257.0	38309.0	52259.0	47406.0
MYF6	71472.0	63694.0	74118.0	63538.0	55488.0	67296.0	87953.0	66200.0	65032.0	64386.0	69548.0	71267.0	67448.0	85785.0	63093.0	71397.0	55271.0	65848.0	65537.0	85330.0	67931.0	69270.0	64353.0	65658.0	62886.0	74289.0	78505.0	78013.0	74829.0	73681.0	73538.5	69786.0	71719.0	70131.0	71951.0	46432.0	68375.0	77843.0	66533.0	76075.0	75324.0	67521.0	65938.0	73014.0	78962.0	77322.0	66623.0	60624.0	71974.0
ZNF207	38837.0	69739.0	43377.0	39719.0	60715.0	54485.0	25429.0	65048.0	41893.0	53562.0	58428.0	76793.0	37648.0	49103.0	59397.0	55863.0	35430.0	64092.0	63243.0	64074.0	41810.0	42223.0	42874.0	40921.0	33434.0	47339.0	60238.0	65401.0	55088.0	50358.0	29431.0	70486.0	55819.0	54479.0	38823.0	59382.0	62031.0	48129.0	38246.0	53207.0	36926.0	48746.0	70899.0	36846.0	66333.0	62694.0	39230.0	42346.0	62692.0
GNB1	16611.0	9640.0	10572.0	6059.0	16157.0	16151.0	20184.0	37079.0	13878.0	12687.0	9698.0	9192.0	16400.0	12566.0	14361.0	10927.0	23362.0	12377.0	14727.0	15052.0	12387.0	14351.0	7398.0	5646.0	5306.0	28286.0	20720.0	20754.0	7736.0	15231.0	6351.0	24721.0	18013.0	16670.0	7251.0	9558.0	7670.0	10112.0	14738.0	9191.0	6877.0	18779.0	13747.0	22081.0	28025.0	12705.0	30094.0	8655.0	13811.0
CHMP4A	77104.0	51129.0	57574.0	22768.0	58414.0	23679.0	22801.0	31747.0	53712.0	14094.0	66938.0	43565.0	46186.0	26820.0	70019.0	26535.0	46714.0	41786.0	58170.0	63333.0	56200.5	28361.0	62516.0	74580.0	48242.0	46212.0	13327.0	67373.0	23825.0	58001.0	49733.0	57184.0	37588.0	44175.0	65604.0	30265.0	54557.0	45924.0	40198.0	55209.0	68874.0	44887.0	12584.0	48105.0	30670.0	67048.0	49985.0	45058.0	35955.0
CHMP4B	69020.0	80563.0	84045.0	78463.0	79236.0	63845.0	73500.0	36945.0	78702.0	66179.0	75029.0	76823.0	83276.0	79216.0	84147.0	80634.0	76530.0	78854.0	77330.0	56883.0	82006.0	82600.0	83216.0	80549.0	80655.0	77690.0	74528.0	80756.0	76746.0	79401.0	73198.0	71023.0	77170.0	76382.0	81946.0	72351.0	78658.0	79805.0	81928.0	78653.0	78400.0	80696.0	78087.0	74904.0	74562.0	70671.0	80167.0	83721.0	82080.0
BAX	71259.0	81264.0	84245.0	81088.0	60055.0	43399.0	73602.0	61846.0	75630.0	61393.0	37822.0	57879.0	86154.0	77345.0	45924.0	83754.0	28016.0	74825.0	76982.0	84114.0	74215.0	85548.0	79822.0	74099.0	82791.0	78800.0	46440.0	46127.0	46783.0	37814.0	77550.0	81555.0	77040.0	85760.0	76355.0	62813.0	77690.0	79788.0	84539.0	77157.0	74007.0	81175.0	71639.0	77249.0	49020.0	26549.0	79527.0	61467.0	79575.0
BAD	83031.0	71498.0	74371.0	70607.0	81490.0	76288.0	85096.0	81008.0	82503.0	79459.0	79661.0	73788.0	56083.0	83584.0	84964.0	78278.0	77486.0	66563.0	84118.0	81595.0	79734.0	55211.0	77286.0	83261.0	66140.0	78851.0	43095.0	72768.0	69585.0	72458.0	81438.0	83419.0	78953.0	81648.0	81285.0	80158.0	77152.0	79283.0	81780.0	77914.0	81502.0	83751.0	78281.0	80388.0	78527.0	74546.0	81251.0	66643.0	79208.0
IARS	15768.0	6418.0	4542.0	6482.0	19312.0	17682.0	14896.0	22175.0	10096.0	19794.0	11222.0	20225.0	8082.0	10856.0	13834.0	7342.0	4192.0	7006.0	7814.0	11877.0	16740.0	9715.0	5359.0	8371.0	4122.0	8954.0	22189.0	15965.0	15063.0	12614.0	5185.0	14324.0	5214.0	9395.0	6859.0	9200.0	16391.0	3367.0	6470.0	21930.0	8206.0	15566.0	7846.0	4012.0	14581.0	25752.0	6535.0	9253.0	17969.0
BHMT2	73647.0	13939.0	10977.0	1221.0	986.0	3386.0	1145.0	4086.0	1006.0	8130.0	18638.0	2078.0	26796.0	55290.0	3558.0	15731.0	2265.0	5578.0	8012.0	3329.0	85110.0	84827.0	60968.0	5740.0	9439.0	7748.0	17444.0	13495.0	4657.0	7759.0	5543.0	6262.0	14788.0	3595.0	18778.0	9461.0	6977.0	25934.0	15336.0	1585.0	36711.0	1829.0	1646.0	45180.0	1371.0	5683.0	20257.0	4603.0	31624.0
PRKCDBP	12144.0	13671.0	32605.0	2568.0	5489.0	5170.0	6361.0	6445.0	22305.0	5853.0	78878.0	4703.0	10466.0	86472.0	9030.0	55793.0	3445.0	2383.0	7103.0	80550.0	18681.0	47743.0	38494.0	3395.0	23015.0	76683.0	19648.0	64265.0	8445.0	21056.0	3207.0	7288.0	42314.0	11728.0	9811.0	22134.0	3914.0	71911.0	6491.0	6085.0	7807.0	11121.0	6533.0	14723.0	10167.0	5337.0	18552.0	13914.0	18311.0
COBLL1	31166.0	43126.0	41443.0	51911.0	46237.0	43773.0	48835.0	33317.0	48940.0	31187.0	48989.0	32064.0	50467.0	47833.0	67736.0	49932.0	26838.0	49503.0	46037.0	56304.0	66216.0	53352.0	45305.0	36723.0	37526.0	70897.0	25979.0	61003.0	46609.0	53179.0	32173.0	64249.0	26078.0	20568.0	29876.0	62514.0	40797.0	57394.0	63009.0	36203.0	46863.0	61505.0	36586.0	18648.0	38244.0	61721.0	38482.0	44902.0	75270.0
SLC37A3	37278.0	35282.0	14980.0	16234.0	34519.0	47567.0	15851.0	64089.0	23910.0	15689.0	24566.0	16431.0	14068.0	27992.0	31289.0	15433.0	28682.0	39168.0	18955.0	15742.0	28990.0	20115.0	16849.0	22299.0	16550.0	22517.0	41344.0	48727.0	66811.0	54114.0	18703.0	12359.0	8247.0	8387.0	17742.0	47985.0	31081.0	19764.0	13929.0	33413.0	17069.0	25999.0	54425.0	17732.0	23753.0	50720.0	11633.0	20342.0	20456.0
SLC37A1	29703.0	12654.0	24129.0	54730.0	14170.0	17620.0	19450.0	42883.0	13749.0	22611.0	30436.0	6084.0	8013.0	23987.0	14508.0	19690.0	18884.0	14242.0	32895.0	23437.0	74151.5	11110.0	12417.0	30908.0	14911.0	18265.0	6264.0	9717.0	16751.0	5900.0	22866.0	15395.0	24213.0	38496.0	30657.0	80891.0	14115.0	31887.0	51582.0	11792.0	13423.0	20304.0	54452.0	39118.0	43246.0	37743.0	63543.0	13428.0	7236.0
GFI1B	16366.0	15470.0	17816.0	17072.0	11570.0	17500.0	26693.0	19411.0	16811.0	13913.0	19506.0	11951.0	21918.0	15492.0	15860.0	8213.0	8610.0	11746.0	13775.0	17169.0	15808.0	16161.0	16260.0	22856.0	22573.0	9754.0	28581.0	27612.0	9599.0	6691.0	28556.0	18053.0	15036.0	14925.0	17976.0	16170.0	9477.0	24107.0	14555.0	27318.0	16813.0	8430.0	7350.0	12883.0	31951.0	16548.0	25510.0	10241.0	7487.0
FMO4	85647.0	75821.0	80022.0	86153.0	83542.0	75486.0	76229.0	38100.0	81255.0	74605.0	81579.0	79700.0	71925.0	84218.0	82916.0	79388.0	44894.0	69617.0	73919.0	75233.0	85755.0	81461.0	84866.0	77047.0	40726.0	76617.0	59898.0	81588.0	77365.0	83492.0	62229.0	75400.0	77123.0	78101.0	81994.0	84347.0	78763.0	81293.0	81108.0	68565.0	85750.0	70373.0	79848.0	81277.0	54744.0	62746.0	85006.0	84212.0	85751.0
SLC37A4	13546.0	9096.0	13902.0	30631.0	18205.0	15807.0	17018.0	16977.0	25175.0	15612.0	28931.0	8303.0	18511.0	18170.0	21420.0	14355.0	17767.0	14126.0	14506.0	40456.0	23952.0	9141.0	12039.0	19982.0	25802.0	17262.0	12698.0	15496.0	8437.0	13654.0	27477.0	19591.0	21108.0	18014.0	28262.0	22987.0	11624.0	20568.0	29521.0	7670.0	22669.0	17817.0	57995.0	24857.0	21204.0	8622.0	35297.0	15743.0	11868.0
TOB2	75227.0	78909.0	79953.0	78965.0	83085.0	72712.0	83195.0	74716.0	82134.0	68177.0	33322.0	75268.0	70018.0	75829.0	84546.0	80237.0	24055.0	81604.0	81638.0	60724.0	76125.0	61380.0	83321.0	83300.0	80156.0	80113.0	78463.0	80666.0	79652.0	77367.0	85699.0	34101.0	79750.0	43883.0	78866.0	70796.0	84845.0	70618.0	41523.0	80568.0	71702.0	84337.0	65893.0	79140.0	73520.0	85408.0	60238.0	83130.0	73535.0
CDK10	8381.0	7200.0	3491.0	7132.0	15402.0	22143.0	11100.0	15416.0	13297.0	8598.0	9666.0	15942.0	5817.0	6560.0	12583.0	3720.0	18655.0	6651.0	8196.0	8915.0	5775.0	4157.0	5069.0	6892.0	4525.0	10578.0	16186.0	6572.0	5253.0	10471.0	8281.0	8330.0	4566.0	6310.0	10255.0	13358.0	9390.0	4698.0	8813.0	9029.0	8140.0	14894.0	4944.0	5440.0	7024.0	11818.0	11475.0	13301.0	6781.0
SULF2	7555.0	62901.0	33355.0	18746.0	11216.0	13185.0	81006.0	3172.0	4378.0	12375.0	15386.0	9674.0	13507.0	53851.0	19904.0	38716.0	46011.0	73550.0	70191.0	18736.0	26001.0	22823.0	39963.0	27670.0	77619.0	23214.0	73849.0	39019.0	26241.0	8037.0	74010.0	22746.0	46288.0	39678.0	44710.0	43474.0	5670.0	25138.0	1085.0	75660.0	11670.0	19326.0	30560.0	10835.0	36987.0	2421.0	27691.0	49510.0	11965.0
SULF1	76009.0	79663.0	87135.0	87108.0	10843.0	7003.0	83024.0	3178.0	1020.0	5091.0	85034.0	1621.0	53043.0	88063.0	13975.0	30549.0	5075.0	4058.0	85148.0	33662.0	29774.0	88011.0	25245.0	86157.0	44646.0	51291.0	39401.0	12382.0	67123.0	20140.0	69300.0	2198.0	88243.0	63385.0	11133.0	88504.0	54383.0	87123.0	6841.0	83528.0	13422.0	724.0	10370.0	83498.0	44366.0	86078.0	83025.0	56907.0	68730.0
GPR126	981.0	701.0	2507.0	550.0	2917.0	10187.0	832.0	953.0	1071.0	2800.0	2005.0	1240.0	2395.0	1668.0	753.0	1748.0	3612.0	1049.0	2090.0	654.0	1530.0	1054.0	1008.0	1626.0	1689.0	1663.0	5619.0	3431.0	1130.0	3447.0	1170.0	819.0	2927.0	1160.0	1062.0	2357.0	845.0	2190.0	1126.0	824.0	573.0	1803.0	9048.0	1796.0	1526.0	2394.0	827.0	1358.0	1053.0
HTR1D	67281.0	64056.0	64099.0	47320.0	65015.0	29494.0	43184.0	36764.0	58672.0	48579.0	37223.0	35456.0	57019.0	48645.0	42788.0	50974.0	27438.0	60189.0	52465.0	54253.0	68656.0	61404.0	52735.0	49527.0	55816.0	41608.0	48226.0	50581.0	50975.0	52226.0	34026.0	53631.0	55721.0	69707.0	39763.0	80935.0	59270.0	39545.0	58114.0	36495.0	40137.0	34565.0	37574.0	51818.0	35374.0	64846.0	58484.0	30742.0	39455.0
GPR124	15829.0	15239.0	17135.0	11093.0	20477.0	20308.0	21914.0	18785.0	61079.0	23343.0	34622.0	24616.0	16778.0	74282.0	30143.0	30794.0	10641.0	13116.0	46966.0	31071.0	21868.0	53973.0	22202.0	12617.0	24537.0	77054.0	71339.0	23189.0	29042.0	56599.0	18911.0	5978.0	69975.0	11533.0	6363.0	44004.0	21568.0	49069.0	9715.0	11151.0	11233.0	24886.0	28768.0	19776.0	24554.0	15985.0	7725.0	13972.0	39636.0
GPR125	46414.0	73892.0	67479.0	82353.0	77790.0	79178.0	80001.0	71306.0	84409.0	76639.0	78665.0	79876.0	68781.0	55710.0	81977.0	77869.0	76376.0	77551.0	73549.0	31575.0	44224.0	40095.0	78458.0	77853.0	49850.0	71201.0	51712.0	80808.0	77973.0	80878.0	80842.0	54486.0	73664.0	42888.0	71267.0	78127.0	80931.0	57444.0	78434.0	72982.0	64833.0	78118.0	80895.0	65608.0	79464.0	64341.0	37194.0	77203.0	81671.0
RBL2	26792.0	43080.0	30145.0	37725.0	33703.0	51570.0	45129.0	35871.0	33758.0	29207.0	51289.0	64015.0	27027.0	38931.0	28632.0	33572.0	43269.0	44591.0	41339.0	26883.0	34527.0	35789.0	38645.0	76941.0	41549.0	42841.0	73195.0	44812.0	30112.0	44589.0	40502.0	34772.0	37558.0	28933.0	36624.0	49137.0	28624.0	48362.0	27646.0	63801.0	38217.0	27991.0	42627.0	21726.0	46208.0	67192.0	28625.0	32335.0	24795.0
GPR123	66650.0	63455.0	62506.0	57358.0	66105.0	54837.0	56061.0	67844.0	53078.0	59015.0	52160.0	68260.0	63846.0	55628.0	63855.0	65347.0	66088.0	65680.0	68412.0	64858.0	59243.0	60735.0	57523.0	58739.0	53941.0	42523.0	76114.0	51913.0	68614.0	48355.0	68733.0	73896.0	58763.0	51848.0	55654.0	47957.0	55399.0	58299.0	52277.0	70661.0	66461.0	65001.0	34590.0	66703.0	69345.0	73072.0	49620.0	58855.0	53736.0
ATP6V1B1	10987.0	8369.0	5426.0	14213.0	22345.0	22357.0	9975.0	43469.0	34402.0	33245.0	27544.0	27469.0	4939.0	20815.0	54251.0	8811.0	44422.0	18540.0	27109.0	22952.0	5783.0	7849.0	11082.0	17080.0	11697.0	10329.0	21217.0	27206.0	19006.0	5407.0	30118.0	25470.0	14946.0	16468.0	17970.0	12053.0	25366.0	6193.0	31547.0	25654.0	9014.0	21234.0	38147.0	24644.0	16268.0	46839.0	9420.0	30368.0	2770.0
ATP6V1B2	81644.0	77214.0	59805.0	49319.0	68972.0	75356.0	59290.0	73030.0	37465.0	81417.0	77315.0	81888.0	52386.0	70612.0	77467.0	46717.0	66521.0	66018.0	77461.0	79195.0	75370.0	70807.0	47654.0	78433.0	37698.0	74539.0	32927.0	77820.0	78844.0	82231.0	31970.0	77545.0	76602.0	62813.0	77242.0	58576.0	74776.0	79391.0	46044.0	78816.0	72736.0	27571.0	70492.0	80882.0	79903.0	70551.0	74442.0	76652.0	72217.0
BIN2	44726.0	25712.0	60281.0	17550.0	59834.0	21503.0	40395.0	19475.0	46726.0	37203.0	51439.0	20738.0	60601.0	48537.0	52543.0	42641.0	28899.0	32562.0	70362.0	54243.0	52656.0	56490.0	70831.0	53668.0	39985.0	80401.0	13660.0	69857.0	36474.0	76805.0	14089.0	44924.0	68401.0	77366.0	44333.0	32895.0	20012.0	71505.0	27404.0	16936.0	49626.0	14776.0	15020.0	65105.0	25077.0	23182.0	75816.0	44954.0	67282.0
AASDH	40048.0	37173.0	30948.0	70443.0	54523.0	36972.0	34784.0	81550.0	31506.0	17685.0	43211.0	68500.0	12383.0	32628.0	60691.0	47392.0	40456.0	29202.0	44781.0	62659.0	25364.0	26044.0	20640.0	75677.0	6874.0	20972.0	79440.0	42979.0	63239.0	30653.0	24465.0	62529.0	20090.0	16627.0	48309.0	33068.0	24307.0	31715.0	70892.0	55767.0	36551.0	29912.0	63576.0	25619.0	51731.0	55580.0	45320.0	45696.0	28301.0
PIP5KL1	40084.0	27782.0	40074.0	22388.0	25296.0	23654.0	36170.0	28408.0	29199.0	36656.0	29106.0	25582.0	40556.0	25449.0	26226.0	36613.0	24762.0	25109.0	32228.0	36936.0	26676.0	30038.0	26693.0	30421.0	28728.0	23815.0	21587.0	23352.0	19866.0	20659.0	33318.0	32158.0	33676.0	46712.0	32843.0	19515.0	27661.0	38884.0	42434.0	45555.0	36975.0	31333.0	29357.0	35580.0	63803.0	77243.0	50286.0	40915.0	24357.0
ZNF304	69037.0	80342.0	76397.0	82670.0	80953.0	69279.0	75174.0	80462.0	82796.0	75300.0	73103.0	42703.0	75710.0	40573.0	81476.0	81295.0	81953.0	83663.0	75371.0	70485.0	77810.0	69092.0	81557.0	65396.0	79906.0	77090.0	82983.0	79958.0	79016.0	77531.0	81563.0	66894.0	70318.0	58237.0	74990.0	80332.0	82403.0	67889.0	74006.0	60555.0	79411.0	79984.0	69765.0	71359.0	81292.0	81391.0	70583.0	80694.0	67269.0
BFSP2	2963.0	6535.0	3017.0	3257.0	2447.0	1623.0	3395.0	2834.0	3063.0	2790.0	3006.0	2458.0	17804.0	3199.0	2630.0	2641.0	1620.0	4039.0	3743.0	20392.0	5290.0	4129.0	4067.0	5135.0	5034.0	3157.0	2928.0	7622.0	2735.0	2127.0	4539.0	8360.0	3987.0	5262.0	1453.0	4374.0	2343.0	5237.0	5414.0	4995.0	2421.0	2532.0	4273.0	4050.0	2523.0	3484.0	5472.0	1701.0	5021.0
BFSP1	20494.0	6005.0	16797.0	4968.0	2956.0	1714.0	1693.0	1175.0	5191.0	31365.0	5314.0	4445.0	14083.0	12155.0	2011.0	5049.0	2588.0	2858.0	8057.0	14523.0	36938.0	30990.0	7511.0	5381.0	13896.0	4543.0	2633.0	2643.0	2314.0	12180.0	2555.0	6271.0	14932.0	30942.0	7214.0	16357.0	1516.0	7604.0	68398.0	2984.0	10616.0	3371.0	8494.0	14635.0	8386.0	1195.0	3462.0	7758.0	5805.0
SHOX2	60987.0	76342.0	29630.0	85432.0	85451.0	82442.0	84290.0	12845.0	86613.0	76786.0	38027.0	18342.0	56781.0	83186.0	80539.0	80740.0	86251.0	60048.0	16818.0	72886.0	19504.0	74072.0	68553.0	18578.0	4411.0	81390.0	74798.0	45872.0	83829.0	18951.0	4544.0	81065.0	77386.0	71455.0	75661.0	79661.0	84459.0	19782.0	77515.0	41381.0	63200.0	80826.0	81610.0	41013.0	44765.0	76058.0	81119.0	61946.0	52789.0
CTSF	84323.0	86956.0	84883.0	86221.0	87468.0	85897.0	87357.0	74448.0	85784.0	82608.0	87789.0	85228.0	86792.0	83565.0	86757.0	87230.0	84376.0	81905.0	85505.0	84312.0	87884.0	87998.0	86859.0	88456.0	88082.0	86630.0	83148.0	78846.0	85184.0	87328.0	87174.0	86308.0	84477.0	85415.0	86884.0	87511.0	85600.0	86947.0	86848.0	86137.0	87241.0	87161.0	84651.0	83791.0	85616.0	85880.0	84363.0	84939.0	84265.0
STS	11348.0	4602.0	6225.0	8387.0	4517.0	3855.0	3263.0	5293.0	4370.0	2899.0	3699.0	5934.0	18824.5	6019.0	6602.0	5758.0	4989.0	4515.0	5203.0	4898.0	23307.0	9294.0	5466.0	6749.0	4815.0	8476.0	4810.0	6894.0	4459.0	9750.0	4742.0	6329.0	5865.0	6567.0	5917.0	6666.0	2739.0	4099.0	16177.0	6079.0	8640.0	2973.0	3648.0	7751.0	4666.0	2999.0	6899.0	6748.0	2801.0
MMP25	34457.0	61990.0	54579.0	24507.0	71710.0	50505.0	73725.0	39878.0	82742.0	43379.0	37808.0	71239.0	52679.0	64140.0	43045.0	80947.0	30932.0	57412.0	44444.0	69223.0	78889.0	75165.0	74586.0	36068.0	70825.0	84783.0	32457.0	77730.0	18890.0	47788.0	72358.0	33964.0	69053.0	76086.0	55425.0	16997.0	68234.0	57747.0	33246.0	41913.0	27423.0	86777.0	6461.0	6963.0	84689.0	83543.0	12527.0	27762.0	24515.0
MMP24	29736.0	59042.0	77054.0	34077.0	50677.0	15660.0	58123.0	17783.0	44168.0	65462.0	65715.0	23082.0	73152.0	77178.0	73048.0	72090.0	35922.0	56658.0	79150.0	38718.0	79122.0	65367.0	66607.0	61843.0	55710.0	57297.0	68147.0	36101.0	31884.0	61484.0	31684.0	49562.0	67748.0	64403.0	71988.0	61768.0	29706.0	75582.0	74414.0	24378.0	76539.0	55839.0	52165.0	77281.0	44428.0	14223.0	17208.0	77453.0	75803.0
MMP27	51355.0	50199.0	33912.0	39533.0	46071.0	37587.0	33420.0	33886.0	36416.0	39570.0	44389.0	41050.0	49095.0	68768.0	49672.0	42761.0	41424.0	45234.0	40712.0	41108.0	45896.0	59369.0	39977.0	36820.0	36439.0	45388.0	42550.0	45180.0	49595.0	39623.0	39863.0	42735.0	58213.0	50403.0	37488.0	51713.0	38655.0	38684.0	32360.0	63988.0	44303.0	32200.0	59529.0	47806.0	61865.0	31527.0	52115.0	44197.0	48837.0
MMP26	35604.0	48673.0	49677.0	29755.0	33282.0	22552.0	45736.0	26585.0	38986.0	25164.0	29310.0	47424.0	44221.0	36608.0	50788.0	55937.0	31176.0	47941.0	35145.0	30983.0	35149.0	40397.0	54270.0	38940.0	45594.0	44047.0	29739.0	34866.0	34008.0	27246.0	41847.0	35448.0	35721.0	50712.0	31967.0	41992.0	36486.0	57715.0	46180.0	37443.0	40330.0	46171.0	23306.0	43999.0	32242.0	35926.0	49476.0	34631.0	45582.0
SEC61B	74491.0	52491.0	64853.0	56651.0	26192.0	48649.0	54130.0	63282.0	43548.0	64701.0	36610.0	46507.0	79689.0	74772.0	64629.0	62029.0	37744.0	33785.0	67042.0	71105.0	67630.0	71328.0	30476.0	41983.0	37715.0	50707.0	56400.0	58759.0	53617.0	51305.0	39835.0	67664.0	64177.0	71786.0	63738.0	55420.0	41526.0	62082.0	54595.0	71159.0	50672.0	39002.0	49047.0	42468.0	77373.0	40341.0	39108.0	35514.0	56453.0
MMP20	56798.0	40435.0	33165.0	47251.0	53429.0	36275.0	30609.0	39982.0	31676.0	46762.0	46559.0	61354.0	45699.0	36822.0	58397.0	50448.0	36555.0	46137.0	23246.0	37021.0	56392.0	34197.0	36115.0	47071.0	34814.0	38729.0	33787.0	44328.0	35813.0	32021.0	51768.0	51921.0	43285.0	43229.0	38835.0	55113.0	28691.0	46826.0	49360.0	40744.0	45287.0	41726.0	41388.0	55191.0	61589.0	58780.0	59914.0	71030.0	45027.0
MTERFD1	9159.0	41025.0	21613.0	68895.0	28332.0	49258.0	17867.0	19678.0	20172.0	21175.0	20893.0	24918.0	38538.0	15603.0	26443.0	34470.0	25619.0	38023.0	11844.0	47559.0	27567.0	72422.0	23976.0	16852.0	27243.0	23345.0	20964.0	33736.0	51644.0	58846.0	19814.0	48660.0	22278.0	20820.0	28424.0	38361.0	27594.0	18580.0	23997.0	36301.0	19790.0	16951.0	37402.0	18784.0	43711.0	17031.0	27307.0	29001.0	40470.0
HOXB13	13792.0	29639.0	26440.0	2214.0	1288.0	2712.0	1683.0	1669.0	1369.0	30824.0	11524.0	3068.0	2880.0	1094.0	5142.0	1001.0	1788.0	7235.0	1641.0	940.0	3596.0	3375.0	5520.0	2838.0	4886.0	1223.0	1818.0	2327.0	1447.0	1247.0	3250.0	6925.0	81200.0	1591.0	6769.0	5942.0	3115.0	1432.0	31149.0	2758.0	1582.0	2830.0	2542.0	1295.0	1342.0	24668.0	5217.0	5542.0	1695.0
SETD8	21198.0	9433.0	6898.0	13952.0	19349.0	14088.0	16030.0	36855.0	18359.0	19649.0	23403.0	24567.0	14790.0	12561.0	18201.0	11490.0	40035.0	11301.0	14179.0	10827.0	18963.0	8851.0	7896.0	7715.0	7691.0	19197.0	20031.0	19079.0	18880.0	13535.0	7702.0	17586.0	11645.0	23944.0	13792.0	8663.0	14306.0	9486.0	13058.0	25187.0	13137.0	20072.0	23898.0	11757.0	21261.0	15136.0	18516.0	14847.0	15616.0
TFG	37686.0	17793.0	19001.0	27934.0	39707.0	40457.0	37029.0	41991.0	35177.0	31101.0	33217.0	71049.0	17748.0	27816.0	45063.0	25259.0	42034.0	25560.0	45233.0	30089.0	21904.0	19385.0	22615.0	39579.0	20385.0	43970.0	32421.0	40787.0	44905.0	22052.0	18947.0	44650.0	28145.0	36402.0	26011.0	23383.0	26752.0	27734.0	31219.0	40710.0	24846.0	44355.0	41604.0	29627.0	26588.0	28415.0	40035.0	41479.0	31963.0
IFT81	13743.0	24619.0	19568.0	20976.0	21619.0	4460.0	10747.0	13724.0	15272.0	14947.0	12830.0	75469.0	20466.0	14367.0	24431.0	24666.0	28137.0	29626.0	14455.0	23094.0	50603.0	19215.0	19078.0	25479.0	12965.0	14210.0	25587.0	17850.0	30670.0	7384.0	24644.0	43774.0	11084.0	43526.0	18020.0	13795.0	15857.0	13063.0	21695.0	27993.0	21436.0	15029.0	32079.0	23991.0	20825.0	29056.0	13797.0	17470.0	34367.0
FBXO17	74240.0	41245.0	30176.0	48548.0	78751.0	9639.0	81175.0	8447.0	81629.0	78443.0	54383.0	3962.0	16042.0	78499.0	84652.0	66008.0	75205.0	26862.0	6027.0	24322.0	41290.0	21561.0	48716.0	17105.0	47678.0	74822.0	34520.0	77216.0	65165.0	48842.0	3706.0	65928.0	46923.0	62308.0	42916.0	56317.0	81241.0	43642.0	59705.0	1772.0	30713.0	79217.0	33031.0	46901.0	2154.0	47325.0	57758.0	73430.0	64409.0
TOMM34	16712.0	10881.0	12887.0	16047.0	9725.0	7726.0	15082.0	12773.0	20480.0	17663.0	7578.0	13394.0	15497.0	11118.0	10038.0	17561.0	12868.0	8278.0	20566.0	19474.0	23786.0	23156.0	11616.0	11798.0	11832.0	9581.0	26524.0	6411.0	11218.0	8570.0	10352.0	30471.0	11095.0	29075.0	18130.0	6885.0	9395.0	16426.0	51115.0	9904.0	9546.0	10823.0	39999.0	11553.0	11080.0	9502.0	15002.0	7605.0	10563.0
RND1	66019.0	64510.0	66409.0	60730.0	55851.0	36447.0	58178.0	43665.0	51964.0	46138.0	49807.0	57445.0	70342.0	57479.0	35953.0	72121.0	30342.0	66833.0	73390.0	74918.0	46358.0	74495.0	57333.0	73178.0	73998.0	33368.0	63813.0	71233.0	49387.0	42340.0	67432.0	56620.0	64089.0	57472.0	65720.0	69529.0	55917.0	70965.0	69933.0	47938.0	71570.0	46742.0	48417.0	70390.0	59446.0	70433.0	54416.0	36765.0	64491.0
RND2	73407.0	68625.0	49302.0	73416.0	79663.0	67185.0	74173.0	81736.0	55456.0	71057.0	74936.0	73655.0	52409.0	77202.0	78359.0	67017.0	67107.0	63794.0	82139.0	78623.0	78818.0	35702.0	60909.0	83221.0	73084.0	76950.0	69623.0	34304.0	74856.0	74590.0	80902.0	83241.0	49920.0	84692.0	67328.0	42337.0	60216.0	76994.0	49664.0	77505.0	76474.0	73764.0	83156.0	73533.0	54848.0	31741.0	59302.0	72175.0	74621.0
RND3	20231.0	81841.0	75073.0	9960.0	12016.0	50411.0	5404.0	58027.0	3160.0	2802.0	36524.0	19392.0	82051.0	69825.0	34072.0	23237.0	21103.0	75742.0	17284.0	77714.0	83793.0	78483.0	11538.0	5636.0	79459.0	28743.0	9163.0	66115.0	19570.0	60857.0	7622.0	66471.0	51684.0	59352.0	46630.0	54787.0	54850.0	83013.0	4580.0	43555.0	34514.0	11761.0	62886.0	74925.0	58609.0	76510.0	59038.0	73582.0	79706.0
NCL	69653.0	30460.0	32999.0	26681.0	38159.0	39994.0	62441.0	75789.0	53056.0	73225.0	21297.0	53153.0	49412.0	79160.0	52674.0	30664.0	51146.0	37525.0	63238.0	29159.0	31755.0	24616.0	24617.0	43969.0	21574.0	41593.0	70461.0	52932.0	40088.0	21615.0	73112.0	32478.0	60773.0	26684.0	57929.0	42117.0	37354.0	42877.0	42046.0	68855.0	29724.0	28036.0	38348.0	14591.0	79243.0	49117.0	29201.0	26048.0	27802.0
CTNNBIP1	76968.0	74242.0	69470.0	61150.0	72809.0	69383.0	79694.0	75373.0	78169.0	81037.0	81185.0	63661.0	69003.0	81918.0	77380.0	73345.0	74493.0	70332.0	80815.0	78908.0	59026.0	61512.0	73637.0	78631.0	78639.0	55114.0	42677.0	56300.0	71003.0	64423.0	81548.0	77279.0	75520.0	82904.0	78492.0	79176.0	70919.0	70087.0	84027.0	79143.0	67066.0	79386.0	80376.0	78850.0	79445.0	72979.0	54447.0	71875.0	47616.0
PPP3CA	73230.0	83660.0	77725.0	81102.0	75229.0	74153.0	76543.0	76619.0	78087.0	55849.0	80672.0	74526.0	80728.0	80081.0	67042.0	80056.0	71546.0	84102.0	75480.0	43404.0	79646.0	80943.0	81122.0	81493.0	85193.0	78845.0	82810.0	80669.0	80159.0	82784.0	82509.0	59739.0	83680.0	49869.0	76634.0	71128.0	82266.0	74582.0	56253.0	69037.0	80409.0	80947.0	70555.0	82399.0	75399.0	65190.0	72577.0	75182.0	79224.0
PPP3CB	80809.0	71509.0	43132.0	61260.0	65755.0	75794.0	73219.0	83215.0	50907.0	78832.0	71342.0	79921.0	55621.0	60832.0	58998.0	41401.0	42840.0	68444.0	79035.0	78799.0	60743.0	77569.0	54557.0	83021.0	80048.0	57471.0	75128.0	70241.0	44796.0	61359.0	79906.0	76912.0	80678.0	59884.0	77279.0	70590.5	52223.0	70752.0	60818.0	82585.0	80778.0	42986.0	43415.0	84280.0	78081.0	70269.0	57063.0	63884.0	46762.0
PPP3CC	47160.0	75284.0	76339.0	67981.0	53235.0	52969.0	62838.0	76082.0	46666.0	71812.0	62220.0	76332.0	75643.0	74858.0	69407.0	72221.0	68896.0	77263.0	59780.0	69939.0	56711.0	83788.0	60994.0	70144.0	32923.0	70302.0	68764.0	66242.0	68607.0	79692.0	77246.0	75106.0	64681.0	72968.0	62092.0	46729.0	65813.0	71138.0	59438.0	73328.0	46448.0	66743.0	67816.0	67920.0	76686.0	63016.0	60310.0	55743.0	73417.0
LIF	40763.0	12733.0	24478.0	8242.0	16239.0	9252.0	15559.0	8564.0	24774.0	16290.0	33828.0	11011.0	75883.0	83903.0	78785.0	14189.0	77725.0	18867.0	14039.0	38195.0	11305.0	85828.0	17293.0	14445.0	20544.0	62996.0	3358.0	74900.0	15779.0	48739.0	6573.0	16158.0	17895.0	86945.0	39472.0	12658.0	67863.0	43294.0	11176.0	5151.0	46737.0	23394.0	2973.0	41338.0	6672.0	19026.0	77168.0	60271.0	85463.0
OMA1	23527.0	23792.0	55199.0	46973.0	40650.0	24837.0	31427.0	13572.0	25856.0	13806.0	24873.0	16862.0	45146.0	18597.0	16214.0	33730.0	17378.0	26292.0	11160.0	31845.0	28162.0	51728.0	31202.0	29523.0	54147.0	34714.0	27730.0	48625.0	32428.0	30110.0	33357.0	32125.0	14815.0	26124.0	31300.0	36034.0	13519.0	34523.0	66014.0	11646.0	21061.0	16460.0	33266.0	20306.0	13665.0	31244.0	48593.0	38440.0	22564.0
KIAA1012	70197.0	66357.0	24048.0	51382.0	69890.0	74570.0	52107.0	67238.0	59268.0	72640.0	66534.0	72373.0	27259.0	23229.0	73910.0	57119.0	33691.0	59535.0	65524.0	71178.0	69057.0	38850.0	50488.0	72406.0	49980.0	49162.5	67448.0	67107.0	70648.0	50750.0	54748.0	64717.0	55892.0	50913.0	60501.0	64208.0	61568.0	64411.0	33709.0	62913.0	65933.0	44317.0	64746.0	31044.0	61032.0	70323.0	38310.0	47302.0	44353.0
PKM2	62744.0	20154.0	65111.0	61410.0	24752.0	18437.0	25594.0	26855.0	35300.0	46451.0	26323.0	67569.0	82578.0	66825.0	69882.0	50302.0	37259.0	39998.0	59884.0	42850.0	58514.0	72524.0	42629.0	31591.0	27252.0	56527.0	15918.0	37621.0	9759.0	25828.0	25289.0	74422.0	53012.0	82761.0	59578.0	35935.0	28677.0	75524.0	64423.0	42706.0	59712.0	25738.0	26493.0	69482.0	41314.0	11125.0	74684.0	52487.0	23494.0
PPP2R1A	35853.0	14302.0	7994.0	9762.0	36050.0	55688.0	72548.0	79184.0	69047.0	81443.0	55738.0	22471.0	4900.0	14966.0	72017.0	11749.0	34142.0	11066.0	40521.0	24088.0	23494.0	6333.0	14766.0	16981.0	8375.0	18256.0	48770.0	11737.0	25910.0	15040.0	35408.0	28866.0	23768.0	29113.0	22370.0	23861.0	51379.0	19721.0	60138.0	11619.0	14897.0	69654.0	34414.0	48532.0	44583.0	46082.0	51268.0	32563.0	26834.0
LRRC40	18657.0	66159.0	39416.0	54703.0	23411.0	21935.0	19343.0	22822.0	16255.0	12251.0	10726.0	8972.0	25033.0	10568.0	13859.0	60243.0	25783.0	70163.0	30340.0	64412.0	51601.0	54571.0	28454.0	22298.0	28439.0	15433.0	31283.0	30305.0	39317.0	28271.0	29185.0	48539.0	17080.0	21132.0	22793.0	33535.0	22797.0	15526.0	43159.0	71043.0	19670.0	18364.0	36534.0	24100.0	24026.0	22117.0	17474.0	37474.0	26924.0
FLJ40235	35769.0	36857.0	43381.0	31772.0	26173.0	66947.0	54034.0	54256.0	36214.0	39666.0	50360.0	29575.0	37397.0	59452.0	67874.0	52375.0	43070.0	44032.0	44389.0	30047.0	57954.0	23876.0	54403.0	36606.0	58812.0	41135.0	46924.0	42377.0	7626.0	13747.0	39465.0	70003.0	72221.0	54853.0	34066.0	48648.0	61046.0	43980.0	39693.0	48502.0	63657.0	51833.0	53774.0	38725.0	60728.0	28656.0	36553.0	40500.0	28815.0
LRRC42	45908.0	39661.0	24687.0	65604.0	24047.0	14514.0	50679.0	78018.0	18883.0	26951.0	17840.0	14781.0	48853.0	31781.0	32625.0	44661.0	25974.0	34694.0	30040.0	58560.0	15334.0	37477.0	16914.0	40836.0	11046.0	21125.0	60145.0	31380.0	20535.0	23050.0	14193.0	69002.0	25110.0	48971.0	30821.0	39908.0	27659.0	29555.0	62836.0	39957.0	14367.0	23905.0	47604.0	25269.0	45772.0	39937.0	42043.0	15736.0	31687.0
ATP8B1	9145.0	4629.0	5378.0	5113.0	4163.0	10347.0	6735.0	4962.0	8200.0	5858.0	9727.0	7417.0	6991.0	8089.0	6298.0	4652.0	4434.0	3834.0	6066.0	9124.0	10737.0	10205.0	8217.0	7709.0	14325.0	21853.0	4821.0	7739.0	4675.0	6871.0	7698.0	16915.0	2448.0	12544.0	7576.0	3862.0	4401.0	8993.0	5793.0	6548.0	5404.0	6051.0	3789.0	8101.0	6675.0	3831.0	6217.0	7275.0	3969.0
LRRC47	14248.0	19519.0	14314.0	19159.0	16472.0	6767.0	15216.0	10334.0	11778.0	10424.0	14184.0	8403.0	22266.0	11055.0	10299.0	16396.0	8854.0	18548.0	15281.0	14840.0	22025.0	21653.0	20656.0	14284.0	29009.0	7849.0	18014.0	16670.0	15289.0	10979.0	15514.0	19977.0	8719.0	19819.0	16465.0	12418.0	21502.0	10716.0	24058.0	16172.0	8036.0	16763.0	16009.0	16153.0	13990.0	14929.0	15258.0	6885.0	12283.0
LRRC46	36298.0	40420.0	53322.0	84347.0	79220.0	54856.0	54351.0	60297.0	68581.0	60260.0	61800.0	67046.0	43574.0	68584.0	57139.0	70980.0	76868.0	40280.0	65197.0	70745.0	58079.0	43735.0	59739.0	65718.0	40737.0	70497.0	48468.0	55430.0	33090.0	35853.0	29089.0	73726.0	43326.0	76807.0	78781.0	75627.0	66700.0	68665.0	66334.0	59411.0	51111.0	73904.0	76076.0	59684.0	51341.0	31099.0	83379.0	56323.0	73062.0
[truncated: 10,824 more rows]
[truncated: 230 more columns]
