# Supplementary material for: Identification of direction in gene networks from expression and methylation
Source: BMC Syst Biol. 2013 Nov 1;7:118. doi: 10.1186/1752-0509-7-118 (PMC4228359; doi:10.1186/1752-0509-7-118)
Supplement: Additional file 3 — Preprocessed TCGA ovarian methylation data. [file 1752-0509-7-118-S3.zip › ovarianMethPreprocessed.tsv]

	TCGA-04-1331-01	TCGA-04-1332-01	TCGA-04-1335-01	TCGA-04-1336-01	TCGA-04-1337-01	TCGA-04-1338-01	TCGA-04-1341-01	TCGA-04-1342-01	TCGA-04-1343-01	TCGA-04-1346-01	TCGA-04-1347-01	TCGA-04-1348-01	TCGA-04-1349-01	TCGA-04-1350-01	TCGA-04-1351-01	TCGA-04-1353-01	TCGA-04-1356-01	TCGA-04-1357-01	TCGA-04-1360-01	TCGA-04-1361-01	TCGA-04-1362-01	TCGA-04-1364-01	TCGA-04-1365-01	TCGA-04-1367-01	TCGA-04-1369-01	TCGA-04-1371-01	TCGA-04-1514-01	TCGA-04-1516-01	TCGA-04-1517-01	TCGA-04-1519-01	TCGA-04-1525-01	TCGA-04-1530-01	TCGA-04-1536-01	TCGA-04-1542-01	TCGA-04-1638-01	TCGA-04-1644-01	TCGA-04-1646-01	TCGA-04-1648-01	TCGA-04-1649-01	TCGA-04-1651-01	TCGA-04-1652-01	TCGA-04-1654-01	TCGA-04-1655-01	TCGA-09-1659-01	TCGA-09-1661-01	TCGA-09-1662-01	TCGA-09-1664-01	TCGA-09-1665-01	TCGA-09-1666-01
UBE2Q1	7993.0	9184.0	7002.0	6819.0	11668.0	10957.0	11004.0	10658.0	9125.0	8217.0	7416.0	8920.0	8609.0	9484.0	6706.0	5749.0	8664.0	6970.0	8897.0	8866.0	11362.0	10218.0	9092.0	7633.0	9389.0	9771.0	9480.0	8936.0	8342.0	11147.0	9651.0	7225.0	7667.0	10069.0	7926.0	13913.0	8448.0	6888.0	10101.0	7996.0	7071.0	5592.0	10531.0	9480.0	7386.0	10162.0	10394.5	7565.0	9548.0
RNF17	23028.0	23285.0	22777.0	23053.0	23222.0	23125.0	23206.0	23213.0	23276.0	23310.0	22798.0	23078.0	22851.0	22940.0	23012.0	22739.0	22996.0	22814.0	22665.0	22500.0	22847.0	23164.0	22974.0	22797.0	21675.0	22894.0	22984.0	22927.0	22906.0	22879.0	22775.0	22947.0	22955.0	22944.0	22526.0	22902.0	22671.0	22779.0	22904.0	22671.0	23131.0	22561.0	23081.0	23041.0	22642.0	22828.0	22754.0	22926.0	22315.0
RNF10	724.0	733.0	1308.0	390.0	657.0	511.0	985.0	281.0	456.0	834.0	1153.0	221.0	161.0	177.0	232.0	62.0	320.0	257.0	141.0	351.0	343.0	306.0	170.0	191.0	413.0	272.0	365.0	840.0	320.0	2268.0	347.0	302.0	321.0	532.0	632.0	8505.0	382.0	464.0	226.0	496.0	710.0	671.0	477.0	1632.0	206.0	636.0	525.0	259.0	965.0
RNF11	9858.0	9529.0	5279.0	6566.0	10020.0	11414.0	11175.0	11038.0	10967.0	9262.0	5560.0	8031.0	9107.0	10372.0	9581.0	11360.0	11019.0	8133.0	5919.0	8723.0	7555.0	11941.0	9702.0	11688.0	14584.0	9762.0	7592.0	10249.0	12131.0	11793.0	11888.0	7727.0	11680.0	8125.0	12279.0	10881.0	8340.0	9550.0	10423.0	8719.0	9653.0	10605.0	11323.0	6546.0	3236.0	3156.0	10323.0	7285.0	3431.0
RNF13	554.0	1149.0	817.0	1111.0	1249.0	2593.0	641.0	1146.0	558.0	917.0	1078.0	786.0	229.0	416.0	565.0	716.0	234.0	1112.0	687.0	802.0	423.0	514.0	682.0	342.0	1096.0	705.0	724.0	634.0	676.0	2608.0	578.0	536.0	505.0	806.0	900.0	2511.0	1214.0	310.0	791.0	1259.0	769.0	742.0	712.0	1349.0	1540.0	3398.0	994.0	283.0	268.0
REM1	4820.0	3186.0	3215.0	1709.0	7327.0	5716.0	3484.0	4006.0	6431.0	5556.0	1414.0	3739.0	5422.0	4259.0	3966.0	7719.0	5194.0	5161.0	3873.0	4931.0	4865.0	4778.0	4109.0	3036.0	8936.0	3448.0	3366.0	3081.0	5388.0	6402.0	5393.0	4514.0	4266.0	4225.0	6308.0	8233.0	5629.0	4975.0	2370.0	4657.0	5600.0	4407.0	6436.0	3540.0	1721.0	2508.0	5458.0	4680.0	2133.0
CSNK2A2	11517.0	11145.0	10514.0	13358.0	6587.0	10631.0	13973.0	12296.0	13094.0	13102.0	13395.0	15383.0	11175.0	11128.0	11979.0	9461.0	11589.0	8949.0	11829.0	14489.0	15543.0	13106.0	11343.0	10565.0	11507.0	12834.0	10354.0	12851.0	10073.0	8505.0	10138.0	11138.0	12388.0	10461.0	11271.0	12026.0	10713.0	10529.0	10395.0	11450.0	11475.0	10121.0	13793.0	14050.0	12749.0	11110.0	10920.0	7398.0	14507.0
PMM1	13827.0	14488.0	15358.0	16296.0	13694.0	14058.0	15561.0	15152.0	13723.0	14708.0	16246.0	14803.0	14129.0	16010.0	14845.0	14338.0	13142.0	13347.0	15995.0	15344.0	15506.0	16131.0	14452.0	14191.0	13264.0	13898.0	16124.0	13460.0	14258.0	15161.0	14514.0	13838.0	14825.0	15480.0	16619.0	15785.0	15090.0	14131.0	14712.0	14370.0	14918.0	14262.0	16765.0	15921.0	16195.0	15691.0	16213.0	15787.0	15872.0
FHIT	16839.0	14997.0	11955.0	10950.0	15346.0	13261.0	12979.0	14554.0	12767.0	14561.0	13310.0	13157.0	10864.0	11778.0	15476.0	13830.0	14432.0	14486.0	10483.0	14040.0	11307.0	10481.0	13869.0	15195.0	11394.0	13450.0	14989.0	15013.0	11339.0	10555.0	14083.0	13141.0	16474.0	11102.0	12013.0	13456.0	17806.0	14938.0	12972.0	13081.0	11853.0	8456.0	68.0	14256.0	13705.0	13182.0	12996.0	11881.0	12606.0
DISC1	3611.0	5248.0	1824.0	3186.0	6794.0	6535.0	2831.0	5384.0	4830.0	4356.0	1905.0	4777.0	3665.0	4040.0	2532.0	5802.0	5725.0	3433.0	2486.0	5327.0	5051.0	3911.0	3519.0	4046.0	6719.0	3822.0	3661.0	2505.0	3843.0	3681.0	5573.0	3505.0	5485.0	4032.0	4305.0	2965.0	4360.0	4178.0	4339.0	4812.0	3626.0	2594.0	5456.0	4738.0	1911.0	5066.0	4459.0	3059.0	6142.0
ZNF703	8302.0	8528.0	8297.0	7820.0	10917.0	12274.0	8893.0	7696.0	9116.0	11414.0	8108.0	8261.0	8794.0	9090.0	9238.0	2375.0	8476.0	10133.0	9465.0	11135.0	8200.0	9147.0	9137.0	8777.0	3838.0	8593.0	9260.0	9899.0	10151.0	8854.0	9859.0	9309.0	7714.0	9127.0	9706.0	4183.0	10278.0	8541.0	9867.0	8131.0	10672.0	7721.0	6895.0	9200.0	8020.0	6702.0	9935.0	10551.0	8715.0
SPR	14752.0	15456.0	13887.0	11229.0	13344.0	13980.0	13660.0	14354.0	13726.0	15432.0	12343.0	14347.0	13500.0	15284.0	13601.0	12657.0	13849.0	14882.0	14217.0	12140.0	13899.0	13059.0	13988.0	13496.0	12652.0	12434.0	16836.0	14618.0	13742.0	14624.0	13311.0	12896.0	13669.0	13613.0	14315.0	13003.0	13831.0	13560.0	14481.0	14708.0	13109.0	12323.0	13305.0	15154.0	11184.0	13806.0	15895.0	13235.0	15396.0
CAMK4	17977.0	17830.0	16738.0	17910.0	17937.0	16935.0	17350.0	18293.0	15954.0	16044.0	17500.0	16595.0	17137.0	16623.0	16333.0	18420.0	17243.0	18188.0	17322.0	17275.0	17260.0	17994.0	17253.0	19277.0	16926.0	18529.0	19629.0	17504.0	17651.0	19948.0	16952.0	15859.0	15723.0	19905.0	16514.0	17743.0	18661.0	16870.0	14759.0	16295.0	17918.0	16825.0	17761.0	18105.0	18830.0	18654.0	16507.0	17759.0	16179.0
ZC3H10	6339.0	7490.0	12416.0	11497.0	1807.0	3393.0	5123.0	6786.0	10151.0	8435.0	12634.0	9709.0	5953.0	7078.0	6672.0	2069.0	8388.0	6773.0	11975.0	9706.0	11309.0	8068.0	7129.0	8419.0	6416.0	7526.0	8080.0	7438.0	6111.0	3688.0	3189.0	7454.0	5019.0	8348.0	7983.0	7703.0	8354.0	9927.0	10028.0	8691.0	6510.0	9105.0	12233.0	9837.0	14201.0	14535.0	7615.0	13415.0	8211.0
SPN	22221.0	21686.0	22702.0	21712.0	20809.0	21462.0	21557.0	21397.0	20661.0	20325.0	23152.0	20396.0	20161.0	21716.0	21622.0	21616.0	20600.0	20111.0	21315.0	21775.0	21331.0	21387.0	20160.0	20529.0	21254.0	20412.0	21371.0	20266.0	21389.0	19655.0	21622.0	19515.0	20771.0	20748.0	22398.0	22421.0	21722.0	21030.0	20676.0	21670.0	22304.0	21087.0	22929.0	21866.0	22664.0	22268.0	21125.0	21577.0	21331.0
RNF111	3264.0	3457.0	1953.0	2300.0	2416.0	1972.0	2494.0	2829.0	1588.0	2178.0	2175.0	1390.0	998.0	1602.0	1198.0	1447.0	1565.0	730.0	604.0	2127.0	1054.0	1247.0	977.0	2013.0	2956.0	1291.0	1266.0	2834.0	2107.0	3007.0	1321.0	1702.0	2632.0	2009.0	1304.0	2318.0	710.0	1005.0	1534.0	1324.0	913.0	1527.0	4790.0	2236.0	955.0	271.0	2898.0	1262.0	80.0
LRRTM1	5850.0	3263.0	11102.0	12599.0	3529.0	4592.0	7714.0	7097.0	6411.0	8031.0	11978.0	11168.0	6317.0	6233.0	8637.0	9368.0	7232.0	8289.0	7242.0	7088.0	6111.0	7546.0	5510.0	7552.0	1570.0	6756.0	6452.0	2934.0	3795.0	3327.0	5247.0	6971.0	5049.0	4976.0	8069.0	1444.0	5153.0	3514.0	4615.0	5008.0	5994.0	5083.0	5265.0	4532.0	11889.0	9719.0	5282.0	7942.0	7943.0
GRIN1	13432.0	15229.0	13311.0	13818.0	15410.0	15747.0	12599.0	15324.0	15683.0	16908.0	9357.0	16645.0	17807.0	14075.0	16196.0	14600.0	15771.0	15957.0	14668.0	15635.0	14597.0	15367.0	16115.0	14932.0	15620.0	15403.0	4985.0	16617.0	14618.0	12879.0	15032.0	15816.0	15212.0	9564.0	12883.0	14424.0	14076.0	15579.0	14682.0	17491.0	16360.0	15272.0	12782.0	12232.0	11092.0	7502.0	16807.0	15790.0	17772.0
FOXQ1	1866.0	2808.0	1412.0	371.0	6104.0	5683.0	3076.0	4089.0	3106.0	2048.0	10505.0	3522.0	2931.0	6127.0	4193.0	2612.0	2838.0	11118.0	2388.0	1738.0	2679.0	5336.0	4687.0	3324.0	1509.0	3513.0	171.0	2868.0	4411.0	4154.0	3981.0	129.0	11270.0	160.0	4684.0	3452.0	3576.0	3702.0	3710.0	4797.0	3367.0	5604.0	5736.0	2221.0	1657.0	1408.0	4700.0	3490.0	5883.0
DHX9	3154.0	3535.0	1024.0	3478.0	4899.0	8479.0	5347.5	7352.0	4382.0	4213.0	3439.0	4793.0	3112.0	5879.0	4504.0	5711.0	3755.0	4803.0	3108.0	2657.0	1292.0	4676.0	5561.0	3018.0	4798.0	4462.0	3445.0	4179.0	3484.0	5753.0	4009.0	2613.0	4813.0	2819.0	5072.0	4436.0	4747.0	4486.0	2806.0	4964.0	5547.0	5922.0	4748.0	3626.0	1572.0	1479.0	4599.0	2357.0	2469.0
TCOF1	6555.0	7740.0	4675.0	4189.0	8593.0	7889.0	7161.0	8167.0	7803.0	6349.0	6119.0	6464.0	5549.0	5929.0	6537.0	6838.0	4573.0	5294.0	4620.0	3987.0	3135.0	7533.0	6504.0	7300.0	8202.0	4257.0	6763.0	6954.0	6441.0	7391.0	6085.0	5156.0	5933.0	5244.0	8743.0	6014.0	7284.0	5576.0	4640.0	3808.0	5717.0	7043.0	4902.0	6814.0	4507.0	5017.0	6028.0	4566.0	3791.0
NUP98	18896.0	16948.0	16784.0	18106.0	14008.0	13763.0	18808.0	16355.0	13785.0	15710.0	16814.0	15318.0	14207.0	10874.0	17204.0	17128.0	15356.0	14265.0	13453.0	14187.0	12802.0	12007.0	16725.0	15014.0	15294.0	19301.0	16928.0	18343.0	15251.0	17463.0	16831.0	15376.0	16574.0	15450.0	5482.0	18314.0	14831.0	16898.0	19516.0	15870.0	1970.0	19178.0	11141.0	6620.0	12528.0	11118.0	17171.0	12175.0	16048.0
XPC	9328.0	10170.0	4446.0	11876.0	2675.0	2219.0	9343.0	7852.0	4185.0	11248.0	13461.0	8236.0	6855.0	7536.0	8018.0	7710.0	8286.0	6744.0	7058.0	6069.0	5451.0	8313.0	7559.0	8369.0	3524.0	8479.0	8847.0	7630.0	5559.0	5562.0	6840.0	7293.0	8933.0	9052.0	4463.0	8172.0	5943.0	6653.0	10300.0	5951.0	6650.0	2756.0	6358.0	11571.0	10764.0	11039.0	5120.0	5891.0	5546.0
PROCA1	14180.0	44.0	722.0	24.0	41.0	62.0	29.0	170.0	42.0	52.0	34.0	1709.0	1662.0	4736.0	2734.0	277.0	2142.0	1921.0	1492.0	1574.0	804.0	8116.0	2110.0	2114.0	7241.0	2010.0	822.0	161.0	782.0	158.0	152.0	832.0	4721.0	17567.0	64.0	3846.0	21.0	28.0	11.0	16298.0	31.0	10133.0	4540.0	5786.0	51.0	191.0	52.0	4080.0	55.0
XPA	3962.0	3761.0	2875.0	5203.0	5563.0	5099.0	4166.0	4995.0	3218.0	5177.0	4790.0	3512.0	3323.0	5270.0	2767.0	2352.0	3063.0	3079.0	5683.0	4346.0	3626.0	6181.0	2604.0	3099.0	2455.0	3621.0	4071.0	6545.0	4382.0	3350.0	3522.0	2661.0	2525.0	3849.0	4601.0	1640.0	3296.0	2707.0	4592.0	2365.0	3409.0	2690.0	2625.0	1567.0	7085.0	5095.0	3240.0	6265.0	5419.0
SP3	10776.0	12478.0	7398.0	10713.0	11785.0	12674.0	11644.0	10187.0	12396.0	12581.0	7670.0	12132.0	11826.0	12826.0	11690.0	11413.0	12236.0	11691.0	12537.0	10607.0	10655.0	14287.0	11416.0	11875.0	14996.0	12016.0	10818.0	11958.0	12913.0	13987.0	12664.0	11143.0	11886.0	13112.0	13750.0	13294.0	13268.0	11979.0	12429.0	12453.0	12181.0	11585.0	12487.0	12299.0	8627.0	8413.0	14138.0	11533.0	11490.0
SP4	12315.0	12990.0	366.0	12016.0	8585.0	4223.0	4449.0	12445.0	7482.0	11172.0	1049.0	10703.0	5532.0	11239.0	12193.0	10121.0	7468.0	7690.0	740.0	3832.0	7307.0	14160.0	9887.0	12565.0	13957.0	13789.0	7532.0	9149.0	10323.0	11867.0	10629.0	7191.0	10508.0	10339.0	11693.0	5833.0	9766.0	10019.0	7553.0	9002.0	10164.0	11957.0	9515.0	7325.0	3230.0	2507.0	10383.0	3053.0	2429.0
HAP1	9596.0	9043.0	8328.0	8388.0	8311.0	9436.0	9714.0	7254.0	8949.0	9441.0	7944.0	6843.0	6640.0	8958.0	7464.0	3976.0	7543.0	7649.0	5637.0	5434.0	5056.0	8146.0	5849.0	9827.0	2829.0	7607.0	6957.0	4190.0	9149.0	8237.0	8719.0	8704.0	9661.0	7916.0	8999.0	9506.0	5759.0	9974.0	7323.0	7165.0	9182.0	6412.0	4366.0	5709.0	5338.0	4649.0	8197.0	7526.0	8087.0
SPPL3	10676.0	7611.0	9852.0	7031.0	10827.0	8283.0	7647.0	11463.0	8473.0	2139.0	5447.0	9915.0	11138.0	11820.0	12093.0	11221.0	12502.0	11507.0	11728.0	11169.0	12241.0	12017.0	11542.0	11767.0	13075.0	10647.0	10811.0	12744.0	12095.0	11255.0	11408.0	11502.0	10957.0	12679.0	13075.0	11351.0	13154.0	11495.0	11061.0	12035.0	10289.0	12173.0	11579.0	11783.0	13205.0	11841.0	12539.0	12653.0	13413.0
OPA3	3999.0	2245.0	14476.0	14681.0	13641.0	518.0	13219.0	372.0	75.0	3877.0	13617.0	5106.0	7034.0	10029.0	8828.0	10044.0	8944.0	7273.0	14036.0	8513.0	11292.0	7934.0	7496.0	10041.0	8987.0	10393.0	8473.0	7791.0	1928.0	3788.0	7603.0	9767.0	3035.0	11659.0	13926.0	9555.0	8734.0	9441.0	11278.0	7722.0	8962.0	10158.0	12672.0	13063.0	16803.0	13734.0	12041.0	14935.0	10513.0
RAB40C	4719.0	6306.0	2727.0	1880.0	4448.0	6447.0	3037.0	5969.0	4769.0	5015.0	1755.0	2883.0	4379.0	6778.0	6655.0	5592.0	2777.0	2183.0	2696.0	1780.0	7235.0	9428.0	6421.0	4234.0	6377.0	4441.0	4160.0	7474.0	7863.0	5878.0	5111.0	3578.0	3446.0	4297.0	4288.0	5133.0	5210.0	5950.0	3937.0	6625.0	4990.0	5242.0	4943.0	2460.0	3381.0	3233.0	4955.0	2581.0	3009.0
RAB40B	3642.0	5318.0	424.0	428.0	4520.0	3350.0	1908.0	5923.0	4195.0	6886.0	822.0	14550.0	2485.0	2122.0	6456.0	3686.0	3745.0	2400.0	715.0	1002.0	1417.0	2027.0	2113.0	1726.0	4023.0	2535.0	3488.0	6213.0	4896.0	4827.0	4622.0	3304.0	4995.0	2849.0	3512.0	5492.0	2596.0	6536.0	4151.0	2030.0	8174.0	2168.0	5658.0	4417.0	1677.0	890.0	3196.0	2196.0	2409.0
COL7A1	13604.0	14755.0	10855.0	15022.0	12193.0	14291.0	13682.0	13913.0	13683.0	14435.0	12439.0	13675.0	13521.0	14811.0	13944.0	14497.0	14052.0	12719.0	15141.0	13692.0	13376.0	15560.0	12184.0	14580.0	14450.0	14333.0	14814.0	14209.0	13164.0	15158.0	12446.0	13359.0	12884.0	15747.0	14432.0	13517.0	17265.0	12458.0	14535.0	13298.0	14638.0	13800.0	14990.0	12723.0	8215.0	13810.0	13772.0	10568.0	13618.0
GTSE1	4699.0	2240.0	2209.0	3564.0	4879.0	5385.0	6692.0	9580.0	6399.0	5377.0	7190.0	4190.0	4736.0	5071.0	5375.0	4988.0	5999.0	5394.0	5016.0	6844.0	4197.0	6087.0	2990.0	4675.0	5461.0	5573.0	7619.0	2467.0	8610.0	3558.0	7063.0	4299.0	6466.0	6797.0	6933.0	5346.0	7185.0	6714.0	3815.0	7126.0	6851.0	8046.0	8503.0	5942.0	4888.0	4756.0	8458.0	4164.0	3923.0
B2M	1864.0	282.0	4717.0	1317.0	1503.0	1504.0	596.0	842.0	1024.0	312.0	5812.0	552.0	478.0	953.0	588.0	4194.0	550.0	1102.0	5992.0	1480.0	1675.0	717.0	602.0	1051.0	1278.0	1481.0	793.0	2400.0	1181.0	1411.0	422.0	2324.0	1025.0	1882.0	1203.0	1717.0	1461.0	1102.0	1491.0	929.0	1495.0	1703.0	3735.0	1575.0	9791.0	6661.0	1211.0	4345.0	5445.0
SPPL2A	14274.0	14091.0	12083.0	14006.0	13784.0	13163.0	14894.0	14167.0	12286.0	12105.0	14098.0	13586.0	13459.0	15099.0	14341.0	14288.0	13729.0	12854.0	16413.0	14485.0	15231.0	15561.0	12824.0	14175.0	12876.0	14530.0	14982.0	13738.0	14047.0	15293.0	13319.0	14242.0	13460.0	15376.0	15580.0	14935.0	14987.0	14102.0	14785.0	13498.0	15108.0	12984.0	15589.0	14734.0	16704.0	16162.0	15345.0	16450.0	15978.0
MYO3A	8630.0	6971.0	18407.0	3423.0	18381.0	8243.0	21194.0	10155.0	12271.0	12038.0	1753.0	4918.0	16370.0	18834.0	5289.0	13023.0	7681.0	13504.0	3925.0	17768.0	6546.0	3460.0	13692.0	2252.0	14528.0	15287.0	132.0	12734.0	83.0	3878.0	109.0	51.0	18412.0	19602.0	350.0	13093.0	8038.0	15163.0	19028.0	786.0	2190.0	12349.0	5433.0	1538.0	20233.0	2944.0	248.0	1597.0	3202.0
ITGA9	4424.0	3806.0	4434.0	1625.0	15721.0	5992.0	4603.0	5392.0	4872.0	6920.0	3794.0	6008.0	5786.0	5703.0	5349.0	3438.0	6601.0	5434.0	7118.0	8546.0	5314.0	8195.0	5687.0	5358.0	777.0	5724.0	5214.0	2155.0	7154.0	5200.0	6243.0	5378.0	8984.0	5874.0	5402.0	2849.0	6057.0	4836.0	6822.0	6131.0	5655.0	1558.0	1130.0	11037.0	2459.0	5111.0	8128.0	3489.0	6598.0
UGCG	6698.0	9430.0	6305.0	9178.0	4500.0	6764.0	6380.0	6009.0	5154.0	12883.0	9621.0	5328.0	5531.0	4982.0	7015.0	5431.0	7323.0	5195.0	4874.0	6000.0	6636.0	7056.0	5847.0	7207.0	3912.0	7944.0	7932.0	7150.0	6306.0	5812.0	5845.0	6862.0	7594.0	9173.0	7881.0	6079.0	4891.0	7312.0	8607.0	8422.0	6710.0	8125.0	6072.0	2725.0	9377.0	6956.0	6403.0	6625.0	7647.0
ATP2A1	22376.0	21974.0	23114.0	22742.0	20863.0	22276.0	22686.0	22493.0	22437.0	21547.0	23040.0	22145.0	21805.0	23073.0	22675.0	22619.0	22271.0	21293.0	22535.0	22731.0	22110.0	21947.0	21809.0	22588.0	22187.0	22755.0	22132.0	21979.0	22694.0	22631.0	22256.0	22069.0	22262.0	22533.0	22683.0	22584.0	21901.0	22213.0	22020.0	21957.0	22575.0	21946.0	22572.0	22472.0	23221.0	22937.0	22732.0	23045.0	22979.0
ATP2A2	6510.0	4952.0	7605.0	7668.0	5983.0	7964.0	3428.0	5702.0	5861.0	7055.0	7797.0	6299.0	5900.0	3948.0	5846.0	8337.0	3496.0	5707.0	3681.0	7037.0	6072.0	5913.0	5960.0	5268.0	8777.0	5477.0	5208.0	5182.0	4903.0	3584.0	5182.0	5448.0	5615.0	8484.0	6328.0	8106.0	8655.0	4414.0	7906.0	4703.0	6531.0	7049.0	5182.0	9485.0	6632.0	11417.0	6853.0	8890.0	8524.0
ATP2A3	7481.0	9802.0	8009.0	8823.0	11393.0	9646.0	8447.0	8304.0	8957.0	6828.0	8866.0	5523.0	5716.0	6509.0	4893.0	11259.0	2652.0	6416.0	5191.0	6833.0	4486.0	3190.0	5297.0	16192.0	7983.0	5412.0	7730.0	8983.0	3071.0	6822.0	5554.0	4490.0	3416.0	5900.0	10350.0	11349.0	11298.0	8307.0	10640.0	9466.0	9672.0	8355.0	322.0	10677.0	4208.0	8185.0	11128.0	3697.0	4764.0
ITGA1	70.0	42.0	48.0	27.0	66.0	10070.0	87.0	2832.0	53.0	13906.0	8046.0	3331.0	2102.0	1949.0	5397.0	1143.0	4411.0	4772.0	2128.0	2066.0	1872.0	2428.0	4134.0	3148.0	531.0	4369.0	3409.0	937.0	3624.0	1181.0	1915.0	2680.0	10877.0	3071.0	5654.0	1886.0	2497.0	2193.0	2279.0	2430.0	2355.0	5020.0	3791.0	1091.0	2272.0	1308.0	2822.0	995.0	1062.0
ITGA2	11996.0	14247.0	15082.0	7816.0	5398.0	4616.0	10046.0	11413.0	11543.0	5781.0	13801.0	8494.0	11098.0	9801.0	12577.0	10601.0	11257.0	9001.0	10908.0	9873.0	12716.0	9280.0	6426.0	11132.0	9441.0	12192.0	7368.0	5990.0	10393.0	13647.0	10863.0	8536.0	9045.0	14302.0	13524.0	7455.0	10811.0	13222.0	7596.0	10402.0	13419.0	12001.0	13127.0	10435.0	9171.0	10585.0	13468.0	14073.0	8841.0
ITGA3	5094.0	4246.0	4791.0	3364.0	4693.0	5225.0	3016.0	5462.0	5462.0	5804.0	3636.0	8694.0	2343.0	2752.0	3395.0	4709.0	1921.0	2616.0	2473.0	4293.0	4591.0	3165.0	4671.0	3288.0	4637.0	3826.0	3553.0	5080.0	3816.0	6141.0	3138.0	4443.0	3887.0	3893.0	5369.0	5106.0	3808.0	3908.0	3456.0	5317.0	1720.0	2596.0	5221.0	2034.0	4692.0	6757.0	2687.0	1616.0	4063.0
ITGA4	13081.0	13356.0	12089.0	15051.0	12256.0	12258.0	13324.0	9225.0	20955.0	12140.0	13478.0	13536.0	14178.0	16597.0	12830.0	18747.0	12930.0	12986.0	13716.0	14306.0	13916.0	14770.0	13116.0	13910.0	13521.0	19627.0	13614.0	12670.0	12811.0	12229.0	12618.0	12487.0	11961.0	15981.0	15552.0	15629.0	14908.0	14145.0	17932.0	14470.0	15524.0	11431.0	14022.0	13321.0	11357.0	10916.0	15015.0	13124.0	13415.0
ITGA5	12188.0	11704.0	7531.0	10815.0	13052.0	12975.0	3294.0	7599.0	11404.0	8094.0	9761.0	11113.0	11453.0	13290.0	11646.0	12371.0	12253.0	11206.0	14195.0	13897.0	11897.0	13752.0	11401.0	11474.0	10837.0	10883.0	12681.0	10804.0	12551.0	11244.0	12632.0	11181.0	10816.0	13945.0	13425.0	12120.0	12759.0	12244.0	11080.0	11616.0	13240.0	10683.0	12674.0	13697.0	13592.0	13141.0	12197.0	11418.0	12821.0
ITGA6	16581.0	17008.0	16517.0	15526.0	15437.0	14896.0	16226.0	17745.0	14832.0	14595.0	16849.0	15341.0	15850.0	17784.0	16428.0	15960.0	15560.0	16536.0	13378.0	15122.0	12656.0	13505.0	15974.0	16766.0	15713.0	16663.0	17436.0	16388.0	16369.0	17672.0	16597.0	15000.0	16972.0	17202.0	12431.0	16991.0	17913.0	18165.0	14622.0	17563.0	16715.0	15756.0	17018.0	16527.0	16560.0	15468.0	15632.0	13775.0	16098.0
ITGA7	13099.0	9914.0	10940.0	11336.0	10424.0	13917.0	11850.0	11501.0	12078.0	10141.0	10257.0	11197.0	11736.0	13414.0	10629.0	12119.0	11810.0	12223.0	12288.0	14001.0	13167.0	10700.0	11997.0	13121.0	5151.0	11704.0	13271.0	12361.0	13107.0	12593.0	10635.0	11075.0	11193.0	12284.0	12925.0	13220.0	12015.0	13079.0	11186.0	14785.0	12862.0	16111.0	13112.0	10344.0	10728.0	11288.0	11946.0	7344.0	12752.0
TRHR	20446.0	20681.0	20421.0	21961.0	21624.0	20012.0	16004.0	19505.0	19193.0	21047.0	20187.0	21988.0	18807.0	19421.0	22347.0	20482.0	19026.0	15483.0	17081.0	20944.0	21225.0	21287.0	22738.0	14624.0	21198.0	18614.0	21081.0	19864.0	20366.0	22309.0	16846.0	20250.0	20886.0	18016.0	21253.5	21589.0	17677.0	22423.0	19427.0	22011.0	20903.0	18156.0	20115.0	21856.0	20319.0	19428.0	16593.0	18272.0	19607.0
ARF4	3513.0	6412.0	2020.0	1162.0	4603.0	2555.0	685.0	2794.0	1758.0	3333.0	1992.0	3233.0	3633.0	3579.0	2027.0	7290.0	2657.0	2579.0	2491.0	2503.0	2261.0	3972.0	4099.0	3611.0	4450.0	2200.0	2882.0	4425.0	2658.0	3608.0	1949.0	3470.0	2294.0	2572.0	3906.0	6255.0	2312.0	2065.0	5631.0	2485.0	2824.0	3184.0	3573.0	4155.0	4961.0	4105.0	4190.0	4014.0	3181.0
DENND4A	6587.0	7687.0	3073.0	6823.0	8695.0	9690.0	8021.0	8232.0	7463.0	8337.0	6546.0	7600.0	7493.0	9772.0	6894.0	7478.0	8078.0	7555.0	6793.0	5133.0	8640.0	8769.0	7757.0	7934.0	10052.0	7521.0	9121.0	7099.0	8181.0	10679.0	9813.0	7833.0	7663.0	8643.0	6942.0	6372.0	9457.0	7701.0	9057.0	6929.0	6826.0	524.0	10073.0	10537.0	6487.0	7914.0	8498.0	6530.0	6237.0
SWAP70	8422.0	6463.0	8976.0	9420.0	6568.0	7337.0	4986.0	2979.0	3882.0	6264.0	14958.0	9677.0	8106.0	7465.0	8269.0	6401.0	8330.0	8832.0	9893.0	6595.0	10184.0	8964.0	6662.0	7893.0	4013.0	7309.0	10081.0	3222.0	7459.0	5548.0	5181.0	8518.0	9771.0	9368.0	8795.0	6921.0	9473.0	11751.0	10257.0	9137.0	7240.0	7197.0	9035.0	7886.0	9225.0	12907.0	6950.0	10577.0	15008.0
RARRES1	15614.0	16548.0	15061.0	18195.0	16410.0	17548.0	19321.0	17227.0	16135.0	17492.0	18042.0	17319.0	17945.0	18321.0	16319.0	17231.0	16603.0	18433.0	16363.0	16974.0	15175.0	13911.0	15951.0	18214.0	16863.0	18572.0	18606.0	16959.0	17419.0	17380.0	15920.0	16706.0	15394.0	15781.0	16788.0	15839.0	18636.0	16964.0	15342.0	16840.0	17883.0	16647.0	17185.0	17313.0	18336.0	15920.0	17240.0	18290.0	16704.0
PHLDA1	19586.0	14942.0	15895.0	15511.0	14337.0	12791.0	10181.0	15134.0	14781.0	16139.0	16869.0	14999.0	14039.0	14669.0	13966.0	17035.0	14579.0	16262.0	16706.0	14917.0	15797.0	12257.0	14336.0	13861.0	15487.0	14264.0	17257.0	18555.0	18267.0	16192.0	14086.0	14531.0	13844.0	16059.0	14490.0	5524.0	14299.0	13142.0	10506.0	13826.0	12356.0	13673.0	18342.0	16093.0	16258.0	15759.0	5494.0	17495.0	15410.0
PHLDA3	12718.0	7851.0	8852.0	6192.0	9836.0	17232.0	7331.0	13122.0	10231.0	8741.0	3867.0	8561.0	9665.0	10753.0	12149.0	12626.0	10942.0	11653.0	4702.0	8070.0	7314.0	9695.0	11896.0	10615.0	11448.0	7751.0	8601.0	10912.0	11424.0	7824.0	10114.0	8427.0	10446.0	9296.0	6648.0	11284.0	4921.0	2287.0	2419.0	15918.0	6026.0	15290.0	9331.0	8357.0	3516.0	901.0	4275.0	5139.0	3010.0
PHLDA2	16674.0	16797.0	9052.0	1370.0	13918.0	13567.0	15984.0	14029.0	17355.0	13950.0	21523.0	13392.0	13315.0	18821.0	13573.0	13819.0	13079.0	19056.0	12713.0	14280.0	13610.0	15342.0	14259.0	11494.0	14866.0	14766.0	22544.0	14764.0	12854.0	15136.0	18484.0	13035.0	18310.0	15621.0	7036.0	16117.0	17588.0	7470.0	9385.0	12161.0	17258.0	9.0	15188.0	15589.0	17321.0	13189.0	11188.0	14235.0	8395.0
GAP43	15207.0	15279.0	12334.0	18363.0	15033.0	15828.0	15041.0	15689.0	14738.0	15722.0	14089.0	15130.0	15857.0	16185.0	15137.0	16800.0	15430.0	16285.0	14908.0	16570.0	15063.0	17360.0	16110.0	15193.0	15626.0	15425.0	13890.0	15247.0	17540.0	15966.0	15960.0	14803.0	15097.0	16104.0	15216.0	15447.0	15132.0	14427.0	14091.0	14251.0	15346.0	16189.0	13458.0	13306.0	16779.0	18240.0	14751.0	12207.0	11756.0
FLJ42393	21857.0	21862.0	21754.0	20550.0	21056.0	21811.0	21823.0	18774.0	21842.0	19945.0	21238.0	21766.0	21480.0	22339.0	21360.0	22032.0	21856.0	22063.0	20981.0	17957.0	21377.0	22547.0	21740.0	21102.0	18436.0	21193.0	21655.0	20559.0	22259.0	20884.0	22152.0	22210.0	20758.0	21842.0	21594.0	22061.0	17624.0	21696.0	21271.0	20958.0	22350.0	18081.0	22603.0	21526.0	20800.0	16647.0	21601.0	21650.0	20521.0
MRPL28	17519.0	17983.0	17456.0	14167.0	18974.0	17424.0	17793.0	18697.0	15162.0	19809.0	17.0	17641.0	12639.0	14888.0	15740.0	18881.0	17473.0	16028.0	17731.0	16613.0	17277.0	16870.0	16986.0	15930.0	17188.0	23304.0	16737.0	15753.0	19278.0	16334.0	17696.0	15839.0	16568.0	15838.0	19638.0	12769.0	17137.0	18766.0	15874.0	16904.0	18088.0	16096.0	12599.0	14042.0	17261.0	17556.0	11350.0	20446.0	16711.0
FBXL13	7152.0	11093.0	7349.0	10390.0	9776.0	12254.0	8706.0	10172.0	10820.0	13373.0	6540.0	13108.0	11193.0	9678.0	8340.0	8482.0	9901.0	13990.0	5628.0	6901.0	7629.0	7435.0	13027.0	8264.0	9863.0	7975.0	4997.0	7386.0	6275.0	2937.0	10934.0	10999.0	6062.0	7245.0	9059.0	5687.0	5960.0	10854.0	10218.0	7647.0	6662.0	9002.0	7354.0	2926.0	3134.0	8297.0	4482.0	3442.0	1993.0
FBXL12	14611.0	16664.0	16025.0	17578.0	15501.0	14484.0	16525.0	15645.0	16201.0	15563.0	17260.0	15994.0	15566.0	17320.0	16465.0	15198.0	15722.0	15218.0	17849.0	16978.0	16863.0	17665.0	14857.0	16183.0	15667.0	15134.0	16320.0	15694.0	16370.0	16167.0	15835.0	15916.0	15472.0	17417.0	18587.0	16162.0	15978.0	15850.0	16130.0	15316.0	16883.0	14907.0	17049.0	16618.0	17472.0	17936.0	16667.0	18198.0	16774.0
HRH2	23231.0	23284.0	23273.0	23160.0	23205.0	23191.0	23242.0	23243.0	23267.0	23281.0	23230.0	23156.0	23105.0	23227.0	23270.0	23204.0	23285.0	19466.0	23249.0	23240.0	23254.0	23223.0	23209.0	23145.0	23198.0	23151.0	23293.0	23130.0	23044.0	23156.0	22928.0	23316.0	23148.0	23214.0	22771.0	23152.0	23148.0	22792.0	22995.0	23115.0	22251.0	22740.0	23275.0	23269.0	23179.0	23279.0	22933.0	21887.0	23276.0
FBXL14	423.0	997.0	1471.0	844.0	2182.0	749.0	435.0	721.0	698.0	1423.0	414.0	732.0	652.0	510.0	658.0	3651.0	304.0	610.0	327.0	1470.0	193.0	416.0	1309.0	463.0	2289.0	765.0	602.0	6564.0	1409.0	787.0	1764.0	406.0	999.0	931.0	762.0	6278.0	876.0	367.0	353.0	1341.0	365.0	947.0	1836.0	559.0	448.0	1050.0	584.0	2099.0	61.0
FBXL16	11476.0	11322.0	7494.0	4535.0	14757.0	13242.0	8909.0	15576.0	15150.0	13568.0	14615.0	9151.0	9843.0	10363.0	9647.0	14265.0	8942.0	10301.0	5425.0	9193.0	12527.0	7569.0	12947.0	13142.0	14138.0	15462.0	10791.0	14269.0	16946.0	7382.0	15657.0	14806.0	16293.0	10623.0	13338.0	9304.0	13411.0	16179.0	11690.0	14061.0	16795.0	17590.0	4416.0	16384.0	11135.0	1634.0	12970.0	11526.0	17544.0
FBXL19	23156.0	23043.0	23241.0	23222.0	23106.0	22510.0	23236.0	23151.0	23249.0	23215.0	23183.0	23284.0	23218.0	23187.0	23135.0	23056.0	22659.0	23304.0	23218.0	23210.0	23189.0	20055.0	23238.0	23221.0	23148.0	23234.0	21821.0	23167.0	23268.0	23161.0	23286.0	23221.0	23216.0	22950.0	23185.0	23146.0	23029.0	23196.0	23143.0	23162.0	23228.0	23229.0	22629.0	23219.0	23250.0	23069.0	23037.0	23276.0	22737.0
LRRC7	22143.0	20944.0	20595.0	20330.0	22378.0	22553.0	18829.0	22494.0	22008.0	22344.0	22232.0	22555.0	17075.0	19319.0	22718.0	20957.0	22608.0	18795.0	21313.0	21606.0	21773.0	22734.0	22847.0	17075.0	21722.0	18928.0	20790.0	20378.0	18711.0	21662.0	19311.0	21593.0	21902.0	20154.0	18956.0	20280.0	14607.0	20410.0	17181.0	19471.0	22130.0	22610.0	21330.0	20850.0	20480.0	19956.0	19031.0	19521.0	19997.0
H19	20711.0	20869.0	22834.0	22348.0	18025.0	22254.0	22249.0	18252.0	19406.0	22896.0	22816.0	19523.0	23138.0	23291.0	19616.0	18371.0	23172.0	18059.0	23196.0	23108.0	23075.0	21599.0	16906.0	20350.0	19764.0	23111.0	23173.0	20650.0	21896.0	23320.0	23062.0	17645.0	22942.0	23183.0	19383.0	20389.0	23330.0	18089.0	19182.0	23245.0	19307.0	22390.0	22982.0	18330.0	22484.0	23147.0	19029.0	18037.0	16319.0
GRP	18233.0	16695.0	13016.0	19921.0	18752.0	19330.0	17552.0	18275.0	16764.0	16219.0	17847.0	16757.0	18833.0	17022.0	18095.0	17471.0	17051.0	13915.0	17312.0	15115.0	18540.0	11529.0	17387.0	19312.0	17569.0	16317.0	18662.0	17487.0	17597.0	16100.0	19179.0	17826.0	15968.0	17827.0	18403.0	17116.0	19183.0	17038.0	19900.0	19328.0	15316.0	15133.0	18038.0	18578.0	17738.0	17967.0	19639.0	16520.0	17624.0
THSD1	21685.0	22034.0	22596.0	21404.0	22172.0	22733.0	20742.0	21975.0	21789.0	22758.0	21730.0	21875.0	20991.0	22323.0	20411.0	22483.0	21835.0	21612.0	22754.0	22663.0	21336.0	22478.0	20814.0	21063.0	22611.0	21207.0	21076.0	22111.0	21764.0	21925.0	21799.0	22496.0	22464.0	22598.0	22261.0	22612.0	20137.0	21297.0	20732.0	21151.0	21553.0	22120.0	22832.0	22666.0	21803.0	21949.0	21318.0	20427.0	21699.0
CHST8	6674.0	7326.0	12177.0	7286.0	10511.0	9250.0	7328.0	8059.0	13938.0	9653.0	4461.0	11426.0	9641.0	6604.0	7314.0	9191.0	10273.0	11245.0	5450.0	7690.0	5739.0	6710.0	10164.0	7964.0	7886.0	6745.0	199.0	7980.0	5821.0	5503.0	6676.0	4336.0	10883.0	670.0	2384.0	10912.0	518.0	1726.0	17035.0	718.0	1620.0	10647.0	4402.0	6797.0	5367.0	7639.0	1265.0	6344.0	7654.0
COL4A3	17751.0	11498.0	10039.0	9818.0	14310.0	11903.0	12151.0	15462.0	9392.0	12747.0	16172.0	13689.0	13559.0	14272.0	13975.0	13428.0	14834.0	15258.0	13440.0	13854.0	13287.0	15602.0	14156.0	14460.0	14500.0	14070.0	13974.0	15510.0	14156.0	15029.0	13926.0	12651.0	12473.0	13986.0	13882.0	14070.0	12648.0	13869.0	12198.0	12837.0	14592.0	16759.0	16988.0	15306.0	9613.0	12776.0	13483.0	13119.0	11741.0
COL4A1	11165.0	11389.0	7058.0	9653.0	12476.0	12789.0	10690.0	12672.0	15710.0	12104.0	9756.0	13697.0	13506.0	9502.0	12057.0	11141.0	12621.0	13850.0	8577.0	10533.0	10563.0	11168.0	11664.0	10923.0	11342.0	11670.0	11047.0	10927.0	9998.0	10955.0	11117.0	12831.0	11865.0	9652.0	10618.0	8631.0	10640.0	12902.0	12705.0	10278.0	13859.0	14405.0	7550.0	9407.0	5481.0	7451.0	9918.0	11031.0	7405.0
SLC35D2	13599.0	14144.0	13502.0	15737.0	13275.0	14531.0	15612.0	14399.0	15267.0	16032.0	14719.0	15466.0	14572.0	15756.0	15119.0	14319.0	14972.0	16201.0	16289.0	15017.0	14769.0	15210.0	14330.0	13323.0	14721.0	14145.0	14095.0	14133.0	14408.0	13225.0	14332.0	14382.0	10634.0	15110.0	17174.0	13391.0	15397.0	14077.0	14814.0	13899.0	14662.0	13559.0	14251.0	13930.0	15006.0	14734.0	13868.0	15666.0	15796.0
GRN	7940.0	12858.0	10757.0	10876.0	11115.0	10975.0	10672.0	11685.0	10420.0	10539.0	12829.0	9624.0	10413.0	12038.0	9805.0	12304.0	11010.0	10264.0	11911.0	11707.0	11484.0	11821.0	10939.0	10224.0	9622.0	11554.0	9923.0	10863.0	10147.0	11721.0	9929.0	9983.0	8686.0	11358.0	12645.0	11054.0	11748.0	10036.0	11653.0	10018.0	10559.0	9291.0	12535.0	11572.0	11078.0	13041.0	11196.0	13097.0	14590.0
CHST3	8729.0	8615.0	3933.0	4688.0	11725.0	9832.0	8563.0	14099.0	9466.0	10315.0	3963.0	10079.0	10790.0	8515.0	10132.0	2882.0	10012.0	13514.0	7492.0	8559.0	8692.0	8945.0	8893.0	9838.0	4489.0	7989.0	5969.0	4743.0	7854.0	7882.0	9511.0	6366.0	8358.0	5915.0	8177.0	3525.0	5829.0	11314.0	10872.0	8537.0	6617.0	8334.0	7413.0	6769.0	5420.0	6379.0	9432.0	9498.0	6435.0
CHST2	11691.0	13010.0	8417.0	10017.0	9876.0	12628.0	7953.0	12450.0	11209.0	11268.0	10654.0	12266.0	12231.0	12888.0	12389.0	8694.0	12980.0	11714.0	10244.0	10099.0	10542.0	13685.0	10783.0	11500.0	11940.0	11729.0	12181.0	12538.0	12736.0	13157.0	11724.0	10950.0	11281.0	12161.0	13195.0	7271.0	10929.0	11304.0	11745.0	10916.0	13339.0	11772.0	11526.0	9674.0	9937.0	10042.0	12095.0	10897.0	8622.0
CHST5	20896.0	22463.0	20553.0	20945.0	22154.0	20489.0	20176.0	21610.0	21021.0	21188.0	20886.0	22573.0	20512.0	19580.0	19804.0	21872.0	21635.0	22103.0	20879.0	21774.0	20466.0	20398.0	22063.0	21988.0	22230.0	20885.0	19365.0	21890.0	21340.0	20704.0	21465.0	22058.0	22584.0	20467.0	21231.0	21582.0	19472.0	22415.0	22048.0	21525.0	21817.0	20749.0	20242.0	21495.0	21175.0	21289.0	20909.0	21012.0	21498.0
CHST7	18230.0	19232.0	19483.0	17647.0	18699.0	18367.0	17913.0	17600.0	17498.0	19504.0	10692.0	19014.0	18075.0	18285.0	19573.0	17854.0	19925.0	19599.0	20104.0	19031.0	19922.0	17763.0	19492.0	16870.0	19829.0	18946.0	17128.0	18858.0	16941.0	18359.0	19506.0	21874.0	18642.0	17775.0	18012.0	19554.0	16504.0	19810.0	19052.0	18876.0	20509.0	19146.0	18307.0	17335.0	17470.0	16769.0	20357.0	18967.0	20682.0
CHST6	18285.0	18752.0	18267.0	17774.0	19077.0	20606.0	19874.0	19919.0	19554.0	19424.0	20440.0	19781.0	18927.0	19286.0	20977.0	21627.0	20242.0	21510.0	19791.0	20184.0	18854.0	18822.0	19635.0	20602.0	19177.0	20372.0	19859.0	18486.5	19706.0	18226.0	20028.0	19629.0	20751.0	20292.0	20001.0	18287.0	17922.0	19392.0	18255.0	19519.0	19514.0	18957.0	18051.0	21617.0	17482.0	19624.0	20050.0	19777.0	18652.0
ITGAX	10333.0	11979.0	11768.0	8903.0	13957.0	7899.0	11657.0	13387.0	13533.0	11854.0	13094.0	9736.0	9958.0	8112.0	14090.0	12040.0	12639.0	12320.0	11642.0	10797.0	12561.0	9973.0	10055.0	15701.0	2406.0	10723.0	15617.0	15007.0	3124.0	107.0	7869.0	11048.0	2283.0	13274.0	4181.0	20.0	14062.0	6196.0	14902.0	10471.0	7043.0	11209.0	15703.0	4319.0	18707.0	9765.0	5170.0	5998.0	2974.0
HLCS	20142.0	21390.0	19656.0	20013.0	20657.0	21073.0	21228.0	20634.0	20219.0	20921.0	20349.0	21203.0	20536.0	20852.0	20614.0	20498.0	21175.0	21675.0	21188.0	21009.0	18514.0	21570.0	20119.0	20347.0	20889.0	19819.0	21482.0	20939.0	21333.0	20090.0	21697.0	21981.0	20007.0	20876.0	20950.0	20449.0	20018.0	21320.0	20127.0	20063.0	21867.0	20116.0	20161.0	20097.0	19646.0	19182.0	20839.0	21130.0	20415.0
NOG	2323.0	4637.0	4811.0	5002.0	2967.0	5911.0	3797.0	2800.0	3741.0	3997.0	2765.0	2118.0	2097.0	1402.0	1686.0	6032.0	1159.0	2854.0	3064.0	6312.0	5493.0	2065.0	2030.0	3055.0	7090.0	1740.0	2994.0	5996.0	2837.0	6372.0	1404.0	2770.0	6804.0	4134.0	2693.0	9249.0	2087.0	2134.0	2863.0	3485.0	2713.0	3619.0	4836.0	1016.0	3708.0	8394.0	4337.0	5344.0	1519.0
ITGAV	10341.0	11871.0	13879.0	14539.0	10536.0	10850.0	13086.0	8102.0	13467.0	13323.0	15154.0	15707.0	11274.0	13060.0	12134.0	9653.0	9966.0	11431.0	12084.0	12557.0	14409.0	10365.0	8987.0	11687.0	10245.0	12680.0	12524.0	8357.0	5966.0	11189.0	10955.0	11550.0	9138.0	13514.0	10751.0	12155.0	13958.0	12534.0	10297.0	12036.0	11419.0	5859.0	12597.0	13481.0	14099.0	14640.0	15095.0	15343.0	16641.0
HIBCH	7427.0	8364.0	14517.0	15959.0	3847.0	8246.0	11654.0	5011.0	3091.0	2803.0	13923.0	11662.0	10505.0	9354.0	12858.0	4999.0	8257.0	9883.0	10750.0	10440.0	14218.0	9631.0	10038.0	10807.0	4940.0	10773.0	11241.0	2756.0	5054.0	2750.0	7198.0	11412.0	9058.0	10719.0	10796.0	5817.0	11459.0	12057.0	11733.0	11529.0	9798.0	9790.0	11046.0	9230.0	13645.0	15582.0	12269.0	14350.0	14901.0
CAMK1	5150.0	5776.0	3076.0	4906.0	9664.0	10177.0	9265.0	8034.0	11043.0	14259.0	2959.0	10450.0	10193.0	5613.0	7146.0	9280.0	11722.0	11605.0	7311.0	7450.0	6345.0	7922.0	12869.0	7580.0	4123.0	6792.0	6516.0	8512.0	12528.0	4188.0	11399.0	9835.0	9843.0	5693.0	7217.0	8065.0	7567.0	10411.0	8725.0	8788.0	8277.0	5965.0	7376.0	9746.0	4994.0	2296.0	8809.0	4865.0	2752.0
ITGAL	19758.0	19588.0	20501.0	19249.0	19892.0	19783.0	19646.0	20081.0	19879.0	19862.0	20618.0	20023.0	19867.0	20259.0	19050.0	19850.0	18763.0	18819.0	19632.0	19769.0	19546.0	20182.0	19434.0	19184.0	19650.0	21509.0	20004.0	19207.0	20270.0	21040.0	20738.0	17341.0	18657.0	20926.0	20152.0	19569.0	20676.0	19164.0	19425.0	19909.0	19960.0	18989.0	20681.0	19902.0	19821.0	18608.0	19625.0	19886.0	19335.0
ITGAM	20494.0	21609.0	21610.0	21818.0	20952.0	21877.0	22097.0	22302.0	21124.0	20518.0	20691.0	20794.0	19857.0	20716.0	22033.0	21488.0	20266.0	20566.0	21872.0	21127.0	20006.0	22820.0	19907.0	19777.0	20751.0	21671.0	22472.0	19481.0	19880.0	21187.0	21548.0	21056.0	19638.0	21520.0	21720.0	20615.0	20980.0	20293.0	18206.0	20816.0	20219.0	19734.0	22351.0	21274.0	20501.0	20822.0	22144.0	21060.0	20907.0
HLF	15508.0	12965.0	11173.0	10838.0	16156.0	13358.0	12198.0	16697.0	12960.0	13271.0	12552.0	15087.0	15520.0	16097.0	14444.0	14522.0	15472.0	14972.0	14260.0	14772.0	13885.0	15939.0	15810.0	15045.0	14510.0	13810.0	15646.0	13868.0	16778.0	15112.0	14865.0	14957.0	14521.0	14205.0	16148.0	13954.0	19381.0	14388.0	12083.0	10794.0	13257.0	15464.0	14127.0	13711.0	15025.0	13561.0	11665.0	16931.0	8957.0
NOV	2524.0	2117.0	4499.0	3009.0	5362.0	2068.0	2703.0	2966.0	2980.0	3885.0	13312.0	2116.0	2066.0	3009.0	2465.0	7215.0	2088.0	2724.0	4407.0	3735.0	2715.0	1819.0	2362.0	3917.0	5455.0	2301.0	3181.0	4714.0	2533.0	1775.0	2855.0	2316.0	2008.0	3611.0	5746.0	5167.0	3550.0	3035.0	5706.0	3192.0	2552.0	4242.0	7418.0	1768.0	7163.0	7012.0	4171.0	5917.0	5849.0
ITGAE	19959.0	22103.0	19747.0	19562.0	22406.0	19547.0	20164.0	22728.0	22580.0	21823.0	20642.0	22639.0	22380.0	20745.0	18592.0	22593.0	22770.0	22291.0	22657.0	22007.0	22031.0	21347.0	21906.0	20791.0	22933.0	21758.0	20011.0	22545.0	22899.0	18088.0	22998.0	21007.0	22294.0	22270.0	21681.0	22258.0	21321.0	21411.0	21872.0	22246.0	22696.0	22469.0	20225.0	20627.0	20115.0	20714.0	20307.0	22157.0	21675.0
TMEM8	4193.0	3019.0	2516.0	2404.0	5540.0	5869.0	3264.0	5713.0	3657.0	5379.0	4652.0	3230.0	3259.0	4173.0	2463.0	433.0	2303.0	3173.0	2984.0	3869.0	3524.0	3881.0	2821.0	3298.0	8295.0	4091.0	3508.0	6026.0	4203.0	6249.0	4906.0	2894.0	1904.0	3014.0	3957.0	6902.0	4026.0	1492.0	6532.0	1703.0	4626.0	1414.0	6624.0	2895.0	2904.0	2096.0	3105.0	2493.0	7539.0
SMAD9	22357.0	22226.0	22597.0	22487.0	22449.0	18286.0	21821.0	22015.0	22517.0	22444.0	21986.0	22122.0	21414.0	22437.0	22339.0	22061.0	22045.0	21275.0	21805.0	22366.0	21896.0	22836.0	21338.0	21183.0	22404.0	21297.0	21933.0	21703.0	21648.0	21425.0	21882.0	22121.0	21258.0	21312.0	22070.0	22163.0	21811.0	22349.0	22662.0	20227.0	22234.0	21548.0	20557.0	21730.0	21191.0	22636.0	20857.0	22597.0	21746.0
TRERF1	9530.0	10519.0	7271.0	8683.0	9179.0	17287.0	9569.0	9288.0	6413.0	10373.0	6573.0	7606.0	7820.0	8187.0	9382.0	11523.0	9227.0	10382.0	10408.0	5862.0	7275.0	9380.0	8345.0	7576.0	11407.0	9507.0	10950.0	12893.0	11960.0	10981.0	11187.0	10322.0	10170.0	10988.0	13152.0	8418.0	11291.0	9626.0	10434.0	13409.0	12346.0	15885.0	7286.0	8944.0	6457.0	4536.0	12409.0	7754.0	7787.0
SMAD5	10476.0	8121.0	7855.0	7842.0	10412.0	10467.0	9283.0	9817.0	4392.0	6436.0	9555.0	5188.0	2765.0	6032.0	4596.0	1812.0	3639.0	3474.0	11031.0	5738.0	7986.0	5691.0	4721.0	2895.0	8756.0	9623.0	8289.0	9898.0	5456.0	9325.0	5579.0	7808.0	5896.0	9539.0	9311.0	6547.0	10634.0	7668.0	5959.0	8034.0	10264.0	7880.0	10821.0	8452.0	12150.0	12952.0	10856.0	14556.0	8435.0
SMAD6	6694.0	9089.0	5278.0	7543.0	8437.0	9108.0	6615.0	10721.0	7634.0	8899.0	5757.0	7868.0	8155.0	8692.0	6486.0	8842.0	7168.0	6200.0	6008.0	8052.0	6435.0	6835.0	7922.0	6481.0	10060.0	6410.0	6165.0	5259.0	8028.0	9983.0	8775.0	6515.0	9585.0	7305.0	7237.0	9741.0	7093.0	5809.0	9498.0	8538.0	8198.0	6961.0	10257.0	8205.0	8222.0	5688.0	10327.0	7341.0	4878.0
SMAD7	10808.0	15216.0	17022.0	14784.0	12748.0	15497.0	15970.0	14407.0	16531.0	10687.0	13787.0	15331.0	14686.0	16973.0	15154.0	12071.0	14977.0	14125.0	15911.0	15169.0	16001.0	17114.0	14579.0	14857.0	11799.0	14840.0	15475.0	12607.0	15633.0	15866.0	15182.0	14572.0	14470.0	16362.0	19241.0	15274.0	14838.0	14599.0	15207.0	14273.0	15937.0	14206.0	15553.0	15493.0	13571.0	14837.0	15843.0	15626.0	14816.0
GOLPH3L	5456.0	4370.0	10253.0	8096.0	7412.0	6318.0	4448.0	4874.0	9232.0	5870.0	9957.0	7484.0	9394.0	10135.0	6743.0	4683.0	6898.0	8506.0	9318.0	9470.0	9179.0	7967.0	8194.0	7140.0	8096.0	7964.0	8254.0	6915.0	6617.0	6537.0	8384.0	8041.0	6797.0	8971.0	9716.0	10896.0	9568.0	9453.0	9661.0	6678.0	7956.0	8089.0	8603.0	5704.0	11823.0	11986.0	9883.0	9818.0	10378.0
SMAD1	6425.0	10889.0	5990.0	7670.0	8477.0	8742.0	8303.0	9777.0	8391.0	10887.0	11577.0	9049.0	8893.0	10098.0	8904.0	4934.0	9646.0	8115.0	6353.0	8480.0	10209.0	9908.0	8868.0	8813.0	7745.0	8666.0	8729.0	9107.0	9917.0	9137.0	7478.0	8395.0	7316.0	9947.0	8921.0	12523.0	10546.0	9509.0	11154.0	8414.0	8792.0	4139.0	9433.0	13236.0	9872.0	9277.0	8122.0	7647.0	8759.0
SMAD2	6075.0	7544.0	9024.0	11528.0	5424.0	3940.0	5576.0	4881.0	7555.0	4577.0	12284.0	7443.0	6824.0	7051.0	7623.0	2430.0	8200.0	6534.0	8305.0	11769.0	8876.0	8892.0	6729.0	7812.0	5152.0	7623.0	7487.0	1348.0	6279.0	9629.0	6223.0	6500.0	6024.0	6910.0	6808.0	9525.0	5855.0	6139.0	9619.0	6694.0	5993.0	352.0	8044.0	6374.0	7332.0	8662.0	5511.0	2611.0	12284.0
SMAD3	1784.0	1493.0	2161.0	530.0	694.0	456.0	662.0	1714.0	1720.0	371.0	983.0	200.0	215.0	235.0	428.0	692.0	423.0	213.0	474.0	206.0	113.0	271.0	209.0	520.0	167.0	521.0	301.0	499.0	322.0	364.0	437.0	384.0	343.0	268.0	665.0	225.0	334.0	306.0	516.0	299.0	266.0	136.0	693.0	891.0	186.0	999.0	425.0	216.0	100.0
F12	22688.0	22375.0	21886.0	21092.0	22359.0	22597.0	22122.0	22594.0	21759.0	22241.0	20682.0	22226.0	22019.0	21979.0	21875.0	22116.0	20688.0	22217.0	22411.0	22394.0	22016.0	22335.0	21974.0	21853.0	22104.0	21919.0	21740.5	21628.0	22138.0	21746.0	22332.0	22373.0	21311.0	21740.0	21779.0	22176.0	22440.0	22357.0	22252.0	21622.0	21014.0	21883.0	21996.0	21796.0	21857.0	22006.0	22646.0	22487.0	20749.0
TMPRSS11A	18644.0	19947.0	19578.0	20247.0	19527.0	19695.0	19370.0	19191.0	19552.0	19912.0	21544.0	19704.0	19450.0	20285.0	19285.0	19383.0	19808.0	19927.0	20548.0	20047.0	19179.0	21256.0	18995.0	18996.0	20235.0	18857.0	19478.0	19156.0	20111.0	19366.0	19693.0	20532.0	19255.0	19857.0	20317.0	19615.0	18965.0	19972.0	19738.0	18275.0	20365.0	18774.0	19390.0	19793.0	20547.0	20181.0	19642.0	19992.0	20575.0
IGF2R	4747.0	3504.0	5224.0	4798.0	4346.0	2872.0	2882.0	3308.0	5099.0	1953.0	5550.0	3142.0	2654.0	2262.0	1568.0	8195.0	1706.0	5313.0	3917.0	4473.0	7804.0	3262.0	4856.0	1979.0	3969.0	3046.0	4389.0	4567.0	3659.0	7771.0	2011.0	3139.0	2579.0	3641.0	3770.0	5303.0	3362.0	2390.0	4116.0	3927.0	4015.0	1250.0	2300.0	5643.0	5005.0	6339.0	1464.0	2216.0	6735.0
IL1RAPL2	16249.0	16183.0	12327.0	9149.0	15893.0	15344.0	14507.0	15231.0	15726.0	16045.0	12489.0	17513.0	14957.0	13733.0	15108.0	13551.0	17013.0	15016.0	15701.0	16941.0	12046.0	13951.0	15881.0	14186.0	13970.0	17054.0	14549.0	14934.0	13708.0	16973.0	16056.0	15838.0	17601.0	16084.0	14684.0	17366.0	14126.0	16553.0	16544.0	14389.0	13883.0	17227.0	14492.0	11842.0	12833.0	11083.0	17516.0	12058.0	10535.0
WDR21C	20803.0	20481.0	21666.0	21441.0	22107.0	21740.0	18492.0	20207.0	20767.0	22032.0	20926.0	22087.0	19486.0	21317.0	19554.0	21580.0	20462.0	19429.0	22093.0	21729.0	21272.0	21366.0	17708.0	20088.0	21161.0	20185.5	21197.0	19363.0	19713.0	20183.0	19519.0	22702.0	20569.0	21456.0	21525.0	19240.0	17607.0	19414.0	20324.0	19532.0	21768.0	19847.0	20559.0	22292.0	22296.0	22390.0	20695.0	17881.0	22133.0
CKS1B	3881.0	3546.0	2446.0	1788.0	5900.0	6055.0	4662.0	5196.0	6562.0	4328.0	993.0	1929.0	1875.0	3298.0	4044.0	2527.0	2093.0	1945.0	770.0	1256.0	1887.0	3062.0	2684.0	3286.0	4854.0	3530.0	3951.0	6116.0	4230.0	4516.0	2949.0	2047.0	5589.0	790.0	4801.0	5373.0	3306.0	2755.0	4326.0	3780.0	3480.0	4285.0	4423.0	864.0	2475.0	1788.0	1769.0	959.0	1628.0
SLC36A1	4364.0	7406.0	7886.0	6737.0	7909.0	7278.5	3466.0	5673.0	3707.0	4417.0	6748.0	5707.0	6324.0	6294.0	7218.0	7334.0	7803.0	6152.0	6870.0	6936.0	7436.0	8867.0	6671.0	6119.0	5460.0	7565.0	6007.0	4921.0	8755.0	7636.0	9983.0	5604.0	7799.0	6109.0	6599.0	10152.0	8191.0	6403.0	5695.0	6754.0	6685.0	3474.0	6125.0	5700.0	6864.0	8681.0	6846.0	7142.0	4491.0
C14orf115	20136.0	20395.0	20330.0	21911.0	19443.0	19955.0	20461.0	19872.0	20430.0	20650.0	21675.0	20783.0	20522.0	21224.0	19421.0	20560.0	20749.0	19935.0	21774.0	21060.0	21271.0	19032.0	19862.0	20250.0	21411.0	20461.0	20433.0	21333.0	21029.0	20565.0	20512.0	20225.0	20496.0	21445.0	20903.0	21235.0	20346.0	20846.0	21019.0	20366.0	20911.0	20629.0	20944.0	20368.0	22414.0	21638.0	21277.0	21220.0	20224.0
NSBP1	16406.0	17086.0	10752.0	17612.0	16015.0	15069.0	12871.0	13846.0	15143.0	15651.0	14105.0	15797.0	15270.0	16154.0	16410.0	14448.0	17651.0	16643.0	16518.0	17038.0	17583.0	15007.0	16378.0	13842.0	15913.0	16749.0	15089.0	15106.0	11020.0	17721.0	17553.0	17632.0	17060.0	16470.0	13232.0	17776.0	13011.0	17491.0	16448.0	16623.0	16984.0	17883.0	13429.0	10735.0	15065.0	14677.0	18942.0	14103.0	8685.0
NPR1	9876.0	11152.0	15671.0	14900.0	2970.0	5154.0	13374.0	10153.0	10241.0	9592.0	13405.0	12731.0	12074.0	14190.0	12345.0	9692.0	12530.0	10977.0	13254.0	13038.0	14526.0	13538.0	11682.0	12440.0	10578.0	12932.0	11968.0	10422.0	9104.0	9849.0	9795.0	12317.0	4535.0	13272.0	12462.0	11051.0	12645.0	12046.0	10701.0	11365.0	12684.0	5697.0	12568.0	11515.0	10093.0	17531.0	12385.0	10274.0	11620.0
ERICH1	282.0	1456.0	3034.0	6265.0	5105.0	5060.0	740.0	469.0	428.0	3620.0	2659.0	927.0	1469.0	920.0	2387.0	5500.0	1115.0	1315.0	1995.0	1744.0	2106.0	1714.0	1575.0	1338.0	6174.0	986.0	2929.0	7133.0	2893.0	3154.0	3464.0	3323.0	3245.0	4079.0	4337.0	6113.0	3964.0	3435.0	2306.0	3668.0	8799.0	1615.0	3402.0	3552.0	4857.0	5462.0	2737.0	2892.0	7870.0
ARTN	14201.0	14858.0	14373.0	12920.0	15141.0	17626.0	14585.0	16124.0	14682.0	15521.0	8451.0	15850.0	15760.0	15191.0	13473.0	15898.0	16198.0	17202.0	15605.0	13858.0	14805.0	14869.0	15649.0	14636.0	15137.0	14166.0	13884.0	16294.0	14551.0	12534.0	16446.0	15110.0	16249.0	17762.0	15868.0	12516.0	12162.0	15249.0	12471.0	14980.0	14170.0	15406.0	16210.0	13878.0	9851.0	10684.0	16182.0	11734.0	12562.0
ART1	21139.0	20125.0	20128.0	21808.0	20847.0	18755.0	19825.0	19740.0	19605.0	20066.0	19223.0	19987.0	20745.0	20416.0	20776.0	20692.0	20590.0	20265.0	18381.0	19534.0	20228.0	18045.0	20514.0	22516.0	20463.0	20485.0	20700.0	20779.0	19576.0	21722.0	19863.0	18845.0	18293.0	19006.0	18759.0	21679.0	22779.0	22818.0	18682.0	22983.0	19202.0	16461.0	22123.0	20287.0	21225.0	22087.0	21481.0	18636.0	21394.0
ART3	19889.0	20699.0	20043.0	20576.0	19805.0	20104.0	20523.0	20215.0	20579.0	20457.0	21115.0	20541.0	19871.0	20536.0	20579.0	21256.0	20231.0	20824.0	20678.0	20979.0	19915.0	20804.0	20123.0	19359.0	21164.0	20001.0	20869.0	19313.0	19137.0	20753.0	20424.0	20748.0	18748.0	20596.0	20146.0	20620.0	20659.0	20767.0	16881.0	19561.0	19419.0	19112.0	19491.0	19683.0	20198.0	19186.0	20466.0	20767.0	20106.0
ART5	6123.0	5146.0	1635.0	907.0	4433.0	10602.0	6228.0	4015.0	4908.0	6618.0	2764.0	3920.0	4579.0	3563.0	3241.0	2748.0	3969.0	8618.0	1452.0	1338.0	5136.0	2492.0	4741.0	2967.0	3280.0	1882.0	2583.0	2673.0	1491.0	2924.0	3679.0	5449.0	9994.0	2975.0	3044.0	5869.0	1761.0	6776.0	1780.0	994.0	2911.0	4277.0	3147.0	4503.0	4872.0	2803.0	2439.0	5790.0	5931.0
ART4	21525.0	21703.0	20444.0	21117.0	22088.0	21909.0	22386.0	21738.0	21417.0	22248.0	22366.0	22331.0	21951.0	21783.0	22552.0	22417.0	22357.0	22233.0	22519.0	21653.0	22220.0	22348.0	21430.0	22544.0	22441.0	21604.0	22214.0	22464.0	22555.0	22334.0	22144.0	22204.0	22225.0	22523.0	22423.0	21903.0	21765.0	22129.0	21932.0	21689.0	22478.0	21756.0	22289.0	21832.0	22740.0	21387.0	22278.0	22443.0	21206.0
EPAS1	4769.0	4736.0	3213.0	3848.0	13354.0	7256.0	2271.0	3191.0	3067.0	4982.0	6835.0	4976.0	3149.0	3517.0	2996.0	5794.0	4662.0	3773.0	6137.0	6837.0	10224.0	4690.0	5776.0	3005.0	3664.0	3154.0	4783.0	9243.0	3723.0	4682.0	5415.0	3565.0	5847.0	5623.0	5945.0	4288.0	5381.0	3613.0	5280.0	5178.0	5807.0	3984.0	4978.0	5849.0	7768.0	4472.0	3527.0	5612.0	6786.0
SPTLC1	7061.0	7659.0	11553.0	16602.0	3246.0	2550.0	11341.0	660.0	10745.0	5659.0	16053.0	10412.0	8733.0	10670.0	10391.0	4863.0	10829.0	9008.0	10648.0	7785.0	8744.0	10818.0	8817.0	9301.0	3432.0	9592.0	10347.0	4437.0	9534.0	11995.0	9278.0	8755.0	8130.0	10219.0	12041.0	2163.0	11636.0	10235.0	10577.0	10612.0	9886.0	9007.0	10752.0	11064.0	13888.0	11167.0	9710.0	10071.0	12081.0
TCEA2	16559.0	17383.0	14124.0	12254.0	18121.0	16010.0	17112.0	15781.0	15898.0	16915.0	17888.0	16129.0	17422.0	19357.0	17418.0	17566.0	16305.0	16765.0	12745.0	17049.0	14452.0	14175.0	15567.0	14926.0	16385.0	13862.0	17784.0	16505.0	16833.0	16400.0	14535.0	16149.0	14674.0	17187.0	15046.0	17068.0	16879.0	15251.0	14058.0	13821.0	15509.5	14585.0	19380.0	17677.5	13841.0	11271.0	11653.0	17247.0	10913.0
TCEA1	4814.0	2635.0	10874.0	12097.0	6506.0	1201.0	6561.0	4713.0	9463.0	11903.0	14709.0	8054.0	6770.0	9676.0	7847.0	7980.0	8727.0	7375.0	9193.0	7792.0	8055.0	7871.0	9020.0	10318.0	5134.0	10576.0	9302.0	4139.0	8042.0	6175.0	8147.0	7749.0	7169.0	9755.0	7399.0	3408.0	7149.0	7515.0	12145.0	7919.0	8627.0	5067.0	8042.0	9703.0	13297.0	13865.0	6914.0	11005.0	10817.0
COX4I2	16394.0	16724.0	15753.0	16988.0	15685.0	16558.0	16786.0	16530.0	16144.0	18070.0	15220.0	16526.0	18013.0	16595.0	16448.0	16835.0	16798.0	16092.0	17389.0	16699.0	16802.0	17179.0	16972.0	15976.0	16438.0	15293.0	15609.0	16695.0	16337.0	16633.0	16535.0	15952.0	15890.0	16430.0	17919.0	16744.0	15555.0	16966.0	16166.0	15733.0	17013.0	16201.0	16830.0	16186.0	15746.0	16376.0	16794.0	16791.0	16061.0
BFAR	12916.0	14268.0	13875.0	15163.0	12553.0	13288.0	15152.0	13418.0	14124.0	11389.0	14338.0	12412.0	12780.0	15770.0	11086.0	13531.0	12022.0	12638.0	17474.0	14723.0	15112.0	15151.0	12740.0	12733.0	14701.0	10653.0	14587.0	13623.0	14106.0	14872.0	13953.0	13807.0	13694.0	15160.0	15782.0	15508.0	14565.0	12160.0	15168.0	12791.0	14539.0	13448.0	14123.0	15480.0	15279.0	16003.0	15390.0	16167.0	16512.0
EDA	18116.0	18457.0	18573.0	18908.0	17989.0	18239.0	18095.0	17665.0	18702.0	18940.0	14736.0	18763.0	18049.0	18695.0	17818.0	17476.0	18922.0	19366.0	19158.0	19488.0	18530.0	18555.0	18596.0	17390.0	19291.0	18462.0	16857.0	17878.0	18018.0	18636.0	19058.0	19960.0	18055.0	17688.0	18094.0	18940.0	17351.0	19289.0	18836.0	18266.0	19625.0	16905.0	17586.0	17386.0	17319.0	17607.0	19324.0	19882.0	18065.0
PIPOX	16035.0	15893.0	14559.0	11911.0	16319.0	15167.0	13756.0	14254.0	13513.0	15706.0	15955.0	15176.0	14315.0	13874.0	16727.0	17301.0	15849.0	15663.0	15618.0	16225.0	12090.0	14749.0	14403.0	14850.0	14019.0	16904.0	17125.0	10849.0	14387.0	15935.0	14561.0	15562.0	13629.0	16065.0	15602.0	16107.0	12963.0	16375.0	13693.0	14575.0	16902.0	12881.0	15514.0	14123.0	15499.0	13382.0	15642.0	14274.0	15050.0
RLF	6564.0	7873.0	12652.0	7857.0	9412.0	9807.0	7465.0	8866.0	8068.0	9885.0	10261.0	10050.0	9285.0	10023.0	8353.0	8327.0	7587.0	8417.0	12179.0	9364.0	10146.0	11007.0	9121.0	12151.0	9351.0	8356.0	11439.0	12305.0	8921.0	11910.0	10214.0	9922.0	9696.0	10129.0	11639.0	11006.0	12374.0	8789.0	9616.0	10852.0	12515.0	8577.0	13278.0	8918.0	11456.0	11696.0	12283.0	13226.0	11825.0
MCF2L	5554.0	14650.0	13740.0	11980.0	8814.0	14495.0	15829.0	16386.0	16193.0	3755.0	16986.0	14777.0	1068.0	9382.0	11514.0	16782.0	16628.0	15025.0	16992.0	11492.0	13180.0	2530.0	15828.0	14538.0	3407.0	1768.0	9585.0	16945.0	16152.0	5551.0	15636.0	11746.0	17760.0	17801.0	330.0	735.0	58.0	5106.0	206.0	110.0	10754.0	10571.0	7383.0	18058.0	14082.0	6918.0	463.0	10195.0	7537.0
LEO1	4690.0	367.0	9026.0	5074.0	5732.0	3053.0	3744.0	2994.0	2560.0	1750.0	8598.0	2873.0	3711.0	3721.0	3443.0	2565.0	3036.0	3110.0	8349.0	3668.0	5161.0	2532.0	3307.0	4250.0	8757.0	5779.0	6767.0	4175.0	3576.0	4845.0	2529.0	5198.0	4244.0	5541.0	4214.0	4616.0	6793.0	7419.0	5303.0	4051.0	5476.0	2737.0	4470.0	2234.0	11986.0	10384.0	5556.0	13062.0	3830.0
ATP1A4	20779.0	21411.0	21766.0	21440.0	21065.0	20964.0	20662.0	20892.0	21354.0	21425.0	21548.0	20946.0	20565.0	21250.0	20147.0	20907.0	20975.0	21125.0	21895.0	21749.0	20514.0	21368.0	20155.0	20356.0	21273.0	19923.0	20438.0	21127.0	20943.0	20141.0	21094.0	21402.0	20683.0	21169.0	21185.0	21168.0	20159.0	21362.0	20921.0	20102.0	21413.0	20176.0	20617.0	21091.0	22089.0	22133.0	20983.0	21755.0	21370.0
ATP1A3	16797.0	18085.0	17461.0	16197.0	18971.0	17508.0	17826.0	17751.0	18179.0	18075.0	16559.0	18547.0	17716.0	17688.0	17895.0	16874.0	17620.0	17894.0	18827.0	18029.0	18869.0	18456.0	17665.0	17965.0	18095.0	17507.0	18961.0	18149.0	17820.0	18928.0	17717.0	17804.0	17022.0	17847.0	19022.0	18867.0	17912.0	17689.0	19891.0	17527.0	18264.0	17149.0	18523.0	17135.0	17369.0	18344.0	18420.0	18382.0	18310.0
ATP1A2	20811.0	20775.0	19052.0	19500.0	20129.0	19647.0	21038.0	19800.0	19532.0	21825.0	20370.0	20395.0	19924.0	20588.0	20812.0	19979.0	20020.0	18549.0	19291.0	20895.0	19392.0	18141.0	21676.0	20580.0	21784.0	21431.0	19659.0	19377.0	19593.0	21545.0	21549.0	20758.0	21343.0	20085.0	20452.0	21413.0	21591.0	21972.0	20805.0	19140.0	21099.0	21321.0	19560.0	19448.0	18930.0	19438.0	19919.0	20186.0	20492.0
ATP1A1	10729.0	13542.0	13458.0	15049.0	14355.0	13349.0	14712.0	14157.0	14679.0	14220.0	11325.0	15031.0	14711.0	15789.0	14382.0	14063.0	14983.0	14855.0	15068.0	14717.0	14882.0	14701.0	14803.0	13423.0	13663.0	14754.0	14410.0	13802.0	13795.0	11953.0	13425.0	15634.0	13205.0	15341.0	15884.0	14513.0	14727.0	14912.0	14580.0	13976.0	14898.0	13314.0	13455.0	15094.0	15830.0	16187.0	15065.0	15306.0	15514.0
CRTAP	6126.0	8880.0	3752.0	8728.0	9580.0	6524.0	6436.0	6768.0	7884.0	7355.0	5652.0	6328.0	6528.0	5450.0	7062.0	8169.0	7665.0	5703.0	7282.0	5116.0	4443.0	6173.0	5423.0	5422.0	8126.0	6772.0	4844.0	8053.0	8216.0	8360.0	5953.0	5030.0	8609.0	6712.0	7223.0	7737.0	8326.0	5683.0	6773.0	6340.0	6613.0	5870.0	5962.0	6974.0	6756.0	4583.0	7170.0	4209.0	6002.0
DHX8	11598.0	16410.0	17404.0	13694.0	19.0	9071.0	13.0	26.0	14828.0	17041.0	18435.0	10367.0	13385.0	13751.0	11553.0	6537.0	11781.0	12297.0	12747.0	12495.0	13034.0	15834.0	11697.0	12147.0	3424.0	9616.0	13949.0	170.0	10713.0	13828.0	12269.0	13090.0	12747.0	14148.0	12643.0	6359.0	12240.0	12578.0	14117.0	11389.0	13325.0	12589.0	14467.0	16019.0	15635.0	15328.0	14784.0	13685.0	14277.0
SPHK1	8180.0	10935.0	7326.0	11415.0	8163.0	11782.0	10829.0	9755.0	9283.0	11674.0	8119.0	10526.0	10572.0	11941.0	9876.0	9607.0	9285.0	9015.0	9270.0	9861.0	12574.0	10369.0	9028.0	10901.0	12895.0	11143.0	9643.0	11745.0	9442.0	11962.0	9408.0	9200.0	10658.0	10738.0	10671.0	13286.0	11138.0	9717.0	11763.0	9323.0	8735.0	8642.0	11882.0	14487.0	11819.0	7013.0	11266.0	11277.0	9254.0
DPT	20979.0	20788.0	21758.0	21840.0	19691.0	20696.0	21110.0	19934.0	19832.0	21617.0	22134.0	21441.0	19639.0	22514.0	22584.0	22889.0	20844.0	20437.0	20857.0	19710.0	21837.0	21922.0	21529.0	19970.0	22868.0	22366.0	21784.0	18710.0	18950.0	21674.0	21558.0	20466.0	19608.0	19206.0	20177.0	22515.0	23039.0	22589.0	16952.0	20056.0	20857.0	19649.0	21912.0	20233.0	21968.0	21683.0	20242.0	21272.0	19890.0
BPESC1	22332.0	20308.0	21532.0	21354.0	22426.0	22496.0	22291.0	22513.0	21995.0	22137.0	21843.0	21978.0	22440.0	21972.0	21384.0	22187.0	22858.0	21448.0	22483.0	19034.0	22827.0	22529.0	22856.0	22608.0	22212.0	22074.0	21774.0	21849.0	22639.0	22620.0	22263.0	21519.0	22863.0	20636.0	22435.0	21894.0	22615.0	22264.0	19515.0	22066.0	19689.0	22122.0	21170.0	20778.0	18273.0	20095.0	22626.0	21901.0	21465.0
IPO13	2005.0	2337.0	806.0	3429.0	1151.0	2866.0	540.0	703.0	1849.0	3546.0	2014.0	872.0	1171.0	1069.0	825.0	2198.0	1020.0	988.0	719.0	1776.0	947.0	899.0	816.0	1074.0	2573.0	1400.0	804.0	2715.0	1156.0	1300.0	1120.0	1265.0	1100.0	1031.0	1695.0	3004.0	1503.0	2125.0	335.0	3400.0	633.0	250.0	1499.0	840.0	257.0	2771.0	933.0	766.0	314.0
CPEB4	7750.0	10248.0	8753.0	9564.0	7247.0	11507.0	10708.0	10326.0	7950.0	9421.0	11554.0	9823.0	9810.0	11136.0	10307.0	5892.0	10029.0	9264.0	10117.0	11673.0	10945.0	11512.0	9530.0	9513.0	9235.0	10479.0	8743.0	10031.0	12286.0	12772.0	9703.0	10320.0	11697.0	12735.0	11349.0	13565.0	9442.0	10998.0	11857.0	9031.0	10009.0	8529.0	11254.0	11598.0	11596.0	5626.0	11669.0	9779.5	11073.0
C9orf100	13917.0	14848.0	14781.0	15515.0	14806.0	14956.0	14792.0	14606.0	14756.0	14294.0	14213.0	14820.0	14073.0	16317.0	16035.0	15695.0	14908.0	14221.0	15734.0	15658.0	15775.0	16379.0	14602.0	13745.0	14212.0	15692.0	15202.0	11058.0	14666.0	15315.0	15264.0	14384.0	14824.0	15527.0	17172.0	15346.0	15568.0	14786.0	15218.0	13916.0	15609.0	10167.0	15833.0	14685.0	16789.0	13456.0	15792.0	14767.0	15948.0
TERF2IP	15427.0	16515.0	15514.0	17115.0	15388.0	16052.0	16745.0	16234.0	15651.0	17311.0	15705.0	16159.0	17307.0	13357.0	16098.0	13274.0	16626.0	16979.0	11688.0	16217.0	17104.0	13674.0	14740.0	16289.0	12991.0	17233.0	15627.0	17848.0	17631.0	16660.0	16225.0	16786.0	17025.0	16107.0	17019.0	16152.0	17109.0	16406.0	16815.0	15394.0	16545.0	14005.0	14721.0	16491.0	17064.0	16342.0	15941.0	14919.0	17247.0
CPEB2	13416.0	13746.0	9450.0	12781.0	14331.0	14914.0	12530.0	12673.0	12532.0	13605.0	8106.0	14164.0	15121.0	14832.0	13497.0	13746.0	14434.0	13710.0	12483.0	13704.0	14438.0	15905.0	13713.0	14560.0	14617.0	14499.0	13739.0	13976.0	15287.0	15731.0	14956.0	13931.0	14500.0	14848.0	15952.0	15048.0	14541.0	13046.0	13049.0	14886.0	15945.0	14102.0	14193.0	13380.0	10405.0	10751.0	14143.0	13247.0	10567.0
SIRPD	21280.0	20365.0	22527.0	20676.0	21543.0	22549.0	20929.0	20313.0	20036.0	22030.0	18724.0	21013.0	21070.0	21662.0	21507.0	20845.0	21415.0	19286.0	21573.0	20673.0	21799.0	22286.0	20913.0	18478.0	20818.0	20414.0	22970.0	20371.0	20346.0	21109.0	18633.0	19443.0	19285.0	22301.0	22009.0	20688.0	19824.0	21522.0	21617.0	18719.0	19332.0	20199.0	22072.0	20596.0	21216.0	21012.0	19190.0	20673.0	22107.0
ABAT	13128.0	4663.0	8793.0	8019.0	7012.0	5765.0	6190.0	7455.0	10098.0	4667.0	7568.0	6612.0	6713.0	6754.0	8756.0	9844.0	7242.0	6945.0	5159.0	8811.0	6846.0	8411.0	7484.0	6242.0	8600.0	7820.0	6204.0	7539.0	6246.0	6764.0	5743.0	7599.0	5047.0	6066.0	3830.0	8474.0	3639.0	7931.0	4254.0	6196.0	5539.0	8203.0	6796.0	6118.0	2007.0	5418.0	3611.0	6067.0	4562.0
FRG1	16303.0	18050.0	17926.0	18604.0	17143.0	18616.0	17559.0	17050.0	17168.0	18624.0	17653.0	17529.0	17734.0	18518.0	17431.0	18482.0	18448.0	17325.0	19801.0	19286.0	18340.0	18945.0	16822.0	17464.0	18018.0	19348.0	17891.0	17195.0	19157.0	18133.0	17688.0	18332.0	17969.0	18673.0	19148.0	18377.0	17543.0	17806.0	17844.0	16982.0	19887.0	17241.0	17220.0	18610.0	18481.0	18197.0	17504.0	15996.0	19434.0
RHEBL1	2325.0	3030.0	5329.0	4936.0	3397.0	7062.0	2517.0	5916.0	3510.0	3948.0	6855.0	2908.0	3119.0	6157.0	5706.0	3209.0	3195.0	2663.0	7368.0	2399.0	2418.0	2838.0	2495.0	2943.0	1527.0	2834.0	5926.0	982.0	3343.0	1879.0	3476.0	3573.0	5424.0	3696.0	5882.0	2398.0	3813.0	4672.0	3294.0	4613.0	4809.0	5772.0	4329.0	4849.0	8308.0	6898.0	5620.0	8236.0	6682.0
IFT80	4714.0	10189.0	7991.0	4905.0	5600.0	5438.0	6301.0	6870.0	8656.0	8366.0	6716.0	5367.0	6116.0	6291.0	6747.0	1752.0	6096.0	4528.0	7159.0	4447.0	4705.0	7358.0	6238.0	5838.0	4635.0	6071.0	5532.0	4716.0	6895.0	6628.0	6477.0	4630.0	5202.0	5313.0	6137.0	2298.0	4592.0	5488.0	4994.0	5212.0	5677.0	9054.0	3967.0	4254.0	7111.0	7279.0	7357.0	5148.0	5039.0
C20orf141	14588.0	14127.0	15608.0	17062.0	13372.0	13073.0	10703.0	12288.0	12965.0	12865.0	16436.0	9661.0	11799.0	11958.0	15797.0	16744.0	14324.0	14153.0	13887.0	12273.0	14083.0	10743.0	14537.0	13644.0	14163.0	15899.0	13409.0	10828.0	9960.0	12788.0	10227.0	13498.0	12757.0	15101.0	12752.0	14178.0	12464.0	11190.0	12802.0	14924.0	12755.0	12687.0	16990.0	13161.0	17561.0	16426.0	9395.0	16090.0	13666.0
SARDH	20585.0	21632.0	21720.0	20989.0	22288.0	22046.0	21546.0	21621.0	22422.0	21545.0	14473.0	21072.0	21598.0	21080.0	20875.0	20703.0	21645.0	20607.0	20819.0	21934.0	21502.0	19806.0	22013.0	20354.0	19071.0	20270.0	21355.0	20761.0	21404.0	22044.0	19952.0	17831.0	21481.0	20754.0	20930.0	20711.0	22986.0	21154.0	18699.0	22395.0	18788.0	22243.0	21607.0	19661.0	20599.0	20328.0	22228.0	19155.0	21467.0
SP1	5126.0	3375.0	9126.0	9372.0	4094.0	2506.0	4042.0	3660.0	4992.0	4366.0	8391.0	3536.0	3617.0	5539.0	4318.0	3131.0	5114.0	4834.0	7148.0	6140.0	6295.0	5825.0	4150.0	5487.0	2317.0	5130.0	4448.0	1632.0	6252.0	4113.0	5143.0	4223.0	4720.0	5935.0	5297.0	1139.0	4184.0	4390.0	3827.0	3759.0	4463.0	3559.0	5121.0	8748.0	6296.0	5599.0	4416.0	4965.0	8644.0
SP2	21731.0	21457.0	21027.0	20375.0	22301.0	22629.0	22281.0	22487.0	22734.0	22441.0	21192.0	21759.0	22014.0	21438.0	21436.0	22427.0	22453.0	22285.0	21346.0	21625.0	21855.0	22007.0	22592.0	21800.0	21300.0	21571.0	22040.0	22460.0	21627.0	21917.0	22517.0	22488.0	21755.0	22035.0	20404.0	22015.0	20928.0	22785.0	22578.0	17375.0	22124.0	21206.0	20838.0	21988.0	20389.0	19555.0	21705.0	22673.0	19637.0
KISS1R	12663.0	7379.0	9469.0	7650.0	12477.0	11483.0	11530.0	14208.0	7970.0	12596.0	9133.0	10476.0	10144.0	8301.0	8549.0	13316.0	11108.0	13129.0	7920.0	6299.0	7333.0	8801.0	11007.0	9183.0	11764.0	9807.0	6106.0	9831.0	1584.0	2491.0	3475.0	10866.0	5868.0	8661.0	5565.0	13169.0	11837.0	14030.0	8638.0	13583.0	7524.0	11944.0	12335.0	5716.0	12947.0	3969.0	7768.0	9686.0	7535.0
NUP93	20763.0	22142.0	19625.0	19978.0	21789.0	21731.0	20332.0	21065.0	21177.0	21984.0	19945.0	21839.0	20749.0	20967.0	21399.0	21956.0	21861.0	22078.0	20630.0	21592.0	19619.0	22542.0	21098.0	21451.0	22393.0	20927.0	21025.0	21423.0	22032.0	22410.0	22148.0	21226.0	21317.0	21868.0	20802.0	20779.0	21459.0	21257.0	20444.0	21588.0	22637.0	20624.0	18899.0	20783.0	18896.0	18651.0	20780.0	21569.0	19508.0
IL10RB	9969.0	11006.0	11524.0	8780.0	8177.0	11119.0	10138.0	7212.0	10776.0	10411.0	10308.0	10359.0	11933.0	10895.0	10774.0	11086.0	10775.0	10117.0	10473.0	11425.0	9598.0	11155.0	10624.0	11037.0	9664.0	10383.0	10105.0	10768.0	8190.0	8015.0	4506.0	8845.0	7619.0	12996.0	11319.0	8469.0	10386.0	11347.0	10544.0	11059.0	9762.0	11667.0	12667.0	8917.0	6641.0	13520.0	12805.0	4030.0	10490.0
CREB5	15576.0	16129.0	15925.0	17252.0	15061.0	16241.0	16244.0	16717.0	17910.0	16788.0	17943.0	17077.0	18422.0	16922.0	17043.0	16122.0	16878.0	16631.0	17133.0	16518.0	16994.0	17378.0	16066.0	15415.0	15576.0	15259.0	16861.0	17643.0	15986.0	15139.0	16177.0	16057.0	15104.0	14528.0	15282.0	17383.0	14330.0	16042.0	16982.0	15722.0	16366.0	15710.0	16336.0	16540.0	16709.0	16307.0	16057.0	17017.0	16442.0
ATG4D	9473.0	11165.0	7270.0	10843.0	11375.0	13022.0	11057.0	11251.0	11589.0	12143.0	7714.0	11330.0	12047.0	13732.0	11070.0	12298.0	11134.0	10906.0	11969.0	12441.0	10378.0	13175.0	11420.0	11390.0	12822.0	12105.0	11996.0	12481.0	12249.0	12905.0	12119.0	11083.0	11744.0	13517.0	14607.0	10604.0	11361.0	12808.0	10065.0	10269.0	11974.0	11437.0	12627.0	11103.0	9614.0	8559.0	13413.0	10406.0	12127.0
PHOX2A	20105.0	12446.0	18002.0	12517.0	18101.0	16909.0	11336.0	14779.0	12066.0	12628.0	16090.0	3251.0	17979.0	11119.0	1535.0	15492.0	16326.0	13816.0	5279.0	1238.0	2153.0	213.0	16999.0	15272.0	12697.0	1159.0	10400.0	17730.0	18331.0	11592.0	5.0	4405.0	16567.0	13165.0	61.0	13746.0	16107.0	78.0	19329.0	18714.0	42.0	17317.0	20193.0	13445.0	17426.0	19905.0	79.0	7.0	16333.0
PHOX2B	14932.0	16112.0	16882.0	13323.0	16117.0	14464.0	14794.0	14059.0	17246.0	15805.0	16740.0	14770.0	14533.0	15944.0	14408.0	14745.0	15033.0	14247.0	15659.0	15353.0	14660.0	15141.0	15753.0	15794.0	15708.0	14806.0	14920.0	14674.0	15201.0	16731.0	15568.0	17036.0	14326.0	14682.0	14896.0	16224.0	16828.0	13963.0	15615.0	18547.0	15483.0	13416.0	16734.0	15280.0	17909.0	18249.0	13922.0	14288.0	12472.0
TNRC4	16723.0	13564.0	17566.0	17952.0	16487.0	14597.0	14126.0	15042.0	15030.0	15695.0	17048.0	18245.0	15123.0	14766.0	14367.0	15038.0	15731.0	16311.0	19406.0	16129.0	15789.0	13559.0	15913.0	16372.0	13277.0	13883.0	9278.0	16523.0	15099.0	18222.0	18692.0	17461.0	18224.0	17647.0	18167.0	15169.0	14355.0	14654.0	18458.0	15306.0	16420.0	17918.0	10722.0	17438.0	19413.0	17872.0	13951.0	13784.0	15444.0
UPK2	18712.0	21254.0	19281.0	22430.0	21131.0	20160.0	21666.0	20003.0	21298.0	20843.0	20353.0	20195.0	20419.0	20990.0	20894.0	20945.0	20243.0	20452.0	20372.0	21248.0	20104.0	20893.0	20724.0	19781.0	21058.0	19556.0	20685.0	20940.0	20662.0	20305.0	20704.0	21936.0	20464.0	20409.0	21371.0	20582.0	20413.0	20848.0	20387.0	20097.0	21050.0	20488.0	21295.0	19912.0	20690.0	20244.0	20451.0	21440.0	20174.0
GPT2	15751.0	16002.0	14972.0	15541.0	15029.0	15170.0	15320.0	15610.0	15000.0	15025.0	14641.0	14477.0	14706.0	14290.0	15430.0	15860.0	14541.0	14582.0	15498.0	14943.0	14920.0	16521.0	13951.0	13020.0	14035.0	14771.0	16153.0	11404.0	15232.0	14765.0	15681.0	15256.0	14475.0	15345.0	15589.0	15499.0	14000.0	13474.0	13293.0	14840.0	15167.0	14528.0	15324.0	14704.0	10750.0	11806.0	15285.0	14426.0	11821.0
CFD	18747.0	19867.0	21214.0	21034.0	20376.0	20999.0	19649.0	19994.0	19698.0	20521.0	18403.0	18014.0	20742.0	19745.0	19595.0	20958.0	19958.0	20258.0	20473.0	20890.0	18649.0	19614.0	19348.0	19149.0	18820.0	19749.0	20782.0	19281.0	18486.0	19062.0	20811.0	19407.0	20393.0	18896.0	21677.0	20061.0	19432.0	18259.0	20928.0	21482.0	20356.0	20037.0	18926.0	18182.0	20846.0	21308.0	21169.0	18863.0	20235.0
CFB	15862.0	17573.0	13324.0	13951.0	16976.0	21023.0	15350.0	15981.0	15970.0	17043.0	11576.0	15917.0	15060.0	17798.0	22530.0	14928.0	16499.0	16197.0	20124.0	17093.0	16770.0	16353.0	15287.0	17522.0	16496.0	21321.0	19930.0	17989.0	17642.0	15836.0	16008.0	17062.0	15458.0	16149.0	8206.0	15420.0	18710.0	16564.0	16059.0	16634.0	12785.0	15009.0	15180.0	14490.0	17182.0	11531.0	15775.0	15332.0	12012.0
OR5P3	23073.0	20787.0	21536.0	21266.0	20797.0	22955.0	18751.0	16498.0	18497.0	21803.0	18693.0	16845.0	23268.0	18753.0	21261.0	17611.0	22983.0	19448.0	22240.0	22822.0	22934.0	23271.0	16312.0	17386.0	19639.0	21155.0	22261.0	19955.0	18336.0	22468.0	18943.0	20297.0	22065.0	21139.0	18621.0	21332.0	15442.0	20899.0	16983.0	20188.0	20353.0	20793.0	22792.0	20220.0	20412.0	21496.0	20544.0	19266.0	20159.0
LHPP	16705.0	17130.0	16129.0	17151.0	17122.0	17001.0	17999.0	17445.0	17093.0	17705.0	17307.0	18322.0	16740.0	17754.0	17559.0	18019.0	17878.0	17693.0	17239.0	17237.0	17181.0	18203.0	17872.0	16219.0	17519.0	16839.0	18532.0	16261.0	16266.0	16947.0	16971.0	17538.0	15962.0	16546.0	17275.0	17948.0	16244.0	17666.0	16634.0	15566.0	16368.0	17161.0	17756.0	16765.0	17354.0	16570.0	17054.0	18435.0	16879.0
CPM	21000.0	20721.0	19742.0	20615.0	20396.0	19278.0	18856.0	20544.0	19679.0	18938.0	21209.0	19832.0	19432.0	20006.0	20452.0	20514.0	18755.0	20235.0	19671.0	20486.0	18221.0	20775.0	19294.0	19201.0	20942.0	19940.0	21522.0	19424.0	19086.0	20528.0	18489.0	19395.0	18697.0	18672.0	19607.0	20589.0	18759.0	19981.0	19761.0	19668.0	20710.0	19718.0	19006.0	19812.0	19831.0	19612.0	20618.0	19841.0	21054.0
PNN	9460.0	12218.0	15002.0	15622.0	13522.0	1092.0	13642.0	13111.0	13983.0	13007.0	15419.0	14171.0	12968.0	13920.0	14237.0	12850.0	12928.0	12538.0	13222.0	12271.0	12641.0	15102.0	11940.0	13043.0	15114.0	14235.0	12610.0	12194.0	13877.0	10588.0	11678.0	12366.0	13616.0	15001.0	14060.0	12243.0	13302.0	14438.0	14016.0	12896.0	12549.0	11523.0	15330.0	11969.0	16717.0	16392.0	13119.0	13754.0	14977.0
AAAS	14425.0	15478.0	16112.0	16900.0	14397.0	15282.0	14017.0	14863.0	14570.0	15773.0	17713.0	15993.0	14899.0	16677.0	15323.0	15595.0	15777.0	14596.0	17743.0	16576.0	15944.0	17594.0	15017.0	15093.0	14959.0	14713.0	15975.0	15196.0	15418.0	15531.0	14774.0	15161.0	14593.0	16916.0	17549.0	15742.0	16142.0	15592.0	15358.0	14711.0	15999.0	36.0	15740.0	16950.0	16871.0	16947.0	15936.0	17058.0	17292.0
HAMP	23149.0	21563.0	21322.0	21888.0	20054.0	18848.0	22246.0	19417.0	20432.0	16989.0	22043.0	18719.0	21228.0	22864.0	20804.0	20638.0	18608.0	21570.0	18613.0	20464.0	22444.0	10822.0	21013.0	21889.0	20761.0	23277.0	19393.0	17871.0	19756.0	20789.0	20724.0	17441.0	22128.0	20033.0	19202.0	19514.0	23202.0	22676.0	20924.0	22577.0	14189.0	19372.0	22259.0	21027.0	19934.0	20634.0	22078.0	12097.0	17914.0
SIDT1	3494.0	3919.0	2724.0	2741.0	4493.0	6174.0	3920.0	3887.0	3439.0	2532.0	7580.0	4077.0	5510.0	4964.0	3538.0	7644.0	4128.0	4312.0	5755.0	2857.0	3048.0	2720.0	2462.0	4022.0	7472.0	3873.0	3541.0	6215.0	6556.0	5267.0	6106.0	3310.0	4715.0	4633.0	5179.0	7091.0	5924.0	6226.0	3020.0	5504.0	6216.0	8819.0	6455.0	2728.0	7872.0	7093.0	6795.0	5823.0	3520.0
CSK	12195.0	10041.0	5645.0	7093.0	13231.0	12382.0	12775.0	9954.0	8388.0	7983.0	1878.0	11633.0	11430.0	7745.0	11982.0	13217.0	13092.0	12481.0	8933.0	7985.0	8032.0	11629.0	11345.0	9247.0	11618.0	12123.0	10614.0	11770.0	12930.0	13999.0	12112.0	11735.0	12712.0	13472.0	12231.0	12842.0	10327.0	9925.0	11257.0	11978.0	12267.0	12569.0	11334.0	8185.0	6035.0	7377.0	13290.0	8363.0	9973.0
SIX4	8485.0	11081.0	4967.0	7644.0	11633.0	11160.0	10764.0	11637.0	6697.0	11162.0	6541.0	10160.0	11514.0	13752.0	10513.0	11038.0	10565.0	9810.0	7535.0	9572.0	6948.0	11723.0	11506.0	11265.0	10863.0	10341.0	11104.0	12506.0	11602.0	12143.0	10857.0	10864.0	11487.0	10607.0	11718.0	11569.0	11880.0	11492.0	11231.0	11115.0	10921.0	9746.0	11599.0	9864.0	7319.0	6742.0	12994.0	8601.0	10512.0
SIX5	9028.0	14478.0	8885.0	8693.0	10025.0	9393.0	13243.0	9905.0	7562.0	7560.0	6849.0	9441.0	10523.0	11274.0	10880.0	10677.0	11224.0	10001.0	10591.0	11224.0	10856.0	12161.0	11248.0	10834.0	10484.0	11526.0	89.0	9865.0	10900.0	11037.0	9456.0	14.0	9584.0	18887.0	12219.0	12600.0	11109.0	11730.0	9756.0	10339.0	10441.0	11537.0	9435.0	11718.0	17954.0	8327.0	13795.0	10860.0	9478.0
SIX6	125.0	87.0	19427.0	11962.0	17296.0	115.0	17997.0	4230.0	20524.0	17919.0	10398.0	13109.0	16546.0	13155.0	12570.0	14658.0	22376.0	16629.0	12508.0	15177.0	12144.0	13990.0	19394.0	18467.0	21697.0	12547.0	56.0	16284.0	19196.0	17666.0	14821.0	19964.0	17424.0	19078.0	17280.0	17330.0	18863.0	19259.0	12820.0	17622.0	22294.0	19326.0	47.0	22818.0	16721.0	4019.0	13801.0	3838.0	22797.0
SAGE1	18827.0	19141.0	19606.0	17487.0	17620.0	18455.0	19481.0	18640.0	18855.0	20787.0	21514.0	17396.0	18023.0	21615.0	17721.0	19099.0	18299.0	18075.0	18471.0	18706.0	21229.0	20414.0	17196.0	16687.0	19407.0	18369.0	18267.0	17883.0	18134.0	19077.0	18517.0	18269.0	20070.0	16801.0	17533.0	19027.0	20595.0	17583.0	17526.0	17701.0	18068.0	18621.0	21179.0	19221.0	16552.0	17949.0	17915.0	19308.0	18860.0
SIX1	3816.0	5950.0	7284.0	4266.0	7877.0	10565.0	6541.0	6318.0	9047.0	9055.0	11321.0	8824.0	9213.0	5855.0	5190.0	7915.0	8245.0	8908.0	5728.0	7786.0	6100.0	7728.0	8541.0	5819.0	10325.0	4506.0	6379.0	8277.0	5224.0	6429.0	7471.0	7406.0	5756.0	7926.0	7626.0	12288.0	8136.0	6017.0	4369.0	6793.0	7161.0	4153.0	7252.0	7588.0	8990.0	6805.0	4557.0	9051.0	9289.0
SIX2	1001.0	710.0	526.0	232.0	2888.0	6021.0	1833.0	2164.0	11026.0	5528.0	378.0	1557.0	3069.0	1338.0	836.0	890.0	2001.0	13456.0	917.0	1006.0	317.0	730.0	1015.0	592.0	775.0	1125.0	312.0	470.0	742.0	1328.0	775.0	1983.0	1057.0	421.0	1003.0	440.0	1354.0	8676.0	548.0	476.0	484.0	1145.0	1418.0	505.0	503.0	587.0	1033.0	1025.0	832.0
SIX3	11565.0	11506.0	14253.0	6215.0	16481.0	12501.0	9909.0	13297.0	10815.0	11276.0	6953.0	8894.0	8737.0	9198.0	17286.0	12101.0	8996.0	12068.0	8410.0	15023.0	9644.0	10654.0	12450.0	10593.0	11977.0	8669.0	18339.0	9144.0	17558.0	9433.0	11820.0	9618.0	10690.0	6899.0	8183.0	9465.0	8418.0	12123.0	6282.0	13453.0	9492.0	12189.0	1033.0	15914.0	7512.0	6238.0	9812.0	10075.0	8793.0
TGIF2LX	19482.0	19153.0	21947.0	17949.0	18838.0	21679.0	17703.0	21842.0	18169.0	19914.0	18443.0	18004.0	18557.0	20188.0	17931.0	18749.0	18837.0	18892.0	19531.0	21526.0	22340.0	17997.0	16073.0	18725.0	18243.0	20177.0	20413.0	19765.0	19839.0	18121.0	18150.0	19711.0	20159.0	17419.0	18316.0	18864.0	15975.0	18749.0	20141.0	16752.0	17351.0	19492.0	19294.0	22093.0	20545.0	20349.0	18941.0	17867.0	21816.0
NAALAD2	11022.0	479.0	4950.0	349.0	16783.0	303.0	35.0	103.0	44.0	103.0	4341.0	12339.0	14701.0	12492.0	11651.0	17972.0	13055.0	13083.0	11518.0	11873.0	10683.0	12795.0	13381.0	16469.0	9032.0	11017.0	13155.0	10744.0	12516.0	17415.0	11708.0	15059.0	11486.0	13738.0	7486.0	7465.0	6133.0	9185.0	15328.0	9683.0	9116.0	18107.0	1769.0	17839.0	10805.0	10006.0	7377.0	11331.0	11301.0
LRRC41	135.0	19018.0	13231.0	3.0	16485.0	19283.0	18741.0	19179.0	15749.0	6047.0	20855.0	13143.0	15458.0	14389.0	22241.0	14664.0	13851.0	14879.0	13790.0	12712.0	12775.0	15468.0	13162.0	13067.0	15142.0	13203.0	16161.0	14418.0	13812.0	14272.0	13563.0	15383.5	12976.0	19522.0	473.0	15116.0	150.0	589.0	85.0	125.0	127.0	13463.0	1946.0	10438.0	21726.0	12423.0	333.0	22540.0	10182.0
PLCZ1	18431.0	16874.0	16774.0	16916.0	18575.0	20106.0	17154.0	18423.0	17729.0	20126.0	18795.0	20264.0	14981.0	16271.0	22385.0	15086.0	20203.0	14676.0	18917.0	19490.0	17802.0	18062.0	14628.0	13548.0	19040.0	14761.0	15242.0	15331.0	18.0	7148.0	16745.0	19251.0	16034.0	6048.0	16252.0	16067.0	14072.0	15732.0	17091.0	13521.0	16906.0	17633.0	16905.0	18982.0	18771.0	19100.0	15472.0	16801.0	16380.0
KNDC1	7363.0	8645.0	3606.0	6230.0	8512.0	8781.0	5492.0	5852.0	10128.0	8834.0	3179.0	4985.0	6238.0	5938.0	6646.0	6824.0	8569.0	6009.0	5341.0	3663.0	7295.0	6633.0	6308.0	5767.0	8435.0	5986.0	4994.0	6497.0	8281.0	8470.0	7318.0	5316.0	5035.0	6124.0	3812.0	10823.0	5856.0	4730.0	3170.0	7779.0	6525.0	8139.0	7740.0	3823.0	3842.0	4054.0	6721.0	4469.0	4535.0
HMG20A	8489.0	5185.0	6809.0	6551.0	7422.0	7822.0	6213.0	10679.0	3499.0	6604.0	4679.0	7057.0	9898.0	9787.0	7288.0	9045.0	5242.0	8605.0	4360.0	5877.0	6371.0	8127.0	8999.0	7088.0	9383.0	9082.0	7929.0	4710.0	7564.0	3490.0	7222.0	7887.0	7990.0	7070.0	6358.0	7045.0	5566.0	7457.0	8193.0	9690.0	9443.0	7693.0	7107.0	7884.0	10407.0	8985.0	8621.0	9679.0	11266.0
HMG20B	14157.0	10408.0	8254.0	3799.0	11491.0	13179.0	12115.0	12754.0	11425.0	12709.0	4808.0	9850.0	7966.0	3108.0	4125.0	9455.0	10494.0	11581.0	9541.0	5724.0	7739.0	3184.0	9955.0	6206.0	9914.0	14138.0	4493.0	12886.0	12801.0	18502.0	7590.0	7983.0	9692.0	8206.0	5914.0	11021.0	16602.0	12998.0	8294.0	8073.0	13851.0	7091.0	8046.0	9999.0	5837.0	4319.0	5052.0	11146.0	8145.0
C4orf18	15532.0	14635.0	14573.0	17042.0	12381.0	11936.0	15384.0	14602.0	14388.0	14370.0	18215.0	15218.0	15136.0	17086.0	16199.0	13127.0	14605.0	13664.0	15571.0	16095.0	15879.0	16613.0	14480.0	14710.0	15960.0	14298.0	20042.0	15430.0	13105.0	12671.0	13792.0	11906.0	14007.0	11088.0	17176.0	15210.0	14934.0	14055.0	14779.0	13398.0	14796.0	13813.0	15715.0	17938.0	17438.0	17214.0	16097.0	17297.0	16662.0
PHOSPHO1	3602.0	5347.0	3027.0	3658.0	4437.0	5866.0	3792.0	2295.0	5676.0	4662.0	4320.0	3425.0	4645.0	4182.0	3540.0	1962.0	4582.0	4617.0	2859.0	2479.0	4424.0	5122.0	4126.0	4054.0	772.0	4073.0	3828.0	4133.0	4860.0	4334.0	6385.0	3691.0	5211.0	5850.0	5178.0	6684.0	5345.0	3935.0	4735.0	4172.0	4267.0	4145.0	5775.0	4515.0	3465.0	4680.0	3360.0	2686.0	2311.0
C4orf14	1255.0	2929.0	1726.0	1470.0	1601.0	1510.0	1659.0	1148.0	744.0	2135.0	1615.0	801.0	1233.0	723.0	1180.0	553.0	1672.0	1168.0	1393.0	1080.0	1518.0	1004.0	655.0	928.0	299.0	1024.0	1200.0	432.0	1231.0	1260.0	1092.0	1064.0	662.0	909.0	1592.0	532.0	1367.0	808.0	2834.0	1469.0	1381.0	1629.0	1688.0	851.0	2985.0	1484.0	1628.0	324.0	897.0
C4orf16	3123.0	3987.0	6856.0	9895.0	4169.0	2759.0	7439.0	3648.0	5188.0	4273.0	10129.0	4133.0	3860.0	3668.0	3895.0	2609.0	2873.0	4949.0	5273.0	5896.0	5767.0	4195.0	3476.0	5181.0	6227.0	3729.0	4847.0	6490.0	2737.0	2015.0	2337.0	4155.0	3532.0	5051.0	5877.0	9645.0	4586.0	3468.0	4322.0	5100.0	3662.0	1987.0	9566.0	2147.0	9457.0	10775.0	5299.0	2541.0	10681.0
SYNJ2	19704.0	20004.0	20110.0	21792.0	19293.0	17801.0	21545.0	20380.0	20244.0	20244.0	21603.0	19748.0	19593.0	22832.0	18257.0	20278.0	17634.0	19467.0	16361.0	17561.0	20446.0	20041.0	19181.0	19577.0	20679.0	21640.0	19329.0	19660.0	20702.0	20775.0	20357.0	19872.0	18869.0	20768.0	21379.0	20645.0	20236.0	19361.0	19618.0	19719.0	20582.0	19310.0	20761.0	20549.0	20473.0	19595.0	20565.0	20353.0	21174.0
MRO	1437.0	2914.0	13598.0	13580.0	441.0	2160.0	7206.0	621.0	314.0	2634.0	15778.0	6423.0	5562.0	6966.0	5773.0	1128.0	7596.0	5292.0	5581.0	7641.0	4030.0	5572.0	5488.0	6295.0	4007.0	7517.0	9792.0	5640.0	8589.0	6557.0	3639.0	7710.0	2091.0	6103.0	7109.0	6887.0	8126.0	5992.0	5454.0	6697.0	6672.0	6371.0	7410.0	2432.0	11014.0	13727.0	8013.0	4177.0	9156.0
CHFR	23088.0	23260.0	22104.0	22409.0	23268.0	23318.0	23075.0	23284.0	23001.0	23245.0	22473.0	23067.0	22792.0	22971.0	22955.0	23079.0	22902.0	22891.0	22910.0	22888.0	22940.0	23203.0	22840.0	22714.0	23216.0	22673.0	22855.0	23181.0	23263.0	23241.0	23172.0	23133.0	23073.0	22779.0	22999.0	23206.0	22877.0	23043.0	22611.0	22762.0	23177.0	22767.0	22762.0	23315.0	20533.0	18943.0	23116.0	23184.0	21412.0
EFHA1	1878.0	1133.0	703.0	2230.0	3755.0	12631.0	1760.0	1679.0	9242.0	1984.0	1553.0	2731.0	1272.0	2874.0	1939.0	3013.0	844.0	1419.0	1336.0	3790.0	3324.0	1518.0	1502.0	6088.0	8234.0	792.0	2123.0	5830.0	2863.0	2809.0	2901.0	1012.0	1892.0	2079.0	1749.0	7622.0	2425.0	1723.0	1995.0	1046.0	1840.0	2457.0	2011.0	2248.0	1158.0	477.0	2044.0	1975.0	1187.0
RTBDN	14221.0	15245.0	11456.0	12801.0	14589.0	15168.0	14828.0	14468.0	15402.0	15121.0	14310.0	15905.0	13635.0	11794.0	14827.0	15796.0	14691.0	14861.0	15861.0	13821.0	12755.0	10562.0	16041.0	14774.0	9865.0	13507.0	15030.0	15810.0	16734.0	14055.0	14067.0	15625.0	16447.0	14494.0	14767.0	10846.0	13677.0	15332.0	13899.0	15284.0	13477.0	14711.0	12279.0	13719.0	14447.0	13725.0	12451.0	16343.0	11224.0
SYPL1	1237.0	3555.0	4562.0	4210.0	1365.0	758.0	130.0	551.0	1352.0	489.0	1163.0	983.0	495.0	795.0	975.0	442.0	923.0	777.0	922.0	468.0	2307.0	967.0	523.0	1050.0	589.0	885.0	772.0	379.0	431.0	424.0	1328.0	1407.0	380.0	1089.0	1862.0	351.0	1155.0	876.0	857.0	499.0	829.0	990.0	1115.0	803.0	3023.0	4913.0	1022.0	3508.0	698.0
RFPL1	20430.0	21108.0	20751.0	18337.0	20955.0	20762.0	21439.0	18993.0	20425.0	20979.0	20035.0	20298.0	20451.0	20836.0	21338.0	18776.0	20957.0	18941.0	19797.0	19670.0	20144.0	20037.0	19947.0	20240.0	21081.0	20172.0	19563.0	19383.0	20125.0	21200.0	20050.0	21478.0	21595.0	18966.0	21093.0	20412.0	21836.0	20855.0	18869.0	19686.0	18044.0	20639.0	20829.0	19863.0	18997.0	19204.0	18820.0	18785.0	20152.0
INGX	18164.0	16282.0	17238.0	18732.0	17885.0	15162.0	14682.0	16648.0	14263.0	16216.0	17292.0	17616.0	18234.0	17108.0	16063.0	16220.0	15905.0	16498.0	14169.0	16579.0	17081.0	15947.0	16384.0	19440.0	18801.0	16424.0	23288.0	15693.0	15510.0	18439.0	15976.0	18522.0	20568.0	16365.0	12179.0	17725.0	18500.0	16831.0	19549.0	17710.0	15793.0	19267.0	15162.0	16329.0	14904.0	16807.0	13930.0	18169.0	18076.0
RFX4	14960.0	11976.0	15524.0	13303.0	16453.0	12481.0	7672.0	15037.0	11756.0	17061.0	18408.0	14665.0	13684.0	17509.0	14489.0	14651.0	18840.0	13801.0	14349.0	14846.0	14667.0	14598.0	13966.0	13991.0	17970.0	16710.0	15272.0	13555.0	3353.0	17897.0	16533.0	17208.0	15841.0	10055.0	19298.0	14347.0	16034.0	15223.0	14276.0	14533.0	14442.0	18551.0	16523.0	16887.0	16591.0	18351.0	14147.0	13165.0	11327.0
RFX5	14826.0	10356.0	16392.0	16983.0	1580.0	181.0	10632.0	109.0	4841.0	8837.0	16443.0	8576.0	10132.0	10136.0	14159.0	11614.0	10852.0	9379.0	14120.0	13716.0	12768.0	10092.0	8846.0	12265.0	3119.0	13679.0	13865.0	15015.0	8629.0	7558.0	9211.0	11127.0	7468.0	11068.0	10907.0	4923.0	12399.0	10238.0	11149.0	11720.0	10391.0	12453.0	12766.0	9130.0	14676.0	16111.0	14495.0	13363.0	14564.0
APP	3132.0	4372.0	8846.0	6616.0	6288.0	6723.0	5830.0	6426.0	9028.0	6831.0	6660.0	5424.0	5158.0	8120.0	6454.0	11957.0	5750.0	5347.0	4505.0	6904.0	5388.0	5365.0	5844.0	7143.0	7951.0	4715.0	5166.0	2073.0	7040.0	4848.0	6820.0	7254.0	4149.0	6120.0	7329.0	2533.0	4258.0	5429.0	4508.0	4370.0	5467.0	6568.0	4142.0	5800.0	4203.0	3109.0	4593.0	7469.0	3481.0
NRXN2	10944.0	11608.0	10700.0	9991.0	12112.0	9207.0	12800.0	10527.0	10959.0	9319.0	9581.0	11584.0	11031.0	9703.0	10238.0	8072.0	11934.0	11441.0	10911.0	11332.0	10485.0	11743.0	13174.0	9777.0	13318.0	11587.0	10054.0	12106.0	12964.0	11024.0	11807.0	13426.0	11622.0	8119.0	8793.0	13712.0	9413.0	11585.0	13789.0	11732.0	12308.0	10395.0	11957.0	12082.0	7629.0	7787.0	14335.0	11527.0	13547.0
RFX2	12433.0	7174.0	3921.0	4732.0	7900.0	8780.0	7290.0	7239.0	5466.0	5411.0	4465.0	7504.0	6033.0	7429.0	11049.0	6018.0	9473.0	5361.0	5342.0	7946.0	5062.0	10228.0	7674.0	7360.0	9194.0	6121.0	7974.0	12367.0	9273.0	8196.0	7550.0	7547.0	8046.0	6100.0	9058.0	7712.0	6636.0	7228.0	8154.0	8850.0	5778.0	5487.0	7221.0	2652.0	4939.0	4426.0	8405.0	7102.0	8981.0
RFX3	8027.0	11159.0	15511.0	15648.0	10127.0	13710.0	11635.0	10283.0	11847.0	14095.0	16228.0	13398.0	12249.0	13598.0	13363.0	11973.0	12354.0	11862.0	16139.0	13757.0	15650.0	14517.0	12378.0	11947.0	13543.0	13135.0	13921.0	10336.0	11469.0	12548.0	12092.0	12411.0	11925.0	15082.0	15787.0	10304.0	13428.0	12667.0	13376.0	11730.0	14266.0	7754.0	15701.0	14585.0	16451.0	17433.0	12168.0	13321.0	13214.0
APC	13405.0	18090.0	12320.0	14644.0	411.0	5949.0	6476.0	8493.0	3119.0	1478.0	17522.0	7039.0	12725.0	9431.0	11266.0	10978.0	8142.0	7930.0	18329.0	8373.0	10557.0	12078.0	8385.0	18009.0	17377.0	9855.0	17699.0	13459.0	18025.0	11269.0	5805.0	13779.0	4628.0	15352.0	367.0	12834.0	10382.0	3576.0	17190.0	11640.0	19120.0	6980.0	15727.0	4717.0	16332.0	8074.0	253.0	11441.0	14224.0
ABCE1	1970.0	10012.0	10933.0	13287.0	7064.0	4192.0	7781.0	6941.0	9764.0	9209.0	14303.0	8608.0	7639.0	11566.0	7905.0	4370.0	6693.0	8834.0	12204.0	9754.0	10516.0	6961.0	6809.0	9233.0	6635.0	10163.0	9149.0	7018.0	10160.0	8503.0	7160.0	7891.0	7629.0	11019.0	9214.0	12284.0	6407.0	6784.0	10866.0	6378.0	7094.0	9884.0	9545.0	11900.0	12785.0	12967.0	10775.0	12291.0	14541.0
UQCRC2	9296.0	5798.0	13554.0	15708.0	279.0	164.0	11918.0	6033.0	7425.0	9911.0	14923.0	7985.0	8596.0	9880.0	7601.0	7774.0	7965.0	7940.0	11699.0	9710.0	14808.0	6453.0	6517.0	9503.0	12003.0	7629.0	9553.0	8955.0	7942.0	5324.0	7011.0	9993.0	7066.0	8354.0	10439.0	11183.0	8834.0	9903.0	10049.0	8790.0	9726.0	8361.0	7913.0	9334.0	14823.0	16526.0	9165.0	10657.0	14466.0
XPNPEP1	14493.0	15287.0	10613.0	10835.0	14696.0	14804.0	15986.0	15710.0	14241.0	15196.0	12108.0	15082.0	15305.0	13502.0	16192.0	13555.0	15089.0	14509.0	12838.0	14058.0	14622.0	14051.0	15261.0	16502.0	14798.0	15781.0	15010.0	14865.0	14733.0	16218.0	14321.0	14454.0	14339.0	15020.0	15871.0	13887.0	15412.0	15778.0	12638.0	15854.0	15964.0	15165.0	14808.0	15069.0	14907.0	8835.0	16168.0	14480.0	12189.0
UQCRC1	5189.0	9209.0	13614.0	15055.0	4804.0	5087.0	11102.0	8745.0	8264.0	12397.0	16424.0	4934.0	7580.0	6941.0	10222.0	10193.0	8983.0	11087.0	12533.0	8548.0	6420.0	9022.0	9329.0	8864.0	1702.0	15812.0	8271.0	3943.0	8003.0	8590.0	7183.0	7242.0	7691.0	11558.0	7503.0	3811.0	10854.0	12011.0	6642.0	8780.0	10210.0	7028.0	4858.0	7344.0	14345.0	9235.0	6892.0	13077.0	10655.0
RUNDC2A	2505.0	4834.0	255.0	2090.0	4909.0	6285.0	1896.0	3049.0	1806.0	2583.0	801.0	3042.0	2091.0	3418.0	4566.0	6245.0	3276.0	2621.0	2291.0	2777.0	1715.0	3403.0	3134.0	3034.0	6684.0	5230.0	4158.0	6139.0	5647.0	5445.0	3484.0	3099.0	4241.0	3072.0	5465.0	5559.0	2974.0	2683.0	1856.0	4103.0	4635.0	3207.0	4028.0	1145.0	219.0	1454.0	4384.0	4924.0	2828.0
GGCX	3164.0	3721.0	1118.0	1500.0	4250.0	4397.0	2332.0	6041.0	1932.0	2630.0	2067.0	2912.0	1830.0	3621.0	1683.0	3130.0	2802.0	1377.0	1003.0	1699.0	3916.0	2685.0	2389.0	1829.0	1905.0	1812.0	2366.0	3299.0	2627.0	5485.0	2255.0	2323.0	2589.0	2312.0	2276.0	2001.0	3031.0	2117.0	1806.0	2631.0	1778.0	2085.0	4057.0	513.0	2384.0	2061.0	1839.0	3705.0	1643.0
ADNP	10233.0	7212.0	10074.0	10836.0	8080.0	8281.5	7136.0	8421.0	4896.0	6700.0	8786.0	9432.0	8440.0	10286.0	7451.0	10678.0	8508.0	8787.0	9343.0	10034.0	12266.0	8129.0	9322.0	8548.0	6576.0	7268.0	8511.0	6325.0	7380.0	9900.0	6276.0	8282.0	8252.0	11001.0	9817.0	10567.0	7737.0	8893.0	8882.0	9279.0	9598.0	6306.0	10024.0	10845.0	10647.0	11527.0	11537.0	10140.0	13933.0
KHDRBS1	20690.0	20340.0	21388.0	21435.0	20845.0	20187.0	20031.0	21295.0	20238.0	19894.0	20769.0	22441.0	21658.0	20440.0	21638.0	21107.0	20051.0	22813.0	19587.0	19696.0	19928.0	19047.0	22477.0	22586.0	19732.0	21547.0	20907.0	21211.0	18282.0	19097.0	20153.0	20695.0	21222.0	21290.0	21367.0	20931.0	19059.0	19064.0	19751.0	21171.0	21749.0	21595.0	19003.0	20747.0	18184.0	21055.0	20900.0	18601.0	19753.0
KHDRBS3	741.0	379.0	2088.0	445.0	1497.0	945.0	1390.0	647.0	1099.0	1582.0	1505.0	934.0	405.0	1059.0	607.0	3563.0	557.0	481.0	840.0	623.0	668.0	970.0	932.0	591.0	1018.0	549.0	1134.0	3364.0	1125.0	1168.0	1202.0	755.0	476.0	664.0	1796.0	3425.0	1209.0	703.0	717.0	411.0	466.0	716.0	1190.0	2141.0	2164.0	821.0	592.0	703.0	65.0
KHDRBS2	11776.0	16017.0	19064.0	19185.0	13456.0	11591.0	18148.0	14242.0	14740.0	11939.0	18916.0	13996.0	17280.0	14016.0	13399.0	18292.0	14703.0	15038.0	12119.0	18116.0	18909.0	14719.0	16875.0	18795.0	19073.0	21585.0	18300.0	11576.0	15526.0	16425.0	19082.0	15618.0	17937.0	16644.0	16418.0	17333.0	17838.0	14382.0	14295.0	14551.0	20981.0	17165.0	9869.0	11613.0	20802.0	7616.0	18391.0	11893.0	10740.0
FLJ45717	16471.0	18607.0	19645.0	17361.0	17536.0	20479.0	17618.0	18405.0	17780.0	18500.0	16764.0	17645.0	17560.0	17914.0	19825.0	19851.0	19656.0	21948.0	21664.0	18305.0	19337.0	18706.0	17338.0	18084.0	17220.0	19884.0	18956.0	20160.0	17518.0	15895.0	17432.0	17618.0	17397.0	18928.0	16830.0	16392.0	17619.0	19047.0	16312.0	21015.0	18630.0	17001.0	18510.0	18572.0	18359.0	19316.0	17683.0	21109.0	15938.0
STAC3	20921.0	21655.0	21275.0	22414.0	21797.0	21637.0	21560.0	21574.0	21075.0	22132.0	21848.0	19122.0	21830.0	20923.0	21784.0	21863.0	22141.0	21988.0	19833.0	22402.0	21450.0	21498.0	21782.0	21728.0	21349.0	21303.0	18025.0	21908.0	21644.0	20708.0	21303.0	21983.0	21651.0	21106.0	20985.0	22493.0	20527.0	21811.0	20990.0	20808.0	21341.0	21633.0	20362.0	19756.0	21137.0	21370.0	21537.0	21318.0	21710.0
LHCGR	10123.0	7724.0	12495.0	19246.0	13487.0	10860.0	10662.0	5532.0	4344.0	8977.0	9177.0	8612.0	10040.0	9033.0	10907.0	3791.0	11331.0	9613.0	10318.0	12081.0	10940.0	7478.0	11056.0	11512.0	5576.0	8408.0	12666.0	11906.0	12297.0	11437.0	11570.0	10227.0	12901.0	10517.0	6432.0	2784.0	4035.0	8928.0	6388.0	10433.0	4122.0	10510.0	9587.0	15414.0	7607.0	11742.0	3939.0	9881.0	8421.0
GPR78	8235.0	7372.0	3411.0	8355.0	9712.0	11299.0	13034.0	10853.0	14636.0	14807.0	7991.0	13929.0	14402.0	10167.0	11830.0	13294.0	15049.0	15504.0	10339.0	11443.0	10999.0	11055.0	14425.0	11610.0	12542.0	10065.0	12204.0	10017.0	12815.0	12352.0	11147.0	15182.0	12159.0	12227.0	253.0	9503.0	62.0	14799.0	17416.0	3288.0	9801.0	11766.0	1096.0	11352.0	7337.0	9832.0	196.0	10738.0	8786.0
VPS37B	22082.0	19715.0	18876.0	21764.0	16853.0	22606.0	19556.0	19249.0	16613.0	19710.0	21703.0	16724.0	22348.0	18530.0	17407.0	17814.0	17754.0	18552.0	18410.0	16022.0	15277.0	13121.0	18106.0	22068.0	17580.0	17855.0	17136.0	20983.0	18763.0	19930.0	19492.0	19836.0	19735.0	18763.0	16431.0	17294.0	19156.0	17019.0	20587.0	19584.0	15098.0	17255.0	20266.0	19375.0	18245.0	18934.0	19843.0	11963.0	19325.0
C11orf2	9878.0	10059.0	8184.0	4231.0	10095.0	9916.0	9672.0	10471.0	7315.0	7967.0	11669.0	6341.0	10036.0	7535.0	8747.0	7102.0	6861.0	8076.0	8040.0	9456.0	5976.0	9814.0	8908.0	7260.0	8908.0	8131.0	12580.0	1862.0	10116.0	9019.0	8103.0	7932.0	7493.0	7831.0	10011.0	6191.0	8518.0	7715.0	11221.0	7791.0	7022.0	8263.0	10685.0	9544.0	7017.0	8066.0	10769.0	9711.0	8776.0
C11orf1	7203.0	3798.0	9610.0	7324.0	7813.0	6081.0	5625.0	6818.0	5496.0	6880.0	9678.0	5971.0	4693.0	2438.0	2665.0	6560.0	2325.0	3578.0	8182.0	10152.0	8318.0	3290.0	5746.0	2380.0	4383.0	1742.0	5394.0	4967.0	5461.0	5252.0	5364.0	5327.0	6843.0	5196.0	6395.0	6769.0	5897.0	4622.0	4202.0	4221.0	6311.0	1685.0	8123.0	7451.0	9553.0	9624.0	2988.0	4549.0	6323.0
DPYSL5	13072.0	14376.0	10390.0	12062.0	13869.0	14123.0	14079.0	15674.0	14011.0	14507.0	9069.0	11838.0	16494.0	15893.0	10955.0	13288.0	12768.0	14176.0	8711.0	12165.0	9477.0	12892.0	12333.0	15492.0	11677.0	11724.0	11017.0	9747.0	10886.0	11090.0	11594.0	14244.0	15713.0	13510.0	15959.0	11783.0	8373.0	2674.0	5630.0	6117.0	13451.0	15080.0	112.0	14245.0	5346.0	1497.0	4969.0	7953.0	7086.0
DPYSL2	2071.0	2818.0	3267.0	716.0	2280.0	3223.0	3452.0	1275.0	747.0	2305.0	4280.0	2360.0	4267.0	2662.0	3058.0	2169.0	2503.0	2322.0	2680.0	3953.0	5327.0	2573.0	2697.0	2307.0	1282.0	3042.0	3478.0	3461.0	2133.0	2699.0	2270.0	3910.0	1737.0	4628.0	4898.0	1128.0	3430.0	2828.0	3564.0	2797.0	5320.0	2112.0	4876.0	2208.0	6055.0	2857.0	3501.0	6889.0	5416.0
DPYSL3	10959.0	10688.0	7582.0	8797.0	9612.0	12416.0	11324.0	12311.0	7514.0	11486.0	6990.0	8788.0	9943.0	12059.0	11450.0	8014.0	10095.0	7874.0	8353.0	8532.0	10398.0	12711.0	10288.0	11580.0	11711.0	9463.0	9637.0	12737.0	10502.0	9979.0	10493.0	8119.0	10608.0	10236.0	11753.0	11306.0	9757.0	10547.0	7935.0	9902.0	11074.0	11001.0	11895.0	8381.0	7686.0	8666.0	11247.0	8103.0	6062.0
PTPRCAP	21092.0	21913.0	22631.0	22540.0	20547.0	20339.0	21692.0	21124.0	21242.0	20643.0	23107.0	20441.0	20578.0	21892.0	20995.0	21789.0	20698.0	19954.0	22294.0	21894.0	21979.0	22428.0	19566.0	21218.0	21718.0	22450.0	22231.0	21464.0	22149.0	21799.0	21652.0	20761.0	20850.0	22171.0	21689.0	21862.0	20840.0	21103.0	21501.0	21209.0	22474.0	20323.0	21948.0	22473.0	22847.0	21497.0	21639.0	22313.0	21604.0
C11orf9	21767.0	21928.0	20647.0	21418.0	21759.0	18247.0	18086.0	21729.0	18405.0	20614.0	19830.0	23306.0	23289.0	17421.0	19296.0	21148.0	16996.0	23157.0	19550.0	23123.0	18164.0	17238.0	22037.0	22980.0	21515.0	22279.0	18564.0	22859.0	18893.0	19209.0	21707.0	16900.0	23330.0	20642.0	20713.0	22268.0	21605.0	22247.0	22238.0	21199.0	21935.0	22604.0	21810.0	18493.0	21713.0	20693.0	18038.0	23102.0	22677.0
IGFBP2	10100.0	10060.0	9905.0	12369.0	13101.0	13730.0	9130.0	11658.0	10285.0	12176.0	8320.0	8624.0	9567.0	6913.0	9744.0	5890.0	9099.0	11159.0	7055.0	7837.0	5393.0	8576.0	10586.0	7996.0	4165.0	6836.0	1772.0	11473.0	7201.0	5130.0	6556.0	9349.0	7758.0	604.0	1056.0	2156.0	326.0	1296.0	17570.0	10686.0	513.0	12477.0	9137.0	4202.0	3831.0	7260.0	652.0	7148.0	7309.0
IGFBP3	14496.0	14051.0	17191.0	15352.0	18771.0	18206.0	14622.0	12795.0	13067.0	11336.0	14675.0	9428.0	19820.0	14971.0	10952.0	13141.0	13223.0	15756.0	14513.0	16131.0	17041.0	8957.0	11752.0	18468.0	11294.0	11513.0	15953.0	13331.0	17986.0	9952.0	11494.0	13495.0	15684.0	13233.0	16090.0	11303.0	15094.0	14095.0	16994.0	17919.0	17269.0	12061.0	11798.0	16428.0	16398.0	16684.0	15110.0	15267.0	13575.0
IGFBP1	15780.0	11217.0	7226.0	9716.0	15188.0	12577.0	14220.0	13816.0	14337.0	13942.0	10161.0	11553.0	13781.0	6587.0	9928.0	13929.0	12647.0	13839.0	6505.0	9135.0	5108.0	4313.0	13695.0	15524.0	13794.0	4101.0	11135.0	12834.0	10808.0	10483.0	8758.0	12600.0	15858.0	10107.0	13453.0	13707.0	10667.0	12710.0	10805.0	13199.0	10163.0	13671.0	7368.0	10916.0	6046.0	4005.0	11473.0	4411.0	8620.0
BOP1	3303.0	1579.0	14628.0	14035.0	1575.0	127.0	7638.0	7488.0	5996.0	4272.0	17388.0	6095.0	5054.0	8115.0	7899.0	1743.0	7032.0	6183.0	11904.0	4239.0	8719.0	5282.0	5127.0	9766.0	8283.0	11672.0	8959.0	9708.0	3583.0	4667.0	5313.0	8578.0	9247.0	9018.0	7515.0	5107.0	5645.0	8078.0	11671.0	4311.0	4807.0	5192.0	15316.0	10707.0	15430.0	8819.0	7429.0	5580.0	13472.0
IGFBP7	12145.0	11697.0	6286.0	10131.0	16594.0	13811.0	12589.0	12738.0	13838.0	12668.0	11733.0	11275.0	12898.0	11472.0	11689.0	15364.0	12832.0	14627.0	12233.0	10730.0	11612.0	12626.0	12982.0	11841.0	12725.0	12287.0	13442.0	10745.0	12848.0	9689.0	14025.0	16067.0	13553.0	11981.0	10780.0	11653.0	11970.0	9500.0	15340.0	16710.0	15194.0	14932.0	8747.0	9102.0	6191.0	16954.0	9020.0	11134.0	2806.0
IGFBP4	6459.0	8901.0	5777.0	7289.0	9742.0	4438.0	8490.0	10386.0	8177.0	9257.0	8827.0	7742.0	6959.0	7927.0	6912.0	5596.0	7506.0	6746.0	6514.0	4845.0	11314.0	7321.0	8390.0	7569.0	7520.0	6023.0	6131.0	9718.0	6144.0	8673.0	9805.0	6796.0	7053.0	5488.0	7702.0	6757.0	6036.0	6810.0	5839.0	5844.0	7504.0	3413.0	7796.0	9585.0	4568.0	6482.0	6397.0	8952.0	7432.0
IGFBP5	8419.0	10492.0	9832.0	12391.0	11790.0	13549.0	9169.0	11144.0	12054.0	13115.0	12169.0	12614.0	11338.0	8084.0	10800.0	12620.0	8003.0	14131.0	12159.0	9527.0	7032.0	7468.0	11738.0	8371.0	8518.0	7901.0	8911.0	9269.0	8049.0	7247.0	7396.0	11077.0	10100.0	9112.0	8655.0	10063.0	7550.0	11108.0	8231.0	8097.0	5241.0	7389.0	8091.0	7961.0	9527.0	11399.0	4544.0	13972.0	10656.0
PPM2C	10518.0	6286.0	5750.0	6475.0	9981.0	2120.0	8776.0	8117.0	3226.0	3750.0	12534.0	5300.0	3335.0	1568.0	3705.0	10140.0	5630.0	7427.0	4005.0	6019.0	6381.0	2198.0	7561.0	6285.0	6532.0	3656.0	5289.0	10657.0	4660.0	6510.0	5456.0	4360.0	8164.0	6845.0	4941.0	3393.0	7668.0	3227.0	3783.0	8357.0	2149.0	7247.0	6194.0	1579.0	8346.0	7464.0	7680.0	7115.0	11148.0
P2RX4	23229.0	21154.0	22838.0	23143.0	23234.0	23148.0	23285.0	23263.0	23264.0	23192.0	23143.0	23221.0	23041.0	22990.0	23211.0	23180.0	22431.0	23088.0	20744.0	22533.0	22740.0	22060.0	23015.0	23064.0	22982.0	23000.0	22849.0	23106.0	22701.0	23137.0	23285.0	23175.0	23224.0	22521.0	23328.0	22779.0	23308.0	23344.0	23328.0	23334.0	18677.0	23332.0	23178.0	23162.0	22607.0	22399.0	23335.0	23148.0	22592.0
CYP2R1	13758.0	13021.0	12345.0	12185.0	2916.0	6109.0	12125.0	8946.0	8905.0	9353.0	16133.0	13095.0	11380.0	10975.0	11906.0	7881.0	11774.0	10194.0	11822.0	13321.0	14748.0	12089.0	10614.0	11044.0	10712.0	11501.0	12548.0	9256.0	10589.0	10621.0	12307.0	12213.0	11812.0	12634.0	12078.0	9807.0	11044.0	12062.0	11893.0	11667.0	11979.0	5561.0	13032.0	14806.0	13940.0	14219.0	11834.0	11494.0	13543.0
CKLF	7850.0	10627.0	9077.0	8018.0	7185.0	10478.0	8342.0	8818.0	7137.0	9160.0	5946.0	6719.0	7179.0	9171.0	8703.0	7992.0	8519.0	6985.0	7507.0	7567.0	7066.0	9657.0	8789.0	10080.0	10779.0	8350.0	9364.0	10296.0	10483.0	10396.0	8563.0	6833.0	9502.0	9810.0	10888.0	10570.0	8069.0	9991.0	9113.0	8502.0	8354.0	10577.0	8118.0	7914.0	6174.0	5997.0	9641.0	8544.0	6392.0
C15orf27	13249.0	8584.0	15650.0	16170.0	6680.0	3961.0	12476.0	14058.0	10108.0	11558.0	15391.0	13030.0	13600.0	12926.0	11384.0	5128.0	13276.0	11453.0	12729.0	12669.0	14480.0	11075.0	11843.0	12211.0	12207.0	12451.0	13404.0	10095.0	11379.0	9199.0	9804.0	12780.0	10784.0	13530.0	11253.0	9704.0	12366.0	13518.0	16466.0	10493.0	12773.0	11615.0	15503.0	13840.0	16903.0	16959.0	12128.0	16696.0	14982.0
GJA3	22849.0	21219.0	19250.0	19171.0	23272.0	22737.0	22322.0	22640.0	22625.0	21544.0	16955.0	21526.0	22623.0	21195.0	23068.0	21860.0	21825.0	22360.0	20003.0	21615.0	23200.0	20468.0	22895.0	22298.0	22336.0	22846.0	21628.0	21715.0	21468.0	22597.0	21790.0	19934.0	22557.0	20390.0	22001.0	21980.0	18543.0	21765.0	19845.0	22418.0	20519.0	22430.0	21270.0	20869.0	19448.0	19618.0	21603.0	21180.0	22947.0
GJA4	18507.0	17104.0	19462.0	18668.0	21583.0	19260.0	18317.0	20302.0	18628.0	18597.0	18851.0	18034.0	17015.0	15659.0	19124.0	18643.0	18946.0	20020.0	18678.0	18172.0	18609.0	16063.0	22778.0	17037.0	18693.0	18915.0	17066.0	18968.0	18616.0	16478.0	17371.0	19532.0	18398.0	17143.0	18791.0	17642.0	15906.0	19645.0	16095.0	20343.0	17175.0	17757.0	18446.0	18648.0	18104.0	17821.0	17466.0	20703.0	16657.0
GJA5	19311.0	17560.0	17766.0	19051.0	19088.0	18935.0	18168.0	19276.0	19083.0	18427.0	19932.0	20055.0	18530.0	18685.0	19820.0	18261.0	18428.0	18532.0	19411.0	17704.0	19091.0	20859.0	19058.0	18587.0	19232.0	16093.0	18851.0	19231.0	18247.0	19000.0	17400.0	17849.0	18966.0	19560.0	19658.0	18495.0	18269.0	19053.0	19646.0	15909.0	18883.0	18909.0	19355.0	18340.0	20007.0	17738.0	17882.0	19339.0	18243.0
CYP8B1	15832.0	16661.0	17642.0	17878.0	16716.0	16941.0	17216.0	17494.0	16822.0	18945.0	16873.0	16740.0	13585.0	7171.0	19230.0	18941.0	17883.0	18086.0	18425.0	18246.0	17449.0	2097.0	17595.0	18168.0	16884.0	20225.0	16820.0	16866.0	15108.0	17704.0	15142.0	18645.0	15304.0	16845.0	16849.0	15388.0	16419.0	16676.0	16576.0	17657.0	15689.0	19687.0	16799.0	15504.0	14396.0	16428.0	16898.0	15174.0	16543.0
C15orf29	13874.0	12857.0	13323.0	14487.0	12234.0	14096.0	14773.0	12102.0	11764.0	13675.0	15164.0	13259.0	12081.0	13848.0	14763.0	12864.0	13284.0	12511.0	11993.0	13360.0	12760.0	13566.0	11957.0	12085.0	13351.0	13357.0	12917.0	12925.0	11510.0	12922.0	12380.0	12122.0	13570.0	13864.0	13689.0	12624.0	12943.0	12662.0	14527.0	13732.0	13084.0	12692.0	13043.0	13279.0	14536.0	13304.0	13562.0	13431.0	12773.0
STMN1	15445.0	16561.0	15686.0	14829.0	15523.0	16379.0	16063.0	15966.0	15677.0	17626.0	15169.0	16881.0	16033.0	15255.0	15834.0	16750.0	16835.0	16659.0	17276.0	16800.0	15549.0	15621.0	15784.0	16044.0	15831.0	14310.0	14639.0	16002.0	15580.0	15647.0	15400.0	16109.0	15475.0	16186.0	16395.0	15913.0	14218.0	16537.0	15744.0	15252.0	15601.0	15728.0	15305.0	14539.0	14148.0	16574.0	15101.0	16879.0	16340.0
AK7	5398.0	6782.0	6998.0	6810.0	5963.0	8244.0	5087.0	6024.0	8142.0	7971.0	10178.0	9442.0	6883.0	9735.0	8817.0	2098.0	7870.0	7834.0	9798.0	8072.0	7045.0	9883.0	9074.0	8352.0	8022.0	9286.0	8955.0	11397.0	6978.0	9020.0	8229.0	7761.5	6319.0	9864.0	10165.0	10641.0	9126.0	9015.0	7584.0	7581.0	8302.0	8700.0	9453.0	8199.0	12564.0	9107.0	9991.0	11777.0	12946.0
ZNF114	6857.0	6400.0	12375.0	9587.0	9464.0	6064.0	10881.0	8774.0	8436.0	6013.0	7226.0	12101.0	10988.0	12129.0	9862.0	11560.0	8762.0	9672.0	12773.0	11660.0	10966.0	9006.0	10032.0	11387.0	11104.0	9863.0	10848.0	9133.0	8882.0	10309.0	12077.0	10404.0	10215.0	12172.0	13085.0	13401.0	10538.0	11972.0	11336.0	8822.0	12039.0	10706.0	12619.0	9406.0	13626.0	13582.0	12236.0	13636.0	10778.0
SEZ6L	6338.0	2967.0	4702.0	4013.0	14776.0	5617.0	9539.0	8279.0	11351.0	7154.0	3303.0	5994.0	5452.0	5324.0	4464.0	3890.0	6525.0	4787.0	1982.0	11038.0	5048.5	10111.0	7025.0	5901.0	6060.0	9870.0	1582.0	7483.0	6147.0	8227.0	10895.0	12522.0	7440.0	1974.0	6136.0	5561.0	3707.0	6874.0	2585.0	2563.0	4158.0	5817.0	529.0	5102.0	5943.0	6152.0	2980.0	6880.0	4141.0
TMC4	14688.0	15793.0	15058.0	16576.0	14542.0	15495.0	15713.0	15389.0	15149.0	16529.0	11574.0	16386.0	15751.0	16971.0	15312.0	15369.0	15835.0	15251.0	16182.0	15351.0	16125.0	17467.0	15934.0	15462.0	16318.0	15532.0	15867.0	15616.0	15697.0	16348.0	15791.0	15622.0	15207.0	16648.0	17499.0	15689.0	15573.0	16234.0	15036.0	15067.0	15928.0	15630.0	16075.0	15969.0	15440.0	15137.0	16258.0	15622.0	14583.0
ITGA8	15291.0	15811.0	17951.0	17587.0	15913.0	15983.0	15067.0	16894.0	19870.0	15946.0	17618.0	15272.0	18114.0	18268.0	13690.0	17213.0	14767.0	17274.0	14837.0	15968.0	13456.0	17646.0	17258.0	16860.0	17788.0	16966.0	8973.0	16050.0	19658.0	19277.0	18687.0	18847.0	17216.0	18556.0	13942.0	17164.0	19697.0	16534.0	17837.0	18185.0	19261.0	17512.0	17330.0	18311.0	18346.0	13126.0	15364.0	14891.0	12818.0
TMC6	19284.0	20456.0	21219.0	21235.0	19799.0	19883.0	20183.0	20482.0	20161.0	19820.0	20797.0	20155.0	19623.0	20545.0	19424.0	20335.0	19993.0	19890.0	19820.0	20230.0	19277.0	18937.0	19471.0	19670.0	19881.0	19599.0	18087.0	20087.0	20483.0	19509.0	20723.0	19457.0	19787.0	19866.0	20243.0	19432.0	19547.0	19965.0	19226.0	19506.0	20307.0	19062.0	18786.0	20181.0	20398.0	19483.0	20133.0	21405.0	20974.0
TMC7	13029.0	8497.0	9486.0	3762.0	12870.0	10954.0	12568.0	12060.0	13016.0	11116.0	5593.0	11774.0	12245.0	7481.0	13946.0	4435.0	12664.0	13667.0	7746.0	9753.0	9278.5	7723.0	13932.0	14581.0	5359.0	10959.0	9879.0	13324.0	5359.0	10507.0	8789.0	13026.0	11109.0	6985.0	7475.0	5577.0	10363.0	15441.0	5757.0	6659.0	2834.0	13429.0	11624.0	13304.0	14426.0	7455.0	15131.0	7837.0	11456.0
APIP	10687.0	9625.0	8484.0	8964.0	11348.0	11757.0	11104.0	10139.0	8878.0	8248.0	10716.0	8562.0	9161.0	8723.0	9074.0	11655.0	7774.0	8277.0	12409.0	8481.0	8661.0	6646.0	9304.0	9569.0	11673.0	5910.0	8491.0	9183.0	9988.0	10892.0	10039.0	9274.0	10685.0	12262.0	10341.0	11891.0	11010.0	11208.0	10137.0	9277.0	10456.0	9278.0	11371.0	9158.0	11299.0	7978.0	10069.0	10631.0	6321.0
TMC1	22301.0	22805.0	21465.0	21698.0	23090.0	22865.0	22852.0	22792.0	22623.0	21885.0	22389.0	22863.0	22453.0	22570.0	22492.0	22802.0	22577.0	22890.0	22195.0	22757.0	22663.0	23147.0	22278.0	22307.0	22974.0	21513.0	22277.0	22922.0	22835.0	22318.0	22784.0	22844.0	22895.0	21998.0	21950.0	22801.0	20780.0	22802.0	22512.0	22013.0	22397.0	22197.0	21870.0	22429.0	20203.0	19994.0	22843.0	22416.0	22214.0
TMC2	21236.0	20571.0	22209.0	20157.0	21282.0	21734.0	21200.0	21541.0	22486.0	22136.0	22113.0	22630.0	22336.0	17745.0	20238.0	22087.0	22239.0	21920.0	22553.0	21798.0	22426.0	21535.0	22295.0	19156.0	19795.0	18896.0	19692.0	21981.0	21761.0	18929.0	20712.0	20112.0	22174.0	20641.0	21606.0	19434.0	17338.0	21905.0	21328.0	22247.0	19787.0	21978.0	21850.0	21608.0	22992.0	23037.0	20175.0	22855.0	22911.0
PKLR	20283.0	21311.0	20537.0	20014.0	21023.0	21172.0	21572.0	20571.0	20815.0	21185.0	21885.0	21276.0	20622.0	20908.0	21147.0	21140.0	20673.0	21498.0	20484.0	21502.0	20816.0	20261.0	20393.0	21014.0	21189.0	20579.0	20896.0	21222.0	20962.0	20509.0	20759.0	21575.0	20816.0	20915.0	21657.0	21640.0	20180.0	21299.0	18754.0	20599.0	20991.0	20447.0	21015.0	20864.0	20434.0	19514.0	21092.0	20854.5	21282.0
EIF2B5	1416.0	2949.0	6891.0	2409.0	819.0	2016.0	2254.0	1129.0	1541.0	3261.0	4649.0	1355.0	973.0	1448.0	1826.0	471.0	1231.0	664.0	1071.0	1297.0	470.0	1375.0	1084.0	1865.0	853.0	1563.0	1544.0	332.0	2238.0	1838.0	1755.0	1129.0	3312.0	1231.0	1317.0	364.0	2231.0	1892.0	1656.0	1731.0	1607.0	1616.0	1119.0	1850.0	3733.0	870.0	1666.0	2529.0	132.0
TMC8	20540.0	19927.0	21657.0	20007.0	20725.0	20399.0	21956.0	21218.0	19680.0	19682.0	20381.0	19397.0	19225.0	21346.0	19817.0	20521.0	20315.0	19543.0	20260.0	19813.0	20765.0	19016.0	19593.0	20317.0	20264.0	21383.0	21134.0	19467.0	19884.0	20514.0	21139.0	20397.0	19485.0	20385.0	19345.0	20446.0	19384.0	19073.0	19461.0	20060.0	18939.0	19747.0	19255.0	20548.0	20609.0	20919.0	21492.0	21945.0	19096.0
EIF2B3	18146.0	14982.0	16370.0	17154.0	15314.0	14932.0	17452.0	15456.0	14793.0	15310.0	14949.0	15709.0	15348.0	15049.0	13349.0	17338.0	16090.0	14886.0	16350.0	15727.0	15434.0	15462.0	18111.0	16409.0	14913.0	13621.0	11535.0	15393.0	13317.0	14889.0	14756.0	14347.0	15408.0	15427.0	16768.0	17238.0	13015.0	15755.0	14719.0	15887.0	12037.0	16505.0	14440.0	16998.0	13116.0	17274.0	18584.0	16406.0	16638.0
EIF2B1	5822.0	6622.0	8790.0	6912.0	6976.0	7774.0	5011.0	7694.0	4346.0	10795.0	7566.0	5880.0	5536.0	7888.0	7113.0	6644.0	4735.0	6641.0	6279.0	7454.0	6145.0	7601.0	5373.0	5570.0	7719.0	5775.0	7230.0	8160.0	6517.0	5268.0	9387.0	6603.0	7546.0	6915.0	8823.0	8945.0	4783.0	9153.0	5648.0	5954.0	6688.0	6021.0	9197.0	4931.0	9330.0	8786.0	9259.0	2041.0	7817.0
PRKAR2A	10345.0	12099.0	6621.0	10538.0	9373.0	11184.0	9794.0	11656.0	11044.0	9649.0	8454.0	11531.0	10958.0	12532.0	10855.0	12659.0	11171.0	10597.0	11216.0	11310.0	13249.0	12514.0	10625.0	10991.0	10133.0	10838.0	12594.0	13617.0	12022.0	12942.0	12869.0	10679.0	11894.0	12124.0	10996.0	12526.0	11045.0	10058.0	10741.0	15946.0	10061.0	5480.0	11282.0	11615.0	8181.0	9289.0	11813.0	10055.0	6492.0
PRKAR2B	6637.0	8492.0	4384.0	5966.0	9874.0	9257.0	8638.0	10954.0	8952.0	7021.0	5870.0	6543.0	9706.0	7908.0	6978.0	12213.0	9448.0	10236.0	5909.0	5719.0	7460.0	11468.0	9476.0	8243.0	14940.0	8207.0	9944.0	6383.0	10594.0	10140.0	11984.0	7273.0	10009.0	8895.0	10551.0	5722.0	7532.0	9058.0	9014.0	7765.0	7911.0	9918.0	9185.0	6439.0	3176.0	4203.0	9847.0	8436.0	6376.0
C20orf54	8608.0	14764.0	11936.0	12122.0	13277.0	10771.0	7063.0	8742.0	11595.0	14006.0	11854.0	14177.0	11556.0	9901.0	13028.0	7140.0	11918.0	14755.0	10198.0	15525.0	10817.0	10032.0	12616.0	10040.0	4042.0	11311.0	11851.0	13284.0	7599.0	6604.0	13363.0	14007.0	12829.0	8797.0	11092.0	8819.0	9137.0	11441.0	12235.0	9506.0	12404.0	9206.0	18319.0	7065.0	11160.0	12270.0	11554.0	11648.0	8918.0
TXNIP	13150.0	14123.0	13644.0	15034.0	14063.0	12723.0	14284.0	13296.0	12722.0	13164.0	13089.0	14321.0	13396.0	15262.0	13348.0	14313.0	12999.0	11567.0	14971.0	15269.0	13527.0	10792.0	13273.0	13874.0	13198.0	11351.0	14520.0	12800.0	12965.0	13468.0	14976.0	13717.0	12857.0	14908.0	15972.0	14209.0	14779.0	14399.0	14337.0	13989.0	15021.0	12707.0	15400.0	14070.0	15292.0	16331.0	15353.0	15487.0	15912.0
MLF1	3097.0	4160.0	2060.0	2036.0	4436.0	5288.0	4327.0	3591.0	3407.0	7314.0	2082.0	100.0	175.0	199.0	163.0	3700.0	275.0	107.0	124.0	104.0	84.0	191.0	208.0	17835.0	5643.0	161.0	1875.0	4990.0	4177.0	3228.0	3325.0	2419.0	2487.0	2088.0	101.0	3666.0	30.0	37.0	13.0	22.0	44.0	4104.0	411.0	2054.0	2541.0	614.0	73.0	1730.0	1138.0
QPRT	21097.0	22398.0	20710.0	21198.0	22324.0	21944.0	21413.0	21648.0	22191.0	21555.0	21530.0	22051.0	22119.0	21761.0	21966.0	21812.0	22293.0	22692.0	21972.0	20942.0	20465.0	21734.0	21742.0	22010.0	21347.0	22562.0	21691.0	22112.0	22063.0	22160.0	22676.0	22525.0	21596.0	21912.0	21624.0	21387.0	21123.0	22544.0	21798.0	21780.0	22461.0	21295.0	21356.0	22379.0	20789.0	21335.0	21625.0	21606.0	20669.0
IFT140	19544.0	20885.0	22160.0	21455.0	20524.0	20689.0	20585.0	20283.0	21483.0	20977.0	22690.0	20741.0	20411.0	20825.0	20662.0	20866.0	20484.0	21160.0	21924.0	21373.0	20193.0	22108.0	20347.0	20169.0	21350.0	19788.0	20837.0	21315.0	21020.0	19799.0	20868.0	21329.0	20653.0	20831.0	21571.0	20851.0	19894.0	21067.0	21140.0	20330.0	21624.0	19834.0	21086.0	21257.0	21848.0	21731.0	20650.0	21930.0	21497.0
MLF2	9967.0	10239.0	15077.0	16232.0	4316.0	4264.0	8181.0	9184.0	8058.0	6597.0	14539.0	12310.0	9974.0	11650.0	7455.0	11008.0	6106.0	8039.0	12457.0	9998.0	15234.0	13272.0	8952.0	7965.0	9744.0	7564.0	12139.0	7051.0	11223.0	10553.0	9015.0	11072.0	4947.0	11945.0	12273.0	7293.0	9190.0	10264.0	9363.0	10178.0	10220.0	8036.0	12948.0	13560.0	9891.0	15280.0	10822.0	9956.0	16226.0
TMEM14C	11740.0	10539.0	9400.0	9746.0	1853.0	4897.0	7601.0	4341.0	6412.0	6302.0	12938.0	6867.0	6429.0	7409.0	5395.0	4930.0	7277.0	5613.0	5883.0	9269.0	9756.0	5271.0	7137.0	7227.0	7870.0	7167.0	4903.0	5781.0	7975.0	7551.0	9264.0	5492.0	6515.0	7912.0	9403.0	4445.0	9049.0	7056.0	9780.0	5811.0	6536.0	5139.0	5959.0	3481.0	11719.0	10900.0	6106.0	4806.0	5372.0
TMEM14B	7823.0	8622.0	8686.0	10060.0	3460.0	3459.0	8552.0	5473.0	5655.0	10377.0	10817.0	4347.5	4444.0	3956.0	4882.0	3358.0	5797.0	4433.0	4943.0	11295.0	7708.0	4408.0	5519.0	4559.0	5249.0	3120.0	5551.0	2485.0	4055.0	8157.0	5659.0	4840.0	5333.0	7424.0	8429.0	5912.0	6890.0	4691.0	11590.0	4649.0	4975.0	5562.0	9141.0	10423.0	8431.0	5931.0	5162.0	6166.0	5756.0
CFLAR	18666.0	17601.0	16211.0	16547.0	16667.0	17369.0	18140.0	17484.0	16174.0	16096.0	18779.0	16588.0	16795.0	18628.0	19240.0	16314.0	16355.0	16683.0	14741.0	16023.0	13360.0	15502.0	17175.0	17008.0	18280.0	18428.0	18626.0	15363.0	15935.0	19689.0	17149.0	17106.0	16553.0	16944.0	17673.0	16831.0	17875.0	16982.0	15008.0	16987.0	17493.0	15566.0	15981.0	17368.0	12017.0	16525.0	17333.0	18371.0	21631.0
ITGA2B	22426.0	20803.0	21000.0	22118.0	19954.0	19407.0	22400.0	21445.0	21069.0	20984.0	22327.0	20405.0	21872.0	22073.0	20768.0	20019.0	21695.0	21690.0	20133.0	21210.0	22356.0	21832.0	20091.0	20936.0	21284.0	21820.0	22202.0	20993.0	21653.0	22116.0	21536.0	21696.0	20691.0	22765.0	22232.0	21883.0	21045.0	20499.0	21265.0	18782.0	21265.0	20106.0	22441.0	21418.0	21644.0	21673.0	22437.0	22023.0	21548.0
CD97	10761.0	10741.0	9056.0	10444.0	8765.0	7911.0	9916.0	11908.0	10095.0	9644.0	8549.0	14452.0	7535.0	6159.0	7475.0	8487.0	8145.0	8739.0	7704.0	5911.0	4622.0	7611.0	10751.0	16343.0	11050.0	9850.0	11348.0	7672.0	9394.0	7902.0	10828.0	9500.0	8906.0	15293.0	8336.0	2931.0	14020.0	9297.0	6784.0	11078.0	10518.0	11136.0	7182.0	9886.0	9550.0	7317.0	10040.0	11996.0	6433.0
IFI16	13034.0	13967.0	15657.0	17061.0	13676.0	8267.0	14148.0	987.0	14001.0	3283.0	15769.0	14580.0	11978.0	16600.0	13955.0	4145.0	12537.0	10303.0	14634.0	14706.0	16491.0	14426.0	10578.0	12910.0	13958.0	14619.0	14129.0	12009.0	7251.0	9442.0	8799.0	13180.0	7989.0	14515.0	12772.0	12211.0	11982.0	12587.0	12007.0	9439.0	11637.0	12452.0	17668.0	14066.0	15056.0	14966.0	14392.0	13648.0	16789.0
ZNF396	6017.0	7302.0	7827.0	4815.0	7694.0	8006.0	7264.0	7356.0	6679.0	9627.0	5839.0	5828.0	6084.0	9191.0	5801.0	7388.0	6518.5	5424.0	6623.0	5538.0	7221.0	8941.0	5672.0	5424.0	6820.0	8813.0	1735.0	5896.0	6843.0	7775.0	8216.0	690.0	5203.0	1195.0	7981.0	6824.0	7647.0	6031.0	6137.0	7817.0	6938.0	8208.0	7309.0	8979.0	8716.0	5330.0	6275.0	3996.0	4568.0
C9orf125	6941.0	4180.0	3000.0	8688.0	5673.0	7351.0	5339.0	5127.0	7901.0	7866.0	7080.0	8430.0	7457.0	9330.0	6448.0	9434.0	6839.0	10156.0	9490.0	10594.0	8486.0	9146.0	7895.0	6585.0	10827.0	7499.0	7941.0	8478.0	8582.0	10772.0	8356.0	7972.0	8126.0	8381.0	2899.0	10853.0	489.0	1354.0	3171.0	751.0	765.0	8259.0	11752.0	7975.0	10592.0	7008.0	542.0	11172.0	10374.0
CEPT1	13095.0	15247.0	12256.0	14508.0	13262.0	9925.0	15991.0	15121.0	14993.0	14376.0	12316.0	13667.0	13077.0	14694.0	14681.0	12886.0	13812.0	13544.0	14367.0	13958.0	15394.0	15286.0	13793.0	13619.0	13619.0	14911.0	14165.0	12901.0	13617.0	14143.0	13998.0	14629.0	13489.0	14625.0	15227.0	13845.0	12987.0	14559.0	14251.0	13296.0	14724.0	13037.0	16530.0	14064.0	16240.0	15645.0	15231.0	16075.0	13434.0
KIAA1267	22893.0	23064.0	22375.0	22916.0	22595.0	23074.0	23077.0	23047.0	22983.0	23127.0	22863.0	23041.0	22778.0	22958.0	23168.0	23209.0	23112.0	22947.0	22960.0	23042.0	22779.0	23213.0	22919.0	22816.0	23186.0	22956.0	23017.0	23163.0	23038.0	22862.0	23209.0	23054.0	23000.0	23113.0	23044.0	22887.0	22947.0	22590.0	23034.0	22967.0	23017.0	22873.0	22689.0	23170.0	22752.0	21687.0	22768.0	23273.0	21521.0
CLIC6	18866.0	20849.0	13293.0	23121.0	17241.0	16159.0	14765.0	22169.0	19225.0	18355.0	23130.0	18994.0	13756.0	19637.0	21173.0	15416.0	12338.0	14013.0	5338.0	16859.0	16607.0	21593.0	13099.0	19584.0	18729.0	18067.0	23272.0	15976.0	18841.0	17424.0	19499.0	18916.0	18268.0	18627.0	17976.0	17172.0	20593.0	21169.0	21375.0	22714.0	17385.0	17446.0	22033.0	18457.0	21285.0	14553.0	17045.0	20778.0	18814.0
CLIC4	13810.0	10199.0	12415.0	12979.0	1448.0	9981.0	11207.0	6120.0	5209.0	12095.0	11234.0	7560.0	8790.0	10824.0	9261.0	6862.0	8826.0	8302.0	12643.0	11445.0	13267.0	10009.0	8415.0	8272.0	1589.0	8825.0	10417.0	5574.0	6796.0	4985.0	6886.0	8177.0	5928.0	12051.0	8912.0	8767.0	9109.0	9797.0	13963.0	7927.0	8181.0	8532.0	12853.0	6500.0	12615.0	15163.0	12790.0	8100.0	12722.0
NLGN2	22339.0	21045.0	22362.0	22894.0	19894.0	21366.0	22805.0	21517.0	21924.0	20499.0	23054.0	21674.0	20495.0	20607.0	22709.0	22115.0	21474.0	21047.0	22692.0	21864.0	20785.0	21328.0	20830.0	20682.0	21974.0	22344.0	23069.0	18004.0	19715.0	22989.0	22187.0	21530.0	20961.0	20815.0	23165.0	22540.0	22822.0	21102.0	21573.0	21897.0	22806.0	19694.0	22738.0	22558.0	23189.0	22314.0	20763.0	22612.0	22623.0
CLIC3	13298.0	16666.0	9714.0	8646.0	14671.0	14362.0	13148.0	14339.0	15335.0	14314.0	13061.0	12876.0	13818.0	13609.0	15166.0	11882.0	14919.0	13711.0	13779.0	13594.0	11778.0	15480.0	13985.0	13512.0	11311.0	13523.0	15097.0	12319.0	14267.0	12636.0	13991.0	14033.0	13534.0	12989.0	13682.0	14217.0	13462.0	13975.0	12579.0	14996.0	15204.0	10183.0	13193.0	14407.0	12600.0	10964.0	14885.0	15399.0	9421.0
LIN28	11140.0	12146.0	15317.0	12319.0	14395.0	11868.0	15245.0	15892.0	14347.0	12816.0	14983.0	16657.0	11493.0	12711.0	15125.0	15935.0	12213.0	12301.0	14500.0	13944.0	16547.0	11659.0	12427.0	12464.0	16993.0	16265.0	16800.0	15950.0	12174.0	16583.0	9613.0	4876.0	12123.0	8007.0	17559.0	13209.0	16166.0	10136.0	16930.0	8701.0	12654.0	13932.0	15631.0	14117.0	12520.0	16549.0	12641.0	16665.0	13299.0
NLGN1	5943.0	11402.0	15212.0	14113.0	7660.0	7875.0	10231.0	8881.0	7596.0	8349.0	16111.0	8873.0	10239.0	11309.0	12964.0	8636.0	10426.0	8272.0	14859.0	13734.0	10248.0	11009.0	9751.0	12415.0	9611.0	11051.0	11628.0	9179.0	8903.0	8335.0	8057.0	9146.0	8035.0	12070.0	12988.0	10632.0	12451.0	11966.0	16897.0	8580.0	9862.0	10601.0	14128.0	12990.0	15520.0	14911.0	10384.0	11054.0	16130.0
KIAA0020	17872.0	16492.0	15939.0	17056.0	14543.0	18452.0	17458.0	17187.0	17256.0	17786.0	19214.0	16119.0	18461.0	18139.0	19205.0	15220.0	17556.0	13333.0	17927.0	16504.0	17932.0	17851.0	17963.0	16899.0	18867.0	20918.0	18975.0	17489.0	17600.0	18197.0	15252.0	16163.0	16133.0	18730.0	18225.0	19716.0	19843.0	17359.0	15319.0	16011.0	18615.0	17173.0	18805.0	17253.0	19243.0	17419.0	15591.0	17815.0	17258.0
RIT2	19378.0	19013.0	21605.0	22761.0	19772.0	18743.0	17510.0	16566.0	17307.0	18423.0	16434.0	19496.0	21738.0	19173.0	19459.0	20976.0	23315.0	19860.0	20779.0	22882.0	23213.0	17232.0	16947.0	17803.0	20056.0	16641.0	11.0	19059.0	18300.0	21338.0	19698.0	21134.0	21252.0	20477.0	486.0	18986.0	17433.0	18439.0	21149.0	20325.0	21119.0	21793.0	9424.0	20326.0	21413.0	21455.0	20267.0	5978.0	20642.0
ASGR1	19995.0	18083.0	21077.0	18203.0	20281.0	18685.0	18326.0	18132.0	18066.0	18539.0	17197.0	18778.0	18669.0	18042.0	18127.0	19304.0	18082.0	19413.0	18457.0	18891.0	20834.0	19035.0	19018.0	17888.0	18263.0	17137.0	19377.0	19006.0	19690.0	17414.0	17714.0	18354.0	18187.0	17751.0	18409.0	18131.0	18487.0	18213.0	19428.0	21435.0	17843.0	16975.0	19624.0	17516.0	17592.0	20072.0	17303.0	19423.0	17276.0
TMOD3	2735.0	2557.0	3272.0	2903.0	1348.0	3430.0	2018.0	2519.0	2153.0	1819.0	5754.0	1909.0	1181.0	1339.0	1436.0	3128.0	1621.0	1390.0	2650.0	2301.0	4564.0	2203.0	1245.0	2167.0	1845.0	4331.0	2030.0	4409.0	1243.0	2561.0	2125.0	1738.0	1980.0	2784.0	2075.0	1988.0	2483.0	1640.0	3283.0	2132.0	2283.0	1396.0	2862.0	2310.0	6732.0	4368.0	1848.0	2353.0	1980.0
FOXL2	7572.0	6773.0	6330.0	5771.0	18029.0	3748.0	5118.0	9405.0	6223.0	7672.0	5313.0	9620.0	9430.0	10449.0	10087.0	14458.0	9940.0	9917.0	8765.0	9425.0	8242.0	11611.0	10248.0	10186.0	8013.0	9485.0	12003.0	9589.0	12775.0	13174.0	12825.0	11201.0	11501.0	12147.0	3701.0	2636.0	13516.0	4786.0	3555.0	22556.0	3298.0	7450.0	6363.0	12812.0	12501.0	11033.0	5068.0	12325.0	12671.0
RIT1	12251.0	9546.0	14575.0	12544.0	11057.0	10139.0	12899.0	8963.0	8688.0	10960.0	14912.0	13219.0	11950.0	12359.0	12978.0	12286.0	11994.0	11594.0	13833.0	13009.0	12632.0	12724.0	12292.0	11834.0	13681.0	12097.0	11944.0	11807.0	10640.0	12275.0	10314.0	12456.0	9754.0	13713.0	14691.0	13471.0	13539.0	13991.0	12125.0	9987.0	9973.0	11521.0	9483.0	8548.0	15410.0	15172.0	13369.0	12964.0	16610.0
FOXL1	17927.0	17695.0	18500.0	19686.0	18077.0	19827.0	19214.0	17939.0	18251.0	18083.0	18138.0	17336.0	21904.0	17886.0	17295.0	19326.0	17509.0	19054.0	19016.0	20407.0	21362.0	18964.0	20606.0	19873.0	16879.0	19514.0	20378.0	19731.0	19819.0	18425.0	16932.0	19175.0	18130.0	19758.0	19553.0	19054.0	20123.0	17295.0	18652.0	21570.0	19009.0	17967.0	19041.0	18808.0	18542.0	18476.0	19745.0	17672.0	18047.0
API5	10230.0	7075.0	8726.0	10782.0	9701.0	6675.0	11346.0	7216.0	5844.0	9070.0	13691.0	12002.0	9146.0	10909.0	11898.0	12170.0	10562.0	10546.0	12685.0	11197.0	9198.0	11284.0	10141.0	10208.0	10880.0	10023.0	11082.0	10997.0	12380.0	12538.0	10419.0	10424.0	11051.0	10996.0	11631.0	10761.0	11711.0	10126.0	12551.0	10068.0	12671.0	10957.0	12922.0	10281.0	14347.0	11938.0	10078.0	12700.0	11308.0
KIAA1199	9367.0	13170.0	5878.0	8961.0	12230.0	13106.0	9432.0	10964.5	10923.0	14272.0	5778.0	12625.0	11829.0	8260.0	10722.0	8042.0	12659.0	12833.0	6758.0	9320.0	11375.0	8461.0	12906.0	9618.0	11165.0	11468.0	10918.0	12103.0	9903.0	9783.0	10498.0	12101.0	13722.0	5515.0	9967.0	7849.0	6986.0	13432.0	9862.0	9034.0	9775.0	8712.0	9400.0	10113.0	7814.0	6352.0	7910.0	11477.0	7667.0
FAM32A	10594.0	8833.0	11426.0	9930.0	6370.0	8756.0	7358.0	8295.0	12924.0	12575.0	15168.0	9723.0	8146.0	9201.0	9167.0	11317.0	10168.0	6680.0	8168.0	8779.0	10616.0	7578.0	8379.0	8861.0	9716.0	8578.0	8293.0	9459.0	8077.0	9344.0	7108.0	7942.0	8081.0	8989.0	11142.0	7282.0	10644.0	9219.0	8189.0	8922.0	8740.0	9620.0	16965.0	10585.0	12279.0	11825.0	10989.0	12592.0	3345.0
METTL1	20191.0	20555.0	18781.0	19992.0	20876.0	21054.0	21893.0	21067.0	20676.0	21100.0	20281.0	20723.0	20388.0	20041.0	20836.0	20802.0	20774.0	21209.0	20610.0	19981.0	19457.0	19475.0	19968.0	19971.0	20802.0	20282.0	20569.0	20808.0	21131.0	20306.0	21556.0	21188.0	21057.0	20325.0	21121.0	19785.0	20071.0	20956.0	20565.0	19819.0	21101.0	20536.0	20622.0	20194.0	19626.0	18363.0	19658.0	21042.0	21097.0
CA5B	11169.0	14195.0	13402.0	9892.0	14988.0	14048.0	12881.0	15855.0	14091.0	13109.0	10014.0	12270.0	10432.0	8953.0	13897.0	15098.0	11975.0	13590.0	11643.0	15035.0	10440.0	9457.0	11796.0	9511.0	10264.0	9446.0	10240.0	6776.0	14143.0	4548.0	12917.0	15459.0	9035.0	13228.0	3258.0	6242.0	2311.0	7690.0	13342.0	1934.0	14395.0	8302.0	17581.0	8188.0	12022.0	4565.0	17447.0	2987.0	8913.0
ZNF559	1254.0	786.0	6031.0	4071.0	2940.0	664.0	715.0	1589.0	1559.0	261.0	6447.0	1778.0	3222.0	2144.0	2419.0	2890.0	1993.0	2508.0	7923.0	1328.0	2817.0	2502.0	2056.0	2139.0	5865.0	2511.0	2221.0	5130.0	3401.0	2300.0	2477.0	3729.0	1826.0	5207.0	3225.0	5638.0	2338.0	3532.0	3056.0	3230.0	3078.0	4420.0	6702.0	2956.0	9589.0	5304.0	3285.0	3288.0	3826.0
C19orf22	8544.0	5732.0	3290.0	3278.0	6514.0	6695.0	8781.0	4105.0	7410.0	10077.0	3141.0	3830.0	7585.0	5385.0	6926.0	7419.0	5450.0	7476.0	5504.0	3564.0	6047.0	4386.0	7034.0	5393.0	9749.0	4043.0	7319.0	8568.0	8601.0	9612.0	7439.0	4684.0	6093.0	6388.0	6242.0	10583.0	3740.0	1649.0	2288.0	10302.0	4347.0	7636.0	5089.0	2275.0	748.0	2006.0	8242.0	2334.0	3564.0
C19orf21	13913.0	15335.0	14145.0	16365.0	15723.0	15365.0	15376.0	14789.0	16575.0	16912.0	14935.0	16637.0	15787.0	11928.0	15353.0	15734.0	16701.0	15701.0	14988.0	16173.0	15245.0	14945.0	16528.0	14715.0	14663.0	12570.0	13924.0	16819.0	14328.0	14758.0	15449.0	16158.0	15734.0	14715.0	16983.0	10778.0	15195.0	16555.0	16449.0	14813.0	14515.0	14260.0	14111.0	13885.0	11748.0	12989.0	14753.0	16759.0	14215.0
C19orf26	8783.0	3203.0	7787.0	4532.0	10719.0	15424.0	8332.0	14052.0	2277.0	1570.0	413.0	2876.0	13869.0	2270.0	1045.0	10614.0	1734.0	8047.0	2801.0	1263.0	1482.0	430.0	6736.0	728.0	4527.0	2155.0	2675.0	4999.0	5044.0	1660.0	4916.0	6063.0	4078.0	4767.0	1247.0	2119.0	3008.0	3629.0	201.0	15374.0	382.0	12509.0	2304.0	2923.0	366.0	2509.0	5242.0	11783.0	904.0
C19orf24	4855.0	2495.0	2740.0	2917.0	3923.0	3974.0	3974.0	3857.0	6197.0	3031.0	591.0	4581.0	2629.0	2632.0	3059.0	10037.0	3030.0	3491.0	3320.0	4390.0	1940.0	6455.0	3709.0	3019.0	10418.0	2335.0	142.0	6979.0	659.0	111.0	88.0	32.0	81.0	21315.0	7395.0	4306.0	8946.0	7571.0	7764.0	8985.0	8027.0	6598.0	3407.0	1784.0	20666.0	2631.0	8751.0	181.0	916.0
MYBL1	7423.0	1708.0	9774.0	10269.0	8308.0	10256.0	9336.0	4665.0	4358.0	10019.0	11344.0	11853.0	8548.0	11351.0	9331.0	13147.0	11652.0	10979.0	11279.0	13262.0	10210.0	10649.0	9472.0	9967.0	9912.0	13001.0	11268.0	12066.0	10942.0	7998.0	11506.0	11338.0	10029.0	12190.0	12615.0	10707.0	10299.0	11561.0	10444.0	10273.0	11281.0	10888.0	12228.0	13206.0	13679.0	12456.0	12991.0	13100.0	13501.0
NR1D1	1653.0	4211.0	3880.0	2512.0	4560.0	4834.0	2373.0	2287.0	2079.0	4798.0	2293.0	2998.0	2491.0	2313.0	2352.0	5752.0	1783.0	2726.0	2630.0	3657.0	802.0	3148.0	1984.0	1914.0	1661.0	2214.0	2112.0	4795.0	1790.0	2614.0	2373.0	1482.0	2236.0	2581.5	2933.0	2572.0	3116.0	1810.0	2920.0	2834.0	2129.0	2767.0	4730.0	2102.0	3343.0	5765.0	3203.0	5003.0	6078.0
SMOC1	7736.0	8231.0	8527.0	8747.0	17485.0	8229.0	10021.0	10216.0	6743.0	6529.0	6454.0	10082.0	10693.0	10166.0	8688.0	8501.0	10068.0	11808.0	7209.0	7696.0	8746.0	11041.0	11717.0	11375.0	11821.0	8571.0	2711.0	11396.0	17012.0	11197.0	12735.0	4813.0	13554.0	4020.0	1085.0	10131.0	1132.0	3571.0	18062.0	1363.0	8321.0	12842.0	264.0	9740.0	9000.0	8665.0	2694.0	9517.0	9163.0
MYBL2	2291.0	2277.0	1454.0	3864.0	5182.0	2524.0	4207.0	3515.0	4216.0	2379.0	745.0	1124.0	2433.0	2154.0	959.0	1901.0	1076.0	964.0	476.0	839.0	3992.0	926.0	1348.0	1718.0	2614.0	3424.0	2418.0	1085.0	1512.0	4182.0	1383.0	1258.0	2282.0	1422.0	2239.0	2155.0	3930.0	2995.0	1829.0	1619.0	1075.0	2241.0	1464.0	618.0	1040.0	1194.0	3717.0	1978.0	1348.0
ITGB1BP1	21328.0	20461.0	21224.0	20362.0	20592.0	20769.0	21933.0	21635.0	21399.0	21535.0	19650.0	22655.0	20454.0	18035.0	22289.0	20368.0	21147.0	22560.0	21097.0	20257.0	22008.0	19753.0	20325.0	21499.0	20039.0	23055.0	20645.0	22585.0	22205.0	20232.0	23060.0	21358.0	22846.0	22033.0	21683.0	18808.0	22993.0	21588.0	21645.0	22673.0	20850.0	22161.0	18215.0	20867.0	22615.0	19239.0	18700.0	19340.0	22338.0
ITGB1BP3	14766.0	12253.0	15203.0	14322.0	15581.0	13100.0	13201.0	14369.0	12469.0	12432.0	8633.0	390.0	19456.0	1046.0	49.0	13051.0	77.0	8119.0	65.0	301.0	1698.0	72.0	3692.0	20437.0	9776.0	47.0	13861.0	5212.0	15323.0	22971.0	13411.0	20544.0	12525.0	14451.0	246.0	4850.0	16691.0	130.0	56.0	18172.0	104.0	14007.0	114.0	11558.0	9421.0	15649.0	366.0	10721.0	8166.0
ITGB1BP2	17183.0	18444.0	18825.0	18759.0	18271.0	18658.0	18288.0	18801.0	19147.0	19590.0	19035.0	18137.0	19186.0	18570.0	18414.0	19047.0	17988.0	18582.0	18533.0	18322.0	18733.0	18619.0	17650.0	19365.0	18312.0	18272.0	17351.0	18380.0	18387.0	17552.0	16829.0	16648.0	18933.0	18063.0	19222.0	18503.0	18571.0	17566.0	18574.0	17177.0	20585.0	17879.0	17157.0	17970.0	19116.0	18883.0	17848.0	18186.0	19299.0
ZNF7	10533.0	9130.0	5578.0	4883.0	12208.0	10361.0	9298.0	9687.0	10589.0	10968.0	7397.0	9495.0	8703.0	11596.0	10348.0	8964.0	9816.0	7655.0	8224.0	6628.0	6368.0	11078.0	9539.0	9379.0	10714.0	10625.0	12191.0	9764.0	9828.0	10383.0	10078.0	10159.0	9829.0	10348.0	10482.0	9971.0	9136.0	9215.0	10429.0	8520.0	10084.0	8507.0	10952.0	9455.0	6795.0	5949.0	10985.0	7498.0	7922.0
ZNF3	14700.0	16879.0	15622.0	17391.0	15897.0	15624.0	15643.0	15575.0	15668.0	15126.0	15503.0	16269.0	15684.0	14235.0	17003.0	14392.0	15666.0	15502.0	14963.0	17709.0	16633.0	13933.0	15837.0	14256.0	15397.0	16394.0	17016.0	15886.0	16429.0	2472.0	15383.0	15980.0	15599.0	15039.0	17637.0	17339.0	15286.0	14700.0	14624.0	16238.0	14947.0	15848.0	16849.0	14148.0	12629.0	16654.0	14031.0	17025.0	17295.0
CTCFL	19875.0	22589.0	21792.0	16578.0	21535.0	21561.0	19238.0	18779.0	20234.0	18242.0	17562.0	20009.0	19806.0	19377.0	22149.0	16697.0	20832.0	20542.0	18748.0	21726.0	15291.0	18865.0	20663.0	18748.0	18999.0	19152.0	19027.0	22494.0	20088.0	18938.0	19815.0	17402.0	20461.0	19191.0	18216.0	18564.0	17979.0	20204.0	21770.0	21043.0	20142.0	20972.0	18174.0	20765.0	21147.0	18655.0	21210.0	18691.0	20266.0
M6PRBP1	12899.0	11460.0	13423.0	14707.0	12527.0	12294.0	12622.0	13968.0	13721.0	13552.0	14400.0	13961.0	12705.0	14743.0	13784.0	13848.0	12939.0	12820.0	14865.0	14071.0	13900.0	16463.0	13646.0	13064.0	8105.0	11028.0	14869.0	13255.0	14172.0	13640.0	12674.0	13350.0	12920.0	14757.0	14564.0	14466.0	13390.0	12191.0	11069.0	12569.0	13779.0	11369.0	15901.0	15190.0	13994.0	11319.0	14624.0	15801.0	15178.0
ZNF8	15835.0	16428.0	16745.0	17875.0	15890.0	16313.0	17017.0	17382.0	16275.0	16561.0	17827.0	17361.0	17562.0	17941.0	16652.0	16270.0	17486.0	16431.0	17687.0	16701.0	16997.0	19274.0	16828.0	17007.0	17031.0	16691.0	16597.0	15774.0	16404.0	17655.0	17375.0	17136.0	15932.0	17874.0	18110.0	16962.0	17129.0	17421.0	16297.0	16325.0	17639.0	16380.0	17496.0	17352.0	16696.0	17042.0	17485.0	17630.0	17088.0
C11orf17	9648.0	10033.0	8305.0	6080.0	10269.0	10185.0	9680.0	10779.0	8913.0	9188.0	14079.0	10083.0	11554.0	10771.0	9852.0	7115.0	9296.0	8554.0	10903.0	9751.0	12311.0	10010.0	9503.0	10571.0	9065.0	10639.0	11130.0	7185.0	12239.0	9769.0	11330.0	9582.0	10947.0	11706.0	10473.0	10649.0	10400.0	11681.0	11854.0	11491.0	11064.0	10645.0	10597.0	10593.0	10902.0	10698.0	11878.0	14583.0	12415.0
C11orf16	17764.0	20902.0	16833.0	16571.0	20885.0	18990.0	19966.0	19239.0	21042.0	18978.0	19987.0	19544.0	18814.0	20459.0	18628.0	19376.0	19700.0	17411.0	19361.0	18794.0	17863.0	19081.0	19707.0	19645.0	21148.0	17215.0	19056.0	19855.0	21135.0	19733.0	18686.0	17895.0	20489.0	21852.0	18942.0	20814.0	19618.0	20189.0	20689.0	16539.0	20805.0	20751.0	19696.0	20199.0	19769.0	18143.0	18810.0	19996.0	20563.0
C11orf10	15489.0	16110.0	14620.0	15774.0	15644.0	16319.0	18209.0	17814.0	15965.0	18340.0	16800.0	16328.0	18300.0	15000.0	16762.0	16058.0	16392.0	16519.0	15640.0	15519.0	16753.0	14130.0	15076.0	16591.0	16400.0	19691.0	17960.0	16461.0	17181.0	17358.0	18537.0	16223.0	18107.0	16733.0	15339.0	15953.0	19245.0	17960.0	15728.0	15339.0	17101.0	17634.0	15980.0	17041.0	19025.0	13587.0	14307.0	14567.0	16237.0
CRYBA2	3598.0	3562.0	1728.0	791.0	5552.0	5306.0	3034.0	5358.0	5030.0	2137.0	4397.0	1521.0	1515.0	2338.0	1857.0	2673.0	3148.0	5265.0	798.0	1651.0	558.0	2579.0	2935.0	3203.0	4640.0	1808.0	1128.0	5505.0	5783.0	5047.0	7394.0	3909.0	3314.0	1463.0	10068.0	4419.0	1965.0	2624.0	1727.0	2771.0	3154.0	5365.0	375.0	1428.0	495.0	1132.0	4052.0	1504.0	1333.0
CTSW	19423.0	20564.0	21383.0	19807.0	20774.0	18974.0	21815.0	20152.0	20462.0	18071.0	18012.0	21031.0	20927.0	18740.0	18066.0	20082.0	20759.0	20565.0	17994.0	21780.0	22044.0	16187.0	20477.0	22488.0	20166.0	18606.0	17299.0	19411.0	20268.0	18905.0	21316.0	19158.0	17691.0	19677.0	20646.0	20121.0	19100.0	20573.0	20303.0	20023.0	20557.0	20402.0	17153.0	18684.0	19726.0	19728.0	21326.0	18885.0	19778.0
EPM2AIP1	3181.0	3461.0	6394.0	9339.0	3960.0	4475.0	4695.0	5331.0	5629.0	6849.0	10444.0	5992.0	5355.0	4865.0	5387.0	3974.0	4890.0	3911.0	4368.0	4114.0	3114.0	4303.0	3346.0	3734.0	2982.0	4559.0	5252.0	1829.0	5421.0	5668.0	3669.0	6102.0	4806.0	4635.0	4966.0	299.0	5849.0	3916.0	3602.0	2402.0	7126.0	6237.0	2073.0	6475.0	823.0	6571.0	6635.0	4364.0	4154.0
CDC5L	14449.0	8344.0	13840.0	15991.0	4015.0	100.0	12150.0	5935.0	14173.0	10254.0	16995.0	12442.0	7637.0	13528.0	10734.0	11504.0	8105.0	7894.0	16187.0	10156.0	15181.0	6884.0	9069.0	12383.0	14539.0	9599.0	12585.0	12450.0	11096.0	10846.0	9009.0	13072.0	6141.0	13902.0	12811.0	5308.0	13461.0	11954.0	13668.0	10239.0	12802.0	4697.0	15106.0	11695.0	15182.0	16144.0	12548.0	14890.0	15973.0
RAC2	14041.0	13696.0	8329.0	11982.0	13560.0	15527.0	14685.0	13993.0	10639.0	5827.0	13557.0	13694.0	13199.0	14437.0	15397.0	13129.0	12733.0	13098.0	16078.0	11720.0	15542.0	16026.0	12712.0	12274.0	9061.0	13575.0	15368.0	12076.0	14516.0	14268.0	14023.0	13325.0	13877.0	13892.0	13992.0	13253.0	13173.0	13632.0	13851.0	13144.0	15332.0	12756.0	14746.0	13486.0	9760.0	10591.0	14592.0	13019.0	13104.0
RAC3	19906.0	16990.0	15108.0	15572.0	17074.0	17313.0	19281.0	17682.0	16826.0	16682.0	7950.0	17561.0	18168.0	11743.0	15970.0	16910.0	16136.0	19087.0	15406.0	16349.0	12941.0	13977.0	17078.0	16235.0	16282.0	18360.0	16727.0	16156.0	18839.0	16895.0	19370.0	17079.0	15126.0	16523.0	18111.0	16967.0	18309.0	16659.0	15350.0	16549.0	16330.0	15966.0	13124.0	16619.0	15914.0	13516.0	18139.0	12796.0	18453.0
RAC1	11015.0	9652.0	3695.0	4224.0	11408.0	11266.0	8350.0	9515.0	10229.0	10541.0	2894.0	9121.0	8628.0	10374.0	9294.0	10581.0	10205.0	8244.0	6277.0	6354.0	7330.0	13761.0	8613.0	10257.0	9631.0	8339.0	8161.0	8008.0	11741.0	12632.0	10257.0	10026.0	10917.0	9625.0	9079.0	9507.0	10865.0	10127.0	7883.0	9390.0	10597.0	10403.0	10005.0	7819.0	5594.0	3329.0	10916.0	8487.0	7589.0
SBDS	5975.0	3606.0	3714.0	5235.0	6745.0	7546.0	4366.0	7682.0	5358.0	6034.0	3639.0	6724.0	6420.0	7910.0	6149.0	6473.0	4510.0	4357.0	3534.0	5256.0	5457.0	7560.0	4557.0	6092.0	7373.0	5760.0	6813.0	6043.0	7800.0	8954.0	7087.0	5127.0	6391.0	7176.0	6417.0	6071.0	6315.0	6197.0	4920.0	4663.0	6530.0	6121.0	7245.0	7272.0	4865.0	2429.0	5989.0	2589.0	3501.0
VCL	9771.0	11655.0	6743.0	8243.0	13027.0	13688.0	11653.0	12242.0	11527.0	12393.0	6927.0	13627.0	12221.0	11117.0	10493.0	12354.0	11784.0	14655.0	8988.0	9836.0	10257.0	12633.0	12404.0	9805.0	11432.0	10276.0	11473.0	11298.0	12125.0	12140.0	11305.0	11835.0	10624.0	10717.0	12999.0	10073.0	12598.0	12465.0	9841.0	12082.0	11850.0	11087.0	11493.0	6977.0	4193.0	4738.0	10675.0	9205.0	6982.0
LOC81691	20375.0	21617.0	19038.0	20649.0	20901.0	21367.0	21010.0	21210.0	22016.0	21433.0	20693.0	21236.0	20964.0	20204.0	22034.0	21065.0	21179.0	21761.0	20497.0	20201.0	19662.0	21621.0	20856.0	18965.0	22188.0	21154.0	21518.0	20833.0	21704.0	20813.0	21379.0	21045.0	21380.0	21054.0	21283.0	20602.0	21054.0	21050.0	19774.0	21116.0	21593.0	21069.0	20183.0	21024.0	20577.0	18734.0	20429.0	21008.0	19146.0
CPLX2	6774.0	6923.0	9993.0	12981.0	14740.0	6286.0	9664.0	12023.0	3240.0	7142.0	13190.0	9469.0	9262.0	7263.0	13737.0	424.0	10359.0	8535.0	9938.0	6030.0	7674.0	7883.0	14649.0	11298.0	74.0	9760.0	10555.0	24.0	10010.0	7580.0	8777.0	14606.0	9363.0	6848.0	9690.0	35.0	8892.0	9703.0	9718.0	9787.0	8555.0	11614.0	9681.0	8541.0	9362.0	10033.0	9213.0	6628.0	6491.0
ORC3L	9289.0	11694.0	6862.0	6838.0	10146.0	12156.0	12089.0	12770.0	11179.0	11816.0	6727.0	11217.0	11495.0	11334.0	11623.0	10198.0	11789.0	10010.0	10854.0	8131.0	9338.0	12971.0	10047.0	9557.0	12086.0	11231.0	10264.0	12522.0	11264.0	11913.0	11315.0	11355.0	10105.0	9350.0	12512.0	10724.0	12791.0	10827.0	8329.0	10667.0	12448.0	12915.0	11113.0	9822.0	8104.0	7292.0	12421.0	7806.0	4890.0
LILRB4	21905.0	20256.0	22590.0	21599.0	20748.0	22093.0	17512.0	17649.0	18533.0	19135.0	17184.0	19315.0	21192.0	22013.0	16854.0	21250.0	21401.0	21016.0	20289.0	19871.0	21805.0	18275.0	21056.0	21442.0	20270.0	17540.0	18140.0	19781.0	21288.0	21456.0	21209.0	20909.0	20690.0	23320.0	17294.0	19788.0	20297.0	20119.0	20380.0	20545.0	21928.0	19115.0	19831.0	21372.0	21020.0	22071.0	21604.0	18004.0	22408.0
AP2A2	10638.0	11504.0	4636.0	6412.0	5767.0	10411.0	9356.0	5138.0	8487.0	11337.0	9036.0	9031.0	8718.0	8647.0	6693.0	9261.0	8009.0	6326.0	5892.0	6808.0	7041.0	8500.0	7151.0	5749.0	10298.0	7978.0	9672.0	8509.0	8814.0	10620.0	6696.0	7601.0	8337.0	9780.0	7958.0	9809.0	8607.0	5511.0	4799.0	11729.0	4109.0	9031.0	8613.0	8671.0	5722.0	5008.0	6111.0	6854.0	4951.0
VCX	21300.0	21466.0	20558.0	20844.0	21296.0	21264.0	19710.0	20104.0	22039.0	22095.0	20176.0	18974.0	20898.0	21094.0	21612.0	21880.0	21924.0	20480.0	21585.0	21214.0	20527.0	21660.0	20806.0	19905.0	21498.0	21569.0	21863.0	19896.0	22075.0	20448.0	18057.0	22158.0	20971.0	21559.0	21426.0	21845.0	20666.0	21781.0	21485.0	19940.0	21490.0	20921.0	21128.0	21627.0	20534.0	21026.0	21367.0	20017.0	20820.0
VCY	22993.0	21244.0	22964.0	23122.0	21934.0	20811.0	19069.0	20613.0	22847.0	22741.0	22783.0	18318.0	19059.0	23091.0	22875.0	22668.0	22562.0	19351.0	22315.0	22468.0	22925.0	23054.0	20302.0	20579.0	20287.0	22675.0	21680.0	18877.0	21589.0	23112.0	19820.0	19706.0	21469.0	20046.0	23140.0	22844.0	23091.0	19787.0	22803.0	22021.0	19518.0	22521.0	22864.0	23171.0	23031.0	23170.0	19310.0	19299.0	23189.0
CADPS	16463.0	3068.0	16254.0	34.0	18704.0	17971.0	19672.0	567.0	19137.0	170.0	21.0	7237.0	12908.0	18648.0	12125.0	16163.0	14274.0	15798.0	5007.0	17262.0	5664.0	4745.0	19032.0	17601.0	19926.0	18743.0	19400.0	14828.0	17599.0	6016.0	19055.0	14278.0	17636.0	18135.0	2776.0	14511.0	18215.0	18269.0	13053.0	12410.0	20051.0	20578.0	132.0	17193.0	14074.0	3770.0	3386.0	17882.0	15808.0
FIGNL1	2683.0	3455.0	10307.0	7246.0	2879.0	4381.0	5515.0	4173.0	956.0	7581.0	8101.0	4083.0	2962.0	3688.0	4593.0	8286.0	3519.0	3171.0	7694.0	5804.0	8578.0	4002.0	3430.0	4091.0	4528.0	3062.0	3763.0	6570.0	2261.0	1394.0	2065.0	5477.0	2805.0	4069.0	3877.0	3814.0	4498.0	6111.0	5518.0	4212.0	4165.0	1707.0	3511.0	10055.0	9178.0	9672.0	4182.0	5681.0	9405.0
PBX2	10801.0	7182.0	11994.0	13785.0	10580.0	9022.0	10638.0	9151.0	11150.0	8372.0	11739.0	10231.0	8575.0	10661.0	9275.0	7871.0	10330.0	9720.0	10754.0	10593.0	11450.0	10176.0	11319.0	10941.0	11788.0	9220.0	10445.0	12853.0	10084.0	10683.0	9314.0	10903.0	9910.0	12167.0	11508.0	10468.0	10748.0	10206.0	10957.0	11018.0	11695.0	8978.0	11756.0	12362.0	12762.0	11904.0	11168.0	12651.0	13726.0
PBX3	8671.0	10083.0	6374.0	11089.0	9909.0	11697.0	10673.0	7991.0	10303.0	9132.0	10615.0	10890.0	10562.0	10038.0	8997.0	13303.0	9922.0	8428.0	7689.0	10696.0	9987.0	9836.0	10658.0	9478.0	9484.0	9899.0	9549.0	13073.0	10999.0	11120.0	9728.0	8134.0	11756.0	9710.0	11212.0	5653.0	10092.0	9378.0	10366.0	9388.0	11043.0	9437.0	14007.0	11074.0	9259.0	6193.0	11224.0	8157.0	9419.0
PBX1	12258.0	13664.0	11201.0	11770.0	13104.0	13839.0	12906.0	12867.0	12279.0	13480.0	14132.0	13950.0	13535.0	14219.0	13960.0	14166.0	13875.0	12879.0	14751.0	12839.0	12480.0	16115.0	13234.0	13480.0	14755.0	13457.0	13690.0	13789.0	14419.0	14511.0	14127.0	13380.0	13430.0	15004.0	15132.0	14230.0	14571.0	13930.0	13757.0	13734.0	14848.0	12613.0	13963.0	12437.0	10361.0	13106.0	15007.0	12961.0	12502.0
WNT5A	11702.0	12015.0	9627.0	13688.0	11730.0	12334.0	13077.0	11960.0	12540.0	13385.0	13885.0	12043.0	10600.0	13620.0	14282.0	14157.0	12406.0	12615.0	14171.0	12356.0	13569.0	13338.0	12638.0	12767.0	12713.0	12743.0	12855.0	10431.0	12915.0	12702.0	12417.0	13253.0	12728.0	13149.0	11766.0	8823.0	11210.0	10565.0	12693.0	11688.0	12749.0	12824.0	12592.0	13662.0	14458.0	5270.0	11214.0	10674.0	10722.0
AIRE	18719.0	17902.0	19174.0	17947.0	18324.0	18031.0	18839.0	17914.0	19033.0	17852.0	19944.0	17724.0	19419.0	18171.0	18030.0	18929.0	17363.0	18230.0	19063.0	18089.0	18415.0	19377.0	19009.0	18652.0	17244.0	17245.0	19652.0	17917.0	18878.0	18169.0	18737.0	18616.0	18592.0	15152.0	17228.0	18033.0	18850.0	18831.0	17400.0	18081.0	18255.0	18182.0	18581.0	17805.0	16403.0	18642.0	18510.0	19312.0	17784.0
NSUN3	21151.0	22199.0	21250.0	20976.0	22183.0	22032.0	21735.0	21341.0	21306.0	21771.0	20901.0	21410.0	21857.0	22052.0	21362.0	22705.0	22001.0	22189.0	21535.0	20608.0	20657.0	22844.0	20999.0	21427.0	22349.0	21599.0	21631.0	22571.0	22462.0	21443.0	22131.0	22335.0	21859.0	21523.0	22153.0	21444.0	20866.0	21562.0	20911.0	20741.0	22313.0	21832.0	20834.0	21268.0	20011.0	19261.0	21730.0	18575.0	20653.0
NSUN2	229.0	1819.0	9619.0	7137.0	324.0	290.0	548.0	174.0	1686.0	1178.0	11299.0	1727.0	686.0	815.0	1283.0	120.0	1294.0	693.0	1333.0	978.0	2359.0	1086.0	641.0	824.0	120.0	954.0	872.0	179.0	540.0	277.0	263.0	985.0	920.0	1550.0	1209.0	170.0	1189.0	1187.0	623.0	904.0	1119.0	434.0	1392.0	681.0	6109.0	8978.0	1994.0	6180.0	467.0
NSUN5	4660.0	3032.0	8603.0	7399.0	5418.0	6429.0	3727.0	3972.0	2002.0	7522.0	3888.0	4268.0	2257.0	3573.0	2111.0	4385.0	3582.0	2714.0	7346.0	5360.0	8414.0	2696.0	5869.0	2544.0	5964.0	3576.0	3774.0	3741.0	3197.0	2582.0	2893.0	4202.0	2901.0	3122.0	3250.0	4648.0	3821.0	3798.0	2293.0	2119.0	4543.0	960.0	3652.0	4539.0	4108.0	10471.0	3324.0	6069.0	3800.0
NSUN4	266.0	510.0	1605.0	518.0	1192.0	916.0	437.0	574.0	725.0	339.0	2092.0	925.0	216.0	282.0	200.0	1458.0	128.0	224.0	2136.0	688.0	1793.0	296.0	226.0	241.0	2537.0	193.0	570.0	1441.0	432.0	672.0	217.0	400.0	214.0	576.0	1273.0	1701.0	622.0	484.0	258.0	230.0	653.0	451.0	1302.0	1895.0	3999.0	2095.0	611.0	1354.0	3882.0
NSUN6	5351.0	7323.0	13757.0	13199.0	6001.0	5186.0	10198.0	7953.0	6540.0	2669.0	13068.0	12484.0	1940.0	9302.0	10840.0	3613.0	6537.0	8819.0	13794.0	11653.0	11595.0	3054.0	7524.0	6876.0	5424.0	11296.0	9157.0	3840.0	6140.0	1492.0	1512.0	9641.0	5184.0	9352.0	10161.0	3413.0	9041.0	9054.0	6591.0	8108.0	9995.0	8019.0	10474.0	9573.0	15749.0	12863.0	9781.0	12384.0	12974.0
ELMOD2	11128.0	11985.0	11721.0	11245.0	11458.0	9415.0	12952.0	9616.0	11607.0	11478.0	14329.0	11559.0	8805.0	12913.0	12215.0	13677.0	9781.0	10644.0	12372.0	13569.0	10356.0	12598.0	9709.0	11041.0	12553.0	9852.0	11814.0	12810.0	12869.0	8699.0	11178.0	10936.0	10542.0	12489.0	13213.0	12868.0	10174.0	10375.0	13632.0	11339.0	11804.0	11415.0	14169.0	12791.0	13685.0	13544.0	13613.0	13863.0	13159.0
PRAMEF1	20545.0	20843.0	18422.0	21841.0	20607.0	20923.0	19599.0	21269.0	21327.0	19869.0	20536.0	21946.0	20400.0	21091.0	20219.0	20006.0	21743.0	20541.0	21286.0	20099.0	19749.0	21752.0	20950.0	20359.0	21698.0	20337.0	21397.0	20899.0	21215.0	20417.0	20713.0	19993.0	20810.0	22609.0	21939.0	21173.0	17349.0	19555.0	20308.0	18030.0	20067.0	19078.0	19508.0	21565.0	19391.0	19738.0	21068.0	19511.0	20984.0
PRAMEF2	21251.0	20747.0	20746.0	21622.0	20178.0	20360.0	20968.0	20937.0	20703.0	21091.0	21860.0	21389.0	20450.0	20801.0	21075.0	18787.0	21235.0	19508.0	21099.0	19976.0	20978.0	21844.0	21196.0	19498.0	21304.0	19998.0	21516.0	20271.0	20875.0	20296.0	20126.0	19475.0	19934.0	22178.0	21857.0	20600.0	17564.0	19256.0	20026.0	17346.0	19522.0	20738.0	20815.0	20599.0	21274.0	20300.0	21018.0	20909.0	20321.0
TARS	8891.0	10378.0	9708.0	8472.0	9310.0	9471.0	6974.0	8516.0	11045.0	8753.0	13229.0	10267.0	5633.0	7850.0	10142.0	8068.0	7218.0	7824.0	12765.0	8793.0	7259.0	9314.0	7665.0	5965.0	7411.0	8691.0	6889.0	8374.0	9177.0	9580.0	9071.0	7717.0	8830.0	10039.0	11304.0	10845.0	8269.0	10788.0	8150.0	8180.0	9728.0	9287.0	6495.0	4345.0	11950.0	11081.0	11142.0	14784.0	11235.0
TIMM44	5709.0	4119.0	11736.0	11659.0	1531.0	5925.0	4875.0	1149.0	4597.0	12445.0	15851.0	11014.0	7884.0	8298.0	9415.5	4470.0	8883.0	8980.0	14636.0	11742.0	8473.0	7650.0	7351.0	11281.0	2803.0	9726.0	8484.0	7543.0	6184.0	9968.0	2425.0	8477.0	2305.0	13467.0	9654.0	7106.0	8780.0	9321.0	7448.0	15824.0	8851.0	9084.0	13912.0	4682.0	15948.0	13490.0	9830.0	11955.0	13957.0
TUFM	7131.0	8852.0	2851.0	4401.0	9940.0	7569.0	7825.0	7422.0	9400.0	10333.0	7724.0	5990.0	7789.0	8678.0	7148.0	7516.0	6424.0	7078.0	7108.0	6792.0	9397.0	6377.0	7130.0	6682.0	8940.0	10079.0	9815.0	6683.0	10784.0	10850.0	9448.0	7747.0	8944.0	7502.0	10487.0	12276.0	8521.0	6791.0	8015.0	8117.0	8782.0	7941.0	8191.0	7194.0	5574.0	3212.0	7720.0	2588.0	4273.0
RAD9B	883.0	945.0	6241.0	3107.0	1612.0	859.0	2276.0	1260.0	2813.0	865.0	4891.0	1328.0	1093.0	1585.0	2028.0	5742.0	1102.0	1189.0	2889.0	1745.0	2703.0	940.0	1093.0	1085.0	4495.0	828.0	2567.0	7092.0	2637.0	1464.0	609.0	1789.0	1997.0	2360.0	3123.0	3545.0	2620.0	2343.0	1333.0	2824.0	1822.0	3010.0	2282.0	1621.0	7398.0	7723.0	2337.0	3837.0	10004.0
RAD9A	10693.0	9906.0	7955.0	10398.0	9645.0	10958.0	12529.0	10572.0	10354.0	10361.0	7882.0	9391.0	8699.0	8789.0	9585.0	10919.0	9533.0	8842.0	8283.0	8799.0	8581.0	11684.0	8809.0	7846.0	8393.0	10030.0	9072.0	8358.0	9572.0	10479.0	9610.0	10004.0	11089.0	10110.0	10291.0	10509.0	11878.0	9178.0	10992.0	7150.0	8593.0	8176.0	13614.0	9399.0	8587.0	10014.0	9543.0	11536.0	10496.0
ERGIC3	15393.0	13034.0	12332.0	15392.0	12725.0	13930.0	16581.0	14036.0	12099.0	12812.0	8446.0	13997.0	13757.0	14415.0	13077.0	15455.0	14679.0	14415.0	13946.0	14531.0	14523.0	11930.0	16157.0	14427.0	8887.0	10673.0	14245.0	13483.0	13947.0	14309.0	13449.0	13778.0	14949.0	13481.5	15006.0	12152.0	9859.0	13586.0	12433.0	13613.0	13286.0	14187.0	12949.0	13282.0	10192.0	12535.0	15937.0	14773.0	14596.0
CDR2L	12861.0	14137.0	12595.0	13046.0	12167.0	13513.0	12398.0	13121.0	13511.0	13745.0	11899.0	13035.0	13227.0	15053.0	13284.0	11231.0	13230.0	12724.0	12708.0	14148.0	12403.0	14777.0	12875.0	11686.0	12528.0	13930.0	13002.0	12411.0	13806.0	14953.0	13520.0	12691.0	12200.0	13982.0	14470.0	14783.0	14119.0	13078.0	12959.0	14025.0	13180.0	9800.0	15034.0	13420.0	12823.0	10724.0	13624.0	13300.0	14547.0
ERGIC1	9243.0	8658.0	9016.0	11814.0	6859.0	8822.0	9136.0	9576.0	7971.0	8138.0	7307.0	8540.0	8842.0	8111.0	8779.0	6591.0	7571.0	5751.0	8674.0	13686.0	5159.0	9094.0	6214.0	8167.0	10210.0	8839.0	6912.0	8731.0	8497.0	10419.0	9542.0	8616.0	8404.0	9335.0	8639.0	8373.0	8364.0	7845.0	6986.0	7955.0	7269.0	5477.0	5058.0	3695.0	8582.0	9276.0	7111.0	7278.0	9759.0
CLU	7043.0	8716.0	5755.0	5595.0	9557.0	10066.0	8962.0	9643.0	10013.0	6975.0	5890.0	7935.0	8477.0	8873.0	7978.0	7988.0	8794.0	6346.0	5367.0	8296.0	5502.0	11482.0	7526.0	8792.0	8631.0	7140.0	8968.0	10060.0	8243.0	9850.0	10047.0	4832.0	9885.0	8934.0	9147.0	6922.0	9910.0	7520.0	7224.0	9177.0	9587.0	9842.0	7809.0	4330.0	4516.0	3932.0	8021.0	6594.0	5799.0
B3GAT3	6818.0	5987.0	3299.0	3426.0	7969.0	4972.0	5184.0	5616.0	3203.0	3618.0	3574.0	3582.0	4153.0	4772.0	5155.0	5326.0	4441.0	3964.0	3402.0	5275.0	5324.0	5301.0	4744.0	4270.0	2808.0	6342.0	5181.0	3532.0	7309.0	5468.0	5477.0	3930.0	6196.0	3938.0	6158.0	5886.0	4083.0	4045.0	3610.0	4169.0	4210.0	3672.0	6622.0	2500.0	4913.0	4442.0	5859.0	5347.0	5351.0
B3GAT2	7399.0	8132.0	7202.0	6896.0	8342.0	10339.0	7275.0	7220.0	8008.0	8139.0	6981.0	6697.0	7988.0	8133.0	7790.0	7382.0	7409.0	7862.0	7474.0	7051.0	6883.0	9319.0	8104.0	7972.0	10029.0	9585.0	7408.0	7241.0	8336.0	10146.0	8056.0	6381.0	6668.0	8426.0	11098.0	7392.0	7447.0	10510.0	10148.0	7230.0	8628.0	9067.0	8740.0	7239.0	7445.0	7355.0	6444.0	8996.0	7520.0
B3GAT1	15016.0	15215.0	14818.0	15701.0	14992.0	19170.0	15293.0	16237.0	15779.0	14949.0	13571.0	15991.0	16150.0	16952.0	15545.0	15158.0	15936.0	15069.0	15725.0	15815.0	15872.0	17520.0	15037.0	15663.0	16141.0	15450.0	16095.0	15323.0	15562.0	15988.0	17263.0	15365.0	15145.0	18284.0	16352.0	15845.0	15592.0	14523.0	14903.0	15634.0	15120.0	15072.0	14943.0	15730.0	11249.0	12727.0	14760.0	15189.0	15517.0
UXT	15444.0	16732.0	16744.0	16118.0	15323.0	14875.0	16572.0	14191.0	14464.0	17191.0	14775.0	18523.0	15235.0	16662.0	18368.0	14316.0	18949.0	15888.0	16376.0	16760.0	19404.0	15176.0	18465.0	14934.0	18677.0	18636.0	15408.0	16410.0	13609.0	14888.0	18283.0	19192.0	17973.0	17229.0	17389.0	18875.0	14548.0	16273.0	17781.0	17940.0	18623.0	18459.0	16605.0	13581.0	12819.0	14632.0	19657.0	16057.0	18174.0
CALM3	14807.0	5207.0	13194.0	9827.0	12095.0	14075.0	10842.0	10392.0	6270.0	11779.0	9745.0	10944.0	15423.0	7969.0	9490.0	8835.0	11820.0	10257.0	7593.0	6893.0	10561.0	5880.0	11474.0	9483.0	15472.0	13019.0	9498.0	8027.0	14082.0	6934.0	12057.0	11633.0	6859.0	8761.0	11815.0	8617.0	9013.0	12525.0	10860.0	10157.0	10103.0	12271.0	10575.0	12736.0	12954.0	10642.0	11016.0	9600.0	12835.0
SPG21	5427.0	1900.0	4437.0	3628.0	1638.0	3678.0	4402.0	2918.0	1876.0	1460.0	9862.0	3792.0	3432.0	5327.0	3371.0	3395.0	2938.0	3134.0	4202.0	5364.0	4910.0	2888.0	3336.0	4333.0	937.0	4867.0	4955.0	998.0	3045.0	5384.0	5257.0	3659.0	4160.0	4234.0	6142.0	3590.0	5231.0	3137.0	4491.0	2230.0	5321.0	6255.0	7819.0	5365.0	9242.0	8531.0	5251.0	7050.0	10090.0
CALM1	4637.0	5684.0	11141.0	9292.0	2069.0	973.0	3922.0	3311.0	8374.0	4499.0	11191.0	3324.0	4714.0	2875.0	4161.0	3453.0	5027.0	4038.0	6403.0	4254.0	9883.0	6822.0	4192.0	4305.0	1157.0	4932.0	4366.0	3964.0	1493.0	3501.0	2009.0	4002.0	3392.0	4570.0	5017.0	664.0	4271.0	5487.0	3608.0	4659.0	3801.0	4858.0	5329.0	4885.0	6860.0	3523.0	5357.0	9642.0	12174.0
NANOS1	1387.0	4949.0	1759.0	415.0	3528.0	3544.0	1210.0	1487.0	2426.0	3858.0	578.0	13937.0	11116.0	2639.0	3570.0	12062.0	8886.0	1372.0	1498.0	2642.0	1822.0	8701.0	2855.0	5649.0	9457.0	3780.0	5347.0	6988.0	7837.0	7958.0	8877.0	4613.0	7013.0	7031.0	8012.0	13489.0	6645.0	5514.0	5073.0	7095.0	6785.0	2934.0	6342.0	2827.0	4154.0	2045.0	7876.0	5390.0	5832.0
UPK1A	21867.0	20422.0	20788.0	20066.0	20829.0	20254.0	20059.0	18473.0	20880.0	19284.0	19397.0	18037.0	20778.0	17855.0	19906.0	19735.0	19475.0	17992.0	18823.0	20404.0	21402.0	16566.0	19179.0	20346.0	20213.0	19390.0	19897.0	19284.0	20631.0	19481.0	20043.0	19327.0	21028.0	18889.0	19661.0	18010.0	20977.0	22219.0	19566.0	22588.0	19022.0	17696.0	19933.0	18747.0	17903.0	18065.0	21029.0	19133.0	17647.0
UPK1B	13897.0	15642.0	9857.0	11673.0	15603.0	14937.0	12884.0	14884.0	15488.0	15942.0	13545.0	16541.0	15377.0	15222.0	15547.0	14935.0	16951.0	15831.0	14626.0	15882.0	14376.0	15495.0	15284.0	14952.0	16446.0	14103.0	16212.0	16024.0	15059.0	13162.0	15534.0	16167.0	14751.0	13099.0	12956.0	15246.0	13663.0	16056.0	15707.0	14656.0	11721.0	15310.0	13463.0	12937.0	13408.0	14111.0	13770.0	14817.0	13400.0
PLK1	12190.0	12330.0	5198.0	6974.0	11431.0	11999.0	10789.0	11099.0	10022.0	11031.0	5901.0	11003.0	11813.0	10641.0	12226.0	12412.0	11439.0	12403.0	7579.0	10738.0	9440.0	10534.0	12481.0	11530.0	11259.0	14596.0	12330.0	10435.0	10935.0	11606.0	12346.0	11655.0	9369.0	10111.0	4730.0	9592.0	7151.0	6578.0	9819.0	13676.0	9951.0	11884.0	10323.0	8075.0	6551.0	5701.0	11143.0	9426.0	11607.0
DLGAP1	22462.0	22952.0	20355.0	21669.0	22974.0	22705.0	22457.0	22817.0	22551.0	22930.0	21635.0	21842.0	22295.0	22716.0	22614.0	22844.0	22764.0	21323.0	22788.0	22167.0	21451.0	23078.0	22122.0	21833.0	22857.0	22178.0	22799.0	22604.0	22043.0	22728.0	22275.0	23017.0	22293.0	22958.0	22569.0	23104.0	22105.0	22565.0	22559.0	22110.0	22709.0	22709.0	22602.0	22773.0	22950.0	21349.0	22837.0	22632.0	20623.0
DLGAP4	19796.0	20557.0	20953.0	19404.0	21578.0	21693.0	21207.0	20213.0	20129.0	21705.0	22166.0	19978.0	20630.0	18755.0	22035.0	18796.0	20726.0	20114.0	21996.0	21264.0	21609.0	20856.0	21089.0	20680.0	19737.0	20272.0	21667.0	20379.0	20114.0	20155.0	19813.0	21197.0	20240.0	20198.0	20533.0	21135.0	20904.0	19216.0	19128.0	19975.0	20111.0	20398.0	21975.0	19798.0	21581.0	21770.0	19397.0	20371.0	20269.0
BRDT	21297.0	22314.0	22027.0	22332.0	22126.0	17322.0	21946.0	21608.0	22139.0	22469.0	21796.0	22306.0	21076.0	21242.0	21489.0	21982.0	21675.0	21657.0	22301.0	22375.0	21704.0	20921.0	20778.0	20469.0	22135.0	21097.0	20875.0	21811.0	21829.0	20862.0	21898.0	22118.0	21023.0	21528.0	21634.0	21512.0	21294.0	21259.0	21547.0	20799.0	22319.0	21922.0	21087.0	21841.0	22058.0	21723.0	21385.0	21963.0	22310.0
TIPRL	8437.0	7714.0	2184.0	3972.0	9996.0	9599.0	7405.0	8863.0	5379.0	9470.0	3134.0	5165.0	8527.0	7488.0	6195.0	7595.0	5539.0	4536.0	4030.0	4413.0	2454.0	10126.0	6830.0	6058.0	10136.0	3506.0	6576.0	8084.0	7625.0	9954.0	7109.0	6076.0	8506.0	7124.0	9167.0	7889.0	8043.0	7395.0	7875.0	8029.0	8428.0	8483.0	7264.0	3501.0	904.0	2659.0	6061.0	6592.0	3801.0
HRH3	5608.0	5259.0	19025.0	436.0	3298.0	4156.0	2671.0	3376.0	5628.0	7417.0	1690.0	6531.0	8711.0	5458.0	4874.0	5540.0	6620.0	7934.0	7053.0	3768.0	5043.0	5736.0	9565.0	5166.0	5095.0	6289.0	4335.0	5915.0	4389.0	4311.0	6270.0	9100.0	4756.0	6446.0	5176.0	8219.0	2022.0	3559.0	14914.0	4353.0	4770.0	11044.0	133.0	6434.0	2390.0	3038.0	1914.0	4908.0	4331.0
ADCY7	23233.0	23217.0	21903.0	22601.0	23224.0	23189.0	23070.0	22941.0	23121.0	23153.0	22387.0	23103.0	22757.0	23094.0	23090.0	23128.0	23063.0	23006.0	23078.0	23105.0	23056.0	22983.0	22964.0	23010.0	23247.0	22701.0	23048.0	23075.0	23116.0	23098.0	23120.0	23215.0	23186.0	23106.0	23128.0	23164.0	23024.0	23017.0	23011.0	22881.0	23153.0	22904.0	23028.0	23212.0	22690.0	21325.0	23085.0	23197.0	23186.0
CLCN3	13212.0	14697.0	14075.0	14804.0	10206.0	14491.0	14010.0	10353.0	14453.0	14255.0	16505.0	14416.0	11448.0	15389.0	13207.0	11950.0	13491.0	12595.0	15627.0	15152.0	14543.0	13985.0	12547.0	11906.0	11117.0	12406.0	14431.0	13470.0	14343.0	12035.0	11397.0	13070.0	12438.0	14425.0	15219.0	15187.0	14594.0	12073.0	15347.0	10588.0	13428.0	10884.0	14758.0	15527.0	16292.0	16372.0	15482.0	15793.0	16190.0
CLCN2	7195.0	9947.0	5983.0	2610.0	9553.0	9920.0	8339.0	8318.0	6369.0	7496.0	6211.0	7318.0	9111.0	6219.0	7416.0	9905.0	7373.0	7963.0	6426.0	5682.0	9331.0	6818.0	7733.0	5546.0	9696.0	10975.0	10067.0	9830.0	9782.0	8539.0	11326.0	7391.0	9168.0	8420.0	9557.0	12611.0	9590.0	9884.0	7514.0	8931.0	9008.0	9299.0	8895.0	9449.0	6255.0	6839.0	9707.0	8816.0	9203.0
CLCN1	21131.0	21395.0	21685.0	21240.0	20736.0	20159.0	20894.0	19795.0	20954.0	19589.0	22142.0	20062.0	18269.0	21281.0	21328.0	19064.0	20309.0	19368.0	19877.0	20902.0	19987.0	20878.0	20551.0	21179.0	21227.0	21370.0	20576.0	20084.0	21185.0	21240.0	19668.0	20412.0	19959.0	20238.0	20557.0	21865.0	21458.0	21180.0	19898.0	20164.0	20164.0	20161.0	21300.0	19323.0	20935.0	21937.0	21979.0	19410.0	22483.0
CLCN7	16808.0	17468.0	21941.0	20424.0	17651.0	17414.0	18656.0	17206.0	17904.0	19567.0	10346.0	20865.0	22378.0	18585.0	17415.0	18486.0	20140.0	22044.0	16843.0	19418.0	16010.0	17028.0	18524.0	22920.0	17333.0	17775.0	16734.0	21362.0	17204.0	18894.0	20884.0	18759.0	22598.0	9997.0	20194.0	17537.0	19400.0	18977.0	17286.0	23327.0	17275.0	23300.0	16028.0	16570.0	13337.0	20934.0	23282.0	21439.0	23153.0
CLCN6	13671.0	14792.0	13678.0	10918.0	14761.0	15737.0	15298.0	14460.0	14246.0	16341.0	13084.0	15294.0	15279.0	13554.0	14703.0	15518.0	15429.0	15657.0	13689.0	14805.0	16154.0	13789.0	14645.0	14796.0	13788.0	14854.0	14915.0	15113.0	12732.0	10831.0	14051.0	14639.0	14692.0	12637.0	15210.0	14586.0	16270.0	15750.0	14879.0	14760.0	12519.0	14020.0	13970.0	14739.0	10735.0	13925.0	14493.0	14328.0	14878.0
CLCN5	17405.0	19885.0	18085.0	20855.0	18740.0	20386.0	21209.0	20231.0	20270.0	20522.0	21433.0	18530.0	19602.0	20260.0	18673.0	20444.0	19802.0	19434.0	19941.0	19841.0	19888.0	21308.0	17559.0	19386.0	19239.0	19760.0	20533.0	19635.0	20883.0	19449.0	19911.0	18608.0	18408.0	20281.0	20440.0	18701.0	19978.0	18808.0	18372.0	17198.0	21071.0	19685.0	19065.0	19607.0	20437.0	20053.0	18225.0	21161.0	18403.0
CLCN4	13428.0	16113.0	17037.0	15335.0	16838.0	16889.0	16801.0	16347.0	16226.0	17033.0	17621.0	18691.0	15935.0	16709.0	18993.0	17091.0	17040.0	16697.0	18044.0	17861.0	18192.0	19678.0	16851.0	15984.0	17952.0	13998.0	18710.0	15648.0	15378.0	16810.0	15856.0	16402.0	17310.0	17087.0	18100.0	16885.0	14701.0	17852.0	14375.0	15329.0	16752.0	14871.0	16773.0	17153.0	15844.0	16544.0	18209.0	17490.0	16497.0
BRD8	11290.0	11917.0	12925.0	16016.0	4996.0	9950.0	13145.0	11560.0	7994.0	12330.0	15020.0	8584.0	10368.0	14000.0	12610.0	7899.0	11943.0	8650.0	13208.0	14858.0	9690.0	10913.0	10755.0	9756.0	10253.0	11504.0	12403.0	11905.0	5521.0	11281.0	7169.0	11394.0	7305.0	13797.0	11995.0	11275.0	13460.0	11250.0	10389.0	11915.0	11628.0	9475.0	7977.0	13449.0	16531.0	16069.0	12171.0	17752.0	13803.0
GMFB	8157.0	7280.0	1987.0	2265.0	6971.0	6621.0	3407.0	2484.0	5883.0	6836.0	2184.0	3110.0	4287.0	4599.0	3284.0	5671.0	4005.0	7313.0	2284.0	4664.0	4352.0	16963.0	4279.0	5598.0	9197.0	7008.0	3937.0	6302.0	6337.0	7014.0	4787.0	3869.0	7886.0	5666.0	4934.0	7385.0	3500.0	5932.0	5628.0	4424.0	4465.0	5631.0	6627.0	5573.0	1774.0	3034.0	5086.0	4356.0	4604.0
BRD4	12880.0	16465.0	14932.0	13648.0	12844.0	18492.0	15527.0	15702.0	15394.0	16055.0	17990.0	10533.0	15269.0	9803.0	17891.0	16429.0	16187.0	20365.0	18007.0	14060.0	14901.0	5186.0	16300.0	16733.0	649.0	22421.0	12505.0	18626.0	11957.0	14638.0	15504.0	15571.0	11726.0	20536.0	271.0	202.0	17363.0	11511.0	47.0	17297.0	15257.0	16016.0	9933.0	13985.0	14157.0	16495.0	214.0	19237.0	16384.0
BRD7	16341.0	17070.0	15306.0	17818.0	16315.0	17670.0	17875.0	17672.0	17548.0	17703.0	17192.0	18236.0	18299.0	18252.0	16944.0	17034.0	18129.0	16846.0	16907.0	17204.0	17692.0	19835.0	17623.0	16800.0	18203.0	17019.0	17026.0	17269.0	17892.0	17480.0	17543.0	17790.0	16578.0	17879.0	18431.0	17625.0	17149.0	17096.0	16527.0	15575.0	17854.0	16927.0	17472.0	17129.0	13453.0	15612.0	17652.0	17957.0	16507.0
BRD1	22315.0	22618.0	21945.0	21950.0	20455.0	22439.0	22422.0	22276.0	22631.0	22341.0	21687.0	22393.0	22217.0	22740.0	22548.0	22190.0	22464.0	22655.0	22021.0	22343.0	22637.0	22155.0	21820.0	22029.0	22268.0	21918.0	22297.0	22404.0	22736.0	21959.0	22671.0	22513.0	22318.0	22526.0	22400.0	22361.0	21904.0	22165.0	22653.0	21973.0	22602.0	22005.0	20995.0	22614.0	21824.0	22389.0	21848.0	22808.0	22005.0
BRD2	9236.0	9463.0	12086.0	10572.0	10914.0	10967.0	8959.0	9920.0	8635.0	9229.0	13092.0	11269.0	7672.0	11508.0	9215.0	11672.0	9061.0	9335.0	13105.0	9935.0	11721.0	10644.0	11566.0	11038.0	13769.0	9775.0	11470.0	10524.0	11382.0	9422.0	10360.0	10725.0	10244.0	11454.0	12580.0	12607.0	11059.0	11365.0	13028.0	10653.0	12994.0	11250.0	13141.0	11654.0	12649.0	12397.0	10865.0	12674.0	14517.0
BRD3	9256.0	10050.0	5237.0	4667.0	9021.0	11310.0	10867.0	11003.0	8601.0	7569.0	6825.0	8400.0	7551.0	8886.0	7638.0	8079.0	9566.0	7047.0	6039.0	8815.0	8067.0	9506.0	7538.0	8438.0	9461.0	8502.0	8154.0	8815.0	9526.0	9567.0	10443.0	8268.0	9236.0	8533.0	10841.0	10728.0	9228.0	11263.0	5552.0	9577.0	8519.0	8686.0	6997.0	8120.0	2617.0	2926.0	10883.0	8237.0	4521.0
DNAJA2	4493.0	6380.0	5202.0	6189.0	7429.0	6139.0	8837.0	7676.0	10969.0	6572.0	6171.0	6086.0	5560.0	4160.0	5514.0	7002.0	5412.0	4925.0	5411.0	3817.0	6392.0	5807.0	4074.0	4115.0	3003.0	4253.0	5523.0	3721.0	4972.0	6680.0	7935.0	4644.0	7016.0	5345.0	4903.0	9677.0	5802.0	4684.0	6755.0	6134.0	4140.0	3175.0	6710.0	4613.0	4481.0	6418.0	3702.0	3385.0	3641.5
DNAJA3	5343.0	6032.0	5257.0	2060.0	6842.0	6294.0	3989.0	8031.0	5233.0	6576.0	2537.0	3912.0	3517.0	5622.0	5178.0	3242.0	3902.0	3741.5	4662.0	2187.0	1578.0	6690.0	2863.0	3921.0	4981.0	4719.0	4853.0	4840.0	5574.0	6466.0	4429.0	3531.0	4251.0	6656.0	6853.0	4799.0	7498.0	5140.0	2074.0	4810.0	4017.0	4689.0	3990.0	3707.0	2105.0	3618.0	7086.0	4376.0	2088.0
PTPN18	15840.0	10870.0	15912.0	14089.0	8896.0	17663.0	17577.0	18122.0	266.0	15908.0	16888.0	15177.0	14552.0	16054.0	15484.0	15056.0	14897.0	17386.0	9407.0	14502.0	16119.0	11916.0	15455.0	10531.0	13008.0	16999.0	17314.0	15749.0	8425.0	7898.0	17914.0	14466.0	5318.0	11717.0	1029.0	10413.0	2651.0	14398.0	643.0	16061.0	16539.0	13605.0	16150.0	14412.0	15829.0	9251.0	8900.0	16935.0	12778.0
DNAJA4	23342.0	23330.0	23340.0	20585.0	22522.0	19159.0	23344.0	19966.0	19333.0	19702.0	21263.0	19239.0	23290.0	23330.0	18894.0	19189.0	19210.0	22714.0	19033.0	19385.0	17916.0	19842.0	20262.0	23317.0	21023.0	23305.0	23298.0	22950.0	22246.0	23065.0	22114.0	19481.0	22957.0	18238.0	19318.0	21428.0	23315.0	23328.0	23336.0	23328.0	20505.0	17911.0	23080.0	23200.0	23213.0	23230.0	23088.0	20777.0	23111.0
PTPN13	7684.0	8230.0	5322.0	8538.0	8772.0	11363.0	9023.0	8953.0	9989.0	9825.0	5740.0	8902.0	14154.0	13705.0	5360.0	8348.0	5168.0	11785.0	5148.0	12781.0	6114.0	7150.0	6138.0	14734.0	14953.0	8460.0	5658.0	7254.0	10229.0	14862.0	6092.0	4416.0	4644.0	17946.0	566.0	9711.0	1785.0	151.0	51.0	47.0	109.0	3011.0	1483.0	10870.0	5640.0	5868.0	168.0	5722.0	8287.0
PTPN11	7160.0	8245.0	4733.0	3019.0	8574.0	7370.0	7339.0	5666.0	8530.0	5884.0	4326.0	7853.0	8378.0	7698.0	7796.0	11481.0	6576.0	7364.0	6466.0	9597.0	7678.0	8662.0	7680.0	8425.0	10361.0	8190.0	8183.0	11415.0	8974.0	8010.0	10556.0	7665.0	6284.0	8726.0	12059.0	12642.0	8738.0	7826.0	8399.0	8578.0	9285.0	9454.0	11273.0	9317.0	6239.0	6650.0	10824.0	9137.0	11216.0
PTPN14	3565.0	6494.0	1478.0	1553.0	5511.0	5480.0	2638.0	6790.0	7407.0	3570.0	1855.0	4039.0	3003.0	3970.0	3762.0	12257.0	3986.0	5163.0	1453.0	1354.0	1158.0	6858.0	4190.0	3972.0	4452.0	4248.0	3585.0	3376.0	4986.0	7304.0	3878.0	2867.0	3237.0	4754.0	4228.0	5607.0	5734.0	3104.0	5600.0	5328.0	5227.0	6305.0	4823.0	2920.0	926.0	1502.0	7421.0	11377.0	2057.0
GALR3	20316.0	20637.0	20565.0	18938.0	20935.0	21107.0	19047.0	20931.0	19448.0	19711.0	19907.0	19006.0	21510.0	21215.0	19895.0	21090.0	18093.0	22073.0	19964.0	22812.0	22952.0	19399.0	22735.0	22975.0	18795.0	19567.0	21260.0	21241.0	20415.0	20852.0	21141.0	18414.0	20894.0	22744.0	19779.0	19653.0	21657.0	19881.0	21661.0	19269.0	20812.0	22067.0	22032.0	19291.0	19653.0	20973.0	21631.0	21267.0	19175.0
GALR2	16844.0	16310.0	17571.0	18567.0	18313.0	20091.0	16181.0	16900.0	19248.0	18523.0	17437.0	17494.0	18159.0	18349.0	16191.0	18479.0	16870.0	17043.0	15200.0	17724.0	16050.0	17260.0	18166.0	19222.0	16581.0	16629.0	16251.0	17393.0	17669.0	19764.0	20502.0	17352.0	19884.0	16950.0	17939.0	16581.0	17964.0	16522.0	21239.0	17580.0	17224.0	18789.0	16516.0	17008.0	19534.0	15686.0	19426.0	16076.0	19158.0
GALR1	11640.0	13187.0	10155.0	17199.0	18049.0	15496.0	13683.0	14820.0	15320.0	16488.0	11689.0	16262.0	16355.0	14577.0	15278.0	14884.0	15870.0	16562.0	14417.0	17870.0	14268.0	18603.0	17113.0	15349.0	14597.0	15339.0	76.0	15317.0	13168.0	8576.0	17926.0	18575.0	16989.0	186.0	15683.0	14015.0	25.0	15119.0	18060.0	11850.0	15387.0	16299.0	10.0	11031.0	12202.0	10976.0	25.0	17974.0	13772.0
LYAR	17983.0	18611.0	18088.0	19270.0	17547.0	19018.0	19268.0	19433.0	19118.0	19995.0	19315.0	20955.0	20123.0	17748.0	17758.0	19145.0	17505.0	22288.0	18438.0	18188.0	18613.0	17462.0	17579.0	20087.0	18118.0	19547.0	18073.0	19837.0	18945.0	17565.0	20149.0	18812.0	22095.0	18341.0	19698.0	18133.0	18774.0	17162.0	18934.0	21089.0	20232.0	18306.0	17832.0	19114.0	19532.0	17861.0	17717.0	19372.0	19108.0
C1orf158	19393.0	18838.0	18897.0	19389.0	18507.0	19960.0	18518.0	19371.0	19700.0	20478.0	20469.0	19691.0	17748.0	18564.0	20660.0	19667.0	19158.0	17687.0	18947.0	19299.0	20609.0	20249.0	20044.0	15796.0	18528.0	18939.0	18423.0	17431.0	20238.0	17482.0	18756.0	18783.0	17703.0	22020.0	21833.0	18396.0	15526.0	19070.0	16192.0	15562.0	17542.0	19410.0	19802.0	19693.0	17839.0	20608.0	20162.0	19326.0	15598.0
CH25H	4066.0	6936.0	7111.0	3857.0	8119.0	8245.0	6079.0	7628.0	4281.0	4446.0	10588.0	6855.0	6022.0	8201.0	6677.0	8047.0	9231.0	6508.0	6962.0	8008.0	6641.0	8857.0	8459.0	8141.0	10277.0	6539.0	8915.0	9672.0	8968.0	9713.0	7565.0	7124.0	7194.0	6855.0	4218.0	9489.0	4054.0	2178.0	3151.0	5419.0	2725.0	10273.0	5749.0	7662.0	5932.0	6455.0	4092.0	8214.0	9434.0
CSF2RB	19946.0	19718.0	21502.0	20759.0	19253.0	21071.0	21504.0	21300.0	21402.0	21009.0	19894.0	21480.0	22126.0	18832.0	18967.0	19413.0	20123.0	21350.0	21029.0	21767.0	22054.0	20603.0	21813.0	20987.0	18822.0	16832.0	20444.0	20895.0	19780.0	19312.0	19490.0	19405.0	19907.0	19870.0	19947.0	20181.0	19231.0	21075.0	21597.0	20455.0	19487.0	19583.0	20228.0	19684.0	20778.0	22621.0	18762.0	21624.0	19956.0
MRPL24	13021.0	12060.0	13542.0	12761.0	10270.0	8703.0	11543.0	10537.0	13273.0	9364.0	10626.0	9396.0	11954.0	13251.0	12360.0	7755.0	12800.0	11448.0	12306.0	10723.0	13048.0	11860.0	11937.0	11850.0	12054.0	11985.0	11042.0	11205.0	11752.0	11206.0	11447.0	12605.0	10829.0	12000.0	12848.0	9839.0	12746.0	10736.0	10067.0	11671.0	11435.0	11220.0	13838.0	9307.0	10778.0	15419.0	12544.0	10047.0	13635.0
MRPL21	7290.0	5031.0	3650.0	3302.0	5399.0	6138.0	4893.0	4030.0	3658.0	3133.0	4366.0	5492.0	4321.0	4778.0	3637.0	2217.0	4039.0	3233.0	2545.0	4503.0	3023.0	5479.0	3515.0	4538.0	498.0	4439.0	2797.0	1770.0	5866.0	6354.0	6245.0	5405.0	6994.0	3956.0	5110.0	987.0	4434.0	3577.0	7320.0	6282.0	4645.0	6090.0	5866.0	3004.0	2952.0	1610.0	5943.0	6813.0	5816.0
MRPL23	7898.0	4961.0	10866.0	9116.0	2770.0	5392.0	6841.0	5682.0	5124.0	10013.0	11362.0	6522.0	6417.0	6331.0	7711.0	6981.0	7606.0	7454.0	6334.0	4620.0	7746.0	7490.0	5370.0	7014.0	6954.0	7213.0	6082.0	7378.0	6855.0	7534.0	6554.0	6269.0	7300.0	7509.0	5411.0	8672.0	6445.0	6862.0	6324.0	7590.0	5446.0	6556.0	8150.0	7791.0	8514.0	11614.0	4869.0	4714.0	11167.0
GAB2	3692.0	1878.0	2190.0	138.0	4669.0	3002.0	1136.0	4216.0	2497.0	2785.0	3631.0	4516.0	2518.0	1909.0	1660.0	4531.0	3127.0	4103.0	2800.0	2400.0	1909.0	3136.0	4505.0	1355.0	4354.0	2553.0	2009.0	6152.0	3283.0	2181.0	2127.0	2653.0	3620.0	1641.0	1916.0	5708.0	2418.0	1854.0	4818.0	2738.0	2410.0	2903.0	2047.0	4941.0	2371.0	2266.0	2245.0	2497.0	3281.0
SLC38A2	8038.0	5724.0	10119.0	8824.0	7921.0	7105.0	5425.0	6621.0	5800.0	7729.0	8338.0	10032.0	7521.0	9273.0	7857.0	9118.0	7141.0	6846.0	12332.0	6866.0	6767.0	9507.0	5754.0	6134.0	10485.0	6925.0	9868.0	6844.0	8945.0	8256.0	7821.0	7336.0	7770.0	9886.0	10571.0	11190.0	8943.0	8190.0	10170.0	7586.0	7906.0	6139.0	9893.0	9719.0	7760.0	9781.0	7638.0	7975.0	10663.0
GAB1	10504.0	14423.0	9598.0	12798.0	13280.0	11912.0	12714.0	13577.0	13340.0	13798.0	14097.0	13394.0	13467.0	14660.0	12999.0	11204.0	13962.0	12838.0	13859.0	12991.0	14332.0	15144.0	12993.0	12876.0	13444.0	13376.0	14638.0	13985.0	13880.0	14293.0	13718.0	13601.0	12929.0	14518.0	14758.0	14735.0	14256.0	12879.0	13849.0	13264.0	14811.0	12161.0	14878.0	12432.0	11953.0	12692.0	14483.0	13067.0	13910.0
HABP4	3470.0	1673.0	2842.0	7157.0	3576.0	2648.0	3537.0	2400.0	2405.0	2863.0	2653.0	730.0	1244.0	1573.0	1581.0	2619.0	848.0	2051.0	4600.0	1831.0	291.0	1553.0	1852.0	1534.0	3020.0	974.0	4219.0	2345.0	1103.0	1672.0	1049.0	1288.0	755.0	877.0	2110.0	3461.0	2180.0	1764.0	2531.0	2032.0	1138.0	5406.0	4739.0	4239.0	8362.0	3005.0	4109.0	2864.0	3096.0
DMRTB1	23168.0	23257.0	23276.0	23282.0	23176.0	23133.0	23163.0	23219.0	23206.0	23183.0	23276.0	23058.0	22982.0	23194.0	23209.0	23170.0	23186.0	23096.0	23245.0	23184.0	22916.0	23264.0	23032.0	23002.0	23249.0	23065.0	23154.0	23266.0	23168.0	23197.0	23257.0	23259.0	23227.0	23153.0	23243.0	23240.0	23083.0	23220.0	23211.0	23017.0	23252.0	23058.0	23185.0	23259.0	23201.0	23235.0	23193.0	23219.0	23196.0
NPTX2	16117.0	16586.0	16606.0	19063.0	15965.0	16251.0	15605.0	16135.0	20737.0	17931.0	16110.0	17247.0	19482.0	18590.0	15935.0	18910.0	16975.0	18050.0	14977.0	19196.0	15662.0	16771.0	18998.0	21933.0	19886.0	18798.0	120.0	18935.0	19757.0	16989.0	19985.0	20051.0	20174.0	19869.0	20890.0	18581.0	15069.0	18806.0	20020.0	16219.0	21436.0	19511.0	17559.0	20207.0	22714.0	19433.0	16557.0	18014.0	18579.0
NPTX1	9534.0	11209.0	8333.0	8341.0	11689.0	10608.0	10549.0	11027.0	10841.0	12721.0	8415.0	11136.0	11850.0	12031.0	12240.0	6347.0	10736.0	12680.0	8536.0	11509.0	11824.0	12738.0	11098.0	12915.0	9201.0	11800.0	3525.0	6646.0	13952.0	13535.0	12110.0	4736.0	11495.0	4000.0	10358.0	7812.0	12710.0	10400.0	14433.0	9725.0	11253.0	18834.0	5118.0	10475.0	9020.0	9545.0	11133.0	11056.0	17199.0
ZSCAN4	22836.0	22848.0	22819.0	22223.0	22289.0	22205.0	22300.0	20052.0	21235.0	21247.0	22702.0	19828.0	21173.0	22856.0	23295.0	22664.0	23232.0	21889.0	23235.0	22524.0	23090.0	22634.0	18234.0	23183.0	22483.0	23199.0	20647.0	21850.0	21551.0	22260.0	21095.0	23114.0	21867.0	23179.0	23142.0	22426.0	22423.0	23035.0	21975.0	18184.0	21705.0	23011.0	22848.0	19004.0	22308.0	22602.0	22749.0	21067.0	22470.0
NDRG2	15027.0	13674.0	17679.0	16024.0	18888.0	18471.0	16068.0	18466.0	15260.0	16586.0	9723.0	16708.0	15674.0	15558.0	17422.0	19795.0	18407.0	17112.0	17584.0	14465.0	15515.0	14562.0	18496.0	17501.0	15558.0	15586.0	14104.0	16676.0	16579.0	16217.0	15241.0	16739.0	18000.0	15095.0	4999.0	14990.0	16449.0	16516.0	19341.0	19662.0	15961.0	19071.0	15601.0	18972.0	13303.0	18081.0	18891.0	17799.0	14491.0
NDRG3	12855.0	14036.0	10785.0	11019.0	14185.0	14180.0	13817.0	13950.0	11785.0	14071.0	13194.0	13577.0	14003.0	14866.0	14547.0	14391.0	12352.0	12668.0	14196.0	12283.0	12983.0	16286.0	13780.0	13257.0	15344.0	14929.0	14610.0	12585.0	15615.0	14667.0	14387.0	13428.0	13594.0	13743.0	16278.0	14234.0	15122.0	14926.0	13488.0	14201.0	15192.0	13496.0	14751.0	12331.0	10200.0	7646.0	15237.0	13366.0	11375.0
NDRG4	5760.0	7032.0	5814.0	5296.0	8961.0	7349.0	7591.0	7995.0	10448.0	11101.0	10800.0	5973.0	7393.0	17009.0	5356.0	3015.0	5385.0	7644.0	5431.0	4461.0	9464.0	8638.0	5305.0	4869.0	3463.0	5124.0	7328.0	8964.0	6036.0	6746.0	8150.0	5203.0	5275.0	6072.0	7193.0	8953.0	6284.0	4601.0	5189.0	6264.0	5978.0	7099.0	8534.0	5680.0	7115.0	8668.0	4988.0	6043.0	9732.0
ZSCAN2	4065.0	2670.0	3403.0	1376.0	5660.0	5353.0	1907.0	5367.0	2793.0	4969.0	3198.0	2799.0	2559.0	3710.0	3444.0	1916.0	4003.0	1637.0	2471.0	2727.0	4366.0	3610.0	4188.0	2416.0	3843.0	2644.0	3244.0	5354.0	4604.0	3152.0	3688.0	2464.0	4194.0	4055.0	7559.0	4259.0	5107.0	4130.0	3367.0	4397.0	3882.0	4349.0	4613.0	4828.0	6205.0	4429.0	3511.0	2527.0	3139.0
CHD1L	17366.0	16190.0	14423.0	14791.0	15274.0	14522.0	17211.0	16653.0	15254.0	15150.0	13003.0	16971.0	17928.0	18201.0	17033.0	16757.0	13871.0	16137.0	13639.0	14853.0	14160.0	8359.0	15900.0	17274.0	3762.0	15914.0	19000.0	15569.0	15289.0	15203.0	15622.0	14863.0	14803.0	16093.0	13070.0	13855.0	15079.0	15772.0	11648.0	15551.0	16305.0	16698.0	17918.0	16587.0	10390.0	13224.0	17678.0	13401.0	10924.0
UBR2	4736.0	2424.0	12157.0	10560.0	1592.0	574.0	4789.0	1872.0	5489.0	4311.0	8319.0	2668.0	4453.0	6720.0	4103.5	2874.0	5012.0	3037.0	6899.0	7117.0	4224.0	4364.0	4801.0	5343.0	7130.0	6264.0	4525.0	1741.0	3707.0	4120.0	6571.0	5848.0	4318.0	6417.0	5151.0	2794.0	6095.0	5762.0	4539.0	4516.0	3259.0	2581.0	10655.0	4470.0	9570.0	8956.0	5527.0	9069.0	7339.0
HOXA6	9494.0	12711.0	4234.0	4865.0	11579.0	9686.0	20495.0	5073.0	12823.0	10156.0	17837.0	13945.0	14986.0	16500.0	14020.0	7287.0	14142.0	15321.0	12502.0	14434.0	13061.0	14547.0	14298.0	15995.0	2430.0	15870.0	3483.0	6938.0	19595.0	17259.0	551.0	16475.0	16216.0	17973.0	2004.0	7731.0	18095.0	2547.0	15885.0	17052.0	8592.0	17474.0	17710.0	18983.0	2833.0	6574.0	2072.0	206.0	1918.0
HOXA5	11912.0	8173.0	13756.0	15039.0	12995.0	12834.0	15431.0	11719.0	14724.0	15314.0	15143.0	15313.0	14801.0	9974.0	6591.0	14302.0	15061.0	15107.0	11232.0	14101.0	14935.0	7399.0	12348.0	12062.0	10246.0	23267.0	14158.0	15529.0	13440.0	12552.0	13340.0	14471.0	14698.0	13767.0	14440.0	13251.0	13489.0	14829.0	14339.0	13556.0	15405.0	13236.0	11608.0	14301.0	8974.0	15094.0	14011.0	14812.0	16511.0
DNAJB13	15557.0	18289.0	16034.0	17857.0	16618.0	16792.0	16855.0	16485.0	19435.0	18236.0	17350.0	17400.0	17415.0	18493.0	17317.0	16774.0	17110.0	16990.0	17544.0	17523.0	16236.0	13134.0	16166.0	16072.0	17239.0	18362.0	17766.0	18189.0	19534.0	16820.0	15924.0	16525.0	15369.0	21073.0	16424.0	17503.0	18852.0	16752.0	15353.0	16588.0	21219.0	16526.0	18714.0	17861.0	19960.0	15380.0	15728.0	16373.0	17939.0
DNAJB12	9035.0	9640.0	10170.0	7881.0	9660.0	8100.0	8242.0	8936.0	9893.0	9042.0	9774.0	7395.0	9229.0	10672.0	9903.0	6504.0	9835.0	9863.0	8652.0	8263.0	8736.0	11578.0	10476.0	9319.0	8201.0	8675.0	10032.0	10087.0	9339.0	9857.0	10352.0	8669.0	9010.0	9586.0	11283.0	8427.0	9366.0	11319.0	9118.0	9647.0	9352.0	8379.0	9798.0	9283.0	7633.0	9849.0	9984.0	9911.0	13483.0
VIL1	18203.0	19039.0	18480.0	18459.0	21038.0	17913.0	17362.0	17922.0	18229.0	18643.0	17121.0	19423.0	18053.0	17871.0	17752.0	18678.0	17471.0	19279.0	18056.0	19639.0	18954.0	18379.0	18424.0	18037.0	19532.0	17921.0	17942.0	19682.0	19210.0	16816.0	17083.0	17767.0	20783.0	17528.0	19306.0	19666.0	19049.0	19702.0	19392.0	18807.0	18617.0	19252.0	18820.0	17756.0	21712.0	18003.0	17521.0	18288.0	18428.0
HOXA4	20546.0	16928.0	14502.0	19012.0	15290.0	17986.0	18245.0	18890.0	17661.0	17839.0	16926.0	17943.0	18747.0	17587.0	16430.0	19475.0	17321.0	19610.0	16540.0	20408.0	16274.0	16954.0	17168.0	18716.0	17693.0	16685.0	15235.0	18549.0	18556.0	17315.0	19099.0	18996.0	17322.0	17853.0	18530.0	16523.0	18314.0	16535.0	19048.0	17518.0	17540.0	18665.0	15944.0	19614.0	19072.0	15731.0	19286.0	17614.0	16723.0
MSMB	22334.0	22104.0	19689.0	20222.0	22260.0	20683.0	22610.0	21997.0	21967.0	22954.0	19713.0	22101.0	18217.0	22150.0	21490.0	22538.0	21804.0	22076.0	21909.0	22464.0	20972.0	20787.0	22230.0	20909.0	22517.0	21244.0	23224.0	22662.0	22484.0	22755.0	22086.0	23064.0	22480.0	22945.0	21581.0	21770.0	22962.0	21795.0	22955.0	22328.0	20157.0	22380.0	22688.0	21071.0	21338.0	19669.0	21732.0	21584.0	21974.0
DNAJB14	10681.0	2596.0	9298.0	15115.0	2320.0	1007.0	12194.0	233.0	8614.0	1844.0	16763.0	7965.0	6479.0	5633.0	14734.0	1468.0	6410.0	5429.0	7927.0	10163.0	12202.0	5004.0	4203.0	8927.0	1299.0	14890.0	7485.0	4674.0	6353.0	2895.0	1339.0	5241.0	3814.0	2235.0	7065.0	7903.0	7159.0	5192.0	7711.0	12256.0	9041.0	6829.0	9381.0	7564.0	7993.0	11927.0	8973.0	9877.0	13361.0
RNF138	9502.0	10981.0	8706.0	6132.0	7727.0	11931.0	10204.0	9089.0	10856.0	10535.0	11294.0	8993.0	9501.0	9578.0	8674.0	9776.0	11469.0	9736.0	9342.0	10966.0	10604.0	10238.0	10250.0	9426.0	11332.0	7028.0	7505.0	10508.0	10850.0	11574.0	11657.0	9341.0	9786.0	9307.0	10795.0	10708.0	10148.0	7490.0	11108.0	8569.0	9948.0	8815.0	10956.0	6168.0	6389.0	7816.0	11952.0	8360.0	8024.0
RNF139	3382.0	3038.0	5852.0	1513.0	4037.0	2720.0	1739.0	2367.0	3281.0	2173.0	5296.0	2450.0	1499.0	2640.0	1848.0	6355.0	2070.0	2088.0	3758.0	3493.0	1438.0	2671.0	1196.0	1797.0	1867.0	3210.0	2716.0	2263.0	2588.0	2057.0	1165.0	2501.0	1125.0	2280.0	3897.0	7363.0	3027.0	2614.0	3137.0	1342.0	1621.0	280.0	6407.0	7361.0	8750.0	4554.0	2903.0	3254.0	3276.0
ENOSF1	23336.0	22067.0	23205.0	23304.0	23143.0	19004.0	21017.0	16860.0	18740.0	18546.0	15331.0	20021.0	23272.0	21132.0	15774.0	21885.0	16588.0	23197.5	17196.0	18435.0	15235.0	17059.0	16677.0	23150.0	19132.0	23271.0	16969.0	21481.0	18669.0	20125.0	20051.0	23301.0	20703.0	17405.0	19457.0	21545.0	21824.0	19682.0	19173.0	18747.0	14748.0	18824.0	18423.0	18288.0	6176.0	20991.0	22745.0	7383.0	22417.0
HOXA2	9835.0	15756.0	13664.0	9547.0	14829.0	15651.0	13550.0	16380.0	14863.0	14746.0	13205.0	15724.0	15303.0	12538.0	17242.0	14873.0	15568.0	13878.0	13360.0	16386.0	12862.0	10320.0	14378.0	10944.0	15045.0	17058.0	6244.0	14676.0	11353.0	13375.0	12975.0	15716.0	13872.0	17833.0	15582.0	16970.0	15048.0	14605.0	12766.0	16216.0	14398.0	12644.0	16174.0	13820.0	16446.0	15737.0	13798.0	14037.0	13747.0
CLNS1A	7417.0	5441.0	7750.0	4704.0	6475.0	5908.0	2765.0	6758.0	7968.0	4345.0	7610.0	5612.0	4576.0	3024.0	6257.0	4261.0	5988.0	4750.0	5786.0	5331.0	4708.0	5097.0	3754.0	3725.0	8474.0	4358.0	8675.0	3952.0	6448.0	5929.0	5818.0	5305.0	6618.0	4323.0	5054.0	8547.0	4768.0	5169.0	6383.0	3447.0	3457.0	2421.0	9598.0	8996.0	5743.0	5151.0	7664.0	5859.0	5101.0
HOXA1	5205.0	7421.0	9959.0	10765.0	9490.0	9636.0	8509.0	9545.0	7283.0	6947.0	12422.0	7293.0	8970.0	8195.0	5327.0	11963.0	5074.0	8732.0	12630.0	11409.0	8430.0	6926.0	6867.0	6783.0	7818.0	4969.0	7384.0	11379.0	8367.0	6359.0	7348.0	5447.0	10638.0	6686.0	5586.0	6873.0	4876.0	3715.0	10077.0	6586.0	6339.0	8195.0	11694.0	8707.0	13015.0	12849.0	4660.0	11274.0	11843.0
NOSIP	16466.0	16167.0	16010.0	14156.0	15435.0	16273.0	15373.0	14895.0	14468.0	17447.0	12551.0	17174.0	15744.0	8622.0	18016.0	16176.0	16281.0	17215.0	14840.0	14793.0	18116.0	12215.0	16617.0	14941.0	15799.0	12914.0	720.0	15487.0	17262.0	15149.0	15054.0	16138.0	21036.0	18854.0	16887.0	15777.0	14963.0	16956.0	16149.0	14261.0	15568.0	14994.0	15816.0	18070.0	18210.0	18641.0	16333.0	16514.0	17929.0
VILL	20769.0	4750.0	5454.0	12439.0	1867.0	872.0	19900.0	3781.0	675.0	4631.0	21750.0	10777.0	11231.0	11491.0	21202.0	19130.0	11162.0	9624.0	18474.0	7887.0	8939.0	11655.0	12774.0	17828.0	41.0	10907.0	17869.0	28.0	63.0	12045.0	185.0	15064.0	68.0	16197.0	239.0	18294.0	22652.0	2643.0	234.0	19290.0	159.0	1.0	17513.0	16196.0	5738.0	8103.0	218.0	1449.0	2113.0
ZNF581	12982.0	12739.0	14240.0	14032.0	14661.0	14758.0	15456.0	12604.0	14508.0	15575.0	14616.0	15103.0	15373.0	14552.0	13542.0	13649.0	15212.0	14148.0	14581.0	13445.0	14069.0	15526.0	14757.0	13427.0	15936.0	15921.0	15677.0	13752.0	15353.0	15048.0	14487.0	15477.0	14599.0	9994.0	16146.0	15680.0	14799.0	15672.0	15705.0	14591.0	15335.0	13451.0	15672.0	15023.0	13863.0	14242.0	17165.0	14648.0	11560.0
ZNF580	7832.0	8539.0	5953.0	7848.0	7474.0	8309.0	8838.0	8798.0	10272.0	8974.0	7173.0	9476.0	7977.0	9182.0	7430.0	10497.0	8429.0	7076.0	7557.0	9314.0	8207.0	8729.0	8397.0	5371.0	10642.0	6641.0	8302.0	9392.0	7964.0	8819.0	7600.0	7497.0	6971.0	7391.0	8755.0	11630.0	8397.0	8634.0	10326.0	7958.0	7736.0	6570.0	8559.0	11566.0	9100.0	7102.0	10558.0	7405.0	9145.0
ZNF583	12729.0	12924.0	14610.0	15056.0	11956.0	10894.0	15452.0	13667.0	15645.0	14665.0	14980.0	14148.0	13622.0	15200.0	14269.0	11917.0	13807.0	13362.0	15595.0	14384.0	15220.0	15751.0	13895.0	14025.0	10497.0	13738.0	13583.0	9851.0	14048.0	14776.0	14301.0	11676.0	15567.0	15124.0	15789.0	12484.0	14326.0	15028.0	14127.0	13484.0	14420.0	13645.0	14303.0	13751.0	12537.0	15198.0	15000.0	15181.0	14198.0
TIPARP	14744.0	15392.0	15761.0	15847.0	14712.0	12891.0	13702.0	13564.0	14492.0	15125.0	16633.0	13249.0	12845.0	15620.0	14666.0	14897.0	14253.0	13751.0	14600.0	14414.0	12935.0	13943.0	14063.0	16987.0	14853.0	13877.0	15047.0	11494.0	12101.0	16305.0	13301.0	13016.0	14087.0	11281.0	16561.0	13567.0	15418.0	15052.0	13873.0	14989.0	14752.0	12484.0	14153.0	14924.0	16412.0	15448.0	17347.0	14754.0	15802.0
ZNF584	7288.0	7665.0	7854.0	7659.0	8306.0	8384.0	6009.0	6330.0	6629.0	7214.0	5552.0	6962.0	8429.0	6427.0	5860.0	8860.0	5852.0	5259.0	5725.0	8314.0	6536.0	6773.0	6555.0	8589.0	7562.0	7144.0	6151.0	5642.0	6522.0	8037.0	8817.0	4751.0	6935.0	6014.0	8961.0	10030.0	6276.0	8416.0	9196.0	6118.0	7609.0	6267.0	9376.0	8011.0	6098.0	5972.0	9216.0	7063.0	7869.0
ZNF587	5782.0	5602.0	11473.0	11981.0	8861.0	6002.0	7885.0	6506.0	11809.0	8253.0	12580.0	61.0	45.0	405.0	37.0	8323.0	32.0	22.0	3636.0	634.0	388.0	70.0	189.0	560.0	7100.0	32.0	10259.0	8641.0	4131.0	4052.0	5691.0	10383.0	6537.0	11045.0	11836.0	10908.0	14769.0	9603.0	11506.0	9474.0	11966.0	753.0	7675.0	9972.0	19142.0	11025.0	12213.0	12406.0	4169.0
HAPLN4	19422.0	18915.0	20129.0	17791.0	19395.0	20724.0	20117.0	20558.0	20269.0	18697.0	18035.0	18352.0	19992.0	18236.0	18576.0	18628.0	18272.0	18589.0	20702.0	17494.0	19238.0	19617.0	19930.0	17870.0	18452.0	19770.0	19095.0	20285.0	20191.0	17775.0	19534.0	18120.0	18739.0	20208.0	19668.0	17892.0	19357.0	18571.0	20244.0	19917.0	18312.0	19157.0	19742.0	19548.0	19316.0	20522.0	18648.0	19543.0	19795.0
BCL9L	15171.0	15780.0	15596.0	14915.0	15682.0	16113.0	16547.0	16818.0	16704.0	17405.0	17417.0	17256.0	16204.0	15594.0	17037.0	15675.0	17339.0	16724.0	16034.0	16591.0	15031.0	17839.0	16036.0	16124.0	17050.0	15962.0	16612.0	16606.0	16435.0	16309.0	16097.0	16256.0	15640.0	16277.0	16690.0	16078.0	16077.0	17419.0	15852.0	15892.0	16511.0	16009.0	16528.0	15882.0	15088.0	15940.0	16189.0	19462.0	16716.0
COL4A6	14360.0	16298.0	13197.0	15693.0	13174.0	15193.0	15155.0	14940.0	15103.0	15457.0	16807.0	14743.0	15137.0	16232.0	16946.0	14204.0	13790.0	15255.0	16970.0	16379.0	14440.0	16965.0	13548.0	14300.0	14238.0	16981.0	15778.0	14701.0	13432.0	11417.0	16542.0	15145.0	16978.0	16766.0	17414.0	17787.0	15735.0	15029.0	15643.0	13914.0	16678.0	14478.0	16434.0	15424.0	17053.0	15604.0	16747.0	15809.0	14039.0
HAPLN1	20352.0	18142.0	19506.0	16725.0	19908.0	18751.0	17879.0	20448.0	20569.0	17965.0	20396.0	18847.0	22594.0	18161.0	19722.0	19368.0	19065.0	18463.0	16988.0	20691.0	20078.0	17119.0	21431.0	20725.0	18419.0	17430.0	19149.0	17284.0	17797.0	20588.0	18466.0	20460.0	17137.0	21450.0	19178.0	19293.0	20087.0	16322.0	20515.0	16684.0	18386.0	19366.0	21971.0	21855.0	19471.0	18744.0	21344.0	20843.0	20196.0
PSD	9169.0	2733.0	17634.0	2570.0	6637.0	7106.0	6535.0	6133.0	6505.0	8962.0	5467.0	7051.0	13378.0	7903.0	8053.0	5167.0	8264.0	9897.0	6111.0	7968.0	7364.0	8478.0	10237.0	8360.0	5296.0	8576.0	4215.0	4606.0	6781.0	5837.0	9858.0	11798.0	14316.0	6276.0	1442.0	3508.0	1410.0	4464.0	3213.0	4949.0	5134.0	12109.0	2768.0	9005.0	4969.0	5572.0	17061.0	11201.0	11740.0
CAMKK2	2484.0	3335.0	4269.0	3374.0	6867.0	4500.0	968.0	4771.0	5011.0	2474.0	2876.0	2676.0	2834.0	1193.0	1208.0	7598.0	2669.0	4125.0	1944.0	4849.0	3332.0	1926.0	1758.0	1522.0	1651.0	1704.0	14252.0	7223.0	1982.0	1631.0	2401.0	1113.0	1545.0	302.0	7546.0	5745.0	1476.0	1600.0	1557.0	1401.0	2243.0	2915.0	1843.0	1613.0	4359.0	7685.0	1589.0	4486.0	9209.0
CAMKK1	19358.0	18939.0	19833.0	19372.0	17451.0	18336.0	19325.0	19710.0	18449.0	17774.0	18554.0	19010.0	19008.0	20719.0	18375.0	19674.0	18288.0	19142.0	19315.0	17790.0	18040.0	18582.0	18925.0	18900.0	19428.0	16912.0	20365.0	18897.0	19331.0	18507.0	18524.0	17825.0	18208.0	19639.0	18586.0	19528.0	18512.0	18619.0	18818.0	18985.0	19611.0	18716.0	17224.0	20345.0	20051.0	19632.0	19491.0	20563.0	19274.0
HAPLN3	5547.0	2668.0	3711.0	2365.0	4385.0	6670.0	3751.0	3733.0	4075.0	2905.0	6410.0	2690.0	2670.0	2389.0	3806.0	3973.0	3534.0	1214.0	2534.0	2791.0	2823.0	3656.0	1703.0	2227.0	3045.0	3239.0	509.0	3114.0	5666.0	2445.0	3248.0	57.0	1799.0	157.0	379.0	2017.0	193.0	231.0	222.0	200.0	167.0	5651.0	4167.0	1322.0	4070.0	2579.0	317.0	2482.0	5272.0
MTRF1L	11087.0	10182.0	11581.0	10932.0	9159.0	10561.0	8863.0	8206.0	5954.0	6070.0	12010.0	9367.0	9591.0	12738.0	10460.0	7803.0	10502.0	10230.0	14850.0	12069.0	11238.0	9828.0	7783.0	10606.0	9573.0	9070.0	10044.0	9480.0	10631.0	10190.0	12539.0	10459.0	11091.0	11017.0	11625.0	9360.0	11132.0	7234.0	9785.0	8081.0	10444.0	8038.0	14476.0	11396.0	13658.0	13500.0	9201.0	7705.0	13935.0
MYO1F	15007.0	14902.0	14632.0	15429.0	16785.0	19799.0	17604.0	16260.0	16079.0	17483.0	14125.0	16446.0	15886.0	13958.0	19331.0	17134.0	16609.0	17323.0	17879.0	15868.0	18076.0	14174.0	18762.0	15824.0	15715.0	17205.0	17637.0	16370.0	13984.0	11774.0	15686.0	16558.0	14695.0	17084.0	16845.0	14668.0	14631.0	16663.0	14239.0	16821.0	15383.0	16303.0	16621.0	15039.0	15529.0	16711.0	16261.0	16982.0	15382.0
MYO1E	8356.0	10324.0	5677.0	9366.0	11453.0	12251.0	11365.0	11664.0	13351.0	10881.0	6168.0	11619.0	11569.0	9872.0	10494.0	9308.0	11708.0	9362.0	10105.0	8319.0	10299.0	13176.0	11559.0	9869.0	15600.0	10118.0	10459.0	11592.0	10933.0	11549.0	11381.0	10876.0	10189.0	10530.0	12718.0	13793.0	10160.0	9777.0	9332.0	10756.0	12908.0	12642.0	12263.0	7792.0	6294.0	4590.0	11790.0	7473.0	5745.0
MYO1C	18137.0	18243.0	19567.0	17995.0	18571.0	18418.0	19145.0	18814.0	18771.0	18347.0	18657.0	19635.0	19041.0	19487.0	19293.0	19055.0	18768.0	19277.0	18905.0	18040.0	18997.0	18961.0	18990.0	18844.0	18213.0	19162.0	19782.0	19145.0	19026.0	17793.0	18116.0	18892.0	17378.0	19129.0	17722.0	18556.0	19224.0	18292.0	17560.0	19189.0	19199.0	17720.0	19616.0	18534.0	20062.0	17614.0	18258.0	19896.0	17029.0
MYO1B	4399.0	9148.0	6135.0	11956.0	6961.0	9861.0	11455.0	7767.0	7882.0	9497.0	8449.0	8252.0	7718.0	8823.0	7747.0	6312.0	9343.0	6541.0	7626.0	5914.0	4849.0	7539.0	7270.0	8171.0	9101.0	8490.0	8387.0	7761.0	8442.0	7937.0	7024.0	6694.0	7936.0	5634.0	7187.0	6099.0	9613.0	6572.0	8884.0	8144.0	6443.0	4713.0	6737.0	14758.0	5187.0	9074.0	7126.0	7472.0	7278.0
MYO1A	18217.0	19543.0	16261.0	13286.0	18052.0	20895.0	17620.0	19552.0	21210.0	19578.0	18536.0	18440.0	20724.0	18949.0	17697.0	20286.0	20754.0	19609.0	21067.0	20434.0	21081.0	20632.0	19999.0	20060.0	20324.0	16468.0	17815.0	18198.0	17002.0	20199.0	20718.0	18934.0	17441.0	20211.0	16456.0	20617.0	18356.0	20867.0	19998.0	19300.0	19868.0	20362.0	18617.0	20057.0	20497.0	20437.0	18047.0	14674.0	21656.0
CHST1	3193.0	5594.0	574.0	1836.0	5361.0	7311.0	3039.0	6412.0	5787.0	5537.0	823.0	4521.0	4047.0	3310.0	3390.0	1608.0	3392.0	6948.0	2905.0	3732.0	3219.0	4134.0	4019.0	3825.0	1059.0	8203.0	4726.0	5888.0	5338.0	7092.0	4712.0	4623.0	5386.0	4554.0	3104.0	9925.0	3060.0	5826.0	5871.0	3342.0	7397.0	7645.0	5673.0	5432.0	3077.0	2655.0	3838.0	3571.0	2498.0
LCN6	18204.0	17311.0	18093.0	18739.0	19962.0	18608.0	18149.0	19122.0	19412.0	19045.0	18664.0	19731.0	19093.0	18425.0	18679.0	19414.0	19266.0	19849.0	19901.0	19076.0	20064.0	19335.0	19414.0	19292.0	20182.0	18148.0	15837.0	19159.0	17625.0	13819.0	18162.0	17366.0	18497.0	19403.0	19851.0	19277.0	18123.0	18386.0	13474.0	18593.0	20720.0	17908.0	15786.0	19250.0	18657.0	19018.0	18194.0	21312.0	17140.0
RPL36AL	12393.0	10482.0	13990.0	11108.0	13786.0	6214.0	15360.0	13284.0	14218.0	13826.0	15645.0	15077.0	13152.0	12441.0	15272.0	9530.0	14215.0	11357.0	12209.0	12738.0	15271.0	12839.0	14019.0	16020.0	11101.0	16257.0	13358.0	13030.0	7427.0	5773.0	10950.0	14229.0	12077.0	14841.0	16522.0	9284.0	16448.0	15664.0	13248.0	14930.0	12165.0	12980.0	15073.0	14030.0	15559.0	15549.0	13070.0	8561.0	14756.0
CHMP7	19414.0	19364.0	18818.0	19282.0	19875.0	20011.0	20292.0	20590.0	20288.0	19954.0	20269.0	19384.0	19043.0	21222.0	19836.0	20410.0	19662.0	18553.0	19809.0	19010.0	19581.0	21254.0	18781.0	19587.0	20553.0	19600.0	20276.0	19360.0	20845.0	21919.0	20967.0	18781.0	20008.0	19312.0	20611.0	21641.0	20703.0	21140.0	18272.0	19026.0	19502.0	19120.0	21099.0	20434.0	19584.0	19098.0	19217.0	19697.0	19072.0
CHMP6	5950.0	7605.0	5271.0	6915.0	7980.0	6877.0	4792.0	6614.0	7478.0	7016.0	6277.0	4745.0	6521.0	6318.0	5719.0	8709.0	4887.0	4624.0	5149.0	4296.0	7826.0	5554.0	4476.0	4864.0	5646.0	4648.0	5206.0	6438.0	7124.0	8795.0	6654.0	6136.0	7334.0	6046.0	4172.0	6977.0	8107.0	4824.0	7038.0	6634.0	3761.0	1994.0	6195.0	8641.0	7451.0	3317.0	4725.0	2582.0	7259.0
BCR	12578.0	10377.0	11033.0	14222.0	7984.0	10971.0	11446.0	13345.0	10041.0	13441.0	13489.0	11015.0	10326.0	11644.0	11726.0	9950.0	10566.0	10033.0	12350.0	11391.0	10266.0	11645.0	11721.0	12458.0	12196.0	11390.0	13129.0	12829.0	8995.0	13388.0	11421.0	9937.0	12127.0	13620.0	12898.0	11504.0	12669.0	12395.0	12454.0	11274.0	11198.0	11462.0	13909.0	9566.0	13912.0	12604.0	13715.0	10660.0	14770.0
PGBD4	15029.0	15153.0	16597.0	17215.0	12962.0	12366.0	15793.0	15358.0	14602.0	15492.0	18478.0	15926.0	13434.0	16254.0	14579.0	14020.0	14119.0	13651.0	17139.0	14758.0	15357.0	16611.0	13418.0	14185.0	15189.0	14064.0	15363.0	14677.0	15848.0	15185.0	14532.0	14620.0	14559.0	16411.0	17153.0	14672.0	14971.0	15578.0	14821.0	13049.0	15948.0	13425.0	16862.0	15689.0	16849.0	17490.0	15749.0	16134.0	17255.0
PGBD5	23137.0	21493.0	19999.0	21184.0	23199.0	23147.0	21907.0	22700.0	22751.0	22327.0	19558.0	23039.0	22873.0	20116.0	23115.0	22200.0	23233.0	22489.0	22476.0	22109.0	21420.0	22387.0	23029.0	23122.0	23055.0	22537.0	22808.0	22322.0	21485.0	22966.0	21397.0	20152.0	22435.0	20360.0	20260.0	22806.0	22548.0	22856.0	22814.0	22620.0	21080.0	22832.0	19639.0	22313.0	21089.0	22001.0	22977.0	20822.0	22842.0
PGBD3	21869.0	21979.0	20385.0	21654.0	22732.0	22875.0	22137.0	20737.0	21684.0	22374.0	20998.0	20978.0	22281.0	22161.0	21820.0	22310.0	21779.0	22019.0	21560.0	22024.5	20867.0	21798.0	22104.0	21842.0	22675.0	21332.0	21150.0	21692.0	22553.0	22046.0	22160.0	22552.0	22351.0	21772.0	22389.0	22745.0	21633.0	22266.0	21281.0	21839.0	22689.0	22013.0	19844.0	21493.0	20410.0	18318.0	21582.0	21745.0	21993.0
PGBD1	7253.5	9759.0	6672.0	6947.0	12057.0	12326.0	6895.0	10698.0	7924.0	9266.0	9426.0	9771.0	10967.0	12256.0	9918.0	8966.0	9904.0	10414.0	9546.0	9781.0	10403.0	11991.0	10173.0	10672.0	8705.0	9291.0	10449.0	10907.0	5714.0	7342.0	7835.0	10705.0	6198.0	11114.0	10385.0	10076.0	10055.0	10409.0	11477.0	11831.0	9230.0	11275.0	11717.0	7915.0	9757.0	8858.0	10553.0	8893.0	10215.0
LY6G6C	22201.0	22349.0	22691.0	21810.0	22332.0	21647.0	21866.0	22639.0	22192.0	22452.0	22762.0	22166.0	21632.0	22347.0	22292.0	22746.0	21914.0	22182.0	22461.0	22595.0	21742.0	21930.0	22111.0	21239.0	22597.0	22179.0	22413.0	22608.0	21942.0	22378.0	22423.0	22338.0	21435.0	22089.0	21743.0	22655.0	22184.0	22484.0	21938.0	22038.0	22556.0	21961.0	20975.0	22210.0	22702.0	22760.0	22244.0	22242.0	22632.0
HOXA13	16539.0	13338.0	17918.0	19691.0	13780.0	12653.0	11682.0	13529.0	14002.0	17107.0	9786.0	4930.0	19321.0	19634.0	3327.0	14775.0	8313.0	12664.0	7080.0	17233.0	10399.0	3495.0	9859.0	22457.0	19499.0	4077.0	66.0	14321.0	16223.0	17558.0	20312.0	3595.0	17332.0	12331.0	14.0	14827.0	21252.0	6.0	18809.0	18470.0	18911.0	21403.0	2.0	14862.0	20768.0	10200.0	4.0	14669.0	14323.0
HOXA11	14746.0	8512.0	17890.0	20055.0	18142.0	18068.0	11575.0	15772.0	18121.0	11635.0	13273.0	14607.0	12641.0	14837.0	12445.0	15296.0	14113.0	13466.0	12626.0	16741.0	11027.0	13278.0	14704.0	17943.0	16826.0	18961.0	10416.0	13696.0	17288.0	15918.0	15672.0	16817.0	15159.0	14112.0	11741.0	19618.0	16693.0	19257.0	16266.0	19955.0	18078.0	18267.0	10544.0	16932.0	17560.0	13532.0	14142.0	12116.0	13770.0
SF3B5	19761.0	18104.0	16707.0	18338.0	18239.0	17942.0	17667.0	17645.0	16885.0	16754.0	16464.0	17263.0	20021.0	19444.0	16878.0	18697.0	17112.0	16795.0	16686.0	17849.0	18577.0	15410.0	17490.0	20075.0	18064.0	16750.0	19926.0	16760.0	16443.0	18068.0	16277.0	15984.0	17676.0	16124.0	18102.0	17090.0	16700.0	17890.0	16488.0	16741.0	18006.0	16951.0	17914.0	18098.0	16754.0	15951.0	19492.0	18070.0	17909.0
GALNTL5	19254.0	19816.0	19013.0	19150.0	20229.0	20235.0	20416.0	20226.0	20313.0	20021.0	18518.0	19549.0	19192.0	19449.0	20274.0	19283.0	19042.0	16626.0	19075.0	18742.0	19729.0	18933.0	20447.0	17305.0	20291.0	19955.0	19322.0	18354.0	18892.0	18733.0	18783.0	18487.0	19747.0	18164.0	20699.0	19484.0	19684.0	19172.0	17277.0	18341.0	16983.0	20159.0	18096.0	18577.0	18779.0	19631.0	18145.0	19457.0	18929.0
GALNTL4	6557.0	13073.0	4719.0	8325.0	6677.0	12194.0	6718.0	10071.0	8237.0	5069.0	6530.0	7888.0	5688.0	7808.0	4824.0	6803.0	7196.0	8260.0	3922.0	5888.0	13374.0	6389.0	8255.0	5764.0	5076.0	4119.0	7455.0	10996.0	9300.0	5908.0	6897.0	6051.0	5208.0	7465.0	3246.0	8616.0	4579.0	3281.0	8391.0	5778.0	5159.0	1965.0	7399.0	6681.0	9353.0	8938.0	5464.0	6736.0	14105.0
TSSK4	23056.0	22794.0	19649.0	21721.0	22893.0	23162.0	22178.0	22393.0	22470.0	22512.0	21358.0	22489.0	22154.0	22418.0	22438.0	22977.0	22440.0	22666.0	22791.0	22274.0	21186.0	22484.0	22457.0	22230.0	23044.0	21541.0	22194.0	22936.0	22924.0	22494.0	22739.0	22950.0	22639.0	21986.0	22511.0	22712.0	22254.0	22104.0	21928.0	22443.0	22720.0	22356.0	22593.0	23106.0	19567.0	19144.0	22593.0	22814.0	20608.0
ZNF326	3663.0	572.0	789.0	691.0	623.0	1389.0	786.0	1527.0	573.0	517.0	1995.0	900.0	582.0	384.0	670.0	187.0	316.0	472.0	401.0	469.0	195.0	626.0	291.0	269.0	300.0	779.0	389.0	3148.0	1396.0	1125.0	748.0	304.0	840.0	331.0	633.0	250.0	515.0	585.0	149.0	727.0	1405.0	518.0	467.0	313.0	992.0	15.0	794.0	587.0	156.0
TSSK2	22069.0	21560.0	21990.0	22337.0	22192.0	21549.0	21617.0	22163.0	22771.0	22501.0	21583.0	22649.0	22345.0	21966.0	20489.0	22177.0	21217.0	23007.0	20867.0	22311.0	21766.0	18316.0	22832.0	22583.0	21906.0	22772.0	19006.0	22641.0	21904.0	21105.0	22167.0	20861.0	22041.0	21578.0	21986.0	22022.0	20626.0	22456.0	20130.0	22557.0	22308.0	22830.0	20556.0	20645.0	21201.0	21434.0	21551.0	22822.0	22487.0
TSSK3	511.0	392.0	6097.0	1669.0	1235.0	5054.0	2863.0	7842.0	9082.0	2194.0	2846.0	4290.0	6729.0	4723.0	5322.0	7898.0	5961.0	12053.0	6847.0	3081.0	2780.0	4802.0	7201.0	6030.0	4934.0	3436.0	4064.0	4517.0	347.0	2521.0	2803.0	8594.0	916.0	4646.0	1367.0	4781.0	818.0	7916.0	938.0	13363.0	1213.0	1890.0	5298.0	6469.0	1317.0	2307.0	1820.0	681.0	882.0
ZNF323	16573.0	18657.0	16617.0	17749.0	16744.0	17958.0	17942.0	17362.0	17782.0	18323.0	18638.0	18328.0	17217.0	17249.0	20058.0	17358.0	17447.0	18296.0	17718.0	17004.0	16948.0	17627.0	19071.0	17033.0	17529.0	23118.0	17602.0	17800.0	16637.0	16703.0	17072.0	17846.0	16224.0	17555.0	18254.0	17768.0	17460.0	17509.0	16533.0	16392.0	17137.0	16602.0	17103.0	18083.0	19932.0	16222.0	17435.0	17446.0	16958.0
SRI	22677.0	22119.0	19140.0	21093.0	23270.0	22785.0	22375.0	23215.0	21665.0	22803.0	22066.0	23084.0	22477.0	22905.0	22751.0	23061.0	22508.0	22830.0	20062.0	22793.0	21633.0	23204.0	22572.0	22752.0	23224.0	22061.0	22642.0	23176.0	22966.0	22963.0	23175.0	23013.0	23056.0	22473.0	22850.0	23124.0	22208.0	22652.0	22874.0	22911.0	22659.0	22898.0	22926.0	22644.0	19607.0	19335.0	22705.0	22961.0	21709.0
ZNF329	396.0	88.0	10829.0	9016.0	79.0	146.0	833.0	163.0	313.0	154.0	9991.0	2207.0	2810.0	4362.0	3346.0	1335.0	3603.0	2737.0	5155.0	1572.0	3891.0	3034.0	2467.0	4687.0	974.0	3538.0	1864.0	1995.0	1451.0	3840.0	1118.0	2033.0	1068.0	3942.0	5797.0	4112.0	5867.0	3417.0	4029.0	4861.0	3960.0	3415.0	1845.0	5373.0	12219.0	7282.0	6457.0	2906.0	3227.0
SRM	9066.0	6181.0	7415.0	6987.0	9293.0	11190.0	6757.0	7280.0	9190.0	10044.0	6446.0	7844.0	8317.0	9179.0	8448.0	7680.0	9894.0	8336.0	8974.0	7583.0	10931.0	15113.0	8998.0	9001.0	10759.0	9360.0	8384.0	6757.0	10836.0	10567.0	10677.0	8347.0	8180.0	10123.0	11640.0	9184.0	10606.0	9468.0	9569.0	9912.0	10614.0	10029.0	9560.0	5023.0	3339.0	4789.0	10959.0	9477.0	7892.0
ADCY8	7168.0	2253.0	4435.0	4642.0	18854.0	2067.0	2121.0	2906.0	17977.0	5369.0	10695.0	3895.0	3299.0	3411.0	3687.0	13452.0	5070.0	4595.0	2278.0	17826.0	3845.0	4548.0	8199.0	3472.0	16372.0	4057.0	7859.0	12725.0	13425.0	13899.0	13755.0	12373.0	12370.0	7251.0	31.0	13584.0	22241.0	11.0	19283.0	18.0	13.0	11387.0	1323.0	9355.0	10339.0	8720.0	27.0	11306.0	11370.0
LGALS3	4720.0	10985.0	5562.0	5154.0	5055.0	6173.0	6207.0	7384.0	8484.0	8814.0	6490.0	9749.0	9605.0	7563.0	7802.0	8086.0	8029.0	7765.0	8724.0	8675.0	8400.0	10004.0	8621.0	7410.0	10343.0	7635.0	7103.0	10131.0	9196.0	9835.0	9395.0	7364.0	7531.0	9411.0	9934.0	9681.0	9269.0	8983.0	8363.0	9811.0	9164.0	8934.0	11646.0	7887.0	8371.0	5985.0	11117.0	8008.0	8796.0
KCNH1	4516.0	4946.0	4316.0	5571.0	5907.0	6781.0	4218.0	4033.0	6352.0	7566.0	8412.0	6602.0	5742.0	5367.0	5663.0	8038.0	3664.0	7890.0	4660.0	5852.0	4886.0	3401.0	5509.0	7110.0	7227.0	3259.0	3847.0	4642.0	7257.0	4957.0	4283.0	5108.0	7457.0	4305.0	1841.0	4792.0	1086.0	1918.0	1785.0	3138.0	4701.0	14505.0	4222.0	4502.0	4729.0	6648.0	3677.0	5382.0	4136.0
LGALS1	12725.0	14621.0	11611.0	10476.0	14238.0	17391.0	14879.0	15531.0	14835.0	15929.0	11538.0	15945.0	13296.0	15943.0	19316.0	10695.0	17622.0	15410.0	16629.0	12226.0	16163.0	12529.0	15653.0	14267.0	13826.0	15101.0	16828.0	14338.0	14353.0	3989.0	11370.0	15345.0	13549.0	13013.0	15384.0	13288.0	14839.0	15998.0	81.0	14153.0	12938.0	16024.0	14997.0	17013.0	5802.0	11690.0	14083.0	14347.0	5885.0
LGALS7	17122.0	20193.0	20934.0	17635.0	19343.0	17960.0	18153.0	19712.0	20123.0	17967.0	17869.0	17069.0	18478.0	19857.0	17778.0	18305.0	18309.0	18870.0	17971.0	19957.0	16988.0	16825.0	19390.0	19494.0	18927.0	17823.0	16789.0	19753.0	19461.0	17644.0	18088.0	18397.0	20033.0	17308.0	18671.0	17721.0	18285.0	18873.0	19704.0	19803.0	17781.0	19153.0	19506.0	17238.0	21678.0	17107.0	17696.0	19010.0	20319.0
LGALS4	20412.0	21702.0	20030.0	20967.0	21262.0	21025.0	21283.0	20196.0	21154.0	20634.0	21823.0	19916.0	20415.0	19628.0	20933.0	20712.0	19087.0	21432.0	22156.0	21228.0	19807.0	20044.0	20013.0	19373.0	21354.0	20853.0	19387.0	19889.0	21352.0	20015.0	19471.0	22120.0	19785.0	21142.0	21012.0	20687.0	21480.0	20436.0	20488.0	21634.0	19600.0	19494.0	21991.0	18499.0	22314.0	21545.0	20871.0	21897.0	17334.0
NMU	6718.0	7965.0	6036.0	6564.0	10245.0	6229.0	9766.0	7857.0	10288.0	8080.0	10987.0	9424.0	8563.0	11179.0	8534.0	10161.0	8169.0	9617.0	9381.0	10255.0	10330.0	9537.0	9260.0	10164.0	8715.0	7331.0	9724.0	9258.0	9370.0	7192.0	10452.0	9894.0	9197.0	9409.0	11729.0	12315.0	8838.0	8865.0	10813.0	7652.0	12782.0	8066.0	12105.0	12062.0	12503.0	11612.0	10843.0	8382.0	11862.0
EIF2AK1	12324.0	4153.0	14402.0	14950.0	1618.0	1779.0	12046.0	3873.0	5847.0	8614.0	16524.0	10246.0	11068.0	11294.0	11876.0	4653.0	12601.0	10713.0	12776.0	10867.0	12835.0	12519.0	10598.0	11231.0	3977.0	12158.0	12146.0	7114.0	8722.0	6050.0	10152.0	11826.0	12072.0	10863.0	12507.0	7124.0	10563.0	10568.0	10408.0	10926.0	10599.0	4941.0	8142.0	8229.0	9458.0	14736.0	11286.0	13542.0	15328.0
EIF2AK2	1258.0	1502.0	271.0	195.0	2757.0	1778.0	2602.0	1390.0	218.0	529.0	357.0	1683.0	1376.0	935.0	549.0	3375.0	416.0	661.0	534.0	1035.0	609.0	1401.0	729.0	1019.0	4853.0	603.0	1563.0	1698.0	1234.0	1225.0	2731.0	1000.0	878.0	1084.0	2388.0	2810.0	1327.0	1540.0	2034.0	2581.0	1871.0	4638.0	2859.0	2311.0	615.0	959.0	1712.0	1177.0	2170.0
TDG	3595.0	4919.0	8613.0	4320.0	2027.0	5364.0	2284.0	3688.0	4256.0	3279.0	6524.0	3551.0	3602.0	3663.0	3643.0	1759.0	3180.0	3072.0	3927.0	8989.0	2594.0	4513.0	3340.0	3907.0	5421.0	2846.0	4673.0	3410.0	2248.0	3393.0	3927.0	4594.0	2613.0	4093.0	4901.0	2573.0	5146.0	2949.0	10285.0	4683.0	5059.0	2300.0	6850.0	8481.0	8937.0	9155.0	4511.0	7894.0	8634.0
ADCY9	17044.0	15358.0	17854.0	13775.0	14765.0	16414.0	19132.0	18651.0	14304.0	14310.0	14258.0	16707.0	15691.0	18787.0	15693.0	15920.0	15495.0	18925.0	13102.0	9509.0	7792.0	8268.0	15110.0	17915.0	16096.0	17270.0	16945.0	18162.0	16363.0	19423.0	17416.0	13663.0	15497.0	18227.0	631.0	14006.0	19160.0	18432.0	6415.0	17100.0	409.0	16198.0	10755.0	17138.0	17493.0	11775.0	17496.0	17213.0	17338.0
NMB	20997.0	19649.0	21447.0	19054.0	21329.0	20926.0	21195.0	19941.0	18878.0	18383.0	18555.0	20693.0	21020.0	19883.0	20792.0	20474.0	19263.0	20613.0	17014.0	18166.0	18136.0	19358.0	21835.0	22529.0	19893.0	18294.0	20886.0	20129.0	21699.0	20918.0	20557.0	18139.0	18931.0	19790.0	20369.0	18541.0	20990.0	21510.0	20875.0	20789.0	18310.0	18601.0	20547.0	21380.0	20684.0	20601.0	20472.0	18407.0	21641.0
EREG	18796.0	17737.0	18405.0	16352.0	19189.0	15798.0	17916.0	19146.0	16665.0	15921.0	16669.0	16451.0	19337.0	18890.0	15914.0	17520.0	17660.0	18192.0	18158.0	18148.0	18524.0	16431.0	18291.0	16458.0	18317.0	16069.0	20087.0	16774.0	18671.0	18270.0	15655.0	16555.0	18474.0	22440.0	14418.0	17004.0	18417.0	9878.0	16857.0	18966.0	13802.0	18669.0	19012.0	19529.0	19710.0	19004.0	18514.0	18002.0	18650.0
TSPAN31	11428.0	15219.0	8479.0	2588.0	9355.0	11940.0	6450.0	9587.0	7296.0	11138.0	10904.0	12817.0	12229.0	13188.0	12205.0	16952.0	12588.0	13014.0	11141.0	12336.0	13144.0	13275.0	12280.0	12258.0	18615.0	12251.0	10356.0	2426.0	1422.0	1754.0	1852.0	10323.0	2103.0	11709.0	9956.0	6324.0	6411.0	5858.0	6346.0	7966.0	12048.0	10714.0	17669.0	7314.0	5080.0	3664.0	7372.0	2706.0	1703.0
AVPI1	2711.0	4426.0	1971.0	810.0	5437.0	3949.0	1748.0	2973.0	3996.0	2357.0	2622.0	3374.0	2435.0	2540.0	2743.0	2584.0	2563.0	3700.0	3567.0	3394.0	2568.0	3479.0	2349.0	2138.0	3089.0	2013.0	3078.0	1005.0	3570.0	4449.0	2894.0	2869.0	1273.0	3269.0	2521.0	5299.0	2237.0	3070.0	5087.0	2341.0	2203.0	4493.0	4166.0	4247.0	2792.0	2230.0	2206.0	6010.0	7410.0
TRNT1	6058.0	2698.0	5847.0	11395.0	1741.0	3537.0	4734.0	4056.0	1747.0	5891.0	13103.0	10372.0	4943.0	6788.0	4542.0	7246.0	4037.0	5462.0	6574.0	10115.0	10091.0	5798.0	5066.0	5008.0	2389.0	3418.0	4680.0	573.0	5140.0	5640.0	6815.0	7031.0	6144.0	11209.0	8607.0	4532.0	6529.0	4443.0	6126.0	4545.0	6556.0	6741.0	8107.0	12209.0	8312.0	10709.0	8645.0	4866.0	4195.0
NMI	8189.0	12761.0	12012.0	12762.0	12926.0	13166.0	12109.0	7559.0	11032.0	11768.0	14883.0	11062.0	12349.0	13506.0	13153.0	13105.0	11903.0	11634.0	13186.0	12407.0	15166.0	13923.0	11732.0	12314.0	11776.0	11196.0	12899.0	9312.0	10610.0	11211.0	12122.0	12476.0	11044.0	12842.0	14714.0	11971.0	12827.0	13746.0	13189.0	13308.0	14046.0	12386.0	14056.0	13689.0	12289.0	13756.0	13062.0	14175.0	15430.0
OCRL	16877.0	18363.0	17864.0	16347.0	17785.0	17615.0	17030.0	16761.0	17609.0	17854.0	17481.0	18857.0	16715.0	15950.0	18584.0	16767.0	18954.0	18380.0	18318.0	18962.0	18476.0	18148.0	18057.0	16563.0	17594.0	18183.0	17024.0	17502.0	16744.0	18164.0	18657.0	20571.0	18784.0	17720.0	18087.0	18983.0	16679.0	19264.0	18485.0	18079.0	18937.0	17899.0	15983.0	15690.0	15445.0	16232.0	19371.0	18398.0	19603.0
OR5V1	21343.0	18926.0	18421.0	19731.0	17035.0	22238.0	16936.0	20518.0	16873.0	19973.0	20005.0	15897.0	18285.0	19196.0	19177.0	19830.0	20174.0	16167.0	20971.0	21205.0	21417.0	21843.0	15756.0	14990.0	17475.0	19735.0	23000.0	18192.0	19549.0	19367.0	15842.0	17554.0	18309.0	22632.0	18075.0	20198.0	17082.0	18074.0	16033.0	19268.0	6587.0	16348.0	21240.0	19952.0	19650.0	20776.0	15776.0	6871.0	20012.0
PLAUR	6683.0	5915.0	9348.0	3987.0	13679.0	8845.0	8536.0	7064.0	4035.0	8279.0	8040.0	9032.0	9037.0	10574.0	8574.0	10558.0	6907.0	9020.0	7531.0	8396.0	8224.0	9763.0	9325.0	8322.0	9910.0	6861.0	12275.0	7920.0	10330.0	9421.0	9052.0	8199.0	6513.0	9020.0	11068.0	6024.0	8046.0	7648.0	8952.0	9266.0	8887.0	9392.0	8820.0	7317.0	6690.0	7854.0	10512.0	10848.0	7114.0
TBX2	11149.0	15381.0	12268.0	9690.0	15302.0	15819.0	12103.0	14827.0	15777.0	16281.0	6010.0	17908.0	16291.0	13271.0	15331.0	14124.0	16434.0	15562.0	13472.0	15586.0	11993.0	14168.0	15741.0	17268.0	15290.0	13497.0	14446.0	15452.0	17484.0	14766.0	18291.0	15900.0	15187.0	15805.0	13440.0	15454.0	17455.0	15703.0	16188.0	13866.0	13016.0	17717.0	13130.0	15536.0	10831.0	16914.0	12336.0	17191.0	9756.0
LOR	21996.0	22501.0	20144.0	18477.0	22618.0	22300.0	21579.0	22544.0	21981.0	23012.0	16390.0	20351.0	20496.0	20764.0	21249.0	19881.0	19908.0	20606.0	21722.0	20082.0	19933.0	21590.0	20411.0	19865.0	19992.0	20145.0	22573.0	21231.0	20954.0	20587.0	19628.0	18316.0	19760.0	21238.0	21061.0	20716.0	18107.0	17766.0	15578.0	22452.0	19073.0	18479.0	22576.0	21206.0	19594.0	18453.0	21058.0	21085.0	19151.0
LRRC25	18578.0	18704.0	19662.0	18079.0	19879.0	19048.0	18902.0	18872.0	19014.0	19276.0	18797.0	18069.0	18292.0	17956.0	19264.0	19141.0	18515.0	19587.0	19329.0	18665.0	20607.0	19045.0	19167.0	17116.0	18053.0	17950.0	19088.0	19020.0	18405.0	18091.0	17956.0	17881.0	17261.0	18899.0	19612.0	17857.0	18097.0	18535.0	17995.0	18712.0	18605.0	17838.0	19576.0	18344.0	19657.0	19074.0	18677.0	18352.0	16868.0
LRRC23	13006.0	13206.0	14436.0	15830.0	13968.0	13757.0	12961.0	13970.0	10896.0	12253.0	15768.0	13683.0	12453.0	14093.0	11369.0	13203.0	11273.0	12306.0	13253.0	14081.0	12728.0	16075.0	13056.0	13253.0	13613.0	13535.0	14136.0	10414.0	13642.0	15055.0	13358.0	13221.0	12529.0	14441.0	15539.0	12792.0	14635.0	13704.0	12665.0	13286.0	13993.0	12677.0	13796.0	13223.0	11952.0	14001.0	13429.0	13903.0	15055.0
MTMR11	14298.0	14719.0	11281.0	14555.0	15249.0	15804.0	14847.0	15513.0	15400.0	16616.0	9783.0	17081.0	15867.0	15070.0	15709.0	14800.0	16535.0	16372.0	15418.0	15116.0	14587.0	16070.0	15992.0	15362.0	15359.0	14356.0	14416.0	15684.0	14894.0	15255.0	15143.0	15789.0	15115.0	14346.0	15827.0	14620.0	15512.0	16938.0	15215.0	14852.0	15320.0	14977.0	14350.0	13986.0	11371.0	12998.0	13893.0	14595.0	13429.0
LRRC20	3210.0	5777.0	986.0	3969.0	6906.0	5518.0	3035.0	3386.0	3236.0	3648.0	1829.0	2700.0	1919.0	2774.0	2715.0	5163.0	2953.0	3273.0	3547.0	2334.0	1635.0	3973.0	3053.0	3481.0	3574.0	2867.0	3293.0	4940.0	4324.0	3169.0	5248.0	2912.0	3350.0	5233.0	1771.0	4008.0	1466.0	2284.0	2396.0	1282.0	3994.0	2882.0	7587.0	8040.0	1232.0	1444.0	2886.0	3592.0	3769.0
LOX	10736.0	8301.0	14719.0	15139.0	235.0	13326.0	12816.0	8190.0	3533.0	8389.0	16173.0	11396.0	10515.0	12708.0	13314.0	12027.0	11778.0	9896.0	13108.0	14347.0	10611.0	10721.0	10808.0	10724.0	10278.0	10807.0	11442.0	12235.0	10581.0	13671.0	12290.0	11650.0	10932.0	14718.0	12008.0	12536.0	11688.0	12209.0	13688.0	8593.0	10912.0	5794.0	7803.0	12448.0	14269.0	13856.0	11337.0	13651.0	12176.0
LRRC28	4705.0	6930.0	1171.0	3782.0	5886.0	5824.0	4107.0	5225.0	4652.0	2105.0	1616.0	4146.0	3155.0	2962.0	4326.0	7314.0	3232.0	2281.0	2411.0	3321.0	2866.0	5025.0	3671.0	4093.0	6977.0	6384.0	3888.0	6989.0	3389.0	4619.0	3644.0	3414.0	3526.0	4137.0	5048.0	5211.0	3720.0	3220.0	3336.0	3013.0	4954.0	3677.0	4582.0	3289.0	6339.0	1907.0	4778.0	3761.0	7792.0
GCNT4	17501.0	18448.0	17080.0	18611.0	17846.0	18433.0	18368.0	18645.0	18180.0	19236.0	19381.0	18020.0	17268.0	18392.0	19107.0	19170.0	19705.0	19158.0	19817.0	16809.0	17728.0	18010.0	19074.0	17784.0	18494.0	19077.0	18865.0	18518.0	17515.0	18178.0	18672.0	19534.0	17337.0	18014.0	19662.0	18497.0	17653.0	19207.0	16431.0	17320.0	16712.0	18333.0	18802.0	19552.0	17822.0	18327.0	18691.0	19712.0	18673.0
TIMM17A	9074.0	10122.0	4235.0	4160.0	9883.0	11819.0	10382.0	9271.0	9194.0	11222.0	5434.0	7796.0	7254.0	9947.0	9105.0	8001.0	9187.0	8943.0	5931.0	7982.0	7441.0	12419.0	10479.0	9196.0	11154.0	8771.0	8717.0	10099.0	11212.0	10618.0	10353.0	8226.0	10228.0	7561.0	11507.0	8597.0	9477.0	9296.0	10173.0	7248.0	10683.0	10323.0	9358.0	7346.0	2719.0	5957.0	7724.0	6403.0	7284.0
GCNT1	4592.0	8520.0	2199.0	6967.0	8085.0	8472.0	6320.0	7341.0	7981.0	6911.0	4503.0	5185.0	4062.0	5261.0	4517.0	7726.0	4377.0	5097.0	5676.0	5307.0	4584.0	4639.0	5112.0	6780.0	6456.0	6261.0	5941.0	7016.0	6316.0	5896.0	5663.0	5111.0	5766.0	4737.0	6532.0	4443.0	5501.0	4018.0	5696.0	5930.0	6751.0	5675.0	4397.0	4055.0	7585.0	3803.0	5879.0	5314.0	5199.0
GCNT3	15453.0	17451.0	15681.0	13736.0	16782.0	16948.0	16351.0	16759.0	17285.0	17803.0	15723.0	17214.0	16433.0	15755.0	16353.0	16123.0	16823.0	17535.0	17324.0	17446.0	16622.0	16366.0	15895.0	16291.0	16297.0	15512.0	15464.0	16756.0	16606.0	16086.0	16765.0	17405.0	16155.0	16469.0	16782.0	16142.0	15973.0	17516.0	16901.0	15343.0	16781.0	14588.0	16485.0	15893.0	16421.0	14783.0	16669.0	16540.0	14268.0
C14orf133	6708.0	9098.0	12541.0	11434.0	8117.0	9660.0	10925.0	7377.0	11096.0	11454.0	13086.0	12070.0	9526.0	10097.0	10683.0	7799.0	11219.0	9878.0	12205.0	10329.0	12388.0	12008.0	10360.0	9722.0	10369.0	7942.0	11138.0	12123.0	9664.0	10017.0	11656.0	11022.0	10433.0	10231.0	14273.0	11221.0	10302.0	11701.0	10635.0	8059.0	10376.0	6419.0	13172.0	11666.0	12439.0	12716.0	9487.0	9709.0	8307.0
ELL	4739.0	6240.0	5668.0	7178.0	4762.0	8635.0	6239.0	6023.0	5697.0	4854.0	7835.0	5314.0	3387.0	4857.0	5101.0	9343.0	3563.0	3268.0	7230.0	5634.0	4322.0	3121.0	6943.0	4562.0	951.0	2711.0	4362.0	1301.0	2368.0	6938.0	4158.0	5806.0	3365.0	4002.0	3787.0	7986.0	4067.0	3214.0	5741.0	3098.0	2674.0	2947.0	6020.0	4161.0	9585.0	9896.0	5436.0	6815.0	8636.0
FLJ43826	21593.0	22498.0	22437.0	21360.0	21990.0	22473.0	21457.0	21586.0	20805.0	22111.0	21741.0	21059.0	20404.0	22175.0	22175.0	21889.0	20952.0	21425.0	21041.0	22047.0	21536.0	20831.0	20507.0	19637.0	22477.0	21290.0	22479.0	21387.0	21645.0	22007.0	21800.0	21850.0	22038.0	21883.0	22169.0	22550.0	21797.0	21560.0	22428.0	21551.0	22172.0	21340.0	22198.0	19935.0	22323.0	21054.0	22337.0	22142.5	21744.0
SEMA6A	2861.0	4636.0	8719.0	5730.0	4750.0	7134.0	5194.0	1837.0	1103.0	4514.0	10953.0	5490.0	2371.0	4925.0	5016.0	6675.0	6091.5	3666.0	4225.0	4606.0	7385.0	4000.0	7212.0	4401.0	4903.0	4478.0	4187.0	5906.0	1643.0	4996.0	2819.0	3480.0	2157.0	6038.0	5700.0	7936.0	4252.0	3852.0	4211.0	4321.0	3785.0	11233.0	8006.0	6377.0	11834.0	8599.0	4088.0	11129.0	6114.0
FOXD3	11718.0	13499.0	11052.0	11879.0	12420.0	12041.0	14407.0	9401.0	13212.0	10546.0	9615.0	11600.0	11908.0	13392.0	14076.0	11508.0	12563.0	11094.0	11624.0	11724.0	12684.0	14245.0	12473.0	12813.0	12293.0	13170.0	12750.0	12764.0	13217.0	14662.0	12871.0	11756.0	13060.0	13406.0	11441.0	12578.0	13236.0	14016.0	15910.0	13660.0	13710.0	12343.0	11338.0	12537.0	8395.0	9748.0	14442.0	12723.0	9964.0
ALOX5	14220.0	14516.0	12306.0	13449.0	14424.0	15785.0	15494.0	15814.0	15166.0	15382.0	13624.0	15757.0	14128.0	17068.0	15206.0	14959.0	15659.0	14435.0	13302.0	12933.0	11810.0	14058.0	15373.0	13641.0	14634.0	13335.0	14207.0	14247.0	14710.0	15763.0	14100.0	15736.0	13438.0	15654.0	15588.0	14384.0	14156.0	14944.0	14373.0	14640.0	15494.0	14910.0	14138.0	13693.0	11738.0	10599.0	14850.0	16161.0	13139.0
MID1IP1	15285.0	17911.0	17915.0	9063.0	15753.0	15587.0	11772.0	15723.0	16203.0	17181.0	10683.0	17949.0	15044.0	11078.0	17301.0	15210.0	16824.0	16577.0	15268.0	17732.0	18716.0	13322.0	15008.0	14055.0	17700.0	18293.0	14658.0	15927.0	15525.0	17660.0	16734.0	17993.0	17087.0	16179.0	16216.0	18490.0	15955.0	18154.0	17318.0	18060.0	17869.0	17798.0	16725.0	15619.0	13090.0	14511.0	15683.0	13467.0	17619.0
PPIG	7779.0	7119.0	15026.0	16216.0	152.0	601.0	3412.0	45.0	2649.0	11179.0	16059.0	12387.0	10401.0	8444.0	10519.0	5419.0	9927.0	10176.0	12921.0	9595.0	10190.0	10492.0	8137.0	8627.0	2308.0	10506.0	9251.0	2427.0	4142.0	7242.0	4703.0	8814.0	6910.0	9762.0	10663.0	3492.0	9699.0	8586.0	8397.0	9737.0	10719.0	7461.0	11202.0	6319.0	12411.0	15995.0	9766.0	11519.0	15434.0
PIGB	10208.0	11380.0	12587.0	10229.0	7206.0	9852.0	10913.0	9908.0	9605.0	10825.0	9620.0	9348.0	10126.0	9251.0	10084.0	9703.0	7522.0	6849.0	13673.0	10685.0	12828.0	9114.0	8876.0	9061.0	13906.0	11154.0	10539.0	10633.0	9056.0	8929.0	8325.0	9886.0	13388.0	12906.0	13301.0	1006.0	11175.0	10546.0	13344.0	8876.0	11539.0	9281.0	12822.0	8277.0	15327.0	11665.0	12007.0	12351.0	9596.0
PIGC	8385.0	6798.0	12571.0	10680.0	5494.0	4106.0	11392.0	5446.0	9888.0	10893.0	10001.0	10607.0	7507.0	9245.0	9383.0	7923.0	7012.0	5470.0	9682.0	5949.0	8860.0	9475.0	8381.0	8785.0	9699.0	9456.0	9379.0	6735.0	5284.0	7383.0	5954.0	7372.0	4403.0	7768.0	10028.0	5231.0	9298.0	9216.0	6816.0	8791.0	6292.0	9027.0	9121.0	6486.0	11809.0	6105.0	9271.0	9645.0	3864.0
PIGF	13394.0	8982.0	14194.0	15864.0	6294.0	8974.0	9521.0	5992.0	13962.0	13769.0	16376.0	11281.0	10646.0	13826.0	12669.0	10310.0	12175.0	11696.0	15210.0	14415.0	13231.0	11179.0	11944.0	12473.0	9301.0	11875.0	12907.0	11996.0	13557.0	12094.0	14163.0	13139.0	13069.0	14666.0	14048.0	12430.0	12373.0	12532.0	13945.0	10978.0	12902.0	13907.0	14625.0	12918.0	15591.0	13807.0	15212.0	16235.5	14075.0
PIGG	1402.0	1318.0	2968.0	2271.0	2504.0	3373.0	2274.0	3112.0	1421.0	2081.0	3578.0	2233.0	801.0	1381.0	1496.0	3964.0	1398.0	1176.0	1529.0	1061.0	2870.0	1307.0	1110.0	597.0	1243.0	1776.0	1782.0	3302.0	1920.0	560.0	846.0	1210.0	3489.0	2253.0	1730.0	4135.0	1008.0	1119.0	2298.0	1666.0	4529.0	970.0	2558.0	1640.0	5639.0	3191.0	1600.0	2173.0	1535.0
PIGH	22691.0	23024.0	22515.0	23137.0	22679.0	19899.0	18071.0	22669.0	19162.0	20242.0	19098.0	22979.0	22113.0	22038.0	22553.0	22113.0	22599.0	22681.0	17987.0	18767.0	19767.0	16210.0	22530.0	21859.0	22090.0	20981.0	21595.0	22155.0	22164.0	22162.0	22601.0	22954.0	22583.0	18962.0	22816.0	21935.0	22159.0	21947.0	22112.0	21923.0	17281.0	22801.0	20925.0	22283.0	19550.0	22144.0	22810.0	19713.0	22298.0
PIGK	14236.0	14881.0	15736.0	16739.0	11061.0	10939.0	13920.0	11851.0	11456.0	14592.0	17017.0	14240.0	13844.0	14148.0	13910.0	12413.0	14538.0	14197.0	15488.0	15840.0	13301.0	15444.0	14144.0	13679.0	12228.0	14828.0	14780.0	12414.0	12020.0	11309.0	12723.0	14316.0	13964.0	14629.0	15654.0	12184.0	14679.0	14688.0	13669.0	13388.0	14794.0	13172.0	12795.0	13603.0	16619.0	14944.0	15799.0	13777.0	16854.0
PIGL	7361.0	5414.0	11961.0	11261.0	7098.0	5614.0	6540.0	6309.0	4635.0	4906.0	6928.0	9767.0	6887.0	7972.0	7700.0	10185.0	6486.0	8163.0	12055.0	9454.0	10455.0	7244.0	7265.0	7349.0	11135.0	6475.0	8647.0	5818.0	7832.0	8194.0	6860.0	8995.0	5120.0	9130.0	12513.0	11896.0	9638.0	8432.0	9810.0	7412.0	8804.0	8909.0	13406.0	8388.0	11315.0	13145.0	9544.0	15037.0	15682.0
PIGM	11329.0	10937.0	7266.0	10034.0	10898.0	10255.0	11030.0	10210.0	9994.0	10091.0	8468.0	10803.0	9992.0	9956.0	7935.0	6433.0	11425.0	12530.0	11015.0	11312.0	10334.0	8176.0	10175.0	8186.0	6811.0	9552.0	8936.0	8979.0	8050.0	6598.0	9061.0	9190.0	10567.0	8972.0	7793.0	9665.0	5905.0	8318.0	7693.0	8894.0	7992.0	8479.0	7561.0	7773.0	10071.0	10342.0	9108.0	8632.0	7239.0
PIGO	10288.0	5251.0	10901.0	11447.0	3856.0	3421.0	10674.0	6354.0	5292.0	8345.0	15338.0	9045.0	7838.0	9701.0	10635.0	7351.0	5585.0	7420.0	9305.0	6857.0	11707.0	6005.0	5461.0	7524.0	8492.0	15441.0	10247.0	8825.0	5841.0	8450.0	8111.0	7222.0	6569.0	7106.0	8310.0	6519.0	11065.0	8491.0	6509.0	10971.0	10963.0	9127.0	8052.0	8063.0	16002.0	11230.0	7251.0	9946.0	10862.0
PIGQ	7096.0	5235.0	9868.0	9744.0	7365.0	4679.0	5088.0	7686.0	6124.0	4096.0	8137.0	9563.0	6891.0	6485.0	3425.0	3546.0	8722.0	7872.0	9687.0	5699.0	8818.0	5445.0	5798.0	4101.0	5969.0	5279.0	7795.0	11300.0	4053.0	5447.0	5781.0	8012.0	8111.0	5974.0	6539.0	10696.0	5898.0	6739.0	11092.0	5215.0	5455.0	8376.0	8543.0	9488.0	9969.0	10273.0	4910.0	10046.0	12358.0
PIGR	18020.0	17764.0	16578.0	18874.0	16616.0	18392.0	16707.0	18388.0	17091.0	18590.0	19039.0	16501.0	17352.0	18138.0	19904.0	15952.0	19477.0	11445.0	18925.0	17379.0	17709.0	17943.0	18589.0	17134.0	20053.0	18687.0	17499.0	15960.0	17338.0	18440.0	16803.0	17122.0	18865.0	19203.0	8926.0	18942.0	18402.0	17047.0	19369.0	9972.0	16633.0	17144.0	17997.0	17686.0	20941.0	17645.0	17166.0	16557.0	16751.0
PIGS	11963.0	8049.0	11062.0	11361.0	10036.0	10489.0	8808.0	8461.0	10858.0	10184.0	9706.0	12286.0	8717.0	11757.0	8933.0	11260.0	9169.0	9437.0	14189.0	13927.0	12269.0	10164.0	8506.0	10578.0	4137.0	9703.0	10335.0	8906.0	11060.0	10193.0	7422.0	9906.0	6276.0	11537.0	14061.0	1245.0	10091.0	10724.0	12494.0	10363.0	11494.0	10108.0	12438.0	8206.0	12848.0	13653.0	10692.0	11387.0	12160.0
ILKAP	6560.0	9679.0	11110.0	12739.0	2765.0	7461.0	7962.0	8960.0	9878.0	4958.0	11503.0	7692.0	8984.0	9012.0	9102.0	3675.0	9776.0	7493.0	8394.0	10900.0	10328.0	10034.0	7992.0	9351.0	8365.0	10035.0	9375.0	6283.0	9038.0	10356.0	10766.0	8868.0	10430.0	8386.0	9335.0	5290.0	8452.0	9254.0	9144.0	9218.0	8765.0	3697.0	6511.0	9574.0	9663.0	11253.0	9211.0	13404.0	6814.0
PIGV	10173.0	10800.0	10120.0	8382.0	8432.0	8375.0	8885.0	8073.0	7461.0	6571.0	8057.0	6683.0	8587.0	8180.0	8705.0	12464.0	8361.0	8009.0	6400.0	6726.0	7285.0	7835.0	7602.0	7405.0	8045.0	8964.0	7233.0	6532.0	7593.0	8757.0	7743.0	7792.0	7481.0	7845.0	8008.0	6566.0	6205.0	7259.0	7131.0	5873.0	7411.0	5788.0	10226.0	6393.0	7612.0	8470.0	9647.0	12114.0	10324.0
PIGW	7639.0	8527.0	7019.0	5145.0	8251.0	9904.0	4435.0	6736.0	7694.0	8503.0	9159.0	9376.0	5319.0	7400.0	6135.0	9344.0	6173.0	6449.0	8385.0	8556.0	10441.0	6236.0	7156.0	7999.0	8742.0	6953.0	8304.0	9217.0	5079.0	7160.0	5346.0	5466.0	6854.0	8036.0	6464.0	11017.0	7099.0	6231.0	9516.0	5478.0	7394.0	4425.0	7674.0	9520.0	8366.0	11926.0	9967.0	7242.0	11677.0
PIGY	14300.0	15013.0	14017.0	15681.0	14257.0	14990.0	15188.0	14770.0	13857.0	15016.0	14429.0	15582.0	14612.0	16145.0	14732.0	13139.0	15187.0	13631.0	15495.0	15493.0	15168.0	17519.0	14738.0	14918.0	14787.0	15091.0	15402.0	14809.0	15137.0	15519.0	15035.0	14304.0	14516.0	15952.0	16677.0	15625.0	15865.0	14068.0	13597.0	14657.0	16131.0	13415.0	16335.0	14418.0	13573.0	14684.0	15912.0	15053.0	15720.0
PIGZ	20928.0	19738.0	20298.0	20035.0	19788.0	18997.0	21538.0	21062.0	20630.0	15477.0	21004.0	17947.0	18457.0	17791.0	15183.0	20030.0	20702.0	21801.0	19637.0	19004.0	20608.0	18645.0	17974.0	23076.0	19602.0	21196.0	21768.0	20287.0	21696.0	18094.0	21741.0	19112.0	20688.0	23147.0	19239.0	19590.0	21082.0	20881.0	21170.0	21523.0	17553.0	18571.0	19447.0	21576.0	22539.0	20448.0	18232.0	21861.0	21659.0
TAGLN	17415.0	18792.0	19584.0	17689.0	18893.0	18885.0	18835.0	19285.0	18500.0	18017.0	18869.0	19133.0	17534.0	20072.0	19348.0	17935.0	19844.0	19667.0	19536.0	17190.0	20239.0	18845.0	20172.0	20098.0	19013.0	19313.0	18679.0	20458.0	19080.0	17690.0	19989.0	16467.0	16340.0	16969.0	17652.0	18842.0	19727.0	20094.0	16657.0	18939.0	18462.0	18623.0	18853.0	19222.0	19377.0	16324.0	19747.0	18347.0	17877.0
TAX1BP1	5821.0	8122.0	13256.0	10986.0	7736.0	7492.0	11001.0	5943.0	9814.0	7718.0	13676.0	8018.0	9795.0	10849.0	7575.0	12763.0	9807.0	8395.0	13636.0	10015.0	13493.0	10626.0	7994.0	8517.0	9706.0	7267.0	10798.0	9261.0	4168.0	3899.0	5417.0	11113.0	6768.0	11297.0	12236.0	10375.0	11492.0	9819.0	11164.0	8004.0	9507.0	6953.0	9591.0	13084.0	12173.0	15225.0	10860.0	14690.0	14857.0
SERPINB9	18297.0	19168.0	17971.0	18749.0	17689.0	18869.0	19280.0	18802.0	18457.0	18368.0	19531.0	18700.0	18663.0	19709.0	18207.0	18368.0	18181.0	18436.0	18079.0	18391.0	18071.0	18797.0	18633.0	18339.0	18771.0	18477.0	19796.0	18484.0	19200.0	18705.0	18991.0	18285.0	18052.0	18577.0	19438.0	18680.0	18277.0	19226.0	18396.0	18628.0	18456.0	18602.0	18882.0	19270.0	18499.0	18089.0	19313.0	19109.0	18050.0
ALPP	16718.0	18737.0	18024.0	18626.0	17285.0	16989.0	19086.0	18325.0	17857.0	18658.0	17668.0	19199.0	18473.0	18661.0	15532.0	17573.0	17392.0	18737.0	18315.0	18809.0	17756.0	8664.0	17907.0	18684.0	18806.0	18686.0	16280.0	17805.0	17697.0	18230.0	18600.0	17793.0	17026.0	18901.0	18934.0	18857.0	19213.0	19215.0	16034.0	17938.0	18896.0	17823.0	18229.0	17389.0	20653.0	17205.0	12783.0	19096.0	17486.0
ELAC2	3627.0	4926.0	11745.0	6002.0	5466.0	3670.0	2834.0	4675.0	4980.0	3141.0	1788.0	2457.0	2909.0	7966.0	2368.0	7476.0	2253.0	2440.0	5472.0	11644.0	5549.0	5494.0	7245.0	6197.0	4897.0	2361.0	5380.0	6471.0	4687.0	4332.0	1706.0	3168.0	5118.0	3708.0	5553.0	5911.0	4657.0	3612.0	3962.0	3789.0	4113.0	1942.0	6290.0	6139.0	6075.0	9416.0	3730.0	12229.0	10782.0
SERPINB8	14418.0	15717.0	15668.0	16464.0	14132.0	14892.0	16234.0	15615.0	15558.0	15456.0	17932.0	15523.0	15487.0	16829.0	15653.0	15444.0	15907.0	14670.0	16708.0	15246.0	15752.0	16887.0	15138.0	15180.0	16222.0	15445.0	16136.0	15104.0	15802.0	16210.0	15614.0	15299.0	14757.0	16942.0	17730.0	15829.0	16294.0	15279.0	14954.0	15321.0	15850.0	14959.0	16055.0	15360.0	14967.0	16259.0	16642.0	15853.0	14960.0
SRRM1	7165.0	7589.0	8425.0	5258.0	8463.0	7621.0	6211.0	5557.0	6343.0	8912.0	8443.0	4246.0	6918.0	5024.0	5779.0	11633.0	7006.0	5934.0	7925.0	9520.0	9313.0	6808.0	6139.0	7495.0	10075.0	7211.0	6251.0	6476.0	5305.0	7243.0	4238.0	5905.0	4932.0	7294.0	7211.0	11309.0	8010.0	5552.0	6668.0	3805.0	8955.0	3947.0	9902.0	10570.0	7663.0	10551.0	8948.0	10658.0	12129.0
ITGAD	19947.0	19081.0	18733.0	20246.0	18653.0	20318.0	19189.0	17415.0	20419.0	18886.0	18987.0	17367.0	20731.0	18683.0	17988.0	18974.0	16957.0	19736.0	19841.0	17634.0	20720.0	18117.0	17879.0	19250.0	19300.0	16643.0	17896.0	19648.0	19298.0	17594.0	15852.0	16075.0	20579.0	13521.0	13389.0	18706.0	18170.0	19822.0	18238.0	20512.0	18101.0	18096.0	21013.0	18918.0	18974.0	21472.0	20745.0	15197.0	18986.0
SRRM2	11162.0	9194.0	11302.0	12579.0	9379.0	10488.0	11552.0	10123.0	11067.0	9985.0	12045.0	11612.0	8836.0	10244.0	8565.0	10886.0	9411.0	10553.0	9670.0	12957.0	10523.0	12901.0	5302.0	9197.0	12984.0	8842.0	9706.0	11492.0	5530.0	7814.0	9128.0	10905.0	7224.0	11029.0	10040.0	12199.0	8260.0	10271.0	8784.0	9775.0	12579.0	10703.0	11214.0	11214.0	8144.0	11010.0	11119.0	10815.0	11894.0
PDK1	1989.0	2098.0	8814.0	6872.0	1584.0	521.0	2869.0	159.0	1673.0	4136.0	11132.0	2440.0	4175.0	3211.0	3554.0	2135.0	3403.0	3822.0	4814.0	3379.0	3570.0	4523.0	3557.0	2980.0	3468.0	3802.0	3434.0	3604.0	1820.0	1880.0	2504.0	2999.0	1466.0	3570.0	3760.0	2182.0	3727.0	4234.0	2699.0	2934.0	2989.0	3641.0	1928.0	4794.0	7167.0	7474.0	2590.0	7363.0	8429.0
PDK3	17904.0	18452.0	19102.0	16343.0	18570.0	17624.0	17261.0	17256.0	17166.0	19012.0	15276.0	21018.0	17109.0	16590.0	18119.0	16716.0	18968.0	18476.0	18553.0	19636.0	20184.0	17415.0	17759.0	18604.0	19051.0	18639.0	16404.0	18561.0	16411.0	18766.0	19033.0	19840.0	18193.0	17103.0	15564.0	18947.0	17331.0	19559.0	20368.0	18040.0	19445.0	19393.0	16585.0	16694.0	16315.0	18491.0	19910.0	17485.0	18924.0
PDK2	3233.0	9392.0	11562.0	11232.0	7812.0	6617.0	12169.0	5990.0	5071.0	10235.0	10202.0	10668.0	6370.0	8389.0	8530.0	5738.0	9596.0	8200.0	8521.0	8894.0	11299.0	6578.0	7194.0	7673.0	2570.0	7234.0	5869.0	5400.0	8043.0	8653.0	6687.0	7616.0	8323.0	8878.0	7249.0	5574.0	7373.0	8996.0	6824.0	7918.0	8279.0	4122.0	8607.0	6517.0	8265.0	12489.0	11377.0	6464.0	9682.0
EBP	16688.0	17347.0	17079.0	9118.0	16312.0	16068.0	17717.0	15869.0	15741.0	16809.0	5573.0	18904.0	16176.0	15438.0	17765.0	15815.0	18011.0	16315.0	16572.0	17311.0	17990.0	14886.0	17549.0	14601.0	18684.0	17314.0	16238.0	16233.0	14342.0	17173.0	17386.0	18040.0	17141.0	16117.0	16440.0	18408.0	15617.0	18230.0	17213.0	16628.0	17796.0	17495.0	15978.0	15524.0	9486.0	13761.0	18493.0	14519.0	17456.0
PDK4	12269.0	5086.0	8746.0	10124.0	13303.0	14502.0	8265.0	13866.0	14065.0	15790.0	5630.0	15210.0	13271.0	7906.0	14334.0	14147.0	14860.0	15778.0	10919.0	8788.0	7205.0	8755.0	13185.0	12576.0	12180.0	9185.0	6369.0	6994.0	1442.0	1509.0	11231.0	14853.0	9483.0	5412.0	1839.0	4724.0	5964.0	15122.0	3647.0	9347.0	4233.0	12400.0	4782.0	5500.0	5518.0	8055.0	4098.0	5266.0	7308.0
ROD1	6585.0	9435.0	13102.0	15177.0	338.0	3394.0	10667.0	4725.0	6606.0	12416.0	12802.0	6871.0	6214.0	4378.0	8201.0	7017.0	7460.0	5935.0	13418.0	11858.0	7050.0	10711.0	6019.0	7331.0	5340.0	7535.0	7984.0	4089.0	5804.0	6191.0	6175.0	8321.0	6689.0	8531.0	10030.0	6237.0	10709.0	5650.0	8755.0	7777.0	8208.0	6751.0	8162.0	1983.0	16854.0	10474.0	9135.0	10731.0	13938.0
ALPI	23100.0	23160.0	23190.0	23072.0	23095.0	23116.0	23210.0	23120.0	23194.0	23133.0	23164.0	22971.0	22920.0	23138.0	23034.0	23244.0	23089.0	22983.0	23212.0	23011.0	22972.0	23108.0	23010.0	22897.0	23158.0	22909.0	23117.0	23264.0	23130.0	23142.0	23093.0	23201.0	22948.0	23140.0	22938.0	23245.0	22853.0	22958.0	23182.0	22871.0	22922.0	23136.0	23166.0	23261.0	23230.0	23104.0	23223.0	23231.0	23154.0
C9orf114	2780.0	1258.0	5210.0	6451.0	2772.0	6484.0	1909.0	2788.0	1918.0	2689.0	4462.0	2092.0	2751.0	3861.0	2328.0	1685.0	1690.0	2948.0	7770.0	4792.0	6224.0	2668.0	1547.0	2136.0	5674.0	1781.0	2242.0	572.0	4078.0	4596.0	7056.0	1773.0	2829.0	3102.0	2879.0	2910.0	2807.0	1427.0	4216.0	1579.0	3118.0	1341.0	3112.0	2595.0	7333.0	6445.0	3282.0	2980.0	1833.0
SEC61A1	6298.0	11461.0	12664.0	13108.0	229.0	544.0	7933.0	7190.0	12029.0	10993.0	14866.0	13293.0	9268.0	8698.0	10402.0	10715.0	9243.0	9564.0	11778.0	10227.0	10446.0	10746.0	8920.0	10081.0	6034.0	11175.0	10990.0	6436.0	8633.0	7543.0	7739.0	8944.0	7381.0	11254.0	11428.0	4693.0	9106.0	10899.0	10924.0	11954.0	11286.0	11118.0	12638.0	13193.0	12010.0	13704.0	11532.0	12665.0	14779.0
ALPL	6049.0	4165.0	7188.0	3943.0	5678.0	4888.0	6284.0	7465.0	7546.0	6739.0	1869.0	4066.0	3777.0	2139.0	3476.0	1585.0	5866.0	8642.0	2541.0	6397.0	1416.0	2051.0	7915.0	3518.0	1435.0	2355.0	2691.0	5580.0	2179.0	3951.0	1449.0	4290.0	3311.0	3185.0	1112.0	1501.0	517.0	3224.0	4579.0	2619.0	2780.0	2700.0	1084.0	5903.0	5023.0	9261.0	1913.0	1031.0	5671.0
PTGS2	4564.0	5936.0	6472.0	5919.0	8639.0	5964.0	4424.0	3405.0	8663.0	6963.0	7902.0	5721.0	8851.0	6747.0	6483.0	6279.0	5228.0	6250.0	8457.0	6685.0	6013.0	6897.0	3512.0	6310.0	6035.0	10971.0	7709.0	6603.0	6497.0	2903.0	4812.0	6395.0	11401.0	7197.0	6803.0	5505.0	6892.0	3383.0	5916.0	7954.0	5757.0	5481.0	5430.0	6062.0	9432.0	9690.0	6469.0	4278.0	9591.0
TM2D2	7029.0	7060.0	6429.0	8371.0	7510.0	10017.0	8045.0	7795.0	11506.0	8438.0	5191.0	9146.0	9819.0	8161.0	7946.0	6850.0	8085.0	8025.0	7957.0	6363.0	7487.0	9581.0	7575.0	7862.0	8237.0	9272.0	8583.0	8727.0	10240.0	10880.0	9416.0	8124.0	9396.0	6591.0	10688.0	7108.0	8776.0	7921.0	10578.0	8917.0	10135.0	7720.0	7773.0	7623.0	8542.0	7536.0	7061.0	9861.0	8345.0
TM2D3	3438.0	5831.0	3140.0	2893.0	5118.0	4725.0	6120.0	5260.0	5274.0	5224.0	2086.0	3064.0	3442.0	4247.0	3914.0	5247.0	2433.0	3462.0	2424.0	1773.0	4164.0	3813.0	3190.0	3856.0	5497.0	2696.0	1742.0	11118.0	5964.0	6503.0	2856.0	3222.0	6465.0	3447.0	3496.0	1231.0	3565.0	2938.0	4212.0	4235.0	4575.0	2286.0	4248.0	6317.0	1660.0	2933.0	2793.0	5128.0	1814.0
SNAPC5	17816.0	18166.0	16798.0	17504.0	16041.0	17209.0	16724.0	16650.0	16851.0	17156.0	17679.0	16719.0	16727.0	17168.0	16224.0	16081.0	17006.0	17219.0	17333.0	18124.0	17099.0	16030.0	16148.0	16220.0	16619.0	19783.0	15570.0	17223.0	16804.0	16421.0	16120.0	16423.0	15629.0	15667.0	16599.0	19729.0	15771.0	17327.0	15932.0	17043.0	18647.0	18949.0	16122.0	16492.0	16821.0	14801.0	16994.0	17187.0	15711.0
NUMB	4746.0	9931.0	4762.0	5505.0	8986.0	10087.0	10016.0	8969.0	3296.0	7938.0	6934.0	6245.0	7503.0	10174.0	7018.0	6690.0	5358.0	6290.0	8381.0	4935.0	6617.0	9090.0	5899.0	8136.0	6317.0	6089.0	9969.0	6942.0	9662.0	11473.0	9545.0	6785.0	7905.0	6209.0	9258.0	7750.0	8785.0	6927.0	6565.0	8168.0	7201.0	7436.0	8364.0	4085.0	3044.0	4341.0	10411.0	8412.0	3353.0
ZFAND3	6885.0	2186.0	2598.0	4411.0	6601.0	5921.0	6845.0	8438.0	8211.0	8229.0	3108.0	5001.0	6968.0	7334.0	4971.0	5305.0	6083.0	4578.0	3273.0	3355.0	3872.0	6492.0	5024.0	5413.0	4571.0	4280.0	6401.0	8220.0	7726.0	7781.0	6310.0	3913.0	4011.0	6444.0	5919.0	6903.0	7321.0	5955.0	4808.0	5718.0	6680.0	6235.0	7337.0	3974.0	2338.0	2339.0	7056.0	6934.0	5437.0
ZFAND1	4492.0	5796.0	3366.0	2874.0	6263.0	4923.0	4609.0	5678.0	4218.0	6598.0	4290.0	2761.0	3572.0	1606.0	4258.0	5612.0	4351.0	3103.0	1927.0	4093.0	4852.0	4838.0	3783.0	3205.0	2017.0	2213.0	3666.0	5121.0	4386.0	6023.0	3801.0	2237.0	3860.0	2616.0	6686.0	1888.0	5073.0	5033.0	2868.0	4487.0	4008.0	6508.0	3135.0	3509.0	1640.0	2013.0	5810.0	2952.0	1309.0
PECI	10718.0	8669.0	5275.0	6690.0	8382.0	8577.0	6542.0	8077.0	5776.0	8188.0	3953.0	8719.0	7763.0	8293.0	8189.0	10283.0	8295.0	6781.0	6787.0	8139.0	8205.0	8362.0	7191.0	8328.0	11146.0	7487.0	5669.0	10232.0	9472.0	8664.0	8144.0	3080.0	9098.0	6833.0	8700.0	11637.0	9279.0	8389.0	11853.0	12154.0	8430.0	7760.0	10294.0	10474.0	6752.0	6834.0	8371.0	8556.0	10587.0
PPID	12173.0	12814.0	13833.0	15065.0	11597.0	13285.0	11898.0	12714.0	13153.0	12034.0	17354.0	12528.0	10799.0	12608.0	11889.0	11613.0	13364.0	12240.0	13968.0	13787.0	12614.0	12780.0	12241.0	12432.0	11051.0	11698.0	12920.0	14845.0	12629.0	10924.0	11554.0	12205.0	13286.0	12311.0	15573.0	14100.0	13798.0	11746.0	14500.0	12575.0	13078.0	12228.0	12867.0	13412.0	14024.0	14931.0	14361.0	14938.0	16501.0
SLC39A13	5230.0	4559.0	3651.0	4319.0	4837.0	7344.0	4927.0	5668.0	4800.0	4972.0	3513.0	5502.0	5875.0	4137.0	4047.0	7545.0	3492.0	4751.0	2890.0	8454.0	6832.0	4863.0	3648.0	3776.0	5806.0	7596.0	4225.0	5494.0	6239.0	5604.0	5316.0	5303.0	4492.0	4899.0	6267.0	5998.0	5091.0	5224.0	7178.0	5748.0	4858.0	2255.0	5776.0	9056.0	1780.0	2729.0	5697.0	4088.0	4076.0
SLC39A11	11092.0	13763.0	15127.0	15496.0	10559.0	12209.0	14045.0	9319.0	12427.0	14065.0	10959.0	13037.0	13490.0	14470.0	13574.0	9684.0	13266.0	12209.0	13485.0	14021.0	15576.0	13226.0	12429.0	12559.0	11555.0	13429.0	13447.0	13642.0	13237.0	13855.0	12026.0	12795.0	11442.0	14252.0	13626.0	14807.0	13769.0	13702.0	14208.0	12426.0	13555.0	10397.0	16307.0	11903.0	16019.0	14879.0	13557.0	13250.0	16106.0
SLC39A14	3454.0	4425.0	2063.0	3370.0	6016.0	5249.0	4106.0	4651.0	2352.0	6460.0	5161.0	5197.0	3842.0	5037.0	3287.0	5444.0	2966.0	4250.0	2188.0	2393.0	4291.0	4001.0	3335.0	2918.0	2938.0	6989.0	8211.0	2700.0	4468.0	4618.0	4372.0	3885.0	2469.0	3803.0	3953.0	1997.0	10984.0	3585.0	2664.0	4618.0	4373.0	3115.0	4160.0	5762.0	3066.0	5674.0	3305.0	3659.0	854.0
DNAJC17	5579.0	6110.0	1633.0	4012.0	6495.0	7803.0	6066.0	4900.0	6638.0	7583.0	2844.0	7473.0	5772.0	6441.0	6786.0	7960.0	4737.0	5396.0	4405.0	6050.0	4467.0	8795.0	5631.0	6713.0	6992.0	6099.0	6971.0	6941.0	7455.0	6055.0	6065.0	4219.0	6840.0	5951.0	4946.0	9108.0	5682.0	3584.0	6348.0	7461.0	4898.0	7072.0	6270.0	5566.0	4896.0	3014.0	6681.0	4058.0	4235.0
EIF1AX	1051.0	5747.0	7678.0	9556.0	10497.0	8096.0	1768.0	4934.0	6919.0	12071.0	13942.0	2380.0	9682.0	6260.0	16259.0	13349.0	3597.0	7998.0	12025.0	7386.0	7284.0	9434.0	3956.0	2614.0	12135.0	1238.0	4299.0	10229.0	7771.0	7099.0	4148.0	7042.0	10390.0	8412.0	7179.0	12135.0	7217.0	12129.0	4179.0	4255.0	8330.0	61.0	14289.0	10596.0	13711.0	13903.0	16533.0	14320.0	11197.0
NTRK1	21274.0	21750.0	21073.0	20721.0	22106.0	22225.0	22151.0	22527.0	22553.0	22984.0	20471.0	22582.0	22343.0	22249.0	22653.0	22157.0	21927.0	22319.0	21678.0	21880.0	21322.0	19908.0	22437.0	22500.0	22571.0	22225.0	21832.0	22711.0	22535.0	22823.0	22904.0	21887.0	22860.0	22053.0	21746.0	22237.0	22274.0	22498.0	22615.0	22610.0	22179.0	22496.0	21723.0	22683.0	21953.0	19087.0	22795.0	22858.0	22407.0
NTRK2	3755.0	7831.0	7602.0	5165.0	5033.0	6287.0	7192.0	6643.0	5846.0	7578.0	8578.0	2317.0	4608.0	2467.0	2265.0	419.0	2122.0	3686.0	2572.0	3138.0	2156.0	1232.0	2588.0	5495.0	2867.0	4523.0	3622.0	1280.0	3336.0	4809.0	3468.0	5551.0	4791.0	6079.0	263.0	921.0	110.0	131.0	616.0	114.0	154.0	11840.0	1967.0	8203.0	7533.0	9659.0	252.0	6086.0	7962.0
RSBN1	2000.0	4851.0	4050.0	2703.0	10289.0	6080.0	3471.0	4491.0	5145.0	4883.0	3395.0	4833.0	2776.0	3444.0	3325.0	6181.0	4997.0	6014.0	3417.0	4715.0	4669.0	5267.0	3083.0	4357.0	5112.0	3881.0	5461.0	5086.0	7177.0	6236.0	6782.0	4491.0	4198.0	6657.5	4772.0	7312.0	6379.0	4137.0	6262.0	4637.0	6121.0	5589.0	8890.0	3400.0	1860.0	2734.0	3082.0	4849.0	797.0
ARHGAP22	11592.0	10601.0	14126.0	15214.0	8567.0	4589.0	8220.0	12660.0	13610.0	13069.0	15760.0	14337.0	11219.0	9338.0	11188.0	10337.0	12901.0	13194.0	11836.0	14059.0	10744.0	9911.0	11787.0	11649.0	6508.0	13292.0	9786.0	10533.0	9091.0	6935.0	5853.0	11622.0	7765.0	11244.0	10386.0	5157.0	10675.0	13486.0	11801.0	10378.0	10554.0	11752.0	10900.0	14523.0	13555.0	13178.0	11949.0	13529.0	12085.0
ARHGAP21	6336.0	6394.0	6438.0	5188.0	6491.0	5532.0	7945.0	6386.0	4807.0	7459.0	5569.0	4775.0	5062.0	5617.0	3962.0	5253.0	4508.0	4071.0	9205.0	5945.0	8433.0	5022.0	5070.0	3206.0	7299.0	8277.0	5106.0	4827.0	5146.0	7360.0	6121.0	4865.0	8900.0	4905.0	5367.0	5072.0	5296.0	4743.0	4377.0	5038.0	6247.0	5351.0	6219.0	4850.0	5650.0	5438.0	5457.0	7634.0	4526.0
EVI1	6364.0	12400.0	6834.0	5417.0	12571.0	14326.0	6826.0	10317.0	9765.0	8443.0	6365.0	3826.0	1374.0	1863.0	3793.0	4921.0	2078.0	3266.0	3380.0	4000.0	302.0	131.0	1313.0	1442.0	3824.0	174.0	10034.0	6604.0	16091.0	2186.0	5868.0	14302.0	3734.0	9375.0	7228.0	7833.0	16475.0	10813.0	10763.0	6388.0	8619.0	5619.0	12648.0	9657.0	10513.0	8849.0	10152.0	6467.0	9122.0
ARHGAP27	16343.0	17813.0	16448.0	16944.0	16088.0	16751.0	16695.0	17661.0	17958.0	17591.0	18063.0	16221.0	16921.0	17696.0	16208.0	16444.0	16347.0	16792.0	16549.0	17308.0	17281.0	17022.0	16467.0	16322.0	16841.0	16537.0	17883.0	16900.0	16452.0	15292.0	15750.0	15886.0	16019.0	16103.0	16796.0	17292.0	17547.0	16808.0	15983.0	16791.0	16589.0	15308.0	17069.0	17215.0	16864.0	15955.0	16695.0	17362.0	15927.0
ARHGAP26	5489.0	7793.0	4349.0	3450.0	4224.0	4758.0	4557.0	3225.0	5456.0	7210.0	3739.0	3416.0	5547.0	6124.0	4288.0	2297.0	3655.0	3785.0	2667.0	3709.0	4779.0	3852.0	2653.0	4822.0	4651.0	5276.0	5660.0	5127.0	6559.0	5015.0	5673.0	5100.0	5088.0	4863.0	5534.0	4475.0	4053.0	4200.0	4040.0	6020.0	5350.0	3055.0	5759.0	2252.0	2443.0	902.0	4409.0	3357.0	5337.0
ARHGAP25	21181.0	21388.0	19055.0	18572.0	20598.0	20775.0	20334.0	20964.0	19424.0	19863.0	21825.0	20281.0	20098.0	22117.0	21461.0	17790.0	20104.0	17754.0	19986.0	19833.0	19756.0	22111.0	19570.0	19502.0	21804.0	21966.0	21635.0	19440.0	19441.0	21907.0	20630.0	20681.0	18802.0	21743.0	20195.0	21575.0	20890.0	20533.0	20193.0	19774.0	22011.0	19255.0	21606.0	19325.0	21029.0	18391.0	19972.0	19868.0	19650.0
ARHGAP24	11023.0	10917.0	9688.0	10483.0	6574.0	8322.0	7673.0	9161.0	7719.0	4142.0	10372.0	6625.0	6682.0	7365.0	6000.0	8621.0	4241.0	7973.0	12546.0	11106.0	6059.0	7152.0	6674.0	6642.0	5834.0	6620.0	7864.0	9814.0	6265.0	4636.0	4549.0	8859.0	9971.0	8560.0	5487.0	9345.0	3111.0	2001.0	9322.0	4101.0	5845.0	7711.0	9146.0	9676.0	12609.0	12853.0	3684.0	7667.0	10930.0
ARHGAP29	14977.0	16344.0	15639.0	16821.0	15678.0	17303.0	17427.0	16719.0	15707.0	16728.0	17052.0	16395.0	16567.0	17792.0	16827.0	15755.0	16727.0	15818.0	16893.0	16764.0	16254.0	18903.0	16221.0	16105.0	16959.0	16433.0	16896.0	15432.0	16760.0	17142.0	17019.0	15919.0	15660.0	18032.0	18308.0	16421.0	16904.0	16899.0	16250.0	16046.0	17923.0	15707.0	17215.0	16871.0	16889.0	15502.0	17255.0	17353.0	16149.0
MTX2	1780.0	9360.0	8689.0	12960.0	8327.0	10528.0	4077.0	655.0	6405.0	2455.0	11915.0	8000.0	8807.0	13305.0	8482.0	8152.0	8195.0	7534.0	8585.0	9091.0	8104.0	9874.0	8038.0	7998.0	9839.0	7740.0	8563.0	6480.0	7710.0	9380.0	9477.0	8474.0	8793.0	9162.0	10466.0	8051.0	11074.0	9455.0	7893.0	9368.0	9974.0	7791.0	8944.0	9490.0	10748.0	11275.0	10467.0	10540.0	12663.0
DDIT3	4532.0	6301.0	4329.0	5467.0	7168.0	5346.0	6004.0	6307.0	5392.0	7262.0	5215.0	5210.0	4697.0	4983.0	5763.0	6599.0	6177.0	4833.0	5910.0	3526.0	4770.0	5767.0	4992.0	4346.0	4683.0	7449.0	3899.0	5346.0	6783.0	6844.0	7787.0	4456.0	8953.0	6540.0	7062.0	4182.0	7595.0	6190.0	6094.0	5487.0	6259.0	6664.0	4524.0	6734.0	3347.0	2359.0	5850.0	3501.0	5357.0
DDIT4	12197.0	13522.0	8317.0	10898.0	13320.0	13685.0	13716.0	13074.0	12744.0	13124.0	9803.0	13073.0	13336.0	14683.0	13047.0	13049.0	13237.0	12175.0	11955.0	12845.0	11471.0	14501.0	12489.0	13342.0	13907.0	12307.0	13882.0	13317.0	14033.0	14685.0	13711.0	12693.0	12197.0	14418.0	14995.0	14518.0	13916.0	10732.0	10266.0	13616.0	14000.0	13095.0	13889.0	11586.0	7605.0	8034.0	15081.0	11839.0	7836.0
NFKBIL1	9668.0	10467.0	9972.0	11482.0	8248.0	7906.0	8694.0	9320.0	9561.0	10785.0	9419.0	10657.0	10400.0	11157.0	11510.0	10569.0	12032.0	8783.0	11859.0	9149.0	10252.0	10602.0	10886.0	11973.0	13104.0	9481.0	10802.0	12113.0	10944.0	11144.0	10168.0	11878.0	9875.0	11694.0	12360.0	9501.0	12132.0	9602.0	11047.0	10059.0	12338.0	10755.0	11059.0	10651.0	11734.0	12564.0	11372.0	10229.0	9690.0
COL19A1	16978.0	14007.0	17156.0	14053.0	14982.0	14550.0	12106.0	16677.0	15465.0	11608.0	18433.0	15310.0	16196.0	15517.0	13968.0	18141.0	15240.0	15855.0	15196.0	14427.0	13118.0	18824.0	15666.0	19958.0	15987.0	14512.0	271.0	19951.0	15008.0	15209.0	19218.0	16190.0	18682.0	16941.0	11077.0	16297.0	12592.0	12904.0	17566.0	11381.0	15041.0	17884.0	17289.0	17088.0	16844.0	15444.0	13081.0	14702.0	16463.0
NKRF	16650.0	18420.0	16924.0	14327.0	15406.0	16315.0	16922.0	16170.0	17570.0	16744.0	16067.0	17381.0	16277.0	14382.0	18678.0	16025.0	18562.0	17910.0	16123.0	18804.0	19047.0	16755.0	15307.0	15357.0	17599.0	18055.0	15319.0	16761.0	14801.0	17067.0	16253.0	20367.0	19216.0	17425.0	16952.0	18463.0	15928.0	18266.0	16914.0	15417.0	18998.0	16832.0	15407.0	12257.0	15532.0	14627.0	19762.0	17515.0	20183.0
BMP7	5540.0	5483.0	1415.0	7080.0	8101.0	6995.0	9878.0	4520.0	2500.0	9759.0	796.0	6781.0	9234.0	6657.0	4621.0	4500.0	8635.0	12212.0	4918.0	8914.0	5355.0	3869.0	9755.0	4721.0	10034.0	3716.0	85.0	6806.0	2089.0	1101.0	12710.0	294.0	2859.0	67.0	2053.0	5488.0	2754.0	10481.0	5829.0	6449.0	2764.0	12201.0	409.0	388.0	1319.0	998.0	4466.0	2057.0	5065.0
C1orf38	23116.0	23127.0	23235.0	23217.0	23070.0	23003.0	23156.0	23069.0	23097.0	23160.0	23226.0	23137.0	22843.0	23053.0	23016.0	23168.0	23068.0	23030.0	23287.0	23176.0	23108.0	23217.0	22999.0	22929.0	23050.0	23005.0	23008.0	23060.0	23150.0	23146.0	23141.0	23216.0	23017.0	23172.0	23174.0	23103.0	23028.0	23212.0	23181.0	23069.0	23257.0	22961.0	22804.0	23237.0	23260.0	23254.0	23112.0	23238.0	23221.0
GPR1	21560.0	21883.0	20933.0	20173.0	20972.0	22306.0	22314.0	22454.0	21765.0	21749.0	19290.0	21802.0	20751.0	21634.0	21903.0	19656.0	21994.0	20672.0	20571.0	21097.0	21137.0	22703.0	21177.0	19524.0	20423.0	19319.0	18028.0	19856.0	19775.0	21298.0	21451.0	22846.0	20590.0	18620.0	21840.0	21047.0	20598.0	20905.0	21701.0	20027.0	20344.0	21826.0	22217.0	20772.0	19081.0	18947.0	18701.0	19759.0	21268.0
BMP4	19903.0	19743.0	18671.0	20671.0	19497.0	20338.0	20531.0	20257.0	19565.0	19667.0	16766.0	20245.0	19766.0	21128.0	20139.0	20545.0	19860.0	20394.0	19862.0	20121.0	19961.0	19261.0	19682.0	20322.0	20757.0	19247.0	19550.0	20327.0	21152.0	20357.0	20335.0	18187.0	19593.0	21202.0	19997.0	20281.0	19983.0	20396.0	20240.0	20420.0	20535.0	19653.0	19812.0	20838.0	19489.0	20034.0	20670.0	18803.0	19313.0
BMP3	9869.0	9740.0	8294.0	7841.0	11878.0	10308.0	11891.0	11848.0	11782.0	11971.0	8164.0	7883.0	10690.0	9071.0	7479.0	8764.0	7804.0	11000.0	9825.0	14166.0	6197.0	7884.0	8087.0	8045.0	12024.0	8137.0	4741.0	8243.0	17605.0	8430.0	7171.0	7675.0	10126.0	7484.0	9207.0	12234.0	8044.0	7566.0	8999.0	11065.0	10671.0	10261.0	10947.0	10630.0	8205.0	8431.0	9492.0	6837.0	8101.0
BMP2	15800.0	13873.0	13027.0	13076.0	15449.0	15248.0	13967.0	15246.0	12988.0	14180.0	9975.0	15361.0	15664.0	16405.0	14769.0	14689.0	14807.0	14529.0	14011.0	15758.0	15096.0	17206.0	14810.0	15337.0	15961.0	15680.0	15386.0	15066.0	16230.0	16423.0	16676.0	13921.0	13402.0	15006.0	12787.0	15120.0	14093.0	13673.0	17461.0	16138.0	12789.0	17619.0	12309.0	15277.0	12025.0	9505.0	13400.0	13441.0	13753.0
BMP1	15886.0	11563.0	7777.0	8240.0	13540.0	9793.0	10554.0	12665.0	9092.0	8240.0	9019.0	6566.0	8461.0	8156.0	11354.0	9912.0	8552.0	10247.0	5001.0	8393.0	8610.0	7914.0	9820.0	8071.0	611.0	7704.0	13819.0	9591.0	11993.0	9391.0	10823.0	9952.0	11583.0	4533.0	6266.0	2982.0	11980.0	5001.0	7471.0	15693.0	6719.0	11508.0	12508.0	6884.0	5169.0	6501.0	6970.0	6776.0	6934.0
MUS81	7267.0	6063.0	9986.0	7940.0	2232.0	6562.0	7118.0	8107.0	3628.0	4231.0	14353.0	8014.0	6960.0	6968.0	7328.0	5321.0	7580.0	7653.0	8067.0	6167.0	5896.0	7461.0	6467.0	8013.0	3990.0	8372.0	10386.0	5514.0	6680.0	6859.0	7007.0	6721.0	4934.0	7755.0	8045.0	4797.0	7304.0	8466.0	7189.0	6993.0	5153.0	4884.0	7343.0	7261.0	8486.0	11080.0	5975.0	13439.0	7274.0
DR1	4994.0	7985.0	8373.0	5799.0	7997.0	9200.0	5944.0	5861.0	5333.0	4340.0	4165.0	8926.0	6707.0	6915.0	6132.0	9884.0	6455.0	6998.0	6734.0	9570.0	7590.0	7702.0	6684.0	6771.0	5451.0	6640.0	7170.0	7727.0	6046.0	5505.0	5478.0	6973.0	4971.0	8712.0	7451.0	7482.0	7679.0	6526.0	10885.0	5903.0	6076.0	4438.0	6210.0	8139.0	8342.0	8111.0	8179.0	10771.0	10005.0
C1orf35	17203.0	16656.0	17812.0	18855.0	18399.0	17012.0	17504.0	16265.0	17191.0	17057.0	16940.0	16585.0	21647.0	17330.0	15869.0	18212.0	18375.0	21138.0	16065.0	16990.0	16849.0	15294.0	17722.0	17833.0	19657.0	19059.0	16360.0	20340.0	14309.0	18818.0	20118.0	16694.0	20402.0	18777.0	18067.0	16522.0	17992.0	16918.0	18646.0	21723.0	16716.0	15395.0	14711.0	16335.0	15298.0	19675.0	16338.0	17169.0	21127.0
TERF2	6552.0	9064.0	12195.0	10329.0	9170.0	7513.0	10229.0	9986.0	8463.0	8955.0	15538.0	7547.0	10362.0	9379.0	8407.0	42.0	8360.0	7350.0	10702.0	9339.0	12339.0	10307.0	10090.0	7923.0	132.0	8063.0	9919.0	13105.0	9211.0	7565.0	9811.0	8729.0	8736.0	8967.0	12014.0	5439.0	9292.0	8968.0	9980.0	9667.0	10386.0	10406.0	7631.0	4755.0	11797.0	11778.0	9321.0	12923.0	13366.0
TERF1	7194.0	6272.0	7504.0	8834.0	3132.0	4864.0	7669.0	7920.0	2975.0	7039.0	12737.0	6712.0	5395.0	6097.0	5884.0	5957.0	6584.0	5273.0	7333.0	9147.0	6733.0	6733.0	4473.0	7050.0	8491.0	5944.0	6228.0	5258.0	4025.0	4822.0	3273.0	6037.0	3664.0	6366.0	4177.0	2567.0	5351.0	5114.0	8525.0	7025.0	3691.0	7584.0	11102.0	5997.0	11567.0	10009.0	8027.0	7008.0	8480.0
ASF1B	4239.0	7504.0	10727.0	10711.0	5751.0	8386.0	11245.0	5205.0	10305.0	6215.0	13737.0	6174.0	6831.0	7643.0	10150.0	7172.0	8185.0	7683.0	10222.0	9985.0	9371.5	8798.0	9292.0	8612.0	7042.0	6849.0	9362.0	6091.0	8773.0	10166.0	6910.0	8571.0	8187.0	9061.0	12066.0	8005.0	8605.0	8390.0	7827.0	8870.0	8500.0	9409.0	12169.0	7880.0	11537.0	10832.0	11162.0	13305.0	9187.0
MAGED1	17835.0	15791.0	16889.0	15193.0	17990.0	14999.0	14469.0	14968.0	16854.0	15444.0	17860.0	17117.0	14931.0	17013.0	16482.0	18110.0	14898.0	15687.0	17024.0	17272.0	16947.0	17115.0	16970.0	14026.0	17336.0	17032.0	16782.0	15012.0	11924.0	16694.0	15665.0	16617.0	16298.0	16513.0	16223.0	16017.0	14664.0	16135.0	18886.0	14788.0	16050.0	16595.0	18645.0	15671.0	16954.0	15334.0	17756.0	15863.0	17415.0
NDUFAF1	3403.0	8826.0	6995.0	12129.0	2599.0	5509.0	3565.0	4877.0	5722.0	3373.0	10495.0	4334.0	3789.0	5812.0	3695.0	3924.0	4950.0	3746.0	5376.0	9773.0	10102.0	4078.0	4784.0	4750.0	7730.0	6087.0	5494.0	5740.0	2783.0	2931.0	2633.0	4236.0	2957.0	5254.0	5125.0	5055.0	4560.0	5186.0	3278.0	5880.0	3692.0	4752.0	7360.0	4911.0	12892.0	11562.0	5316.0	3727.0	12362.0
GOLGA8A	21232.0	22645.0	21612.0	21469.0	22964.0	22571.0	22348.0	22246.0	21205.0	22555.0	22652.0	20647.0	22633.0	22180.0	22483.0	21502.0	22305.0	20116.0	21875.0	21303.0	20460.0	22674.0	22478.0	21744.0	21410.0	22495.0	21032.0	21972.0	22613.0	22245.0	22055.0	22381.0	21913.0	22038.0	21831.0	22203.0	21754.0	22657.0	21494.0	22546.0	22815.0	19092.0	21420.0	21874.0	19368.0	21550.0	21834.0	22449.0	19193.0
RASSF8	617.0	469.0	1090.0	416.0	2973.0	2673.0	398.0	881.0	3320.0	1725.0	520.0	601.0	1149.0	784.0	955.0	2357.0	331.0	761.0	278.0	613.0	411.0	1786.0	807.0	1088.0	2413.0	1357.0	578.0	8176.0	746.0	573.0	876.0	988.0	980.0	2119.0	1118.0	1393.0	2335.0	1591.0	1512.0	687.0	1506.0	679.0	719.0	1221.0	975.0	182.0	482.0	1227.0	1263.0
RASSF1	9002.0	7411.0	9637.0	13418.0	7703.0	10498.0	8960.0	9262.0	8483.0	12155.0	14444.0	9334.0	7997.0	8330.0	9884.0	9824.0	9308.0	8401.0	11951.0	5155.0	10917.0	11338.0	10005.0	9473.0	8688.0	9989.0	9295.0	9499.0	7174.0	7012.0	10063.0	11290.0	10412.0	9954.0	10993.0	9692.0	10478.0	9698.0	9909.0	9112.0	8039.0	8993.0	7346.0	12477.0	11041.0	9974.0	13021.0	11498.0	3959.0
PTOV1	5077.0	6171.0	8014.0	5861.0	4107.0	7587.0	5765.0	5833.0	3372.0	9046.0	7843.0	4992.0	4696.0	3753.0	4360.0	7639.0	4511.0	6752.0	5315.0	9202.0	5692.0	5606.0	4873.0	4902.0	670.0	7759.0	4148.0	5842.0	5654.0	6290.0	7758.0	4461.0	4151.0	8034.0	4243.0	3278.0	15567.0	8193.0	6639.0	4347.0	4116.0	10381.0	6582.0	4356.0	7419.0	5842.0	5717.0	7517.0	5081.0
RASSF3	7668.0	4091.0	10598.0	5194.0	2723.0	3366.0	1594.0	1958.0	3578.0	2788.0	6839.0	2673.0	3790.0	3802.0	4426.0	3032.0	4389.0	3423.0	3870.0	3280.0	2808.0	5224.0	3237.0	4811.0	3741.0	4499.0	3655.0	2065.0	4610.0	2305.0	2573.0	3874.0	4112.0	4048.0	5524.0	2240.0	3761.0	5882.0	1391.0	3266.0	4723.0	3748.0	3836.0	5392.0	7797.0	7448.0	7199.0	2088.0	6637.0
RASSF2	12928.0	11288.0	11111.0	14415.0	14626.0	11995.0	11972.0	14160.0	13077.0	12093.0	10898.0	12220.0	9310.0	8615.0	12279.0	14362.0	10317.0	15407.0	13397.0	10968.0	8936.0	5170.0	14384.0	10433.0	1466.0	15303.0	10695.0	15462.0	11756.0	8104.0	11537.0	12655.0	9641.0	9423.0	6658.0	2058.0	6660.0	13482.0	8364.0	15825.0	7740.0	12743.0	14969.0	12452.0	13201.0	11064.0	12586.0	15121.0	9747.0
RASSF5	17525.0	17250.0	13751.0	16199.0	16863.0	18026.0	17083.0	17370.0	15282.0	14487.0	18720.0	15208.0	13793.0	18703.0	16887.0	17298.0	14474.0	16781.0	16735.0	15464.0	15035.0	15355.0	16690.0	17541.0	17476.0	17051.0	17594.0	16115.0	17125.0	18080.0	17066.0	15936.0	16564.0	18167.0	18515.0	16594.0	16694.0	13224.0	11600.0	15179.0	19117.0	15006.0	17855.0	17478.0	15144.0	14300.0	17113.0	6764.0	15970.0
RASSF4	2870.0	4622.0	9662.0	8167.0	968.0	938.0	3527.0	7458.0	5513.0	6452.0	10587.0	4033.0	5202.0	4512.0	5623.0	703.0	4794.0	5959.0	5579.0	6253.0	6183.0	3488.0	4270.0	4521.0	574.0	5051.0	4879.0	119.0	2638.0	2574.0	4451.0	3854.0	4294.0	4424.0	4347.0	1047.0	5625.0	8293.0	3845.0	5442.0	4294.0	3067.0	2929.0	5469.0	9174.0	11486.0	4471.0	6794.0	6188.0
RASSF7	20817.0	20133.0	22800.0	19770.0	18922.0	18845.0	18982.0	19731.0	20089.0	22491.0	22635.0	22957.0	22813.0	16804.0	21386.0	19096.0	19696.0	21736.0	23090.0	20791.0	18462.0	19597.0	20026.0	17555.0	20449.0	23285.0	20303.0	20360.0	18378.0	17518.0	22846.0	22804.0	23292.0	23244.0	18234.0	19899.0	23044.0	21566.0	19391.0	20410.0	18299.0	18203.0	20724.0	20164.0	23311.0	17467.0	17984.0	20120.0	17783.0
LPPR4	15327.0	14471.0	17495.0	16615.0	15294.0	11867.0	13120.0	15931.0	13123.0	14463.0	14828.0	15698.0	13346.0	15359.0	14937.0	15124.0	15327.0	13954.0	15367.0	15613.0	14734.0	16269.0	15418.0	15594.0	12433.0	15070.0	15507.0	11530.0	14133.0	15569.0	15358.0	15198.0	14151.0	16018.0	14115.0	10913.0	11815.0	14499.0	17578.0	11841.0	12882.0	15496.0	15265.0	16499.0	16868.0	17744.0	14482.0	16573.0	15765.0
C14orf101	3235.0	6932.0	7690.0	6483.0	6151.0	3532.0	5312.0	5144.0	7574.0	8867.0	10693.0	6631.0	8243.0	3007.0	5794.0	6754.0	5796.0	6124.0	8778.0	7336.0	4829.0	6044.0	6115.0	5937.0	6830.0	5205.0	5882.0	7784.0	6238.0	6258.0	7192.0	6766.0	4676.0	7295.0	8949.0	7877.0	4940.0	8298.0	8099.0	4195.0	6522.0	5705.0	7898.0	6258.0	7821.0	6068.0	6521.0	6551.0	8200.0
DDX4	23090.0	23192.0	23122.0	22328.0	23284.0	23296.0	23244.0	23181.0	23271.0	23230.0	21657.0	23207.0	22892.0	23160.0	23180.0	23338.0	23175.0	23161.0	23141.0	23202.0	23209.0	23251.0	23083.0	23062.0	23332.0	23113.0	23171.0	23320.0	22082.0	23189.0	23237.0	23283.0	23146.0	23112.0	23191.0	23331.0	23179.0	23054.0	23178.0	23153.0	23225.0	23100.0	23259.0	23294.0	22456.0	22947.0	23308.0	23198.0	23003.0
SPRY2	11431.0	7737.0	1956.0	4365.0	7938.0	9028.0	5159.0	8925.0	11614.0	10732.0	840.0	5606.0	5552.0	6085.0	5736.0	12287.0	5672.0	12245.0	4418.0	4505.0	3421.0	5935.0	13959.0	5030.0	1967.0	5889.0	6004.0	1922.0	7954.0	7999.0	6855.0	6764.0	13654.0	7573.0	4775.0	2634.0	5848.0	8940.0	8202.0	5535.0	13194.0	7588.0	6681.0	2718.0	483.0	990.0	4834.0	3228.0	1267.0
RSAD2	11802.0	11735.0	15078.0	16308.0	9603.0	12103.0	13710.0	10040.0	12510.0	12126.0	13741.0	12881.0	11122.0	9487.0	16303.0	12583.0	13607.0	10741.0	12809.0	15230.0	14946.0	10886.0	10130.0	9818.0	13335.0	15071.0	14303.0	12956.0	11829.0	7939.0	11398.0	12179.0	9472.0	15002.0	12094.0	11059.0	11777.0	11305.0	12130.0	10913.0	10732.0	12806.0	14565.0	14033.0	16890.0	16808.0	10938.0	12801.0	15266.0
RSAD1	10491.0	10952.0	9644.0	7779.0	8376.0	11016.0	11328.0	12045.0	11880.0	12236.0	9591.0	8336.0	9080.0	10893.0	11746.0	11626.0	7588.0	10189.0	7296.0	7816.0	7317.0	10154.0	9995.0	10060.0	7223.0	14553.0	12344.0	9575.0	10202.0	8995.0	11396.0	7516.0	11283.0	6695.0	7909.0	11958.0	10430.0	10950.0	8200.0	8241.0	9312.0	8477.0	11314.0	8523.0	10383.0	9438.0	4995.0	5881.0	10408.0
LIAS	12089.0	14378.0	15449.0	12695.0	5256.0	4356.0	14548.0	9103.0	14057.0	13953.0	15894.0	12986.0	13153.0	13936.0	13044.0	10548.0	13749.0	11468.0	13918.0	13570.0	12051.0	13060.0	11989.0	12953.0	679.0	13312.0	13138.0	11285.0	13322.0	9387.0	11450.0	12741.0	12019.0	13563.0	15503.0	12102.0	13093.0	12090.0	14114.0	12544.0	13728.0	9439.0	16147.0	15496.0	16631.0	15891.0	13207.0	13926.0	10308.0
MRPS18C	16038.0	15103.0	16821.0	16409.0	15415.0	16388.0	15621.0	17273.0	15200.0	18701.0	14519.0	17973.0	16014.0	15881.0	19726.0	14914.0	16902.0	19085.0	15831.0	15638.0	16596.0	13896.0	17285.0	15544.0	15937.0	18570.0	16451.0	16648.0	15732.0	15624.0	17134.0	18042.0	15770.0	17932.0	10362.0	16276.0	18486.0	16252.0	18510.0	19850.0	15427.0	17622.0	16217.0	15211.0	16792.0	16991.0	14838.0	16562.0	18118.0
CHD2	12807.0	14714.0	13020.0	17551.0	15225.0	14482.0	15714.0	15472.0	14735.0	15668.0	16952.0	15514.0	14728.0	17210.0	14921.0	13965.0	14002.0	14522.0	15841.0	14737.0	16324.0	17161.0	14611.0	15030.0	15770.0	14555.0	16066.0	15170.0	15880.0	16158.0	15419.0	14573.0	14689.0	16210.0	17292.0	15553.0	16558.0	15440.0	15522.0	14632.0	16341.0	14479.0	16548.0	16407.0	16393.0	15485.0	16380.0	16303.0	16797.0
CHD5	15542.0	13152.0	16207.0	12060.0	17281.0	15806.0	14577.0	14177.0	14315.0	10774.0	15377.0	13391.0	15416.0	14765.0	13319.0	14633.0	13784.0	13929.0	13477.0	12929.0	14990.0	14750.0	14763.0	17005.0	14355.0	14410.0	12517.0	17600.0	14412.0	14690.0	17414.0	15880.0	15348.0	12900.0	16136.0	15022.0	15087.0	14368.0	18134.0	17506.0	15020.0	13992.0	394.0	15973.0	14210.0	14680.0	16397.0	14184.0	14693.0
CHD4	4704.0	6100.0	7332.0	10445.0	9454.0	1334.0	721.0	8484.0	8837.0	796.0	7595.0	9199.0	6252.0	9480.0	4904.0	4705.0	4031.0	4388.0	4877.0	8689.0	7611.0	8277.0	7241.0	5698.0	6258.0	6448.0	7760.0	8352.0	7426.0	8314.0	6086.0	6211.0	6492.0	8064.0	9844.0	9607.0	8463.0	7009.0	8617.0	7295.0	6549.0	6282.0	10668.0	5010.0	5000.0	7688.0	7799.0	7108.0	11759.0
MRP63	8384.0	6684.0	3960.0	6036.0	8909.0	5752.0	8418.0	7586.0	4957.0	8245.0	8883.0	2925.0	5884.0	5162.0	4598.0	8048.0	4046.0	3367.0	7883.0	4058.0	4628.0	5164.0	4330.0	5832.0	5303.0	4600.0	3549.0	5145.0	7196.0	4017.0	5048.0	3434.0	4448.0	4844.0	5513.0	8119.0	7094.0	5780.0	4459.0	5817.0	3747.0	1905.0	6814.0	8259.0	10817.0	6665.0	7001.0	5384.0	4356.0
MMP21	22892.0	23003.0	22489.0	20515.0	22824.0	22775.0	23089.0	22809.0	22742.0	21187.0	19384.0	22563.0	22776.0	22101.0	21653.0	21248.0	22961.0	22039.0	22255.0	22176.0	22811.0	22392.0	22662.0	22383.0	21674.0	22729.0	22466.0	22670.0	22029.0	21984.0	22426.0	18628.0	22229.0	22279.0	21893.0	22537.0	22857.0	21567.0	23008.0	22740.0	19353.0	22776.0	22202.0	22635.0	21207.0	22519.0	22348.0	22691.0	21697.0
CAP1	9346.0	9107.0	9144.0	10041.0	9062.0	9841.0	5532.0	4569.0	10315.0	6168.0	7993.0	7205.0	8006.0	9920.0	9072.0	8780.0	9258.0	8340.0	7882.0	6814.0	7911.0	9780.0	8349.0	8390.0	6076.0	8421.0	8963.0	6797.0	8887.0	9385.0	6220.0	6730.0	9668.0	10879.0	9382.0	6861.0	6700.0	8533.0	10121.0	7962.0	9156.0	6589.0	9612.0	11067.0	8286.0	8455.0	10043.0	7968.0	9549.0
CAP2	16497.0	15051.0	15794.0	16184.0	15414.0	16764.0	14389.0	17215.0	16121.0	16589.0	12975.0	16805.0	14901.0	14508.0	16802.0	18887.0	16207.0	15745.0	15582.0	15371.0	15976.0	14862.0	17279.0	16297.0	15589.0	15206.0	15116.0	16249.0	15205.0	15253.0	15251.0	14870.0	14907.0	14037.0	15778.0	14359.0	15480.0	16207.0	15630.0	16942.0	15364.0	15474.0	15975.0	15886.0	15438.0	15773.0	14423.0	16984.0	15856.0
NPC2	11976.0	14009.0	9401.0	7588.0	13256.0	13014.0	12782.0	12974.0	13930.0	14080.0	9493.0	12848.0	12160.0	12067.0	13297.0	11173.0	12454.0	10663.0	13489.0	13206.0	13268.0	14469.0	13070.0	12109.0	13938.0	13427.0	11781.0	13034.0	13608.0	13100.0	13819.0	12111.0	12734.0	14190.0	13672.0	13193.0	12071.0	13957.0	12022.0	13746.0	14911.0	12372.0	13718.0	12888.0	10079.0	9825.0	13530.0	12808.0	11231.0
NPC1	353.0	472.0	5880.0	2007.0	551.0	441.0	938.0	832.0	1402.0	1459.0	4156.0	548.0	332.0	373.0	361.0	75.0	710.0	449.0	270.0	327.0	204.0	448.0	296.0	545.0	255.0	491.0	667.0	55.0	507.0	799.0	410.0	440.0	574.0	551.0	753.0	112.0	453.0	556.0	327.0	622.0	659.0	762.0	622.0	197.0	846.0	369.0	538.0	525.0	733.0
MRC2	8486.0	7351.0	9673.0	10659.0	8877.0	12935.0	9721.0	6710.0	12150.0	13418.0	9462.0	12140.0	11133.0	7886.0	8212.0	9301.0	9155.0	14098.0	8779.0	9523.0	6906.0	7367.0	10912.0	9343.0	900.0	8601.0	6446.0	3947.0	6161.0	8402.0	6462.0	8161.0	6171.0	8740.0	5222.0	2943.0	5821.0	12245.0	6859.0	8848.0	5753.0	5687.0	12119.0	10460.0	8926.0	9115.0	6013.0	3792.0	3575.0
TTC5	10032.0	7442.0	15069.0	14185.0	11430.0	11548.0	10325.0	13375.0	14005.0	13206.0	16510.0	13605.0	13104.0	13723.0	13740.0	12797.0	13705.0	12465.0	13971.0	13786.0	14743.0	14753.0	11828.0	13094.0	12716.0	13034.0	13288.0	12779.0	13326.0	13631.0	12778.0	13302.0	12102.0	13578.0	15183.0	11483.0	13080.0	14356.0	13208.0	12401.0	14433.0	13108.0	13861.0	11963.0	16353.0	13823.0	13635.0	12802.0	12297.0
TTC4	17100.0	13144.0	7858.0	3054.0	12105.0	13587.0	15551.0	15036.0	10379.0	7663.0	16168.0	11076.5	12392.0	17490.0	15632.0	13979.0	16030.0	13636.0	13712.0	9515.0	16016.0	8278.0	16679.0	14196.0	12695.0	14697.0	15794.0	12659.0	13241.0	13130.0	8929.0	13273.0	13328.0	1094.0	15708.0	12799.0	11533.0	14190.0	7643.0	13331.0	13087.0	16328.0	14263.0	13334.0	5890.0	16506.0	14813.0	17035.0	4146.0
TTC1	13465.0	12171.0	15734.0	17417.0	11247.0	8892.0	11407.0	10053.0	12383.0	13499.0	16501.0	15235.0	13401.0	15557.0	14011.0	3490.0	13605.0	12458.0	15957.0	15196.0	15331.0	14379.0	12764.0	13612.0	11202.0	14621.0	14268.0	11884.0	10551.0	13411.0	13739.0	13315.0	12462.0	15855.0	16592.0	12877.0	14840.0	14934.0	14416.0	13905.0	13990.0	13209.0	14223.0	10983.0	13648.0	16255.0	15104.0	17141.0	16598.0
IL4R	8036.0	8709.0	6363.0	9308.0	7650.0	6322.0	10742.0	12498.0	6877.0	4367.0	12960.0	8476.0	8873.0	10290.0	10057.0	10443.0	9181.0	8247.0	10044.0	8413.0	11490.0	11942.0	8236.0	8906.0	9365.0	8561.0	9980.0	7836.0	11804.0	12091.0	9466.0	8774.0	9377.0	10518.0	10784.0	10503.0	10656.0	9314.0	9455.0	10368.0	11097.0	9957.0	10552.0	8416.0	10021.0	7557.0	11035.0	8596.0	10206.0
RAB3GAP1	8962.0	5758.0	12649.0	8071.0	7065.0	7017.0	3856.0	7132.0	1535.0	5902.0	11405.0	8712.0	7319.0	8638.0	7682.0	9491.0	7467.0	8212.0	10292.0	8154.0	13228.0	8508.0	7184.0	6529.0	7674.0	8755.0	10724.0	7695.0	8396.0	8740.0	8235.0	8007.0	5072.0	8490.0	10355.0	11516.0	7163.0	8114.0	5525.0	9587.0	7606.0	8151.0	10788.0	7627.0	12214.0	12147.0	9927.0	14364.0	10309.0
PRKCE	8374.0	8108.0	10232.0	6264.0	8283.0	11056.0	7997.0	6231.0	9455.0	8483.0	8485.0	6311.0	4807.0	6976.0	5717.0	5636.0	4788.0	8408.0	10172.0	8118.0	10056.0	6688.0	9619.0	5395.0	2883.0	6548.0	8668.0	4063.0	8324.0	7326.0	6197.0	7446.0	6885.0	9408.0	6059.0	5328.0	9620.0	7677.0	8634.0	7913.0	8898.0	6769.0	10344.0	7801.0	10102.0	10718.0	8299.0	10565.0	8424.0
C3orf52	15753.0	15066.0	12348.0	15265.0	15591.0	15358.0	15339.0	15696.0	14480.0	15435.0	13193.0	15937.0	15790.0	17519.0	15328.0	15218.0	15967.0	15793.0	15663.0	14929.0	14639.0	17129.0	15832.0	17133.0	15825.0	14363.0	16009.0	15699.0	15655.0	16537.0	15147.0	15535.0	14341.0	16067.0	15834.0	15109.0	14916.0	15379.0	18568.0	15594.0	14549.0	17624.0	15304.0	16632.0	9710.0	17006.0	17118.0	13663.0	11416.0
C3orf54	10366.0	7997.0	8892.0	12066.0	6266.0	10549.0	9919.0	9310.0	9636.0	11969.0	12652.0	11111.0	8914.0	8334.0	10690.0	10459.0	9303.0	9361.0	11043.0	10410.0	8751.0	11633.0	6972.0	9266.0	7690.0	9759.0	10380.0	11533.0	11041.0	11013.0	9178.0	9678.0	10859.0	11523.0	12315.0	8961.0	9513.0	10303.0	11491.0	11244.0	10490.0	11676.0	11002.0	14058.0	5513.0	7931.0	10100.0	5581.0	10766.0
C3orf57	18863.0	16683.0	16557.0	20465.0	18631.0	18899.0	18500.0	18910.0	18999.0	13937.0	18858.0	18840.0	17997.0	18307.0	16158.0	17265.0	17380.0	19959.0	17249.0	18633.0	19629.0	19153.0	18571.0	19885.0	17302.0	18283.0	18278.0	18976.0	18220.0	18053.0	17697.0	15911.0	18880.0	14684.0	18999.0	17026.0	16725.0	13863.0	20069.0	18632.0	18117.0	19407.0	20248.0	20472.0	14277.0	20511.0	17482.0	13126.0	16762.0
CAPS	16974.0	20010.0	16891.0	17165.0	18091.0	18757.0	18449.0	18223.0	19124.0	19751.0	16372.0	19842.0	18688.0	18563.0	18272.0	19565.0	18674.0	20605.0	19134.0	19698.0	17710.0	17362.0	18542.0	17418.0	18580.0	16755.0	16643.0	18747.0	17814.0	17132.0	17634.0	20585.0	16912.0	18082.0	18588.0	18126.0	17044.0	19142.0	17599.0	17007.0	18587.0	17005.0	17707.0	17222.0	16687.0	17447.0	17980.0	19078.0	17320.0
DYNC1LI1	7927.0	8949.0	5655.0	5888.0	8681.0	9475.0	7578.0	9331.0	7440.0	9413.0	4864.0	5483.0	9148.0	7993.0	8462.0	2650.0	5821.0	6488.0	2362.0	5529.0	9545.0	9998.0	7884.0	8002.0	10932.0	7425.0	8021.0	9226.0	10209.0	7167.0	7262.0	6460.0	9365.0	5094.0	8377.0	7658.0	7967.0	6505.0	5099.0	8238.0	8455.0	8963.0	4454.0	3567.0	1381.0	3445.0	10561.0	6211.0	3542.0
DYNC1LI2	4197.0	3885.0	12361.0	12239.0	5647.0	1069.0	15469.0	6487.0	4170.0	7964.0	14952.0	7995.0	9694.0	9110.0	8739.0	1730.0	9756.0	6956.0	10950.0	9185.0	9975.0	10347.0	7906.0	8593.0	6146.0	9963.0	7607.0	5482.0	6627.0	8043.0	8710.0	8313.0	7056.0	8462.0	9605.0	4236.0	8406.0	7860.0	7921.0	7312.0	9082.0	5803.0	11239.0	9866.0	14825.0	10749.0	9024.0	12209.0	9577.0
CHDH	16272.0	15102.0	19022.0	14692.0	15339.0	15666.0	15314.0	15381.0	15227.0	15334.0	12738.0	16118.0	15808.0	16665.0	15571.0	16006.0	16052.0	16008.0	15956.0	16254.0	14224.0	16058.0	15777.0	16884.0	15444.0	14693.0	15455.0	17986.0	17023.0	17667.0	16875.0	14815.0	15696.0	12964.0	15578.0	16394.0	15502.0	16735.0	17872.0	18332.0	13641.0	17445.0	17511.0	16331.0	13481.0	17650.0	14311.0	15014.0	16621.0
EFHC1	5449.0	4954.0	2589.0	1906.0	5703.0	7474.0	4729.0	7871.0	2250.0	5946.0	1086.0	2558.0	3852.0	4834.0	3080.0	702.0	3681.0	3641.0	2590.0	2147.0	2141.0	6350.0	3599.0	3910.0	2599.0	5536.0	3804.0	2078.0	6364.0	5342.0	5488.0	4373.0	5503.0	3498.0	6046.0	10538.0	4266.0	4876.0	2124.0	5376.0	5266.0	5956.0	2756.0	3070.0	1037.0	674.0	6009.0	2008.0	685.0
CAPG	17138.0	21851.0	22334.0	21426.0	22484.0	18528.0	22205.0	21926.0	22577.0	20573.0	21653.0	22398.0	21898.0	20257.0	23169.0	22737.0	19774.0	22824.0	18174.0	20418.0	19477.0	20693.0	22945.0	23188.0	22131.0	18903.0	22683.0	21872.0	19962.0	18960.0	20519.0	20987.0	17853.0	18980.0	19224.0	21231.0	22501.0	22789.0	16879.0	21765.0	21469.0	20956.0	22337.0	19597.0	23013.0	20923.0	22643.0	22203.0	19942.0
TPRKB	4259.0	5871.0	4447.0	9881.0	6689.0	4899.0	3808.0	5972.0	6194.0	5068.0	7681.0	4809.0	4722.0	6077.0	5989.0	7869.0	4568.0	6222.0	7790.0	4287.0	9770.0	4680.0	5155.0	5883.0	4614.0	5213.0	7259.0	4337.0	2832.0	4077.0	5534.0	5823.0	4042.0	5710.0	7319.0	8087.0	5195.0	6813.0	5872.0	5006.0	7643.0	5731.0	4051.0	7806.0	10158.0	10194.0	4826.0	4975.0	10427.0
ETHE1	13004.0	13273.0	13062.0	12071.0	14052.0	15356.0	15139.0	13473.0	13982.0	14051.0	15376.0	14560.0	15243.0	16451.0	16216.0	14465.0	15397.0	12925.0	14368.0	14972.0	14635.0	16637.0	14749.0	14906.0	15625.0	14308.0	14247.0	14630.0	14956.0	15827.0	15319.0	14749.0	14809.0	16226.0	15840.0	15660.0	16099.0	15176.0	15875.0	15096.0	16289.0	14695.0	16145.0	13073.0	11842.0	12339.0	15079.0	15838.0	13774.0
PRDM16	578.0	539.0	643.0	2358.0	1295.0	1801.0	3263.0	2239.0	16972.0	847.0	1370.0	7605.0	7959.0	8511.0	7563.0	13881.0	8213.0	10634.0	6723.0	6802.0	4710.0	8544.0	7836.0	9067.0	7513.0	12938.0	84.0	881.0	8491.0	8964.0	10034.0	17665.0	7470.0	57.0	267.0	1346.0	127.0	322.0	18923.0	16062.0	347.0	13796.0	159.0	3407.0	4982.0	2638.0	137.0	6016.0	2957.0
MPG	13353.0	8058.0	3591.0	5094.0	6312.0	5295.0	4597.0	12197.0	5837.0	10067.0	12006.0	8708.0	4859.0	5996.0	15535.0	15062.0	6991.0	12674.0	8122.0	1777.0	5885.0	1810.0	11378.0	8689.0	3952.0	15482.0	16129.0	14966.0	4007.0	1245.0	597.0	5389.0	3429.0	3594.0	929.0	658.0	1173.0	4162.0	1108.0	13701.0	1950.0	4240.0	12383.0	3753.0	2006.0	4239.0	1982.0	11709.0	4656.0
ABCG2	14559.0	15645.0	15283.0	17011.0	13516.0	5204.0	12704.0	14465.0	14700.0	8320.0	14963.0	13836.0	17249.0	14032.0	14405.0	11923.0	13076.0	13310.0	14257.0	15523.0	11961.0	13763.0	12845.0	13054.0	4248.0	13639.0	14476.0	12285.0	19282.0	10607.0	11914.0	14668.0	14221.0	14920.0	1715.0	13818.0	3735.0	2100.0	13103.0	2506.0	11022.0	13777.0	14273.0	13504.0	10512.0	15860.0	12002.0	12127.0	12172.0
PRDM15	15874.0	15751.0	15621.0	16247.0	14602.0	14407.0	17766.0	17217.0	14223.0	14680.0	16177.0	15187.0	15736.0	15429.0	16209.0	16275.0	15529.0	15362.0	16284.0	15834.0	16193.0	15515.0	16111.0	15047.0	13127.0	16311.0	16400.0	12423.0	14002.0	13056.0	16561.0	15391.0	14989.0	16370.0	15788.0	15560.0	16451.0	17013.0	14551.0	17405.0	16318.0	15886.0	15734.0	15807.0	17070.0	17168.0	16316.0	17444.0	14972.0
PRDM12	6680.0	8217.0	9932.0	9608.0	9362.0	10935.0	7251.0	8518.0	10243.0	10346.0	12065.0	6141.0	7417.0	5890.0	4204.0	10837.0	3551.0	9298.0	7299.0	7530.0	4615.0	4847.0	7157.0	7154.0	12944.0	5739.0	9937.0	11221.0	11201.0	16430.0	9887.0	12733.0	14358.0	11154.0	3140.0	10137.0	969.0	2483.0	18449.0	3339.0	2492.0	18470.0	444.0	8931.0	11784.0	9916.0	1233.0	7743.0	7728.0
ABCG5	21814.0	21746.0	20785.0	21986.0	22068.0	22470.0	22367.0	22041.0	21374.0	22597.0	22787.0	22690.0	20760.0	21999.0	22619.0	22881.0	22547.0	21352.0	22104.0	22360.0	22003.0	21826.0	22300.0	22217.0	22260.0	22556.0	22321.0	22696.0	22073.0	22294.0	22174.0	22348.0	21474.0	22495.0	21233.0	23214.0	22912.0	22889.0	19405.0	22178.0	20279.0	22631.0	22070.0	21806.0	21674.0	22515.0	22893.0	22466.0	22283.0
PRDM10	11020.0	2776.0	12639.0	13182.0	4543.0	6128.0	10224.0	9114.0	10009.0	8458.0	13767.0	12233.0	7241.0	7580.0	10404.0	3502.0	9162.0	6131.0	11128.0	8620.0	8833.0	8897.0	7649.0	7947.0	1652.0	9694.0	12340.0	7421.0	7474.0	6687.0	8771.0	10195.0	9145.0	9679.0	8676.0	1525.0	7327.0	6741.0	3970.0	5757.0	6743.0	7530.0	7584.0	2745.0	7632.0	7805.0	8241.0	9120.0	16294.0
PRDM11	19706.0	19681.0	20038.0	19671.0	19667.0	19795.0	19633.0	18871.0	17991.0	19324.0	19261.0	19658.0	18929.0	19100.0	20531.0	19016.0	19345.0	18237.0	20152.0	19267.0	20509.0	19923.0	20014.0	20388.0	18689.0	18021.0	19650.0	17773.0	19050.0	18060.0	16824.0	17640.0	19512.0	20045.0	20060.0	20608.0	20528.0	19092.0	21543.0	21356.0	19337.0	18474.0	20258.0	18900.0	18655.0	19108.0	20238.0	18754.0	18995.0
MPO	18676.0	19152.0	18474.0	17917.0	19304.0	17364.0	19741.0	18543.0	18872.0	19217.0	19604.0	18941.0	17617.0	18417.0	19958.0	16437.0	19180.0	16138.0	18562.0	17589.0	20578.0	17975.0	19055.0	16103.0	19553.0	20538.0	20571.0	17457.0	15853.0	20428.0	17950.0	19391.0	19002.0	19994.0	18556.0	18089.0	22718.0	19360.0	14854.0	18270.0	15960.0	15835.0	21560.0	16725.0	17900.0	17416.0	17543.0	18935.0	13334.0
AVP	20570.0	21227.0	22143.0	20182.0	20201.0	20922.0	20826.0	20565.0	20220.0	20519.0	21851.0	20604.0	20055.0	21265.0	19623.0	20931.0	19734.0	20113.0	21833.0	21397.0	20345.0	20284.0	19827.0	19356.0	20984.0	20143.0	19723.0	20244.0	20814.0	19663.0	20948.0	19713.0	19614.0	20743.0	20976.0	20525.0	19564.0	20484.0	20630.0	19897.0	20384.0	19589.0	20685.0	20517.0	21308.0	21514.0	21039.0	21521.0	20757.0
MPI	16287.0	14335.0	9036.0	11142.0	14886.0	15112.0	17615.0	17281.0	16515.0	14734.0	10432.0	15209.0	14524.0	15462.0	13090.0	16509.0	15562.0	14830.0	6864.0	11170.0	12808.0	4389.0	16958.0	15877.0	15917.0	11836.0	15185.0	15867.0	15855.0	11911.0	11253.0	14687.0	17982.0	3315.0	14608.0	14662.0	1689.0	16767.0	10487.0	9772.0	13885.0	15462.0	17592.0	17648.0	18081.0	11794.0	17708.0	15228.0	8057.0
MAP4K1	20230.0	17111.0	20160.0	7696.0	18859.0	16882.0	16784.0	15323.0	13370.0	11781.0	7683.0	12618.0	18506.0	14210.0	17125.0	16834.0	18289.0	15295.0	14836.0	15420.0	13203.0	10044.0	15405.0	15459.0	7.0	12241.0	11349.0	17328.0	16800.0	9157.0	18197.0	13854.0	19343.0	117.0	7865.0	6515.0	9563.0	11018.0	17638.0	18387.0	11932.0	18354.0	1002.0	16172.0	10456.0	19667.0	17110.0	15509.0	18486.0
PRKCZ	13490.0	1163.0	15696.0	11231.0	711.0	9032.0	7884.0	88.0	63.0	4757.0	13386.0	9669.0	9200.0	10370.0	10361.0	7885.0	10241.0	10873.0	11317.0	7726.0	9344.0	10760.0	8975.0	8405.0	7872.0	8756.0	9899.0	13643.0	724.0	3111.0	14080.0	6023.0	1646.0	7675.0	8354.0	10117.0	8556.0	9368.0	10425.0	10212.0	8686.0	7812.0	9541.0	13681.0	11005.0	15193.0	9537.0	11749.0	14477.0
POLRMT	9801.0	9464.0	10458.0	9817.0	12542.0	11696.0	13350.0	12701.0	11722.0	11892.0	5942.0	11884.0	12282.0	11739.0	13569.0	11435.0	13754.0	11167.0	10534.0	12304.0	11429.0	11885.0	11919.0	11028.0	13179.0	13346.0	11334.0	13264.0	11269.0	10052.0	10297.0	12171.0	9868.0	10344.0	10194.0	12806.0	11273.0	12629.0	13280.0	10966.0	10209.0	11703.0	11923.0	11358.0	9609.0	10372.0	13301.0	10347.0	14677.0
RER1	1599.0	1496.0	4509.0	2630.0	1689.0	1097.0	1461.0	1072.0	980.0	3289.0	1154.0	1459.0	711.0	603.0	880.0	1226.0	1457.0	1034.0	1229.0	644.0	1330.0	923.0	646.0	1086.0	3245.0	1166.0	1153.0	1375.0	839.0	960.0	966.0	995.0	846.0	1382.0	754.0	2193.0	1256.0	2099.0	1241.0	801.0	599.0	1295.0	1313.0	7247.0	1495.0	1220.0	1046.0	1321.0	1395.0
MPZ	21318.0	20794.0	20365.0	21621.0	20667.0	19750.0	19648.0	21489.0	20450.0	21154.0	20282.0	21921.0	21011.0	19756.0	20364.0	21133.0	21261.0	21572.0	21546.0	21031.0	21467.0	19803.0	21008.0	21288.0	20799.0	20620.0	20169.0	21603.0	21385.0	20695.0	20073.0	19477.0	20974.0	20913.0	20956.0	20559.0	20670.0	21246.0	21009.0	20738.0	20282.0	21241.0	20044.0	20784.0	21422.0	21372.0	20823.0	22430.0	20630.0
MCPH1	22746.0	22786.0	22388.0	21821.0	22603.0	22755.0	22662.0	22873.0	22877.0	22836.0	23055.0	22807.0	22066.0	22585.0	22740.0	22781.0	22534.0	22519.0	22883.0	22808.0	22364.0	22416.0	21986.0	22590.0	23000.0	22144.0	22564.0	22274.0	22845.0	22396.0	22945.0	22721.0	22732.0	22375.0	22325.0	22706.0	22433.0	22493.0	22591.0	22580.0	22871.0	22729.0	22415.0	22543.0	22757.0	22935.0	22799.0	23067.0	22481.0
GRPEL1	969.0	1175.0	956.0	694.0	2344.0	2716.0	2110.0	1010.0	1345.0	1387.0	1289.0	3708.0	1771.0	2880.0	957.0	4514.0	1114.0	1561.0	927.0	2654.0	4682.0	1491.0	1804.0	1090.0	5840.0	1560.0	1362.0	1672.0	1092.0	999.0	1440.0	1567.0	3931.0	2995.0	1744.0	5842.0	1308.0	1177.0	3313.0	1940.0	2123.0	1333.0	2203.0	1942.0	4077.0	1441.0	2283.0	3464.0	3480.0
GRPEL2	984.0	2041.0	4695.0	4135.0	1005.0	1911.0	1960.0	2281.0	2053.0	3081.0	10058.0	2053.0	1959.0	2112.0	2597.0	507.0	3197.0	2182.0	1959.0	1202.0	1554.0	2730.0	2066.0	2958.0	1266.0	2955.0	1925.0	849.0	4234.0	2546.0	1740.0	2698.0	1504.0	2802.0	3043.0	797.0	2170.0	2928.0	1671.0	2390.0	2549.0	2971.0	1794.0	126.0	8032.0	4180.0	3445.0	3261.0	1127.0
SLC36A3	20918.0	21277.0	21524.0	21643.0	20135.0	21574.0	20607.0	18956.0	19540.0	21478.0	18874.0	21853.0	19080.0	21419.0	22170.0	21088.0	21492.0	18161.0	19641.0	19785.0	21636.0	22266.0	21672.0	20022.0	21397.0	21483.0	21589.0	19886.0	20149.0	20838.0	19793.0	21534.0	20908.0	22104.0	21615.0	20978.0	22128.0	22177.0	18720.0	19864.0	20195.0	18759.0	21120.0	20373.0	20955.0	21406.0	17451.0	18271.0	20506.0
SLC36A2	20126.0	19550.0	19385.0	19188.0	20412.0	19412.0	19547.0	19112.0	18517.0	20417.0	17849.0	20108.0	18639.0	19689.0	20945.0	17562.0	19801.0	16349.0	19493.0	18951.0	19699.0	20777.0	20051.0	18584.0	20145.0	18843.0	20354.0	18602.0	18306.0	19693.0	18220.0	20206.0	17659.0	18630.0	19712.0	19647.0	20100.0	19147.0	17287.0	18181.0	18095.0	17803.0	19821.0	18608.0	18845.0	19313.0	18544.0	18205.0	18936.0
PRKCQ	7734.0	12066.0	15135.0	14662.0	12146.0	5286.0	13565.0	13783.0	1272.0	2706.0	14813.0	11270.0	10147.0	10088.0	11762.0	8433.0	10008.0	10175.0	12019.0	9171.0	16493.0	11554.0	11417.0	10069.0	9345.0	12759.0	11728.0	9554.0	9747.0	10540.0	7687.0	11497.0	11110.0	12165.0	12802.0	8454.0	11047.0	14144.0	11481.0	10462.0	9755.0	10257.0	14310.0	13714.0	11388.0	14243.0	12883.0	13280.0	10758.0
GADL1	21899.0	22190.0	20344.0	20252.0	22263.0	22019.0	20191.0	21175.0	21972.0	22213.0	20031.0	21790.0	21523.0	20883.0	21213.0	16615.0	20377.0	19033.0	19568.0	20631.0	20045.0	22662.0	21219.5	14555.0	22460.0	20617.0	19726.0	21515.0	21036.0	20602.0	19891.0	21532.0	21165.0	20685.0	21386.0	21166.0	17053.0	20951.0	21138.0	21163.0	21031.0	21774.0	21048.0	20170.0	20463.0	20167.0	15166.0	20333.0	19784.0
QRSL1	4447.0	2092.0	6817.0	3194.0	478.0	928.0	1875.0	191.0	1173.0	876.0	3205.0	2564.0	1301.0	2612.0	3048.0	2237.0	2099.0	896.0	7349.0	1594.0	5093.0	1656.0	1597.0	1950.0	3594.0	1680.0	2472.0	5421.0	386.0	3816.0	1041.0	3045.0	1811.0	2838.0	2373.0	4530.0	3056.0	2631.0	2014.0	3235.0	3996.0	3951.0	1211.0	270.0	14236.0	12748.0	3021.0	7155.0	12042.0
FCER1G	22985.0	22816.0	22909.0	22218.0	22455.0	22797.0	22849.0	22904.0	22884.0	22305.0	23002.0	22207.0	21508.0	22863.0	22954.0	22924.0	22635.0	22414.0	22948.0	22346.0	21818.0	22962.0	22255.0	21792.0	22716.0	22933.0	22919.0	21420.0	22546.0	22704.5	22855.0	22693.0	22230.0	22841.0	23029.0	22710.0	22053.0	21331.0	21913.0	22400.0	23054.0	21669.0	22751.0	22706.0	22588.0	21331.0	22908.0	23135.0	22657.0
BTG4	21360.0	21854.0	21966.0	21943.0	21491.0	21486.0	21285.0	21016.0	20293.0	20917.0	21575.0	21884.0	21167.0	21020.0	20697.0	21299.0	21674.0	21753.0	21394.0	21930.0	20987.0	22256.0	20187.0	21180.0	21916.0	19873.0	21523.0	21789.0	21132.0	20660.0	21464.0	22403.0	21302.0	21295.0	21915.0	21148.0	20222.0	21175.0	21853.0	21114.0	22078.0	20515.0	20190.0	21731.0	21365.0	22284.0	21584.0	19932.0	21820.0
BTG3	10610.0	12869.0	6370.0	8774.0	13951.0	14397.0	14530.0	12841.0	11911.0	15198.0	6809.0	15050.0	12730.0	7748.0	13632.0	13589.0	16338.0	15351.0	6774.0	11358.0	9849.0	9359.0	14842.0	8541.0	768.0	8448.0	11040.0	15438.0	9592.0	7343.0	9137.0	14506.0	8396.0	11347.0	9120.0	646.0	7335.0	14416.0	8278.0	12393.0	9306.0	11412.0	4520.0	9329.0	3164.0	9692.0	8895.0	8705.0	9700.0
BTG2	1113.0	2191.0	748.0	790.0	4263.0	3357.0	2538.0	4258.0	2182.0	2142.0	1023.0	1154.0	1708.0	1708.0	1466.0	3921.0	1158.0	1331.0	2096.0	1990.0	1769.0	2144.0	1860.0	1087.0	3301.0	865.0	941.0	2878.0	1829.0	2707.0	2625.0	1058.0	3138.0	2067.0	1703.0	4561.0	3018.0	1678.0	3713.0	2598.0	2117.0	901.0	2030.0	4273.0	1265.0	1684.0	2087.0	1000.0	553.0
FAHD1	14805.0	15433.0	12347.0	9198.0	14819.0	16289.0	16060.0	15734.0	11130.0	13796.0	1827.0	13634.0	13811.0	10458.0	18220.0	15382.0	11928.0	13899.0	13406.0	13604.0	13042.0	11542.0	15175.0	11303.0	12423.0	16491.0	16799.0	9660.0	15285.0	9439.0	14827.0	15767.0	12649.5	11321.0	12814.0	14579.0	16645.0	13458.0	8801.0	17204.0	11864.0	12796.0	7621.0	13956.0	6222.0	8387.0	15372.0	14394.0	13330.0
SLA2	22508.0	22714.0	22368.0	22289.0	22366.0	21991.0	22569.0	22457.0	22548.0	22108.0	22922.0	21442.0	21690.0	22573.0	22506.0	22510.0	21890.0	20698.0	22502.0	22491.0	22764.0	22727.0	20664.0	22224.0	22718.0	22601.0	22614.0	22315.0	22876.0	22708.0	22470.0	22429.0	22638.0	22656.0	22872.0	22563.0	22449.0	22288.0	22916.0	22007.0	22597.0	22123.0	22498.0	22625.0	22547.0	22122.0	22957.0	23009.0	22112.0
MFRP	20455.0	20056.0	21075.0	21747.0	19739.0	20450.0	20116.0	19935.0	19970.0	20800.0	21446.0	20556.0	20492.0	20108.0	20215.0	20612.0	19970.0	20245.0	20456.0	19911.0	21091.0	20462.0	20390.0	20530.0	20690.0	19722.0	20060.0	20728.0	20990.0	20780.0	20055.0	19086.0	20334.0	20419.0	20068.0	21026.0	21358.0	21044.0	19426.0	20336.0	19330.0	20255.0	21274.0	19424.0	20883.0	21810.0	20915.0	20049.0	20320.0
SRD5A2	13435.0	10758.0	13404.0	6756.0	13999.0	14239.0	14041.0	13838.0	14430.0	16425.0	6182.0	15183.0	14074.0	18985.0	13525.0	18192.0	14248.0	15734.0	10936.0	14786.0	9753.0	15336.0	14656.0	18870.0	4222.0	13918.0	11743.0	14067.0	10270.0	17747.0	13841.0	14457.0	15282.0	11665.0	13943.0	201.0	14166.0	16242.0	13859.0	13892.0	13532.0	12673.0	35.0	9519.0	6089.0	5873.0	13003.0	9064.0	7098.0
SRD5A1	18995.0	19089.0	18191.0	20090.0	17713.0	18607.0	20154.0	19369.0	19134.0	20399.0	19036.0	19090.0	19244.0	18069.0	19560.0	18647.0	19538.0	19806.0	19204.0	18277.0	18911.0	18653.0	18976.0	19085.0	18817.0	21156.0	19101.0	19202.0	19663.0	20324.0	20889.0	20777.0	19414.0	20241.0	19797.0	19748.0	19986.0	19538.0	18314.0	20384.0	20971.0	18236.0	18552.0	18372.0	19620.0	18567.0	16630.0	18924.0	19441.0
HELLS	5629.0	1500.0	10205.0	7315.0	3880.0	3021.0	3585.0	6855.0	5680.0	1854.0	13522.0	7751.0	2366.0	3903.0	2741.0	3881.0	3463.0	4383.0	6626.0	5068.0	7800.0	4103.0	3966.0	6414.0	1715.0	4640.0	4593.0	8054.0	2827.0	2097.0	6101.0	4181.0	5395.0	5756.0	4682.0	7723.0	4615.0	4155.0	5538.0	3942.0	6788.0	5942.0	7613.0	4599.0	8328.0	9093.0	5091.0	14474.0	11536.0
METAP2	2366.0	6479.0	11322.0	11462.0	3882.0	3549.0	718.0	4113.0	6912.0	8586.0	10663.0	5271.0	4199.0	4531.0	7201.0	3770.0	4817.0	3780.0	9772.0	7551.0	13692.0	5488.0	4538.0	4004.0	3257.0	3986.0	6333.0	3690.0	1720.0	223.0	11959.0	7069.0	377.0	9033.0	9581.0	1512.0	7133.0	4197.0	4037.0	7478.0	4771.0	6740.0	6930.0	7436.0	11476.0	14462.0	6562.0	7908.0	15701.0
FAM49A	16935.0	17651.0	18065.0	16214.0	19047.0	19153.0	18422.0	17736.0	17800.0	15977.0	18891.0	16652.0	16338.0	17831.0	20222.0	17112.0	17836.0	17872.0	19528.0	17265.0	18718.0	17560.0	19062.0	18964.0	16371.0	16722.0	19905.0	18489.0	16610.0	17149.0	15081.0	16864.0	17151.0	18019.0	16181.0	15469.0	17342.0	17117.0	16925.0	19027.0	15766.0	19328.0	18903.0	16906.0	16215.0	18070.0	17616.0	18739.0	17861.0
FAM49B	7567.0	6858.0	6084.0	10409.0	10172.0	4125.0	9953.0	10018.0	9297.0	8048.0	12432.0	6802.0	3593.0	8987.0	9974.0	3347.0	3813.0	4646.0	10628.0	7599.0	7545.0	5135.0	4817.0	5954.0	6305.0	9984.0	9381.0	4474.0	7671.0	2475.0	7200.0	8721.0	6856.0	6082.0	12153.0	11160.0	7220.0	9526.0	6573.0	6080.0	6891.0	3283.0	9497.0	4061.0	13552.0	11813.0	6589.0	7373.0	11121.0
PDILT	23230.0	23059.0	22300.0	20776.0	20488.0	23017.0	20623.0	22355.0	23167.0	20131.0	20783.0	22149.0	22464.0	21304.0	21442.0	22005.0	22583.0	20185.0	21960.0	21178.0	20705.0	22241.0	22298.0	22449.0	21065.0	21620.0	22558.0	22738.0	22140.0	22559.5	18522.0	19842.0	21847.0	22737.0	21725.0	22778.0	22326.0	21459.0	23031.0	22581.0	20033.0	16649.0	22763.0	21529.0	22068.0	20595.0	22320.0	18710.0	21442.0
ZFP36L1	8346.0	6809.0	9332.0	9996.0	6855.0	9140.0	9876.0	11194.0	10414.0	7169.0	11879.0	9502.0	6733.0	6727.0	6081.0	6950.0	6478.0	8610.0	10472.0	7615.0	9106.0	7911.0	5237.0	6983.0	6365.0	6561.0	5919.0	10225.0	7764.0	7976.0	8052.0	6685.0	8241.0	8390.0	8524.0	8573.0	8538.0	8438.0	5199.0	8884.0	8708.0	7407.0	11238.0	9156.0	9051.0	11790.0	8790.0	5243.5	8433.0
ZFP36L2	10733.0	11392.0	7017.0	9030.0	9567.0	12678.0	9612.0	9660.0	10483.0	10412.0	6093.0	9134.0	9018.0	9848.0	8697.0	12388.0	9786.0	9499.0	9900.0	11207.0	11942.0	11566.0	8353.0	8599.0	5665.0	10782.0	8595.0	9715.0	10953.0	9347.0	10282.0	8584.0	10610.0	9616.0	9336.0	12737.0	9009.0	9648.0	10316.0	10432.0	10619.0	4835.0	9340.0	9014.0	8141.0	8598.0	7797.0	10912.0	7739.0
GGA1	7549.0	3313.0	9341.0	12797.0	770.0	608.0	13304.0	2806.0	3412.0	10583.0	13066.0	4059.0	4183.0	5160.0	6383.0	1648.0	5665.0	4297.0	7484.0	6149.0	6124.0	4567.0	5589.0	7521.0	1545.0	8603.0	8000.0	3162.0	3405.0	3467.0	4925.0	6377.0	3143.0	8243.0	6191.0	1859.0	6287.0	3820.0	2892.0	3980.0	5888.0	5770.0	8589.0	532.0	12798.0	11553.0	4443.0	9691.0	9691.0
C10orf99	22223.0	22020.0	20632.0	22298.0	21474.0	19037.0	19423.0	19651.0	20960.0	20311.0	17665.0	21780.0	18501.0	20417.0	22529.0	22643.0	19025.0	20396.0	18683.0	20894.0	17949.0	20254.0	20964.0	20508.0	21736.0	21245.0	20100.0	22718.0	21341.0	18976.0	20099.0	19307.0	20858.0	20811.0	20188.0	22468.0	18616.0	20271.0	21077.0	22111.0	22669.0	19605.0	20883.0	21601.0	21887.0	18824.0	20858.0	18860.0	22012.0
GGA3	3215.0	10197.0	12702.0	8321.0	5569.0	8426.0	9856.0	6411.0	10323.0	11194.0	10280.0	7871.0	9802.0	10292.0	9754.0	9589.0	10498.0	8355.0	12009.0	9994.0	9742.0	10134.0	8714.0	9025.0	9514.0	9871.0	10438.0	9119.0	9026.0	10081.0	8687.0	9583.0	8260.0	9638.0	13082.0	12621.0	10336.0	8606.0	9726.0	10032.0	10331.0	7650.0	11383.0	9160.0	13844.0	12928.0	10409.0	14188.0	12471.0
GGA2	11635.0	13095.0	15275.0	15226.0	8534.0	7209.0	13329.0	9750.0	11939.0	12817.0	15789.0	12094.0	12530.0	13967.0	12214.0	10491.0	13288.0	11273.0	15365.0	11865.0	15900.0	13391.0	11423.0	12414.0	13876.0	12142.0	13286.0	11759.0	12327.0	11026.0	11560.0	12852.0	11196.0	14175.0	13968.0	13690.0	12690.0	12294.0	12525.0	10648.0	12982.0	10348.0	14640.0	15526.0	11541.0	16086.0	13139.0	17019.0	12536.0
TSNAXIP1	7965.0	10148.0	6893.0	6289.0	11137.0	11242.0	7183.0	9390.0	8117.0	10125.0	5060.0	8360.0	9934.0	9579.0	8263.0	8944.0	9340.0	9009.0	7526.0	7451.0	8143.0	10462.0	8991.0	9842.0	8541.0	6667.0	7226.0	10517.0	10218.0	11374.0	9347.0	8930.0	10116.0	9107.0	12447.0	7070.0	11621.0	10005.0	7650.0	9887.0	8243.0	9507.0	11265.0	6444.0	5129.0	4101.0	10475.0	8348.0	5798.0
C10orf91	17807.0	18124.0	18938.0	17600.0	18831.0	19498.0	19701.0	18143.0	20365.0	17368.0	17007.0	18736.0	20235.0	19322.0	17207.0	17792.0	17109.0	17939.0	18469.0	18115.0	19282.0	18463.0	18463.0	17877.0	18640.0	18443.0	18350.0	19365.0	18705.0	17478.0	17227.0	18056.0	18573.0	17240.0	16376.0	18511.0	18366.0	18203.0	15982.0	17833.0	17234.0	14409.0	18471.0	17436.0	20897.0	19200.0	17584.0	19730.0	18317.0
C10orf92	23079.0	21662.0	23259.0	22837.0	23060.0	22863.0	20593.0	22955.0	21666.0	21106.0	15221.0	19163.0	23301.0	19312.0	17537.0	20446.0	23145.0	23082.0	19228.0	23181.0	23326.0	17033.0	23275.0	21607.0	19247.0	21618.0	22523.0	22781.0	20889.0	22990.0	22864.0	21292.0	22903.0	20266.0	18664.0	20500.0	22844.0	23305.0	23322.0	23267.0	19409.0	22889.0	22817.0	22839.0	22942.0	23056.0	19372.0	19066.0	23088.0
C10orf93	15348.0	17001.0	17867.0	17756.0	16370.0	17142.0	19267.0	19280.0	18220.0	17784.0	11909.0	17383.0	17558.0	17376.0	16972.0	17548.0	17940.0	17667.0	15731.0	16181.0	15918.0	12872.0	17349.0	17429.0	16835.0	16704.0	15820.0	20003.0	18903.0	18242.0	18081.0	19067.0	19652.0	17907.0	19111.0	17387.0	18546.0	17783.0	16513.0	16803.0	18254.0	22207.0	16903.0	17578.0	19233.0	11999.0	16834.0	19785.0	17279.0
C10orf95	22707.0	22572.0	22671.0	22415.0	21771.0	21305.0	22373.0	22865.0	21430.0	22617.0	22679.0	22430.0	22420.0	20322.0	21602.0	21803.0	19699.0	22706.0	20224.0	21381.0	20571.0	20972.0	22810.0	22290.0	21362.0	22524.0	21665.0	22140.0	21165.0	22461.0	22768.0	22665.0	22475.0	21547.0	22203.0	22378.0	22435.0	22168.0	22950.0	22614.0	22274.0	22004.0	21222.0	21609.0	23100.0	22698.0	20306.0	22086.0	22894.0
C15orf42	19274.0	20367.0	19803.0	18816.0	20353.0	19393.0	19745.0	20187.0	21128.0	20234.0	21754.0	21176.0	19569.0	19459.0	19419.0	20529.0	19601.0	21274.0	21036.0	17793.0	18409.0	20582.0	20422.0	19969.0	20890.0	20026.0	18487.0	20505.0	21243.0	19590.0	21008.0	20853.0	21418.0	19158.0	19819.0	20652.0	18743.0	21024.0	21148.0	20143.0	21056.0	19869.0	20066.0	19496.0	22662.0	21243.0	18815.0	21765.0	21539.0
C10orf97	3745.0	4140.0	8918.0	9424.0	7058.0	5653.0	7544.0	4969.0	4789.0	3700.0	6654.0	3590.0	3169.0	4952.0	3913.0	2994.0	2865.0	4612.0	6406.0	6205.0	6518.0	4844.0	4635.0	6009.0	1083.0	7371.0	4220.0	3913.0	4024.0	4495.0	6000.0	4363.0	6441.0	4862.0	4589.0	8937.0	4165.0	7289.0	5266.0	5496.0	5046.0	2772.0	5882.0	7237.0	7521.0	9385.0	5972.0	6675.0	10038.0
FHOD1	6231.0	7684.0	2210.0	4153.0	8301.0	7235.0	6053.0	6937.0	7227.0	7128.0	981.0	4067.0	7190.0	5971.0	5248.0	8836.0	5312.0	7296.0	5653.0	4048.0	6182.0	6810.0	5811.0	7116.0	8736.0	5860.0	6370.0	9316.0	9581.0	7091.0	8277.0	5437.0	6722.0	5809.0	5516.0	7142.0	5789.0	4517.0	7494.0	6838.0	6278.0	8058.0	7589.0	3037.0	4129.0	3933.0	7445.0	4843.0	4618.0
FHOD3	3874.0	6250.0	7922.0	3751.0	6892.0	7421.0	7963.0	3983.0	5464.0	5912.0	10542.0	4599.0	3577.0	5771.0	7413.0	4762.0	3967.0	4484.0	5043.0	4710.0	8767.0	5466.0	4448.0	4352.0	4619.0	3195.0	4554.0	2895.0	4946.0	5762.0	6046.0	4930.0	3498.0	4351.0	5063.0	3950.0	4982.0	4133.0	6564.0	3420.0	5438.0	2222.0	6187.0	5588.0	7870.0	6372.0	4827.0	2750.0	5253.0
ADH6	20596.0	21382.0	21659.0	20181.0	21435.0	21513.0	20800.0	21438.0	21845.0	22055.0	21140.0	21470.0	21696.0	20828.0	21487.0	21727.0	21714.0	21422.0	21424.0	19569.0	19461.0	22888.0	20842.0	20757.0	21949.0	21053.0	22111.0	21432.0	22011.0	21577.0	20871.0	21910.0	21322.0	22159.0	22425.5	21088.0	21375.0	22557.0	21671.0	20039.0	22603.0	21132.0	20821.0	21162.0	20475.0	20728.0	22059.0	21048.0	19371.0
C4orf8	17564.0	19470.0	19405.0	19743.0	20575.0	21232.0	20271.0	20707.0	19938.0	21308.0	19133.0	22251.0	21443.0	17992.0	19334.0	21112.0	21633.0	21615.0	20115.0	19998.0	20452.0	18994.0	20600.0	21031.0	19156.0	19668.0	18303.0	20990.0	19436.0	19496.0	20791.0	20561.0	21069.0	20268.0	20294.0	19665.0	19969.0	20618.0	18292.0	19481.0	21396.0	20593.0	18568.0	21566.0	20814.0	19772.0	19979.0	21396.0	18454.0
PKD2	12254.0	12995.0	4670.0	6851.0	12600.0	11622.0	10424.0	11813.0	11571.0	10487.0	7063.0	12438.0	11960.0	13803.0	12515.0	12025.0	12616.0	11695.0	12396.0	12313.0	11704.0	13608.0	11846.0	12745.0	12388.0	12384.0	12900.0	12837.0	13647.0	14342.0	13331.0	12290.0	13164.0	12950.0	14012.0	14356.0	13456.0	12419.0	11640.0	13378.0	14165.0	12451.0	13158.0	11652.0	9271.0	9012.0	14332.0	10570.0	12102.0
PKD1	22950.0	23162.0	21488.0	22271.0	23239.0	23181.0	22261.0	23238.0	23084.0	21018.0	20994.0	23187.0	22897.0	23111.0	21220.0	22949.0	23182.0	23139.0	21624.0	22962.0	23019.0	21465.0	23085.0	23028.0	22958.0	23035.0	22867.0	23107.0	22859.0	23058.0	23081.0	21848.0	23001.0	20089.0	23115.0	22800.0	22716.0	23130.0	22892.0	23150.0	22470.0	23212.0	22507.0	22899.0	21512.0	20824.0	23153.0	20469.0	22520.0
CXorf48	19389.0	20221.0	21928.0	21311.0	19769.0	22636.0	19965.0	19895.0	21874.0	22720.0	19682.0	18540.0	18576.0	20924.0	21635.0	20537.0	21778.0	18093.0	19461.0	22100.0	22265.0	20695.0	17843.0	22102.0	21393.0	19072.0	21477.0	19521.0	19921.0	22466.0	18387.0	19807.0	22542.0	21628.0	11919.0	19142.0	21738.0	19412.0	19051.0	20783.0	19048.0	21395.0	20512.0	21103.0	19699.0	20586.0	18432.0	19798.0	22990.0
PRKACG	22464.0	22623.0	22529.0	20619.0	22746.0	22170.0	21985.0	22049.0	22851.0	22260.0	21526.0	22896.0	22666.0	22798.0	23020.0	21339.0	22895.0	21497.0	20876.0	22443.0	20376.0	22794.0	22041.0	22163.0	22468.0	22739.0	22618.0	19390.0	21203.0	21794.0	21206.0	22766.0	21712.0	22105.0	22093.0	22699.0	22829.0	22626.0	21955.0	22291.0	22701.0	22173.0	22460.0	21537.0	21093.0	21710.0	22306.0	21241.0	22286.0
DEK	11418.0	13001.0	7861.0	9860.0	12951.0	13000.0	12608.0	12824.0	12742.0	10727.0	12413.0	10861.0	12070.0	12597.0	12005.0	10579.0	10440.0	11484.0	9618.0	11812.0	11828.0	14268.0	10109.0	12391.0	12649.0	12153.0	11540.0	11836.0	12140.0	14187.0	11500.0	9723.0	11602.0	12203.0	13079.0	11803.0	13600.0	11871.0	11687.0	13534.0	12038.0	13075.0	13480.0	10198.0	10911.0	6670.0	13590.0	11209.0	10235.0
PRKACA	9790.0	10521.0	4777.0	6420.0	12555.0	10381.0	12648.0	12002.0	11354.0	12880.0	6131.0	6458.0	8489.0	8226.0	10289.0	10041.0	9701.0	8026.0	7675.0	10630.0	9761.0	12003.0	9960.0	11707.0	6832.0	11540.0	7527.0	10167.0	10099.0	8831.0	10076.0	9162.0	9065.0	7020.0	9612.0	8320.0	6361.0	9540.0	10823.0	8950.0	8660.0	8754.0	9767.0	7339.0	6357.0	4384.0	11294.0	4755.0	8997.0
C14orf118	10297.0	10187.0	8542.0	10059.0	11885.0	11808.0	10824.0	11032.0	10568.0	12636.0	10745.0	10416.0	10390.0	11576.0	10783.0	1668.0	10334.0	9764.0	11681.0	9232.0	11732.0	12047.0	10423.0	11032.0	5397.0	10018.0	11038.0	5351.0	11535.0	11855.0	11177.0	10153.0	10583.0	10774.0	12757.0	1942.0	11539.0	10945.0	11004.0	12550.0	10494.0	10048.0	11638.0	8573.0	6604.0	7413.0	12154.0	9180.0	12194.0
PSMB9	12205.0	12177.0	13234.0	13724.0	11086.0	10799.0	7377.0	8129.0	10273.0	11148.0	14560.0	13262.0	10934.0	12530.0	13060.0	9222.0	12173.0	8531.0	15158.0	11766.0	14503.0	10938.0	11845.0	11870.0	14466.0	13548.0	15287.0	11780.0	8998.0	12317.0	11520.0	12486.0	12301.0	13073.0	14687.0	13204.0	14237.0	11549.0	12556.0	12624.0	13297.0	11419.0	15017.0	13104.0	15212.0	14809.0	13609.0	13788.0	14922.0
PSMB8	18689.0	19912.0	19653.0	19026.0	18470.0	19096.0	19969.0	19531.0	19365.0	20072.0	20092.0	18690.0	19631.0	21515.0	19845.0	17498.0	19209.0	18291.0	21579.0	18436.0	19445.0	18521.0	18410.0	19077.0	19961.0	20861.0	21394.0	19199.0	21397.0	20161.0	20588.0	17268.0	18325.0	22879.0	20437.0	19431.0	20055.0	19764.0	18082.0	18827.0	21109.0	19448.0	20030.0	19803.0	18581.0	17972.0	19923.0	19915.0	17067.0
PSMB7	7295.0	4029.0	14235.0	14284.0	485.0	4662.0	9173.0	1792.0	11524.0	11306.0	16411.0	8705.0	6879.0	11396.0	9308.0	2756.0	7325.0	8529.0	14431.0	12719.0	10854.0	7508.0	5479.0	7779.0	6172.0	11008.0	9191.0	4333.0	3556.0	4103.0	9862.0	7980.0	1195.0	11020.0	10885.0	6411.0	10256.0	10132.0	7402.0	6183.0	10482.0	9231.0	12240.0	2228.0	13101.0	16786.0	7071.0	9647.0	11562.0
PSMB6	12995.0	14334.0	15178.0	16562.0	14122.0	15175.0	14927.0	14796.0	6691.0	14059.0	16580.0	15471.0	14716.0	16679.0	15398.0	14692.0	15064.0	14471.0	16661.0	15624.0	15771.0	17295.0	14791.0	15051.0	15940.0	14990.0	15524.0	14622.0	15588.0	15478.0	15300.0	14542.0	14550.0	16492.0	17141.0	15635.0	16024.0	15448.0	15669.0	14672.0	16937.0	14344.0	15936.0	14856.0	13584.0	16502.0	16225.0	17014.0	16466.0
ZNF132	13608.0	6167.0	9783.0	10915.0	16489.0	16314.0	17771.0	19014.0	18084.0	16525.0	18823.0	10939.0	11361.0	10782.0	11002.0	16735.0	11878.0	10494.0	9278.0	13806.0	13766.0	12350.0	13203.0	11299.0	14361.0	20563.0	14861.0	13402.0	9896.0	9044.0	11472.0	14503.0	11119.0	15474.0	10180.0	14535.0	6235.0	6809.0	17040.0	9766.0	5877.0	18384.0	10828.0	13173.0	20927.0	9209.0	7085.0	14492.0	10940.0
PSMB4	5213.0	4492.0	10552.0	10892.0	4900.0	849.0	2224.0	1863.0	2604.0	863.0	7697.0	2749.0	3642.0	5573.0	3523.0	2833.0	3657.0	2786.0	4856.0	8776.0	7679.0	3091.0	3408.0	4568.0	396.0	4818.0	6702.0	554.0	3000.0	2470.0	3218.0	3341.0	4252.0	3879.0	3884.0	2594.0	3439.0	5385.0	3667.0	3167.0	3176.0	3118.0	6670.0	5013.0	6798.0	4238.0	4784.0	6526.0	2900.0
ZNF134	15196.0	12113.0	15287.0	10779.0	13384.0	13324.0	14256.0	13862.0	20078.0	14364.0	10159.0	13791.0	15048.0	12679.0	10053.0	14473.0	12624.0	12702.0	12876.0	10643.0	13055.0	12563.0	13507.0	12592.0	13854.0	15121.0	6035.0	14190.0	14064.0	13191.0	14176.0	10520.0	17101.0	6296.0	7573.0	13733.0	11606.0	16329.0	16555.0	11471.0	13917.0	14057.0	3594.0	11894.0	20353.0	13396.0	4434.0	13981.0	13474.0
ZNF135	9536.0	2387.0	5927.0	1062.0	14706.0	12660.0	13356.0	15163.0	15983.0	15725.0	48.0	11921.0	13652.0	9738.0	15446.0	14354.0	15797.0	16712.0	9968.0	8785.0	10723.0	8211.0	13085.0	12262.0	15265.0	7569.0	231.0	12801.0	3220.0	5967.0	14694.0	15511.0	18141.0	177.0	3835.0	12273.0	5214.0	14377.0	14009.0	10650.0	16154.0	11765.0	2096.0	4852.0	16047.0	9616.0	2984.0	8379.0	1130.0
ZNF136	3398.0	4134.0	1100.0	1592.0	4343.0	6183.0	1514.0	4641.0	3433.0	4041.0	3979.0	2965.0	2807.0	4037.0	2144.0	814.0	2775.0	3506.0	5400.0	1890.0	2397.0	3836.0	2619.0	3289.0	2523.0	2789.0	3945.0	1651.0	3988.0	4152.0	4010.0	3916.0	4959.0	3775.0	4997.0	1650.0	5643.0	2905.0	4074.0	2926.0	2803.0	4635.0	708.0	2077.0	1428.0	4115.0	3081.0	2397.0	5264.0
C20orf79	21140.0	21458.0	20680.0	20773.0	19031.0	21673.0	21411.0	21078.0	20994.0	21985.0	21945.0	21596.0	21264.0	20479.0	22280.0	21315.0	21953.0	21477.0	20806.0	22004.0	20687.0	22362.0	21563.0	20899.0	21506.0	19883.0	20329.0	20997.0	21146.0	20901.0	20537.0	21603.0	21092.0	21087.0	22068.0	20993.0	21301.0	20627.0	21240.0	21022.0	22339.0	21218.0	20477.0	21854.0	21097.0	20368.0	21099.0	20859.0	20581.0
LMBR1L	2747.0	9058.0	8743.0	5384.0	4917.0	6730.0	4634.0	6862.0	8357.0	5074.0	8658.0	8369.0	4600.0	6306.0	6158.0	8613.0	7200.0	4983.0	8605.0	7416.0	6244.0	6782.0	5221.0	5355.0	4338.0	4815.0	7385.0	9501.0	8691.0	6458.0	6080.0	5885.0	5017.0	6575.0	7716.0	6083.0	5304.0	4931.0	7281.0	5687.0	7018.0	4614.0	8459.0	10798.0	9396.0	9086.0	9241.0	4550.0	7466.0
HDHD3	17584.0	18847.0	16514.0	17030.0	20213.0	18468.0	19337.0	17696.0	18957.0	19516.0	19791.0	19575.0	18822.0	19116.0	20463.0	17204.0	18856.0	19163.0	18635.0	17522.0	17778.0	19769.0	18622.0	18834.0	19826.0	19777.0	21719.0	17407.0	19632.0	19514.0	18818.0	19609.0	18676.0	20038.0	17194.0	18596.0	20331.0	20367.0	16414.0	19378.0	19336.0	16969.0	18773.0	18973.0	18375.0	18009.0	19510.0	20507.0	19521.0
TALDO1	9088.0	5402.0	6355.0	2849.5	5786.0	11060.0	4422.0	8584.0	6686.0	3603.0	10919.0	5641.0	10222.0	4476.0	5020.0	4180.0	5505.0	7928.0	6657.0	6638.0	5649.0	3907.0	6940.0	5375.0	7609.0	5893.0	4562.0	4174.0	5554.0	4102.0	3675.0	4892.0	10237.0	3785.0	5597.0	9808.0	6956.0	6623.0	7364.0	8344.0	7223.0	6735.0	9013.0	7056.0	9657.0	5238.0	5288.0	11524.0	12761.0
C20orf71	21261.0	21873.0	18419.0	20980.0	20154.0	22389.0	22228.0	22327.0	20747.0	22134.0	19295.0	21049.0	20292.0	20000.0	21357.0	19912.0	21091.0	18162.0	20886.0	18534.0	21403.0	21263.0	20322.0	20652.0	21250.0	19863.0	23263.0	19608.0	19905.0	21146.0	17692.0	19133.0	20305.0	19309.0	22966.0	21217.0	23213.0	18485.0	20230.0	21203.0	18297.0	20207.0	21196.0	19477.0	19318.0	19484.0	22968.0	19220.0	19338.0
C20orf70	22911.0	23086.0	21443.0	21400.0	23288.0	23273.0	23272.0	23289.0	23027.0	23223.0	21761.0	22449.0	22686.0	22974.0	22931.0	23091.0	22838.0	21611.0	22945.0	21624.0	22178.0	23000.0	22770.0	22523.0	23174.0	22552.0	23199.0	23054.0	22928.0	23076.0	22482.0	21488.0	22951.0	22445.0	23223.0	23182.0	23199.0	23156.0	23066.0	23072.0	21493.0	23022.0	23263.0	22096.0	19491.0	21001.0	23243.0	20449.0	22378.0
CXorf42	15831.0	17670.0	16611.0	16498.0	15590.0	16712.0	15364.0	15880.0	16043.0	16315.0	16706.0	16754.0	15330.0	15945.0	17814.0	13940.0	17718.0	17234.0	15860.0	18513.0	18527.0	14408.0	17054.0	15684.0	18311.0	16997.0	14442.0	16160.0	13681.0	17193.0	17600.0	19381.0	18018.0	17016.0	14994.0	18650.0	14768.0	16655.0	16591.0	17592.0	17404.0	17740.0	13279.0	6474.0	14285.0	14620.0	18163.0	13243.0	18620.0
TDGF1	22665.0	16890.0	21939.0	21930.0	22989.0	18909.0	22769.0	22930.0	20836.0	19258.0	21771.0	20991.0	20764.0	21864.0	17322.0	21892.0	22024.0	19965.0	20132.0	19561.0	20222.0	18803.0	21058.0	22110.0	21547.0	17684.0	21909.0	20835.0	21360.0	22115.0	19172.0	21656.0	20907.0	20459.0	22296.0	20729.0	20798.0	21443.0	20021.0	19479.0	20182.0	21129.0	22849.0	19801.0	18932.0	20071.0	20023.0	21708.0	21144.0
KLK1	15246.0	17360.0	17722.0	15733.0	18060.0	19676.0	17274.0	18813.0	18949.0	17675.0	17070.0	16778.0	17074.0	4265.0	19714.0	18609.0	18860.0	16087.0	20636.0	14443.0	19449.0	18758.0	19144.0	17174.0	15210.0	18837.0	16241.0	18176.0	17576.0	14192.0	16944.0	16961.0	16855.0	17905.0	14637.0	15497.0	16966.0	16706.0	15432.0	17636.0	13722.0	15896.0	16320.0	17246.0	15944.0	17281.0	16802.0	17660.0	13291.0
CYP1B1	8666.0	8907.0	5138.0	5829.0	9224.0	10897.0	9084.0	7983.0	6982.0	8992.0	7084.0	8287.0	8373.0	8575.0	8380.0	7027.0	8427.0	6771.0	7442.0	8371.0	8162.0	10731.0	8963.0	6042.0	8078.0	7702.0	7854.0	9433.0	10092.0	9337.0	10465.0	7653.0	8483.0	7946.0	9511.5	7775.0	16109.0	8100.0	9602.0	8420.0	8988.0	9415.0	7393.0	6835.0	3303.0	3390.0	10902.0	5671.0	5535.0
CORO6	8537.0	13895.0	5208.0	4034.0	12340.0	8977.0	9484.0	9917.0	10019.0	8091.0	1759.0	7337.0	10207.0	5380.0	7870.0	2147.0	4314.0	3786.0	1934.0	5566.0	3212.0	8379.0	3484.0	3454.0	5039.0	6160.0	8948.0	5496.0	13351.0	4604.0	3239.0	11288.0	6115.0	2140.0	5811.0	2139.0	5186.0	9109.0	3865.0	10539.0	6083.0	6230.0	3847.0	9075.0	2865.0	7881.0	7812.0	2840.0	4380.0
CORO7	2722.0	5070.0	5218.0	5764.0	4809.0	7855.0	3398.0	3908.0	4381.0	2259.0	3693.0	3548.0	3706.0	3908.0	2481.0	6364.0	3782.0	3272.0	3322.0	4140.0	2223.0	3235.0	3119.0	2576.0	3446.0	2154.0	3228.0	4563.0	4941.0	2923.0	3554.0	3446.0	2917.0	3051.0	4435.0	6502.0	4542.0	2394.0	4602.0	3260.0	1508.0	3382.0	4128.0	7836.0	3190.0	4142.0	2989.0	3850.0	3154.0
TCEB3B	23105.0	23129.0	23131.0	22875.0	22959.0	23022.0	23105.0	23016.0	23009.0	23186.0	22344.0	23087.0	22808.0	22981.0	23131.0	23078.0	23078.0	23016.0	22904.0	23116.0	22248.0	23177.0	22821.0	22874.0	23208.0	22886.0	22955.0	23202.0	23270.0	23213.0	22966.0	23156.0	23150.0	22931.0	23046.0	22933.0	22670.0	22928.0	22896.0	22651.0	23113.0	23133.0	23078.0	22730.0	22820.0	22394.0	23119.0	23059.0	22591.0
KCNK9	10309.0	10135.0	6217.0	4367.0	17753.0	11672.0	9673.0	9703.0	18203.0	9813.0	5477.0	2257.0	16771.0	2756.0	1741.0	13297.0	1689.0	3447.0	949.0	1148.0	880.0	2667.0	822.0	17872.0	13345.0	2761.0	12566.0	11993.0	18063.0	92.0	16057.0	12003.0	16492.0	13222.0	18768.0	14213.0	1667.0	7293.0	17866.0	2989.0	10468.0	15805.0	219.0	44.0	1165.0	17565.0	3318.0	115.0	17805.0
SFRS8	14162.0	14574.0	11420.0	14085.0	14172.0	14857.0	13409.0	14035.0	14512.0	13936.0	9352.0	14158.0	15035.0	15577.0	14325.0	14098.0	15008.0	14047.0	14026.0	15132.0	14781.0	15749.0	14009.0	14579.0	14792.0	14878.0	11290.0	14092.0	15223.0	16001.0	14389.0	14038.0	14336.0	16700.0	17413.0	14922.0	15673.0	14244.0	13771.0	15039.0	16181.0	14458.0	15363.0	14701.0	11321.0	11556.0	15906.0	11887.0	14499.0
KCNK4	20334.0	21218.0	21240.0	21112.0	21217.0	20788.0	20450.0	20859.0	21144.0	21431.0	21627.0	20449.0	20333.0	20672.0	20337.0	20828.0	20860.0	21133.0	21334.0	20972.0	20893.0	20732.0	19988.0	19722.0	21684.0	20356.0	20802.0	20631.0	21358.0	20287.0	21162.0	21619.0	20375.0	20691.0	21630.0	21382.0	20085.0	22018.0	21269.0	19671.0	21678.0	20467.0	20426.0	21015.0	22378.0	21748.0	20676.0	21562.0	21307.0
KCNK5	4235.0	3528.0	3256.0	1439.0	6472.0	3299.0	3303.0	1928.0	12331.0	10793.0	5302.0	5230.0	2317.0	3233.0	2317.0	1645.0	2972.0	7956.0	2911.0	2584.0	3316.0	3795.0	7536.0	2575.0	916.0	2725.0	2587.0	2666.0	2033.0	3518.0	2971.0	5989.0	3068.0	4057.0	2128.0	882.0	5809.0	11454.0	4203.0	2469.0	5285.0	4679.0	3998.0	3177.0	4864.0	1314.0	1564.0	3243.0	5262.0
KCNK6	15412.0	1457.0	15749.0	14078.0	14313.0	10570.0	14246.0	15906.0	6850.0	942.0	14406.0	9488.0	9559.0	12847.0	10516.0	18280.0	11976.0	9901.0	10138.0	9603.0	14334.0	11798.0	18630.0	10406.0	7020.0	15430.0	16150.0	8360.0	12281.0	10467.0	12905.0	14052.0	9355.0	15153.0	14917.0	4317.0	11536.0	12841.0	9738.0	15742.0	9901.0	14609.0	12845.0	16455.0	14452.0	14987.0	12701.0	16773.0	15013.0
KCNK7	21884.0	22106.0	22559.0	22559.0	22438.0	22196.0	21991.0	21355.0	22649.0	22075.0	21448.0	22191.0	22213.0	20763.0	21307.0	22979.0	21995.0	22144.0	22818.0	21090.0	22622.0	20233.0	21192.0	22567.0	20697.0	22456.0	20672.0	21992.0	22146.0	21618.0	21365.0	22695.0	21753.0	20861.0	20454.0	20899.0	20696.0	22962.0	22102.0	22609.0	21247.0	22094.0	19310.0	20787.0	23052.0	21831.0	22050.0	21211.0	22369.0
SFRS3	5248.0	5187.0	3308.0	3920.0	7956.0	4887.0	4063.0	4670.0	4365.0	4891.0	5272.0	4401.0	4926.0	4812.0	3956.0	7199.0	6093.0	3765.0	5251.0	3177.0	3051.0	7264.0	3865.0	3474.0	5523.0	4636.0	5573.0	3714.0	6089.0	4779.0	4923.0	4289.0	8849.0	4007.0	3224.0	4976.0	6552.0	4769.0	4736.0	5090.0	4344.0	5226.0	6011.0	4117.0	2988.0	3029.0	5644.0	2970.0	3870.0
SFRS2	9084.0	9272.0	4874.0	7216.0	9457.0	10891.0	7291.0	7472.0	11997.0	10418.0	8028.0	11390.0	9259.0	9586.0	9158.0	8475.0	9797.0	7585.0	9159.0	8925.0	10781.0	10373.0	9355.0	10367.0	7741.0	9340.0	8003.0	14917.0	10500.0	10223.0	8882.0	7335.0	9359.0	8879.0	8402.0	11874.0	11620.0	8679.0	6113.0	12182.0	11881.0	6803.0	11732.0	9400.0	7854.0	6804.0	11688.0	9114.0	11381.0
CRY2	4864.0	1087.0	5406.0	4131.0	372.0	2204.0	2653.0	844.0	590.0	474.0	9391.0	812.0	907.0	944.0	1624.0	1832.0	869.0	2064.0	2198.0	1135.0	4677.0	848.0	855.0	1841.0	705.0	896.0	2004.0	3510.0	1535.0	2599.0	792.0	1185.0	1245.0	1933.0	1035.0	692.0	1420.0	2025.0	527.0	1745.0	1679.0	641.0	2083.0	3585.0	1650.0	2264.0	1055.0	1704.0	1145.0
PDZK1	18991.0	20631.0	18881.0	18924.0	19018.0	20685.0	18932.0	21014.0	21963.0	21303.0	19766.0	22840.0	23244.0	19997.0	20439.0	20260.0	23104.0	23276.0	21335.0	23278.0	21889.0	20589.0	23101.0	23292.0	20733.0	18785.0	18765.0	22415.0	20727.0	18362.0	21223.0	19741.0	18447.0	20312.0	18669.0	19009.0	19863.0	22033.0	15504.0	22314.0	21379.0	22838.0	21110.0	19213.0	22189.0	19706.0	19651.0	20756.0	21112.0
C9orf140	8091.0	11019.0	5419.0	7269.0	10315.0	9184.0	9611.0	8686.0	8387.0	9162.0	7204.0	7694.0	7162.0	9446.0	7732.0	9675.0	8133.0	6819.0	8754.0	8242.0	6034.0	8579.0	6440.0	6566.0	8751.0	6352.0	7429.0	6429.0	7197.0	9632.0	8037.0	7239.0	8310.0	8388.0	10118.0	7978.0	8395.0	6383.0	8861.0	8129.0	10576.0	4508.0	8618.0	6668.0	9521.0	9104.0	7550.0	7510.0	6997.0
C9orf142	17818.0	15003.0	13226.0	13109.0	14904.0	16083.0	15229.0	15802.0	16107.0	16157.0	12145.0	16114.0	15518.0	15486.0	16128.0	14730.0	15573.0	16061.0	15584.0	14775.0	13437.0	15348.0	15716.0	13889.0	12763.0	13547.0	16660.0	9937.0	12016.0	11212.0	13280.0	15434.0	14601.0	15186.0	17095.0	9911.0	14673.0	15734.0	14234.0	14220.0	16331.0	2662.0	17826.0	10578.0	13742.0	21432.0	14748.0	3919.0	8372.0
ACOT11	15946.0	17300.0	17407.0	16429.0	16623.0	20072.0	19244.0	18725.0	18792.0	18692.0	17991.0	19428.0	18347.0	7646.0	20051.0	18646.0	15669.0	19878.0	19691.0	18946.0	19382.0	14048.0	19370.0	18804.0	11461.0	19509.0	7445.0	18464.0	17774.0	12722.0	17597.0	14682.0	18545.0	19692.0	217.0	4338.0	5370.0	19295.0	19278.0	19477.0	18163.0	19470.0	18772.0	18121.0	14346.0	18708.0	18528.0	21459.0	15015.0
ACOT12	16325.0	12185.0	17284.0	17424.0	19726.0	14644.0	12751.0	13793.0	13132.0	15229.0	12250.0	15989.0	20776.0	18206.0	16668.0	15246.0	16364.0	15936.0	15295.0	17010.0	16290.0	17535.0	16894.0	20555.0	16486.0	15119.0	15000.0	14946.0	16822.0	19472.0	16871.0	18605.0	15831.0	16291.0	17909.0	18141.0	14518.0	14858.0	17600.0	15609.0	19088.0	20764.0	17283.0	19689.0	17707.0	18839.0	11146.0	15593.0	19369.0
VPS13A	3660.0	4691.0	9710.0	8978.0	5427.0	5378.0	7367.0	3996.0	6893.0	7447.0	9583.0	7520.0	5501.0	3640.0	3672.0	2377.0	3916.0	4021.0	8086.0	6319.0	5638.0	3968.0	5414.0	3459.0	2035.0	4321.0	4650.0	2135.0	3236.0	5077.0	4777.0	4935.0	2412.0	7287.0	5560.0	1793.0	5212.0	4022.0	3976.0	5135.0	4382.0	1918.0	7096.0	8730.0	12159.0	9560.0	3845.0	8811.0	5159.0
SH3KBP1	17747.0	16832.0	18616.0	14860.0	17044.0	17489.0	17629.0	17437.0	18314.0	19048.0	15751.0	18591.0	17375.0	15249.0	17634.0	16753.0	17896.0	18360.0	18160.0	19291.0	18737.0	18779.0	18104.0	16276.0	18840.0	18275.0	17198.0	18734.0	17308.0	18251.0	16311.0	19268.0	17880.0	16464.0	11864.0	19138.0	16309.0	18947.0	16780.0	17697.0	19418.0	18218.0	16893.0	16483.0	16124.0	16734.0	16659.0	17992.0	18890.0
VPS13C	8665.0	7760.0	5969.0	4671.0	9277.0	10920.0	10066.0	9201.0	9230.0	9444.0	3504.0	7409.0	7089.0	9057.0	7882.0	7801.0	8819.0	7646.0	7327.0	7025.0	7361.0	9281.0	8171.0	6647.0	10023.0	8643.5	7400.0	11644.0	7838.0	8877.0	9748.0	7229.0	7188.0	8491.0	8827.0	11905.0	8356.0	9304.0	8311.0	7417.0	7401.0	8780.0	10659.0	9285.0	6274.0	6281.0	9196.0	7489.0	5219.0
VPS13B	1481.0	3476.0	8345.0	6028.0	5292.0	1971.0	5601.0	3735.0	5593.0	5511.0	13267.0	7556.0	702.0	6212.0	4724.0	9004.0	1577.0	3051.0	8863.0	4113.0	5419.0	3017.0	1300.0	2073.0	7197.0	1832.0	7508.0	10598.0	4525.0	1877.0	4485.0	5079.0	2794.0	5393.0	8469.0	10230.0	3788.0	5419.0	4331.0	2998.0	5247.0	4129.0	5108.0	5515.0	11838.0	11303.0	6463.0	7677.0	10445.0
BEX2	15547.0	17066.0	18099.0	17414.0	16520.0	17050.0	17285.0	17240.0	17571.0	18002.0	7179.0	18246.0	17027.0	17446.0	18019.0	16588.0	18271.0	18575.0	17957.0	19181.0	17717.0	17543.0	18105.0	15606.0	17450.0	17582.0	16216.0	16673.0	16962.0	17145.0	18410.0	20211.0	18295.0	16972.0	18724.0	18054.0	16626.0	18842.0	18402.0	16052.0	19217.0	18175.0	16106.0	16886.0	16457.0	15351.0	17860.0	17965.0	18471.0
CRYZ	17267.0	18514.0	18379.0	20884.0	21300.0	20098.0	20284.0	20624.0	18583.0	21719.0	20239.0	22186.0	21821.0	18050.0	22890.0	21477.0	22869.0	22544.0	20225.0	19848.0	18640.0	21408.0	21223.0	22876.0	17565.0	22555.0	22802.0	20673.0	20504.0	18814.0	21173.0	22874.0	21529.0	22307.0	20206.0	18966.0	22499.0	21076.0	18634.0	20876.0	22930.0	19006.0	17037.0	18092.0	21157.0	18377.0	20280.0	17962.0	20459.0
C18orf22	16345.0	17842.0	18287.0	18614.0	16237.0	18087.0	17903.0	16272.0	16368.0	17801.0	19038.0	17035.0	20237.0	3492.0	14380.0	16853.0	18220.0	19168.0	13842.0	16001.0	15523.0	17466.0	15937.0	17346.0	16276.0	13545.0	16437.0	16934.0	15714.0	16146.0	15738.0	18480.0	19082.0	17231.0	16773.0	16196.0	18506.0	17312.0	15878.0	23207.0	16358.0	16576.0	15469.0	16015.0	13921.0	15749.0	16730.0	16875.0	15375.0
NUP160	6194.0	10582.0	10127.0	8598.0	987.0	434.0	6148.0	3600.0	3359.0	1701.0	13098.0	3358.0	4795.0	3787.0	6172.0	4031.0	4006.0	3313.0	8070.0	8888.0	8221.0	3450.0	3358.0	5286.0	6175.0	3995.0	4338.0	5019.0	1844.0	1882.0	4432.0	3361.0	2104.0	7574.0	3575.0	3304.0	4766.0	6256.0	7587.0	6195.0	5495.0	3890.0	7504.0	8376.0	13499.0	9870.0	5069.0	5520.0	6821.0
FOXN4	7375.0	8744.0	14352.0	10296.0	2109.0	1882.0	6318.0	4594.0	9135.0	8635.0	12809.0	8936.0	8302.0	9512.0	9999.0	6100.0	8761.0	9820.0	8234.0	13339.0	11009.0	8168.0	7161.0	8197.0	6834.0	9007.0	8430.0	4314.0	5023.0	4014.0	5906.0	7830.0	5740.0	11895.0	9597.0	6870.0	9523.0	9383.0	10604.0	9041.0	8574.0	6859.0	9519.0	13330.0	14103.0	10371.0	9470.0	14041.0	13047.0
FOXN1	21165.0	21914.0	22535.0	22505.0	22151.0	22605.0	21167.0	22687.0	20803.0	22963.0	20844.0	22187.0	21071.0	21175.0	22855.0	22012.0	21532.0	22464.0	22095.0	22854.0	21011.0	20020.0	22484.0	22189.0	21231.0	22062.0	19376.0	22894.0	20260.0	19495.0	21609.0	21982.0	21972.0	21649.0	20804.0	19062.0	18873.0	22393.0	22391.0	21655.0	21507.0	22082.0	19484.0	22364.0	22509.0	22499.0	20737.0	22404.0	21971.0
RIMS4	2815.0	1621.0	5002.0	7354.0	1684.0	3229.0	2118.0	1764.0	2083.0	2643.0	3618.0	1811.0	1511.0	1095.0	738.0	4188.0	1600.0	6886.0	2722.0	2231.0	5432.0	1259.0	1633.0	1501.0	5444.0	631.0	1951.0	7109.0	936.0	2382.0	3185.0	2072.0	1305.0	1988.0	2487.0	8514.0	1257.0	2045.0	1461.0	1846.0	1428.0	1943.0	1187.0	1806.0	5881.0	6959.0	1485.0	8278.0	8058.0
NICN1	3523.0	5465.0	11383.0	14641.0	655.0	4067.0	5193.0	1626.0	6744.0	8507.0	15902.0	6057.0	3726.0	5955.0	5845.0	8168.0	6569.0	5835.0	9838.0	10955.0	9778.0	4162.0	7709.0	4531.0	9617.0	5932.0	8009.0	985.0	5633.0	5295.0	4865.0	7823.0	4141.0	8833.0	6541.0	5822.0	4705.0	6108.0	6562.0	6441.0	6837.0	3386.0	8958.0	7890.0	15436.0	11336.0	9451.0	8378.0	3949.0
PMVK	224.0	151.0	14532.0	12901.0	163.0	171.0	2960.0	248.0	1140.0	2587.0	11824.0	2543.0	3696.0	4569.0	4009.0	1243.0	3388.0	2397.0	5748.0	9201.0	5904.0	3373.0	3624.0	3682.0	1542.0	3293.0	3425.0	1569.0	1109.0	1908.0	1602.0	5352.0	565.0	5550.0	3582.0	1798.0	3625.0	4431.0	4209.0	4166.0	3303.0	3790.0	6397.0	4060.0	13136.0	14090.0	3628.0	2411.0	3155.0
GRIN2B	7642.0	7004.0	11200.0	14161.0	5504.0	6379.0	6002.0	15508.0	5975.0	7497.0	9884.0	7987.0	8144.0	10068.0	8721.0	1400.0	8648.0	9995.0	7800.0	10750.0	6842.0	11017.0	8140.0	15358.0	2376.0	9536.0	5701.0	5452.0	6661.0	7700.0	5684.0	5783.0	8036.0	8363.0	5769.0	367.0	16408.0	2186.0	7482.0	3090.0	1888.0	11132.0	557.0	6265.0	7786.0	7833.0	3045.0	8991.0	11464.0
GRIN2C	11854.0	15545.0	16383.0	11099.0	14107.0	13329.0	11923.0	13506.0	12549.0	14818.0	8670.0	13454.0	13892.0	10343.0	13332.0	15958.0	13814.0	14185.0	14137.0	12417.0	14393.0	15143.0	13614.0	13882.0	11908.0	14821.0	15337.0	15026.0	15476.0	14499.0	15298.0	16119.0	13961.0	14691.0	17456.0	12093.0	14591.0	13739.0	12862.0	16164.0	15595.0	15349.0	9285.0	15207.0	9713.0	9761.0	14499.0	14546.0	9890.0
GNA14	12557.0	13890.0	6671.0	8366.0	14018.0	14108.0	15411.0	13426.0	12275.0	14145.0	6297.0	13523.0	12997.0	15621.0	14432.0	12824.0	14153.0	14083.0	11984.0	11642.0	13609.0	15330.0	12611.0	13534.0	14961.0	13658.0	12617.0	13540.0	13750.0	14254.0	13075.0	12909.0	12274.0	11885.0	14238.0	13773.0	12824.0	15319.0	12137.0	13324.0	14674.0	13802.0	13648.0	12565.0	4630.0	7188.0	14333.0	12220.0	9522.0
GRIN2A	7635.0	7064.0	5855.0	6704.0	12744.0	9723.0	9650.0	8973.0	7499.0	10288.0	9596.0	7381.0	12125.0	8427.0	6795.0	7460.0	7815.0	10077.0	5554.0	5864.0	6884.0	8782.0	7652.0	7119.0	6438.0	6510.0	4560.0	8674.0	8715.0	3389.0	10115.0	10605.0	8845.0	4261.0	1472.0	8788.0	1292.0	622.0	2599.0	192.0	3464.0	7758.0	1223.0	10347.0	7676.0	6140.0	490.0	7046.0	9374.0
GNA12	12182.0	9769.0	7673.0	10302.0	8631.0	10800.0	7789.0	10096.0	10571.0	10864.0	13780.0	11173.0	11065.0	10921.0	9149.0	11518.0	9595.0	9476.0	14249.0	12644.0	9086.0	9071.0	11832.0	8134.0	12466.0	10789.0	11191.0	12910.0	11285.0	10649.0	10557.0	10928.0	10575.0	11181.0	12926.0	11341.0	10485.0	9831.0	11564.0	10345.0	9717.0	7687.0	11048.0	12512.0	8841.0	11903.0	10839.0	14841.0	12114.0
KLHDC8B	8143.0	7399.0	4928.0	7512.0	10781.0	12814.0	6478.0	9478.0	10044.5	13163.0	7118.0	11913.0	9329.0	6071.0	6904.0	12663.0	10441.0	12893.0	7729.0	4994.0	6614.0	7342.0	12511.0	9806.0	5334.0	6892.0	7504.0	5289.0	5460.0	8004.0	8666.0	9021.0	5838.0	6322.0	6787.0	6331.0	6121.0	10449.0	6474.0	7101.0	5578.0	5930.0	6656.0	8215.0	2731.0	6662.0	6015.0	6239.0	6988.0
GRIN2D	11690.0	12138.0	8589.0	13085.0	11616.0	13167.0	11442.0	13541.0	13327.0	12173.0	10113.0	13288.0	12253.0	13721.0	12326.0	13421.0	13847.0	13237.0	12842.0	11581.0	13825.0	14228.0	14250.0	13694.0	14335.0	15384.0	7121.0	14218.0	13612.0	9368.0	11282.0	11700.0	15015.0	6736.0	13920.0	14040.0	14146.0	13521.0	13413.0	14445.0	14557.0	14292.0	2671.0	10195.0	5081.0	15381.0	13956.0	5327.0	2636.0
GNA11	14513.0	16448.0	11925.0	14500.0	14449.0	14585.0	14197.0	14416.0	19799.0	15281.0	11834.0	19443.0	10585.0	9389.0	9192.0	17843.0	14110.0	16079.0	17945.0	17039.0	10759.0	7630.0	12683.0	16739.0	6668.0	18079.0	101.0	13529.0	14347.0	14150.0	13946.0	9359.0	16777.0	18592.0	12911.0	14749.0	18498.0	15280.0	14369.0	12412.0	11653.0	13042.0	18204.0	12385.0	10786.0	10071.0	11535.0	12419.0	11644.0
TAP2	7307.0	7959.0	6236.0	5117.0	5156.0	7194.0	5964.0	7951.0	4481.0	9370.0	5219.0	5149.0	5989.0	7420.0	5934.0	3440.0	7400.0	5594.0	4926.0	3963.0	3485.0	7953.0	4591.0	6680.0	4886.0	5768.0	5334.0	3803.0	6084.0	6970.0	6224.0	7028.0	6143.0	5532.0	6315.0	2878.0	5093.0	7493.0	7197.0	8011.0	4099.0	8419.0	7395.0	6440.0	2369.0	5263.0	7460.0	6151.0	6020.0
PRKAR1B	18580.0	13640.0	17174.0	18320.0	14390.0	17570.0	17284.0	16618.0	12901.0	14135.0	15793.0	14838.0	16451.0	15174.0	14857.0	16376.0	14707.0	18851.0	15991.0	15227.0	15119.0	15447.0	14911.0	16853.0	12164.0	15676.0	13615.0	15582.0	14764.0	12321.0	18061.0	15169.0	15735.0	15196.0	76.0	11644.0	15776.0	15916.0	16772.0	16676.0	13384.0	18540.0	15155.0	16001.0	15855.0	16237.0	13931.0	17361.0	15582.0
MFGE8	11720.0	11795.0	8528.0	13135.0	11661.0	12819.0	11480.0	12521.0	10485.0	13125.0	9599.0	12351.0	12240.0	11688.0	11541.0	10256.0	12571.0	10912.0	11166.0	10335.0	11152.0	13178.0	11005.0	11023.0	11371.0	11955.0	11915.0	13362.0	13231.0	13569.0	12698.0	11434.0	11446.0	11006.0	11553.0	12680.0	13147.0	11569.0	12827.0	11792.0	13359.0	10360.0	12840.0	10517.0	9513.0	9529.0	12119.0	10799.0	13017.0
IL6ST	6775.0	9657.0	6529.0	9880.0	8280.0	10471.0	9043.0	8557.0	7378.0	7188.0	7096.0	9699.0	7819.0	5984.0	7143.0	10038.0	6973.0	6926.0	6536.0	9157.0	9769.0	10813.0	7114.0	7489.0	9848.0	6284.0	8149.0	7764.0	9249.0	9872.0	9872.0	6847.0	8929.0	9492.0	8184.0	11091.0	11489.0	9099.0	8762.0	6821.0	7853.0	8430.0	10079.0	6981.0	8209.0	9421.0	5862.0	9388.0	7736.0
SBF1	20902.0	21504.0	20920.0	20328.0	21830.0	21691.0	21346.0	21179.0	21321.0	21650.0	20545.0	21819.0	21323.0	21635.0	21355.0	21641.0	21548.0	21860.0	21399.0	21492.0	21040.0	19906.0	21525.0	21343.0	21919.0	20739.0	20708.0	21523.0	22028.0	20872.0	22098.0	22142.0	21079.0	20809.0	20984.0	21402.0	21680.0	21243.0	20970.0	21173.0	20655.0	20726.0	20828.0	21182.0	20915.0	20581.0	21155.0	21290.0	20147.0
SAR1A	5870.0	5008.0	13499.0	14225.0	1782.0	3173.0	550.0	7862.0	7392.0	5646.0	14662.0	9268.0	7491.0	7235.0	8558.0	6269.0	7561.0	6717.0	10395.0	11758.0	10048.0	10161.0	7084.0	7680.0	6652.0	9151.0	8808.0	5823.0	1712.0	4253.0	6368.0	8063.0	3587.0	6262.0	7769.0	3788.0	10080.0	9860.0	7574.0	9564.0	8651.0	8662.0	7505.0	5645.0	14831.0	13783.0	9558.0	15347.0	12519.0
WWP2	9785.0	11534.0	4798.0	8047.0	11187.0	11033.0	9180.0	10397.0	7892.0	9647.0	8110.0	11704.0	8338.0	9559.0	9708.0	12124.0	10187.0	10600.0	10322.0	9303.0	6315.0	12084.0	13346.0	9912.0	12341.0	10179.0	11124.0	9896.0	12044.0	13608.0	10597.0	9822.0	12621.0	12930.0	12210.0	10246.0	12072.0	10711.0	10672.0	9828.0	12017.0	10147.0	10983.0	9166.0	4290.0	4765.0	13742.0	10070.0	7364.0
SAR1B	2908.0	1802.0	3904.0	2731.0	1610.0	5833.0	2333.0	3164.0	1916.0	2021.0	4029.0	3206.0	4401.0	3622.0	2893.0	3736.0	3963.0	2441.0	5764.0	3738.0	4184.0	2984.0	4256.0	3478.0	3605.0	3515.0	4457.0	5843.0	6321.0	4966.0	4194.0	3804.0	4319.0	4383.0	5421.0	8056.0	6112.0	3616.0	3133.0	4458.0	4865.0	6330.0	7078.0	1162.0	8436.0	5617.0	5036.0	9580.0	6457.0
ACTG1	5493.0	5754.0	2734.0	3845.0	6184.0	7490.0	5746.0	4839.0	6209.0	4188.0	2052.0	4284.0	4655.0	5455.0	3299.0	4352.0	4686.0	3687.0	3120.0	3143.0	4801.0	7233.0	4183.0	4158.0	10150.0	7697.0	4747.0	3238.0	6853.0	5260.0	4074.0	4505.0	3182.0	4941.0	5286.0	8842.0	6522.0	8344.0	5705.0	4333.0	5863.0	3550.0	6557.0	12039.0	4387.0	4439.0	4130.0	3707.0	8467.0
OGDH	17843.0	17006.0	15343.0	14283.0	17048.0	16780.0	16455.0	16598.0	16949.0	17588.0	13296.0	16817.0	20020.0	15776.0	16871.0	18521.0	16939.0	16448.0	17175.0	16793.0	16638.0	16248.0	16059.0	19306.0	16437.0	14480.0	16534.0	16220.0	17442.0	17522.0	16089.0	17203.0	20720.0	16849.0	16056.0	16240.0	16072.0	16222.0	19071.0	17826.0	15757.0	15511.0	15483.0	16069.0	16187.0	17741.0	18555.0	14656.0	19885.0
C11orf39	21568.0	22791.0	20208.0	20889.0	17708.0	22295.0	21930.0	20219.0	18882.0	22114.0	12515.0	18150.0	21962.0	20376.0	21446.0	19303.0	21691.0	17978.0	20205.0	20367.0	21901.0	20032.0	21682.0	16029.0	19661.0	22223.0	22492.0	21689.0	21164.0	21445.0	18229.0	17739.0	19452.0	19169.0	23103.0	21709.0	17337.0	21883.0	16770.0	22870.0	22003.0	19231.0	22884.0	22250.0	19167.0	20902.0	23078.0	19030.0	19715.0
ACTG2	20775.0	21042.0	22259.0	21653.0	20066.0	19754.0	21210.0	21347.0	21732.0	22150.0	21656.0	21557.0	21439.0	21315.0	20346.0	20672.0	21390.0	21804.0	21320.0	20700.0	22080.0	19929.0	21631.0	21310.0	21888.0	20859.0	19551.0	21867.0	21771.0	21684.0	21452.0	21781.0	21647.0	21467.0	21864.0	21507.0	21527.0	21786.0	21065.0	20644.0	21152.0	21604.0	20782.0	21613.0	21943.0	21934.0	21080.0	22158.0	21757.0
LANCL3	15509.0	15340.0	12441.0	13081.0	15805.0	14583.0	14240.0	15459.0	16889.0	15353.0	12506.0	15314.0	16013.0	14400.0	16481.0	13901.0	17070.0	14988.0	14348.0	16652.0	17026.0	16264.0	15104.0	15534.0	15870.0	16312.0	14031.0	15194.0	12985.0	17446.0	14662.0	15728.0	16827.0	17646.0	14000.0	15684.0	13257.0	16741.0	13964.0	16560.0	15157.0	17400.0	16251.0	14760.0	11465.0	12244.0	17007.0	14085.0	15124.0
C11orf35	7632.0	8851.0	5935.0	4083.0	8817.0	8646.0	8288.0	8172.0	6879.0	8865.0	10094.0	8235.0	7978.0	6917.0	6987.0	9815.0	7299.0	7520.0	6643.0	10165.0	10351.0	7740.0	9326.0	7232.0	11827.0	7503.0	8481.0	6225.0	8771.0	6277.0	9475.0	7108.0	6308.0	8022.0	8684.0	10873.0	7074.0	6750.0	9939.0	8169.0	8150.0	6469.0	11278.0	8787.0	9843.0	8117.0	8615.0	7803.0	12450.0
OLIG2	15350.0	17199.0	15431.0	13842.0	18387.0	18049.0	18074.0	14629.0	18067.0	17745.0	16521.0	18113.0	14125.0	13819.0	12229.0	17241.0	14903.0	15518.0	13723.0	17635.0	16184.0	13793.0	15320.0	17906.0	18132.0	19225.0	10898.0	17275.0	18145.0	14773.0	17915.0	18774.0	17448.0	17949.0	18974.0	16268.0	18569.0	8536.0	18047.0	16502.0	18508.0	16683.0	4290.0	15712.0	18420.0	18135.0	18558.0	4969.0	17616.0
C11orf30	9531.0	7908.0	11813.0	14688.0	3350.0	2023.0	124.0	8050.0	4751.0	5241.0	15726.0	10003.0	7837.0	8782.0	9399.0	797.0	9046.0	7393.0	9464.0	8836.0	7169.0	9848.0	9618.0	8112.0	4544.0	8396.0	8529.0	1612.0	8548.0	8056.0	8622.0	7299.0	4887.0	9569.0	7566.0	2586.0	8207.0	9443.0	8323.0	7707.0	7505.0	5174.0	9362.0	10339.0	12046.0	14101.0	9633.0	12096.0	14315.0
OLIG3	13942.0	12186.0	16992.0	16166.0	15604.0	5696.0	14004.0	11284.0	16429.0	12602.0	15434.0	13250.0	16170.0	15845.0	16244.0	13596.0	12722.0	13024.0	13377.0	15376.0	13733.0	14429.0	14932.0	16329.0	18789.0	12205.0	8132.0	16850.0	16703.0	1371.0	14873.0	15969.0	17000.0	9336.0	18325.0	7695.0	22737.0	15289.0	12610.0	13268.0	15402.0	12772.0	203.0	19461.0	17081.0	15833.0	13873.0	8707.0	14500.0
SEMG2	21159.0	19605.0	18870.0	20874.0	20217.0	20127.0	17842.0	20970.0	17832.0	21944.0	19967.0	22352.0	20571.0	18159.0	22122.0	21418.0	21948.0	19724.0	19251.0	22236.0	20932.0	20927.0	19765.0	22438.0	21433.0	18342.0	17282.0	21181.0	18291.0	22948.0	21665.0	22094.0	22797.0	20245.0	20663.0	18572.0	18796.0	21286.0	20762.0	19348.0	18743.0	21108.0	18788.0	21579.0	17284.0	19009.0	22477.0	19215.0	19832.0
EN2	7004.0	2571.0	10460.0	6325.0	3875.0	1309.0	5508.0	2904.0	2368.0	8324.0	11624.0	5240.0	5087.0	8102.0	5543.0	3703.0	5974.0	5884.0	4338.0	7466.0	7710.0	4833.0	3691.0	4900.0	4606.0	6094.0	911.0	1006.0	5768.0	7944.0	5451.0	13195.0	4287.0	1359.0	1335.0	3182.0	2357.0	2652.0	15614.0	776.0	1324.0	4799.0	3162.0	9347.0	1926.0	4983.0	1580.0	4613.0	7178.0
LMBRD1	1473.0	2445.0	6423.0	3729.0	1126.0	1332.0	771.0	1756.0	1753.0	849.0	6667.0	5488.0	1328.0	1292.0	1731.0	1164.0	1614.0	866.0	1737.0	481.0	781.0	1860.0	553.0	1470.0	3660.0	805.0	1406.0	898.0	520.0	3001.0	716.0	1049.0	366.0	1211.0	1004.0	579.0	882.0	1200.0	679.0	1207.0	895.0	496.0	3419.0	70.0	5291.0	8685.0	2927.0	6639.0	3011.0
DAZL	22024.0	22519.0	23203.0	22607.0	22370.0	21601.0	22469.0	22374.0	22954.0	22921.0	22940.0	22498.0	21820.0	22164.0	22546.0	22458.0	22329.0	22254.0	23117.0	22969.0	22343.0	22858.0	21336.0	21169.0	22430.0	22200.0	22488.0	22275.0	22451.0	21879.0	22435.0	23046.0	21731.0	22328.0	22968.0	22334.0	22258.0	22902.0	22840.0	21841.0	22793.0	21658.0	22478.0	22962.0	23194.0	23018.0	22207.0	22832.0	22904.0
SRP14	5705.0	1435.0	12125.0	11247.0	873.0	729.0	6197.0	6405.0	6470.0	7996.0	12389.0	10617.0	3973.0	4909.0	6937.0	504.0	4372.0	6242.0	5667.0	4800.0	8460.0	5147.0	3630.0	4005.0	2604.0	7058.0	4519.0	4672.0	2831.0	4259.0	2555.0	5730.0	3040.0	5741.0	2881.0	968.0	4799.0	3907.0	2692.0	2154.0	2809.0	1864.0	4672.0	4337.0	11858.0	13840.0	4311.0	5570.0	4685.0
BCAT2	8579.0	4908.0	14288.0	11489.0	10659.0	10736.0	11029.0	6613.0	7852.0	5929.0	11100.0	9936.0	10540.0	12205.0	9646.0	9165.0	11085.0	8762.0	13148.0	8482.0	10984.0	13156.0	9566.0	9005.0	10570.0	9671.0	10708.0	10649.0	10173.0	9969.0	10822.0	9452.0	6979.0	12193.0	13337.0	14584.0	10047.0	10021.0	9089.0	8983.0	12009.0	13141.0	11594.0	11483.0	12364.0	11201.0	11444.0	15337.0	10071.0
BCAT1	17796.0	13435.0	14902.0	17141.0	14088.0	88.0	14372.0	16168.0	2328.0	152.0	16719.0	13839.0	13826.0	12620.0	14123.0	5851.0	13733.0	15807.0	15520.0	12029.0	13903.0	11206.0	10807.0	12477.0	13502.0	13032.0	14541.0	15269.0	12218.0	7107.0	12940.0	11997.0	14183.0	13901.0	8778.0	13739.0	1246.0	3667.0	6390.0	242.0	16251.0	12776.0	17292.0	15997.0	8363.0	15595.0	1957.0	14684.0	17612.0
TAS2R13	21840.0	20260.0	19451.0	20061.0	22486.0	21728.0	21298.0	22060.0	21234.0	22477.0	20507.0	21104.0	22148.0	21893.0	21965.0	22272.0	21587.0	22545.0	21454.0	21117.0	21209.0	21529.0	21646.0	21198.0	22953.0	22090.0	21623.0	19769.0	22172.0	22013.0	21893.0	22285.0	22253.0	21155.0	20582.0	22390.0	21247.0	22010.0	20884.0	21262.0	22383.0	21330.0	19463.0	21109.0	21202.0	19700.0	21263.0	20815.0	22725.0
TMEM9B	1405.0	1403.0	302.0	980.0	2752.0	1558.0	1312.0	2308.0	2148.0	744.0	1048.0	1213.0	1037.0	1359.0	509.0	1290.0	386.0	1081.0	659.0	2326.0	3279.0	658.0	978.0	609.0	1483.0	1333.0	823.0	4412.0	1659.0	421.0	1211.0	1282.0	1339.0	1399.0	861.0	3382.0	989.0	1075.0	728.0	607.0	1083.0	1058.0	2360.0	2230.0	3055.0	1260.0	1120.0	1787.0	2947.0
GBA2	9037.0	12265.0	10553.0	9805.0	12821.0	12691.0	11064.0	12105.0	12871.0	12159.0	14247.0	13191.0	12701.0	14287.0	13513.0	13171.0	12568.0	11859.0	13909.0	13395.0	14121.0	15066.0	12510.0	12404.0	12794.0	13005.0	13313.0	12771.0	13311.0	13782.0	13642.0	13041.0	13798.0	13943.0	15583.0	13465.0	12836.0	11475.0	13318.0	11824.0	14094.0	11243.0	13392.0	12230.0	14065.0	11287.0	13561.0	13132.0	12008.0
PCDHGC4	15894.0	15499.0	15208.0	15493.0	15564.0	15062.0	15721.0	15805.0	14981.0	14655.0	15151.0	13581.0	14653.0	16293.0	15939.0	14786.0	15423.0	12939.0	17104.0	14385.0	16160.0	15283.0	13861.0	17653.0	15128.0	14117.0	17656.0	14794.0	15396.0	16407.0	15286.0	15841.0	14650.0	16861.0	17353.0	16019.0	19529.0	16272.0	15801.0	15333.0	16950.0	15639.0	15692.0	14776.0	15701.0	14937.0	16322.0	18224.0	15700.0
AKAP5	13992.0	15444.0	15329.0	15599.0	14521.0	15913.0	15361.0	15321.0	15165.0	15700.0	17064.0	16061.0	15500.0	16824.0	15574.0	15278.0	15759.0	15669.0	16212.0	15915.0	16190.0	17602.0	15142.0	15512.0	15978.0	15410.0	15852.0	15288.0	15519.0	15744.0	15248.0	15052.0	14639.0	16677.0	17251.0	15882.0	16148.0	15567.0	15529.0	15413.0	16352.0	15574.0	16640.0	15542.0	13665.0	15447.0	16276.0	16591.0	16844.0
GTF2F1	637.0	2810.0	403.0	2371.0	2557.0	2917.0	1656.0	3012.0	158.0	343.0	3331.0	2795.0	2446.0	3193.0	3178.0	2683.0	2814.0	2250.0	3395.0	2740.0	3458.0	3847.0	2583.0	2488.0	2477.0	2730.0	2726.0	4406.0	2955.0	3756.0	3258.0	2231.0	1699.0	3943.0	4574.0	6971.0	2748.0	2571.0	2052.0	3349.0	3236.0	2856.0	5629.0	2123.0	4664.0	2978.0	5776.0	4182.0	3379.0
AKAP1	9183.0	11034.0	7469.0	8208.0	10728.0	11277.0	9617.0	10066.0	10073.0	10927.0	5516.0	11104.0	11180.0	9851.0	10044.0	8761.0	10246.0	9358.0	9104.0	9683.0	9084.0	11690.0	9752.0	9309.0	11414.0	10519.0	11218.0	7697.0	8844.0	10514.0	7723.0	10157.0	8550.0	10146.0	10568.0	12249.0	10654.0	10801.0	10760.0	9568.0	8591.0	5621.0	11509.0	8496.0	6543.0	7527.0	9795.0	7001.0	7522.0
AKAP3	21224.0	19496.0	19964.0	19988.0	22314.0	19504.0	21197.0	20994.0	20733.0	19584.0	19504.0	22384.0	21561.0	19625.0	22235.0	21410.0	22384.0	21190.0	21246.0	21022.0	20912.0	20865.0	21701.0	21053.0	21330.0	21159.0	20414.0	20256.0	21482.0	22072.0	21504.0	21336.0	21555.0	20749.0	21137.0	21233.0	21404.0	21446.0	20401.0	20762.0	21363.0	20787.0	20192.0	18986.0	20962.0	19238.0	21637.0	21644.0	19917.0
ORC1L	7180.0	11773.0	12433.0	11817.0	6686.0	2761.0	12352.0	4825.0	8135.0	6810.0	12241.0	7980.0	5102.0	7802.0	10424.0	6711.0	7147.0	9043.0	13534.0	9494.0	12972.0	6014.0	7012.0	6405.0	10426.0	8280.0	7884.0	8322.0	4929.0	6049.0	4082.0	9565.0	7710.0	11601.0	6759.0	1496.0	7472.0	6105.0	7487.0	9019.0	9918.0	9484.0	8158.0	12404.0	13040.0	13894.0	11778.0	9919.0	11065.0
AKAP8	3975.0	3836.0	3705.0	4508.0	4338.0	2264.0	4059.0	3258.0	5540.0	2097.0	9090.0	874.0	1928.0	2317.0	2474.0	6465.0	2318.0	2884.0	2933.0	3125.0	6199.0	2563.0	2901.0	2617.0	1003.0	1624.0	2180.0	2433.0	2785.0	3471.0	2562.0	2536.0	2759.0	3174.0	3370.0	5555.0	2923.0	3132.0	6717.0	3161.0	2300.0	1218.0	7478.0	3862.0	8044.0	6935.0	2670.0	4256.0	3570.0
TPI1	4986.0	7162.0	3800.0	4570.0	8146.0	5180.0	3976.0	8812.0	5324.0	5404.0	4092.0	3896.0	4013.0	5498.0	4060.0	8543.0	3581.0	4523.0	3919.0	3725.0	6434.0	5650.0	6862.0	3845.0	5934.0	3409.0	4807.0	5161.0	3708.0	7883.0	7938.0	4976.0	4150.0	4975.0	5321.0	8500.0	4690.0	3768.0	3489.0	3450.0	2554.0	5278.0	7069.0	4016.0	1604.0	961.0	5261.0	3111.0	4815.0
ABI1	3491.0	7486.0	9876.0	9726.0	8560.0	8913.0	10411.0	4588.0	1977.0	6135.0	8023.0	8670.0	8027.0	7296.0	8963.0	8859.0	8354.0	7686.5	10947.0	10886.0	9886.0	10651.0	8607.0	7790.0	11682.0	13847.0	10602.0	7261.0	9095.0	8371.0	9250.0	9866.0	8788.0	8617.0	11179.0	9009.0	9241.0	10562.0	10554.0	9318.0	9168.0	7242.0	12374.0	9100.0	12466.0	11774.0	9694.0	12793.0	13892.0
ZNF416	3685.0	1473.0	10878.0	7598.0	2823.0	1442.0	5334.0	1492.0	1119.0	3273.0	7910.0	2773.0	2741.0	2516.0	2396.0	909.0	3042.0	2942.0	1776.0	5064.0	3807.0	2972.0	3221.0	5314.0	1987.0	2183.0	2313.0	409.0	2117.0	3024.0	3039.0	3210.0	1734.0	1474.0	2001.0	2988.0	3769.0	3020.0	4905.0	3178.0	1641.0	4329.0	2468.0	5424.0	8456.0	3229.0	2031.0	3903.0	3859.0
CYP26A1	5779.0	5243.0	6999.0	3512.0	10067.0	5815.0	2219.0	7780.0	6860.0	5775.0	6311.0	5095.0	4270.0	5134.0	4768.0	5605.0	3530.0	4496.0	5862.0	4608.0	4570.0	7893.0	4062.0	3410.0	5734.0	4071.0	4592.0	3184.0	6415.0	6166.0	4819.0	5346.0	4351.0	5215.0	4833.0	8142.0	5834.0	4940.0	3913.0	6284.0	3827.0	4067.0	5004.0	4648.0	5199.0	4513.0	4610.0	4885.0	4947.0
TUBE1	2724.0	2036.0	9802.0	5422.0	1654.0	1068.0	1818.0	1843.0	1525.0	515.0	4573.0	4305.0	3308.0	3559.0	3067.0	2328.0	3533.0	3108.0	6515.0	3147.0	6236.0	4041.0	2412.0	3369.0	3581.0	3278.0	3952.0	3283.0	2686.0	2847.0	1232.0	2054.0	797.0	4815.0	4083.0	1577.0	3527.0	3703.0	2980.0	2948.0	2522.0	2526.0	5800.0	3764.0	11070.0	11772.0	2486.0	3569.0	13755.0
PHPT1	9468.0	4682.0	13506.0	15805.0	288.0	819.0	6237.0	2683.0	9864.0	6159.0	16461.0	8126.0	9881.0	10132.0	9688.0	2659.0	9074.0	7604.0	8516.0	5242.0	7395.0	9884.0	8128.0	9236.0	826.0	11003.0	8233.0	1916.0	4862.0	5687.0	6972.0	8189.0	7104.0	9356.0	8835.0	1176.0	8699.0	8110.0	8942.0	7382.0	9179.0	1475.0	10991.0	13866.0	15314.0	11411.0	9050.0	10517.0	13447.0
SPATA12	13555.0	15450.0	14729.0	15385.0	13527.0	14880.0	12342.0	13595.0	15490.0	15945.0	17003.0	14639.0	13701.0	14095.0	15578.0	14760.0	15867.0	16235.0	15346.0	15226.0	15241.0	13851.0	15792.0	12650.0	11038.0	13986.0	15432.0	10580.0	11987.0	9662.0	14417.0	15377.0	14449.0	15045.0	15212.0	13719.0	12086.0	14389.0	13020.0	13536.0	14194.0	11161.0	17591.0	11974.0	16325.0	15791.0	14345.0	13149.0	16264.0
NOVA2	14077.0	16513.0	9607.0	11217.0	14507.0	14634.0	16369.0	14165.0	14418.0	15214.0	11394.0	15088.0	15973.0	15837.0	15042.0	14435.0	15671.0	14135.0	14017.0	14985.0	14926.0	16313.0	14666.0	21586.0	15062.0	14833.0	16093.0	14114.0	17417.0	16640.0	15741.0	14251.0	13788.0	16349.0	9245.0	14709.0	14834.0	8354.0	13409.0	11998.0	11809.0	14599.0	17995.0	16733.0	13760.0	9698.0	18424.0	12547.0	16732.0
NOVA1	4370.0	7283.0	12640.0	10264.0	18082.0	7728.0	8609.0	7813.0	15804.0	8952.0	11876.0	10933.0	13638.0	10602.0	10838.0	11698.0	10780.0	13046.0	11655.0	16986.0	10586.0	10530.0	12715.0	12249.0	12238.0	8534.0	10493.0	13303.0	12360.0	12066.0	12584.0	12496.0	12366.0	12344.0	12221.0	12613.0	11962.0	14279.0	12628.0	13500.0	15610.0	14288.0	10661.0	13036.0	14505.0	13693.0	13104.0	10684.0	13671.0
HSP90B1	11499.0	12276.0	15502.0	13245.0	9860.0	7160.0	11939.0	10737.0	13702.0	13208.0	15137.0	13305.0	12567.0	13606.0	13154.0	11040.0	13182.0	10108.0	12730.0	13268.0	12065.0	13700.0	12829.0	12169.0	13023.0	13063.0	13330.0	9658.0	9804.0	10227.0	8048.0	12645.0	9932.0	14697.0	14766.0	11417.0	13092.0	13103.0	13273.0	12741.0	11614.0	5548.0	12163.0	10497.0	13381.0	16681.0	14183.0	15090.0	17101.0
RNF130	4398.0	3989.0	7080.0	12648.0	3001.0	4766.0	7314.0	4038.0	6375.0	7807.0	12854.0	8722.0	4735.0	4027.0	6784.0	8570.0	8000.0	8442.0	6055.0	12896.0	7803.0	6361.0	4916.0	5866.0	9804.0	5182.0	6423.0	5887.0	4842.0	5507.0	4986.0	6777.0	3867.0	8247.0	6965.0	9320.0	8456.0	6915.0	7063.0	4521.0	6133.0	2386.0	1411.0	3652.0	3121.0	12425.0	4633.0	5303.0	6809.0
KBTBD6	528.0	870.0	12836.0	13097.0	109.0	153.0	466.0	1023.0	384.0	536.0	15817.0	1408.0	2114.0	1898.0	2116.0	1029.0	2543.0	2480.0	4040.0	1397.0	2229.0	2032.0	1649.0	2565.0	134.0	2371.0	1479.0	1051.0	873.0	717.0	1650.0	1951.0	1208.0	1623.0	3096.0	421.0	2492.0	4088.0	1370.0	2707.0	3044.0	1720.0	3722.0	913.0	9744.0	10298.0	1860.0	4292.0	3706.0
PEG10	19639.0	18479.0	18454.0	18159.0	16706.0	17404.0	16863.0	19342.0	20361.0	19630.0	16961.0	19215.0	19543.0	19208.0	16793.0	18449.0	18996.0	19238.0	16567.0	19588.0	18468.0	17652.0	18219.0	17411.0	18918.0	19276.0	18913.0	18048.0	19710.0	17815.0	17841.0	19211.0	17634.0	18408.0	19279.0	18766.0	18392.0	19206.0	17846.0	17032.0	19216.0	18648.0	17745.0	19764.0	17902.0	17711.0	20166.0	18032.0	18306.0
MORG1	19931.0	21148.0	19785.0	20406.0	18499.0	20474.0	21563.0	21916.0	22034.0	22831.0	19746.0	20650.0	21958.0	18767.0	21041.0	19764.0	20256.0	22899.0	20587.0	21580.0	21197.0	19077.0	20306.0	21878.0	19543.0	22908.0	18133.0	22740.0	21495.0	19818.0	22821.0	22086.0	22624.0	22334.0	19029.0	20677.0	21949.0	21208.0	22783.0	22098.0	22619.0	21840.0	18153.0	21356.0	22460.0	19721.0	19193.0	20090.0	20977.0
OVGP1	13960.0	14575.0	15687.0	15187.0	15186.0	15393.0	15056.0	15592.0	14466.0	15719.0	16601.0	15789.0	13919.0	13872.0	17208.0	15858.0	16790.0	14258.0	15427.0	12332.0	13106.0	12132.0	14938.0	15082.0	16857.0	17026.0	14634.0	14708.0	14135.0	12060.0	13785.0	15723.0	12557.0	15215.0	16560.0	14111.0	15453.0	15572.0	14013.0	14172.0	14120.0	15482.0	16855.0	13442.0	15533.0	15970.0	15184.0	15652.0	17202.0
STRN	3361.0	2939.0	2900.0	1754.0	2367.0	4452.0	1144.0	13923.0	3365.0	2710.0	6334.0	2560.0	2578.0	2065.0	3375.0	4630.0	1969.0	2851.0	6883.0	3767.0	1580.0	1924.0	2768.0	2010.0	2476.0	1495.0	3665.0	2771.0	2734.0	3257.0	1871.0	2271.0	3888.0	4702.0	3472.0	2457.0	4880.0	2269.0	3154.0	2396.0	2633.0	3575.0	5907.0	1269.0	6472.0	5082.0	4265.0	9641.0	1070.0
CETN3	7053.0	4477.0	9596.0	4372.0	6146.0	6525.0	7600.0	6184.0	4573.0	6623.0	7743.0	4324.0	6453.0	5710.0	4289.0	6978.0	5806.0	5400.0	6915.0	8966.0	7927.0	5836.0	6698.0	6229.0	6937.0	4691.0	6472.0	8945.0	8482.0	6691.0	6569.0	5684.0	8224.0	9428.0	7168.0	9288.0	7987.0	5648.0	6190.0	6870.0	7292.0	5238.0	8736.0	5391.0	9801.0	6127.0	7300.0	5986.0	8512.0
CX3CR1	22731.0	23054.0	22148.0	22188.0	22671.0	22769.0	22789.0	22754.0	22801.0	22912.0	22221.0	22521.0	22418.0	22880.0	22772.0	22685.0	22873.0	22572.0	22450.0	22778.0	22366.0	22261.0	22492.0	22786.0	22990.0	22554.0	22885.0	22582.0	22897.0	22603.0	22970.0	22984.0	22483.0	22771.0	22745.0	22999.0	22473.0	22299.0	23054.0	22810.0	22773.0	22357.0	22268.0	22783.0	22249.0	22619.0	22918.0	22924.0	22796.0
CETN1	21585.0	21893.0	20654.0	21782.0	20835.0	21182.0	20599.0	19762.0	20576.0	22293.0	21107.0	19308.0	19985.0	20374.0	21392.0	19789.0	22411.0	19810.0	20830.0	21042.0	22782.0	21551.0	18514.0	21897.0	21374.0	20529.0	22205.0	18830.0	20164.0	20612.0	21288.0	22834.0	21374.0	18975.0	20781.0	22016.0	22552.0	21034.0	19781.0	17446.0	20592.0	20837.0	22664.0	20966.0	19555.0	22532.0	19203.0	17339.0	22324.0
LTC4S	16048.0	15721.0	16480.0	14794.0	18475.0	19459.0	18018.0	16733.0	15373.0	17516.0	17338.0	17314.0	16377.0	14987.0	18627.0	19143.0	16944.0	19716.0	20161.0	16490.0	18026.0	18773.0	17635.0	17089.0	15021.0	18877.0	17972.0	17980.0	16841.0	11575.0	14386.0	18537.0	17712.0	19678.0	16676.0	15668.0	16542.0	15516.0	13845.0	18943.0	15775.0	15220.0	18789.0	16319.0	19500.0	14012.0	16032.0	20375.0	11988.0
VSX1	10756.0	7770.0	13870.0	11795.0	16897.0	11411.0	14745.0	3856.0	18671.0	5692.0	3055.0	15239.0	9788.0	3084.0	2627.0	17821.0	17001.0	13163.0	2046.0	16795.0	11509.0	3245.0	16390.0	15004.0	11125.0	16004.0	29.0	17347.0	18229.0	46.0	17356.0	18221.0	17679.0	18.0	14827.0	16669.0	314.0	1169.0	14442.0	5061.0	19653.0	14559.0	118.0	17769.0	17562.0	6449.0	689.0	54.0	8727.0
DIO1	18563.0	20017.0	18852.0	18923.0	21431.0	17779.0	18165.0	19621.0	20256.0	16135.0	20407.0	20538.0	20781.0	19270.0	19039.0	17276.0	20240.0	19031.0	19667.0	17444.0	19334.0	19462.0	19761.0	20961.0	19622.0	18539.0	16518.0	18977.0	20336.0	19410.0	20736.0	19445.0	18496.0	18074.0	19404.0	20134.0	20128.0	20350.0	21615.0	18950.0	17650.0	17863.0	18283.0	19121.0	18032.0	17515.0	18030.0	18245.0	18989.0
H3F3A	5833.0	5799.0	4361.0	4313.0	5244.0	8116.0	7151.0	5500.0	5277.0	7229.0	4615.0	5573.0	4936.0	7295.0	3775.0	6309.0	7011.0	4150.0	6550.0	4862.0	6607.0	7084.0	6233.0	6741.0	7044.0	6708.0	6120.0	7618.0	6733.0	8774.0	8128.0	4905.0	7020.0	5476.0	8829.0	8390.0	7205.0	6221.0	4276.0	6616.0	4198.0	7317.0	8578.0	4954.0	1506.0	2618.0	6806.0	5293.0	3715.0
DIO3	16005.0	14081.0	20147.0	18036.0	18539.0	18218.0	15231.0	17512.0	19626.0	19372.0	17766.0	15339.0	18437.0	19115.0	14927.0	20555.0	18423.0	18926.0	11876.0	17645.0	17184.0	13998.0	19014.0	19332.0	19443.0	20771.0	16535.0	16541.0	20881.0	18451.0	18998.0	19372.0	17944.0	19340.0	19291.0	17179.0	20575.0	17399.0	19799.0	16132.0	20881.0	19303.0	2983.0	19944.0	19202.0	12869.0	12765.0	19375.0	20326.0
CCL21	19231.0	18821.0	18524.0	19638.0	19049.0	20290.0	20552.0	19426.0	18794.0	19496.0	20096.0	19804.0	19044.0	20477.0	18986.0	19985.0	20072.0	19208.0	20159.0	19025.0	19621.0	20698.0	19600.0	19368.0	20239.0	19653.0	21174.0	19048.0	20643.0	20321.0	18979.0	19604.0	18836.0	20088.0	20986.0	20333.0	19882.0	20544.0	17490.0	19368.0	19667.0	19626.0	20145.0	19694.0	18712.0	19917.0	20137.0	21096.0	19029.0
CCL20	22942.0	22957.0	22200.0	22203.0	23032.0	22904.0	22606.0	22944.0	22717.0	21000.0	22500.0	22748.0	22324.0	22911.0	22700.0	22266.0	22591.0	21122.0	22793.0	22528.0	22300.0	23117.0	21914.0	22579.0	22654.0	21875.0	22859.0	22879.0	23239.0	23314.0	22813.0	23029.0	23223.0	22866.0	22718.0	22685.0	22894.0	23141.0	22738.0	21998.0	23185.0	22726.0	23252.0	23034.0	22535.0	17986.0	23070.0	19640.0	22492.0
CCL23	20791.0	21162.0	19952.0	19439.0	22364.0	22939.0	21624.0	22413.0	21855.0	23208.0	20488.0	22484.0	22081.0	21869.0	22659.0	22515.0	22796.0	21928.0	22032.0	21650.0	20991.0	22126.0	22010.0	21312.0	21507.0	21211.0	23115.0	20709.0	22192.0	21840.0	20994.0	22662.0	22311.0	20162.0	20776.0	21304.0	21566.0	21184.0	21785.0	22266.0	20048.0	22318.0	21226.0	20927.0	19837.0	18523.0	21827.0	21451.0	21012.0
CCL22	22471.0	22744.0	22373.0	22062.0	22479.0	22481.0	21992.0	22070.0	22297.0	21475.0	22383.0	22151.0	22057.0	22778.0	22432.0	22678.0	22603.0	22037.0	22966.0	22737.0	22377.0	19893.0	21965.0	22491.0	22794.0	22849.0	22341.0	20433.0	22606.0	22911.0	22392.0	21517.0	22503.0	22811.0	22386.0	23238.0	22503.0	22304.0	21732.0	22160.0	22954.0	21523.0	22895.0	22951.0	22908.0	22068.0	22828.0	22644.0	22109.0
CCL27	22254.0	22750.0	22176.0	22008.0	22738.0	22590.0	21721.0	22357.0	22231.0	22681.0	20360.0	22911.0	21531.0	19311.0	22738.0	22447.0	22660.0	22745.0	22345.0	22953.0	22941.0	20313.0	22390.0	22419.0	22587.0	20020.0	20341.0	22076.0	22213.0	21008.0	22278.0	20340.0	22524.0	22034.0	21428.0	23089.0	20643.0	22723.0	22147.0	21504.0	22530.0	22862.0	20680.0	22305.0	22149.0	22540.0	21782.0	22756.0	22683.0
CCL26	19649.0	18620.0	18964.0	21084.0	20270.0	19342.0	20147.0	19597.0	20080.0	19651.0	18816.0	19474.0	20219.0	19062.0	20688.0	19297.0	20188.0	18063.0	18489.0	18883.0	20348.0	19044.0	20451.0	19992.0	20024.0	20452.0	17905.0	19345.0	18298.0	20757.0	17754.0	19932.0	19188.0	19132.0	18900.0	18909.0	20434.0	20282.0	18425.0	19952.0	17315.0	21127.0	20048.0	19413.0	19875.0	20286.0	20940.0	20866.0	18709.0
SLC23A1	10987.0	15193.0	9382.0	10101.0	13610.0	13974.0	12104.0	14699.0	13036.0	12706.0	14770.0	13165.0	10250.0	6919.0	16113.0	15344.0	9947.0	14439.0	13438.0	12961.0	13592.0	8152.0	15341.0	14553.0	402.0	15681.0	14103.0	13737.0	9501.0	9993.0	12140.0	13333.0	11557.0	9476.0	7674.0	12711.0	5793.0	13010.0	4397.0	15378.0	8956.0	13950.0	13646.0	9366.0	7955.0	6941.0	10247.0	13169.0	7786.0
ALPK3	21775.0	22196.0	23075.0	22691.0	19803.0	22198.0	22712.0	22470.0	22671.0	19881.0	23186.0	22203.0	22038.0	23032.0	22422.0	22147.0	18735.0	22678.0	22488.0	22845.0	22761.0	20112.0	22147.0	22274.0	22567.0	22383.0	22529.0	21828.0	22458.0	21853.0	22173.0	22472.0	21379.0	22522.0	22360.0	22254.0	22561.0	22581.0	22250.0	22114.0	22723.0	22718.0	23043.0	22456.0	18388.0	22791.0	22063.0	19419.0	22908.0
EFEMP2	16923.0	16688.0	18472.0	19257.0	16522.0	19272.0	18225.0	18099.0	17252.0	18547.0	14397.0	18036.0	18255.0	15241.0	17130.0	16895.0	17717.0	19605.0	17846.0	16875.0	16785.0	15580.0	17866.0	18043.0	17498.0	17706.0	15743.0	19063.0	18014.0	16768.0	18324.0	17872.0	17617.0	16621.0	17671.0	16873.0	17546.0	18956.0	18037.0	17846.0	17921.0	17958.0	15044.0	17814.0	16623.0	18427.0	18025.0	19097.0	17446.0
C8orf46	21540.0	20700.0	21199.0	20478.0	21935.0	21347.0	21118.0	22411.0	21427.0	21384.0	21371.0	22192.0	22096.0	21088.0	22013.0	21643.0	21267.0	21600.0	20233.0	21754.0	22244.0	20998.0	22241.0	21573.0	21758.0	20787.0	22333.0	21232.0	20775.0	22480.0	22869.0	21271.0	21207.0	20396.0	21317.0	22142.0	21905.0	22390.0	19282.0	22200.0	15956.0	17523.0	19962.0	20753.0	19332.0	18840.0	21611.0	21823.0	20491.0
UCK2	6934.0	6043.0	7241.0	8499.0	3846.0	3911.0	5109.0	4401.0	2330.0	3068.0	8746.0	5076.0	6181.0	7913.0	4476.0	5060.0	5311.0	5236.0	9130.0	10394.0	11496.0	6562.0	6957.0	4229.0	6748.0	5892.0	9864.0	5618.0	3263.0	6819.0	5458.0	6794.0	2495.0	7319.0	8232.0	5411.0	7461.0	6437.0	7261.0	5703.0	7182.0	8256.0	8541.0	9733.0	7093.0	12506.0	10009.0	8713.0	11960.0
PRPF39	10540.0	9724.0	7643.0	9613.0	8942.0	10013.0	8687.0	9539.0	8369.0	11235.0	6931.0	8095.0	8512.0	8689.0	8410.0	11149.0	9179.0	7282.0	6238.0	7764.0	6813.0	10733.0	8638.0	8742.0	13418.0	9430.0	8549.0	13763.0	10916.0	9871.0	9885.0	8353.0	10717.0	9813.0	9879.0	8493.0	8869.0	7987.0	7801.0	7975.0	9331.0	11546.0	7805.0	6957.0	3794.0	5097.0	9626.0	7067.0	6349.0
C8orf41	13833.0	13978.0	12338.0	14046.0	11952.0	11049.0	14868.0	12063.0	13587.0	13856.0	11104.0	13713.0	12717.0	13400.0	13382.0	12596.0	13369.0	13019.0	14780.0	14451.0	12139.0	13739.0	13009.0	13354.0	13129.0	13817.0	13834.0	12723.0	12642.0	12948.0	13757.0	13191.0	12060.0	14191.0	14617.0	10871.0	12919.0	12425.0	14192.0	11994.0	12622.0	12078.0	14352.0	13090.0	14605.0	14954.0	14247.0	13336.0	14495.0
C8orf40	8086.0	7765.0	4143.0	4458.0	9730.0	4631.0	9040.0	6135.0	4507.0	7594.0	8569.0	8851.0	7342.0	8775.0	8641.0	7765.0	7923.0	7748.0	8508.0	8073.0	7377.0	9371.0	7824.0	8052.0	11267.0	8547.0	8942.0	10122.0	9372.0	9329.0	8327.0	8554.0	8312.0	8391.0	9598.0	10232.0	9040.0	8796.0	8604.0	7625.0	7749.0	9261.0	11053.0	7401.0	9408.0	7359.0	9336.0	10352.0	8394.0
TMSL3	18131.0	19378.0	18708.0	17862.0	18654.0	18446.0	18970.0	18592.0	18819.0	19430.0	18838.0	19303.0	18597.0	19280.0	18406.0	18494.0	18956.0	19211.0	18951.0	19327.0	18182.0	20752.0	18468.0	18101.0	19008.0	18566.0	18746.0	18730.0	18863.0	18344.0	18770.0	19747.0	18096.0	18999.0	19261.0	19192.0	18126.0	22679.0	18737.0	18024.0	19911.0	18191.0	18601.0	18613.0	18026.0	17877.0	19437.0	19090.0	17717.0
FAM70A	16266.0	18120.0	17803.0	17159.0	17293.0	17460.0	16705.0	17189.0	17936.0	17771.0	12516.0	18876.0	17363.0	17664.0	17077.0	16339.0	18670.0	18432.0	16287.0	18858.0	18856.0	17173.0	16579.0	16036.0	17069.0	18068.0	16665.0	17437.0	16763.0	18096.0	18826.0	19587.0	18541.0	17416.0	18018.0	18815.0	16429.0	19427.0	18527.0	18120.0	19205.0	18597.0	16166.0	15454.0	15600.0	16774.0	19005.0	17877.0	19357.0
BRF2	8079.0	2779.0	8781.0	8879.0	9681.0	9875.0	9696.0	6781.0	8311.0	10300.0	4146.5	8227.0	7512.0	8773.0	9575.0	8032.0	8614.0	9176.0	11289.0	10150.0	10001.0	9698.0	9060.0	9273.0	8388.0	8712.0	10456.0	8802.0	10028.0	9675.0	9959.0	10759.0	8761.0	11259.0	12188.0	11393.0	9265.0	9115.0	10623.0	9620.0	10941.0	7516.0	10296.0	8765.0	12583.0	10304.0	10190.0	11668.0	10274.0
BRF1	6527.0	10123.0	8546.0	4569.0	11101.0	10230.0	8192.0	10430.0	9415.0	10301.0	8386.0	10268.0	9629.0	10375.0	10682.0	7321.0	10267.0	9573.0	8810.0	11111.0	11338.0	10474.0	9736.0	9436.0	8444.0	11499.0	10401.0	11752.0	10854.0	11297.0	11846.0	9602.0	10495.0	10709.0	11231.0	11983.0	9000.0	8884.0	10111.0	10053.0	9037.0	7869.0	12014.0	8511.0	7503.0	5838.0	12299.0	8678.0	8985.0
FSIP1	10461.0	8711.0	5303.0	9435.0	7926.0	11272.0	8738.0	9476.0	11886.0	8737.0	6382.0	5039.0	9151.0	8182.0	4080.0	4780.0	5565.0	7268.0	7552.0	4982.0	9066.0	5747.0	6891.0	4742.0	5797.0	7034.0	6051.0	6826.0	6535.0	5689.0	3187.0	6651.0	6268.0	7444.0	5247.0	5385.0	5506.0	3034.0	4047.0	3940.0	3954.0	10176.0	7208.0	9080.0	11575.0	9469.0	6098.0	10763.0	6641.0
DNAJC9	932.0	6424.0	3719.0	8181.0	1277.0	2106.0	3141.0	6639.0	9134.0	4772.0	11094.0	3199.0	3919.0	3840.0	4572.0	564.0	3474.0	3209.0	3650.0	6694.0	2749.0	3780.0	2535.0	3506.0	5197.0	4365.0	2901.0	6273.0	3203.0	2447.0	6309.0	2819.0	3153.0	4743.0	3286.0	2160.0	2680.0	6441.0	5015.0	2923.0	2929.0	3725.0	1667.0	5402.0	7066.0	3788.0	4420.0	6947.0	6848.0
MB	20135.0	19247.0	19547.0	16331.0	20740.0	21626.0	20323.0	18734.0	22119.0	19825.0	20956.0	21815.0	20257.0	21107.0	21101.0	22143.0	21478.0	20161.0	20380.0	20214.0	21056.0	22322.0	19623.0	21195.0	19820.0	19754.0	21107.0	20432.0	21206.0	20890.0	21617.0	21734.0	18196.0	18639.0	21140.0	19220.0	20181.0	19662.0	18540.0	18313.0	20371.0	18531.0	21795.0	21411.0	20240.0	19731.0	20403.0	21899.0	19688.0
DNAJC4	23037.0	23092.0	22835.0	23153.0	23052.0	23015.0	23045.0	23099.0	23143.0	23174.0	22992.0	23178.0	23159.0	22182.0	22964.0	23224.0	23251.0	23195.0	23238.0	23084.0	23089.0	21980.0	23160.0	23192.0	23178.0	23191.0	22408.0	23172.0	23032.0	22968.0	23214.0	23260.0	23079.0	22910.0	22778.0	22580.0	22775.0	23192.0	23067.0	23138.0	22988.0	23086.0	22633.0	23147.0	22901.0	22088.0	22865.0	23038.0	23046.0
DNAJC5	17331.0	15506.0	13900.0	14770.0	15006.0	16321.0	15427.0	16037.0	15328.0	16366.0	12711.0	16312.0	15403.0	16027.0	15667.0	15521.0	16720.0	16071.0	15297.0	15182.0	15323.0	16461.0	15917.0	15173.0	16203.0	14531.0	16082.0	15708.0	15649.0	15858.0	15830.0	15480.0	15417.0	15934.0	17123.0	15343.0	15045.0	15362.0	13967.0	15546.0	15887.0	15218.0	16933.0	14908.0	10054.0	10675.0	16409.0	14994.0	13649.0
DNAJC6	16493.0	14917.0	15811.0	15898.0	14617.0	15883.0	15357.0	14426.0	14955.0	15099.0	16126.0	15482.0	16376.0	16744.0	15380.0	15394.0	16329.0	15219.0	18470.0	15942.0	16104.0	17277.0	15504.0	14968.0	14121.0	14591.0	14958.0	13335.0	16104.0	14759.0	14396.0	15109.0	16756.0	14446.0	14616.0	15969.0	14248.0	15269.0	18085.0	15460.0	14759.0	16960.0	16589.0	15359.0	18139.0	16191.0	1010.0	15575.0	15818.0
DNAJC7	14263.0	15897.0	16041.0	16763.0	10433.0	13669.0	13226.0	11976.0	12055.0	15262.0	16551.0	14619.0	14230.0	15331.0	14289.0	14411.0	14964.0	13654.0	15071.0	15517.0	15314.0	15253.0	14176.0	13585.0	14271.0	14796.0	14832.0	13520.0	12993.0	13410.0	14042.0	14120.0	12169.0	15686.0	15996.0	14480.0	13849.0	15006.0	14382.0	12685.0	15175.0	13043.0	15695.0	13358.0	16811.0	18709.0	14835.0	13855.0	14292.0
DNAJC1	820.0	1071.0	2305.0	2107.0	2070.0	1119.0	1220.0	534.0	1117.0	3203.0	679.0	1812.0	938.0	1327.0	1349.0	2226.0	1097.0	1099.0	2140.0	654.0	1866.0	1799.0	1757.0	1189.0	2512.0	1834.0	1335.0	1657.0	2524.0	2243.0	2216.0	954.0	1673.0	1980.0	1591.0	2184.0	2931.0	1663.0	3097.0	1142.0	1742.0	708.0	5173.0	2169.0	1365.0	4389.0	1574.0	709.0	4080.0
DNAJC3	9245.0	12141.0	12476.0	13475.0	10128.0	10610.0	12411.0	11423.0	11834.0	11005.0	11003.0	9255.0	11381.0	12627.0	10367.0	10836.0	9983.0	10371.0	11427.0	11810.0	14085.0	11658.0	11576.0	11960.0	10911.0	10332.0	12377.0	11942.0	12188.0	11816.0	12693.0	10699.0	12890.0	12391.0	13009.0	12126.0	11923.0	10680.0	11068.0	11446.0	11888.0	6768.0	13013.0	10919.0	13057.0	9943.0	11904.0	11844.0	11242.0
SLC18A3	10656.0	6437.0	4237.0	3575.0	8655.0	13756.0	8270.0	9923.0	14419.0	11053.0	5577.0	5974.0	6616.0	4945.0	3852.0	2039.0	5964.0	14073.0	2989.0	5599.0	4389.0	5011.0	6621.0	4819.0	2218.0	4490.0	7313.0	9683.0	8148.0	8917.0	6068.0	9908.0	4790.0	7816.0	600.0	1012.0	231.0	8908.0	4830.0	4050.0	2945.0	12391.0	342.0	4000.0	2401.0	1873.0	913.0	3915.0	3842.0
SLC18A2	4020.0	2678.0	17966.0	4252.0	7470.0	5823.0	1780.0	12468.0	10669.0	6231.0	5036.0	760.0	13834.0	1005.0	662.0	17217.0	1160.0	4749.0	1115.0	1022.0	510.0	419.0	14761.0	18606.0	10998.0	4447.0	3449.0	10044.0	36.0	1179.0	14864.0	10316.0	55.0	4011.0	84.0	2716.0	31.0	51.0	17452.0	23.0	13429.0	13465.0	16386.0	50.0	12156.0	767.0	100.0	1378.0	14911.0
SLC18A1	22875.0	22639.0	21984.0	22702.0	22886.0	23084.0	22331.0	23131.0	22699.0	22918.0	22030.0	22394.0	21931.0	22641.0	21952.0	20462.0	22788.0	20274.0	22330.0	21669.0	20553.0	23192.0	21753.0	22020.0	22653.0	22013.0	22476.0	21990.0	22762.0	22842.0	22361.0	22709.0	22547.0	22340.0	22472.0	22470.0	22239.0	22886.0	22666.0	22442.0	21943.0	22489.0	22254.0	22065.0	19327.0	19234.0	22302.0	21843.0	19465.0
RALBP1	13574.0	14192.0	16057.0	11463.0	10660.0	15875.0	9977.0	10859.0	16059.0	15434.0	8755.0	15661.0	14811.0	14385.0	14736.0	11433.0	15514.0	15935.0	14846.0	14426.0	14794.0	15091.0	14928.0	16309.0	14157.0	12276.0	12401.0	14915.0	14469.0	12947.0	14322.0	14300.0	14766.0	12826.0	14513.0	5724.0	12581.0	15321.0	16204.0	14808.0	13172.0	14327.0	11111.0	12149.0	12636.0	12896.0	14070.0	15934.0	14768.0
NRN1	15900.0	16057.0	20171.0	20448.0	17370.0	12381.0	16218.0	14915.0	9516.0	12752.0	18279.0	14480.0	18627.0	18120.0	12743.0	18173.0	18464.0	16648.0	9430.0	14091.0	15598.0	11777.0	18268.0	11703.0	15906.0	12613.0	13783.0	14494.0	15268.0	16412.0	18022.0	15245.0	18782.0	13439.0	11300.0	13618.0	2119.0	13490.0	19206.0	19356.0	17035.0	19538.0	16416.0	14232.0	17228.0	12492.0	18153.0	18697.0	13229.0
RAP1B	123.0	2227.0	330.0	284.0	185.0	255.0	116.0	179.0	132.0	257.0	183.0	91.0	61.0	84.0	95.0	249.0	99.0	42.0	74.0	41.0	51.0	143.0	63.0	81.0	562.0	127.0	179.0	114.0	188.0	177.0	84.0	74.0	80.0	217.0	389.0	131.0	206.0	197.0	123.0	154.0	178.0	145.0	566.0	191.0	169.0	26.0	273.0	71.0	82.0
RAP1A	17844.0	14861.0	14244.0	11934.0	15580.0	16535.0	17010.0	16045.0	13566.0	14368.0	8346.0	16309.0	16016.0	15739.0	15750.0	17672.0	16586.0	15925.0	14782.0	14506.0	16011.0	15756.0	17088.0	16812.0	10789.0	13824.0	15222.0	15023.0	12864.0	17035.0	14747.0	16106.0	15618.0	15000.0	15981.0	14570.0	15466.0	15748.0	14163.0	15593.0	15085.0	14831.0	15093.0	13263.0	12551.0	14297.0	15982.0	16703.0	15020.0
MAP3K5	7128.0	11125.0	12479.0	10345.0	6982.0	6337.0	7994.0	8166.0	8730.0	7900.0	14430.0	11031.0	9718.0	10388.0	10123.0	7477.0	9394.0	7518.0	9555.0	10646.0	13112.0	10156.0	8177.0	9858.0	4414.0	9975.0	10989.0	8950.0	7614.0	9178.0	7199.0	8469.0	7098.0	9763.0	12628.0	8063.0	9255.0	7564.0	6286.0	7716.0	7780.0	6228.0	14106.0	12058.0	13544.0	10354.0	6813.0	11405.0	13470.0
MTNR1A	18531.0	18456.0	17708.0	19122.0	17595.0	19127.0	19207.0	18952.0	17354.0	16461.0	17579.0	19529.0	19537.0	19163.0	16173.0	19521.0	16990.0	18171.0	18061.0	17063.0	17372.0	17556.0	18379.0	18055.0	17470.0	17190.0	9267.0	17901.0	19061.0	18919.0	17624.0	15882.0	18104.0	17460.0	17183.0	17822.0	14099.0	17405.0	19775.0	20170.0	17025.0	19261.0	19618.0	18412.0	17050.0	17019.0	19666.0	15662.0	17824.0
ZNF410	1554.0	1928.0	3428.0	1964.0	2043.0	1326.0	2248.0	2496.0	2734.0	2606.0	3645.0	1298.0	630.0	1041.0	1525.0	3063.0	1845.0	807.0	1318.0	1250.0	2098.0	10074.0	1051.0	1025.0	3622.0	1043.0	1408.0	6886.0	1330.0	1986.0	1301.0	1494.0	2349.0	1651.0	1783.0	2221.0	1041.0	784.0	1907.0	1283.0	957.0	1031.0	1789.0	2325.0	26.0	1275.0	1691.0	515.0	3226.0
FAM91A1	20184.0	20204.0	19614.0	20784.0	20438.0	21610.0	21005.0	21200.0	20165.0	20462.0	19017.0	19961.0	20558.0	20913.0	20290.0	21229.0	20304.0	21131.0	20242.0	21238.0	20297.0	20702.0	20220.0	19698.0	21394.0	20159.0	20839.0	19507.0	20745.0	20406.0	21071.0	20896.0	19799.0	20785.0	21051.0	21425.0	20278.0	20092.0	19231.0	20492.0	22121.0	20341.0	19416.0	21521.0	18641.0	19711.0	20520.0	20887.0	19991.0
ATOH7	7037.0	8130.0	8710.0	9359.0	6547.0	5654.0	6372.0	6341.0	5546.0	6942.0	9907.0	8523.0	7166.0	9933.0	8794.0	6321.0	7245.0	8961.0	7229.0	10628.0	5952.0	9065.0	7320.0	9623.0	5186.0	8257.0	7837.0	10289.0	7780.0	7374.0	7920.0	6969.0	8411.0	7751.0	10416.0	2064.0	6897.0	9390.0	8504.0	7253.0	8411.0	8610.0	7165.0	8295.0	6901.0	6476.0	7979.0	4241.0	10128.0
ACAT1	15528.0	16124.0	16595.0	16431.0	15332.0	16163.0	16555.0	15657.0	15910.0	15969.0	17123.0	16488.0	16117.0	17094.0	15957.0	15546.0	16199.0	15491.0	17781.0	16196.0	16326.0	18156.0	15912.0	15486.0	16425.0	15715.0	16723.0	15545.0	16719.0	16488.0	16554.0	15747.0	15826.0	17109.0	18160.0	16294.0	16739.0	16297.0	16068.0	15822.0	17284.0	15955.0	16579.0	15880.0	15030.0	14662.0	17066.0	17195.0	16424.0
ACAT2	532.0	1961.0	1027.0	300.0	1617.0	953.0	335.0	609.0	489.0	263.0	738.0	809.0	848.0	997.0	997.0	9400.0	469.0	492.0	1832.0	445.0	1036.0	2020.0	1012.0	811.0	3292.0	592.0	1137.0	3310.0	440.0	647.0	255.0	798.0	381.0	804.0	1520.0	1963.0	781.0	940.0	895.0	660.0	1131.0	1004.0	4236.0	326.0	2593.0	2225.0	882.0	1284.0	961.0
ATOH1	8607.0	10702.0	5430.0	8207.0	12075.0	11743.0	10807.0	12837.0	12815.0	11427.0	14647.0	8156.0	12754.0	11658.0	12299.0	10089.0	11492.0	13091.0	10271.0	10279.0	7689.0	13321.0	11181.0	11882.0	14099.0	11009.0	10730.0	9557.0	11305.0	14057.0	11863.0	10847.0	10548.0	11682.0	11266.0	8901.0	11156.0	13298.0	11246.0	11562.0	10207.0	12257.0	10854.0	7813.0	7691.0	7581.0	12881.0	10224.0	5060.0
RNF152	2482.0	3961.0	10741.0	12827.0	10997.0	9889.0	12206.0	3632.0	11769.0	11826.0	12199.0	11082.0	10101.0	11040.0	10991.0	10938.0	10402.0	10708.0	12532.0	12573.0	11733.0	12976.0	12015.0	9515.0	9517.0	10115.0	11386.0	9700.0	9989.0	9962.0	10256.0	10757.0	8090.0	10946.0	12780.0	13460.0	13066.0	11480.0	10815.0	11627.0	11374.0	10372.0	13234.0	9979.0	13033.0	11658.0	11898.0	11437.0	13439.0
LIMD2	21476.0	20206.0	20546.0	22311.0	20006.0	20774.0	22024.0	21063.0	19715.0	18319.0	22718.0	20511.0	20357.0	22833.0	19432.0	21633.0	21561.0	19607.0	22374.0	16776.0	14097.0	18102.0	19837.0	20782.0	21041.0	17263.0	20254.0	20696.0	21695.0	21401.0	21543.0	20719.0	19287.0	21731.0	22391.0	21395.0	20406.0	19782.0	19922.0	20208.0	22185.0	20274.0	20390.0	22569.0	22565.0	22112.0	21939.0	22602.0	22282.0
LIMD1	16025.0	17339.0	19368.0	16432.0	16192.0	18334.0	19496.0	19107.0	16692.0	18739.0	17415.0	18047.0	16162.0	15016.0	17376.0	16403.0	16530.0	16970.0	13855.0	16702.0	15059.0	14713.0	17523.0	18104.0	18222.0	17951.0	17717.0	16492.0	17097.0	17702.0	20060.0	17615.0	16259.0	18111.0	17032.0	16652.0	18034.0	19229.0	16641.0	19894.0	17738.0	19498.0	12333.0	17475.0	17533.0	13167.0	16952.0	15914.0	15385.0
ATOH8	7368.0	5320.0	2082.0	1652.0	8354.0	8883.0	9009.0	6138.0	2598.0	5426.0	1951.0	4139.0	5009.0	7714.0	5632.0	6575.0	4528.0	8490.0	1810.0	6008.0	1961.0	4702.0	4580.0	4360.0	13659.0	9930.0	3848.0	11082.0	7169.0	7457.0	8902.0	4713.0	7431.0	4452.0	8204.0	6677.0	5261.0	3361.0	4204.0	5721.0	8042.0	8461.0	5790.0	2598.0	810.0	1935.0	6606.0	2878.0	3548.0
PEX1	9939.0	12288.0	8762.0	7647.0	9406.0	12015.0	13698.0	10777.0	10604.0	12550.0	7552.0	11043.0	10023.0	11137.0	10807.0	7025.0	11090.0	9586.0	9698.0	9536.0	11760.0	11221.0	9985.0	10194.0	12622.0	11052.0	9546.0	11842.0	11795.0	12481.0	10539.0	10402.0	11589.0	12131.0	13251.0	13700.0	10650.0	10169.0	8630.0	10096.0	10327.0	10556.0	11079.0	10506.0	6974.0	8982.0	11565.0	8734.0	7809.0
CSTB	8098.0	7030.0	12698.0	12614.0	9044.0	8587.0	10602.0	6062.0	7044.0	7580.0	11407.0	10143.0	9355.0	12357.0	11116.0	9105.0	10074.0	9170.0	11390.0	9877.0	10621.0	11365.0	11213.0	9427.0	11920.0	9826.0	9422.0	7590.0	10371.0	11154.0	10573.0	11004.0	7966.0	11095.0	14129.0	11898.0	12227.0	11037.0	11153.0	11055.0	9829.0	10187.0	13038.0	9763.0	10676.0	11488.0	11737.0	13081.0	10806.0
FMOD	9886.0	7546.0	10726.0	10175.0	8648.0	16747.0	7843.0	14544.0	13534.0	11598.0	6351.0	11962.0	14032.0	3644.0	17524.0	16098.0	15313.0	13258.0	15941.0	11050.0	13394.0	7078.0	12275.0	8384.0	511.0	11367.0	11266.0	12109.0	11007.0	8899.0	13398.0	13536.0	9694.0	5050.0	1845.0	805.0	943.0	8582.0	3390.0	9208.0	2513.0	11235.0	7657.0	7574.0	5043.0	10477.0	2232.0	7299.0	7784.0
MECP2	16378.0	17848.0	16366.0	16702.0	16187.0	16658.0	17184.0	16702.0	15818.0	16669.0	17009.0	15096.0	15730.0	15675.0	16651.0	16491.0	18072.0	15527.0	16448.0	19426.0	17842.0	14794.0	17976.0	15523.0	14786.0	17555.0	16206.0	16112.0	11604.0	18061.0	17125.0	17590.0	17233.0	16222.0	15940.0	17817.0	15192.0	17716.0	15345.0	17392.0	16406.0	17973.0	15291.0	11257.0	16129.0	16043.0	15423.0	16336.0	18149.0
ZNF706	5507.0	3772.0	1794.0	3305.0	2026.0	4300.0	3625.0	5320.0	7594.0	6453.0	2606.0	7232.0	2942.0	2593.0	3260.0	1308.0	3273.0	1742.0	2235.0	1983.0	2674.0	3850.0	2456.0	3100.0	1368.0	3142.0	3343.0	5095.0	3837.0	4191.0	6678.0	3235.0	4496.0	2519.0	3445.0	1590.0	2155.0	2139.0	829.0	3757.0	1741.0	699.0	2199.0	1282.0	1470.0	356.0	3640.0	2034.0	707.0
LDLR	12543.0	13607.0	9051.0	13870.0	10452.0	13222.0	16430.0	16345.0	13959.0	11958.0	19157.0	10085.0	7582.0	12174.0	13534.0	10633.0	13333.0	7404.0	16665.0	13476.0	13352.0	5364.0	8351.0	12818.0	9634.0	16758.0	17568.0	12219.0	10253.0	16382.0	14147.0	12364.0	14496.0	14525.0	6863.0	13527.0	17473.0	14409.0	11090.0	963.0	467.0	11068.0	16429.0	17635.0	17550.0	13177.0	703.0	9988.0	11719.0
TRPV4	11466.0	8754.0	10365.0	11039.0	7520.0	12699.0	6737.0	8618.0	12242.0	11808.0	12224.0	9579.0	9773.0	9998.0	11544.0	12146.0	10616.0	13051.0	7759.0	10096.0	10942.0	9977.0	11613.0	15654.0	5077.0	9789.0	10752.0	9986.0	3471.0	17034.0	9629.0	11331.0	5438.0	10932.0	7618.0	4694.0	4879.0	9077.0	11313.0	8495.0	13097.0	11470.0	9055.0	9432.0	10724.0	13111.0	4560.0	12432.0	12784.0
ZPBP	18741.0	18002.0	19815.0	20279.0	17512.0	17524.0	19226.0	18004.0	18961.0	18109.0	19072.0	18685.0	20300.0	18941.0	16874.0	19629.0	17681.0	19040.0	18689.0	19062.0	16921.0	18040.0	17550.0	19126.0	17454.0	18449.0	20228.0	19953.0	19718.0	18869.0	17388.0	18150.0	19156.0	18711.0	18861.0	18254.0	16898.0	18779.0	20177.0	18028.0	19817.0	18713.0	17694.0	18442.0	20865.0	17493.0	19498.0	16726.0	18909.0
ZFYVE20	9387.0	11102.0	12991.0	13896.0	7780.0	9193.0	10239.0	9966.0	8997.0	12886.0	16431.0	12130.0	10012.0	12873.0	10272.0	11902.0	12596.0	9099.0	13004.0	11906.0	13379.0	11653.0	10732.0	10800.0	10306.0	10960.0	9760.0	10586.0	10281.0	8118.0	9761.0	10793.0	10117.0	13173.0	12217.0	8494.0	11663.0	10630.0	11304.0	10958.0	11349.0	11230.0	10827.0	12739.0	15251.0	15212.0	11111.0	12089.0	6593.0
RAB33A	20098.0	19290.0	20847.0	16939.0	17823.0	17336.0	17551.0	17454.0	17083.0	17376.0	14245.0	20083.0	18081.0	16369.0	18512.0	18745.0	19082.0	19316.0	18259.0	19454.0	19018.0	16111.0	19173.0	17045.0	17085.0	18491.0	16462.0	17379.0	17407.0	19688.0	19512.0	21847.0	19219.0	17544.0	18471.0	19227.0	23033.0	21761.0	18667.0	21666.0	17972.0	21822.0	21415.0	19659.0	16553.0	15191.0	19401.0	15229.0	19921.0
ZFYVE26	2133.0	8630.0	15403.0	15031.0	381.0	306.0	12603.0	1286.0	7111.0	8252.0	16167.0	9526.0	9540.0	9452.0	10881.0	7916.0	9812.0	9993.0	12506.0	12546.0	12987.0	9413.0	9346.0	9617.0	8656.0	9398.0	9559.0	6869.0	2635.0	2596.0	6063.0	10894.0	3551.0	12482.0	12851.0	5022.0	10249.0	9745.0	12879.0	8456.0	7880.0	7877.0	12200.0	12685.0	13866.0	15085.0	9949.0	13237.0	16911.0
TPCN2	1108.0	1220.0	503.0	815.0	3902.0	2907.0	2646.0	4722.0	684.0	1971.0	1876.0	870.0	1172.0	1499.0	820.0	3340.0	1492.0	1951.0	1772.0	1131.0	569.0	4066.0	512.0	1290.0	2226.0	1525.0	1879.0	3897.0	3510.0	1945.0	2447.0	2331.0	2197.0	1406.0	2267.0	2919.0	2044.0	2279.0	828.0	921.0	1688.0	1150.0	2091.0	2157.0	733.0	1558.0	1864.0	822.0	839.0
IL2RG	18171.0	19047.0	18638.0	18667.0	19095.0	19414.0	21789.0	20426.0	20328.0	16336.0	22553.0	18621.0	20425.0	21240.0	18907.0	20792.0	18831.0	17728.0	18888.0	18904.0	21246.0	17601.0	17686.0	20733.0	18965.0	18804.0	21031.0	19418.0	19728.0	18253.0	18985.0	16587.0	18812.0	21047.0	20286.0	18335.0	22682.0	18868.0	19308.0	17761.0	18942.0	19889.0	21932.0	20122.0	19789.0	20564.0	19119.0	16689.0	18037.0
CP110	13508.0	10979.0	15746.0	15629.0	4356.0	4950.0	15406.0	3910.0	8954.0	12568.0	17362.0	13413.0	13069.0	14191.0	12744.0	12454.0	12301.0	11845.0	16057.0	14135.0	16361.0	13384.0	10806.0	12247.0	14376.0	13232.0	13048.0	12546.0	12301.0	11423.0	14373.0	13721.0	11750.0	13696.0	15965.0	14843.0	10878.0	13211.0	14365.0	11358.0	13007.0	11685.0	14662.0	12035.0	15293.0	16481.0	13800.0	14927.0	15728.0
SLC17A6	10878.0	11045.0	11946.0	11783.0	1609.0	7863.0	8775.0	8625.0	2648.0	3222.0	16695.0	10376.0	10855.0	11443.0	11058.0	4465.0	10965.0	9110.0	14331.0	10408.0	11747.0	10978.0	10108.0	10539.0	4078.0	12286.0	7502.0	8142.0	9382.0	11234.0	11267.0	7735.0	9796.0	8649.0	11520.0	5874.0	11633.0	13255.0	9842.0	10589.0	11682.0	10160.0	6939.0	9402.0	15138.0	12890.0	12019.0	7709.0	13431.0
SLC17A7	9899.0	6926.0	15147.0	13354.0	6207.0	1416.0	12557.0	9281.0	8666.0	12150.0	13668.0	11224.0	10666.0	10760.0	10591.0	7745.0	10232.0	9661.0	11194.0	9372.0	9045.0	8580.0	11165.0	10522.0	8374.0	10950.0	10314.0	7365.0	4178.0	8211.0	9197.0	10472.0	8863.0	10603.0	5618.0	9411.0	4526.0	6156.0	12098.0	3547.0	5468.0	8699.0	9551.0	11366.0	15155.0	11583.0	8454.0	14649.0	4246.0
TAS2R3	22420.0	23048.0	22789.0	22407.0	22569.0	22951.0	22753.0	22654.0	22479.0	22979.0	22874.0	22670.0	22657.0	22855.0	23029.0	22749.0	22709.0	22607.0	23016.0	22747.0	22228.0	23149.0	22338.0	22011.0	23114.0	22587.0	22459.0	22645.0	22794.0	22643.0	22723.0	22892.0	22721.0	22606.0	22929.0	22917.0	22107.0	22615.0	22852.0	22727.0	22983.0	22327.0	22651.0	23023.0	22699.0	22442.0	22954.0	23096.0	23008.0
SPAG16	935.0	2050.0	11227.0	13444.0	3033.0	1700.0	7253.0	1559.0	3255.0	5578.0	14309.0	8774.0	7948.0	9539.0	9216.0	6095.0	8451.0	8427.0	12974.0	8427.0	9218.0	8094.0	9371.0	6074.0	11516.0	8358.0	10112.0	7468.0	8136.0	9718.0	8012.0	9867.0	11072.0	10431.0	12567.0	14348.0	10678.0	7750.0	8345.0	8647.0	10098.0	18919.0	10405.0	11550.0	10959.0	14421.0	10252.0	12522.0	9173.0
SPAG17	919.0	2657.0	10690.0	7635.0	4211.0	3433.0	17844.0	3544.0	4583.0	3649.0	7225.0	7601.0	7349.0	5639.0	5711.0	10808.0	6695.0	10593.0	10636.0	13595.0	8220.0	4992.0	7740.0	3758.0	9271.0	7139.0	8897.0	10511.0	7820.0	4274.0	9270.0	10371.0	5172.0	8558.0	10775.0	10841.0	9020.0	10308.0	8869.0	9802.0	11413.0	8864.0	6284.0	8426.0	11787.0	13481.0	12835.0	10862.0	9371.0
IGLL1	19345.0	20210.0	20280.0	19650.0	19588.0	19675.0	19997.0	19462.0	19851.0	19699.0	20826.0	19559.0	19267.0	20453.0	19312.0	20068.0	19839.0	18937.0	20796.0	19854.0	19555.0	20901.0	19117.0	18849.0	20362.0	19643.0	20501.0	19058.0	19912.0	19468.0	19969.0	20045.0	18705.0	20388.0	20256.0	20096.0	19827.0	19626.0	19359.0	18984.0	20368.0	18874.0	20217.0	19717.0	20539.0	20126.0	19904.0	20632.0	19827.0
C16orf58	10068.0	11903.0	8691.0	5678.0	10948.0	12313.0	12110.0	11545.0	11483.0	10514.0	13630.0	10891.0	11013.0	11329.0	11408.0	11098.0	10431.0	10233.0	10504.0	8673.0	10036.0	10722.0	11102.0	10885.0	10334.0	9268.0	11176.0	11204.0	12309.0	12474.0	11832.0	10551.0	11012.0	11804.0	11569.0	12373.0	10986.0	11395.0	11819.0	10486.0	12166.0	7892.0	11546.0	11163.0	6633.0	9946.0	8618.0	10924.0	10410.0
TRPV3	15682.0	17577.0	16982.0	15598.0	18187.0	16149.0	15507.0	16610.0	16340.0	18262.0	18275.0	17828.0	17386.0	16685.0	16977.0	15753.0	17398.0	16748.0	17744.0	18064.0	17029.0	18428.0	18309.0	16803.0	17247.0	16316.0	16623.0	19894.0	16923.0	17317.0	16834.0	17731.0	16677.0	16182.0	17363.0	17385.0	18305.0	19113.0	17240.0	16349.0	17520.0	15877.0	19627.0	16659.0	21389.0	14867.0	17792.0	16078.0	15725.0
CDK5RAP2	82.0	4317.0	11674.0	14757.0	976.0	1526.0	10134.0	422.0	4693.0	12190.0	14657.0	5657.0	4192.0	5341.0	4964.0	5415.0	5973.0	3602.0	10841.0	9708.0	10414.0	5229.0	5231.0	4286.0	2358.0	3477.0	7137.0	2546.0	3599.0	4466.0	3480.0	5286.0	616.0	7340.0	6443.0	2506.0	5260.0	6021.0	7806.0	3324.0	4609.0	6252.0	6869.0	7032.0	15909.0	12347.0	5317.0	8781.0	5822.0
C16orf53	386.0	1324.0	6712.0	4132.0	339.0	347.0	329.0	756.0	544.0	1629.0	2391.0	500.0	1178.0	707.0	562.0	1351.0	643.0	692.0	2636.0	1797.0	3994.0	1120.0	353.0	1093.0	2407.0	417.0	760.0	435.0	749.0	372.0	373.0	941.0	471.0	1019.0	1907.0	1790.0	1460.0	928.0	1147.0	1029.0	871.0	1945.0	3163.0	1142.0	6998.0	10153.0	1456.0	1210.0	1667.0
C16orf57	10189.0	10416.0	9379.0	11339.0	9752.0	10716.0	12000.0	11276.0	12657.0	11324.0	14242.0	9682.0	10560.0	9343.0	10235.0	8279.0	9708.0	9618.0	10462.0	10604.0	10235.0	11128.0	11312.0	8854.0	9289.0	8769.0	9857.0	8976.0	10657.0	9488.0	10026.0	9883.0	9968.0	9494.0	12271.0	12219.0	9930.0	6534.0	11437.0	9243.0	9395.0	9937.0	11648.0	10641.0	13293.0	11265.0	10151.0	12190.0	8881.0
C16orf54	22587.0	22585.0	22897.0	22806.0	21911.0	22386.0	22513.0	22708.0	21957.0	21251.0	23175.0	21330.0	20905.0	22785.0	22968.0	22838.0	21576.0	20587.0	22998.0	22625.0	22026.0	21467.0	21141.0	21709.0	21063.0	22983.0	21138.0	20926.0	22575.0	22898.0	22538.0	21875.0	22176.0	22893.0	22991.0	22824.0	23026.0	21290.0	21343.0	22912.0	23088.0	21725.0	21066.0	23161.0	23235.0	23142.0	23129.0	23064.0	22730.0
C16orf55	3495.0	5535.0	4312.0	2745.0	4861.0	6921.0	3983.0	4119.0	3065.0	4414.0	4168.0	4414.0	2609.0	2220.0	2519.0	2875.0	4158.0	3588.0	2632.0	5251.0	5878.0	4536.0	3005.0	2412.0	2804.0	4775.0	3648.0	7519.0	3325.0	4155.0	4525.0	4374.0	4402.0	3081.0	4643.0	5331.0	3774.0	3169.0	2495.0	4081.0	2872.0	523.0	5390.0	5511.0	2165.0	3812.0	5688.0	4564.0	4644.0
NUDT16L1	4245.0	4586.0	2599.0	3885.0	2914.0	3698.0	5507.0	7864.0	5715.0	9241.0	3879.0	6094.0	4496.0	5755.0	5274.0	1339.0	3983.0	5418.0	3715.0	5122.0	3828.0	7409.0	6523.0	4883.0	787.0	4683.0	7265.0	13792.0	6831.0	7371.0	8956.0	6826.0	7819.0	5314.0	8731.0	2261.0	7672.0	5839.0	6904.0	5750.0	6711.0	6029.0	7912.0	6635.0	1963.0	5506.0	9264.0	3192.0	3496.0
MYF5	22687.0	21209.0	21823.0	23125.0	21182.0	18638.0	22887.0	22651.0	21636.0	21326.0	23242.0	21246.0	21691.0	23067.0	22629.0	22947.0	21439.0	20799.0	22887.0	20491.0	22459.0	23170.0	20694.0	22137.0	22616.0	21981.0	21991.0	21694.0	22678.0	22337.0	22207.0	21233.0	21656.0	22411.0	22821.0	22073.0	21831.0	20999.0	21876.0	20915.0	23014.0	22419.0	22907.0	22190.0	22574.0	22506.0	22687.0	22804.0	22826.0
MYF6	20408.0	20107.0	19116.0	20635.0	20017.0	18994.0	20512.0	20820.0	19787.0	19415.0	20842.0	19775.0	19489.0	22358.0	20773.0	20635.0	19771.0	18658.0	21480.0	19807.0	20726.0	21101.0	19956.0	20130.0	20705.0	20526.0	18139.0	19385.0	18707.0	21507.0	21072.0	19902.0	20201.0	20978.0	21157.0	19607.0	19973.0	20007.0	20010.0	18818.0	22090.0	19453.0	20375.0	20608.0	17880.0	20266.0	21644.0	21226.0	20554.0
ZNF207	11358.0	12071.0	15367.0	16208.0	6264.0	3518.0	11566.0	8561.0	13449.0	10285.0	16481.0	12586.0	12894.0	14706.0	13719.0	9504.0	13232.0	11534.0	16160.0	14619.0	16090.0	14134.0	12215.0	12507.0	11193.0	13842.0	14502.0	8831.0	14119.0	13461.0	12085.0	13151.0	11901.0	14168.0	15607.0	13490.0	13605.0	14274.0	14823.0	12403.0	11440.0	9587.0	15479.0	14932.0	14945.0	16911.0	14603.0	15686.0	16051.0
GNB1	4902.0	7650.0	6498.0	3697.0	7732.0	8222.0	3869.0	6704.0	3498.0	4908.0	5460.0	3581.0	6366.0	5214.0	5689.0	8317.0	3915.0	4678.0	4434.0	4615.0	4002.0	6135.0	3970.0	3855.0	8036.0	4064.0	4688.0	6243.0	7168.0	7852.0	4707.0	4185.5	4704.0	6348.0	6519.0	11253.0	4904.0	4400.0	5720.0	7273.0	3120.0	3655.0	3932.0	9559.0	6920.0	6142.0	7290.0	6615.0	7113.0
CHMP4A	22251.0	21404.0	19197.0	21036.0	20995.0	21997.0	21296.0	21947.0	21705.0	21400.0	21864.0	21927.0	21403.0	20486.0	21333.0	22228.0	20772.0	22347.0	21660.0	21183.0	21992.0	20213.0	22444.0	22323.0	20846.0	22352.0	19790.0	22615.0	21377.0	20536.0	21594.0	22117.0	22102.0	20986.0	20341.0	22454.0	21208.0	21897.0	21112.0	22093.0	21416.0	22101.0	19376.0	22311.0	20658.0	20572.0	21606.0	22218.0	21997.0
CHMP4B	14890.0	14894.0	15005.0	15182.0	14852.0	14430.0	15338.0	12527.0	14785.0	14089.0	13620.0	13986.0	15535.0	17097.0	15588.0	15828.0	13677.0	14960.0	13466.0	15175.0	12666.0	16817.0	12820.0	15588.0	16094.0	15334.0	16893.0	15252.0	15639.0	17004.0	14478.0	14778.0	15096.0	16390.0	16780.0	16414.0	16222.0	13908.0	14173.0	15270.0	16067.0	14240.0	13093.0	13433.0	6825.0	5016.0	16874.0	6421.0	9540.0
BAX	10262.0	11308.0	10942.0	5524.0	9667.0	12614.0	9186.0	12693.0	8651.0	9783.0	9506.0	10783.0	10371.0	10211.0	8313.0	12148.0	9885.0	9774.0	7854.0	4992.0	12101.0	3256.0	14668.0	14399.0	10763.0	5042.0	8797.0	10279.0	7550.0	8094.0	9272.0	11204.0	8818.0	10571.0	9850.0	11768.0	9242.0	9682.0	4570.0	15268.0	10246.0	10901.0	7257.0	13371.0	9895.0	9101.0	10135.0	13387.0	7131.0
BAD	14630.0	14497.0	13538.0	14349.0	13412.0	14056.0	15060.0	13739.0	13578.0	14538.0	15513.0	14404.0	13323.0	14661.0	14602.0	10414.0	13539.0	13454.0	13132.0	14746.0	13784.0	15300.0	13627.0	13695.0	14431.0	14888.0	15421.0	13695.0	15003.0	14509.0	14416.0	13948.0	13688.0	14883.0	15301.0	12428.0	14593.0	14895.0	13325.0	13758.0	14314.0	13661.0	14803.0	14979.0	9246.0	12825.0	15346.0	16716.0	14764.0
IARS	9884.0	13087.0	12868.0	14788.0	10677.0	13605.0	13810.0	12966.0	13221.0	13170.0	15699.0	11830.0	12243.0	14205.0	10662.0	8588.0	9698.0	11026.0	16166.0	15368.0	14330.0	11328.0	9120.0	9157.0	11727.0	10239.0	13005.0	12710.0	11589.0	14105.0	13414.0	11299.0	9941.0	15123.0	15393.0	13669.0	14574.0	12204.0	12464.0	11903.0	14661.0	13023.0	15228.0	14648.0	15685.0	14869.0	12773.0	14849.0	14188.0
BHMT2	21515.0	19463.0	20314.0	22589.0	19780.0	20018.0	22302.0	18452.0	19404.0	18807.0	22153.0	16951.0	20564.0	23120.0	18260.0	20357.0	21482.0	21098.0	17034.0	17948.0	22971.0	20827.0	20501.0	20452.0	20015.0	15940.0	10864.0	20015.0	18504.0	17576.0	19402.0	17010.0	20410.0	18292.0	22958.0	17879.0	19151.0	19247.0	20688.0	21861.0	6609.0	22445.0	15557.0	22173.0	17413.0	22972.0	21556.0	21193.0	22536.0
IGSF9	16115.0	16614.0	17432.0	16634.0	16429.0	15196.0	14643.0	15870.0	15650.0	13425.0	9383.0	16959.0	15954.0	14641.0	14931.0	14877.0	16042.0	16240.0	15093.0	15878.0	15990.0	14355.0	15323.0	15070.0	14692.0	14272.0	13873.0	15639.0	14866.0	14255.0	14552.0	15844.0	14792.0	14040.0	14692.0	14447.0	14739.0	16145.0	15247.0	14009.0	14966.0	12443.0	13494.0	14411.0	14179.0	14776.0	15055.0	15356.0	14721.0
PRKCDBP	10038.0	14517.0	5840.0	5224.0	14898.0	11930.0	15814.0	14654.0	6993.0	11813.0	7556.0	13913.0	12598.0	9177.0	13276.0	16173.0	11457.0	14766.0	8972.0	12526.0	9284.0	13093.0	16147.0	15208.0	8992.0	9424.0	14808.0	9704.0	13848.0	11527.0	13452.0	89.0	12422.0	136.0	248.0	4723.0	505.0	11952.0	317.0	16208.0	137.0	14657.0	10658.0	12384.0	5281.0	5301.0	14974.0	9189.0	9035.0
COBLL1	6820.0	8480.0	4111.0	2996.0	5836.0	7529.0	5046.0	7361.0	8373.0	9835.0	2565.0	7701.0	5914.0	4903.0	4143.0	2499.0	5294.0	4556.0	4392.0	5039.0	4420.0	6025.0	5169.0	4914.0	4725.0	5378.0	5646.0	4527.0	6099.0	7621.0	7714.0	4900.0	5763.0	6201.0	4984.0	7538.0	4722.0	4541.0	5462.0	4000.0	6732.0	4239.0	4979.0	7835.0	4762.0	4936.0	4940.0	3496.0	5813.0
SLC37A3	10607.0	10565.0	10973.0	9500.0	9334.0	10457.0	10531.0	8940.0	10712.0	9839.0	6779.0	9106.0	10384.0	10276.0	11803.0	7624.0	11367.0	10296.0	9207.0	9784.0	14773.0	9633.0	10612.0	10167.0	9465.0	9367.0	10458.0	10007.0	7498.0	10862.0	8851.0	10229.0	10720.0	9798.0	10478.0	6393.0	11266.0	8107.0	11847.0	9452.0	9597.0	9020.0	8450.0	13527.0	7765.0	11074.0	9798.0	8203.0	6650.0
SLC37A1	20543.0	20873.0	19254.0	20549.0	20530.0	19996.0	20777.0	21391.0	21761.0	21372.0	19940.0	21085.0	20868.0	20232.0	19790.0	20274.0	20312.0	21694.0	19645.0	20829.0	21071.0	18734.0	20589.0	21260.0	20893.0	20874.0	19305.0	20804.0	20879.0	21661.0	21600.0	21342.0	21155.0	20130.0	19296.0	21106.0	21532.0	21621.0	20782.0	20277.0	20768.0	21240.0	19859.0	19403.0	18531.0	18874.0	20786.0	21029.0	22035.0
TOB1	6277.0	5670.0	14493.0	11453.0	2098.0	7085.0	6218.0	3187.0	7938.0	8889.0	12871.0	8112.0	4810.0	5595.0	7835.0	7718.0	6616.0	4592.0	8072.0	11910.0	4282.0	5603.0	4703.0	6513.0	7253.0	7342.0	7215.0	6558.0	3495.0	5659.0	4265.0	7325.0	3636.0	10210.0	5351.0	10282.0	7594.0	7384.0	9260.0	6420.0	7527.0	8196.0	9652.0	5519.0	13986.0	14638.0	5961.0	5977.0	13080.0
FMO4	19735.0	19246.0	19752.0	19310.0	19573.0	20007.0	19277.0	19751.0	18806.0	19992.0	21084.0	20701.0	18971.0	18736.0	21073.0	20142.0	20016.0	20853.0	18016.0	20319.0	20119.0	20245.0	20328.0	19092.0	19760.0	16727.0	21810.0	19541.0	17831.0	17450.0	19205.0	19424.0	18582.0	18885.0	19835.0	19447.0	18489.0	17738.0	17684.0	19703.0	19315.0	20474.0	18137.0	18754.0	18354.0	20273.0	19968.0	19888.0	18201.0
SLC37A4	933.0	590.0	1441.0	570.0	2612.0	1520.0	922.0	3344.0	1048.0	1742.0	1064.0	1746.0	364.0	726.0	581.0	837.0	609.0	458.0	479.0	458.0	1522.0	939.0	1169.0	578.0	2895.0	509.0	789.0	1811.0	573.0	597.0	1043.0	637.0	688.0	1009.0	1071.0	1262.0	1119.0	1131.0	549.0	780.0	1216.0	599.0	1540.0	376.0	1223.0	871.0	1443.0	1778.0	1077.0
TOB2	5648.0	9231.0	2002.0	3502.0	9661.0	10522.0	6865.0	7924.0	6383.0	8160.0	1233.0	8533.0	6871.0	8033.0	8291.0	5090.0	9655.0	6208.0	3510.0	6831.0	7349.0	11453.0	5893.0	8930.0	8570.0	6701.0	5851.0	10248.0	10451.0	8649.0	9318.0	7619.0	6857.0	6997.0	9200.0	8429.0	8203.0	8886.0	4882.0	8536.0	8464.0	5334.0	9075.0	4521.0	1889.0	2055.0	9505.0	4811.0	3763.0
CDK10	15102.0	15883.0	11695.0	14252.0	15849.0	16460.0	16646.0	16189.0	16224.0	17128.0	5659.0	17255.0	17084.0	15228.0	16516.0	15494.0	16502.0	16632.0	12523.0	14894.0	15946.0	13926.0	16027.0	14456.0	15411.0	17547.0	14005.0	15888.0	15444.0	15765.0	16268.0	16906.0	17185.0	14128.0	14378.0	16640.0	13466.0	16140.0	18106.0	18746.0	16908.0	15028.0	14401.0	14790.0	15879.0	14811.0	12170.0	13051.0	11058.0
SULF2	14920.0	15339.0	14939.0	15846.0	14436.0	15521.0	15586.0	14835.0	14897.0	15840.0	14981.0	15245.0	15466.0	16818.0	15321.0	15001.0	15617.0	15571.0	15938.0	15866.0	16634.0	17219.0	15345.0	15481.0	15732.0	15007.0	16042.0	14223.0	16147.0	16253.0	16058.0	15578.0	14978.0	17203.0	17531.0	15434.0	16343.0	15938.0	15822.0	15048.0	16798.0	14362.0	16037.0	15185.0	12620.0	13608.0	16676.0	16488.0	15459.0
SULF1	13188.0	14463.0	14110.0	15749.0	13472.0	10846.0	13601.0	13048.0	13390.0	15193.0	16185.0	13318.0	11081.0	12381.0	16318.0	13132.0	12174.0	13759.0	14525.0	12560.0	14102.0	14866.0	12044.0	12661.0	12165.0	12510.0	12981.0	13216.0	11718.0	11023.0	13003.0	13183.0	12950.0	11991.0	10145.0	13393.0	6613.0	12263.0	13554.0	7710.0	10521.0	12869.0	15444.0	15363.0	16530.0	16663.0	12412.0	17791.0	8412.0
GPR126	15629.0	12766.0	12335.0	10583.0	14512.0	17094.0	13286.0	13055.0	10214.0	10392.0	13044.0	15587.0	14345.0	13028.0	13469.0	16063.0	13555.0	16383.0	16542.0	11639.0	16821.0	11198.0	14380.0	11614.0	9475.0	10014.0	15783.0	11499.0	12874.0	12783.0	13662.0	12800.0	13423.0	18687.0	11475.0	4357.0	9729.0	10152.0	9469.0	16212.0	10277.0	14101.0	14889.0	15870.0	16808.0	13330.0	11970.0	8538.0	11178.0
GPR124	21187.0	21948.0	19962.0	21386.0	21801.0	22090.0	22311.0	22311.0	22345.0	21490.0	20900.0	21905.0	22590.0	22560.0	18558.0	21994.0	22887.0	21682.0	21877.0	21642.0	21938.0	22870.0	22375.0	21050.0	22035.0	17831.0	20977.0	22511.0	22617.0	21477.0	22270.0	19697.0	22407.0	22196.0	21965.0	21955.0	21846.0	22603.0	22336.0	21367.0	21838.0	22265.0	21038.0	21462.0	18918.0	19639.0	21809.0	22314.0	20489.0
GPR125	7483.0	1911.0	699.0	389.0	2203.0	4478.0	2980.0	2566.0	6218.0	2149.0	2131.0	2272.0	3561.0	1672.0	5215.0	1960.0	2438.0	7183.0	1846.0	742.0	583.0	2008.0	2268.0	2588.0	732.0	1298.0	1551.0	38.0	2159.0	822.0	968.0	3927.0	848.0	1243.0	1974.0	109.0	1287.0	3666.0	806.0	1598.0	11961.0	3518.0	9375.0	664.0	5103.0	1102.0	937.0	835.0	815.0
RBL2	7571.0	6601.0	4413.0	3147.0	7929.0	8986.0	10861.0	7382.0	8906.0	8794.0	7874.0	7208.0	6068.0	9620.0	6461.0	8516.0	7143.0	6839.0	4791.0	7234.0	9522.0	7733.0	7495.0	6981.0	10284.0	7730.0	7917.0	6134.0	8993.0	9096.0	9136.0	5980.0	8773.0	8439.0	6118.0	11204.0	8926.0	5428.0	8825.0	5949.0	6642.0	8802.0	7927.0	7110.0	6968.0	6245.0	4179.0	9231.0	7054.0
GPR123	16762.0	16915.0	16188.0	16310.0	18536.0	16942.0	16446.0	15418.0	17205.0	16871.0	12251.0	15763.0	16447.0	15258.0	15865.0	17434.0	17045.0	16991.0	17700.0	17066.0	16709.0	15780.0	18175.0	16546.0	16041.0	15844.0	19763.0	17726.0	16957.0	17366.0	16108.0	16872.0	17109.0	15149.0	17173.0	18612.0	15391.0	16780.0	16808.0	16906.0	16639.0	16162.0	18261.0	16700.0	17057.0	17243.0	15956.0	16122.0	12669.0
ATP6V1B1	16157.0	18156.0	17113.0	16772.0	17621.0	17376.0	17401.0	17623.0	18260.0	18622.0	14347.0	18350.0	17164.0	17153.0	17460.0	17140.0	17900.0	18119.0	17871.0	17354.0	16655.0	18376.0	16952.0	16837.0	17705.0	16077.0	16839.0	18681.0	17467.0	16789.0	17635.0	18107.0	16603.0	17178.0	18061.0	17477.0	16664.0	18237.0	17273.0	16100.0	18738.0	16466.0	17443.0	16690.0	20033.0	16714.0	16962.0	17379.0	16948.0
ATP6V1B2	3402.0	4486.0	2760.0	4500.0	5485.0	7278.5	5475.0	3390.0	2936.0	4774.0	4061.0	5293.0	6522.0	2773.0	3977.0	7429.0	3866.0	4263.0	6572.0	7681.0	4861.0	4004.0	5007.0	4143.0	8487.0	4198.0	4978.0	6051.0	3858.0	2800.0	4162.0	5117.0	4379.0	5144.0	6736.0	7404.0	4627.0	3638.0	5040.0	4365.0	4464.0	3707.0	6955.0	4618.0	8743.0	10128.0	7946.0	5332.0	9503.0
AASDH	189.0	8106.0	10045.0	6884.0	1613.0	537.0	6384.0	1379.0	969.0	891.0	7998.0	5541.0	6626.0	8547.0	6039.0	4396.0	5814.0	6205.0	10040.0	5544.0	7108.0	6813.0	5747.0	6201.0	3232.0	6532.0	7030.0	6786.0	6658.0	3981.0	5090.0	6393.0	6818.0	7607.0	7125.0	9684.0	6792.0	6488.0	8816.0	6214.0	9238.0	6561.0	11572.0	3168.0	13854.0	13027.0	6775.0	5932.0	7690.0
PIP5KL1	17746.0	16372.0	11458.0	14917.0	14584.0	16890.0	13373.0	13110.0	14355.0	13517.0	5160.0	14267.0	14464.0	15864.0	14265.0	14430.0	14682.0	16120.0	16232.0	14863.0	15346.0	15717.0	14859.0	15141.0	13407.0	13777.0	17435.0	15655.0	17522.0	10890.0	13793.0	14458.0	18749.0	13257.0	1305.0	14900.0	5980.0	6371.0	11467.0	18621.0	11711.0	11790.0	6596.0	16997.0	12515.0	17629.0	17344.0	9941.0	15889.0
ZNF304	2225.0	2341.0	9950.0	6027.0	4380.0	3791.0	7261.0	3588.0	7131.0	8041.0	9040.0	5616.0	4973.0	4965.0	4166.0	7770.0	5574.0	5216.0	6837.0	8179.0	3991.0	6290.0	6497.0	4832.0	5607.0	4565.0	3619.0	6290.0	6061.0	6362.0	6444.0	5239.0	5356.0	5905.0	7005.0	8787.0	5858.0	6062.0	6495.0	5534.0	5882.0	4800.0	6961.0	7300.0	8856.0	7838.0	7059.0	7519.0	6544.0
BFSP2	20090.0	20531.0	21125.0	20663.0	19849.0	20237.0	20149.0	19747.0	19646.0	21143.0	21587.0	20458.0	19622.0	20637.0	20046.0	19186.0	20183.0	18736.0	21370.0	19921.0	20323.0	21822.0	20099.0	19539.0	20858.0	19898.0	20192.0	18661.0	19150.0	19552.0	19873.0	19282.0	19093.0	20026.0	20941.0	20709.0	20153.0	20844.0	17353.0	20382.0	20600.0	19311.0	19625.0	20744.0	20161.0	21675.0	20891.0	20833.0	20576.0
ZNF300	15684.0	13872.0	6427.0	11524.0	14242.0	15730.0	13665.0	14293.0	15107.0	16302.0	15761.0	18314.0	13302.0	7549.0	9411.0	17342.0	14740.0	16277.0	19143.0	11280.0	8409.0	841.0	15529.0	12128.0	14808.0	9090.0	19577.0	14923.0	12696.0	7486.0	7939.0	15054.0	14704.0	10070.0	14025.0	15513.0	9533.0	16057.0	14271.0	13028.0	8467.0	15160.0	10217.0	18038.0	19011.0	10077.0	9389.0	4798.0	13187.0
SHOX2	12213.0	15404.0	8990.0	12394.0	12568.0	15373.0	14423.0	13271.0	14055.0	13153.0	14891.0	10184.0	13536.0	13116.0	13832.0	13442.0	12672.0	11535.0	8736.0	10202.0	7795.0	11853.0	15121.0	13060.0	13930.0	12136.0	969.0	13033.0	14566.0	14845.0	13577.0	4866.0	13285.0	541.0	9496.0	14468.0	9402.0	13216.0	10901.0	10950.0	14169.0	7106.0	9713.0	10348.0	8956.0	9453.0	7845.0	12792.0	8539.0
CTSF	13584.0	11905.0	12013.0	8441.0	14085.0	13952.0	12279.0	13381.0	13265.0	12224.0	8493.0	13316.0	12226.0	11023.0	10006.0	12783.0	13395.0	13465.0	10174.0	13080.0	4730.0	9508.0	11120.0	17289.0	8889.0	11070.0	12952.0	13346.0	22699.0	8333.0	10215.0	14367.0	13482.0	12788.0	12368.0	7706.0	13973.0	14396.0	14767.0	14894.0	15148.0	13227.0	3265.0	9699.0	11485.0	4799.0	11871.0	2135.0	9490.0
STS	22246.0	22987.0	22550.0	22913.0	22338.0	22344.0	22539.0	22253.0	22291.0	22949.0	22196.0	22303.0	21933.0	22543.0	21764.0	19538.0	22644.0	22086.0	22060.0	22674.0	22338.0	21664.0	21622.0	21919.0	22775.0	21380.0	22779.0	22428.0	22864.0	22816.0	22457.0	22657.0	22803.0	19902.0	22503.0	22769.0	21833.0	22254.0	22012.0	22087.0	22801.0	21768.0	21605.0	22690.0	21481.0	22171.0	21856.0	22148.0	22811.0
MMP25	9837.0	9068.0	10230.0	11178.0	7769.0	6311.0	10420.0	6269.0	8671.0	9620.0	11347.0	8735.0	8696.0	10992.0	7233.0	8083.0	7388.0	9248.0	10426.0	6923.0	9802.0	10227.0	7916.0	7083.0	10042.0	6964.0	7715.0	9498.0	10712.0	10646.0	7405.0	8441.0	9043.0	9083.0	7725.0	10886.0	10558.0	9249.0	9425.0	7252.0	9566.0	7983.0	9687.0	7559.0	10108.0	9206.0	8683.0	7211.0	5735.0
MMP24	9815.0	11017.0	11997.0	14289.0	9541.0	9677.0	11709.0	10868.0	7890.0	12373.0	11752.0	13194.0	12064.0	13235.0	11971.0	11631.0	11463.0	12635.0	13592.0	14052.0	14608.0	11721.0	11924.0	11450.0	11850.0	10626.0	12924.0	14199.0	10123.0	10246.0	11200.0	12511.0	11468.0	12548.0	13748.0	14268.0	12210.0	12247.0	13135.0	11744.0	11389.0	7058.0	14311.0	12628.0	13405.0	14542.0	13840.0	14134.0	14679.0
MMP27	19662.0	20071.0	20099.0	18376.0	20227.0	20843.0	20063.0	20352.0	19850.0	20982.0	19965.0	21368.0	18812.0	20172.0	21130.0	20165.0	20657.0	17412.0	19396.0	17985.0	20137.0	21007.0	20387.0	19572.0	21028.0	19932.0	19924.0	19228.0	20384.0	20508.0	19646.0	20502.0	20180.0	19883.0	19828.0	20128.0	19956.0	20070.0	20612.0	20184.0	18680.0	20072.0	20385.0	19350.0	21138.0	21553.0	20282.0	19933.0	20221.0
MMP26	16290.0	17656.0	16358.0	17639.0	16167.0	18791.0	16476.0	15711.0	17623.0	18202.0	18421.0	15838.0	15593.0	13960.0	18224.0	14533.0	19687.0	17365.0	18263.0	17825.0	17626.0	18672.0	15763.0	14746.0	18429.0	16932.0	15987.0	16077.0	8873.0	19276.0	14423.0	17587.0	15730.0	16406.0	14976.0	17128.0	15543.0	16640.0	16191.0	15837.0	16259.0	15533.0	19637.0	17098.0	18537.0	17830.0	14742.0	18108.0	17949.0
SEC61B	524.0	4147.0	3369.0	8182.0	2561.0	2177.0	1968.0	1215.0	2316.0	1915.0	4700.0	1577.0	995.0	1893.0	900.0	2126.0	871.0	948.0	8802.0	2060.0	1773.0	4150.0	1186.0	1596.0	2318.0	1199.0	1997.0	2574.0	2585.0	1847.0	2206.0	1776.0	873.0	2721.0	3509.0	1784.0	2809.0	1780.0	1468.0	1863.0	2527.0	3602.0	7476.0	1164.0	8290.0	8595.0	3691.0	4081.0	10948.0
MTERFD2	11281.0	11882.0	14428.0	15597.0	1387.0	3306.0	2697.0	6752.0	7261.0	8033.0	15505.0	10874.0	9156.0	12648.0	10199.0	2415.0	11571.0	10273.0	12154.0	11466.0	12099.0	10527.0	9492.0	10575.0	6032.0	11516.0	10361.0	4432.0	9460.0	6933.0	8602.0	10707.0	11166.0	12377.0	9669.0	1115.0	11213.0	10811.0	10317.0	7735.0	8227.0	9846.0	9241.0	13322.0	14421.0	12432.0	11546.0	11207.0	11313.0
MTERFD1	15331.0	14784.0	13944.0	16505.0	15023.0	16064.0	13899.0	15643.0	14895.0	15762.0	16741.0	16364.0	15180.0	16244.0	15806.0	15289.0	15618.0	15598.0	15621.0	15668.0	16092.0	17464.0	14983.0	15100.0	15228.0	16136.0	15850.0	14916.0	16168.0	16638.0	16079.0	15333.0	15300.0	15877.0	17828.0	15520.0	15659.0	15981.0	15789.0	15315.0	16287.0	14680.0	16291.0	14679.0	13731.0	12390.0	16542.0	15628.0	15554.0
HOXB13	15123.0	11749.0	5402.0	18836.0	15687.0	15436.0	12679.0	17743.0	14403.0	15115.0	11832.0	18376.0	13740.0	11911.0	17078.0	18262.0	11474.0	14688.0	15897.0	912.0	16983.0	17928.0	18266.0	16715.0	10754.0	854.0	12793.0	17545.0	13586.0	18429.0	13197.0	11900.0	15182.0	18286.0	12965.0	6.0	17948.0	14256.0	13163.0	18764.0	12595.0	18807.0	3693.0	17165.0	15658.0	8964.0	14630.0	3274.0	15770.0
SETD8	22974.0	22849.0	22208.0	22726.0	22855.0	23090.0	22851.0	22650.0	23007.0	22534.0	22756.0	22827.0	22802.0	22749.0	22886.0	22710.0	22843.0	22958.0	22055.0	22859.0	22781.0	22526.0	22822.0	22855.0	22742.0	22569.0	22918.0	22903.0	23071.0	22915.0	22785.0	22580.0	22870.0	22801.0	22852.0	22730.0	22593.0	22860.0	22683.0	22729.0	23004.0	22326.0	22794.0	22942.0	22683.0	22177.0	23000.0	22786.0	22328.0
TFG	9046.0	12560.0	16111.0	14100.0	597.0	1814.0	11131.0	10231.0	10924.0	8853.0	15254.0	11479.0	10872.0	12515.0	11885.0	7931.0	13359.0	10142.0	13130.0	15061.0	14084.0	11745.0	10375.0	12710.0	7612.0	11571.0	14729.0	9729.0	9077.0	11100.0	12605.0	12208.0	11373.0	13345.0	12992.0	7267.0	11285.0	13145.0	12307.0	10126.0	12768.0	7200.0	14983.0	14478.0	11308.0	14886.0	12643.0	16628.0	14043.0
IFT81	8163.0	10040.0	7081.0	6315.0	11335.0	7769.0	6176.0	7781.0	7148.0	7933.0	7977.0	9290.0	7893.0	5913.0	6836.0	4056.0	5952.0	6561.0	6438.0	6161.0	6521.0	10413.0	7929.0	9593.0	9227.0	7002.0	8971.0	6843.0	8787.0	9027.0	5640.0	6792.0	9234.0	9051.0	8275.0	6715.0	8551.0	13747.0	6462.0	5113.0	9366.0	7918.0	10102.0	5915.0	4645.0	9661.0	7138.0	7564.0	7747.0
FBXO17	13461.0	7854.0	15216.0	11641.0	14715.0	15813.0	14853.0	12541.0	15309.0	15953.0	1706.0	16002.0	16075.0	12097.0	13769.0	15780.0	16538.0	17484.0	13920.0	14498.0	13828.0	14041.0	17252.0	15536.0	15524.0	11138.0	14172.0	15856.0	12779.0	12431.0	13821.0	15725.0	17350.0	14643.0	16267.0	15376.0	12723.0	17175.0	15077.0	14103.0	9108.0	16631.0	3044.0	18634.0	11187.0	14740.0	17617.0	16409.0	11283.0
TOMM34	7448.0	10638.0	8928.0	11412.0	6133.0	5961.0	9202.0	7306.0	7686.0	8766.0	7129.0	6438.0	6015.0	8297.0	8105.0	2945.0	8184.0	6653.0	5329.0	7604.0	9489.0	9868.0	6349.0	10000.0	1928.0	8692.0	7955.0	3689.0	7980.0	7530.0	7508.0	5999.0	10531.0	6405.0	7272.0	4031.0	5993.0	9156.0	9173.0	6752.0	6812.0	4934.0	5403.0	5766.0	7623.0	9548.0	6396.0	4424.0	2946.0
RND1	13676.0	14606.0	13692.0	14907.0	13493.0	13556.0	11662.0	13038.0	12731.0	13430.0	12325.0	14092.0	13929.0	15571.0	13837.0	13741.0	14083.0	13313.0	15820.0	15316.0	13768.0	15935.0	13859.0	13797.0	11559.0	13218.0	11331.0	13464.0	12087.0	12764.0	13727.0	12124.0	13092.0	13223.0	15535.0	15204.0	14755.0	13580.0	13525.0	13800.0	14659.0	11494.0	15781.0	13245.0	14484.0	14781.0	14701.0	14781.0	12247.0
RND2	13681.0	13625.0	15161.0	14536.0	14079.0	14785.0	14478.0	13253.0	14576.0	12220.0	14692.0	15530.0	15025.0	15385.0	15174.0	13876.0	14674.0	14160.0	15614.0	14722.0	15086.0	16284.0	14796.0	15413.0	13646.0	13923.0	15375.0	14489.0	14225.0	14301.0	13126.0	14861.0	17921.0	15594.0	6742.0	14971.0	15765.0	11935.0	12345.0	21049.0	8044.0	15497.0	12567.0	13563.0	13771.0	15799.0	13688.0	14778.0	14934.0
RND3	6754.0	11376.0	14852.0	16879.0	4430.0	11313.0	11356.0	6508.0	12006.0	6040.0	12269.0	14382.0	7735.0	9706.0	10120.0	9021.0	9483.0	11377.0	13607.0	12849.0	14581.0	8165.0	10049.0	8887.0	7931.0	9519.0	12724.0	4601.0	2317.0	8008.0	4932.0	11765.0	2698.0	12174.0	13021.0	4833.0	10294.0	10140.0	10839.0	11276.0	9837.0	9856.0	9818.0	13646.0	15133.0	16812.0	11288.0	11754.0	16454.0
NCL	19568.0	17887.0	20217.0	17002.0	17252.0	17706.0	18997.0	19418.0	17177.0	18088.0	14916.0	17684.0	17875.0	17000.0	19313.0	18154.0	17710.0	18748.0	16867.0	17976.0	16551.0	17659.0	17811.0	16658.0	17101.0	16920.0	18319.0	18732.0	16979.0	17527.0	17658.0	18443.0	17784.0	16424.0	18034.0	16883.0	16724.0	17724.0	17783.0	23251.0	17050.0	18261.0	16247.0	16806.0	13440.0	16211.0	17010.0	18979.0	19646.0
CTNNBIP1	9070.0	9409.0	12411.0	11218.0	7223.0	11381.0	11410.0	10455.0	10999.0	9145.0	11184.0	12091.0	9741.0	11350.0	11378.0	11330.0	10987.0	10177.0	9752.0	13129.0	8816.0	12026.0	9962.0	11648.0	11543.0	10984.0	11860.0	10942.0	11325.0	11025.0	9976.0	9094.0	11199.0	12045.0	9904.0	10705.0	9407.0	10948.0	12535.0	11156.0	9403.0	8825.0	9932.0	11897.0	11125.0	14212.0	11922.0	6580.0	11545.0
PPP3CA	4768.0	6318.0	2586.0	1811.0	7317.0	9434.0	3416.0	7177.0	6072.0	6301.0	813.0	5843.0	4774.0	5866.0	5431.0	4046.0	7827.0	3193.0	3966.0	6141.0	3884.0	7622.0	4865.0	5856.0	11621.0	5851.0	6791.0	8749.0	9123.0	9563.0	8767.0	4060.0	5358.0	4549.0	7603.0	2466.0	6693.0	5976.0	3924.0	4860.0	6222.0	9129.0	5939.0	5622.0	832.0	1030.0	6296.0	4260.0	3508.0
PPP3CB	8775.0	7648.0	12223.0	7685.0	4199.0	6600.0	5424.0	2465.0	6287.0	10710.0	11354.0	6353.0	4879.0	6356.0	6632.0	753.0	5384.0	5210.0	5076.0	6583.0	7360.0	7088.0	6304.0	7226.0	2263.0	9919.0	6012.0	7908.0	1372.0	292.0	603.0	6763.0	798.0	8255.0	6809.0	3735.0	6008.0	10037.0	10089.0	5806.0	7105.0	9186.0	9215.0	6304.0	14317.0	10102.0	6318.0	11440.0	15741.0
PPP3CC	16961.0	14806.0	16618.0	17408.0	14416.0	14662.0	17780.0	17913.0	7464.0	11.0	13971.0	15772.0	15155.0	16592.0	14543.0	16354.0	15377.0	17826.0	14113.0	16084.0	10641.0	11843.0	17571.0	18341.0	9615.0	15026.0	17825.0	14451.0	15252.0	16671.0	17346.0	13481.0	13635.0	7237.0	15238.0	11858.0	12491.0	17364.0	11418.0	16873.0	12656.0	17315.0	14120.0	18595.0	6301.0	13797.0	17278.0	18360.0	15414.0
LIF	17007.0	18805.0	19976.0	19141.0	17022.0	17742.0	19065.0	19148.0	16242.0	16483.0	17094.0	16861.0	16597.0	19511.0	18494.0	16851.0	17720.0	15085.0	18155.0	19939.0	16956.0	17593.0	18541.0	15774.0	17258.0	19091.0	18550.0	18291.0	18795.0	16274.0	17709.0	19143.0	15833.0	18116.0	254.0	17386.0	18157.0	19529.0	15837.0	18663.0	17431.0	16060.0	17235.0	18573.0	9520.0	13603.0	17047.0	20228.0	17359.0
OMA1	13500.0	9579.0	6685.0	7008.0	10967.0	10281.0	10197.0	12392.0	9562.0	7476.0	4024.0	9225.0	9250.0	8057.0	13906.0	15058.0	10293.0	7548.0	9149.0	8502.0	7417.0	7239.0	11999.0	11962.0	9961.0	11488.0	14611.0	11448.0	8304.0	10691.0	11062.0	8496.0	7514.0	6314.0	8355.0	9215.0	8097.0	7340.0	7874.0	11758.0	8672.0	10350.0	7216.0	5677.0	4612.0	4639.0	7877.0	7875.0	3531.0
KIAA1012	1047.0	1643.0	2198.0	736.0	3319.0	2340.0	1727.0	2692.0	2496.0	1352.0	3287.0	976.0	1842.0	1944.0	1638.0	2093.0	1287.0	1148.0	1597.0	2246.0	2370.0	2606.0	893.0	969.0	1828.0	1020.0	2092.0	1476.0	2391.0	2611.0	1668.0	1823.0	1655.0	1879.0	2231.0	1894.0	2147.0	1349.0	1530.0	761.0	1326.0	1360.0	1077.0	2179.0	1161.0	3477.0	1879.0	1472.0	1031.0
PKM2	11028.0	13368.0	7733.0	10511.0	13620.0	13373.0	12876.0	13215.0	12032.0	13726.0	5121.0	13649.0	13044.0	13122.0	13462.0	13643.0	14889.0	11986.0	12871.0	11804.0	12216.0	14877.0	11974.0	13394.0	12929.0	12836.0	12439.0	12890.0	14014.0	14837.0	13620.0	11938.0	13254.0	13599.0	15537.0	11747.0	12780.0	13342.0	12349.0	13665.0	12748.0	13020.0	13997.0	11424.0	6470.0	7550.0	13985.0	11017.0	10162.0
PPP2R1A	10105.0	12009.0	13995.0	11741.0	13947.0	13052.0	14908.0	13537.0	12831.0	16774.0	10145.0	16944.0	15130.0	14401.0	13869.0	14503.0	15630.0	15318.0	14372.0	14318.0	15187.0	13434.0	15384.0	14359.0	15116.0	12883.0	12045.0	15406.0	12643.0	13022.0	14516.0	15379.0	14445.0	12879.0	16731.0	15502.0	12761.0	15375.0	15798.0	11687.0	13356.0	14632.0	14037.0	13058.0	11887.0	12990.0	14263.0	16081.0	15300.0
LRRC40	10334.0	9927.0	6219.0	6386.0	11583.0	12710.0	9648.0	12174.0	10295.0	11470.0	9271.0	10165.0	10582.0	11966.0	10488.0	10195.0	11117.0	10971.0	8124.0	10351.0	9306.0	14215.0	9206.0	12353.0	12445.0	10145.0	11967.0	10840.0	12891.0	12773.0	12809.0	10168.0	10496.0	9846.0	11972.0	10484.0	12870.0	11375.0	9420.0	12514.0	11924.0	13055.0	9862.0	8044.0	7251.0	7399.0	10713.0	7854.0	8567.0
FLJ40235	19759.0	19514.0	19248.0	20354.0	17922.0	18681.0	18636.0	18279.0	17294.0	20424.0	19182.0	17446.0	20329.0	17128.0	19187.0	16323.0	17159.0	17047.0	18867.0	19049.0	19996.0	19416.0	17556.0	21364.0	17704.0	17096.0	20079.0	18182.0	16958.0	20500.0	17808.0	19875.0	18156.0	19028.0	18828.0	19823.0	22030.0	17103.0	18202.0	20466.0	15764.0	16592.0	22845.0	17598.0	18448.0	18294.0	17379.0	16648.0	20069.0
LRRC42	3199.0	6790.0	2893.0	2738.0	3769.0	4898.0	7147.0	4356.0	5369.0	6295.0	3058.0	1692.0	3051.0	3090.0	3166.0	1464.0	3289.0	3426.0	3269.0	3873.0	6325.0	3313.0	3075.0	3309.0	6935.0	6310.0	3331.0	1604.0	5519.0	2313.0	2491.0	3384.0	4246.0	4970.0	4793.0	2393.0	3869.0	3525.0	3613.0	3921.0	2496.0	3477.0	3234.0	5524.0	419.0	6925.0	3854.0	2599.0	2434.0
LRRC47	3708.0	331.0	1108.0	283.0	1552.0	3975.0	502.0	2390.0	265.0	732.0	498.0	1696.0	1174.0	1973.0	1843.0	1654.0	1057.0	1374.0	1548.0	1196.0	2112.0	2060.0	1178.0	1952.0	2986.0	1280.0	1143.0	1378.0	1890.0	3173.0	2141.0	1351.0	3074.0	1487.0	2605.0	4829.0	1904.0	2264.0	1804.0	1653.0	1944.0	1993.0	2561.0	2782.0	3865.0	3039.0	3131.0	1502.0	2379.0
LRRC46	20835.0	20614.0	19428.0	20808.0	20512.0	18922.0	20487.0	20604.0	21448.0	20136.0	19149.0	20628.0	20090.0	19681.0	20166.0	18803.0	19964.0	20940.0	20151.0	20034.0	19981.0	19919.0	19733.0	19912.0	19269.0	20084.0	19931.0	21269.0	20938.0	20088.0	20893.0	21310.0	20295.0	20801.0	20576.0	19897.0	20384.0	20495.0	20426.0	20008.0	21548.0	19744.0	18852.0	19209.0	20635.0	18853.0	20353.0	19138.0	20731.0
B3GNT4	9478.0	7206.0	3146.0	6082.0	11471.0	15271.0	7688.0	12510.0	14810.0	12317.0	5828.0	7035.0	10018.0	7529.0	7592.0	7242.0	8754.0	7406.0	6820.0	5426.0	7156.0	8695.0	8094.0	13156.0	9618.0	6568.0	9751.0	14355.0	11106.0	11438.0	10601.0	9755.0	11263.0	8788.0	10021.0	3833.0	8394.0	13534.0	8754.0	7212.0	9806.0	8090.0	2837.0	6938.0	5536.0	3061.0	9596.0	6548.0	5518.0
B3GNT5	2995.0	5609.0	13210.0	6200.0	5475.0	826.0	4863.0	6081.0	1974.0	3706.0	9955.0	3717.0	2570.0	5147.0	9904.0	8680.0	4489.0	8925.0	16384.0	7417.0	1830.0	3573.0	4421.0	6574.0	1262.0	5224.0	11168.0	5750.0	2552.0	9681.0	7684.0	7206.0	5040.0	6237.0	9832.0	5820.0	5664.0	8002.0	7240.0	7949.0	8816.0	6004.0	3768.0	8484.0	10541.0	7763.0	7534.0	11063.0	11922.0
B3GNT6	16483.0	175.0	12050.0	6018.0	15669.0	5657.0	15329.0	12168.0	12697.0	14017.0	17301.0	9983.0	14946.0	7209.0	14112.0	16825.0	13585.0	8789.0	8373.0	14447.0	13615.0	13747.0	13451.0	7910.0	16554.0	16900.0	13800.0	13662.0	15320.0	15634.0	12332.0	15744.0	11218.0	9781.0	7037.0	13839.0	14808.0	14125.0	13391.0	13843.0	12032.0	7254.0	14888.0	15537.0	12472.0	14898.0	5487.0	12077.0	8128.0
FNDC8	14533.0	14073.0	15961.0	16851.0	14428.0	11626.0	14374.0	12421.0	14919.0	15220.0	16734.0	15357.0	14606.0	13701.0	16080.0	15055.0	15451.0	13906.0	14623.0	15008.0	14245.0	13655.0	14674.0	14338.0	12573.0	14580.0	15293.0	14730.0	14226.0	14435.0	14745.0	14223.0	14505.0	14068.0	16122.0	14375.0	15977.0	15202.0	15332.0	13414.0	13955.0	15004.0	14659.0	14483.0	16633.0	15853.0	15413.0	12588.0	14935.0
B3GNT1	20891.0	21028.0	21771.0	21348.0	21072.0	21382.0	21574.0	21353.0	21520.0	21725.0	21425.0	21761.0	20585.0	20713.0	20874.0	21540.0	21966.0	21991.0	21446.0	21985.0	19918.0	21827.0	20622.0	20874.0	21965.0	21265.0	20158.0	21997.0	21314.0	20936.0	21752.0	21939.0	21385.0	21311.0	21410.0	21435.0	20863.0	21283.0	21850.0	21061.0	21299.0	20704.0	20846.0	20961.0	21273.0	21048.0	21211.0	21727.0	20753.0
B3GNT3	18168.0	15910.0	16405.0	17145.0	18338.0	18192.0	15103.0	17591.0	17103.0	16857.0	17440.0	15771.0	19724.0	12840.0	17786.0	17725.0	16145.0	17317.0	13845.0	15963.0	16841.0	12961.0	16375.0	15683.0	15652.0	19638.0	16975.0	16133.0	14800.0	14291.0	16677.0	17272.0	16951.0	12028.0	17237.0	17393.0	16846.0	16344.0	16984.0	17127.0	16555.0	16006.0	17248.0	17633.0	17463.0	16531.0	16687.0	16968.0	18212.0
TSFM	10322.0	7303.0	12962.0	13184.0	6196.0	8697.0	5774.0	9761.0	8077.0	9032.0	12927.0	11944.0	8486.0	11925.0	8930.0	10083.0	11030.0	10341.0	14086.0	8932.0	13793.0	9056.0	9310.0	10149.0	11869.0	9996.0	11522.0	11538.0	17776.0	5236.0	8348.0	10049.0	6451.0	12570.0	13166.0	12281.0	8555.0	10837.0	10833.0	9107.0	9734.0	8903.0	13478.0	13750.0	13158.0	12968.0	10013.0	13413.0	13702.0
FNDC5	21270.0	19031.0	20885.0	20716.0	19610.0	20298.0	20111.0	20637.0	19513.0	19015.0	19405.0	19569.0	19366.0	20083.0	18643.0	20183.0	19438.0	20573.0	19131.0	19816.0	19417.0	17800.0	20061.0	20176.0	19652.0	19151.0	18390.0	19678.0	20558.0	19240.0	20296.0	19034.0	18751.0	19509.0	20628.0	18170.0	18691.0	19248.0	19824.0	20154.0	20345.0	18852.0	18578.0	19620.0	20448.0	20364.0	20270.0	19032.0	19191.0
FNDC7	20706.0	21156.0	20348.0	20896.0	21069.0	19792.0	18863.0	19320.0	18195.0	19108.0	20410.0	19271.0	18810.0	19874.0	21246.0	21694.0	19086.0	21462.0	19489.0	18917.0	19589.0	20306.0	21422.0	20834.0	19908.0	21166.0	22839.0	21939.0	19564.0	21025.0	18007.0	18865.0	18199.0	17960.0	16811.0	21615.0	18789.0	20185.0	20853.0	21105.0	20388.0	22262.0	18662.0	20793.0	20256.0	19920.0	20328.0	21879.0	20839.0
ADRA2A	4091.0	4501.0	4784.0	6665.0	7887.0	8539.0	4501.0	8292.0	10194.0	6132.0	7518.0	3400.0	13689.0	4963.0	3872.0	3269.0	2944.0	7752.0	7868.0	3078.0	3917.0	2703.0	6230.0	3667.0	7475.0	3914.0	386.0	4952.0	4318.0	4941.0	6675.0	189.0	5336.0	615.0	3309.0	4362.0	1164.0	3469.0	1644.0	1486.0	6352.0	3827.0	300.0	3049.0	4490.0	4695.0	4335.0	11178.0	7923.0
ADRA2B	22049.0	20321.0	17843.0	22597.0	19784.0	19517.0	22424.0	20987.0	20566.0	20227.0	19567.0	21262.0	20220.0	23200.0	21980.0	21381.0	16280.0	20317.0	13392.0	19980.0	18642.0	17674.0	21112.0	22150.0	19513.0	22891.0	22316.0	20626.0	20705.0	22686.0	21626.0	19420.0	20317.0	21898.0	21894.0	21828.0	21701.0	20894.0	21218.0	21301.0	21789.0	21426.0	22673.0	22549.0	22711.0	20653.0	20442.0	20011.0	18177.0
ADRA2C	12559.0	14702.0	12491.0	7052.0	15053.0	15161.0	14755.0	15598.0	15667.0	15667.0	2768.0	15456.0	17699.0	13150.0	14241.0	14654.0	14604.0	15940.0	12903.0	14112.0	11921.0	10417.0	15368.0	13779.0	15404.0	14269.0	6497.0	14528.0	11891.0	10184.0	18046.0	15722.0	13231.0	7393.0	2270.0	10141.0	17102.0	15080.0	16568.0	5221.0	16864.0	14390.0	71.0	8485.0	11510.0	7872.0	11157.0	11573.0	11890.0
ANGPT1	12235.0	11603.0	12753.0	10904.0	12331.0	11793.0	12086.0	13551.0	11013.0	12527.0	16841.0	11406.0	11599.0	15059.0	12235.0	8704.0	15440.0	10386.0	14815.0	12192.0	16355.0	12495.0	9750.0	11218.0	10885.0	12198.0	13896.0	11088.0	12587.0	12940.0	12719.0	12765.0	11757.0	14498.0	12828.0	10083.0	8108.0	8211.0	8461.0	7427.0	8912.0	12745.0	15499.0	7266.0	13653.0	14447.0	7775.0	8798.0	13915.0
DAAM1	1214.0	928.0	226.0	295.0	1425.0	781.0	1459.0	750.0	871.0	572.0	1300.0	239.0	159.0	756.0	247.0	4447.0	180.0	79.0	279.0	175.0	345.0	308.0	450.0	363.0	5716.0	173.0	600.0	2913.0	342.0	366.0	247.0	284.0	395.0	272.0	1280.0	3761.0	609.0	212.0	251.0	560.0	304.0	868.0	615.0	441.0	528.0	105.0	604.0	81.0	167.0
DAAM2	17257.0	16206.0	17543.0	15582.0	18094.0	17826.0	16588.0	18481.0	17198.0	17474.0	18000.0	17871.0	18689.0	16628.0	16665.0	16901.0	17706.0	17187.0	16296.0	16603.0	16561.0	16232.0	16513.0	16974.0	17013.0	15576.0	10129.0	17991.0	17775.0	15774.0	18694.0	16797.0	17612.0	8758.0	17077.0	16576.0	16772.0	17055.0	16208.0	15807.0	17498.0	17603.0	18123.0	17759.0	13628.0	17923.0	13172.0	17012.0	18589.0
IIP45	22676.0	22646.0	21678.0	22798.0	22340.0	22668.0	22471.0	21564.0	22210.0	20909.0	22827.0	22230.0	22408.0	22622.0	22950.0	22661.0	21584.0	22928.0	22688.0	20217.0	22605.0	17395.0	22621.0	22344.0	21774.0	22412.0	21211.0	22349.0	22404.0	21495.0	22020.0	22991.0	22113.0	22282.0	20695.0	22467.0	22368.0	22708.0	22881.0	22574.0	20676.0	22007.0	22293.0	22794.0	22646.0	22262.0	22641.0	22865.0	22262.0
HLA-DRB5	20954.0	17928.0	19080.0	19108.0	21806.0	20931.0	17788.0	19310.0	18753.0	19437.0	17358.0	22138.0	20304.0	13179.0	21217.0	20686.0	22031.0	20133.0	17835.0	18300.0	19952.0	17841.0	22440.0	20915.0	17862.0	15802.0	13063.0	17644.0	18599.0	16886.0	18368.0	19624.0	18852.0	19986.0	18462.0	21161.0	14785.0	18408.0	20374.0	18495.0	18161.0	20896.0	18432.0	18796.0	17513.0	18093.0	19988.0	18851.0	18116.0
PCYT1B	14557.0	17205.0	17518.0	15478.0	16552.0	16861.0	15111.0	16278.0	16194.0	17251.0	17163.0	18125.0	16366.0	17050.0	16768.0	15196.0	17231.0	17514.0	18304.0	18159.0	17998.0	17592.0	16655.0	16109.0	15502.0	15647.0	15420.0	16390.0	15498.0	15380.0	15905.0	19109.0	17238.0	16689.0	16685.0	18401.0	15013.0	16887.0	14944.0	17793.0	17814.0	15945.0	16104.0	16389.0	16443.0	16893.0	15867.0	16412.0	18257.0
GUK1	14718.0	6524.0	4238.0	7020.0	5976.0	5371.0	8295.0	13638.0	5114.0	4079.0	2154.0	2344.0	6306.0	5300.0	2889.0	6932.0	3981.0	2139.0	2382.0	1921.0	8295.0	2872.0	5265.0	4403.0	6163.0	9039.0	5861.0	6670.0	600.0	15111.0	7209.0	7059.0	1321.0	5047.0	279.0	5573.0	186.0	119.0	99.0	210.0	111.0	5521.0	1567.0	6345.0	4892.0	195.0	653.0	405.0	628.0
YIF1A	3329.0	2972.0	3217.0	2174.0	2985.0	4934.0	3313.0	5064.0	4109.0	6584.0	5745.0	1606.0	2340.0	2785.0	2592.0	3119.0	2799.0	2303.0	1669.0	5092.0	3422.0	3030.0	2007.0	2468.0	6006.0	3367.0	2312.0	1115.0	1876.0	2589.0	3006.0	3157.0	2071.0	2372.0	3106.0	2736.0	1606.0	2590.0	1478.0	2126.0	2485.0	3109.0	3541.0	4158.0	1482.0	2642.0	3244.0	2508.0	5376.0
TUFT1	3000.0	2022.0	2026.0	1209.0	5644.0	5650.0	9623.0	3940.0	4827.0	3619.0	1628.0	2850.0	2901.0	2225.0	5485.0	3691.0	2412.0	2943.0	1360.0	1779.0	1975.0	1919.0	3022.0	1861.0	9842.0	3500.0	2328.0	7132.0	3097.0	4785.0	3091.0	2459.0	2263.0	2475.0	2336.0	8043.0	2339.0	4545.0	3885.0	1848.0	3065.0	2382.0	3638.0	2125.0	1286.0	1221.0	4030.0	1935.0	2154.0
SYT8	18102.0	19795.0	17889.0	17929.0	18982.0	19397.0	20032.0	18997.0	20539.0	20168.0	17529.0	20872.0	19538.0	21076.0	22874.0	19054.0	18744.0	21814.0	18616.0	22131.0	18032.0	18357.0	19522.0	17826.0	18654.0	22189.0	19989.0	19407.0	18479.0	17372.0	18671.0	20254.0	18057.0	18261.0	18178.0	19375.0	19908.0	19694.0	18191.0	18903.0	19794.0	18781.0	18025.0	18086.0	22863.0	17990.0	18910.0	20966.0	17557.0
SYT9	18738.0	18032.0	17718.0	18517.0	18739.0	18042.0	18799.0	18090.0	19257.0	16953.0	17176.0	18084.0	19383.0	19395.0	16360.0	19201.0	18635.0	18763.0	18462.0	16041.0	18033.0	17095.0	17242.0	19109.0	20097.0	18978.0	17621.0	18427.0	18299.0	18954.0	19023.0	16907.0	18043.0	18691.0	18605.0	19073.0	16769.0	17241.0	17150.0	18851.0	22224.0	19989.0	17904.0	19734.0	18884.0	17950.0	16445.0	17149.0	19075.0
MTCH2	10281.0	7923.0	13086.0	13339.0	3498.0	4471.0	10211.0	7305.0	6985.0	10304.0	14456.0	10665.0	9187.0	9136.0	9589.0	9416.0	10276.0	9005.0	10369.0	11634.0	10090.0	10053.0	8602.0	11180.0	6302.0	10103.0	9395.0	10800.0	10049.0	8051.0	10271.0	10245.0	6223.0	11292.0	11422.0	7446.0	10820.0	10959.0	10575.0	10847.0	10250.0	9594.0	11088.0	10767.0	11963.0	11494.0	11484.0	10858.0	11285.0
MTCH1	4848.0	3244.0	4376.0	2478.0	2551.0	2676.0	4298.0	2759.0	3863.0	4503.0	2201.0	4014.0	3505.0	5238.0	4796.0	4102.0	4306.0	3070.0	4062.0	2062.0	3020.0	5386.0	3889.0	4037.0	7156.0	5481.0	3543.0	1315.0	6455.0	5886.0	3400.0	4718.0	5101.0	4280.0	3163.0	2839.0	2953.0	3544.0	3557.0	4147.0	4284.0	1365.0	3444.0	4848.0	5873.0	3774.0	4480.0	2211.0	3898.0
ATP5J	13723.0	13671.0	15558.0	14825.0	13278.0	14371.0	14263.0	15745.0	14373.0	15219.0	16245.0	15891.0	16242.0	16598.0	15526.0	14628.0	15395.0	16520.0	16300.0	15265.0	16078.0	14502.0	14383.0	15010.0	13648.0	15479.0	15233.0	13417.0	14745.0	14217.0	14962.0	15078.0	14543.0	15681.0	15388.0	16101.0	15854.0	15570.0	15068.0	16069.0	15267.0	14465.0	15643.0	15320.0	15585.0	17197.0	14207.0	15805.0	16379.0
SYT2	3772.0	4972.0	5600.0	3637.0	4452.0	2806.0	3291.0	3967.0	5481.0	5380.0	1385.0	7298.0	2972.0	3250.0	2104.0	3666.0	2386.0	7664.0	3908.0	2016.0	2596.0	2871.0	6979.0	1852.0	4372.0	2192.0	988.0	3462.0	2915.0	1512.0	3534.0	3593.0	4652.0	2180.0	2952.0	3717.0	2667.0	3075.0	2290.0	1103.0	1313.0	2724.0	241.0	3696.0	590.0	2229.0	1532.0	2794.0	1654.0
SYT3	15474.0	15868.0	16966.0	18461.0	15677.0	16267.0	16887.0	16115.0	15675.0	17309.0	17570.0	17706.0	16478.0	17952.0	16184.0	17847.0	16760.0	16833.0	17121.0	18679.0	18239.0	17544.0	16580.0	20726.0	18902.0	18001.0	15669.0	16608.0	17603.0	17326.0	20010.0	17463.0	20338.0	15470.0	16407.0	16023.0	18739.0	20241.0	18247.0	20235.0	16449.0	16196.0	16958.0	17641.0	18692.0	18370.0	19292.0	18024.0	18026.0
SYT4	881.0	201.0	14496.0	15318.0	137.0	236.0	5113.0	156.0	712.0	251.0	15893.0	5479.0	6964.0	6973.0	8540.0	5495.0	8596.0	6780.0	7523.0	11914.0	5507.0	6927.0	6498.0	6774.0	7889.0	6518.0	6510.0	7459.0	5784.0	8560.0	5406.0	7172.0	7223.0	6148.0	6688.0	5408.0	5528.0	5824.0	7249.0	5143.0	3794.0	12578.0	2434.0	6053.0	12367.0	10161.0	6191.0	8850.0	11025.0
SYT5	7974.0	9262.0	14522.0	14478.0	5214.0	5770.0	9644.0	10207.0	15192.0	12922.0	12067.0	10596.0	7592.0	11465.0	7972.0	6375.0	7518.0	7315.0	10723.0	7420.0	13241.0	9357.0	9225.0	13522.0	3873.0	9277.0	3118.0	6535.0	69.0	90.0	157.0	4806.0	15937.0	4154.0	3801.0	8912.0	4232.0	10888.0	15905.0	5425.0	10546.0	6403.0	2263.0	6777.0	14140.0	7382.0	8791.0	5750.0	6910.0
SYT6	7092.0	8728.0	15181.0	16317.0	11695.0	5721.0	12892.0	11878.0	16809.0	8609.0	12696.0	9831.0	13477.0	10518.0	7443.0	12841.0	8256.0	8591.0	6025.0	7222.0	12580.0	6030.0	11256.0	13245.0	14547.0	16965.0	10970.0	14843.0	15976.0	11249.0	14823.0	12269.0	10536.0	11603.0	15327.0	650.0	14603.0	4942.0	15909.0	14831.0	3190.0	16958.0	480.0	10927.0	12866.0	12127.0	2094.0	13694.0	9382.0
SYT7	14871.0	13101.0	16440.0	12783.0	14645.0	17456.0	13259.0	15137.0	12749.0	15303.0	12460.0	13130.0	13203.0	9040.0	13777.0	15606.0	12828.0	14822.0	8535.0	11084.0	10061.0	9854.0	14901.0	17354.0	11978.0	17486.0	15535.0	15351.0	10088.0	18048.0	15183.0	15216.0	16052.0	14540.0	9169.0	2363.0	18087.0	14721.0	10611.0	15354.0	10513.0	15193.0	10517.0	15316.0	12507.0	10243.0	13593.0	12673.0	5872.0
RHO	20335.0	20755.0	20224.0	20715.0	21088.0	20543.0	20747.0	20855.0	18963.0	21341.0	20079.0	20803.0	20919.0	21372.0	19946.0	20701.0	21046.0	20173.0	20209.0	21225.0	21397.0	18649.0	21553.0	21338.0	20566.0	22180.0	18999.0	20815.0	20701.0	21952.0	21831.0	20857.0	22101.0	20990.0	20779.0	21866.0	21242.0	22437.0	22465.0	19137.0	21285.0	22381.0	19749.0	20404.0	19965.0	19528.0	20867.0	19937.0	20061.0
OBFC2B	11652.0	16188.0	16413.0	14920.0	13543.0	926.0	11.0	15396.0	11.0	3110.0	16598.0	15192.0	14804.0	9544.0	13598.0	10107.0	15686.0	15279.0	13824.0	14852.0	12509.0	18464.0	15171.0	14428.0	12340.0	10084.0	15132.0	14672.0	14229.0	13902.0	14650.0	14974.0	14397.0	13471.0	13950.0	9790.0	13904.0	14877.0	13756.0	12985.0	14544.0	13810.0	13737.0	12925.0	11824.0	13207.0	14213.0	14490.0	13914.0
ME1	15748.0	13467.0	20490.0	11329.0	15539.0	13114.0	13626.0	13230.0	13529.0	14883.0	14931.0	15665.0	16710.0	14969.0	14335.0	16021.0	15231.0	15467.0	14755.0	14907.0	21145.0	15265.0	14808.0	15416.0	4968.0	13759.0	15575.0	11776.0	11262.0	9529.0	10920.0	15107.0	7845.0	15087.0	14317.0	14611.0	15253.0	14604.0	13526.0	14617.0	16286.0	15052.0	16250.0	19575.0	16664.0	5884.0	15469.0	11507.0	11200.0
OBFC2A	10303.0	10013.0	9244.0	10200.0	8424.0	10112.0	8861.0	10497.0	9865.0	8807.0	9240.0	9454.0	10984.0	10205.0	10358.0	8407.0	10896.0	9625.0	9277.0	10613.0	10226.0	11533.0	11412.0	10056.0	11251.0	10387.0	10679.0	10174.0	9377.0	11544.0	10463.0	10233.0	9506.0	11475.0	11185.0	11383.0	12030.0	9004.0	11389.0	10050.0	13598.0	6964.0	11626.0	11867.0	10680.0	10576.0	10649.0	12230.0	11250.0
RHD	21168.0	21316.0	21434.0	22228.0	20475.0	21603.0	22009.0	21170.0	20844.0	20750.0	22831.0	20942.0	20178.0	22163.0	19921.0	20886.0	20851.0	20330.0	20236.0	21688.0	21750.0	22519.0	20286.0	20425.0	21692.0	21814.0	22098.0	20633.0	22002.0	21150.0	21633.0	21713.0	20061.0	19334.0	21622.0	20996.0	21474.0	21842.0	20648.0	20952.0	21701.0	19376.0	22234.0	21910.0	22609.0	22022.0	21585.0	21852.0	21294.0
FUBP1	7261.0	8403.0	7273.0	8866.0	8372.0	8573.0	3789.0	6962.0	5641.0	8357.0	12014.0	7365.0	6363.0	7708.0	6594.0	6894.0	6472.0	6690.0	10091.0	4779.0	6073.0	8455.0	5767.0	6079.0	9818.0	6373.0	8845.0	8078.0	6988.0	7936.0	8107.0	5530.0	5276.0	7188.0	9672.0	6544.0	8430.0	7519.0	5553.0	7411.0	9579.0	5801.0	9313.0	6666.0	10177.0	7463.0	9113.0	5025.0	6196.0
NCSTN	1054.0	8330.0	10668.0	14751.0	225.0	182.0	7770.0	112.0	6147.0	4042.0	15476.0	5803.0	5965.0	6450.0	7175.0	3120.0	5950.0	3603.0	10070.0	10712.0	11031.0	4787.0	5729.0	7548.0	9963.0	14449.0	5870.0	5591.0	5438.0	3978.0	4118.0	7842.0	3395.0	8434.0	9034.0	3983.0	7602.0	6883.0	6738.0	4733.0	6568.0	7323.0	2332.0	4184.0	11179.0	12903.0	12426.0	7345.0	11814.0
MCM10	1351.0	2254.0	905.0	918.0	4207.0	1728.0	3815.0	2772.0	697.0	1843.0	1294.0	2973.0	2867.0	1501.0	1226.0	4898.0	1836.0	1703.0	1899.0	3203.0	3741.0	1453.0	1421.0	2586.0	6423.0	3185.0	1219.0	4121.0	1705.0	5087.0	1506.0	2031.0	2647.0	1003.0	2414.0	4779.0	3277.0	1727.0	1465.0	999.0	2640.0	1825.0	1735.0	2786.0	4447.0	3519.0	2426.0	993.0	1595.0
MARCO	22775.0	22090.0	22308.0	22677.0	17699.0	21094.0	22684.0	22833.0	22514.0	22350.0	19470.0	19623.0	19921.0	18424.0	23028.0	20728.0	22539.0	20297.0	21718.0	21422.0	21816.0	21500.0	22902.0	18041.0	21569.0	22883.0	19987.0	21977.0	20878.0	21583.0	16205.0	21794.0	20440.0	21189.0	22317.0	19193.0	14726.0	19917.0	16146.0	22705.0	20000.0	21708.0	19247.0	21814.0	20285.0	20176.0	22008.0	20704.0	21517.0
SAP30	2892.0	1591.0	7068.0	6401.0	3300.0	7582.0	3667.0	2031.0	2616.0	1291.0	6945.0	3265.0	1531.0	1498.0	2403.0	966.0	2292.0	1732.0	2401.0	2413.0	6522.0	1560.0	2514.0	2393.0	2815.0	1706.0	1761.0	1059.0	2892.0	2577.0	2072.0	1879.0	4291.0	2428.0	3283.0	2284.0	3867.0	2318.0	9222.0	4063.0	3938.0	4412.0	2265.0	3413.0	4673.0	4931.0	4977.0	4996.0	6204.0
NBL1	15867.0	13196.0	12473.0	18247.0	15137.0	16105.0	13493.0	15129.0	15092.0	15436.0	8179.0	16226.0	18871.0	16524.0	15448.0	14652.0	16209.0	15963.0	13271.0	14470.0	13934.0	13203.0	16219.0	15888.0	13396.0	14438.0	17010.0	16589.0	15881.0	17225.0	15562.0	14076.0	17027.0	4619.0	15995.0	14956.0	17208.0	15875.0	14033.0	16537.0	15224.0	15484.0	16232.0	15421.0	9671.0	9776.0	15407.0	15059.0	13116.0
TCP11L2	2755.0	6315.0	8015.0	6858.0	3432.0	2575.0	952.0	4132.0	2503.0	5256.0	9595.0	4018.0	4683.0	7421.0	5724.0	1480.0	7410.0	4174.0	4120.0	4436.0	3819.0	4723.0	4530.0	8338.0	2786.0	6492.0	6457.0	2236.0	4087.0	3418.0	3043.0	4074.0	3659.0	6294.0	6037.0	2421.0	6103.0	5948.0	2845.0	6344.0	7197.0	4004.0	3912.0	2496.0	10827.0	10005.0	6341.0	6810.0	8977.0
NES	11315.0	15576.0	15942.0	18426.0	5597.0	1074.0	4103.0	13610.0	10036.0	10926.0	15701.0	10796.0	9386.0	10313.0	8306.0	17226.0	11438.0	12868.0	8625.0	10996.0	10230.0	9739.0	12075.0	10694.0	6359.0	10469.0	12369.0	7057.0	10633.0	393.0	16774.0	13538.0	10791.0	14075.0	188.0	3665.0	17423.0	141.0	19642.0	18164.0	613.0	12426.0	18145.0	18201.0	16088.0	7312.0	163.0	992.0	4066.0
CNTROB	16367.0	17817.0	19230.0	18241.0	15989.0	17550.0	17025.0	17938.0	17705.0	19296.0	16595.0	18122.0	18793.0	15278.0	17680.0	18475.0	17175.0	21365.0	18024.0	16373.0	21980.0	15841.0	16522.0	16346.0	17160.0	19580.0	12129.0	17186.0	19888.0	16209.0	20567.0	17153.0	20787.0	18209.0	13793.0	17140.0	18340.0	17061.0	15726.0	16308.0	21420.0	16729.0	11583.0	16655.0	21391.0	20177.0	15892.0	17627.0	18218.0
PALMD	9121.0	13957.0	9380.0	11474.0	12323.0	11929.0	12435.0	9438.0	12159.0	14336.0	6594.0	14635.0	13564.0	10285.0	14499.0	6856.0	14255.0	15080.0	13780.0	9247.0	11183.0	11548.0	14240.0	13265.0	3928.0	7721.0	6628.0	13795.0	9678.0	9575.0	10328.0	14405.0	12405.0	8757.0	11335.0	4531.0	11789.0	13968.0	12785.0	10734.0	9375.0	13343.0	12211.0	10716.0	13340.0	12272.0	9035.0	14358.0	10210.0
ANGPT2	19300.0	19244.0	19493.0	20693.0	19556.0	20427.0	19946.0	20960.0	19886.0	20999.0	20095.0	21255.0	20860.0	20570.0	20267.0	20572.0	22400.0	20926.0	19955.0	20474.0	21367.0	21367.0	21705.0	21166.0	21174.0	20115.0	18884.0	19049.0	20673.0	21581.0	21824.0	19288.0	19908.0	20284.0	21360.0	21219.0	20910.0	21855.0	19668.0	21056.0	21114.0	20377.0	19402.0	21473.0	19818.0	19870.0	21305.0	20086.0	22221.0
GNAI1	7548.0	7575.0	4592.0	9933.0	8428.0	7825.0	6887.0	8903.0	11832.0	9415.0	5479.0	9283.0	9024.0	7264.0	8227.0	6641.0	8814.0	10417.0	10892.0	7188.0	9228.0	7083.0	9649.0	7539.0	4583.0	6477.0	6652.0	6758.0	5743.0	7311.0	8890.0	8081.0	5972.0	8346.0	8791.0	8362.0	8084.0	9977.0	8275.0	8601.0	7820.0	7348.0	7134.0	9923.0	8229.0	4903.0	8520.0	10297.0	7441.0
ANGPT4	15587.0	16632.0	16063.0	17471.0	16465.0	16141.0	15510.0	17491.0	15709.0	16049.0	17237.0	17300.0	16305.0	16376.0	16415.0	16541.0	16787.0	15441.0	16743.0	17041.0	15987.0	17385.0	16504.0	16014.0	16682.0	16035.0	17176.0	16503.0	16725.0	16342.0	13994.0	15637.0	16870.0	17746.0	16692.0	17438.0	14803.0	16036.0	16993.0	16529.0	16208.0	17067.0	17783.0	15597.0	19751.0	17763.0	16396.0	17282.0	17134.0
OXT	20916.0	19930.0	20670.0	20523.0	19139.0	20009.0	21051.0	20176.0	18937.0	19087.0	22247.0	20243.0	19495.0	21316.0	19266.0	20705.0	19224.0	19947.0	20424.0	20004.0	17405.0	20437.0	19444.0	19820.0	19631.0	20683.0	21616.0	19436.0	20599.0	20197.0	20124.0	17738.0	18768.0	20442.0	21004.0	20080.0	20351.0	19494.0	20203.0	20606.0	19880.0	19214.0	20508.0	20480.0	19897.0	20607.0	20615.0	21199.0	20167.0
C1orf52	15612.0	14866.0	14753.0	14126.0	14894.0	18250.0	13928.0	15399.0	14812.0	16994.0	12650.0	17045.0	15632.0	14705.0	19455.0	18630.0	16784.0	16732.0	14127.0	14999.0	15025.0	14910.0	15695.0	17440.0	15151.0	16739.0	16496.0	16098.0	13932.0	11832.0	14253.0	17329.0	14810.0	14806.0	12372.0	2703.0	13174.0	16197.0	14748.0	15838.0	12318.0	16986.0	13436.0	15979.0	11979.0	15857.0	11948.0	14777.0	13233.0
C1orf51	12827.0	12354.0	13178.0	12329.0	13630.0	13475.0	12409.0	12000.0	13466.0	13720.0	11229.0	15085.0	14083.0	14609.0	12992.0	11166.0	13590.0	15071.0	14256.0	13624.0	11029.0	9958.0	14416.0	12386.0	10160.0	7872.0	11630.0	9867.0	11149.0	9588.0	11960.0	14575.0	10912.0	12455.0	13687.0	8447.0	13322.0	14869.0	13062.0	9761.0	12145.0	11599.0	13926.0	4517.0	13913.0	15865.0	12478.0	15376.0	15875.0
C1orf50	15686.0	12597.0	13516.0	15506.0	14025.0	15164.0	12184.0	14296.0	13400.0	13842.0	14478.0	15216.0	13522.0	16144.0	14514.0	15081.0	14237.0	15434.0	17162.0	14425.0	16563.0	14867.0	14132.0	12197.0	13712.0	12989.0	13509.0	13757.0	13009.0	13092.0	15190.0	13826.0	14203.0	15364.0	15106.0	13766.0	14272.0	13313.0	12906.0	16330.0	14763.0	13967.0	15811.0	15157.0	16096.0	15496.0	12545.0	17398.0	15762.0
C1orf57	6836.0	14636.0	13326.0	15058.0	9970.0	10152.0	13538.0	11292.0	11375.0	11126.0	11218.0	13475.0	12606.0	12897.0	13117.0	11449.0	12561.0	11150.0	14135.0	12592.0	14502.0	13857.0	12671.0	12806.0	11569.0	12862.0	12890.0	12926.0	12979.0	13539.0	13502.0	12591.0	12931.0	13310.0	13910.0	12236.0	12221.0	12801.0	11209.0	11959.0	13022.0	10404.0	14606.0	13728.0	14182.0	10910.0	13084.0	12714.0	13697.0
C1orf56	19863.0	21628.0	18585.0	20805.0	21089.0	18291.0	18665.0	19214.0	19006.0	19765.0	17741.0	19236.0	18464.0	18937.0	18339.0	18244.0	18713.0	19562.0	18781.0	19309.0	17630.0	19182.0	19016.0	18777.0	18134.0	17624.0	18012.0	23043.0	20126.0	17676.0	18589.0	19292.0	23333.0	18297.0	18631.0	18290.0	18339.0	18633.0	22531.0	21892.0	18792.0	17420.0	18343.0	20129.0	17534.0	18699.0	18422.0	18836.0	23151.0
C1orf54	18083.0	19934.0	20137.0	20284.0	18806.0	20243.0	18889.0	19863.0	19553.0	20247.0	20985.0	20420.0	18977.0	19501.0	20478.0	20425.0	20682.0	20057.0	21297.0	20254.0	20025.0	20307.0	20161.0	18732.0	21142.0	20047.0	19250.0	19404.0	20190.0	19067.0	20009.0	17407.0	19894.0	19818.0	21274.0	20991.0	18576.0	19847.0	19925.0	19574.0	21169.0	19729.0	19917.0	20813.0	20508.0	20464.0	19737.0	21402.0	20896.0
MAGEA2B	20006.0	22050.0	22462.0	22494.0	20911.0	21412.0	22059.0	22628.0	21908.0	22225.0	22145.0	19272.0	22079.0	22592.0	20181.0	21826.0	22304.0	21087.0	22236.0	21220.0	21333.0	22207.0	18870.0	18232.0	22281.0	21272.0	22964.0	21824.0	22473.0	21992.0	20373.0	19912.0	20549.0	22881.0	22427.0	21650.0	20690.0	20297.0	21791.0	18741.0	21967.0	20800.0	22220.0	22689.0	22318.0	22792.0	21105.0	22599.0	21968.0
C1orf59	17707.0	15994.0	19137.0	5265.0	16757.0	15349.0	17034.0	16282.0	14334.0	12971.0	4974.0	14336.0	19295.0	11277.0	16442.0	17764.0	16521.0	18110.0	13265.0	14147.0	8334.0	10321.0	17212.0	19258.0	16428.0	12290.0	16711.0	17165.0	17713.0	18633.0	15361.0	15261.0	16120.0	14267.0	16260.0	14453.0	12774.0	15865.0	19902.0	18940.0	15637.0	18649.0	12255.0	16456.0	8421.0	16516.0	21183.0	16553.0	19781.0
C1orf58	249.0	3113.0	3186.0	4531.0	3629.0	4717.0	2304.0	669.0	751.0	788.0	5097.0	3405.0	1787.0	2794.0	1911.0	4655.0	1227.0	1221.0	3342.0	3658.0	4606.0	1449.0	1812.0	845.0	3940.0	2168.0	3000.0	4150.0	1838.0	1474.0	1606.0	2569.0	4240.0	2755.0	3773.0	3919.0	2101.0	1361.0	4490.0	3095.0	3063.0	2963.0	1918.0	1481.0	6259.0	6051.0	3694.0	6800.0	4983.0
ICMT	12594.0	9458.0	10930.0	7931.0	12849.0	12807.0	9482.0	10654.0	6248.0	12289.0	6222.0	10385.0	12150.0	10064.0	9843.0	13111.0	9849.0	10674.0	7577.0	12328.0	8239.0	11442.0	11182.0	8709.0	11960.0	9097.0	9683.0	10180.0	12093.0	12109.0	12327.0	5914.0	12338.0	6741.0	6371.0	13727.0	5491.0	5900.0	7289.0	8712.0	6557.0	9968.0	11167.0	12681.0	6334.0	10670.0	7151.0	9620.0	10962.0
TBK1	1966.0	2381.0	4828.0	1386.0	924.0	1486.0	652.0	3172.0	2346.0	1329.0	5192.0	1680.0	922.0	1475.0	1250.0	3798.0	1214.0	912.0	2867.0	949.0	1610.0	953.0	1627.0	967.0	872.0	571.0	775.0	2909.0	1101.0	895.0	1312.0	1147.0	1059.0	1839.0	3551.0	2147.0	1499.0	1885.0	2004.0	1644.0	567.0	629.0	2516.0	2312.0	4126.0	4112.0	2922.0	2976.0	2868.0
ATP6V0A4	18138.0	17791.0	16574.0	5908.0	18805.0	18402.0	17195.0	17715.0	17394.0	16254.0	17328.0	17329.0	16985.0	18361.0	18357.0	17271.0	16961.0	16389.0	17804.0	16946.0	17567.0	19932.0	17564.0	18194.0	18299.0	17319.0	19310.0	18240.0	17789.0	18798.0	17257.0	16717.0	17509.0	16731.0	17885.0	17962.0	18461.0	16867.0	15320.0	17596.0	18151.0	16970.0	18318.0	17699.0	17957.0	18084.0	18359.0	17837.0	14121.0
ATP6V0A1	1251.0	656.0	891.0	1566.0	1653.0	3103.0	891.0	1371.0	1376.0	745.0	714.0	320.0	507.0	1044.0	325.0	2298.0	764.0	1155.0	1102.0	779.0	1288.0	3027.0	2183.0	418.0	1997.0	302.0	1433.0	729.0	1217.0	1516.0	618.0	1221.0	509.0	641.0	1320.0	2587.0	891.0	1645.0	771.0	702.0	2236.0	994.0	2549.0	232.0	2101.0	1543.0	977.0	847.0	475.0
ATP6V0A2	7826.0	5258.0	7149.0	3051.0	2611.0	3923.0	3529.0	1293.0	723.0	3271.0	6476.0	3455.0	4447.0	4614.0	4392.0	1397.0	4506.0	10599.0	3407.0	4668.0	4958.0	4336.0	3561.0	5302.0	5057.0	4075.0	4200.0	1305.0	4786.0	4339.0	4107.0	4221.0	3575.0	5119.0	4719.0	3985.0	5474.0	4592.0	6014.0	4569.0	5680.0	4140.0	5518.0	6541.0	5041.0	7198.0	4960.0	3322.0	9701.0
MRPS34	11597.0	8474.0	12783.0	14037.0	7548.0	7682.0	13803.0	10322.0	10278.0	11080.0	9351.0	11101.0	10483.0	12186.0	9749.0	7933.0	10642.0	9831.0	11999.0	9451.0	10831.0	10266.0	9549.0	9787.0	10080.0	10762.0	11925.0	11795.0	9478.0	12697.0	8941.0	9246.0	10267.0	9549.0	9800.0	11329.0	9239.0	9175.0	9016.0	9152.0	7936.0	5052.0	10768.0	10739.0	11109.0	10039.0	11063.0	10260.0	9707.0
GPR97	20011.0	21475.0	20891.0	20897.0	19673.0	20860.0	19603.0	19592.0	20096.0	19806.0	22246.0	18049.0	19723.0	21945.0	20821.0	20671.0	19157.0	20933.0	20766.0	21240.0	19583.0	20918.0	19355.0	20277.0	20959.0	20389.0	21690.0	18605.0	20179.0	20046.0	19304.0	18356.0	18853.0	20354.0	19624.0	20499.0	21118.0	19786.0	19438.0	20179.0	21361.0	19005.0	22209.0	19633.0	20891.0	19575.0	19931.0	21414.0	20225.0
GUCA1B	21693.0	21334.0	20633.0	21353.0	21215.0	20963.0	21521.0	21263.0	21295.0	21163.0	20983.0	20994.0	20482.0	20700.0	20970.0	21304.0	21239.0	21334.0	20434.0	21655.0	20601.0	21470.0	20661.0	20336.0	21616.0	20459.0	20775.0	20843.0	21248.0	20373.0	21446.0	21443.0	20811.0	20956.0	20707.0	21483.0	20107.0	21071.0	21022.0	20318.0	21828.0	20128.0	20528.0	21295.0	21506.0	20937.0	21340.0	21310.0	20751.0
TBC1D4	8998.0	2343.0	2007.0	2485.0	3636.0	2467.0	2432.0	1961.0	7750.0	2237.0	4524.0	4357.0	4282.0	624.0	6473.0	7383.0	5523.0	1149.0	2143.0	9725.0	6943.0	762.0	601.0	27.0	2198.0	469.0	3891.0	2803.0	2491.0	5585.0	3357.0	2675.0	3944.0	3070.0	3675.0	8479.0	4482.0	3247.0	3042.0	2193.0	4046.0	1860.0	6047.0	3369.0	1760.0	1310.0	2954.0	2612.0	4224.0
TBC1D5	8107.0	8772.0	6393.0	9837.0	6963.0	8788.0	5622.0	7677.0	6227.0	8318.0	10383.0	5339.0	6810.0	7625.0	6045.0	9357.0	4683.0	5807.0	7872.0	6972.0	5261.0	6513.0	6256.0	4610.0	4093.0	6751.0	5626.0	5533.0	6782.0	5444.0	7172.0	5538.0	4896.0	7269.0	6056.0	5043.0	5644.0	4413.0	8809.0	4175.0	5286.0	5996.0	6524.0	8818.0	8533.0	7213.0	5988.0	6879.0	7229.0
SMPD1	1432.0	829.0	781.0	599.0	2035.0	1963.0	1171.0	576.0	632.0	501.0	2369.0	1060.0	690.0	365.0	740.0	1022.0	319.0	655.0	1309.0	954.0	1686.0	601.0	387.0	394.0	1040.0	383.0	1144.0	936.0	1058.0	2221.0	808.0	714.0	1097.0	1072.0	1481.0	3550.0	1186.0	660.0	709.0	765.0	1592.0	822.0	2514.0	2802.0	1982.0	3068.0	1150.0	505.0	1245.0
ADAM33	18283.0	19782.0	18803.0	19378.0	20746.0	20315.0	19873.0	20652.0	17824.0	17347.0	19158.0	19053.0	21471.0	20003.0	19056.0	19930.0	17925.0	18903.0	16161.0	18393.0	20476.0	17298.0	19880.0	18954.0	17963.0	19443.0	19348.0	19613.0	19234.0	18974.0	17401.0	18461.0	17974.0	18770.0	19082.0	19696.0	20879.0	21174.0	21835.0	21901.0	18713.0	19379.0	20109.0	18936.0	17332.0	18715.0	20190.0	20448.0	19643.0
SMPD3	12850.0	13415.0	10795.0	10684.0	12714.0	15712.0	13629.0	14834.0	13601.0	14683.0	9082.0	13366.0	12744.0	13280.0	12565.0	12078.0	13957.0	13162.0	11719.0	11813.0	12699.0	15064.0	13508.0	12513.0	13968.0	12504.0	8953.0	13071.0	13636.0	13272.0	13778.0	14532.0	12189.0	11910.0	13801.0	8636.0	12443.0	13029.0	10674.0	12956.0	13946.0	13903.0	9411.0	12394.0	8914.0	11307.0	12350.0	11155.0	10354.0
SMPD2	16042.0	16713.0	15454.0	16205.0	17500.0	17240.0	17041.0	15915.0	17504.0	17917.0	9529.0	18759.0	17701.0	17203.0	18262.0	16127.0	18057.0	18262.0	16997.0	16663.0	16144.0	16897.0	16524.0	17636.0	16955.0	14891.0	16024.0	18225.0	16724.0	16468.0	16411.0	17787.0	16220.0	16294.0	17295.0	16219.0	22230.0	17929.0	16598.0	16092.0	17361.0	16563.0	15959.0	16777.0	16279.0	17655.0	16217.0	17095.0	16902.0
BRIP1	6971.0	13793.0	13857.0	13045.0	11075.0	12014.0	7043.0	5472.0	14982.0	11026.0	14589.0	11780.0	11853.0	14586.0	13174.0	12065.0	10577.0	12230.0	15359.0	14066.0	12880.0	12807.0	12131.0	10103.0	12089.0	12602.0	12686.0	11047.0	13444.0	13715.0	12358.0	11351.0	14091.0	14178.0	14682.0	14666.0	13977.0	13233.0	12889.0	13449.0	13537.0	11871.0	14402.0	12667.0	14379.0	14155.0	14320.0	13674.0	15822.0
CD1A	15922.0	18459.0	18306.0	17789.0	16235.0	18647.0	17367.0	16856.0	18519.0	19654.0	12535.0	16743.0	18379.0	16355.0	17069.0	15184.0	19247.0	17813.0	19695.0	17193.0	22457.0	20127.0	15664.0	16015.0	16564.0	16647.0	93.0	18598.0	16616.0	19125.0	13238.0	16970.0	16869.0	17734.0	20680.0	17409.0	10128.0	15510.0	12863.0	17096.0	17997.0	18988.0	18554.0	15905.0	15897.0	18725.0	19564.0	15218.0	19544.0
ITGBL1	21454.0	20783.0	19635.0	20435.0	20985.0	21834.0	19101.0	21158.0	18626.0	18767.0	21216.0	23335.0	23318.0	18322.0	16655.0	20851.0	23340.0	23294.0	23025.0	19289.0	23333.0	17660.0	23299.0	17194.0	18621.0	17142.0	14288.0	21853.0	19790.0	22141.0	21833.0	21280.0	21800.0	21703.0	21891.0	19957.0	14143.0	22200.0	22712.0	21942.0	20565.0	23264.0	20777.0	22322.0	18040.0	20990.0	19451.0	21090.0	20810.0
HFE2	16379.0	15891.0	14633.0	16180.0	17645.0	16818.0	15260.0	15730.0	16464.0	16759.0	15730.0	17161.0	16272.0	13345.0	20553.0	16674.0	16517.0	16435.0	15294.0	16262.0	16884.0	14063.0	16601.0	15329.0	17184.0	15151.0	17070.0	17037.0	15767.0	15127.0	9380.0	16205.0	15246.0	14669.0	6664.0	17208.0	17394.0	16542.0	14154.0	16246.0	8306.0	15855.0	18401.0	11742.0	13993.0	16524.0	12363.0	16146.0	12377.0
AAMP	13237.0	17000.0	17288.0	13300.0	189.0	3673.0	16163.0	3.0	4.0	160.0	17316.0	8066.0	8866.0	7718.0	8237.0	1835.0	8177.0	7445.0	11609.0	12014.0	9290.0	8717.0	8009.0	8740.0	2018.0	14223.0	11873.0	2215.0	13016.0	11405.0	10333.0	10752.0	11035.0	10637.0	11034.0	1080.0	11368.0	10654.0	8758.0	9047.0	9588.0	11140.0	10387.0	8318.0	7835.0	11198.0	9381.0	11417.0	7509.0
HYPK	18265.0	15764.0	15211.0	17795.0	14368.0	14883.0	19170.0	17466.0	16012.0	17176.0	19014.0	16271.0	18041.0	18109.0	16097.0	16055.0	18909.0	15989.0	16353.0	16143.0	15134.0	17342.0	18590.0	15700.0	16531.0	18509.0	18843.0	16540.0	17871.0	18203.0	17551.0	15785.0	18659.0	20264.0	18829.0	18298.0	16267.0	18506.0	19235.0	13462.0	18399.0	16230.0	18976.0	17845.0	19163.0	13876.0	17039.0	18111.0	18341.0
TTC22	4822.0	11823.0	5084.0	9418.0	15105.0	16026.0	8182.0	13481.0	15198.0	14989.0	6535.0	12707.0	14236.0	13578.0	15354.0	11025.0	12622.0	14223.0	12214.0	6835.0	6016.0	8363.0	14078.0	9980.0	1722.0	8572.0	17398.0	8003.0	4336.0	2190.0	1799.0	10022.0	2478.0	1702.0	6866.0	4602.0	12934.0	15957.0	8538.0	15102.0	11977.0	306.0	16031.0	1341.0	2319.0	735.0	6426.0	629.0	456.0
F11R	23268.0	23248.0	23248.0	23224.0	23243.0	23226.0	23287.0	23271.0	23278.0	23300.0	23281.0	23206.0	23139.0	23239.0	23277.0	23287.0	23256.0	23254.0	23247.0	23234.0	23219.0	22598.0	23187.0	23175.0	23284.0	23208.0	23119.0	23283.0	23252.0	23280.0	23298.0	23296.0	23234.0	23166.0	23168.0	23270.0	23170.0	23254.0	23270.0	23164.0	23278.0	23137.0	23116.0	23270.0	23285.0	23245.0	23216.0	23277.0	23227.0
CARS	10096.0	6027.0	8604.0	8367.0	10803.0	13699.0	11095.0	12563.0	13355.0	15194.0	10789.0	14691.0	11806.0	5218.0	11779.0	13395.0	13753.0	15249.0	9267.0	12269.0	11390.0	6560.0	14945.0	10939.0	7142.0	14282.0	14009.0	9750.0	6752.0	8285.0	10320.0	11914.0	13667.0	10522.0	7467.0	8578.0	9894.0	14400.0	10971.0	10438.0	12752.0	11802.0	10184.0	8969.0	10812.0	7770.0	10394.5	13204.0	15071.0
PODXL2	12662.0	10183.0	10938.0	7657.0	13828.0	12594.0	13906.0	9502.0	13097.0	14646.0	10328.0	15854.0	11870.0	10794.0	10056.0	12548.0	14187.0	13555.0	10846.0	12625.0	13041.0	10872.0	13243.0	10739.0	10257.0	8808.0	11551.0	12943.0	10890.0	8669.0	12330.0	12882.0	13530.0	11684.0	12642.0	11328.0	13031.0	14448.0	12126.0	14359.0	13401.0	15798.0	12019.0	13317.0	15265.0	13287.0	13036.0	12988.0	14001.0
[truncated: 10,223 more rows]
[truncated: 487 more columns]
