# Supplementary material for: Identification of direction in gene networks from expression and methylation
Source: BMC Syst Biol. 2013 Nov 1;7:118. doi: 10.1186/1752-0509-7-118 (PMC4228359; doi:10.1186/1752-0509-7-118)
Supplement: Additional file 5 — The reverse-engineered network ( B = 2, α = 0.001) for the TCGA ovarian data. [file 1752-0509-7-118-S5.txt]

A1BG -> C1orf101  // mi = 0.0294876  Likelihood Ratio = 0.73138
A1BG -> PBX1  // mi = 0.0340543  Likelihood Ratio = 1.68562
A1BG -> RABL2B  // mi = 0.019532  Likelihood Ratio = 0.367789
A1BG -> RGS9BP  // mi = 0.0340543  Likelihood Ratio = 0.989457
A1BG -> ZNF264  // mi = 0.0340543  Likelihood Ratio = 0.57655
A2ML1 -> ADNP  // mi = 0.0177895  Likelihood Ratio = 0.355399
A2ML1 -> CARD10  // mi = 0.0177895  Likelihood Ratio = 0.181137
A2ML1 -> CD44  // mi = 0.0294876  Likelihood Ratio = 0.163257
A2ML1 -> CD5L  // mi = 0.019532  Likelihood Ratio = 0.437173
A2ML1 -> CDK5RAP1  // mi = 0.0252558  Likelihood Ratio = 0.245388
A2ML1 -> CKAP4  // mi = 0.0317289  Likelihood Ratio = 0.320972
A2ML1 -> DNTTIP1  // mi = 0.0415374  Likelihood Ratio = 0.639125
A2ML1 -> KIF3B  // mi = 0.0588135  Likelihood Ratio = 0.127007
A2ML1 -> MAGED2  // mi = 0.0294876  Likelihood Ratio = 1.11535
A2ML1 -> MDK  // mi = 0.023265  Likelihood Ratio = 0.47952
A2ML1 -> NGFRAP1  // mi = 0.019532  Likelihood Ratio = 0.460485
A2ML1 -> NUP93  // mi = 0.0177895  Likelihood Ratio = 0.322722
A2ML1 -> PAK6  // mi = 0.0213571  Likelihood Ratio = 0.392139
A2ML1 -> PLAT  // mi = 0.0177895  Likelihood Ratio = 0.12676
A2ML1 -> PLEKHJ1  // mi = 0.019532  Likelihood Ratio = 0.456821
A2ML1 -> POP1  // mi = 0.0177895  Likelihood Ratio = 1.29979
A2ML1 -> RASA1  // mi = 0.023265  Likelihood Ratio = 0.198606
A2ML1 -> RGAG1  // mi = 0.0177895  Likelihood Ratio = 0.300487
A2ML1 -> RHOBTB1  // mi = 0.019532  Likelihood Ratio = 0.523956
A2ML1 -> SERPINB6  // mi = 0.0252558  Likelihood Ratio = 0.58115
A2ML1 -> SFT2D3  // mi = 0.0340543  Likelihood Ratio = 0.794242
A2ML1 -> SH3KBP1  // mi = 0.0340543  Likelihood Ratio = 0.999002
A2ML1 -> TFDP3  // mi = 0.036464  Likelihood Ratio = 1.30804
A2ML1 -> UFC1  // mi = 0.019532  Likelihood Ratio = 0.397297
A2ML1 -> ZNF157  // mi = 0.0557179  Likelihood Ratio = 0.671223
A4GALT -> ABP1  // mi = 0.0469516  Likelihood Ratio = 4.81403
A4GALT -> ADORA2B  // mi = 0.0294876  Likelihood Ratio = 1.21701
A4GALT -> B4GALNT3  // mi = 0.023265  Likelihood Ratio = 2.48466
A4GALT -> C22orf9  // mi = 0.0652672  Likelihood Ratio = 4.01498
A4GALT -> CAPS  // mi = 0.0294876  Likelihood Ratio = 3.20911
A4GALT -> CNDP2  // mi = 0.0442017  Likelihood Ratio = 4.21169
A4GALT -> CRELD2  // mi = 0.0469516  Likelihood Ratio = 1.17287
A4GALT -> CTSB  // mi = 0.0294876  Likelihood Ratio = 2.01849
A4GALT -> CX3CL1  // mi = 0.036464  Likelihood Ratio = 2.03626
A4GALT -> DFNA5  // mi = 0.0177895  Likelihood Ratio = 1.39743
A4GALT -> DLG5  // mi = 0.0317289  Likelihood Ratio = 2.33201
A4GALT -> DMTF1  // mi = 0.0317289  Likelihood Ratio = 1.95348
A4GALT -> ERBB4  // mi = 0.0442017  Likelihood Ratio = 3.56002
A4GALT -> ETV5  // mi = 0.02733  Likelihood Ratio = 1.88931
A4GALT -> EXT1  // mi = 0.0340543  Likelihood Ratio = 1.88436
A4GALT -> F3  // mi = 0.0389582  Likelihood Ratio = 3.14956
A4GALT -> FOXC1  // mi = 0.0442017  Likelihood Ratio = 2.2351
A4GALT -> GPRC5A  // mi = 0.0389582  Likelihood Ratio = 2.8775
A4GALT -> HES1  // mi = 0.0340543  Likelihood Ratio = 2.35484
A4GALT -> HP  // mi = 0.0340543  Likelihood Ratio = 0.741373
A4GALT -> IL4R  // mi = 0.0442017  Likelihood Ratio = 3.25333
A4GALT -> INHBB  // mi = 0.0213571  Likelihood Ratio = 2.20814
A4GALT -> ITGB3  // mi = 0.036464  Likelihood Ratio = 1.88968
A4GALT -> KRT23  // mi = 0.0497874  Likelihood Ratio = 2.69346
A4GALT -> LARGE  // mi = 0.036464  Likelihood Ratio = 2.30558
A4GALT -> LOC90826  // mi = 0.0340543  Likelihood Ratio = 1.14585
A4GALT -> LYN  // mi = 0.036464  Likelihood Ratio = 2.94824
A4GALT -> MAPK13  // mi = 0.0252558  Likelihood Ratio = 0.61189
A4GALT -> MGAT5B  // mi = 0.0442017  Likelihood Ratio = 2.39236
A4GALT -> MGLL  // mi = 0.0588135  Likelihood Ratio = 3.87339
A4GALT -> MPP5  // mi = 0.023265  Likelihood Ratio = 1.20097
A4GALT -> MSI1  // mi = 0.019532  Likelihood Ratio = 2.1124
A4GALT -> MYEF2  // mi = 0.036464  Likelihood Ratio = 2.37856
A4GALT -> NIPA1  // mi = 0.0389582  Likelihood Ratio = 2.39973
A4GALT -> NKX6-2  // mi = 0.019532  Likelihood Ratio = 1.76992
A4GALT -> NPAS2  // mi = 0.0867598  Likelihood Ratio = 5.32694
A4GALT -> P2RX4  // mi = 0.0213571  Likelihood Ratio = 2.01081
A4GALT -> P2RY6  // mi = 0.0686261  Likelihood Ratio = 4.23979
A4GALT -> PCDHAC2  // mi = 0.0213571  Likelihood Ratio = 1.83229
A4GALT -> PMS2L5  // mi = 0.0213571  Likelihood Ratio = 1.63324
A4GALT -> PPAP2C  // mi = 0.0340543  Likelihood Ratio = 2.48538
A4GALT -> PPP1R8  // mi = 0.0442017  Likelihood Ratio = 2.17187
A4GALT -> PTGES  // mi = 0.0497874  Likelihood Ratio = 2.12636
A4GALT -> RAB20  // mi = 0.0389582  Likelihood Ratio = 3.95981
A4GALT -> RASGRF1  // mi = 0.0389582  Likelihood Ratio = 2.22649
A4GALT -> RPS6KA2  // mi = 0.02733  Likelihood Ratio = 2.89567
A4GALT -> S100A11  // mi = 0.0340543  Likelihood Ratio = 2.33637
A4GALT -> SEC14L4  // mi = 0.02733  Likelihood Ratio = 2.39763
A4GALT -> SHB  // mi = 0.0415374  Likelihood Ratio = 2.99937
A4GALT -> SLC16A3  // mi = 0.0527094  Likelihood Ratio = 3.16376
A4GALT -> SLC9A3R1  // mi = 0.0317289  Likelihood Ratio = 0.794561
A4GALT -> SPRY4  // mi = 0.0497874  Likelihood Ratio = 2.50823
A4GALT -> STK32B  // mi = 0.0317289  Likelihood Ratio = 1.95016
A4GALT -> STMN1  // mi = 0.0497874  Likelihood Ratio = 2.92138
A4GALT -> STON2  // mi = 0.0294876  Likelihood Ratio = 4.34344
A4GALT -> SUSD2  // mi = 0.0588135  Likelihood Ratio = 4.45646
A4GALT -> TACC1  // mi = 0.0415374  Likelihood Ratio = 2.33639
A4GALT -> TIMP1  // mi = 0.0497874  Likelihood Ratio = 2.66074
A4GALT -> TINAGL1  // mi = 0.0389582  Likelihood Ratio = 1.01722
A4GALT -> TMEM63A  // mi = 0.0389582  Likelihood Ratio = 2.70417
A4GALT -> TNS4  // mi = 0.0442017  Likelihood Ratio = 3.73245
A4GALT -> UBE2S  // mi = 0.0177895  Likelihood Ratio = 1.53245
A4GALT -> VLDLR  // mi = 0.0177895  Likelihood Ratio = 1.42896
A4GALT -> WNT7B  // mi = 0.0389582  Likelihood Ratio = 1.85721
A4GALT -> ZNF217  // mi = 0.0294876  Likelihood Ratio = 1.90851
A4GALT -> ZNF333  // mi = 0.019532  Likelihood Ratio = 1.32077
A4GNT -> ARL8B  // mi = 0.0177895  Likelihood Ratio = 1.11177
A4GNT -> MDN1  // mi = 0.0177895  Likelihood Ratio = 0.609544
A4GNT -> TMEM111  // mi = 0.0213571  Likelihood Ratio = 0.552931
AAAS -> ADAMTSL3  // mi = 0.0340543  Likelihood Ratio = 0.324805
AAAS -> AMPD3  // mi = 0.0720737  Likelihood Ratio = 0.749346
AAAS -> BGLAP  // mi = 0.0527094  Likelihood Ratio = 0.121293
AAAS -> CD53  // mi = 0.0756104  Likelihood Ratio = 1.31825
AAAS -> CD86  // mi = 0.0720737  Likelihood Ratio = 0.484153
AAAS -> CDC2L2  // mi = 0.02733  Likelihood Ratio = 0.329162
AAAS -> CDK10  // mi = 0.0389582  Likelihood Ratio = 0.100874
AAAS -> COPS7B  // mi = 0.0415374  Likelihood Ratio = 1.24927
AAAS -> CRHR1  // mi = 0.0652672  Likelihood Ratio = 1.1713
AAAS -> DPYD  // mi = 0.0652672  Likelihood Ratio = 0.702763
AAAS -> ERAL1  // mi = 0.0756104  Likelihood Ratio = 1.65093
AAAS -> FAS  // mi = 0.0686261  Likelihood Ratio = 1.19864
AAAS -> GANAB  // mi = 0.0177895  Likelihood Ratio = 1.01071
AAAS -> GIMAP1  // mi = 0.0720737  Likelihood Ratio = 1.53096
AAAS -> HCK  // mi = 0.0720737  Likelihood Ratio = 0.116936
AAAS -> HNMT  // mi = 0.0720737  Likelihood Ratio = 1.05306
AAAS -> INMT  // mi = 0.0389582  Likelihood Ratio = 0.52199
AAAS -> IRF8  // mi = 0.0792366  Likelihood Ratio = 1.03126
AAAS -> LHFP  // mi = 0.0442017  Likelihood Ratio = 0.0061561
AAAS -> MAFB  // mi = 0.0469516  Likelihood Ratio = 0.463721
AAAS -> MAN1A1  // mi = 0.0588135  Likelihood Ratio = 0.167571
AAAS -> MAZ  // mi = 0.0946473  Likelihood Ratio = 0.0661412
AAAS -> MEF2C  // mi = 0.0829529  Likelihood Ratio = 1.77509
AAAS -> NOC2L  // mi = 0.0527094  Likelihood Ratio = 1.20337
AAAS -> P2RY13  // mi = 0.0557179  Likelihood Ratio = 0.137148
AAAS -> P2RY5  // mi = 0.0756104  Likelihood Ratio = 1.082
AAAS -> PAPSS2  // mi = 0.0619965  Likelihood Ratio = 1.16309
AAAS -> PIK3CB  // mi = 0.0294876  Likelihood Ratio = 0.0889424
AAAS -> PLXNC1  // mi = 0.0619965  Likelihood Ratio = 0.634753
AAAS -> POLD2  // mi = 0.0720737  Likelihood Ratio = 1.43443
AAAS -> RAB21  // mi = 0.0177895  Likelihood Ratio = 0.25606
AAAS -> RAB8B  // mi = 0.0588135  Likelihood Ratio = 1.16887
AAAS -> RAP1A  // mi = 0.0792366  Likelihood Ratio = 0.0851953
AAAS -> RNASE2  // mi = 0.0652672  Likelihood Ratio = 1.40049
AAAS -> RND2  // mi = 0.0557179  Likelihood Ratio = 0.961568
AAAS -> RNF13  // mi = 0.0867598  Likelihood Ratio = 1.40206
AAAS -> SLC31A2  // mi = 0.0619965  Likelihood Ratio = 0.680789
AAAS -> SLC4A2  // mi = 0.0557179  Likelihood Ratio = 1.01228
AAAS -> TADA3L  // mi = 0.02733  Likelihood Ratio = 0.225914
AAAS -> TAGAP  // mi = 0.0792366  Likelihood Ratio = 0.935779
AAAS -> TOMM40  // mi = 0.023265  Likelihood Ratio = 1.46099
AAAS -> USP20  // mi = 0.036464  Likelihood Ratio = 1.10272
AAAS -> USP5  // mi = 0.036464  Likelihood Ratio = 0.72898
AAAS -> VPS72  // mi = 0.0442017  Likelihood Ratio = 1.13911
AACS -> BACE2  // mi = 0.0213571  Likelihood Ratio = 0.579024
AACS -> ENTPD6  // mi = 0.0294876  Likelihood Ratio = 0.893535
AACS -> IRAK1  // mi = 0.02733  Likelihood Ratio = 1.08671
AACS -> MUC5B  // mi = 0.0213571  Likelihood Ratio = 1.50442
AACS -> PABPC4  // mi = 0.019532  Likelihood Ratio = 0.0744044
AACS -> PLXNB1  // mi = 0.019532  Likelihood Ratio = 1.33798
AACS -> PTPN23  // mi = 0.0177895  Likelihood Ratio = 1.10896
AACS -> RAB23  // mi = 0.023265  Likelihood Ratio = 0.185353
AACS -> SCYL1  // mi = 0.023265  Likelihood Ratio = 0.188817
AACS -> SERPINF2  // mi = 0.0177895  Likelihood Ratio = 0.326391
AACS -> STK32C  // mi = 0.0213571  Likelihood Ratio = 0.899585
AACS -> VCP  // mi = 0.023265  Likelihood Ratio = 1.27762
AACS -> WBSCR22  // mi = 0.0252558  Likelihood Ratio = 0.0742291
AADAC -> C8orf76  // mi = 0.0213571  Likelihood Ratio = 0.0470093
AADAC -> GREB1  // mi = 0.0317289  Likelihood Ratio = 0.91451
AADAC -> VAV3  // mi = 0.0177895  Likelihood Ratio = 0.539553
AADAT -> ARMCX5  // mi = 0.02733  Likelihood Ratio = 0.768491
AADAT -> ATOH7  // mi = 0.0686261  Likelihood Ratio = 1.16528
AADAT -> ING2  // mi = 0.0252558  Likelihood Ratio = 0.589359
AADAT -> LAT2  // mi = 0.0557179  Likelihood Ratio = 0.848989
AADAT -> LOC90826  // mi = 0.0294876  Likelihood Ratio = 1.0728
AADAT -> MCOLN3  // mi = 0.0389582  Likelihood Ratio = 0.727838
AADAT -> MORF4L2  // mi = 0.0252558  Likelihood Ratio = 0.851177
AADAT -> PCDHB11  // mi = 0.036464  Likelihood Ratio = 0.735595
AADAT -> PTPN6  // mi = 0.0340543  Likelihood Ratio = 0.0171118
AADAT -> TSPAN6  // mi = 0.0557179  Likelihood Ratio = 1.20731
AAK1 -> ATP6V0D1  // mi = 0.0213571  Likelihood Ratio = 0.499386
AAMP -> ABHD4  // mi = 0.0252558  Likelihood Ratio = 0.243916
AAMP -> CASP8  // mi = 0.0389582  Likelihood Ratio = 0.818746
AAMP -> CTDSP1  // mi = 0.0588135  Likelihood Ratio = 0.895144
AAMP -> YBX1  // mi = 0.0317289  Likelihood Ratio = 0.290491
AANAT -> ADD1  // mi = 0.0497874  Likelihood Ratio = 0.516595
AANAT -> ATP6AP2  // mi = 0.0177895  Likelihood Ratio = 0.30023
AANAT -> C1orf57  // mi = 0.023265  Likelihood Ratio = 0.773123
AANAT -> CABC1  // mi = 0.023265  Likelihood Ratio = 0.303734
AANAT -> CD320  // mi = 0.019532  Likelihood Ratio = 0.497731
AANAT -> CGREF1  // mi = 0.0213571  Likelihood Ratio = 0.077761
AANAT -> CYP2D6  // mi = 0.0294876  Likelihood Ratio = 0.504562
AANAT -> DFNA5  // mi = 0.0177895  Likelihood Ratio = 0.370898
AANAT -> GIT2  // mi = 0.02733  Likelihood Ratio = 0.906986
AANAT -> LCE1F  // mi = 0.102904  Likelihood Ratio = 0.325212
AANAT -> LGTN  // mi = 0.0469516  Likelihood Ratio = 0.537339
AANAT -> MID2  // mi = 0.0317289  Likelihood Ratio = 0.310807
AANAT -> NUAK1  // mi = 0.02733  Likelihood Ratio = 0.434237
AANAT -> PARD6A  // mi = 0.02733  Likelihood Ratio = 1.3234
AANAT -> PKD2  // mi = 0.0527094  Likelihood Ratio = 1.61067
AANAT -> POU2F2  // mi = 0.0317289  Likelihood Ratio = 0.765492
AANAT -> POU3F4  // mi = 0.125189  Likelihood Ratio = 0.213409
AANAT -> PPFIA3  // mi = 0.023265  Likelihood Ratio = 0.122769
AANAT -> PTPRN2  // mi = 0.0317289  Likelihood Ratio = 0.383419
AANAT -> RAP1B  // mi = 0.0442017  Likelihood Ratio = 0.433283
AANAT -> RPS8  // mi = 0.0497874  Likelihood Ratio = 0.782282
AANAT -> SETX  // mi = 0.0294876  Likelihood Ratio = 0.399197
AANAT -> WISP1  // mi = 0.023265  Likelihood Ratio = 1.17158
AARS -> AFG3L1  // mi = 0.0720737  Likelihood Ratio = 0.827958
AARS -> CDH1  // mi = 0.0652672  Likelihood Ratio = 0.458801
AARS -> COG4  // mi = 0.171457  Likelihood Ratio = 3.19652
AARS -> COX11  // mi = 0.0177895  Likelihood Ratio = 0.0254964
AARS -> DDX19B  // mi = 0.0557179  Likelihood Ratio = 0.976622
AARS -> DDX28  // mi = 0.0389582  Likelihood Ratio = 1.15212
AARS -> DHODH  // mi = 0.0469516  Likelihood Ratio = 0.147331
AARS -> EXOSC6  // mi = 0.0588135  Likelihood Ratio = 1.18659
AARS -> FAM65A  // mi = 0.0415374  Likelihood Ratio = 1.12071
AARS -> FUK  // mi = 0.11599  Likelihood Ratio = 0.436181
AARS -> GLG1  // mi = 0.0588135  Likelihood Ratio = 1.34077
AARS -> GPR56  // mi = 0.0442017  Likelihood Ratio = 1.52355
AARS -> MAN2B1  // mi = 0.0177895  Likelihood Ratio = 0.930633
AARS -> NANOS1  // mi = 0.0294876  Likelihood Ratio = 0.41575
AARS -> NUTF2  // mi = 0.111533  Likelihood Ratio = 2.1064
AARS -> PNPLA2  // mi = 0.0469516  Likelihood Ratio = 1.35404
AARS -> SELENBP1  // mi = 0.019532  Likelihood Ratio = 0.973832
AARS -> SLC7A6  // mi = 0.0317289  Likelihood Ratio = 0.606798
AARS -> SNTB2  // mi = 0.0497874  Likelihood Ratio = 1.77782
AARS -> TERF2  // mi = 0.0294876  Likelihood Ratio = 0.314494
AARS -> TNKS1BP1  // mi = 0.02733  Likelihood Ratio = 0.866441
AARS -> TRADD  // mi = 0.0415374  Likelihood Ratio = 0.498941
AARS -> WWP2  // mi = 0.111533  Likelihood Ratio = 1.85326
AARS -> ZNF19  // mi = 0.0442017  Likelihood Ratio = 1.20266
AARSD1 -> ATP10D  // mi = 0.019532  Likelihood Ratio = 0.53021
AARSD1 -> BLNK  // mi = 0.019532  Likelihood Ratio = 0.230509
AARSD1 -> C22orf23  // mi = 0.0497874  Likelihood Ratio = 1.14265
AARSD1 -> CFH  // mi = 0.0415374  Likelihood Ratio = 1.56351
AARSD1 -> CUGBP2  // mi = 0.0177895  Likelihood Ratio = 1.0615
AARSD1 -> CUL7  // mi = 0.0213571  Likelihood Ratio = 0.213075
AARSD1 -> CYP11A1  // mi = 0.0213571  Likelihood Ratio = 0.716344
AARSD1 -> DNALI1  // mi = 0.0317289  Likelihood Ratio = 1.4478
AARSD1 -> DUSP13  // mi = 0.019532  Likelihood Ratio = 0.822545
AARSD1 -> FCGR3A  // mi = 0.0252558  Likelihood Ratio = 0.412015
AARSD1 -> IL1RN  // mi = 0.0252558  Likelihood Ratio = 0.730058
AARSD1 -> KLF1  // mi = 0.0389582  Likelihood Ratio = 1.41042
AARSD1 -> MAN2A1  // mi = 0.02733  Likelihood Ratio = 1.80387
AARSD1 -> MYL7  // mi = 0.0213571  Likelihood Ratio = 0.822403
AARSD1 -> PLA2G6  // mi = 0.0294876  Likelihood Ratio = 1.09948
AARSD1 -> PRKD1  // mi = 0.0252558  Likelihood Ratio = 0.721759
AARSD1 -> PTGIR  // mi = 0.0252558  Likelihood Ratio = 0.35873
AARSD1 -> PTPRE  // mi = 0.0213571  Likelihood Ratio = 1.20861
AARSD1 -> SH3BGRL  // mi = 0.0252558  Likelihood Ratio = 0.453167
AARSD1 -> SLC2A5  // mi = 0.023265  Likelihood Ratio = 0.35929
AARSD1 -> SNX24  // mi = 0.019532  Likelihood Ratio = 0.356224
AARSD1 -> TIMD4  // mi = 0.0294876  Likelihood Ratio = 1.13197
AARSD1 -> TLX2  // mi = 0.0389582  Likelihood Ratio = 1.34322
AARSD1 -> TNS1  // mi = 0.0415374  Likelihood Ratio = 1.15437
AARSD1 -> TUSC2  // mi = 0.0213571  Likelihood Ratio = 0.795222
AARSD1 -> XAGE3  // mi = 0.0252558  Likelihood Ratio = 1.44272
AARSD1 -> ZMYND12  // mi = 0.0294876  Likelihood Ratio = 1.19232
AASDH -> AP4M1  // mi = 0.0415374  Likelihood Ratio = 0.77813
AASDH -> C4orf14  // mi = 0.0497874  Likelihood Ratio = 2.85341
AASDH -> CACHD1  // mi = 0.023265  Likelihood Ratio = 0.810456
AASDH -> CFDP1  // mi = 0.036464  Likelihood Ratio = 1.13708
AASDH -> CTNNBL1  // mi = 0.02733  Likelihood Ratio = 1.5969
AASDH -> GRSF1  // mi = 0.0340543  Likelihood Ratio = 1.9385
AASDH -> HIF1AN  // mi = 0.0469516  Likelihood Ratio = 1.13957
AASDH -> LARP2  // mi = 0.0213571  Likelihood Ratio = 1.39317
AASDH -> MRPS18C  // mi = 0.0340543  Likelihood Ratio = 0.668504
AASDH -> N4BP2  // mi = 0.0829529  Likelihood Ratio = 1.25544
AASDH -> NPM2  // mi = 0.0252558  Likelihood Ratio = 1.64386
AASDH -> REST  // mi = 0.144753  Likelihood Ratio = 1.78336
AASDH -> SRP72  // mi = 0.206951  Likelihood Ratio = 0.810936
AASDH -> TMEM81  // mi = 0.0317289  Likelihood Ratio = 1.3253
AASDH -> ZNF384  // mi = 0.0213571  Likelihood Ratio = 0.393393
AATF -> AHNAK  // mi = 0.0177895  Likelihood Ratio = 0.148229
AATF -> DRG2  // mi = 0.0317289  Likelihood Ratio = 0.54797
AATF -> EFTUD2  // mi = 0.0294876  Likelihood Ratio = 0.156787
AATF -> GLRX5  // mi = 0.023265  Likelihood Ratio = 0.043588
AATF -> SUZ12  // mi = 0.0177895  Likelihood Ratio = 1.08446
AATK -> C13orf23  // mi = 0.023265  Likelihood Ratio = 1.84401
AATK -> CHSY1  // mi = 0.019532  Likelihood Ratio = 1.14653
AATK -> CIITA  // mi = 0.0389582  Likelihood Ratio = 1.62567
AATK -> CLCNKA  // mi = 0.0177895  Likelihood Ratio = 1.28015
AATK -> CLSTN3  // mi = 0.02733  Likelihood Ratio = 1.97362
AATK -> DOK4  // mi = 0.0177895  Likelihood Ratio = 1.56438
AATK -> DTNA  // mi = 0.0252558  Likelihood Ratio = 2.14431
AATK -> EGFL7  // mi = 0.0415374  Likelihood Ratio = 2.64736
AATK -> ERBB3  // mi = 0.0213571  Likelihood Ratio = 1.98746
AATK -> FAM82B  // mi = 0.0213571  Likelihood Ratio = 2.33837
AATK -> FBN3  // mi = 0.0317289  Likelihood Ratio = 1.28563
AATK -> FLRT1  // mi = 0.0213571  Likelihood Ratio = 0.753038
AATK -> GLT1D1  // mi = 0.0317289  Likelihood Ratio = 2.61436
AATK -> GPC1  // mi = 0.02733  Likelihood Ratio = 2.16529
AATK -> HINT2  // mi = 0.0294876  Likelihood Ratio = 3.00909
AATK -> IFNAR2  // mi = 0.019532  Likelihood Ratio = 1.42845
AATK -> JPH3  // mi = 0.0252558  Likelihood Ratio = 2.44864
AATK -> KIRREL2  // mi = 0.0340543  Likelihood Ratio = 3.88485
AATK -> LAP3  // mi = 0.0317289  Likelihood Ratio = 1.06889
AATK -> MED4  // mi = 0.02733  Likelihood Ratio = 1.26946
AATK -> MYT1  // mi = 0.0442017  Likelihood Ratio = 3.32838
AATK -> NCOA2  // mi = 0.0340543  Likelihood Ratio = 1.77614
AATK -> NT5DC3  // mi = 0.023265  Likelihood Ratio = 2.89522
AATK -> NUDT6  // mi = 0.019532  Likelihood Ratio = 1.92432
AATK -> PAQR6  // mi = 0.0177895  Likelihood Ratio = 1.39452
AATK -> PCDHGB7  // mi = 0.023265  Likelihood Ratio = 2.11446
AATK -> PLAC2  // mi = 0.019532  Likelihood Ratio = 1.19538
AATK -> PLEKHG6  // mi = 0.0213571  Likelihood Ratio = 1.52494
AATK -> PMAIP1  // mi = 0.0213571  Likelihood Ratio = 1.74029
AATK -> POLR2A  // mi = 0.0294876  Likelihood Ratio = 1.20646
AATK -> PSME1  // mi = 0.0340543  Likelihood Ratio = 2.19501
AATK -> PYCRL  // mi = 0.02733  Likelihood Ratio = 2.76212
AATK -> SLC45A3  // mi = 0.036464  Likelihood Ratio = 2.44905
AATK -> SLC4A3  // mi = 0.0213571  Likelihood Ratio = 0.458928
AATK -> SNPH  // mi = 0.0252558  Likelihood Ratio = 2.41898
AATK -> SSR2  // mi = 0.0294876  Likelihood Ratio = 1.74048
AATK -> TATDN1  // mi = 0.0252558  Likelihood Ratio = 0.368481
AATK -> UGCGL2  // mi = 0.0415374  Likelihood Ratio = 2.26341
AATK -> VPS28  // mi = 0.0252558  Likelihood Ratio = 2.67049
AATK -> WNT10B  // mi = 0.02733  Likelihood Ratio = 2.31712
ABAT -> FBLIM1  // mi = 0.02733  Likelihood Ratio = 0.976654
ABAT -> KCNA2  // mi = 0.0177895  Likelihood Ratio = 0.493658
ABAT -> KIAA1407  // mi = 0.0177895  Likelihood Ratio = 0.290584
ABCA1 -> HDHD3  // mi = 0.0177895  Likelihood Ratio = 0.232026
ABCA1 -> YAP1  // mi = 0.0294876  Likelihood Ratio = 0.718845
ABCA2 -> C9orf114  // mi = 0.0340543  Likelihood Ratio = 0.784746
ABCA2 -> C9orf142  // mi = 0.0686261  Likelihood Ratio = 0.316434
ABCA2 -> C9orf78  // mi = 0.0340543  Likelihood Ratio = 0.724738
ABCA2 -> COBRA1  // mi = 0.0469516  Likelihood Ratio = 0.54728
ABCA2 -> DBC1  // mi = 0.0252558  Likelihood Ratio = 0.570199
ABCA2 -> EDF1  // mi = 0.0588135  Likelihood Ratio = 1.01048
ABCA2 -> RALGDS  // mi = 0.0252558  Likelihood Ratio = 0.752004
ABCA2 -> SH3GLB2  // mi = 0.0792366  Likelihood Ratio = 0.675787
ABCA2 -> SMNDC1  // mi = 0.0340543  Likelihood Ratio = 0.160413
ABCA2 -> SNAPC4  // mi = 0.0442017  Likelihood Ratio = 0.772657
ABCA2 -> TSC1  // mi = 0.036464  Likelihood Ratio = 0.780903
ABCA2 -> UAP1L1  // mi = 0.0415374  Likelihood Ratio = 0.738247
ABCA2 -> ZNF673  // mi = 0.0177895  Likelihood Ratio = 0.542021
ABCA3 -> DEF6  // mi = 0.019532  Likelihood Ratio = 0.328669
ABCA3 -> FAM62A  // mi = 0.019532  Likelihood Ratio = 0.133655
ABCA3 -> HEXIM2  // mi = 0.0213571  Likelihood Ratio = 0.584782
ABCA4 -> APOA1  // mi = 0.0213571  Likelihood Ratio = 0.501272
ABCA4 -> CAD  // mi = 0.0213571  Likelihood Ratio = 0.734448
ABCA4 -> CYB5R4  // mi = 0.023265  Likelihood Ratio = 0.612921
ABCA4 -> GPSM3  // mi = 0.0213571  Likelihood Ratio = 0.291481
ABCA4 -> PAG1  // mi = 0.02733  Likelihood Ratio = 1.53592
ABCA4 -> PPARG  // mi = 0.019532  Likelihood Ratio = 0.556422
ABCA4 -> PRSS1  // mi = 0.0213571  Likelihood Ratio = 0.314363
ABCA4 -> PSAT1  // mi = 0.036464  Likelihood Ratio = 0.635818
ABCA4 -> PUS1  // mi = 0.0177895  Likelihood Ratio = 0.48662
ABCA4 -> RBP2  // mi = 0.019532  Likelihood Ratio = 0.557368
ABCA4 -> VEPH1  // mi = 0.0177895  Likelihood Ratio = 1.26348
ABCA5 -> ATR  // mi = 0.0177895  Likelihood Ratio = 1.02259
ABCA5 -> C17orf56  // mi = 0.0497874  Likelihood Ratio = 0.689524
ABCA5 -> COG1  // mi = 0.107171  Likelihood Ratio = 0.902984
ABCA5 -> CYB561  // mi = 0.0469516  Likelihood Ratio = 0.274843
ABCA5 -> DGKE  // mi = 0.0294876  Likelihood Ratio = 0.431472
ABCA5 -> LRRC20  // mi = 0.0442017  Likelihood Ratio = 2.84007
ABCA5 -> MFSD5  // mi = 0.019532  Likelihood Ratio = 0.805017
ABCA5 -> NT5DC2  // mi = 0.036464  Likelihood Ratio = 0.881403
ABCA5 -> PAQR5  // mi = 0.0177895  Likelihood Ratio = 0.194467
ABCA5 -> RECQL5  // mi = 0.0294876  Likelihood Ratio = 0.930011
ABCA7 -> AP4S1  // mi = 0.0213571  Likelihood Ratio = 0.50585
ABCA7 -> ARHGAP29  // mi = 0.0389582  Likelihood Ratio = 0.836012
ABCA7 -> C10orf97  // mi = 0.019532  Likelihood Ratio = 1.2149
ABCA7 -> COPS8  // mi = 0.036464  Likelihood Ratio = 0.406289
ABCA7 -> CTNNA2  // mi = 0.0252558  Likelihood Ratio = 0.254015
ABCA7 -> DES  // mi = 0.0415374  Likelihood Ratio = 0.422115
ABCA7 -> HSPB1  // mi = 0.02733  Likelihood Ratio = 0.580214
ABCA7 -> ITGB7  // mi = 0.0497874  Likelihood Ratio = 0.582805
ABCA7 -> MAGEF1  // mi = 0.0557179  Likelihood Ratio = 1.36857
ABCA7 -> MAN2C1  // mi = 0.02733  Likelihood Ratio = 0.720107
ABCA7 -> MAPRE3  // mi = 0.0252558  Likelihood Ratio = 0.940496
ABCA7 -> MTMR2  // mi = 0.02733  Likelihood Ratio = 1.32683
ABCA7 -> NCKIPSD  // mi = 0.0252558  Likelihood Ratio = 0.450782
ABCA7 -> NPIP  // mi = 0.0340543  Likelihood Ratio = 1.57822
ABCA7 -> NUP214  // mi = 0.0527094  Likelihood Ratio = 0.739394
ABCA7 -> POR  // mi = 0.0469516  Likelihood Ratio = 0.686735
ABCA7 -> PPYR1  // mi = 0.0527094  Likelihood Ratio = 1.01735
ABCA7 -> PRKRA  // mi = 0.0340543  Likelihood Ratio = 0.407217
ABCA7 -> RHBDD3  // mi = 0.0177895  Likelihood Ratio = 1.03745
ABCA7 -> RNPEPL1  // mi = 0.0527094  Likelihood Ratio = 1.62041
ABCA7 -> TNFRSF14  // mi = 0.0389582  Likelihood Ratio = 0.16374
ABCA7 -> TNFSF9  // mi = 0.0497874  Likelihood Ratio = 1.34999
ABCA7 -> TRIM7  // mi = 0.0340543  Likelihood Ratio = 0.762636
ABCA7 -> USP20  // mi = 0.0619965  Likelihood Ratio = 0.151234
ABCA7 -> ZNF230  // mi = 0.023265  Likelihood Ratio = 0.700245
ABCA7 -> ZNF670  // mi = 0.0177895  Likelihood Ratio = 0.452445
ABCB10 -> ACBD3  // mi = 0.0756104  Likelihood Ratio = 1.35978
ABCB10 -> COG2  // mi = 0.0588135  Likelihood Ratio = 1.29731
ABCB10 -> EGLN1  // mi = 0.0469516  Likelihood Ratio = 2.48744
ABCB10 -> EXOC8  // mi = 0.036464  Likelihood Ratio = 0.833934
ABCB10 -> IARS2  // mi = 0.0588135  Likelihood Ratio = 0.469806
ABCB10 -> MTR  // mi = 0.0177895  Likelihood Ratio = 0.995919
ABCB10 -> NUP133  // mi = 0.0720737  Likelihood Ratio = 0.411742
ABCB10 -> OR2B2  // mi = 0.0177895  Likelihood Ratio = 1.08649
ABCB10 -> RAB4A  // mi = 0.0527094  Likelihood Ratio = 0.312096
ABCB10 -> SLC14A2  // mi = 0.0177895  Likelihood Ratio = 0.619655
ABCB10 -> SLC33A1  // mi = 0.0177895  Likelihood Ratio = 0.833407
ABCB10 -> TAF1A  // mi = 0.0557179  Likelihood Ratio = 0.81002
ABCB10 -> TOMM20  // mi = 0.0469516  Likelihood Ratio = 2.21748
ABCB10 -> TSNAX  // mi = 0.107171  Likelihood Ratio = 0.995989
ABCB10 -> TTC13  // mi = 0.0469516  Likelihood Ratio = 0.953651
ABCB4 -> BASP1  // mi = 0.019532  Likelihood Ratio = 0.568304
ABCB4 -> CBLN2  // mi = 0.0497874  Likelihood Ratio = 1.06338
ABCB4 -> LRFN5  // mi = 0.0177895  Likelihood Ratio = 0.939289
ABCB4 -> MGC45800  // mi = 0.0340543  Likelihood Ratio = 0.998105
ABCB4 -> NCAM2  // mi = 0.023265  Likelihood Ratio = 0.522047
ABCB4 -> POU2F3  // mi = 0.023265  Likelihood Ratio = 0.212214
ABCB6 -> AACS  // mi = 0.023265  Likelihood Ratio = 0.182136
ABCB6 -> ATG9A  // mi = 0.0756104  Likelihood Ratio = 0.924539
ABCB6 -> C21orf45  // mi = 0.019532  Likelihood Ratio = 1.17438
ABCB6 -> CD37  // mi = 0.0213571  Likelihood Ratio = 0.171922
ABCB6 -> CLEC4A  // mi = 0.0389582  Likelihood Ratio = 1.00549
ABCB6 -> GDF11  // mi = 0.0177895  Likelihood Ratio = 0.642819
ABCB6 -> ITGA4  // mi = 0.0442017  Likelihood Ratio = 1.40727
ABCB6 -> PGAM2  // mi = 0.023265  Likelihood Ratio = 0.700541
ABCB6 -> RNASE6  // mi = 0.0294876  Likelihood Ratio = 1.07042
ABCB6 -> TLR6  // mi = 0.0252558  Likelihood Ratio = 0.500734
ABCB7 -> TIMM9  // mi = 0.023265  Likelihood Ratio = 0.304395
ABCB8 -> ALKBH7  // mi = 0.0252558  Likelihood Ratio = 1.19215
ABCB8 -> B3GAT3  // mi = 0.0177895  Likelihood Ratio = 0.630689
ABCB8 -> C19orf24  // mi = 0.0340543  Likelihood Ratio = 0.539529
ABCB8 -> DCXR  // mi = 0.0252558  Likelihood Ratio = 0.229603
ABCB8 -> GMPPA  // mi = 0.0294876  Likelihood Ratio = 0.518482
ABCB8 -> GNA15  // mi = 0.0177895  Likelihood Ratio = 0.719775
ABCB8 -> IDH3G  // mi = 0.0415374  Likelihood Ratio = 0.618362
ABCB8 -> MAGI1  // mi = 0.0340543  Likelihood Ratio = 0.631147
ABCB8 -> SIRT6  // mi = 0.0177895  Likelihood Ratio = 0.678876
ABCB8 -> ZC3H3  // mi = 0.0557179  Likelihood Ratio = 0.47604
ABCB8 -> ZDHHC12  // mi = 0.0177895  Likelihood Ratio = 0.216737
ABCB9 -> C7orf29  // mi = 0.0177895  Likelihood Ratio = 0.400708
ABCB9 -> MARCKS  // mi = 0.0252558  Likelihood Ratio = 0.203122
ABCC1 -> ATIC  // mi = 0.019532  Likelihood Ratio = 0.98835
ABCC1 -> CA2  // mi = 0.0177895  Likelihood Ratio = 0.300598
ABCC1 -> COG7  // mi = 0.0317289  Likelihood Ratio = 0.437756
ABCC1 -> COPS3  // mi = 0.0213571  Likelihood Ratio = 0.143157
ABCC1 -> EML3  // mi = 0.0177895  Likelihood Ratio = 1.00198
ABCC1 -> KLF16  // mi = 0.019532  Likelihood Ratio = 0.550388
ABCC1 -> MMP14  // mi = 0.0177895  Likelihood Ratio = 0.997173
ABCC1 -> PLEKHG2  // mi = 0.0213571  Likelihood Ratio = 0.666906
ABCC1 -> PRKRA  // mi = 0.0252558  Likelihood Ratio = 0.219208
ABCC1 -> RNF40  // mi = 0.0415374  Likelihood Ratio = 0.380889
ABCC1 -> SULT1A2  // mi = 0.0340543  Likelihood Ratio = 0.15142
ABCC11 -> CAPN9  // mi = 0.0469516  Likelihood Ratio = 0.110662
ABCC11 -> CDIPT  // mi = 0.019532  Likelihood Ratio = 1.03254
ABCC11 -> CRB1  // mi = 0.0177895  Likelihood Ratio = 1.62134
ABCC11 -> CST7  // mi = 0.0442017  Likelihood Ratio = 0.807028
ABCC11 -> DNAJC5B  // mi = 0.0340543  Likelihood Ratio = 1.10774
ABCC11 -> GCSH  // mi = 0.0294876  Likelihood Ratio = 1.76151
ABCC11 -> GNAI2  // mi = 0.023265  Likelihood Ratio = 0.143003
ABCC11 -> IRAK3  // mi = 0.0317289  Likelihood Ratio = 2.21344
ABCC11 -> KATNB1  // mi = 0.0213571  Likelihood Ratio = 0.25075
ABCC11 -> MBTPS1  // mi = 0.0294876  Likelihood Ratio = 0.640036
ABCC11 -> NIP7  // mi = 0.019532  Likelihood Ratio = 0.767957
ABCC11 -> NSMCE1  // mi = 0.02733  Likelihood Ratio = 1.77781
ABCC11 -> PHKB  // mi = 0.023265  Likelihood Ratio = 2.88582
ABCC11 -> POLR2C  // mi = 0.0294876  Likelihood Ratio = 1.63419
ABCC11 -> PPP4R2  // mi = 0.019532  Likelihood Ratio = 1.18713
ABCC11 -> SPACA1  // mi = 0.023265  Likelihood Ratio = 1.02074
ABCC3 -> C1orf116  // mi = 0.0497874  Likelihood Ratio = 0.190213
ABCC3 -> GPT2  // mi = 0.036464  Likelihood Ratio = 0.246464
ABCC3 -> ITGA3  // mi = 0.0497874  Likelihood Ratio = 0.48705
ABCC3 -> S100A10  // mi = 0.0686261  Likelihood Ratio = 2.38308
ABCC4 -> ANXA1  // mi = 0.02733  Likelihood Ratio = 0.978118
ABCC4 -> STK24  // mi = 0.019532  Likelihood Ratio = 0.442212
ABCC5 -> MCCC1  // mi = 0.0317289  Likelihood Ratio = 1.09972
ABCC5 -> MPPED2  // mi = 0.02733  Likelihood Ratio = 0.682328
ABCC5 -> MRPL47  // mi = 0.0340543  Likelihood Ratio = 0.472052
ABCC5 -> OBFC1  // mi = 0.023265  Likelihood Ratio = 0.000139639
ABCC5 -> PLXNB3  // mi = 0.023265  Likelihood Ratio = 0.281024
ABCC5 -> RIN1  // mi = 0.0340543  Likelihood Ratio = 0.917628
ABCC5 -> VPS39  // mi = 0.0252558  Likelihood Ratio = 0.494993
ABCC6 -> CCDC69  // mi = 0.02733  Likelihood Ratio = 0.550519
ABCC6 -> CHRNG  // mi = 0.0317289  Likelihood Ratio = 0.631483
ABCC6 -> HOXD13  // mi = 0.0829529  Likelihood Ratio = 1.15828
ABCC6 -> INHBE  // mi = 0.0686261  Likelihood Ratio = 1.52835
ABCC6 -> NRN1  // mi = 0.036464  Likelihood Ratio = 0.934515
ABCC6 -> UPK1A  // mi = 0.036464  Likelihood Ratio = 1.13477
ABCC8 -> APOA4  // mi = 0.0213571  Likelihood Ratio = 0.16679
ABCC8 -> C14orf68  // mi = 0.019532  Likelihood Ratio = 0.177292
ABCC8 -> KLF13  // mi = 0.023265  Likelihood Ratio = 0.492039
ABCD1 -> PGC  // mi = 0.0252558  Likelihood Ratio = 0.129028
ABCD1 -> RLN1  // mi = 0.02733  Likelihood Ratio = 0.333192
ABCD1 -> SH3BP1  // mi = 0.0415374  Likelihood Ratio = 0.206819
ABCD3 -> DNTTIP2  // mi = 0.0415374  Likelihood Ratio = 0.000494743
ABCD3 -> F3  // mi = 0.0340543  Likelihood Ratio = 0.129262
ABCD3 -> LIPA  // mi = 0.0177895  Likelihood Ratio = 2.21795
ABCD3 -> LTBP4  // mi = 0.0177895  Likelihood Ratio = 0.84875
ABCD3 -> MFSD2  // mi = 0.0340543  Likelihood Ratio = 0.433599
ABCD3 -> TMED5  // mi = 0.165912  Likelihood Ratio = 1.57499
ABCD3 -> VANGL1  // mi = 0.02733  Likelihood Ratio = 0.126148
ABCD4 -> FNTB  // mi = 0.0557179  Likelihood Ratio = 0.496084
ABCD4 -> HYOU1  // mi = 0.0177895  Likelihood Ratio = 0.548736
ABCD4 -> NEK9  // mi = 0.0686261  Likelihood Ratio = 1.09432
ABCD4 -> NPC2  // mi = 0.0442017  Likelihood Ratio = 0.565611
ABCD4 -> NUMB  // mi = 0.129933  Likelihood Ratio = 0.376708
ABCD4 -> WDR21A  // mi = 0.0469516  Likelihood Ratio = 0.999607
ABCE1 -> ARFIP1  // mi = 0.0906577  Likelihood Ratio = 2.71034
ABCE1 -> BMP2K  // mi = 0.0294876  Likelihood Ratio = 1.26483
ABCE1 -> DNAJB14  // mi = 0.0317289  Likelihood Ratio = 1.47352
ABCE1 -> FBXO8  // mi = 0.0527094  Likelihood Ratio = 1.50578
ABCE1 -> FRG1  // mi = 0.0720737  Likelihood Ratio = 2.30777
ABCE1 -> GMEB2  // mi = 0.0177895  Likelihood Ratio = 1.02042
ABCE1 -> GRM7  // mi = 0.019532  Likelihood Ratio = 0.33293
ABCE1 -> HERC3  // mi = 0.0294876  Likelihood Ratio = 0.338774
ABCE1 -> LSM6  // mi = 0.139714  Likelihood Ratio = 0.338885
ABCE1 -> MGST2  // mi = 0.0588135  Likelihood Ratio = 1.60785
ABCE1 -> PGM2  // mi = 0.0177895  Likelihood Ratio = 1.00584
ABCE1 -> PSMD5  // mi = 0.0389582  Likelihood Ratio = 1.25329
ABCE1 -> PUS1  // mi = 0.019532  Likelihood Ratio = 0.491782
ABCE1 -> RAB32  // mi = 0.0317289  Likelihood Ratio = 1.15785
ABCE1 -> SC4MOL  // mi = 0.0317289  Likelihood Ratio = 0.462742
ABCE1 -> SCG3  // mi = 0.0213571  Likelihood Ratio = 0.398682
ABCE1 -> SCOC  // mi = 0.102904  Likelihood Ratio = 2.16216
ABCE1 -> SMAD1  // mi = 0.0867598  Likelihood Ratio = 2.38998
ABCE1 -> USP38  // mi = 0.139714  Likelihood Ratio = 3.21057
ABCE1 -> VPS16  // mi = 0.0213571  Likelihood Ratio = 0.745656
ABCE1 -> WFIKKN1  // mi = 0.0177895  Likelihood Ratio = 0.879316
ABCE1 -> ZNF219  // mi = 0.0317289  Likelihood Ratio = 0.758943
ABCE1 -> ZNF330  // mi = 0.139714  Likelihood Ratio = 3.67214
ABCE1 -> ZNF335  // mi = 0.023265  Likelihood Ratio = 0.38768
ABCF1 -> C6orf47  // mi = 0.0294876  Likelihood Ratio = 1.00941
ABCF1 -> C6orf62  // mi = 0.023265  Likelihood Ratio = 1.59573
ABCF1 -> CSNK2B  // mi = 0.0619965  Likelihood Ratio = 0.045918
ABCF1 -> DHX16  // mi = 0.0906577  Likelihood Ratio = 1.11399
ABCF1 -> DOM3Z  // mi = 0.036464  Likelihood Ratio = 0.619008
ABCF1 -> DTNBP1  // mi = 0.0686261  Likelihood Ratio = 2.03534
ABCF1 -> MARCKS  // mi = 0.0652672  Likelihood Ratio = 1.98342
ABCF1 -> MARS  // mi = 0.0213571  Likelihood Ratio = 0.669937
ABCF1 -> PAK2  // mi = 0.0252558  Likelihood Ratio = 0.544532
ABCF1 -> SLC39A7  // mi = 0.0294876  Likelihood Ratio = 1.13366
ABCF1 -> TAF6  // mi = 0.0177895  Likelihood Ratio = 0.240064
ABCF1 -> VASP  // mi = 0.0317289  Likelihood Ratio = 1.31287
ABCF1 -> ZNRD1  // mi = 0.0792366  Likelihood Ratio = 1.01543
ABCF2 -> ADPRHL2  // mi = 0.0213571  Likelihood Ratio = 1.49995
ABCF2 -> CRHR2  // mi = 0.0177895  Likelihood Ratio = 0.284803
ABCF2 -> DIP2C  // mi = 0.0294876  Likelihood Ratio = 0.92832
ABCF2 -> DUS4L  // mi = 0.0252558  Likelihood Ratio = 0.485211
ABCF2 -> L2HGDH  // mi = 0.02733  Likelihood Ratio = 0.843244
ABCF2 -> LDB2  // mi = 0.019532  Likelihood Ratio = 0.331712
ABCF2 -> NDUFB7  // mi = 0.019532  Likelihood Ratio = 0.204384
ABCF2 -> VPS13C  // mi = 0.0177895  Likelihood Ratio = 0.389809
ABCF2 -> ZNF498  // mi = 0.019532  Likelihood Ratio = 0.688015
ABCF3 -> ALG3  // mi = 0.171457  Likelihood Ratio = 1.26668
ABCF3 -> CCT4  // mi = 0.0340543  Likelihood Ratio = 1.33584
ABCF3 -> DVL3  // mi = 0.0987291  Likelihood Ratio = 2.1864
ABCF3 -> EIF2B5  // mi = 0.16047  Likelihood Ratio = 3.20177
ABCF3 -> GDI2  // mi = 0.02733  Likelihood Ratio = 1.12953
ABCF3 -> GLT25D1  // mi = 0.0213571  Likelihood Ratio = 1.33727
ABCF3 -> HDAC2  // mi = 0.0213571  Likelihood Ratio = 0.945537
ABCF3 -> KCNMB3  // mi = 0.0497874  Likelihood Ratio = 1.39212
ABCF3 -> MAGEF1  // mi = 0.0756104  Likelihood Ratio = 2.2994
ABCF3 -> MRPL47  // mi = 0.0588135  Likelihood Ratio = 2.16421
ABCF3 -> POLR2H  // mi = 0.144753  Likelihood Ratio = 1.89324
ABCF3 -> PSMD2  // mi = 0.155129  Likelihood Ratio = 1.62804
ABCF3 -> RNF168  // mi = 0.0415374  Likelihood Ratio = 1.23236
ABCF3 -> TMEM41A  // mi = 0.0720737  Likelihood Ratio = 0.892736
ABCF3 -> WDR53  // mi = 0.0588135  Likelihood Ratio = 1.32868
ABCF3 -> ZNF324  // mi = 0.0177895  Likelihood Ratio = 1.79372
ABCG2 -> RANBP3  // mi = 0.023265  Likelihood Ratio = 0.71264
ABCG2 -> SPTAN1  // mi = 0.0340543  Likelihood Ratio = 0.434702
ABCG2 -> TCF21  // mi = 0.023265  Likelihood Ratio = 0.90832
ABCG4 -> DOCK2  // mi = 0.0252558  Likelihood Ratio = 0.475009
ABCG4 -> NMD3  // mi = 0.0213571  Likelihood Ratio = 0.401395
ABCG5 -> AP1S3  // mi = 0.0252558  Likelihood Ratio = 1.48398
ABCG5 -> BARX2  // mi = 0.0252558  Likelihood Ratio = 0.664679
ABCG5 -> CCNB3  // mi = 0.0389582  Likelihood Ratio = 1.27116
ABCG5 -> D4S234E  // mi = 0.0442017  Likelihood Ratio = 0.774757
ABCG5 -> DDX17  // mi = 0.02733  Likelihood Ratio = 0.340823
ABCG5 -> EBNA1BP2  // mi = 0.019532  Likelihood Ratio = 1.21249
ABCG5 -> ITGB8  // mi = 0.02733  Likelihood Ratio = 1.09906
ABCG5 -> MAOB  // mi = 0.02733  Likelihood Ratio = 0.952069
ABCG5 -> MFSD4  // mi = 0.0340543  Likelihood Ratio = 0.378192
ABCG5 -> MORN2  // mi = 0.0442017  Likelihood Ratio = 0.967121
ABCG5 -> QDPR  // mi = 0.0317289  Likelihood Ratio = 0.688377
ABCG5 -> QPRT  // mi = 0.0177895  Likelihood Ratio = 1.1892
ABCG5 -> RUNX1  // mi = 0.0294876  Likelihood Ratio = 0.987957
ABCG5 -> SLC10A4  // mi = 0.036464  Likelihood Ratio = 1.91917
ABCG5 -> SLC7A8  // mi = 0.036464  Likelihood Ratio = 1.4843
ABCG5 -> TRH  // mi = 0.0213571  Likelihood Ratio = 1.76906
ABCG5 -> ZMYND12  // mi = 0.036464  Likelihood Ratio = 1.09945
ABHD10 -> AMT  // mi = 0.0177895  Likelihood Ratio = 1.30619
ABHD10 -> C11orf30  // mi = 0.023265  Likelihood Ratio = 0.12799
ABHD10 -> CD72  // mi = 0.0252558  Likelihood Ratio = 0.57143
ABHD10 -> CGN  // mi = 0.0340543  Likelihood Ratio = 0.644874
ABHD10 -> DSCR9  // mi = 0.019532  Likelihood Ratio = 0.769333
ABHD10 -> EHBP1  // mi = 0.02733  Likelihood Ratio = 0.151484
ABHD10 -> ENTPD1  // mi = 0.023265  Likelihood Ratio = 0.139121
ABHD10 -> GIMAP2  // mi = 0.0177895  Likelihood Ratio = 1.59532
ABHD10 -> ITGA4  // mi = 0.019532  Likelihood Ratio = 0.47151
ABHD10 -> MARK2  // mi = 0.0213571  Likelihood Ratio = 0.106293
ABHD10 -> MST1  // mi = 0.0213571  Likelihood Ratio = 0.186835
ABHD10 -> SPSB1  // mi = 0.023265  Likelihood Ratio = 0.0251304
ABHD10 -> TCP11L1  // mi = 0.0389582  Likelihood Ratio = 0.610751
ABHD10 -> ZNF415  // mi = 0.019532  Likelihood Ratio = 0.0924528
ABHD11 -> APP  // mi = 0.0213571  Likelihood Ratio = 0.974923
ABHD11 -> ATP6V0B  // mi = 0.0213571  Likelihood Ratio = 2.60198
ABHD11 -> C1orf38  // mi = 0.02733  Likelihood Ratio = 0.848907
ABHD11 -> CTTN  // mi = 0.0213571  Likelihood Ratio = 1.29098
ABHD11 -> DIO1  // mi = 0.0415374  Likelihood Ratio = 1.72769
ABHD11 -> GPR37  // mi = 0.019532  Likelihood Ratio = 1.09114
ABHD11 -> IQCD  // mi = 0.0340543  Likelihood Ratio = 1.71577
ABHD11 -> IQCG  // mi = 0.0177895  Likelihood Ratio = 0.790332
ABHD11 -> KIAA0664  // mi = 0.02733  Likelihood Ratio = 1.27334
ABHD11 -> KIAA1191  // mi = 0.019532  Likelihood Ratio = 1.27503
ABHD11 -> LCP1  // mi = 0.0213571  Likelihood Ratio = 1.90825
ABHD11 -> MGAT4B  // mi = 0.0252558  Likelihood Ratio = 0.507931
ABHD11 -> NRF1  // mi = 0.0177895  Likelihood Ratio = 0.679537
ABHD11 -> PKIA  // mi = 0.0317289  Likelihood Ratio = 0.893225
ABHD11 -> RAG1AP1  // mi = 0.0527094  Likelihood Ratio = 1.20187
ABHD11 -> SCGB2A2  // mi = 0.02733  Likelihood Ratio = 1.89176
ABHD11 -> TMEM125  // mi = 0.0213571  Likelihood Ratio = 1.67196
ABHD11 -> ZNF175  // mi = 0.0415374  Likelihood Ratio = 0.716863
ABHD14A -> ABHD1  // mi = 0.0442017  Likelihood Ratio = 1.2084
ABHD14A -> APEH  // mi = 0.0442017  Likelihood Ratio = 1.09871
ABHD14A -> ATPBD3  // mi = 0.0415374  Likelihood Ratio = 1.50623
ABHD14A -> BCS1L  // mi = 0.02733  Likelihood Ratio = 0.418502
ABHD14A -> C14orf50  // mi = 0.0317289  Likelihood Ratio = 1.05552
ABHD14A -> CBX1  // mi = 0.0317289  Likelihood Ratio = 0.142791
ABHD14A -> CGREF1  // mi = 0.0213571  Likelihood Ratio = 1.07527
ABHD14A -> CLU  // mi = 0.019532  Likelihood Ratio = 0.406944
ABHD14A -> CMTM3  // mi = 0.023265  Likelihood Ratio = 0.236753
ABHD14A -> CTNNA1  // mi = 0.023265  Likelihood Ratio = 3.71428
ABHD14A -> CYB5R2  // mi = 0.023265  Likelihood Ratio = 1.05787
ABHD14A -> ERCC1  // mi = 0.0252558  Likelihood Ratio = 1.79252
ABHD14A -> ERCC2  // mi = 0.02733  Likelihood Ratio = 0.639919
ABHD14A -> FIBP  // mi = 0.0340543  Likelihood Ratio = 0.762417
ABHD14A -> HIST3H3  // mi = 0.0252558  Likelihood Ratio = 0.752345
ABHD14A -> HSF4  // mi = 0.023265  Likelihood Ratio = 0.348735
ABHD14A -> LSM6  // mi = 0.0340543  Likelihood Ratio = 0.180841
ABHD14A -> MAPK10  // mi = 0.019532  Likelihood Ratio = 1.5986
ABHD14A -> MAPT  // mi = 0.0177895  Likelihood Ratio = 0.813184
ABHD14A -> MON1A  // mi = 0.0619965  Likelihood Ratio = 0.943909
ABHD14A -> NDUFA3  // mi = 0.0340543  Likelihood Ratio = 3.22209
ABHD14A -> NUP54  // mi = 0.0213571  Likelihood Ratio = 0.450507
ABHD14A -> PLK4  // mi = 0.0252558  Likelihood Ratio = 0.247655
ABHD14A -> PPFIA3  // mi = 0.0177895  Likelihood Ratio = 0.560776
ABHD14A -> RNF146  // mi = 0.0317289  Likelihood Ratio = 0.281662
ABHD14A -> RPL28  // mi = 0.023265  Likelihood Ratio = 0.255311
ABHD14A -> SEC24B  // mi = 0.0340543  Likelihood Ratio = 2.38735
ABHD14A -> SFT2D1  // mi = 0.019532  Likelihood Ratio = 0.965532
ABHD14A -> SLC27A5  // mi = 0.0619965  Likelihood Ratio = 0.179824
ABHD14A -> SNX9  // mi = 0.0177895  Likelihood Ratio = 0.284836
ABHD14A -> TRIM28  // mi = 0.0469516  Likelihood Ratio = 0.781988
ABHD14A -> USP38  // mi = 0.0588135  Likelihood Ratio = 1.3698
ABHD2 -> PDCD7  // mi = 0.0177895  Likelihood Ratio = 0.0577549
ABHD4 -> KIAA1539  // mi = 0.023265  Likelihood Ratio = 0.143772
ABHD6 -> MYEF2  // mi = 0.0177895  Likelihood Ratio = 0.605907
ABHD8 -> AKR1B1  // mi = 0.0469516  Likelihood Ratio = 2.66923
ABHD8 -> ANXA6  // mi = 0.0497874  Likelihood Ratio = 1.28459
ABHD8 -> ARHGEF19  // mi = 0.0415374  Likelihood Ratio = 1.14223
ABHD8 -> BAI2  // mi = 0.0415374  Likelihood Ratio = 1.76951
ABHD8 -> C10orf82  // mi = 0.023265  Likelihood Ratio = 1.34232
ABHD8 -> C7orf13  // mi = 0.0294876  Likelihood Ratio = 0.166718
ABHD8 -> CALR  // mi = 0.0588135  Likelihood Ratio = 1.02697
ABHD8 -> CIDEC  // mi = 0.0213571  Likelihood Ratio = 1.28813
ABHD8 -> CLSTN3  // mi = 0.0442017  Likelihood Ratio = 2.55873
ABHD8 -> DTNA  // mi = 0.0294876  Likelihood Ratio = 2.22177
ABHD8 -> FADS1  // mi = 0.0469516  Likelihood Ratio = 1.35033
ABHD8 -> FADS2  // mi = 0.023265  Likelihood Ratio = 1.94168
ABHD8 -> FSCN1  // mi = 0.0442017  Likelihood Ratio = 1.62825
ABHD8 -> GALNT2  // mi = 0.023265  Likelihood Ratio = 1.37201
ABHD8 -> GALNT4  // mi = 0.036464  Likelihood Ratio = 1.02545
ABHD8 -> GSTM3  // mi = 0.0294876  Likelihood Ratio = 1.18327
ABHD8 -> GTF3C1  // mi = 0.019532  Likelihood Ratio = 1.88149
ABHD8 -> HOMER3  // mi = 0.0294876  Likelihood Ratio = 1.50678
ABHD8 -> IGBP1  // mi = 0.0177895  Likelihood Ratio = 2.4261
ABHD8 -> IGFBP5  // mi = 0.0527094  Likelihood Ratio = 2.61943
ABHD8 -> INA  // mi = 0.0469516  Likelihood Ratio = 3.48336
ABHD8 -> LASS1  // mi = 0.0588135  Likelihood Ratio = 1.7018
ABHD8 -> MAGED2  // mi = 0.0317289  Likelihood Ratio = 1.54389
ABHD8 -> MAGED4  // mi = 0.0497874  Likelihood Ratio = 1.66419
ABHD8 -> MTM1  // mi = 0.0497874  Likelihood Ratio = 2.62809
ABHD8 -> MYC  // mi = 0.0469516  Likelihood Ratio = 3.43184
ABHD8 -> NEU1  // mi = 0.0317289  Likelihood Ratio = 2.33773
ABHD8 -> OGT  // mi = 0.023265  Likelihood Ratio = 0.939137
ABHD8 -> PFKFB4  // mi = 0.0317289  Likelihood Ratio = 1.67763
ABHD8 -> PLCG1  // mi = 0.036464  Likelihood Ratio = 2.24177
ABHD8 -> PODXL2  // mi = 0.0317289  Likelihood Ratio = 0.997383
ABHD8 -> RCOR1  // mi = 0.0340543  Likelihood Ratio = 0.930526
ABHD8 -> RND2  // mi = 0.0497874  Likelihood Ratio = 2.0807
ABHD8 -> RPL36AL  // mi = 0.019532  Likelihood Ratio = 2.34142
ABHD8 -> RPN1  // mi = 0.0317289  Likelihood Ratio = 1.78407
ABHD8 -> SCARF2  // mi = 0.0252558  Likelihood Ratio = 1.97975
ABHD8 -> SEMA6C  // mi = 0.0340543  Likelihood Ratio = 2.07218
ABHD8 -> SNTA1  // mi = 0.02733  Likelihood Ratio = 1.38726
ABHD8 -> TCEA2  // mi = 0.0317289  Likelihood Ratio = 1.43244
ABHD8 -> TCF3  // mi = 0.0213571  Likelihood Ratio = 0.851521
ABHD8 -> TMC5  // mi = 0.0317289  Likelihood Ratio = 1.67386
ABHD8 -> TMOD3  // mi = 0.0442017  Likelihood Ratio = 1.51049
ABHD8 -> TNFRSF13C  // mi = 0.0317289  Likelihood Ratio = 1.0992
ABHD8 -> TNNC2  // mi = 0.023265  Likelihood Ratio = 1.32805
ABHD8 -> TNRC4  // mi = 0.0213571  Likelihood Ratio = 0.745871
ABHD8 -> TPD52L2  // mi = 0.0294876  Likelihood Ratio = 1.80771
ABHD8 -> TUBB3  // mi = 0.036464  Likelihood Ratio = 0.715418
ABHD8 -> TUBB6  // mi = 0.0619965  Likelihood Ratio = 2.42512
ABHD8 -> UAP1L1  // mi = 0.0340543  Likelihood Ratio = 1.49708
ABHD8 -> UCK1  // mi = 0.0588135  Likelihood Ratio = 2.67091
ABHD8 -> UNC119  // mi = 0.0588135  Likelihood Ratio = 1.91821
ABHD8 -> VDR  // mi = 0.0340543  Likelihood Ratio = 1.27568
ABHD8 -> ZGPAT  // mi = 0.023265  Likelihood Ratio = 2.26102
ABHD8 -> ZNF485  // mi = 0.02733  Likelihood Ratio = 2.14776
ABI1 -> C20orf85  // mi = 0.0177895  Likelihood Ratio = 0.908428
ABI1 -> DCLRE1C  // mi = 0.0340543  Likelihood Ratio = 1.31043
ABI1 -> KIF5B  // mi = 0.0442017  Likelihood Ratio = 1.20449
ABI1 -> OPTN  // mi = 0.0557179  Likelihood Ratio = 1.38788
ABI1 -> PPP1R15B  // mi = 0.019532  Likelihood Ratio = 1.01972
ABI1 -> PRPF18  // mi = 0.0619965  Likelihood Ratio = 1.61781
ABI1 -> SDCBP  // mi = 0.019532  Likelihood Ratio = 0.954394
ABI1 -> SLAMF7  // mi = 0.0389582  Likelihood Ratio = 1.9109
ABI1 -> UPF2  // mi = 0.0469516  Likelihood Ratio = 0.764804
ABI1 -> WDR34  // mi = 0.0213571  Likelihood Ratio = 0.63261
ABI2 -> ACACA  // mi = 0.0469516  Likelihood Ratio = 0.413085
ABI2 -> CLEC3B  // mi = 0.0340543  Likelihood Ratio = 0.398838
ABI2 -> MAPK12  // mi = 0.0415374  Likelihood Ratio = 0.32701
ABI2 -> RABL2B  // mi = 0.019532  Likelihood Ratio = 0.395416
ABI2 -> RRAGA  // mi = 0.019532  Likelihood Ratio = 0.419983
ABI2 -> THAP7  // mi = 0.0317289  Likelihood Ratio = 0.573344
ABI2 -> VTN  // mi = 0.019532  Likelihood Ratio = 1.02121
ABI3 -> ABI2  // mi = 0.0497874  Likelihood Ratio = 3.52541
ABI3 -> ACVRL1  // mi = 0.134775  Likelihood Ratio = 4.41074
ABI3 -> AIF1  // mi = 0.401479  Likelihood Ratio = 9.54873
ABI3 -> AIM2  // mi = 0.177107  Likelihood Ratio = 6.8185
ABI3 -> ALOX5  // mi = 0.134775  Likelihood Ratio = 6.47531
ABI3 -> AMICA1  // mi = 0.23956  Likelihood Ratio = 10.2266
ABI3 -> ANKRD22  // mi = 0.188722  Likelihood Ratio = 6.27369
ABI3 -> APOC1  // mi = 0.313758  Likelihood Ratio = 11.5717
ABI3 -> APOE  // mi = 0.188722  Likelihood Ratio = 8.48725
ABI3 -> ARHGAP15  // mi = 0.282572  Likelihood Ratio = 11.9207
ABI3 -> ARHGAP30  // mi = 0.297904  Likelihood Ratio = 2.71354
ABI3 -> ARHGAP9  // mi = 0.355786  Likelihood Ratio = 10.1077
ABI3 -> ARHGDIB  // mi = 0.267746  Likelihood Ratio = 8.28825
ABI3 -> ATF4  // mi = 0.0213571  Likelihood Ratio = 0.750383
ABI3 -> ATP6V0D1  // mi = 0.0317289  Likelihood Ratio = 1.68765
ABI3 -> BATF  // mi = 0.165912  Likelihood Ratio = 8.07727
ABI3 -> BIN2  // mi = 0.313758  Likelihood Ratio = 0.573765
ABI3 -> BTK  // mi = 0.39203  Likelihood Ratio = 11.9957
ABI3 -> C1QB  // mi = 0.177107  Likelihood Ratio = 4.72504
ABI3 -> CCL4  // mi = 0.188722  Likelihood Ratio = 3.91033
ABI3 -> CCR1  // mi = 0.226175  Likelihood Ratio = 9.89801
ABI3 -> CCR7  // mi = 0.188722  Likelihood Ratio = 2.85541
ABI3 -> CCRL2  // mi = 0.290174  Likelihood Ratio = 5.36087
ABI3 -> CD14  // mi = 0.23956  Likelihood Ratio = 7.6549
ABI3 -> CD163  // mi = 0.177107  Likelihood Ratio = 5.34378
ABI3 -> CD180  // mi = 0.275097  Likelihood Ratio = 12.0494
ABI3 -> CD1D  // mi = 0.139714  Likelihood Ratio = 9.81184
ABI3 -> CD1E  // mi = 0.139714  Likelihood Ratio = 3.75247
ABI3 -> CD244  // mi = 0.206951  Likelihood Ratio = 5.31249
ABI3 -> CD300C  // mi = 0.139714  Likelihood Ratio = 5.17285
ABI3 -> CD300LF  // mi = 0.36462  Likelihood Ratio = 10.1522
ABI3 -> CD33  // mi = 0.355786  Likelihood Ratio = 12.6846
ABI3 -> CD37  // mi = 0.38274  Likelihood Ratio = 2.35328
ABI3 -> CD3D  // mi = 0.260519  Likelihood Ratio = 0.0488636
ABI3 -> CD48  // mi = 0.355786  Likelihood Ratio = 6.49258
ABI3 -> CD53  // mi = 0.338553  Likelihood Ratio = 10.6595
ABI3 -> CD86  // mi = 0.305765  Likelihood Ratio = 10.434
ABI3 -> CEACAM4  // mi = 0.144753  Likelihood Ratio = 5.53386
ABI3 -> CLEC10A  // mi = 0.19469  Likelihood Ratio = 9.1595
ABI3 -> CLEC4A  // mi = 0.23956  Likelihood Ratio = 4.53259
ABI3 -> CMKLR1  // mi = 0.182861  Likelihood Ratio = 7.57136
ABI3 -> CRYBB1  // mi = 0.125189  Likelihood Ratio = 3.76885
ABI3 -> CSF1R  // mi = 0.134775  Likelihood Ratio = 2.87278
ABI3 -> CSF3R  // mi = 0.171457  Likelihood Ratio = 2.55799
ABI3 -> CST7  // mi = 0.226175  Likelihood Ratio = 4.97882
ABI3 -> DAB2  // mi = 0.16047  Likelihood Ratio = 6.16872
ABI3 -> DARC  // mi = 0.0527094  Likelihood Ratio = 3.26242
ABI3 -> DKFZP564O0823  // mi = 0.0720737  Likelihood Ratio = 4.58617
ABI3 -> DOK3  // mi = 0.36462  Likelihood Ratio = 6.28518
ABI3 -> DPEP2  // mi = 0.246427  Likelihood Ratio = 6.85271
ABI3 -> EBI3  // mi = 0.144753  Likelihood Ratio = 4.62187
ABI3 -> EMP3  // mi = 0.149891  Likelihood Ratio = 6.54232
ABI3 -> EOMES  // mi = 0.188722  Likelihood Ratio = 7.70903
ABI3 -> FAM78A  // mi = 0.297904  Likelihood Ratio = 2.90347
ABI3 -> FBXL22  // mi = 0.0497874  Likelihood Ratio = 3.6799
ABI3 -> FCER1A  // mi = 0.0946473  Likelihood Ratio = 3.38039
ABI3 -> FCER1G  // mi = 0.219654  Likelihood Ratio = 1.28584
ABI3 -> FCGR1A  // mi = 0.297904  Likelihood Ratio = 6.96353
ABI3 -> FCGR2A  // mi = 0.267746  Likelihood Ratio = 5.51338
ABI3 -> FCGR2B  // mi = 0.23281  Likelihood Ratio = 5.23339
ABI3 -> FYB  // mi = 0.290174  Likelihood Ratio = 7.86741
ABI3 -> GAB3  // mi = 0.313758  Likelihood Ratio = 12.7697
ABI3 -> GIMAP1  // mi = 0.213247  Likelihood Ratio = 10.1718
ABI3 -> GIMAP2  // mi = 0.171457  Likelihood Ratio = 4.21598
ABI3 -> GIMAP4  // mi = 0.313758  Likelihood Ratio = 11.7594
ABI3 -> GIMAP5  // mi = 0.321886  Likelihood Ratio = 9.81519
ABI3 -> GLRX  // mi = 0.206951  Likelihood Ratio = 0.917546
ABI3 -> GMFG  // mi = 0.38274  Likelihood Ratio = 13.9276
ABI3 -> GNGT2  // mi = 0.219654  Likelihood Ratio = 7.52853
ABI3 -> GP9  // mi = 0.155129  Likelihood Ratio = 7.40237
ABI3 -> GPR132  // mi = 0.267746  Likelihood Ratio = 7.83818
ABI3 -> GPR171  // mi = 0.200766  Likelihood Ratio = 6.2885
ABI3 -> GPR18  // mi = 0.246427  Likelihood Ratio = 10.1917
ABI3 -> GPR68  // mi = 0.171457  Likelihood Ratio = 4.97783
ABI3 -> GPR84  // mi = 0.23281  Likelihood Ratio = 4.28112
ABI3 -> GPSM3  // mi = 0.19469  Likelihood Ratio = 5.99923
ABI3 -> GYG1  // mi = 0.0652672  Likelihood Ratio = 1.55527
ABI3 -> HAVCR2  // mi = 0.260519  Likelihood Ratio = 8.88858
ABI3 -> HCK  // mi = 0.33015  Likelihood Ratio = 8.75264
ABI3 -> HLA-DQB2  // mi = 0.129933  Likelihood Ratio = 5.4403
ABI3 -> HSPA6  // mi = 0.11599  Likelihood Ratio = 3.94887
ABI3 -> IDI2  // mi = 0.02733  Likelihood Ratio = 2.99324
ABI3 -> IFI30  // mi = 0.19469  Likelihood Ratio = 4.09159
ABI3 -> IGSF6  // mi = 0.253413  Likelihood Ratio = 5.84652
ABI3 -> IL10RA  // mi = 0.355786  Likelihood Ratio = 10.4395
ABI3 -> IL21R  // mi = 0.171457  Likelihood Ratio = 6.5158
ABI3 -> IL2RG  // mi = 0.253413  Likelihood Ratio = 8.3125
ABI3 -> ITGAL  // mi = 0.260519  Likelihood Ratio = 3.20522
ABI3 -> ITGAM  // mi = 0.253413  Likelihood Ratio = 3.33517
ABI3 -> ITGB2  // mi = 0.305765  Likelihood Ratio = 8.36697
ABI3 -> JOSD1  // mi = 0.0415374  Likelihood Ratio = 1.17603
ABI3 -> KCNMB1  // mi = 0.219654  Likelihood Ratio = 9.8035
ABI3 -> LAIR1  // mi = 0.226175  Likelihood Ratio = 7.5534
ABI3 -> LAT2  // mi = 0.188722  Likelihood Ratio = 8.04717
ABI3 -> LCP2  // mi = 0.33015  Likelihood Ratio = 4.95248
ABI3 -> LILRA4  // mi = 0.182861  Likelihood Ratio = 6.85914
ABI3 -> LILRB3  // mi = 0.246427  Likelihood Ratio = 6.01528
ABI3 -> LPA  // mi = 0.019532  Likelihood Ratio = 1.50816
ABI3 -> LPXN  // mi = 0.253413  Likelihood Ratio = 4.21276
ABI3 -> LRMP  // mi = 0.111533  Likelihood Ratio = 4.32782
ABI3 -> LRRC25  // mi = 0.36462  Likelihood Ratio = 10.054
ABI3 -> LST1  // mi = 0.33015  Likelihood Ratio = 5.7505
ABI3 -> LY96  // mi = 0.23281  Likelihood Ratio = 8.77611
ABI3 -> MEFV  // mi = 0.102904  Likelihood Ratio = 4.88054
ABI3 -> MSN  // mi = 0.0756104  Likelihood Ratio = 1.70548
ABI3 -> MYO1F  // mi = 0.401479  Likelihood Ratio = 12.1302
ABI3 -> MYO5A  // mi = 0.111533  Likelihood Ratio = 6.03946
ABI3 -> NAGA  // mi = 0.125189  Likelihood Ratio = 4.4678
ABI3 -> NAPSA  // mi = 0.144753  Likelihood Ratio = 7.97956
ABI3 -> NCF4  // mi = 0.188722  Likelihood Ratio = 1.60081
ABI3 -> NKG7  // mi = 0.23281  Likelihood Ratio = 4.5864
ABI3 -> NPHP1  // mi = 0.0829529  Likelihood Ratio = 5.61094
ABI3 -> OSCAR  // mi = 0.219654  Likelihood Ratio = 8.31721
ABI3 -> P2RY10  // mi = 0.23956  Likelihood Ratio = 8.87353
ABI3 -> P2RY6  // mi = 0.11599  Likelihood Ratio = 5.52977
ABI3 -> PBX3  // mi = 0.0527094  Likelihood Ratio = 2.50794
ABI3 -> PDE4B  // mi = 0.165912  Likelihood Ratio = 6.3279
ABI3 -> PIK3CG  // mi = 0.19469  Likelihood Ratio = 4.85897
ABI3 -> PLA2G4C  // mi = 0.149891  Likelihood Ratio = 3.69436
ABI3 -> PLEK  // mi = 0.321886  Likelihood Ratio = 1.85861
ABI3 -> PLXNC1  // mi = 0.182861  Likelihood Ratio = 10.0042
ABI3 -> PSMB10  // mi = 0.120541  Likelihood Ratio = 2.71792
ABI3 -> PSTPIP1  // mi = 0.16047  Likelihood Ratio = 3.98416
ABI3 -> PTAFR  // mi = 0.139714  Likelihood Ratio = 6.17799
ABI3 -> PTGDR  // mi = 0.134775  Likelihood Ratio = 6.81788
ABI3 -> PTGIR  // mi = 0.120541  Likelihood Ratio = 3.50493
ABI3 -> PTPN22  // mi = 0.213247  Likelihood Ratio = 3.02168
ABI3 -> PTPN7  // mi = 0.267746  Likelihood Ratio = 4.46466
ABI3 -> RAC2  // mi = 0.188722  Likelihood Ratio = 3.99269
ABI3 -> RASGRP3  // mi = 0.144753  Likelihood Ratio = 7.31605
ABI3 -> RCSD1  // mi = 0.347098  Likelihood Ratio = 14.7824
ABI3 -> RENBP  // mi = 0.0906577  Likelihood Ratio = 3.19084
ABI3 -> RNASE6  // mi = 0.219654  Likelihood Ratio = 8.52021
ABI3 -> SCML4  // mi = 0.206951  Likelihood Ratio = 7.53403
ABI3 -> SDS  // mi = 0.102904  Likelihood Ratio = 2.60004
ABI3 -> SELPLG  // mi = 0.213247  Likelihood Ratio = 10.1909
ABI3 -> SERTAD2  // mi = 0.023265  Likelihood Ratio = 0.0983433
ABI3 -> SIGLEC9  // mi = 0.313758  Likelihood Ratio = 7.49721
ABI3 -> SIRPB2  // mi = 0.111533  Likelihood Ratio = 5.03759
ABI3 -> SLA  // mi = 0.321886  Likelihood Ratio = 1.0464
ABI3 -> SLAMF1  // mi = 0.267746  Likelihood Ratio = 7.56195
ABI3 -> SLAMF7  // mi = 0.200766  Likelihood Ratio = 8.57912
ABI3 -> SLAMF8  // mi = 0.321886  Likelihood Ratio = 0.316663
ABI3 -> SLC7A7  // mi = 0.253413  Likelihood Ratio = 5.96809
ABI3 -> SLCO2B1  // mi = 0.290174  Likelihood Ratio = 5.32353
ABI3 -> SMPDL3A  // mi = 0.11599  Likelihood Ratio = 0.105613
ABI3 -> SNX10  // mi = 0.134775  Likelihood Ratio = 4.1316
ABI3 -> SPAG16  // mi = 0.0415374  Likelihood Ratio = 2.3865
ABI3 -> SPATA2  // mi = 0.0415374  Likelihood Ratio = 2.77614
ABI3 -> SPI1  // mi = 0.321886  Likelihood Ratio = 4.75239
ABI3 -> SPIB  // mi = 0.111533  Likelihood Ratio = 4.47485
ABI3 -> ST8SIA1  // mi = 0.0756104  Likelihood Ratio = 2.16505
ABI3 -> STAB1  // mi = 0.206951  Likelihood Ratio = 6.52614
ABI3 -> STAT4  // mi = 0.219654  Likelihood Ratio = 7.48749
ABI3 -> TAGAP  // mi = 0.260519  Likelihood Ratio = 10.8943
ABI3 -> TBX21  // mi = 0.219654  Likelihood Ratio = 9.13605
ABI3 -> TGFB1  // mi = 0.144753  Likelihood Ratio = 4.75423
ABI3 -> TGFBI  // mi = 0.213247  Likelihood Ratio = 6.47637
ABI3 -> TLR1  // mi = 0.182861  Likelihood Ratio = 8.37264
ABI3 -> TLR2  // mi = 0.253413  Likelihood Ratio = 5.55968
ABI3 -> TLR4  // mi = 0.39203  Likelihood Ratio = 12.4365
ABI3 -> TLR8  // mi = 0.226175  Likelihood Ratio = 10.2481
ABI3 -> TNFAIP8L2  // mi = 0.373604  Likelihood Ratio = 13.2886
ABI3 -> TREM2  // mi = 0.226175  Likelihood Ratio = 7.32414
ABI3 -> VAMP5  // mi = 0.171457  Likelihood Ratio = 4.0681
ABI3 -> WAS  // mi = 0.149891  Likelihood Ratio = 4.5279
ABI3 -> ZNF683  // mi = 0.177107  Likelihood Ratio = 6.9046
ABL1 -> AR  // mi = 0.0177895  Likelihood Ratio = 0.724723
ABL1 -> BZW2  // mi = 0.0340543  Likelihood Ratio = 0.397341
ABL1 -> C9orf78  // mi = 0.0588135  Likelihood Ratio = 1.2194
ABL1 -> CDK9  // mi = 0.02733  Likelihood Ratio = 0.779527
ABL1 -> DOLPP1  // mi = 0.0829529  Likelihood Ratio = 0.757681
ABL1 -> EXOSC2  // mi = 0.0527094  Likelihood Ratio = 0.806065
ABL1 -> HIST1H2AK  // mi = 0.019532  Likelihood Ratio = 0.109073
ABL1 -> PTPN1  // mi = 0.0177895  Likelihood Ratio = 0.820805
ABL1 -> SLC25A3  // mi = 0.019532  Likelihood Ratio = 0.668384
ABL1 -> SUSD1  // mi = 0.036464  Likelihood Ratio = 0.275098
ABL1 -> TTF1  // mi = 0.0686261  Likelihood Ratio = 1.35444
ABL1 -> UCK1  // mi = 0.0527094  Likelihood Ratio = 1.01674
ABL1 -> WDR5  // mi = 0.0619965  Likelihood Ratio = 0.65328
ABL2 -> ACTA2  // mi = 0.0557179  Likelihood Ratio = 0.0233751
ABL2 -> ADAMTS4  // mi = 0.0867598  Likelihood Ratio = 0.683322
ABL2 -> ECM1  // mi = 0.111533  Likelihood Ratio = 0.0350271
ABL2 -> FAM38B  // mi = 0.0588135  Likelihood Ratio = 0.0336624
ABL2 -> GPR4  // mi = 0.0469516  Likelihood Ratio = 0.592748
ABL2 -> HIST1H3D  // mi = 0.0213571  Likelihood Ratio = 0.393342
ABL2 -> LZTS1  // mi = 0.0686261  Likelihood Ratio = 1.65956
ABL2 -> MPZL1  // mi = 0.023265  Likelihood Ratio = 0.996856
ABL2 -> P4HA3  // mi = 0.0652672  Likelihood Ratio = 0.528888
ABL2 -> RCN3  // mi = 0.0720737  Likelihood Ratio = 0.60945
ABL2 -> SNAI2  // mi = 0.0756104  Likelihood Ratio = 1.22349
ABLIM1 -> C14orf147  // mi = 0.0340543  Likelihood Ratio = 0.376004
ABLIM1 -> C15orf39  // mi = 0.02733  Likelihood Ratio = 0.11519
ABLIM1 -> ENTPD7  // mi = 0.0252558  Likelihood Ratio = 0.25556
ABLIM1 -> LSM14A  // mi = 0.0177895  Likelihood Ratio = 0.706808
ABLIM1 -> PDE9A  // mi = 0.0177895  Likelihood Ratio = 0.18396
ABLIM1 -> RASL12  // mi = 0.036464  Likelihood Ratio = 0.15133
ABLIM1 -> TRNT1  // mi = 0.0252558  Likelihood Ratio = 0.0597724
ABLIM3 -> DST  // mi = 0.019532  Likelihood Ratio = 0.439063
ABO -> ADSS  // mi = 0.0213571  Likelihood Ratio = 0.48581
ABO -> ALG5  // mi = 0.036464  Likelihood Ratio = 0.0313533
ABO -> BIVM  // mi = 0.0442017  Likelihood Ratio = 0.796864
ABO -> BTBD12  // mi = 0.0389582  Likelihood Ratio = 0.118141
ABO -> C10orf59  // mi = 0.0469516  Likelihood Ratio = 0.773759
ABO -> CIC  // mi = 0.0252558  Likelihood Ratio = 1.3775
ABO -> DDX23  // mi = 0.0389582  Likelihood Ratio = 0.38572
ABO -> DHRS7  // mi = 0.019532  Likelihood Ratio = 1.72743
ABO -> FBXL3  // mi = 0.0442017  Likelihood Ratio = 0.567943
ABO -> HELB  // mi = 0.023265  Likelihood Ratio = 0.487066
ABO -> PIGY  // mi = 0.0177895  Likelihood Ratio = 1.62341
ABO -> RECQL4  // mi = 0.0213571  Likelihood Ratio = 1.38584
ABO -> TCOF1  // mi = 0.0389582  Likelihood Ratio = 0.618047
ABO -> TERT  // mi = 0.0317289  Likelihood Ratio = 1.28274
ABO -> TGDS  // mi = 0.0469516  Likelihood Ratio = 3.11343
ABO -> UCHL1  // mi = 0.0213571  Likelihood Ratio = 0.111308
ABO -> UTP14C  // mi = 0.0294876  Likelihood Ratio = 0.406346
ABP1 -> ASB13  // mi = 0.0213571  Likelihood Ratio = 1.03981
ABP1 -> CYP3A4  // mi = 0.0177895  Likelihood Ratio = 1.1215
ABP1 -> CYP3A7  // mi = 0.02733  Likelihood Ratio = 1.71396
ABP1 -> DMBX1  // mi = 0.02733  Likelihood Ratio = 0.920277
ABP1 -> FADS3  // mi = 0.0213571  Likelihood Ratio = 1.1627
ABP1 -> FAM70A  // mi = 0.019532  Likelihood Ratio = 1.08055
ABP1 -> FST  // mi = 0.0252558  Likelihood Ratio = 1.58378
ABP1 -> FYTTD1  // mi = 0.019532  Likelihood Ratio = 0.401147
ABP1 -> GJB1  // mi = 0.0252558  Likelihood Ratio = 1.12458
ABP1 -> NR2E3  // mi = 0.0252558  Likelihood Ratio = 1.14428
ABP1 -> SULT1C2  // mi = 0.0497874  Likelihood Ratio = 2.49367
ABP1 -> THUMPD2  // mi = 0.0177895  Likelihood Ratio = 1.01636
ABR -> CRK  // mi = 0.0317289  Likelihood Ratio = 0.356381
ABR -> FZD1  // mi = 0.0686261  Likelihood Ratio = 0.610911
ABT1 -> AGPAT1  // mi = 0.0294876  Likelihood Ratio = 1.0383
ABT1 -> DTNBP1  // mi = 0.0619965  Likelihood Ratio = 1.67163
ABT1 -> E2F3  // mi = 0.0389582  Likelihood Ratio = 0.650349
ABT1 -> HIST1H2AC  // mi = 0.0294876  Likelihood Ratio = 1.09832
ABT1 -> HMGN4  // mi = 0.0652672  Likelihood Ratio = 1.0655
ABT1 -> JARID2  // mi = 0.0415374  Likelihood Ratio = 0.879218
ABT1 -> PPIL1  // mi = 0.0340543  Likelihood Ratio = 0.977004
ABT1 -> PRR3  // mi = 0.0213571  Likelihood Ratio = 0.105686
ABT1 -> RDBP  // mi = 0.0340543  Likelihood Ratio = 0.71578
ABT1 -> RPP21  // mi = 0.0317289  Likelihood Ratio = 1.61035
ABT1 -> TAF1  // mi = 0.023265  Likelihood Ratio = 0.280943
ABT1 -> TTRAP  // mi = 0.0588135  Likelihood Ratio = 1.56464
ABT1 -> ZNF184  // mi = 0.0686261  Likelihood Ratio = 0.988617
ABT1 -> ZNF187  // mi = 0.0469516  Likelihood Ratio = 0.745967
ABT1 -> ZNF322A  // mi = 0.0946473  Likelihood Ratio = 1.45998
ABT1 -> ZNF322B  // mi = 0.0686261  Likelihood Ratio = 1.30695
ABT1 -> ZNRD1  // mi = 0.0792366  Likelihood Ratio = 2.23844
ABTB1 -> C2orf24  // mi = 0.0252558  Likelihood Ratio = 0.72157
ABTB1 -> PRG2  // mi = 0.0340543  Likelihood Ratio = 0.301296
ABTB1 -> RASSF2  // mi = 0.0252558  Likelihood Ratio = 1.54472
ABTB1 -> TBC1D23  // mi = 0.0252558  Likelihood Ratio = 0.877543
ABTB1 -> ZNF414  // mi = 0.019532  Likelihood Ratio = 0.649813
ABTB1 -> ZNF70  // mi = 0.019532  Likelihood Ratio = 0.533942
ABTB2 -> CYHR1  // mi = 0.02733  Likelihood Ratio = 0.725363
ABTB2 -> VEGFB  // mi = 0.0213571  Likelihood Ratio = 0.30711
ACAA1 -> ALPK3  // mi = 0.0177895  Likelihood Ratio = 1.15138
ACAA1 -> APEH  // mi = 0.0686261  Likelihood Ratio = 1.70762
ACAA1 -> CASP8AP2  // mi = 0.02733  Likelihood Ratio = 0.894711
ACAA1 -> CTDSPL  // mi = 0.0527094  Likelihood Ratio = 1.31079
ACAA1 -> DHX9  // mi = 0.0340543  Likelihood Ratio = 1.34597
ACAA1 -> ECT2  // mi = 0.036464  Likelihood Ratio = 1.21625
ACAA1 -> GMPPB  // mi = 0.0527094  Likelihood Ratio = 1.66398
ACAA1 -> GNAI2  // mi = 0.0557179  Likelihood Ratio = 0.706052
ACAA1 -> GOLGA4  // mi = 0.0588135  Likelihood Ratio = 1.66378
ACAA1 -> IFRD2  // mi = 0.0652672  Likelihood Ratio = 1.56643
ACAA1 -> KLHDC8B  // mi = 0.0340543  Likelihood Ratio = 0.436287
ACAA1 -> MCM3  // mi = 0.0389582  Likelihood Ratio = 2.1024
ACAA1 -> PRKAR2A  // mi = 0.0442017  Likelihood Ratio = 0.647598
ACAA1 -> RPP14  // mi = 0.0213571  Likelihood Ratio = 1.22784
ACAA1 -> TEX264  // mi = 0.0792366  Likelihood Ratio = 2.46664
ACAA1 -> TRAK1  // mi = 0.0469516  Likelihood Ratio = 2.55909
ACAA1 -> VPS35  // mi = 0.0252558  Likelihood Ratio = 0.580229
ACAA1 -> YKT6  // mi = 0.0213571  Likelihood Ratio = 0.974496
ACAA2 -> C20orf3  // mi = 0.0294876  Likelihood Ratio = 0.712301
ACAA2 -> C7orf28B  // mi = 0.0213571  Likelihood Ratio = 1.08954
ACAA2 -> PRDM5  // mi = 0.0294876  Likelihood Ratio = 1.74544
ACAA2 -> RAD17  // mi = 0.0340543  Likelihood Ratio = 1.15318
ACAA2 -> REEP5  // mi = 0.02733  Likelihood Ratio = 0.950653
ACAA2 -> SH3RF2  // mi = 0.0213571  Likelihood Ratio = 2.08748
ACAA2 -> SLC25A1  // mi = 0.0213571  Likelihood Ratio = 1.34732
ACAA2 -> STMN1  // mi = 0.0317289  Likelihood Ratio = 1.65615
ACACA -> CLCN7  // mi = 0.0177895  Likelihood Ratio = 0.250131
ACACA -> DNAH9  // mi = 0.0252558  Likelihood Ratio = 0.841395
ACACA -> EIF5A  // mi = 0.0252558  Likelihood Ratio = 0.621719
ACAD11 -> C14orf143  // mi = 0.0213571  Likelihood Ratio = 0.711021
ACAD11 -> CCNL1  // mi = 0.0213571  Likelihood Ratio = 0.370907
ACAD11 -> CDC6  // mi = 0.0252558  Likelihood Ratio = 1.2048
ACAD11 -> GGCX  // mi = 0.0317289  Likelihood Ratio = 0.44435
ACAD11 -> HIST1H3F  // mi = 0.023265  Likelihood Ratio = 0.377894
ACAD11 -> RACGAP1  // mi = 0.0177895  Likelihood Ratio = 0.761007
ACAD8 -> ATP5L  // mi = 0.0252558  Likelihood Ratio = 1.25767
ACAD8 -> BCL9L  // mi = 0.0469516  Likelihood Ratio = 0.986268
ACAD8 -> HDAC10  // mi = 0.0177895  Likelihood Ratio = 0.709163
ACAD8 -> RPUSD4  // mi = 0.139714  Likelihood Ratio = 0.100697
ACAD8 -> TBRG1  // mi = 0.0756104  Likelihood Ratio = 1.9953
ACAD8 -> VPS26B  // mi = 0.144753  Likelihood Ratio = 1.15925
ACAD8 -> ZNF202  // mi = 0.102904  Likelihood Ratio = 2.00323
ACAD9 -> C20orf20  // mi = 0.0213571  Likelihood Ratio = 0.855685
ACAD9 -> CYP4F3  // mi = 0.019532  Likelihood Ratio = 0.0486192
ACADM -> ADORA3  // mi = 0.036464  Likelihood Ratio = 1.16371
ACADM -> AHCYL1  // mi = 0.0389582  Likelihood Ratio = 0.6082
ACADM -> FAM73A  // mi = 0.0415374  Likelihood Ratio = 1.22964
ACADM -> GCLM  // mi = 0.0557179  Likelihood Ratio = 0.641367
ACADM -> LARP6  // mi = 0.0213571  Likelihood Ratio = 0.666767
ACADM -> NCK1  // mi = 0.0252558  Likelihood Ratio = 1.02379
ACADM -> SEMA6A  // mi = 0.0177895  Likelihood Ratio = 0.0121182
ACADM -> SERBP1  // mi = 0.02733  Likelihood Ratio = 0.46816
ACADM -> SMAD3  // mi = 0.0317289  Likelihood Ratio = 0.474736
ACADM -> SMOX  // mi = 0.0340543  Likelihood Ratio = 0.676615
ACADM -> TXNDC12  // mi = 0.0619965  Likelihood Ratio = 0.200686
ACADM -> ZZZ3  // mi = 0.0557179  Likelihood Ratio = 0.905652
ACADS -> AAMP  // mi = 0.02733  Likelihood Ratio = 0.313695
ACADS -> CDC42EP3  // mi = 0.0213571  Likelihood Ratio = 0.0175464
ACADS -> GRIN2A  // mi = 0.0389582  Likelihood Ratio = 1.0789
ACADS -> RAB35  // mi = 0.0294876  Likelihood Ratio = 1.06782
ACADS -> SH3BGRL3  // mi = 0.019532  Likelihood Ratio = 1.21253
ACADS -> SPIN1  // mi = 0.023265  Likelihood Ratio = 0.44367
ACADS -> YIF1B  // mi = 0.023265  Likelihood Ratio = 0.188544
ACADSB -> C10orf84  // mi = 0.0213571  Likelihood Ratio = 0.311617
ACADSB -> NHLRC2  // mi = 0.0294876  Likelihood Ratio = 0.807726
ACADSB -> PAOX  // mi = 0.023265  Likelihood Ratio = 1.53595
ACADSB -> PPP2R2D  // mi = 0.0177895  Likelihood Ratio = 0.230556
ACADSB -> TRUB1  // mi = 0.0252558  Likelihood Ratio = 0.206814
ACADVL -> ACTR1B  // mi = 0.019532  Likelihood Ratio = 0.747801
ACADVL -> AP3D1  // mi = 0.019532  Likelihood Ratio = 0.632717
ACADVL -> NMUR2  // mi = 0.019532  Likelihood Ratio = 0.45758
ACADVL -> RAB13  // mi = 0.0252558  Likelihood Ratio = 0.600883
ACADVL -> RPS14  // mi = 0.0588135  Likelihood Ratio = 1.34469
ACADVL -> RPS6  // mi = 0.019532  Likelihood Ratio = 1.0656
ACADVL -> UBN1  // mi = 0.0213571  Likelihood Ratio = 0.50921
ACAT1 -> ADORA3  // mi = 0.0252558  Likelihood Ratio = 1.28471
ACAT1 -> ANKRD42  // mi = 0.019532  Likelihood Ratio = 0.472609
ACAT1 -> C11orf44  // mi = 0.0213571  Likelihood Ratio = 0.989414
ACAT1 -> CASP1  // mi = 0.0177895  Likelihood Ratio = 0.072841
ACAT1 -> CELSR3  // mi = 0.023265  Likelihood Ratio = 0.680079
ACAT1 -> GPC2  // mi = 0.0294876  Likelihood Ratio = 0.39423
ACAT1 -> HIST1H3I  // mi = 0.0294876  Likelihood Ratio = 0.332984
ACAT1 -> MAML2  // mi = 0.019532  Likelihood Ratio = 0.252002
ACAT1 -> MAN2A1  // mi = 0.0177895  Likelihood Ratio = 0.847598
ACAT1 -> MAZ  // mi = 0.0213571  Likelihood Ratio = 0.303821
ACAT1 -> ME2  // mi = 0.0340543  Likelihood Ratio = 0.215143
ACAT1 -> NFXL1  // mi = 0.019532  Likelihood Ratio = 0.264338
ACAT1 -> NOXA1  // mi = 0.019532  Likelihood Ratio = 0.480837
ACAT1 -> PRPF40B  // mi = 0.0252558  Likelihood Ratio = 0.644398
ACAT1 -> RAB9A  // mi = 0.0652672  Likelihood Ratio = 0.292235
ACAT1 -> RAB9P1  // mi = 0.0756104  Likelihood Ratio = 0.473335
ACAT1 -> SFRS9  // mi = 0.019532  Likelihood Ratio = 0.349597
ACAT1 -> SIL1  // mi = 0.02733  Likelihood Ratio = 1.25714
ACAT1 -> UBE3C  // mi = 0.0177895  Likelihood Ratio = 1.11884
ACAT1 -> ZNF322A  // mi = 0.0213571  Likelihood Ratio = 0.276703
ACAT2 -> MRPL18  // mi = 0.120541  Likelihood Ratio = 0.56044
ACBD3 -> ARF1  // mi = 0.125189  Likelihood Ratio = 3.09252
ACBD3 -> C9orf43  // mi = 0.019532  Likelihood Ratio = 1.06136
ACBD3 -> CDC42BPA  // mi = 0.0946473  Likelihood Ratio = 1.1889
ACBD3 -> CDK4  // mi = 0.0177895  Likelihood Ratio = 0.147539
ACBD3 -> CYB5R1  // mi = 0.019532  Likelihood Ratio = 1.43529
ACBD3 -> HIST1H4L  // mi = 0.0177895  Likelihood Ratio = 0.447991
ACBD3 -> PPP2R5A  // mi = 0.0317289  Likelihood Ratio = 1.08038
ACBD3 -> SLC2A8  // mi = 0.023265  Likelihood Ratio = 1.00994
ACBD3 -> ZNF238  // mi = 0.0213571  Likelihood Ratio = 0.8411
ACBD5 -> ACTN3  // mi = 0.0213571  Likelihood Ratio = 0.404622
ACBD5 -> ANKRD26  // mi = 0.0317289  Likelihood Ratio = 0.67064
ACBD5 -> COL6A2  // mi = 0.0177895  Likelihood Ratio = 0.40438
ACBD5 -> CUL2  // mi = 0.0294876  Likelihood Ratio = 0.237571
ACBD5 -> LARP5  // mi = 0.019532  Likelihood Ratio = 0.177137
ACBD5 -> PHLDA1  // mi = 0.0213571  Likelihood Ratio = 1.00642
ACBD5 -> PPYR1  // mi = 0.0213571  Likelihood Ratio = 0.597315
ACBD5 -> QTRT1  // mi = 0.023265  Likelihood Ratio = 0.829201
ACBD5 -> USP6NL  // mi = 0.0340543  Likelihood Ratio = 0.745784
ACBD6 -> ALDH1B1  // mi = 0.0177895  Likelihood Ratio = 0.68534
ACBD6 -> CCNL1  // mi = 0.0177895  Likelihood Ratio = 0.367699
ACBD6 -> DHX9  // mi = 0.02733  Likelihood Ratio = 0.9886
ACBD6 -> ETNK2  // mi = 0.0317289  Likelihood Ratio = 0.0558039
ACBD6 -> FLCN  // mi = 0.0252558  Likelihood Ratio = 0.114487
ACBD6 -> GPR161  // mi = 0.02733  Likelihood Ratio = 0.204263
ACBD6 -> SNRPE  // mi = 0.0317289  Likelihood Ratio = 0.158375
ACCN1 -> GFPT2  // mi = 0.0294876  Likelihood Ratio = 0.116446
ACCN1 -> GPR124  // mi = 0.019532  Likelihood Ratio = 0.41463
ACCN1 -> MGAT5B  // mi = 0.0213571  Likelihood Ratio = 0.15874
ACCN2 -> FXYD6  // mi = 0.036464  Likelihood Ratio = 0.903959
ACCN3 -> CCNG2  // mi = 0.023265  Likelihood Ratio = 0.221739
ACCN3 -> CIB3  // mi = 0.0294876  Likelihood Ratio = 0.914452
ACCN3 -> E2F6  // mi = 0.0177895  Likelihood Ratio = 1.17374
ACCN3 -> GSTK1  // mi = 0.023265  Likelihood Ratio = 0.195516
ACCN3 -> KRTAP5-9  // mi = 0.019532  Likelihood Ratio = 0.250589
ACCN3 -> MRPS25  // mi = 0.0177895  Likelihood Ratio = 0.379325
ACCN3 -> NKX2-2  // mi = 0.0415374  Likelihood Ratio = 0.107056
ACCN3 -> SMARCA1  // mi = 0.0213571  Likelihood Ratio = 0.335129
ACCN3 -> TMC8  // mi = 0.019532  Likelihood Ratio = 0.539368
ACCN3 -> TNFRSF4  // mi = 0.0213571  Likelihood Ratio = 0.224728
ACCN4 -> ACCN3  // mi = 0.0720737  Likelihood Ratio = 1.07939
ACCN4 -> ADAMTS19  // mi = 0.0213571  Likelihood Ratio = 1.46708
ACCN4 -> AOX1  // mi = 0.0442017  Likelihood Ratio = 1.15468
ACCN4 -> APOA4  // mi = 0.0987291  Likelihood Ratio = 1.40509
ACCN4 -> APOA5  // mi = 0.107171  Likelihood Ratio = 2.53938
ACCN4 -> AQP10  // mi = 0.111533  Likelihood Ratio = 1.12838
ACCN4 -> ATOH8  // mi = 0.0497874  Likelihood Ratio = 0.858892
ACCN4 -> ATP10D  // mi = 0.0497874  Likelihood Ratio = 0.511057
ACCN4 -> C1orf163  // mi = 0.023265  Likelihood Ratio = 0.773757
ACCN4 -> C1orf64  // mi = 0.11599  Likelihood Ratio = 0.700709
ACCN4 -> CA5A  // mi = 0.102904  Likelihood Ratio = 2.38617
ACCN4 -> CABP4  // mi = 0.0294876  Likelihood Ratio = 1.03613
ACCN4 -> CBLN1  // mi = 0.0527094  Likelihood Ratio = 2.00575
ACCN4 -> CCL27  // mi = 0.0213571  Likelihood Ratio = 0.508575
ACCN4 -> CD4  // mi = 0.0340543  Likelihood Ratio = 0.866715
ACCN4 -> CDH5  // mi = 0.0177895  Likelihood Ratio = 0.775236
ACCN4 -> CITED1  // mi = 0.0557179  Likelihood Ratio = 1.28269
ACCN4 -> CPNE7  // mi = 0.0588135  Likelihood Ratio = 1.18052
ACCN4 -> CRYBA2  // mi = 0.0652672  Likelihood Ratio = 1.63699
ACCN4 -> CYLD  // mi = 0.0442017  Likelihood Ratio = 1.26072
ACCN4 -> CYP1A1  // mi = 0.0686261  Likelihood Ratio = 0.938618
ACCN4 -> CYP8B1  // mi = 0.0557179  Likelihood Ratio = 1.62839
ACCN4 -> DUSP13  // mi = 0.0497874  Likelihood Ratio = 1.61603
ACCN4 -> ELA2  // mi = 0.0686261  Likelihood Ratio = 2.05166
ACCN4 -> ELA2A  // mi = 0.0867598  Likelihood Ratio = 1.05531
ACCN4 -> ELA3A  // mi = 0.0792366  Likelihood Ratio = 1.33134
ACCN4 -> ELA3B  // mi = 0.0340543  Likelihood Ratio = 0.979143
ACCN4 -> ELOVL2  // mi = 0.0294876  Likelihood Ratio = 0.701514
ACCN4 -> EPO  // mi = 0.0557179  Likelihood Ratio = 1.62181
ACCN4 -> FFAR1  // mi = 0.036464  Likelihood Ratio = 0.599384
ACCN4 -> FOSL1  // mi = 0.0557179  Likelihood Ratio = 2.09204
ACCN4 -> FXYD2  // mi = 0.0720737  Likelihood Ratio = 1.24742
ACCN4 -> GATA1  // mi = 0.0652672  Likelihood Ratio = 1.33366
ACCN4 -> GCNT1  // mi = 0.019532  Likelihood Ratio = 0.454553
ACCN4 -> GDAP1L1  // mi = 0.0720737  Likelihood Ratio = 0.923583
ACCN4 -> GDF5  // mi = 0.0756104  Likelihood Ratio = 1.5015
ACCN4 -> GIMAP1  // mi = 0.0415374  Likelihood Ratio = 1.9266
ACCN4 -> GIT2  // mi = 0.0415374  Likelihood Ratio = 0.924275
ACCN4 -> GNRH2  // mi = 0.0213571  Likelihood Ratio = 0.999788
ACCN4 -> GPR44  // mi = 0.0497874  Likelihood Ratio = 0.916106
ACCN4 -> HBG1  // mi = 0.0389582  Likelihood Ratio = 1.02565
ACCN4 -> HIST1H3F  // mi = 0.0469516  Likelihood Ratio = 0.248729
ACCN4 -> HPSE  // mi = 0.036464  Likelihood Ratio = 0.950262
ACCN4 -> IL10  // mi = 0.036464  Likelihood Ratio = 0.6565
ACCN4 -> IL18R1  // mi = 0.0340543  Likelihood Ratio = 0.839977
ACCN4 -> IQGAP1  // mi = 0.0340543  Likelihood Ratio = 0.181536
ACCN4 -> IRAK3  // mi = 0.0588135  Likelihood Ratio = 2.04093
ACCN4 -> JAK1  // mi = 0.036464  Likelihood Ratio = 0.923255
ACCN4 -> KCNF1  // mi = 0.0497874  Likelihood Ratio = 0.758534
ACCN4 -> KLF1  // mi = 0.0792366  Likelihood Ratio = 1.13439
ACCN4 -> LCT  // mi = 0.0557179  Likelihood Ratio = 1.28377
ACCN4 -> LIN28  // mi = 0.0619965  Likelihood Ratio = 1.42061
ACCN4 -> MAGEB2  // mi = 0.0652672  Likelihood Ratio = 0.698614
ACCN4 -> MAPK11  // mi = 0.019532  Likelihood Ratio = 0.174902
ACCN4 -> MFSD1  // mi = 0.0340543  Likelihood Ratio = 0.506577
ACCN4 -> MLN  // mi = 0.0619965  Likelihood Ratio = 1.20465
ACCN4 -> MUC5AC  // mi = 0.0756104  Likelihood Ratio = 0.831657
ACCN4 -> NAT8  // mi = 0.0619965  Likelihood Ratio = 1.07472
ACCN4 -> NDST4  // mi = 0.0442017  Likelihood Ratio = 0.983665
ACCN4 -> NPTX1  // mi = 0.0497874  Likelihood Ratio = 0.975914
ACCN4 -> NR0B2  // mi = 0.0906577  Likelihood Ratio = 1.51631
ACCN4 -> OPN1LW  // mi = 0.036464  Likelihood Ratio = 1.21722
ACCN4 -> P2RY13  // mi = 0.0340543  Likelihood Ratio = 1.13287
ACCN4 -> PAQR9  // mi = 0.036464  Likelihood Ratio = 0.683252
ACCN4 -> PCBP1  // mi = 0.0294876  Likelihood Ratio = 0.0556615
ACCN4 -> PIWIL2  // mi = 0.0946473  Likelihood Ratio = 1.47694
ACCN4 -> PKD2  // mi = 0.0442017  Likelihood Ratio = 1.65004
ACCN4 -> PLA2G12B  // mi = 0.02733  Likelihood Ratio = 1.05261
ACCN4 -> PPY  // mi = 0.0177895  Likelihood Ratio = 0.523659
ACCN4 -> PRDM7  // mi = 0.0720737  Likelihood Ratio = 1.39172
ACCN4 -> PRM1  // mi = 0.0588135  Likelihood Ratio = 1.69106
ACCN4 -> PRODH2  // mi = 0.0792366  Likelihood Ratio = 1.00558
ACCN4 -> PRPF19  // mi = 0.0469516  Likelihood Ratio = 1.14872
ACCN4 -> PRR3  // mi = 0.0340543  Likelihood Ratio = 0.521011
ACCN4 -> PSG3  // mi = 0.036464  Likelihood Ratio = 1.35423
ACCN4 -> RHAG  // mi = 0.0557179  Likelihood Ratio = 1.18898
ACCN4 -> RLBP1  // mi = 0.0340543  Likelihood Ratio = 1.15283
ACCN4 -> RPS18  // mi = 0.019532  Likelihood Ratio = 0.825418
ACCN4 -> SERPINF2  // mi = 0.0686261  Likelihood Ratio = 1.00742
ACCN4 -> SETX  // mi = 0.0415374  Likelihood Ratio = 0.12632
ACCN4 -> SHBG  // mi = 0.0619965  Likelihood Ratio = 1.5129
ACCN4 -> SIX6  // mi = 0.0946473  Likelihood Ratio = 1.67172
ACCN4 -> SLC5A8  // mi = 0.0557179  Likelihood Ratio = 1.01909
ACCN4 -> SLC6A1  // mi = 0.023265  Likelihood Ratio = 0.663656
ACCN4 -> SLIT1  // mi = 0.0497874  Likelihood Ratio = 1.08495
ACCN4 -> SMOC1  // mi = 0.0619965  Likelihood Ratio = 1.02518
ACCN4 -> SOX10  // mi = 0.0686261  Likelihood Ratio = 1.25592
ACCN4 -> SP2  // mi = 0.0294876  Likelihood Ratio = 0.733686
ACCN4 -> SPRR1A  // mi = 0.0389582  Likelihood Ratio = 3.14688
ACCN4 -> SULT2A1  // mi = 0.0252558  Likelihood Ratio = 0.756285
ACCN4 -> SUPT3H  // mi = 0.0213571  Likelihood Ratio = 0.135774
ACCN4 -> TLR8  // mi = 0.0557179  Likelihood Ratio = 1.7524
ACCN4 -> TM4SF5  // mi = 0.0619965  Likelihood Ratio = 2.07218
ACCN4 -> TNNI1  // mi = 0.023265  Likelihood Ratio = 1.0928
ACCN4 -> TNRC4  // mi = 0.0340543  Likelihood Ratio = 1.89571
ACCN4 -> UBC  // mi = 0.023265  Likelihood Ratio = 0.59552
ACCN4 -> UGCG  // mi = 0.02733  Likelihood Ratio = 1.2753
ACCN4 -> UGT1A10  // mi = 0.0340543  Likelihood Ratio = 1.14942
ACCN4 -> VARS  // mi = 0.0317289  Likelihood Ratio = 0.859649
ACCN4 -> VASH1  // mi = 0.036464  Likelihood Ratio = 2.27791
ACD -> CD1C  // mi = 0.019532  Likelihood Ratio = 0.0357547
ACD -> IDH3G  // mi = 0.0652672  Likelihood Ratio = 0.599924
ACD -> MOBKL2A  // mi = 0.0213571  Likelihood Ratio = 0.56104
ACE -> OGDH  // mi = 0.019532  Likelihood Ratio = 0.205445
ACIN1 -> AP1G2  // mi = 0.0756104  Likelihood Ratio = 2.30336
ACIN1 -> ARF6  // mi = 0.0294876  Likelihood Ratio = 1.19049
ACIN1 -> ASAH1  // mi = 0.0469516  Likelihood Ratio = 1.88843
ACIN1 -> C11orf54  // mi = 0.0213571  Likelihood Ratio = 0.0323513
ACIN1 -> CAPZA2  // mi = 0.0756104  Likelihood Ratio = 1.51254
ACIN1 -> CAV2  // mi = 0.0317289  Likelihood Ratio = 0.812817
ACIN1 -> CHD8  // mi = 0.139714  Likelihood Ratio = 1.35131
ACIN1 -> CHRNB3  // mi = 0.019532  Likelihood Ratio = 1.03024
ACIN1 -> CKLF  // mi = 0.0317289  Likelihood Ratio = 0.439614
ACIN1 -> DHRS4  // mi = 0.0252558  Likelihood Ratio = 1.43393
ACIN1 -> FKBP3  // mi = 0.0252558  Likelihood Ratio = 0.456302
ACIN1 -> GALNT7  // mi = 0.02733  Likelihood Ratio = 0.294382
ACIN1 -> KLF10  // mi = 0.023265  Likelihood Ratio = 0.604487
ACIN1 -> MARK2  // mi = 0.0252558  Likelihood Ratio = 1.99863
ACIN1 -> MRPL52  // mi = 0.0177895  Likelihood Ratio = 0.0683272
ACIN1 -> NFKBIA  // mi = 0.0389582  Likelihood Ratio = 0.710339
ACIN1 -> NIPSNAP3B  // mi = 0.0469516  Likelihood Ratio = 0.917722
ACIN1 -> OXA1L  // mi = 0.0415374  Likelihood Ratio = 1.44846
ACIN1 -> PI4K2B  // mi = 0.0442017  Likelihood Ratio = 1.06832
ACIN1 -> PIN4  // mi = 0.0340543  Likelihood Ratio = 0.0687637
ACIN1 -> PRKACA  // mi = 0.0389582  Likelihood Ratio = 1.37031
ACIN1 -> RAB28  // mi = 0.036464  Likelihood Ratio = 0.79514
ACIN1 -> SAV1  // mi = 0.0213571  Likelihood Ratio = 0.0666748
ACIN1 -> SERP1  // mi = 0.0442017  Likelihood Ratio = 1.12385
ACIN1 -> SLC22A17  // mi = 0.0389582  Likelihood Ratio = 0.0111723
ACIN1 -> SP3  // mi = 0.0213571  Likelihood Ratio = 0.680523
ACIN1 -> TM9SF1  // mi = 0.0415374  Likelihood Ratio = 1.27239
ACIN1 -> TMEM55B  // mi = 0.0294876  Likelihood Ratio = 1.23674
ACIN1 -> UBE2D1  // mi = 0.02733  Likelihood Ratio = 0.683358
ACIN1 -> WDR23  // mi = 0.0792366  Likelihood Ratio = 1.53026
ACIN1 -> XRCC4  // mi = 0.0442017  Likelihood Ratio = 0.772694
ACMSD -> AGMAT  // mi = 0.0252558  Likelihood Ratio = 0.836275
ACMSD -> C12orf30  // mi = 0.019532  Likelihood Ratio = 0.775194
ACMSD -> MAP7  // mi = 0.0294876  Likelihood Ratio = 1.18095
ACMSD -> TLX2  // mi = 0.019532  Likelihood Ratio = 0.636156
ACMSD -> ZNF663  // mi = 0.0177895  Likelihood Ratio = 0.890855
ACN9 -> BCORL1  // mi = 0.0252558  Likelihood Ratio = 0.0515894
ACN9 -> LAMB3  // mi = 0.0213571  Likelihood Ratio = 0.792243
ACN9 -> NRD1  // mi = 0.019532  Likelihood Ratio = 0.159987
ACN9 -> OR8B8  // mi = 0.0213571  Likelihood Ratio = 0.370389
ACO1 -> BAG1  // mi = 0.0213571  Likelihood Ratio = 1.21606
ACO1 -> EPAS1  // mi = 0.02733  Likelihood Ratio = 0.786245
ACO1 -> FAM60A  // mi = 0.0177895  Likelihood Ratio = 0.740585
ACO1 -> FKBP4  // mi = 0.0213571  Likelihood Ratio = 0.376529
ACO1 -> GALT  // mi = 0.0469516  Likelihood Ratio = 1.03884
ACO1 -> GNE  // mi = 0.0213571  Likelihood Ratio = 1.33085
ACO1 -> PLAA  // mi = 0.0756104  Likelihood Ratio = 1.08685
ACO1 -> SEC61B  // mi = 0.0252558  Likelihood Ratio = 1.68583
ACO1 -> SMU1  // mi = 0.0527094  Likelihood Ratio = 0.184168
ACO1 -> TESK1  // mi = 0.0415374  Likelihood Ratio = 1.52038
ACO1 -> TOPORS  // mi = 0.102904  Likelihood Ratio = 2.33117
ACO1 -> UBE2R2  // mi = 0.0469516  Likelihood Ratio = 1.22435
ACO1 -> UNC13B  // mi = 0.0389582  Likelihood Ratio = 1.18311
ACO1 -> WDR40A  // mi = 0.0906577  Likelihood Ratio = 2.52471
ACO1 -> ZNF398  // mi = 0.0177895  Likelihood Ratio = 0.227751
ACOT11 -> AGBL2  // mi = 0.0340543  Likelihood Ratio = 0.482806
ACOT11 -> ALAS2  // mi = 0.023265  Likelihood Ratio = 0.604808
ACOT11 -> APOBEC3A  // mi = 0.02733  Likelihood Ratio = 0.551516
ACOT11 -> BMPR1B  // mi = 0.0177895  Likelihood Ratio = 0.365888
ACOT11 -> C1orf161  // mi = 0.019532  Likelihood Ratio = 0.197514
ACOT11 -> C9orf40  // mi = 0.023265  Likelihood Ratio = 0.64224
ACOT11 -> CCNE2  // mi = 0.036464  Likelihood Ratio = 0.215338
ACOT11 -> CCRL2  // mi = 0.0340543  Likelihood Ratio = 0.120831
ACOT11 -> CCT8  // mi = 0.019532  Likelihood Ratio = 0.620353
ACOT11 -> CDC6  // mi = 0.0317289  Likelihood Ratio = 0.34964
ACOT11 -> CDCA5  // mi = 0.0177895  Likelihood Ratio = 0.558462
ACOT11 -> CNIH4  // mi = 0.0177895  Likelihood Ratio = 0.382547
ACOT11 -> COPS5  // mi = 0.0213571  Likelihood Ratio = 0.375715
ACOT11 -> CYB561D2  // mi = 0.0340543  Likelihood Ratio = 0.696587
ACOT11 -> DGCR6  // mi = 0.0177895  Likelihood Ratio = 0.171922
ACOT11 -> EAF2  // mi = 0.0317289  Likelihood Ratio = 0.139827
ACOT11 -> IDI1  // mi = 0.0177895  Likelihood Ratio = 0.697242
ACOT11 -> INHBC  // mi = 0.036464  Likelihood Ratio = 0.300178
ACOT11 -> MASTL  // mi = 0.019532  Likelihood Ratio = 0.403417
ACOT11 -> MCART1  // mi = 0.0252558  Likelihood Ratio = 0.494479
ACOT11 -> MCCC2  // mi = 0.0177895  Likelihood Ratio = 0.349927
ACOT11 -> MCM10  // mi = 0.023265  Likelihood Ratio = 0.597902
ACOT11 -> MRPL33  // mi = 0.0177895  Likelihood Ratio = 0.33589
ACOT11 -> MTCH2  // mi = 0.0213571  Likelihood Ratio = 0.292936
ACOT11 -> NFIA  // mi = 0.0177895  Likelihood Ratio = 0.676466
ACOT11 -> PI4K2B  // mi = 0.0252558  Likelihood Ratio = 0.861083
ACOT11 -> POLR2K  // mi = 0.0294876  Likelihood Ratio = 0.0633058
ACOT11 -> POLR3K  // mi = 0.019532  Likelihood Ratio = 0.835766
ACOT11 -> PPARG  // mi = 0.0340543  Likelihood Ratio = 0.758013
ACOT11 -> PPP2R1B  // mi = 0.0317289  Likelihood Ratio = 0.26153
ACOT11 -> PRKAR2A  // mi = 0.0177895  Likelihood Ratio = 0.287504
ACOT11 -> PSMB3  // mi = 0.0213571  Likelihood Ratio = 0.257322
ACOT11 -> PXMP4  // mi = 0.0294876  Likelihood Ratio = 0.349757
ACOT11 -> RFT1  // mi = 0.0177895  Likelihood Ratio = 0.244898
ACOT11 -> RGPD5  // mi = 0.0177895  Likelihood Ratio = 0.789698
ACOT11 -> RNASEH1  // mi = 0.0294876  Likelihood Ratio = 0.842253
ACOT11 -> SARM1  // mi = 0.0317289  Likelihood Ratio = 0.328628
ACOT11 -> SGK2  // mi = 0.0213571  Likelihood Ratio = 1.20816
ACOT11 -> SHD  // mi = 0.0317289  Likelihood Ratio = 0.759573
ACOT11 -> SORBS2  // mi = 0.0652672  Likelihood Ratio = 0.746653
ACOT11 -> STK36  // mi = 0.0497874  Likelihood Ratio = 1.02491
ACOT11 -> SURF4  // mi = 0.036464  Likelihood Ratio = 0.733409
ACOT11 -> TAS2R4  // mi = 0.019532  Likelihood Ratio = 0.794217
ACOT11 -> TMEM70  // mi = 0.0469516  Likelihood Ratio = 0.0211852
ACOT11 -> TSEN54  // mi = 0.023265  Likelihood Ratio = 0.177623
ACOT11 -> UFD1L  // mi = 0.0252558  Likelihood Ratio = 0.560608
ACOT11 -> VAX1  // mi = 0.0177895  Likelihood Ratio = 0.349963
ACOT11 -> XCR1  // mi = 0.0177895  Likelihood Ratio = 0.10662
ACOT11 -> YIF1A  // mi = 0.0294876  Likelihood Ratio = 0.96666
ACOT11 -> YIF1B  // mi = 0.0415374  Likelihood Ratio = 0.348456
ACOT11 -> ZBTB40  // mi = 0.02733  Likelihood Ratio = 0.184507
ACOT12 -> APBB2  // mi = 0.023265  Likelihood Ratio = 0.100234
ACOT12 -> BARHL1  // mi = 0.023265  Likelihood Ratio = 0.0606691
ACOT12 -> ICAM5  // mi = 0.02733  Likelihood Ratio = 0.252125
ACOT2 -> HIST1H2BI  // mi = 0.02733  Likelihood Ratio = 0.358766
ACOT2 -> NPTX1  // mi = 0.0213571  Likelihood Ratio = 1.70182
ACOT2 -> SOX17  // mi = 0.0389582  Likelihood Ratio = 0.0466054
ACOT2 -> WNT7B  // mi = 0.0213571  Likelihood Ratio = 0.632104
ACOT4 -> ATP6V0A2  // mi = 0.02733  Likelihood Ratio = 1.31771
ACOT4 -> LRSAM1  // mi = 0.0213571  Likelihood Ratio = 0.0357941
ACOT4 -> MAPK13  // mi = 0.0252558  Likelihood Ratio = 0.269451
ACOT4 -> PRKCA  // mi = 0.023265  Likelihood Ratio = 0.628496
ACOT7 -> ATAD3A  // mi = 0.0527094  Likelihood Ratio = 1.68439
ACOT7 -> C1orf159  // mi = 0.0652672  Likelihood Ratio = 1.72943
ACOT7 -> C1orf93  // mi = 0.0389582  Likelihood Ratio = 0.898716
ACOT7 -> DFFA  // mi = 0.0720737  Likelihood Ratio = 2.2423
ACOT7 -> EDARADD  // mi = 0.0469516  Likelihood Ratio = 0.295812
ACOT7 -> ENO1  // mi = 0.0389582  Likelihood Ratio = 0.845919
ACOT7 -> FAM83F  // mi = 0.0177895  Likelihood Ratio = 1.77115
ACOT7 -> IIP45  // mi = 0.0527094  Likelihood Ratio = 1.50935
ACOT7 -> ITGB2  // mi = 0.023265  Likelihood Ratio = 0.433181
ACOT7 -> MKRN2  // mi = 0.023265  Likelihood Ratio = 0.928955
ACOT7 -> PGD  // mi = 0.0527094  Likelihood Ratio = 1.02247
ACOT7 -> SRM  // mi = 0.0756104  Likelihood Ratio = 1.84941
ACOT7 -> THAP3  // mi = 0.0652672  Likelihood Ratio = 1.90614
ACOT7 -> WNT5B  // mi = 0.0317289  Likelihood Ratio = 1.29695
ACOT7 -> YIF1B  // mi = 0.0340543  Likelihood Ratio = 0.0837755
ACOX1 -> ARMC7  // mi = 0.0720737  Likelihood Ratio = 1.41022
ACOX1 -> CCL11  // mi = 0.0469516  Likelihood Ratio = 1.0138
ACOX1 -> CLTC  // mi = 0.102904  Likelihood Ratio = 1.63668
ACOX1 -> DDX5  // mi = 0.0987291  Likelihood Ratio = 0.343108
ACOX1 -> EVPL  // mi = 0.0469516  Likelihood Ratio = 0.605928
ACOX1 -> GALK1  // mi = 0.0469516  Likelihood Ratio = 1.29991
ACOX1 -> GGA3  // mi = 0.0686261  Likelihood Ratio = 0.569669
ACOX1 -> GRB2  // mi = 0.102904  Likelihood Ratio = 1.05898
ACOX1 -> HGFAC  // mi = 0.0497874  Likelihood Ratio = 0.62961
ACOX1 -> ICT1  // mi = 0.0906577  Likelihood Ratio = 0.686503
ACOX1 -> MRPL38  // mi = 0.111533  Likelihood Ratio = 1.49172
ACOX1 -> PHF21B  // mi = 0.0527094  Likelihood Ratio = 0.993229
ACOX1 -> SFRS2  // mi = 0.0829529  Likelihood Ratio = 1.10958
ACOX1 -> TUBB2B  // mi = 0.0442017  Likelihood Ratio = 1.7522
ACOX2 -> AGBL2  // mi = 0.019532  Likelihood Ratio = 2.50713
ACOX2 -> ALDH3B1  // mi = 0.02733  Likelihood Ratio = 0.67855
ACOX2 -> ALDH9A1  // mi = 0.0294876  Likelihood Ratio = 1.69681
ACOX2 -> AMOT  // mi = 0.0213571  Likelihood Ratio = 5.26242
ACOX2 -> ANK1  // mi = 0.0177895  Likelihood Ratio = 1.80547
ACOX2 -> ARHGEF1  // mi = 0.023265  Likelihood Ratio = 2.88542
ACOX2 -> ARHGEF9  // mi = 0.0415374  Likelihood Ratio = 5.54336
ACOX2 -> ARIH1  // mi = 0.0294876  Likelihood Ratio = 3.44236
ACOX2 -> ARL4D  // mi = 0.0415374  Likelihood Ratio = 5.60295
ACOX2 -> ASTN2  // mi = 0.0177895  Likelihood Ratio = 0.778388
ACOX2 -> ATP2B3  // mi = 0.0317289  Likelihood Ratio = 3.30468
ACOX2 -> ATP5G2  // mi = 0.02733  Likelihood Ratio = 1.92262
ACOX2 -> B3GNT1  // mi = 0.0317289  Likelihood Ratio = 3.37474
ACOX2 -> BACH1  // mi = 0.0294876  Likelihood Ratio = 0.9248
ACOX2 -> BAI1  // mi = 0.0442017  Likelihood Ratio = 3.44219
ACOX2 -> BCL2L10  // mi = 0.0213571  Likelihood Ratio = 1.63078
ACOX2 -> BUB1  // mi = 0.0389582  Likelihood Ratio = 3.85844
ACOX2 -> C10orf65  // mi = 0.0317289  Likelihood Ratio = 2.27251
ACOX2 -> C19orf12  // mi = 0.0340543  Likelihood Ratio = 4.32463
ACOX2 -> C1orf135  // mi = 0.0340543  Likelihood Ratio = 1.73975
ACOX2 -> C3orf18  // mi = 0.0317289  Likelihood Ratio = 2.70633
ACOX2 -> C5orf4  // mi = 0.0317289  Likelihood Ratio = 2.60939
ACOX2 -> C8orf46  // mi = 0.0213571  Likelihood Ratio = 2.32784
ACOX2 -> CA11  // mi = 0.0652672  Likelihood Ratio = 6.87223
ACOX2 -> CCL28  // mi = 0.0317289  Likelihood Ratio = 4.23833
ACOX2 -> CCNE1  // mi = 0.0792366  Likelihood Ratio = 10.276
ACOX2 -> CD22  // mi = 0.019532  Likelihood Ratio = 1.80584
ACOX2 -> CDC20  // mi = 0.0557179  Likelihood Ratio = 6.14618
ACOX2 -> CDH18  // mi = 0.0252558  Likelihood Ratio = 2.73104
ACOX2 -> CDKN2A  // mi = 0.0340543  Likelihood Ratio = 2.22392
ACOX2 -> CHFR  // mi = 0.02733  Likelihood Ratio = 3.03531
ACOX2 -> CHMP4B  // mi = 0.023265  Likelihood Ratio = 0.604974
ACOX2 -> CHRNB3  // mi = 0.0213571  Likelihood Ratio = 2.71196
ACOX2 -> CHST1  // mi = 0.0340543  Likelihood Ratio = 3.65372
ACOX2 -> CLSPN  // mi = 0.036464  Likelihood Ratio = 2.84611
ACOX2 -> COL2A1  // mi = 0.02733  Likelihood Ratio = 2.71588
ACOX2 -> CORO2B  // mi = 0.023265  Likelihood Ratio = 3.03404
ACOX2 -> CSRP1  // mi = 0.0213571  Likelihood Ratio = 2.15746
ACOX2 -> CTTNBP2NL  // mi = 0.023265  Likelihood Ratio = 3.07334
ACOX2 -> CYP11A1  // mi = 0.0469516  Likelihood Ratio = 6.95872
ACOX2 -> CYP3A5  // mi = 0.0317289  Likelihood Ratio = 4.44774
ACOX2 -> CYP3A7  // mi = 0.036464  Likelihood Ratio = 4.25043
ACOX2 -> DAAM2  // mi = 0.0389582  Likelihood Ratio = 2.3261
ACOX2 -> DYNLRB2  // mi = 0.0389582  Likelihood Ratio = 4.66872
ACOX2 -> DYRK2  // mi = 0.0294876  Likelihood Ratio = 3.56567
ACOX2 -> E2F1  // mi = 0.0415374  Likelihood Ratio = 4.94354
ACOX2 -> E2F2  // mi = 0.0389582  Likelihood Ratio = 3.84486
ACOX2 -> ECT2  // mi = 0.0389582  Likelihood Ratio = 4.11529
ACOX2 -> EDA  // mi = 0.0294876  Likelihood Ratio = 2.06171
ACOX2 -> EDAR  // mi = 0.023265  Likelihood Ratio = 2.93648
ACOX2 -> EFHD2  // mi = 0.0252558  Likelihood Ratio = 1.68701
ACOX2 -> EGLN2  // mi = 0.0442017  Likelihood Ratio = 3.30263
ACOX2 -> EIF4B  // mi = 0.036464  Likelihood Ratio = 3.40124
ACOX2 -> EMILIN2  // mi = 0.023265  Likelihood Ratio = 3.54833
ACOX2 -> EYA3  // mi = 0.0469516  Likelihood Ratio = 3.63879
ACOX2 -> FAH  // mi = 0.0415374  Likelihood Ratio = 5.72952
ACOX2 -> FAM54A  // mi = 0.0340543  Likelihood Ratio = 3.29086
ACOX2 -> FLJ25006  // mi = 0.0213571  Likelihood Ratio = 1.75239
ACOX2 -> GAS2L2  // mi = 0.0442017  Likelihood Ratio = 3.96227
ACOX2 -> GDPD2  // mi = 0.0213571  Likelihood Ratio = 0.53681
ACOX2 -> GJA3  // mi = 0.019532  Likelihood Ratio = 2.69752
ACOX2 -> GJB1  // mi = 0.02733  Likelihood Ratio = 3.52021
ACOX2 -> GNPTAB  // mi = 0.0442017  Likelihood Ratio = 6.19352
ACOX2 -> GPR162  // mi = 0.0252558  Likelihood Ratio = 1.88535
ACOX2 -> GPR64  // mi = 0.02733  Likelihood Ratio = 2.51386
ACOX2 -> GPRASP2  // mi = 0.02733  Likelihood Ratio = 4.40361
ACOX2 -> GSK3A  // mi = 0.0340543  Likelihood Ratio = 2.93308
ACOX2 -> GTF3C2  // mi = 0.019532  Likelihood Ratio = 2.59587
ACOX2 -> GTSE1  // mi = 0.0469516  Likelihood Ratio = 5.03392
ACOX2 -> HIST1H2BH  // mi = 0.019532  Likelihood Ratio = 2.67305
ACOX2 -> HOXB7  // mi = 0.02733  Likelihood Ratio = 2.9421
ACOX2 -> HYAL1  // mi = 0.023265  Likelihood Ratio = 2.31315
ACOX2 -> IGBP1  // mi = 0.0317289  Likelihood Ratio = 4.08058
ACOX2 -> IGSF3  // mi = 0.0340543  Likelihood Ratio = 3.48421
ACOX2 -> IMPDH2  // mi = 0.036464  Likelihood Ratio = 2.45562
ACOX2 -> KCNK15  // mi = 0.0213571  Likelihood Ratio = 2.48536
ACOX2 -> KCNMB3  // mi = 0.0177895  Likelihood Ratio = 2.50886
ACOX2 -> KIF2C  // mi = 0.0527094  Likelihood Ratio = 5.72393
ACOX2 -> KIF6  // mi = 0.02733  Likelihood Ratio = 1.89059
ACOX2 -> KLF11  // mi = 0.019532  Likelihood Ratio = 2.83741
ACOX2 -> KLK6  // mi = 0.023265  Likelihood Ratio = 2.40423
ACOX2 -> LETMD1  // mi = 0.036464  Likelihood Ratio = 5.64727
ACOX2 -> LRRC57  // mi = 0.019532  Likelihood Ratio = 2.17634
ACOX2 -> MAG  // mi = 0.0317289  Likelihood Ratio = 3.99151
ACOX2 -> MAP7  // mi = 0.023265  Likelihood Ratio = 3.1088
ACOX2 -> MATN4  // mi = 0.02733  Likelihood Ratio = 2.15258
ACOX2 -> MED8  // mi = 0.019532  Likelihood Ratio = 0.724761
ACOX2 -> MELK  // mi = 0.0442017  Likelihood Ratio = 4.79762
ACOX2 -> MLL4  // mi = 0.0415374  Likelihood Ratio = 3.37183
ACOX2 -> MMRN2  // mi = 0.019532  Likelihood Ratio = 2.20433
ACOX2 -> MX2  // mi = 0.019532  Likelihood Ratio = 2.94269
ACOX2 -> MYBL2  // mi = 0.036464  Likelihood Ratio = 2.20037
ACOX2 -> NPDC1  // mi = 0.0557179  Likelihood Ratio = 6.20078
ACOX2 -> NSUN4  // mi = 0.0252558  Likelihood Ratio = 1.91063
ACOX2 -> OPTN  // mi = 0.0415374  Likelihood Ratio = 6.3929
ACOX2 -> OSBPL3  // mi = 0.0317289  Likelihood Ratio = 4.10503
ACOX2 -> PCGF2  // mi = 0.0213571  Likelihood Ratio = 1.99517
ACOX2 -> PGBD5  // mi = 0.0177895  Likelihood Ratio = 2.19443
ACOX2 -> PHC2  // mi = 0.0340543  Likelihood Ratio = 2.52475
ACOX2 -> PNPLA4  // mi = 0.0389582  Likelihood Ratio = 3.64631
ACOX2 -> PPIC  // mi = 0.023265  Likelihood Ratio = 2.93436
ACOX2 -> PPIE  // mi = 0.023265  Likelihood Ratio = 2.81473
ACOX2 -> PPP2R2B  // mi = 0.0294876  Likelihood Ratio = 2.63129
ACOX2 -> PSMD8  // mi = 0.0497874  Likelihood Ratio = 5.00705
ACOX2 -> RAP2B  // mi = 0.0213571  Likelihood Ratio = 1.67897
ACOX2 -> RCC1  // mi = 0.0340543  Likelihood Ratio = 4.14764
ACOX2 -> RPL10A  // mi = 0.0340543  Likelihood Ratio = 3.3733
ACOX2 -> RPL15  // mi = 0.0340543  Likelihood Ratio = 5.00368
ACOX2 -> RSPO1  // mi = 0.0415374  Likelihood Ratio = 4.66147
ACOX2 -> SARDH  // mi = 0.02733  Likelihood Ratio = 1.43279
ACOX2 -> SCAMP3  // mi = 0.019532  Likelihood Ratio = 3.13879
ACOX2 -> SEMA3F  // mi = 0.02733  Likelihood Ratio = 1.87002
ACOX2 -> SERAC1  // mi = 0.0294876  Likelihood Ratio = 3.72858
ACOX2 -> SERTAD4  // mi = 0.0340543  Likelihood Ratio = 3.01647
ACOX2 -> SFTPD  // mi = 0.023265  Likelihood Ratio = 2.2899
ACOX2 -> SH3GL3  // mi = 0.02733  Likelihood Ratio = 2.91428
ACOX2 -> SIPA1  // mi = 0.0213571  Likelihood Ratio = 2.43691
ACOX2 -> SLC16A2  // mi = 0.0340543  Likelihood Ratio = 3.90188
ACOX2 -> SLC25A19  // mi = 0.0213571  Likelihood Ratio = 3.18862
ACOX2 -> SLC2A4  // mi = 0.0340543  Likelihood Ratio = 5.32352
ACOX2 -> SLC35F3  // mi = 0.0389582  Likelihood Ratio = 5.03386
ACOX2 -> SMARCD3  // mi = 0.0294876  Likelihood Ratio = 2.91181
ACOX2 -> SNX10  // mi = 0.0340543  Likelihood Ratio = 3.20642
ACOX2 -> SPAG5  // mi = 0.0389582  Likelihood Ratio = 4.68022
ACOX2 -> SPATA18  // mi = 0.023265  Likelihood Ratio = 3.00291
ACOX2 -> ST8SIA5  // mi = 0.0252558  Likelihood Ratio = 1.85929
ACOX2 -> SUMF1  // mi = 0.023265  Likelihood Ratio = 2.37824
ACOX2 -> SYNGR3  // mi = 0.0177895  Likelihood Ratio = 2.257
ACOX2 -> TCEAL8  // mi = 0.0317289  Likelihood Ratio = 4.17461
ACOX2 -> TMEM27  // mi = 0.0317289  Likelihood Ratio = 3.62164
ACOX2 -> TMEM35  // mi = 0.0389582  Likelihood Ratio = 2.97079
ACOX2 -> TMEM55A  // mi = 0.0389582  Likelihood Ratio = 3.75357
ACOX2 -> TMPRSS6  // mi = 0.0252558  Likelihood Ratio = 3.12104
ACOX2 -> TNFRSF13C  // mi = 0.0213571  Likelihood Ratio = 2.89025
ACOX2 -> TPX2  // mi = 0.0469516  Likelihood Ratio = 4.73541
ACOX2 -> TSPAN3  // mi = 0.02733  Likelihood Ratio = 3.06935
ACOX2 -> TTC18  // mi = 0.0317289  Likelihood Ratio = 4.21509
ACOX2 -> TUSC3  // mi = 0.0213571  Likelihood Ratio = 2.30251
ACOX2 -> USF2  // mi = 0.0340543  Likelihood Ratio = 3.10942
ACOX2 -> USP51  // mi = 0.0340543  Likelihood Ratio = 4.01731
ACOX2 -> WDR61  // mi = 0.019532  Likelihood Ratio = 2.57037
ACOX2 -> ZBTB8OS  // mi = 0.0317289  Likelihood Ratio = 2.71768
ACOX2 -> ZHX1  // mi = 0.0252558  Likelihood Ratio = 3.32171
ACOX2 -> ZNF197  // mi = 0.036464  Likelihood Ratio = 2.69012
ACOX2 -> ZNF331  // mi = 0.019532  Likelihood Ratio = 2.47344
ACOX2 -> ZNF501  // mi = 0.0340543  Likelihood Ratio = 2.67148
ACOX2 -> ZNF571  // mi = 0.0317289  Likelihood Ratio = 2.14819
ACOX3 -> GPR175  // mi = 0.019532  Likelihood Ratio = 0.148135
ACP2 -> EHBP1  // mi = 0.0213571  Likelihood Ratio = 0.596905
ACP2 -> RALY  // mi = 0.023265  Likelihood Ratio = 0.248811
ACP5 -> ARHGEF10  // mi = 0.0317289  Likelihood Ratio = 0.224567
ACP5 -> CEP27  // mi = 0.02733  Likelihood Ratio = 0.526958
ACP5 -> CTNND2  // mi = 0.02733  Likelihood Ratio = 0.521869
ACP5 -> EFHA2  // mi = 0.0415374  Likelihood Ratio = 1.21356
ACP5 -> ELOVL3  // mi = 0.0177895  Likelihood Ratio = 1.34186
ACP5 -> FBXO6  // mi = 0.0317289  Likelihood Ratio = 0.0487367
ACP5 -> GALM  // mi = 0.0294876  Likelihood Ratio = 1.51572
ACP5 -> IRF1  // mi = 0.0720737  Likelihood Ratio = 0.200583
ACP5 -> MAPT  // mi = 0.0442017  Likelihood Ratio = 1.30733
ACP5 -> NFKBIE  // mi = 0.0527094  Likelihood Ratio = 0.343869
ACP5 -> PFN1  // mi = 0.0252558  Likelihood Ratio = 0.235657
ACP5 -> RALA  // mi = 0.0469516  Likelihood Ratio = 0.296717
ACP5 -> RFX2  // mi = 0.036464  Likelihood Ratio = 0.680751
ACP5 -> SLC7A7  // mi = 0.0987291  Likelihood Ratio = 0.667432
ACP5 -> ZNF219  // mi = 0.0442017  Likelihood Ratio = 0.619922
ACP6 -> APOLD1  // mi = 0.0177895  Likelihood Ratio = 0.478776
ACP6 -> C1orf43  // mi = 0.0497874  Likelihood Ratio = 0.95741
ACP6 -> CDC42  // mi = 0.0317289  Likelihood Ratio = 0.8471
ACP6 -> CHD1L  // mi = 0.0317289  Likelihood Ratio = 0.849696
ACP6 -> COG8  // mi = 0.0252558  Likelihood Ratio = 0.544918
ACP6 -> CYB561  // mi = 0.0177895  Likelihood Ratio = 1.30743
ACP6 -> FBXW9  // mi = 0.019532  Likelihood Ratio = 0.606781
ACP6 -> IMP3  // mi = 0.0252558  Likelihood Ratio = 0.987062
ACP6 -> KIF1B  // mi = 0.0294876  Likelihood Ratio = 0.533233
ACP6 -> MFSD4  // mi = 0.0389582  Likelihood Ratio = 0.871899
ACP6 -> MTSS1  // mi = 0.0213571  Likelihood Ratio = 0.016844
ACP6 -> MTX1  // mi = 0.0177895  Likelihood Ratio = 0.662853
ACP6 -> NID2  // mi = 0.0177895  Likelihood Ratio = 1.83346
ACP6 -> PSMD4  // mi = 0.0340543  Likelihood Ratio = 0.948213
ACP6 -> RAP1B  // mi = 0.0213571  Likelihood Ratio = 0.598244
ACP6 -> TMED3  // mi = 0.019532  Likelihood Ratio = 0.689987
ACP6 -> TTLL12  // mi = 0.0294876  Likelihood Ratio = 1.24265
ACPP -> ABCC4  // mi = 0.019532  Likelihood Ratio = 1.5485
ACPP -> ACADS  // mi = 0.0294876  Likelihood Ratio = 0.822613
ACPP -> ADAM33  // mi = 0.036464  Likelihood Ratio = 0.297528
ACPP -> AJAP1  // mi = 0.0177895  Likelihood Ratio = 0.8586
ACPP -> AQP3  // mi = 0.0213571  Likelihood Ratio = 0.311342
ACPP -> BCAP29  // mi = 0.0252558  Likelihood Ratio = 1.63469
ACPP -> CEACAM1  // mi = 0.0252558  Likelihood Ratio = 0.652288
ACPP -> CHPT1  // mi = 0.02733  Likelihood Ratio = 1.56898
ACPP -> CPM  // mi = 0.0317289  Likelihood Ratio = 0.357951
ACPP -> CSTF2  // mi = 0.0177895  Likelihood Ratio = 1.10853
ACPP -> DBC1  // mi = 0.0252558  Likelihood Ratio = 2.45637
ACPP -> DDX17  // mi = 0.0213571  Likelihood Ratio = 1.77884
ACPP -> DLG3  // mi = 0.0340543  Likelihood Ratio = 1.48133
ACPP -> DLG4  // mi = 0.02733  Likelihood Ratio = 1.06264
ACPP -> ERBB3  // mi = 0.0340543  Likelihood Ratio = 0.104501
ACPP -> EYA4  // mi = 0.0294876  Likelihood Ratio = 0.627673
ACPP -> FBN2  // mi = 0.0213571  Likelihood Ratio = 0.222639
ACPP -> GNB2  // mi = 0.0294876  Likelihood Ratio = 1.64947
ACPP -> GTF2IRD1  // mi = 0.0317289  Likelihood Ratio = 0.903957
ACPP -> HTR3A  // mi = 0.0497874  Likelihood Ratio = 1.26368
ACPP -> IRAK1  // mi = 0.0294876  Likelihood Ratio = 1.4475
ACPP -> KHDRBS2  // mi = 0.036464  Likelihood Ratio = 0.67796
ACPP -> NR2F1  // mi = 0.0497874  Likelihood Ratio = 0.454043
ACPP -> NRG1  // mi = 0.0389582  Likelihood Ratio = 1.21764
ACPP -> PARP12  // mi = 0.0340543  Likelihood Ratio = 0.920191
ACPP -> PCDH9  // mi = 0.0252558  Likelihood Ratio = 0.384792
ACPP -> PEX16  // mi = 0.019532  Likelihood Ratio = 0.799868
ACPP -> POLE4  // mi = 0.0294876  Likelihood Ratio = 1.03739
ACPP -> PSCA  // mi = 0.023265  Likelihood Ratio = 0.00577188
ACPP -> SLC11A2  // mi = 0.0177895  Likelihood Ratio = 0.661142
ACPP -> SLC37A1  // mi = 0.02733  Likelihood Ratio = 0.789625
ACPP -> SMS  // mi = 0.0252558  Likelihood Ratio = 1.15043
ACPP -> SPATA6  // mi = 0.0317289  Likelihood Ratio = 2.38684
ACPP -> ST6GAL2  // mi = 0.0213571  Likelihood Ratio = 1.12159
ACPP -> SYAP1  // mi = 0.023265  Likelihood Ratio = 1.24151
ACPP -> SYNJ2  // mi = 0.0177895  Likelihood Ratio = 0.599781
ACPP -> TAGLN2  // mi = 0.0252558  Likelihood Ratio = 0.52997
ACPP -> TDRD3  // mi = 0.0389582  Likelihood Ratio = 1.59049
ACPP -> TGFB2  // mi = 0.0442017  Likelihood Ratio = 1.38208
ACPP -> TJP3  // mi = 0.0317289  Likelihood Ratio = 1.30997
ACPP -> TMED9  // mi = 0.0317289  Likelihood Ratio = 0.385654
ACPP -> TSPAN15  // mi = 0.0442017  Likelihood Ratio = 0.532754
ACPP -> ZNF625  // mi = 0.0213571  Likelihood Ratio = 1.09367
ACR -> ACSM1  // mi = 0.0252558  Likelihood Ratio = 0.578581
ACR -> C1orf88  // mi = 0.0213571  Likelihood Ratio = 0.700661
ACR -> CCDC24  // mi = 0.0252558  Likelihood Ratio = 0.363014
ACR -> DLEC1  // mi = 0.019532  Likelihood Ratio = 0.634719
ACR -> GREM1  // mi = 0.02733  Likelihood Ratio = 0.549091
ACR -> KBTBD8  // mi = 0.0317289  Likelihood Ratio = 0.771975
ACR -> MTHFS  // mi = 0.019532  Likelihood Ratio = 0.597572
ACR -> MYBL2  // mi = 0.019532  Likelihood Ratio = 0.631839
ACR -> ODF3L1  // mi = 0.023265  Likelihood Ratio = 1.70722
ACR -> OVGP1  // mi = 0.0213571  Likelihood Ratio = 1.29998
ACR -> PRRT1  // mi = 0.02733  Likelihood Ratio = 0.854204
ACR -> RTDR1  // mi = 0.0317289  Likelihood Ratio = 1.72405
ACR -> TCL1A  // mi = 0.019532  Likelihood Ratio = 0.870184
ACRV1 -> ASPN  // mi = 0.02733  Likelihood Ratio = 0.854508
ACRV1 -> CFH  // mi = 0.0317289  Likelihood Ratio = 1.17632
ACRV1 -> CLK4  // mi = 0.023265  Likelihood Ratio = 0.0438398
ACRV1 -> CRTAP  // mi = 0.0213571  Likelihood Ratio = 0.259601
ACRV1 -> FYCO1  // mi = 0.023265  Likelihood Ratio = 0.749428
ACRV1 -> H2AFX  // mi = 0.019532  Likelihood Ratio = 0.523939
ACRV1 -> HYLS1  // mi = 0.0829529  Likelihood Ratio = 0.6169
ACRV1 -> ID2  // mi = 0.02733  Likelihood Ratio = 0.0874795
ACRV1 -> IGSF11  // mi = 0.0213571  Likelihood Ratio = 1.13558
ACRV1 -> IQCC  // mi = 0.0252558  Likelihood Ratio = 0.725452
ACRV1 -> MYH11  // mi = 0.0294876  Likelihood Ratio = 1.07559
ACRV1 -> NFRKB  // mi = 0.023265  Likelihood Ratio = 0.709524
ACRV1 -> PPP1R3B  // mi = 0.0294876  Likelihood Ratio = 1.37373
ACRV1 -> TBRG1  // mi = 0.0252558  Likelihood Ratio = 0.449208
ACRV1 -> TRIM52  // mi = 0.023265  Likelihood Ratio = 0.548145
ACSBG1 -> C22orf15  // mi = 0.0177895  Likelihood Ratio = 1.80568
ACSBG1 -> FOXN4  // mi = 0.0294876  Likelihood Ratio = 0.273187
ACSBG1 -> KLHL25  // mi = 0.0213571  Likelihood Ratio = 0.672372
ACSBG1 -> MRVI1  // mi = 0.0294876  Likelihood Ratio = 0.143237
ACSBG1 -> PRAMEF1  // mi = 0.0294876  Likelihood Ratio = 0.630706
ACSBG1 -> SLC13A4  // mi = 0.0415374  Likelihood Ratio = 0.722192
ACSBG2 -> ATF2  // mi = 0.0317289  Likelihood Ratio = 0.590354
ACSBG2 -> FADS3  // mi = 0.019532  Likelihood Ratio = 1.54792
ACSBG2 -> HYAL1  // mi = 0.0389582  Likelihood Ratio = 0.533377
ACSL1 -> ANPEP  // mi = 0.0527094  Likelihood Ratio = 1.61519
ACSL1 -> ARFGAP3  // mi = 0.0389582  Likelihood Ratio = 1.22384
ACSL1 -> C6orf48  // mi = 0.0527094  Likelihood Ratio = 1.40532
ACSL1 -> CST7  // mi = 0.0756104  Likelihood Ratio = 2.67168
ACSL1 -> DDOST  // mi = 0.02733  Likelihood Ratio = 0.101555
ACSL1 -> DUSP3  // mi = 0.0906577  Likelihood Ratio = 0.942225
ACSL1 -> DYNLT3  // mi = 0.0792366  Likelihood Ratio = 0.898693
ACSL1 -> ELAVL4  // mi = 0.0557179  Likelihood Ratio = 0.889909
ACSL1 -> ELL2  // mi = 0.0792366  Likelihood Ratio = 1.2157
ACSL1 -> GIMAP1  // mi = 0.0946473  Likelihood Ratio = 3.83738
ACSL1 -> IL16  // mi = 0.0867598  Likelihood Ratio = 1.75627
ACSL1 -> KIAA0513  // mi = 0.0829529  Likelihood Ratio = 0.706401
ACSL1 -> MYH9  // mi = 0.0588135  Likelihood Ratio = 1.60203
ACSL1 -> NRP2  // mi = 0.0652672  Likelihood Ratio = 1.05858
ACSL1 -> OSTM1  // mi = 0.0619965  Likelihood Ratio = 0.54049
ACSL1 -> RSU1  // mi = 0.0720737  Likelihood Ratio = 1.44485
ACSL1 -> STX11  // mi = 0.0987291  Likelihood Ratio = 1.80845
ACSL1 -> TGFBR1  // mi = 0.0619965  Likelihood Ratio = 1.35495
ACSL1 -> THBD  // mi = 0.0792366  Likelihood Ratio = 1.2581
ACSL1 -> TMEM2  // mi = 0.0686261  Likelihood Ratio = 1.50924
ACSL1 -> TOM1  // mi = 0.0527094  Likelihood Ratio = 1.33154
ACSL1 -> TOR1B  // mi = 0.0415374  Likelihood Ratio = 0.764039
ACSL1 -> TPST2  // mi = 0.0829529  Likelihood Ratio = 1.1794
ACSL1 -> UPP1  // mi = 0.0686261  Likelihood Ratio = 0.5252
ACSL1 -> ZNF239  // mi = 0.0415374  Likelihood Ratio = 1.15632
ACSL3 -> ABCC4  // mi = 0.019532  Likelihood Ratio = 0.45397
ACSL3 -> BAG3  // mi = 0.0415374  Likelihood Ratio = 0.234476
ACSL3 -> CEP350  // mi = 0.0340543  Likelihood Ratio = 0.161973
ACSL4 -> AKR1B1  // mi = 0.0177895  Likelihood Ratio = 0.468029
ACSL4 -> COMMD1  // mi = 0.019532  Likelihood Ratio = 0.176868
ACSL4 -> ERCC8  // mi = 0.0213571  Likelihood Ratio = 0.864506
ACSL4 -> INSIG2  // mi = 0.02733  Likelihood Ratio = 0.412212
ACSL4 -> PNMA2  // mi = 0.02733  Likelihood Ratio = 0.323124
ACSL4 -> PPIL5  // mi = 0.0177895  Likelihood Ratio = 0.664715
ACSL4 -> VBP1  // mi = 0.0340543  Likelihood Ratio = 0.405106
ACSL4 -> ZC3H7B  // mi = 0.0317289  Likelihood Ratio = 0.959226
ACSL5 -> ARNTL  // mi = 0.0389582  Likelihood Ratio = 0.716513
ACSL5 -> MAEA  // mi = 0.0213571  Likelihood Ratio = 0.337324
ACSL5 -> PAOX  // mi = 0.0213571  Likelihood Ratio = 0.272865
ACSL5 -> POLR2B  // mi = 0.02733  Likelihood Ratio = 0.829502
ACSL6 -> BRSK2  // mi = 0.0527094  Likelihood Ratio = 0.428128
ACSL6 -> CRMP1  // mi = 0.036464  Likelihood Ratio = 0.513653
ACSL6 -> CYC1  // mi = 0.023265  Likelihood Ratio = 0.0249595
ACSL6 -> CYTL1  // mi = 0.0294876  Likelihood Ratio = 0.41969
ACSL6 -> DERL1  // mi = 0.019532  Likelihood Ratio = 0.0420489
ACSL6 -> GLI1  // mi = 0.0415374  Likelihood Ratio = 0.306933
ACSL6 -> GSTM3  // mi = 0.0294876  Likelihood Ratio = 1.17355
ACSL6 -> HAS3  // mi = 0.02733  Likelihood Ratio = 0.13561
ACSL6 -> HEYL  // mi = 0.0177895  Likelihood Ratio = 0.297689
ACSL6 -> HPCAL4  // mi = 0.02733  Likelihood Ratio = 0.314641
ACSL6 -> KIF25  // mi = 0.019532  Likelihood Ratio = 0.345243
ACSL6 -> NMNAT1  // mi = 0.023265  Likelihood Ratio = 0.886984
ACSL6 -> PHC1  // mi = 0.0317289  Likelihood Ratio = 0.00257562
ACSL6 -> RNF152  // mi = 0.0252558  Likelihood Ratio = 0.271488
ACSL6 -> SLC44A1  // mi = 0.02733  Likelihood Ratio = 0.000794299
ACSL6 -> VAV3  // mi = 0.023265  Likelihood Ratio = 0.560199
ACSL6 -> ZNF703  // mi = 0.0213571  Likelihood Ratio = 0.621137
ACSM1 -> THUMPD1  // mi = 0.0340543  Likelihood Ratio = 0.674569
ACSM3 -> CAPN9  // mi = 0.0317289  Likelihood Ratio = 0.42223
ACSM3 -> NMU  // mi = 0.0317289  Likelihood Ratio = 0.697358
ACSS1 -> CDC42EP5  // mi = 0.0177895  Likelihood Ratio = 2.18795
ACSS1 -> CHCHD6  // mi = 0.0415374  Likelihood Ratio = 0.867907
ACSS1 -> CHMP6  // mi = 0.0177895  Likelihood Ratio = 1.06917
ACSS1 -> HECA  // mi = 0.0469516  Likelihood Ratio = 1.51829
ACSS1 -> LSM11  // mi = 0.0252558  Likelihood Ratio = 0.955312
ACSS1 -> NP  // mi = 0.019532  Likelihood Ratio = 1.40621
ACSS1 -> NUDCD2  // mi = 0.0442017  Likelihood Ratio = 1.2164
ACSS1 -> PRDM4  // mi = 0.0294876  Likelihood Ratio = 1.55183
ACSS1 -> SFXN1  // mi = 0.0340543  Likelihood Ratio = 0.964751
ACSS2 -> ACAA1  // mi = 0.0340543  Likelihood Ratio = 1.35075
ACSS2 -> ANKRD7  // mi = 0.0317289  Likelihood Ratio = 0.525184
ACSS2 -> AP1B1  // mi = 0.0317289  Likelihood Ratio = 2.36595
ACSS2 -> ARHGAP1  // mi = 0.0317289  Likelihood Ratio = 0.608801
ACSS2 -> ARL6IP6  // mi = 0.023265  Likelihood Ratio = 1.08523
ACSS2 -> ARRDC1  // mi = 0.0389582  Likelihood Ratio = 0.588244
ACSS2 -> ATP6AP1  // mi = 0.023265  Likelihood Ratio = 0.536644
ACSS2 -> C12orf5  // mi = 0.023265  Likelihood Ratio = 0.929498
ACSS2 -> C21orf63  // mi = 0.0389582  Likelihood Ratio = 0.474417
ACSS2 -> C22orf9  // mi = 0.0588135  Likelihood Ratio = 0.605096
ACSS2 -> C9orf75  // mi = 0.0442017  Likelihood Ratio = 0.433292
ACSS2 -> CALCB  // mi = 0.036464  Likelihood Ratio = 0.409817
ACSS2 -> CBR3  // mi = 0.0442017  Likelihood Ratio = 0.824311
ACSS2 -> CCDC23  // mi = 0.0340543  Likelihood Ratio = 1.78365
ACSS2 -> CNDP2  // mi = 0.0294876  Likelihood Ratio = 0.842965
ACSS2 -> COX7A2L  // mi = 0.0294876  Likelihood Ratio = 0.758058
ACSS2 -> CX3CL1  // mi = 0.0294876  Likelihood Ratio = 1.83523
ACSS2 -> DYX1C1  // mi = 0.0294876  Likelihood Ratio = 2.80758
ACSS2 -> EML2  // mi = 0.0252558  Likelihood Ratio = 2.29199
ACSS2 -> EVI5L  // mi = 0.02733  Likelihood Ratio = 0.320255
ACSS2 -> LRIG3  // mi = 0.0317289  Likelihood Ratio = 0.76132
ACSS2 -> MTERFD2  // mi = 0.0415374  Likelihood Ratio = 0.475517
ACSS2 -> MYD88  // mi = 0.0294876  Likelihood Ratio = 0.000690021
ACSS2 -> MYEOV2  // mi = 0.0527094  Likelihood Ratio = 0.153654
ACSS2 -> MYO1E  // mi = 0.023265  Likelihood Ratio = 0.740262
ACSS2 -> NFIC  // mi = 0.0317289  Likelihood Ratio = 0.574813
ACSS2 -> NR1H2  // mi = 0.023265  Likelihood Ratio = 0.623066
ACSS2 -> ORC2L  // mi = 0.0317289  Likelihood Ratio = 0.496545
ACSS2 -> OSBP  // mi = 0.0213571  Likelihood Ratio = 0.617608
ACSS2 -> PARP11  // mi = 0.0469516  Likelihood Ratio = 1.54929
ACSS2 -> POLB  // mi = 0.02733  Likelihood Ratio = 0.489803
ACSS2 -> PRKRA  // mi = 0.0389582  Likelihood Ratio = 0.956496
ACSS2 -> PRTFDC1  // mi = 0.0389582  Likelihood Ratio = 0.876615
ACSS2 -> QDPR  // mi = 0.0340543  Likelihood Ratio = 0.579625
ACSS2 -> RAB3D  // mi = 0.0294876  Likelihood Ratio = 0.062402
ACSS2 -> RAC3  // mi = 0.0317289  Likelihood Ratio = 0.576922
ACSS2 -> RENBP  // mi = 0.019532  Likelihood Ratio = 0.22362
ACSS2 -> SLC1A5  // mi = 0.0389582  Likelihood Ratio = 0.632109
ACSS2 -> SLC35A4  // mi = 0.0619965  Likelihood Ratio = 0.970172
ACSS2 -> SLC4A11  // mi = 0.0252558  Likelihood Ratio = 1.45088
ACSS2 -> SMARCD2  // mi = 0.0442017  Likelihood Ratio = 2.08103
ACSS2 -> SMNDC1  // mi = 0.0317289  Likelihood Ratio = 0.614649
ACSS2 -> SPAG16  // mi = 0.02733  Likelihood Ratio = 0.0631663
ACSS2 -> SPAST  // mi = 0.036464  Likelihood Ratio = 1.103
ACSS2 -> SREBF1  // mi = 0.0469516  Likelihood Ratio = 0.486517
ACSS2 -> TDG  // mi = 0.0317289  Likelihood Ratio = 0.715567
ACSS2 -> TNKS1BP1  // mi = 0.0442017  Likelihood Ratio = 0.769609
ACSS2 -> TNS3  // mi = 0.0317289  Likelihood Ratio = 1.69718
ACSS2 -> TRPM4  // mi = 0.036464  Likelihood Ratio = 1.63072
ACSS2 -> UBAP1  // mi = 0.0294876  Likelihood Ratio = 0.480775
ACSS2 -> ZBTB7A  // mi = 0.0469516  Likelihood Ratio = 1.27459
ACSS2 -> ZNF200  // mi = 0.0213571  Likelihood Ratio = 0.942817
ACTA1 -> ITGB2  // mi = 0.0213571  Likelihood Ratio = 0.643527
ACTA1 -> MAPK4  // mi = 0.0294876  Likelihood Ratio = 0.523141
ACTA1 -> PIK3CG  // mi = 0.019532  Likelihood Ratio = 1.07408
ACTA1 -> PLAA  // mi = 0.0177895  Likelihood Ratio = 1.11683
ACTA1 -> SLC25A21  // mi = 0.0177895  Likelihood Ratio = 1.03127
ACTA1 -> SUPT3H  // mi = 0.0177895  Likelihood Ratio = 0.686588
ACTA1 -> TCF7L1  // mi = 0.019532  Likelihood Ratio = 0.554391
ACTA1 -> TMEM50A  // mi = 0.02733  Likelihood Ratio = 0.394969
ACTA1 -> UBD  // mi = 0.0213571  Likelihood Ratio = 1.1232
ACTA2 -> ACTG2  // mi = 0.213247  Likelihood Ratio = 3.53011
ACTA2 -> ADAM19  // mi = 0.107171  Likelihood Ratio = 0.853213
ACTA2 -> ADAMTS5  // mi = 0.102904  Likelihood Ratio = 2.5858
ACTA2 -> ADIPOQ  // mi = 0.0389582  Likelihood Ratio = 0.95703
ACTA2 -> ADRA2A  // mi = 0.0867598  Likelihood Ratio = 4.45961
ACTA2 -> AEBP1  // mi = 0.253413  Likelihood Ratio = 4.61318
ACTA2 -> AGTR1  // mi = 0.219654  Likelihood Ratio = 5.52974
ACTA2 -> ANGPT1  // mi = 0.0987291  Likelihood Ratio = 2.63524
ACTA2 -> ANGPTL2  // mi = 0.165912  Likelihood Ratio = 3.65474
ACTA2 -> ANTXR1  // mi = 0.139714  Likelihood Ratio = 4.06429
ACTA2 -> ART1  // mi = 0.0720737  Likelihood Ratio = 2.13186
ACTA2 -> ASAM  // mi = 0.19469  Likelihood Ratio = 4.78919
ACTA2 -> ASPN  // mi = 0.260519  Likelihood Ratio = 7.81066
ACTA2 -> BGN  // mi = 0.267746  Likelihood Ratio = 7.0536
ACTA2 -> BICD2  // mi = 0.0317289  Likelihood Ratio = 0.833211
ACTA2 -> C1QTNF1  // mi = 0.107171  Likelihood Ratio = 5.39707
ACTA2 -> C1QTNF3  // mi = 0.129933  Likelihood Ratio = 4.11284
ACTA2 -> C1QTNF6  // mi = 0.139714  Likelihood Ratio = 4.81177
ACTA2 -> C4orf18  // mi = 0.182861  Likelihood Ratio = 3.12261
ACTA2 -> C9orf3  // mi = 0.0497874  Likelihood Ratio = 1.79296
ACTA2 -> CBLN4  // mi = 0.102904  Likelihood Ratio = 3.23727
ACTA2 -> CCL26  // mi = 0.129933  Likelihood Ratio = 0.281341
ACTA2 -> CD248  // mi = 0.213247  Likelihood Ratio = 1.68588
ACTA2 -> CDH11  // mi = 0.275097  Likelihood Ratio = 5.79988
ACTA2 -> CDR1  // mi = 0.125189  Likelihood Ratio = 3.41472
ACTA2 -> CLEC11A  // mi = 0.0389582  Likelihood Ratio = 4.24705
ACTA2 -> CLN3  // mi = 0.0497874  Likelihood Ratio = 2.61617
ACTA2 -> CMTM3  // mi = 0.0756104  Likelihood Ratio = 0.394874
ACTA2 -> CNN1  // mi = 0.275097  Likelihood Ratio = 4.82837
ACTA2 -> CNTN1  // mi = 0.0946473  Likelihood Ratio = 2.00435
ACTA2 -> CNTN4  // mi = 0.0527094  Likelihood Ratio = 2.02202
ACTA2 -> COL11A1  // mi = 0.253413  Likelihood Ratio = 5.14132
ACTA2 -> COL15A1  // mi = 0.165912  Likelihood Ratio = 2.53816
ACTA2 -> COL16A1  // mi = 0.177107  Likelihood Ratio = 3.70687
ACTA2 -> COL1A1  // mi = 0.373604  Likelihood Ratio = 5.62326
ACTA2 -> COL1A2  // mi = 0.313758  Likelihood Ratio = 6.91651
ACTA2 -> COL3A1  // mi = 0.253413  Likelihood Ratio = 1.85372
ACTA2 -> COL5A1  // mi = 0.33015  Likelihood Ratio = 5.48857
ACTA2 -> COL5A2  // mi = 0.313758  Likelihood Ratio = 6.02955
ACTA2 -> COL6A1  // mi = 0.129933  Likelihood Ratio = 3.80218
ACTA2 -> COL6A2  // mi = 0.171457  Likelihood Ratio = 4.70736
ACTA2 -> COL6A3  // mi = 0.267746  Likelihood Ratio = 6.64356
ACTA2 -> COL8A2  // mi = 0.125189  Likelihood Ratio = 4.78118
ACTA2 -> COLEC12  // mi = 0.155129  Likelihood Ratio = 1.86095
ACTA2 -> CORIN  // mi = 0.111533  Likelihood Ratio = 3.12725
ACTA2 -> CRISPLD2  // mi = 0.226175  Likelihood Ratio = 1.82996
ACTA2 -> CTGF  // mi = 0.129933  Likelihood Ratio = 0.742451
ACTA2 -> CTHRC1  // mi = 0.177107  Likelihood Ratio = 2.88821
ACTA2 -> CTSK  // mi = 0.23956  Likelihood Ratio = 1.99661
ACTA2 -> CXCL14  // mi = 0.171457  Likelihood Ratio = 1.80401
ACTA2 -> CYR61  // mi = 0.139714  Likelihood Ratio = 4.47916
ACTA2 -> DACT1  // mi = 0.23281  Likelihood Ratio = 5.09414
ACTA2 -> DCHS1  // mi = 0.129933  Likelihood Ratio = 1.7315
ACTA2 -> DLG3  // mi = 0.0213571  Likelihood Ratio = 0.605994
ACTA2 -> DLX5  // mi = 0.0442017  Likelihood Ratio = 0.930706
ACTA2 -> DNAJB4  // mi = 0.0469516  Likelihood Ratio = 1.41589
ACTA2 -> DPT  // mi = 0.19469  Likelihood Ratio = 0.716974
ACTA2 -> DPYSL3  // mi = 0.0829529  Likelihood Ratio = 2.07841
ACTA2 -> ECM1  // mi = 0.200766  Likelihood Ratio = 2.06935
ACTA2 -> EDIL3  // mi = 0.23281  Likelihood Ratio = 6.69422
ACTA2 -> EMILIN1  // mi = 0.171457  Likelihood Ratio = 0.831824
ACTA2 -> ENPP1  // mi = 0.0906577  Likelihood Ratio = 3.71275
ACTA2 -> ERG  // mi = 0.11599  Likelihood Ratio = 4.31448
ACTA2 -> ETV1  // mi = 0.139714  Likelihood Ratio = 3.9511
ACTA2 -> FAM101A  // mi = 0.206951  Likelihood Ratio = 5.57162
ACTA2 -> FAM38B  // mi = 0.177107  Likelihood Ratio = 2.91809
ACTA2 -> FBN1  // mi = 0.38274  Likelihood Ratio = 7.30009
ACTA2 -> FEZ1  // mi = 0.0652672  Likelihood Ratio = 1.15693
ACTA2 -> FGF7  // mi = 0.171457  Likelihood Ratio = 3.53569
ACTA2 -> FN1  // mi = 0.267746  Likelihood Ratio = 5.66767
ACTA2 -> FNDC4  // mi = 0.0792366  Likelihood Ratio = 3.38868
ACTA2 -> FOS  // mi = 0.0389582  Likelihood Ratio = 1.50392
ACTA2 -> FRMD6  // mi = 0.11599  Likelihood Ratio = 3.52453
ACTA2 -> FSTL1  // mi = 0.125189  Likelihood Ratio = 6.86054
ACTA2 -> FZD1  // mi = 0.177107  Likelihood Ratio = 6.32085
ACTA2 -> GADD45B  // mi = 0.11599  Likelihood Ratio = 3.89604
ACTA2 -> GALNT5  // mi = 0.182861  Likelihood Ratio = 1.38679
ACTA2 -> GEM  // mi = 0.155129  Likelihood Ratio = 3.07999
ACTA2 -> GFPT2  // mi = 0.149891  Likelihood Ratio = 4.09373
ACTA2 -> GJB2  // mi = 0.165912  Likelihood Ratio = 6.10763
ACTA2 -> GLT8D2  // mi = 0.267746  Likelihood Ratio = 10.5787
ACTA2 -> GPC6  // mi = 0.0946473  Likelihood Ratio = 3.04919
ACTA2 -> GPR124  // mi = 0.139714  Likelihood Ratio = 4.27869
ACTA2 -> GPR4  // mi = 0.120541  Likelihood Ratio = 3.1541
ACTA2 -> GRP  // mi = 0.0946473  Likelihood Ratio = 4.87
ACTA2 -> HAND2  // mi = 0.290174  Likelihood Ratio = 7.197
ACTA2 -> HAS2  // mi = 0.0946473  Likelihood Ratio = 1.76765
ACTA2 -> HBZ  // mi = 0.0756104  Likelihood Ratio = 0.126882
ACTA2 -> HHIP  // mi = 0.0906577  Likelihood Ratio = 4.36514
ACTA2 -> HIC1  // mi = 0.200766  Likelihood Ratio = 2.91924
ACTA2 -> HOXC8  // mi = 0.036464  Likelihood Ratio = 1.99519
ACTA2 -> HSD17B6  // mi = 0.155129  Likelihood Ratio = 4.34366
ACTA2 -> HTR1F  // mi = 0.036464  Likelihood Ratio = 0.736916
ACTA2 -> IGFBP4  // mi = 0.111533  Likelihood Ratio = 4.36146
ACTA2 -> IGFBP7  // mi = 0.120541  Likelihood Ratio = 5.64766
ACTA2 -> ITGA1  // mi = 0.177107  Likelihood Ratio = 3.53856
ACTA2 -> ITGA11  // mi = 0.321886  Likelihood Ratio = 4.38793
ACTA2 -> ITGA5  // mi = 0.129933  Likelihood Ratio = 2.93218
ACTA2 -> ITGB1  // mi = 0.0867598  Likelihood Ratio = 2.53468
ACTA2 -> ITGBL1  // mi = 0.188722  Likelihood Ratio = 3.93246
ACTA2 -> JAM2  // mi = 0.102904  Likelihood Ratio = 3.18704
ACTA2 -> KCNE4  // mi = 0.0906577  Likelihood Ratio = 1.05868
ACTA2 -> KCNJ8  // mi = 0.0792366  Likelihood Ratio = 2.52969
ACTA2 -> KDELC1  // mi = 0.0829529  Likelihood Ratio = 2.75853
ACTA2 -> KDR  // mi = 0.0340543  Likelihood Ratio = 1.24357
ACTA2 -> KIAA1199  // mi = 0.0442017  Likelihood Ratio = 3.01046
ACTA2 -> KLF10  // mi = 0.0527094  Likelihood Ratio = 0.703818
ACTA2 -> KLF2  // mi = 0.165912  Likelihood Ratio = 4.60615
ACTA2 -> LAMA4  // mi = 0.182861  Likelihood Ratio = 5.05872
ACTA2 -> LAMB1  // mi = 0.107171  Likelihood Ratio = 2.58955
ACTA2 -> LDB2  // mi = 0.149891  Likelihood Ratio = 4.03914
ACTA2 -> LHFP  // mi = 0.275097  Likelihood Ratio = 7.55359
ACTA2 -> LMOD1  // mi = 0.260519  Likelihood Ratio = 7.22522
ACTA2 -> LOX  // mi = 0.182861  Likelihood Ratio = 3.21633
ACTA2 -> LOXL1  // mi = 0.165912  Likelihood Ratio = 6.32977
ACTA2 -> LOXL2  // mi = 0.16047  Likelihood Ratio = 1.88865
ACTA2 -> LPPR4  // mi = 0.188722  Likelihood Ratio = 3.90231
ACTA2 -> LXN  // mi = 0.107171  Likelihood Ratio = 5.08071
ACTA2 -> LZTS1  // mi = 0.19469  Likelihood Ratio = 3.936
ACTA2 -> MAGEA2B  // mi = 0.0294876  Likelihood Ratio = 1.52557
ACTA2 -> MAGEA3  // mi = 0.0442017  Likelihood Ratio = 2.38603
ACTA2 -> MATN3  // mi = 0.120541  Likelihood Ratio = 2.54208
ACTA2 -> MFAP5  // mi = 0.0867598  Likelihood Ratio = 5.11338
ACTA2 -> MMP11  // mi = 0.19469  Likelihood Ratio = 0.682092
ACTA2 -> MMP14  // mi = 0.139714  Likelihood Ratio = 0.484679
ACTA2 -> MMP2  // mi = 0.213247  Likelihood Ratio = 5.41613
ACTA2 -> MRC2  // mi = 0.0686261  Likelihood Ratio = 1.82637
ACTA2 -> MRGPRF  // mi = 0.155129  Likelihood Ratio = 4.60551
ACTA2 -> MRVI1  // mi = 0.206951  Likelihood Ratio = 4.144
ACTA2 -> MSC  // mi = 0.206951  Likelihood Ratio = 0.262502
ACTA2 -> MXRA5  // mi = 0.0906577  Likelihood Ratio = 2.79292
ACTA2 -> MYH11  // mi = 0.120541  Likelihood Ratio = 4.16852
ACTA2 -> MYLK  // mi = 0.139714  Likelihood Ratio = 5.77947
ACTA2 -> NAT8  // mi = 0.02733  Likelihood Ratio = 1.39123
ACTA2 -> NBL1  // mi = 0.155129  Likelihood Ratio = 6.24758
ACTA2 -> NID2  // mi = 0.177107  Likelihood Ratio = 6.60162
ACTA2 -> NNMT  // mi = 0.134775  Likelihood Ratio = 0.574581
ACTA2 -> NT5E  // mi = 0.0906577  Likelihood Ratio = 4.45181
ACTA2 -> NUAK1  // mi = 0.16047  Likelihood Ratio = 7.1598
ACTA2 -> OLFML2A  // mi = 0.0415374  Likelihood Ratio = 0.716902
ACTA2 -> OLFML2B  // mi = 0.182861  Likelihood Ratio = 2.35948
ACTA2 -> P4HA3  // mi = 0.275097  Likelihood Ratio = 3.3309
ACTA2 -> PAGE1  // mi = 0.0317289  Likelihood Ratio = 1.47009
ACTA2 -> PAGE5  // mi = 0.0252558  Likelihood Ratio = 1.24268
ACTA2 -> PAPSS2  // mi = 0.125189  Likelihood Ratio = 2.30608
ACTA2 -> PCDH12  // mi = 0.11599  Likelihood Ratio = 1.7441
ACTA2 -> PCDH7  // mi = 0.02733  Likelihood Ratio = 1.52517
ACTA2 -> PCOLCE  // mi = 0.149891  Likelihood Ratio = 2.56218
ACTA2 -> PDGFRB  // mi = 0.282572  Likelihood Ratio = 3.1335
ACTA2 -> PDGFRL  // mi = 0.0497874  Likelihood Ratio = 2.73654
ACTA2 -> PDLIM2  // mi = 0.0792366  Likelihood Ratio = 0.962684
ACTA2 -> PDLIM3  // mi = 0.33015  Likelihood Ratio = 6.81717
ACTA2 -> PDPN  // mi = 0.177107  Likelihood Ratio = 2.88898
ACTA2 -> PHLDB2  // mi = 0.0946473  Likelihood Ratio = 4.71441
ACTA2 -> PKD2  // mi = 0.0720737  Likelihood Ratio = 0.601995
ACTA2 -> PLAU  // mi = 0.200766  Likelihood Ratio = 4.20395
ACTA2 -> PLS3  // mi = 0.0867598  Likelihood Ratio = 3.83081
ACTA2 -> PLXDC1  // mi = 0.19469  Likelihood Ratio = 2.69927
ACTA2 -> PMP22  // mi = 0.246427  Likelihood Ratio = 4.12434
ACTA2 -> PODN  // mi = 0.226175  Likelihood Ratio = 5.94678
ACTA2 -> POSTN  // mi = 0.213247  Likelihood Ratio = 3.34508
ACTA2 -> PRICKLE1  // mi = 0.0906577  Likelihood Ratio = 3.00488
ACTA2 -> PRKCDBP  // mi = 0.102904  Likelihood Ratio = 4.0246
ACTA2 -> PRKD1  // mi = 0.102904  Likelihood Ratio = 2.75034
ACTA2 -> PRKG1  // mi = 0.125189  Likelihood Ratio = 2.05801
ACTA2 -> PTGER3  // mi = 0.19469  Likelihood Ratio = 3.62482
ACTA2 -> PTGIS  // mi = 0.275097  Likelihood Ratio = 5.44536
ACTA2 -> RAB31  // mi = 0.177107  Likelihood Ratio = 2.12818
ACTA2 -> RASGRF2  // mi = 0.144753  Likelihood Ratio = 4.13197
ACTA2 -> RCN3  // mi = 0.206951  Likelihood Ratio = 2.31517
ACTA2 -> RECK  // mi = 0.155129  Likelihood Ratio = 5.63967
ACTA2 -> REM1  // mi = 0.036464  Likelihood Ratio = 1.41881
ACTA2 -> RGS16  // mi = 0.129933  Likelihood Ratio = 1.86691
ACTA2 -> RGS17  // mi = 0.149891  Likelihood Ratio = 5.13199
ACTA2 -> RGS4  // mi = 0.177107  Likelihood Ratio = 4.71611
ACTA2 -> ROR2  // mi = 0.0588135  Likelihood Ratio = 4.0141
ACTA2 -> RUNX1T1  // mi = 0.182861  Likelihood Ratio = 4.03447
ACTA2 -> SCN3B  // mi = 0.019532  Likelihood Ratio = 0.915757
ACTA2 -> SCT  // mi = 0.107171  Likelihood Ratio = 2.58281
ACTA2 -> SEMA3C  // mi = 0.0946473  Likelihood Ratio = 3.89579
ACTA2 -> SERPINE1  // mi = 0.200766  Likelihood Ratio = 4.52462
ACTA2 -> SERPINF1  // mi = 0.297904  Likelihood Ratio = 3.9107
ACTA2 -> SFRP2  // mi = 0.19469  Likelihood Ratio = 5.39413
ACTA2 -> SFRP4  // mi = 0.347098  Likelihood Ratio = 4.98007
ACTA2 -> SLAMF9  // mi = 0.200766  Likelihood Ratio = 4.10078
ACTA2 -> SLC12A8  // mi = 0.0946473  Likelihood Ratio = 4.08696
ACTA2 -> SLC39A13  // mi = 0.02733  Likelihood Ratio = 0.72405
ACTA2 -> SLITRK3  // mi = 0.102904  Likelihood Ratio = 4.25606
ACTA2 -> SMOC2  // mi = 0.0906577  Likelihood Ratio = 4.67065
ACTA2 -> SNAI2  // mi = 0.275097  Likelihood Ratio = 4.70046
ACTA2 -> SPARC  // mi = 0.290174  Likelihood Ratio = 5.95517
ACTA2 -> SPON2  // mi = 0.219654  Likelihood Ratio = 3.8874
ACTA2 -> SRPX  // mi = 0.144753  Likelihood Ratio = 4.37766
ACTA2 -> SSX5  // mi = 0.02733  Likelihood Ratio = 1.23576
ACTA2 -> SULF1  // mi = 0.16047  Likelihood Ratio = 1.86751
ACTA2 -> TAGLN  // mi = 0.290174  Likelihood Ratio = 5.83063
ACTA2 -> TCEAL7  // mi = 0.171457  Likelihood Ratio = 3.37501
ACTA2 -> TGFB3  // mi = 0.165912  Likelihood Ratio = 3.64768
ACTA2 -> THBD  // mi = 0.102904  Likelihood Ratio = 2.37564
ACTA2 -> THBS1  // mi = 0.260519  Likelihood Ratio = 4.05579
ACTA2 -> THBS2  // mi = 0.36462  Likelihood Ratio = 4.07294
ACTA2 -> THY1  // mi = 0.0686261  Likelihood Ratio = 7.32985
ACTA2 -> TIMP3  // mi = 0.260519  Likelihood Ratio = 4.50898
ACTA2 -> TM4SF5  // mi = 0.0652672  Likelihood Ratio = 0.266225
ACTA2 -> TOR1A  // mi = 0.02733  Likelihood Ratio = 1.13743
ACTA2 -> TPM1  // mi = 0.0987291  Likelihood Ratio = 1.67749
ACTA2 -> TPM2  // mi = 0.165912  Likelihood Ratio = 1.96104
ACTA2 -> UNC5B  // mi = 0.0756104  Likelihood Ratio = 2.08589
ACTA2 -> VEGFC  // mi = 0.0442017  Likelihood Ratio = 1.36953
ACTA2 -> VIM  // mi = 0.0906577  Likelihood Ratio = 3.7808
ACTA2 -> WISP1  // mi = 0.282572  Likelihood Ratio = 3.80041
ACTA2 -> XK  // mi = 0.0389582  Likelihood Ratio = 0.882833
ACTA2 -> XYLT1  // mi = 0.134775  Likelihood Ratio = 4.53025
ACTA2 -> ZCCHC5  // mi = 0.149891  Likelihood Ratio = 2.99805
ACTA2 -> ZFP36  // mi = 0.0686261  Likelihood Ratio = 1.70661
ACTA2 -> ZFYVE1  // mi = 0.0252558  Likelihood Ratio = 0.453245
ACTA2 -> ZNF157  // mi = 0.0252558  Likelihood Ratio = 1.17444
ACTB -> ACAT1  // mi = 0.023265  Likelihood Ratio = 1.80195
ACTB -> CCM2  // mi = 0.0294876  Likelihood Ratio = 0.13324
ACTB -> CHST12  // mi = 0.0469516  Likelihood Ratio = 0.991311
ACTB -> CHST2  // mi = 0.023265  Likelihood Ratio = 0.573743
ACTB -> G0S2  // mi = 0.0469516  Likelihood Ratio = 0.524771
ACTB -> LCE1A  // mi = 0.260519  Likelihood Ratio = 3.30938
ACTB -> MAD1L1  // mi = 0.0415374  Likelihood Ratio = 0.990991
ACTB -> POU2F2  // mi = 0.0527094  Likelihood Ratio = 0.510885
ACTB -> RAC1  // mi = 0.0415374  Likelihood Ratio = 2.34574
ACTB -> RDX  // mi = 0.023265  Likelihood Ratio = 1.00853
ACTB -> SLC8A1  // mi = 0.0213571  Likelihood Ratio = 0.162437
ACTG1 -> C16orf52  // mi = 0.0252558  Likelihood Ratio = 0.631585
ACTG1 -> FBXL14  // mi = 0.0317289  Likelihood Ratio = 0.50279
ACTG1 -> FN3KRP  // mi = 0.0619965  Likelihood Ratio = 1.055
ACTG1 -> KCNMB2  // mi = 0.0340543  Likelihood Ratio = 0.983129
ACTG1 -> LAMA4  // mi = 0.0415374  Likelihood Ratio = 0.712436
ACTG1 -> LRRC59  // mi = 0.0442017  Likelihood Ratio = 0.295361
ACTG1 -> NOL3  // mi = 0.0252558  Likelihood Ratio = 0.822254
ACTG1 -> P4HB  // mi = 0.0686261  Likelihood Ratio = 1.70457
ACTG1 -> SLC16A3  // mi = 0.0442017  Likelihood Ratio = 0.606313
ACTG1 -> TFF2  // mi = 0.036464  Likelihood Ratio = 0.256203
ACTG1 -> ZCCHC6  // mi = 0.0442017  Likelihood Ratio = 0.520604
ACTG2 -> DCHS1  // mi = 0.0906577  Likelihood Ratio = 0.849739
ACTG2 -> FHOD3  // mi = 0.0588135  Likelihood Ratio = 0.99865
ACTG2 -> HEYL  // mi = 0.0497874  Likelihood Ratio = 1.57974
ACTG2 -> LMOD1  // mi = 0.129933  Likelihood Ratio = 1.50986
ACTG2 -> MYLIP  // mi = 0.0252558  Likelihood Ratio = 0.623627
ACTG2 -> WFDC1  // mi = 0.0317289  Likelihood Ratio = 0.365596
ACTL6A -> CD151  // mi = 0.019532  Likelihood Ratio = 0.719812
ACTL6A -> CDK10  // mi = 0.0213571  Likelihood Ratio = 0.870284
ACTL6A -> DNAJB11  // mi = 0.155129  Likelihood Ratio = 1.06433
ACTL6A -> ICT1  // mi = 0.0213571  Likelihood Ratio = 1.66057
ACTL6A -> NDUFB5  // mi = 0.139714  Likelihood Ratio = 1.09878
ACTL6A -> NUDT5  // mi = 0.036464  Likelihood Ratio = 0.323993
ACTL6A -> OXA1L  // mi = 0.0213571  Likelihood Ratio = 0.236365
ACTL6A -> POLR2H  // mi = 0.144753  Likelihood Ratio = 1.97456
ACTL6A -> POP1  // mi = 0.0213571  Likelihood Ratio = 1.30824
ACTL6A -> SLC33A1  // mi = 0.0557179  Likelihood Ratio = 0.583777
ACTL6A -> ZNRD1  // mi = 0.0389582  Likelihood Ratio = 0.629552
ACTL6B -> ACTN4  // mi = 0.0177895  Likelihood Ratio = 0.418363
ACTL6B -> CNTN4  // mi = 0.0442017  Likelihood Ratio = 0.605177
ACTL6B -> SLC2A14  // mi = 0.0340543  Likelihood Ratio = 0.034047
ACTL7A -> TEX264  // mi = 0.0177895  Likelihood Ratio = 0.266779
ACTL7B -> CHD1L  // mi = 0.0213571  Likelihood Ratio = 0.0996882
ACTL7B -> HYOU1  // mi = 0.0177895  Likelihood Ratio = 0.0886472
ACTL7B -> TBC1D1  // mi = 0.019532  Likelihood Ratio = 0.759414
ACTL8 -> C1orf135  // mi = 0.0497874  Likelihood Ratio = 0.794126
ACTL8 -> CR2  // mi = 0.0177895  Likelihood Ratio = 0.440293
ACTL8 -> CSNK1A1  // mi = 0.0213571  Likelihood Ratio = 1.26029
ACTL8 -> FGFR1OP  // mi = 0.0252558  Likelihood Ratio = 0.424216
ACTL8 -> MCM10  // mi = 0.0340543  Likelihood Ratio = 0.0929477
ACTL8 -> PSME4  // mi = 0.023265  Likelihood Ratio = 0.698478
ACTL8 -> PURA  // mi = 0.036464  Likelihood Ratio = 0.349684
ACTL8 -> RAG1  // mi = 0.0294876  Likelihood Ratio = 0.671815
ACTL8 -> RPL39L  // mi = 0.0177895  Likelihood Ratio = 0.320573
ACTL8 -> SERINC3  // mi = 0.0340543  Likelihood Ratio = 0.167865
ACTL8 -> SLC23A2  // mi = 0.0252558  Likelihood Ratio = 1.06095
ACTL8 -> SNAPC2  // mi = 0.019532  Likelihood Ratio = 0.167521
ACTL8 -> SSX1  // mi = 0.036464  Likelihood Ratio = 0.799518
ACTL8 -> SSX2  // mi = 0.0340543  Likelihood Ratio = 0.519064
ACTL8 -> SSX3  // mi = 0.0415374  Likelihood Ratio = 0.642487
ACTL8 -> VPS13B  // mi = 0.023265  Likelihood Ratio = 0.74572
ACTN1 -> C6orf134  // mi = 0.02733  Likelihood Ratio = 0.950365
ACTN1 -> PCNX  // mi = 0.0317289  Likelihood Ratio = 0.676352
ACTN1 -> PLAU  // mi = 0.0619965  Likelihood Ratio = 0.829964
ACTN1 -> RBMS3  // mi = 0.0340543  Likelihood Ratio = 0.325257
ACTN1 -> SH3GLB1  // mi = 0.0294876  Likelihood Ratio = 0.258362
ACTN2 -> ANKDD1A  // mi = 0.0213571  Likelihood Ratio = 0.37834
ACTN2 -> ARG2  // mi = 0.0469516  Likelihood Ratio = 1.40518
ACTN2 -> C12orf5  // mi = 0.0294876  Likelihood Ratio = 0.792497
ACTN2 -> C21orf63  // mi = 0.0442017  Likelihood Ratio = 0.55157
ACTN2 -> C8orf55  // mi = 0.036464  Likelihood Ratio = 1.02315
ACTN2 -> CABYR  // mi = 0.0442017  Likelihood Ratio = 0.654282
ACTN2 -> EBAG9  // mi = 0.0415374  Likelihood Ratio = 0.465617
ACTN2 -> FBXO27  // mi = 0.02733  Likelihood Ratio = 0.148961
ACTN2 -> INA  // mi = 0.0497874  Likelihood Ratio = 1.40771
ACTN2 -> ITLN1  // mi = 0.0213571  Likelihood Ratio = 2.98759
ACTN2 -> RHOU  // mi = 0.0294876  Likelihood Ratio = 0.550921
ACTN2 -> SAMD11  // mi = 0.0442017  Likelihood Ratio = 0.0353736
ACTN2 -> SAP130  // mi = 0.0389582  Likelihood Ratio = 0.711187
ACTN2 -> STMN1  // mi = 0.0389582  Likelihood Ratio = 0.949151
ACTN2 -> TAF11  // mi = 0.0317289  Likelihood Ratio = 0.808124
ACTN2 -> TAF1A  // mi = 0.0340543  Likelihood Ratio = 0.875343
ACTN2 -> TMEFF1  // mi = 0.0497874  Likelihood Ratio = 1.52781
ACTN2 -> TTC16  // mi = 0.0415374  Likelihood Ratio = 0.501726
ACTN3 -> ACSL1  // mi = 0.0415374  Likelihood Ratio = 0.922189
ACTN3 -> AGPAT2  // mi = 0.023265  Likelihood Ratio = 0.659344
ACTN3 -> CD276  // mi = 0.036464  Likelihood Ratio = 0.585445
ACTN3 -> FRMD6  // mi = 0.0557179  Likelihood Ratio = 1.50845
ACTN3 -> LRRC32  // mi = 0.0252558  Likelihood Ratio = 0.0276399
ACTN3 -> NNMT  // mi = 0.0527094  Likelihood Ratio = 0.460462
ACTN3 -> PTPN1  // mi = 0.0317289  Likelihood Ratio = 0.407883
ACTN3 -> RRAGC  // mi = 0.0177895  Likelihood Ratio = 0.445308
ACTN3 -> SCD  // mi = 0.0252558  Likelihood Ratio = 0.100544
ACTN3 -> SIRPB1  // mi = 0.0294876  Likelihood Ratio = 0.2483
ACTN3 -> SLC19A2  // mi = 0.019532  Likelihood Ratio = 0.799217
ACTN3 -> SMARCAD1  // mi = 0.019532  Likelihood Ratio = 1.25677
ACTN3 -> TPTE  // mi = 0.0340543  Likelihood Ratio = 1.03045
ACTN3 -> WDR12  // mi = 0.0469516  Likelihood Ratio = 0.112963
ACTN3 -> ZNF184  // mi = 0.019532  Likelihood Ratio = 0.37378
ACTN4 -> ADAMTS3  // mi = 0.0317289  Likelihood Ratio = 2.63274
ACTN4 -> ATP6V1E2  // mi = 0.0317289  Likelihood Ratio = 0.794677
ACTN4 -> C11orf1  // mi = 0.036464  Likelihood Ratio = 1.14561
ACTN4 -> CAPN12  // mi = 0.0497874  Likelihood Ratio = 2.21822
ACTN4 -> CAPNS1  // mi = 0.11599  Likelihood Ratio = 1.7061
ACTN4 -> COX6B1  // mi = 0.0588135  Likelihood Ratio = 2.04035
ACTN4 -> ECH1  // mi = 0.0720737  Likelihood Ratio = 0.192917
ACTN4 -> GNB1  // mi = 0.0252558  Likelihood Ratio = 0.444398
ACTN4 -> GSK3A  // mi = 0.0686261  Likelihood Ratio = 1.54885
ACTN4 -> HKR1  // mi = 0.0946473  Likelihood Ratio = 2.69474
ACTN4 -> LGALS4  // mi = 0.0527094  Likelihood Ratio = 2.41163
ACTN4 -> LSM14A  // mi = 0.0557179  Likelihood Ratio = 0.583498
ACTN4 -> MRPS12  // mi = 0.0720737  Likelihood Ratio = 2.31762
ACTN4 -> NFKBIB  // mi = 0.0442017  Likelihood Ratio = 1.25371
ACTN4 -> NRAP  // mi = 0.0294876  Likelihood Ratio = 1.17352
ACTN4 -> PCGF1  // mi = 0.0252558  Likelihood Ratio = 1.26683
ACTN4 -> PLEKHG2  // mi = 0.0588135  Likelihood Ratio = 1.96963
ACTN4 -> PSMD8  // mi = 0.0686261  Likelihood Ratio = 1.60701
ACTN4 -> RHPN2  // mi = 0.0557179  Likelihood Ratio = 2.89607
ACTN4 -> RNF113B  // mi = 0.019532  Likelihood Ratio = 1.11156
ACTN4 -> RPL13  // mi = 0.019532  Likelihood Ratio = 0.0549833
ACTN4 -> RPL32  // mi = 0.0177895  Likelihood Ratio = 0.273175
ACTN4 -> SERTAD1  // mi = 0.0792366  Likelihood Ratio = 1.17745
ACTN4 -> SPINT2  // mi = 0.102904  Likelihood Ratio = 3.44711
ACTN4 -> ZFAND2A  // mi = 0.0177895  Likelihood Ratio = 0.166386
ACTN4 -> ZFP36  // mi = 0.0686261  Likelihood Ratio = 0.304525
ACTN4 -> ZNF146  // mi = 0.0906577  Likelihood Ratio = 1.09655
ACTN4 -> ZNF345  // mi = 0.0557179  Likelihood Ratio = 2.15604
ACTN4 -> ZNF585A  // mi = 0.0829529  Likelihood Ratio = 1.68308
ACTR1A -> ACTN3  // mi = 0.02733  Likelihood Ratio = 1.60469
ACTR1A -> ASNSD1  // mi = 0.0442017  Likelihood Ratio = 1.88158
ACTR1A -> ATP6V0A1  // mi = 0.019532  Likelihood Ratio = 1.34634
ACTR1A -> C6orf203  // mi = 0.023265  Likelihood Ratio = 1.87716
ACTR1A -> DCHS1  // mi = 0.0442017  Likelihood Ratio = 0.836062
ACTR1A -> EMILIN1  // mi = 0.0389582  Likelihood Ratio = 1.69641
ACTR1A -> FSTL3  // mi = 0.0294876  Likelihood Ratio = 0.78204
ACTR1A -> GTF3C3  // mi = 0.0497874  Likelihood Ratio = 0.873666
ACTR1A -> HPS6  // mi = 0.0619965  Likelihood Ratio = 1.69337
ACTR1A -> HSD17B12  // mi = 0.0294876  Likelihood Ratio = 1.11752
ACTR1A -> HSPD1  // mi = 0.0294876  Likelihood Ratio = 1.73137
ACTR1A -> HSPE1  // mi = 0.036464  Likelihood Ratio = 0.897496
ACTR1A -> ITGA5  // mi = 0.0619965  Likelihood Ratio = 0.845981
ACTR1A -> KCND1  // mi = 0.0389582  Likelihood Ratio = 1.85608
ACTR1A -> KLHDC2  // mi = 0.0213571  Likelihood Ratio = 1.17652
ACTR1A -> MEF2D  // mi = 0.0317289  Likelihood Ratio = 1.51754
ACTR1A -> MOBKL2A  // mi = 0.0442017  Likelihood Ratio = 1.87043
ACTR1A -> MON1B  // mi = 0.0177895  Likelihood Ratio = 1.87977
ACTR1A -> MRPL43  // mi = 0.0469516  Likelihood Ratio = 0.900369
ACTR1A -> MTRF1  // mi = 0.023265  Likelihood Ratio = 2.12071
ACTR1A -> NDUFS3  // mi = 0.023265  Likelihood Ratio = 1.14501
ACTR1A -> NUDCD2  // mi = 0.0177895  Likelihood Ratio = 2.89869
ACTR1A -> ORC4L  // mi = 0.0317289  Likelihood Ratio = 2.62472
ACTR1A -> PLEKHO1  // mi = 0.0294876  Likelihood Ratio = 1.16874
ACTR1A -> PMS1  // mi = 0.0829529  Likelihood Ratio = 1.1
ACTR1A -> PPAT  // mi = 0.0340543  Likelihood Ratio = 2.05922
ACTR1A -> RBM9  // mi = 0.0177895  Likelihood Ratio = 0.467939
ACTR1A -> RNF138  // mi = 0.023265  Likelihood Ratio = 0.170639
ACTR1A -> RNPEPL1  // mi = 0.0415374  Likelihood Ratio = 1.31271
ACTR1A -> RUNDC2A  // mi = 0.023265  Likelihood Ratio = 1.33855
ACTR1A -> SUCLG1  // mi = 0.0213571  Likelihood Ratio = 0.0735243
ACTR1A -> SUFU  // mi = 0.107171  Likelihood Ratio = 1.8525
ACTR1A -> USMG5  // mi = 0.0527094  Likelihood Ratio = 1.82607
ACTR1A -> WDR69  // mi = 0.0213571  Likelihood Ratio = 1.15
ACTR1A -> ZBTB26  // mi = 0.0252558  Likelihood Ratio = 1.38347
ACTR1B -> HPCAL1  // mi = 0.0588135  Likelihood Ratio = 0.0231957
ACTR1B -> RAB5B  // mi = 0.0497874  Likelihood Ratio = 0.245879
ACTR1B -> RIMS4  // mi = 0.02733  Likelihood Ratio = 0.525727
ACTR2 -> AZU1  // mi = 0.0213571  Likelihood Ratio = 0.503114
ACTR2 -> C14orf126  // mi = 0.0317289  Likelihood Ratio = 1.89163
ACTR2 -> C1orf198  // mi = 0.023265  Likelihood Ratio = 0.66842
ACTR2 -> C22orf23  // mi = 0.0252558  Likelihood Ratio = 0.485042
ACTR2 -> CA5A  // mi = 0.019532  Likelihood Ratio = 0.630426
ACTR2 -> CENPH  // mi = 0.0294876  Likelihood Ratio = 0.298996
ACTR2 -> CPNE5  // mi = 0.0252558  Likelihood Ratio = 0.659579
ACTR2 -> CYP1B1  // mi = 0.0619965  Likelihood Ratio = 1.82146
ACTR2 -> DDX56  // mi = 0.0389582  Likelihood Ratio = 0.921254
ACTR2 -> EPAS1  // mi = 0.0317289  Likelihood Ratio = 0.085054
ACTR2 -> FAM113A  // mi = 0.019532  Likelihood Ratio = 1.13779
ACTR2 -> FYB  // mi = 0.0389582  Likelihood Ratio = 2.35802
ACTR2 -> GADD45B  // mi = 0.0340543  Likelihood Ratio = 0.821406
ACTR2 -> GLUL  // mi = 0.0469516  Likelihood Ratio = 0.00816981
ACTR2 -> HMP19  // mi = 0.0497874  Likelihood Ratio = 0.413742
ACTR2 -> LCE1A  // mi = 0.0340543  Likelihood Ratio = 0.695478
ACTR2 -> OSTF1  // mi = 0.0213571  Likelihood Ratio = 0.147337
ACTR2 -> PNPLA5  // mi = 0.0442017  Likelihood Ratio = 0.535089
ACTR2 -> POU2F2  // mi = 0.0340543  Likelihood Ratio = 0.755029
ACTR2 -> PPARD  // mi = 0.0442017  Likelihood Ratio = 0.906679
ACTR2 -> PRDM1  // mi = 0.0340543  Likelihood Ratio = 0.901935
ACTR2 -> PRMT5  // mi = 0.036464  Likelihood Ratio = 1.14593
ACTR2 -> RHAG  // mi = 0.0252558  Likelihood Ratio = 0.416773
ACTR2 -> RPE  // mi = 0.0177895  Likelihood Ratio = 0.788154
ACTR2 -> RPL3L  // mi = 0.0415374  Likelihood Ratio = 0.842797
ACTR2 -> RPS3  // mi = 0.019532  Likelihood Ratio = 0.135357
ACTR2 -> S100A11  // mi = 0.023265  Likelihood Ratio = 0.874988
ACTR2 -> SLC12A7  // mi = 0.0213571  Likelihood Ratio = 0.988378
ACTR2 -> SLC7A3  // mi = 0.0389582  Likelihood Ratio = 1.08665
ACTR2 -> STRN  // mi = 0.0720737  Likelihood Ratio = 0.0852194
ACTR2 -> VDR  // mi = 0.036464  Likelihood Ratio = 0.111941
ACTR2 -> ZNF16  // mi = 0.023265  Likelihood Ratio = 0.417908
ACTR2 -> ZNF501  // mi = 0.0317289  Likelihood Ratio = 0.378599
ACTR2 -> ZNHIT2  // mi = 0.0317289  Likelihood Ratio = 0.794688
ACTR3 -> ACSM1  // mi = 0.0252558  Likelihood Ratio = 0.687771
ACTR3 -> ACVR2B  // mi = 0.0792366  Likelihood Ratio = 0.857977
ACTR3 -> CD72  // mi = 0.0756104  Likelihood Ratio = 0.405306
ACTR3 -> CLEC4E  // mi = 0.0829529  Likelihood Ratio = 1.13097
ACTR3 -> CSH1  // mi = 0.0317289  Likelihood Ratio = 1.5973
ACTR3 -> DUSP13  // mi = 0.0340543  Likelihood Ratio = 0.796591
ACTR3 -> EPB41L3  // mi = 0.0829529  Likelihood Ratio = 0.747815
ACTR3 -> FAM49B  // mi = 0.0588135  Likelihood Ratio = 1.2843
ACTR3 -> FTH1  // mi = 0.0619965  Likelihood Ratio = 0.87933
ACTR3 -> GIMAP5  // mi = 0.0720737  Likelihood Ratio = 0.626216
ACTR3 -> ICAM1  // mi = 0.0497874  Likelihood Ratio = 0.519559
ACTR3 -> IL6  // mi = 0.0442017  Likelihood Ratio = 0.477951
ACTR3 -> PDCD1LG2  // mi = 0.0720737  Likelihood Ratio = 0.740074
ACTR3 -> PODN  // mi = 0.0497874  Likelihood Ratio = 0.276321
ACTR3 -> PTPRJ  // mi = 0.0527094  Likelihood Ratio = 0.23976
ACTR3 -> SFT2D2  // mi = 0.0442017  Likelihood Ratio = 0.870008
ACTR3 -> SIGLEC10  // mi = 0.0756104  Likelihood Ratio = 1.19796
ACTR3 -> SLC33A1  // mi = 0.0340543  Likelihood Ratio = 0.426565
ACTR3 -> ST8SIA4  // mi = 0.0906577  Likelihood Ratio = 1.47397
ACTR3 -> STX11  // mi = 0.120541  Likelihood Ratio = 0.749024
ACTR3 -> TAGAP  // mi = 0.0906577  Likelihood Ratio = 0.806521
ACTR3 -> TDO2  // mi = 0.0588135  Likelihood Ratio = 2.21135
ACTR3 -> TNFAIP6  // mi = 0.0619965  Likelihood Ratio = 0.912785
ACTR3 -> XDH  // mi = 0.036464  Likelihood Ratio = 0.107809
ACTR5 -> CDCA7L  // mi = 0.0252558  Likelihood Ratio = 0.071024
ACTR5 -> CHIT1  // mi = 0.0177895  Likelihood Ratio = 0.355673
ACTR5 -> FAM45A  // mi = 0.0177895  Likelihood Ratio = 0.292655
ACTR5 -> HISPPD2A  // mi = 0.0213571  Likelihood Ratio = 0.743471
ACTR6 -> C12orf43  // mi = 0.036464  Likelihood Ratio = 1.15813
ACTR6 -> CAT  // mi = 0.02733  Likelihood Ratio = 1.12469
ACTR6 -> DDX55  // mi = 0.02733  Likelihood Ratio = 1.0816
ACTR6 -> DIABLO  // mi = 0.0317289  Likelihood Ratio = 0.941743
ACTR6 -> FIBCD1  // mi = 0.02733  Likelihood Ratio = 0.545594
ACTR6 -> FLJ40142  // mi = 0.102904  Likelihood Ratio = 0.965136
ACTR6 -> MAP2K3  // mi = 0.02733  Likelihood Ratio = 0.723071
ACTR6 -> MRPL42  // mi = 0.0946473  Likelihood Ratio = 0.092932
ACTR6 -> MTERFD3  // mi = 0.111533  Likelihood Ratio = 2.10119
ACTR6 -> NFYB  // mi = 0.0987291  Likelihood Ratio = 1.8579
ACTR6 -> PTP4A3  // mi = 0.0469516  Likelihood Ratio = 1.46873
ACTR6 -> PTPN11  // mi = 0.0557179  Likelihood Ratio = 1.37418
ACTR6 -> SLC35E3  // mi = 0.0213571  Likelihood Ratio = 0.452472
ACTR6 -> SNRPF  // mi = 0.0987291  Likelihood Ratio = 0.161239
ACTR6 -> SP1  // mi = 0.0389582  Likelihood Ratio = 1.54047
ACTR6 -> STRN3  // mi = 0.0177895  Likelihood Ratio = 0.227239
ACTR6 -> TMTC3  // mi = 0.0619965  Likelihood Ratio = 0.204709
ACTRT1 -> NBL1  // mi = 0.0177895  Likelihood Ratio = 0.710647
ACVR1B -> ART4  // mi = 0.019532  Likelihood Ratio = 0.637864
ACVR1B -> FEM1C  // mi = 0.0340543  Likelihood Ratio = 0.060915
ACVR1B -> GPR61  // mi = 0.019532  Likelihood Ratio = 0.156349
ACVR1B -> OR1D2  // mi = 0.0177895  Likelihood Ratio = 0.0230966
ACVR1B -> OR1E2  // mi = 0.0720737  Likelihood Ratio = 0.0978817
ACVR1B -> PGRMC1  // mi = 0.0252558  Likelihood Ratio = 0.0507292
ACVR1B -> TULP2  // mi = 0.0317289  Likelihood Ratio = 0.25974
ACVR1C -> AGGF1  // mi = 0.019532  Likelihood Ratio = 0.417984
ACVR1C -> CYP2C18  // mi = 0.0213571  Likelihood Ratio = 1.53246
ACVR1C -> EDNRB  // mi = 0.0213571  Likelihood Ratio = 0.134911
ACVR1C -> KIFC3  // mi = 0.0177895  Likelihood Ratio = 0.666405
ACVR1C -> KLHL11  // mi = 0.0497874  Likelihood Ratio = 0.263647
ACVR1C -> MCCC2  // mi = 0.02733  Likelihood Ratio = 0.370576
ACVR2A -> C3orf38  // mi = 0.023265  Likelihood Ratio = 0.234105
ACVR2A -> PHF1  // mi = 0.0177895  Likelihood Ratio = 0.266465
ACVR2A -> TMEM30A  // mi = 0.0415374  Likelihood Ratio = 0.18447
ACVR2B -> C3orf31  // mi = 0.023265  Likelihood Ratio = 1.13002
ACVRL1 -> GJA5  // mi = 0.0469516  Likelihood Ratio = 0.510933
ACVRL1 -> HMOX1  // mi = 0.0946473  Likelihood Ratio = 0.073112
ACVRL1 -> HTRA4  // mi = 0.0686261  Likelihood Ratio = 0.287307
ACVRL1 -> LIMA1  // mi = 0.0497874  Likelihood Ratio = 0.399946
ACVRL1 -> NAGLU  // mi = 0.019532  Likelihood Ratio = 0.710815
ACVRL1 -> NUP107  // mi = 0.0340543  Likelihood Ratio = 0.114284
ACVRL1 -> PLK3  // mi = 0.0557179  Likelihood Ratio = 0.562992
ACVRL1 -> SERPINF1  // mi = 0.0756104  Likelihood Ratio = 0.77079
ACVRL1 -> VDR  // mi = 0.0829529  Likelihood Ratio = 0.0885398
ACY1 -> CABP4  // mi = 0.0442017  Likelihood Ratio = 1.68892
ACY1 -> CCDC24  // mi = 0.0497874  Likelihood Ratio = 1.75072
ACY1 -> CCIN  // mi = 0.019532  Likelihood Ratio = 1.2183
ACY1 -> DST  // mi = 0.0294876  Likelihood Ratio = 1.29222
ACY1 -> FAM101A  // mi = 0.0389582  Likelihood Ratio = 2.2319
ACY1 -> GMFB  // mi = 0.0415374  Likelihood Ratio = 0.893964
ACY1 -> GPR15  // mi = 0.0252558  Likelihood Ratio = 0.314218
ACY1 -> GSPT2  // mi = 0.0177895  Likelihood Ratio = 0.859309
ACY1 -> HYAL1  // mi = 0.0317289  Likelihood Ratio = 2.29486
ACY1 -> LMAN1L  // mi = 0.0527094  Likelihood Ratio = 0.678247
ACY1 -> LRRC17  // mi = 0.0252558  Likelihood Ratio = 1.24403
ACY1 -> PLOD2  // mi = 0.0389582  Likelihood Ratio = 0.969461
ACY1 -> PRSS21  // mi = 0.0252558  Likelihood Ratio = 1.52136
ACY1 -> PTPN13  // mi = 0.0177895  Likelihood Ratio = 0.788213
ACY1 -> ProSAPiP1  // mi = 0.0177895  Likelihood Ratio = 0.34485
ACY1 -> RECK  // mi = 0.0389582  Likelihood Ratio = 2.09901
ACY1 -> SLC12A9  // mi = 0.019532  Likelihood Ratio = 1.04016
ACY1 -> SLC2A13  // mi = 0.023265  Likelihood Ratio = 1.1377
ACY1 -> TCEAL8  // mi = 0.0177895  Likelihood Ratio = 1.41122
ACY1 -> TM2D2  // mi = 0.019532  Likelihood Ratio = 1.30904
ACY3 -> AHCTF1  // mi = 0.023265  Likelihood Ratio = 0.475072
ACY3 -> CCS  // mi = 0.023265  Likelihood Ratio = 1.06378
ACY3 -> CD6  // mi = 0.0294876  Likelihood Ratio = 0.968502
ACY3 -> CHPT1  // mi = 0.0294876  Likelihood Ratio = 0.279521
ACY3 -> CNTN4  // mi = 0.0415374  Likelihood Ratio = 0.257578
ACY3 -> COL3A1  // mi = 0.0389582  Likelihood Ratio = 0.589126
ACY3 -> FAHD2A  // mi = 0.0252558  Likelihood Ratio = 1.37962
ACY3 -> HPCAL1  // mi = 0.0177895  Likelihood Ratio = 0.713246
ACY3 -> MAGEL2  // mi = 0.0442017  Likelihood Ratio = 1.03034
ACY3 -> MFAP2  // mi = 0.0527094  Likelihood Ratio = 1.21628
ACY3 -> NUP188  // mi = 0.0177895  Likelihood Ratio = 0.861292
ACY3 -> PAX6  // mi = 0.019532  Likelihood Ratio = 0.813243
ACY3 -> RDH5  // mi = 0.0213571  Likelihood Ratio = 1.02372
ACY3 -> RUFY1  // mi = 0.0252558  Likelihood Ratio = 1.03478
ACY3 -> SMUG1  // mi = 0.0340543  Likelihood Ratio = 0.207349
ACY3 -> SPARC  // mi = 0.0389582  Likelihood Ratio = 1.02988
ACYP1 -> GAS2L3  // mi = 0.0294876  Likelihood Ratio = 0.0974408
ACYP1 -> NUMB  // mi = 0.02733  Likelihood Ratio = 0.130946
ACYP1 -> ZNF410  // mi = 0.0213571  Likelihood Ratio = 0.558297
ACYP2 -> CDC2L6  // mi = 0.0177895  Likelihood Ratio = 0.209847
ACYP2 -> CHEK1  // mi = 0.0527094  Likelihood Ratio = 0.577746
ACYP2 -> EXOSC7  // mi = 0.0252558  Likelihood Ratio = 0.305298
ACYP2 -> NAPB  // mi = 0.0252558  Likelihood Ratio = 0.857741
ACYP2 -> PPP1R13L  // mi = 0.0442017  Likelihood Ratio = 0.0964492
ACYP2 -> PTRH2  // mi = 0.0389582  Likelihood Ratio = 1.78373
ADA -> C20orf165  // mi = 0.0497874  Likelihood Ratio = 0.990977
ADA -> NCOA5  // mi = 0.023265  Likelihood Ratio = 0.351736
ADAM10 -> ANKRD42  // mi = 0.0252558  Likelihood Ratio = 1.07133
ADAM10 -> ASB13  // mi = 0.023265  Likelihood Ratio = 0.417187
ADAM10 -> COCH  // mi = 0.0469516  Likelihood Ratio = 0.365848
ADAM10 -> GLS2  // mi = 0.0652672  Likelihood Ratio = 0.0497134
ADAM10 -> LEO1  // mi = 0.0652672  Likelihood Ratio = 0.0547348
ADAM10 -> MAGED2  // mi = 0.036464  Likelihood Ratio = 0.713973
ADAM10 -> SLC7A3  // mi = 0.0415374  Likelihood Ratio = 0.559646
ADAM10 -> SLTM  // mi = 0.0469516  Likelihood Ratio = 1.05906
ADAM10 -> TCEA2  // mi = 0.0497874  Likelihood Ratio = 0.82129
ADAM11 -> ADCY1  // mi = 0.036464  Likelihood Ratio = 0.760782
ADAM11 -> ATP2B3  // mi = 0.0415374  Likelihood Ratio = 0.860018
ADAM11 -> CXorf21  // mi = 0.0469516  Likelihood Ratio = 1.09094
ADAM11 -> CYFIP1  // mi = 0.0415374  Likelihood Ratio = 1.05236
ADAM11 -> CYFIP2  // mi = 0.0340543  Likelihood Ratio = 0.952472
ADAM11 -> DLL3  // mi = 0.0497874  Likelihood Ratio = 2.33509
ADAM11 -> DSCR6  // mi = 0.036464  Likelihood Ratio = 0.826774
ADAM11 -> ELOVL4  // mi = 0.036464  Likelihood Ratio = 1.06758
ADAM11 -> FAM10A4  // mi = 0.0177895  Likelihood Ratio = 1.77225
ADAM11 -> FAM113B  // mi = 0.0415374  Likelihood Ratio = 0.0662854
ADAM11 -> FANCE  // mi = 0.0177895  Likelihood Ratio = 0.443314
ADAM11 -> GPR132  // mi = 0.0389582  Likelihood Ratio = 0.676839
ADAM11 -> KCNG1  // mi = 0.0389582  Likelihood Ratio = 0.515211
ADAM11 -> KCTD12  // mi = 0.0527094  Likelihood Ratio = 0.470738
ADAM11 -> MAPT  // mi = 0.0389582  Likelihood Ratio = 1.43637
ADAM11 -> NCK1  // mi = 0.036464  Likelihood Ratio = 1.10328
ADAM11 -> PACSIN1  // mi = 0.0294876  Likelihood Ratio = 1.17457
ADAM11 -> RAB39B  // mi = 0.019532  Likelihood Ratio = 1.21532
ADAM11 -> REEP2  // mi = 0.0557179  Likelihood Ratio = 1.17015
ADAM11 -> RPL21  // mi = 0.0213571  Likelihood Ratio = 0.216722
ADAM11 -> SUPT7L  // mi = 0.036464  Likelihood Ratio = 0.757531
ADAM11 -> SV2A  // mi = 0.0469516  Likelihood Ratio = 1.03985
ADAM11 -> TIGD3  // mi = 0.036464  Likelihood Ratio = 0.986847
ADAM11 -> TMEM121  // mi = 0.0389582  Likelihood Ratio = 1.1729
ADAM11 -> UACA  // mi = 0.02733  Likelihood Ratio = 1.05881
ADAM11 -> ZAR1  // mi = 0.0588135  Likelihood Ratio = 1.41389
ADAM11 -> ZNF114  // mi = 0.0317289  Likelihood Ratio = 1.26257
ADAM11 -> ZNF165  // mi = 0.0177895  Likelihood Ratio = 0.319074
ADAM12 -> GPR83  // mi = 0.0177895  Likelihood Ratio = 0.3894
ADAM15 -> ALDH3A1  // mi = 0.019532  Likelihood Ratio = 0.31959
ADAM15 -> APOA1BP  // mi = 0.0557179  Likelihood Ratio = 1.1038
ADAM15 -> ARHGAP24  // mi = 0.02733  Likelihood Ratio = 0.440208
ADAM15 -> C11orf35  // mi = 0.0177895  Likelihood Ratio = 0.678647
ADAM15 -> C1orf64  // mi = 0.0294876  Likelihood Ratio = 0.879977
ADAM15 -> C4orf18  // mi = 0.0340543  Likelihood Ratio = 1.36206
ADAM15 -> CARD8  // mi = 0.019532  Likelihood Ratio = 0.930153
ADAM15 -> CCDC21  // mi = 0.0792366  Likelihood Ratio = 2.58444
ADAM15 -> CDC42EP1  // mi = 0.0317289  Likelihood Ratio = 2.5248
ADAM15 -> CHD1L  // mi = 0.0415374  Likelihood Ratio = 0.384329
ADAM15 -> CHDH  // mi = 0.036464  Likelihood Ratio = 2.52919
ADAM15 -> CMTM3  // mi = 0.0469516  Likelihood Ratio = 0.465411
ADAM15 -> DPM3  // mi = 0.0317289  Likelihood Ratio = 0.865493
ADAM15 -> EEF1A2  // mi = 0.036464  Likelihood Ratio = 1.27064
ADAM15 -> ELA2  // mi = 0.036464  Likelihood Ratio = 0.7609
ADAM15 -> F12  // mi = 0.0177895  Likelihood Ratio = 0.660031
ADAM15 -> FAAH  // mi = 0.0317289  Likelihood Ratio = 1.16985
ADAM15 -> FASN  // mi = 0.023265  Likelihood Ratio = 1.29157
ADAM15 -> FDXR  // mi = 0.0497874  Likelihood Ratio = 1.58702
ADAM15 -> FOSL1  // mi = 0.0527094  Likelihood Ratio = 1.97183
ADAM15 -> FXYD2  // mi = 0.0294876  Likelihood Ratio = 0.400918
ADAM15 -> FZD1  // mi = 0.0340543  Likelihood Ratio = 1.56644
ADAM15 -> GIT2  // mi = 0.0317289  Likelihood Ratio = 1.68418
ADAM15 -> HBG1  // mi = 0.0294876  Likelihood Ratio = 1.20861
ADAM15 -> HECA  // mi = 0.0294876  Likelihood Ratio = 0.682431
ADAM15 -> HSF4  // mi = 0.036464  Likelihood Ratio = 1.62017
ADAM15 -> KCNJ4  // mi = 0.0213571  Likelihood Ratio = 1.07722
ADAM15 -> KLF1  // mi = 0.0294876  Likelihood Ratio = 1.35371
ADAM15 -> KLHDC4  // mi = 0.0497874  Likelihood Ratio = 1.57782
ADAM15 -> LHFP  // mi = 0.0588135  Likelihood Ratio = 1.14942
ADAM15 -> MAP2K4  // mi = 0.036464  Likelihood Ratio = 1.52738
ADAM15 -> MAP3K7IP1  // mi = 0.0442017  Likelihood Ratio = 0.890343
ADAM15 -> MARVELD1  // mi = 0.0317289  Likelihood Ratio = 0.934524
ADAM15 -> NCKIPSD  // mi = 0.0340543  Likelihood Ratio = 0.843079
ADAM15 -> NR2F1  // mi = 0.0294876  Likelihood Ratio = 1.09337
ADAM15 -> ORM2  // mi = 0.0317289  Likelihood Ratio = 0.798787
ADAM15 -> PDAP1  // mi = 0.0588135  Likelihood Ratio = 0.880683
ADAM15 -> PLK1  // mi = 0.02733  Likelihood Ratio = 0.674188
ADAM15 -> PPOX  // mi = 0.0756104  Likelihood Ratio = 1.56917
ADAM15 -> PRKCSH  // mi = 0.0469516  Likelihood Ratio = 0.504288
ADAM15 -> PRPF19  // mi = 0.102904  Likelihood Ratio = 0.015976
ADAM15 -> RANBP2  // mi = 0.0294876  Likelihood Ratio = 0.666647
ADAM15 -> RHOV  // mi = 0.0442017  Likelihood Ratio = 0.76699
ADAM15 -> SLC20A1  // mi = 0.0213571  Likelihood Ratio = 0.992113
ADAM15 -> SLC36A3  // mi = 0.0294876  Likelihood Ratio = 1.0084
ADAM15 -> SLC4A2  // mi = 0.0619965  Likelihood Ratio = 3.05185
ADAM15 -> ST3GAL3  // mi = 0.0389582  Likelihood Ratio = 1.30676
ADAM15 -> SUV420H2  // mi = 0.0340543  Likelihood Ratio = 1.1217
ADAM15 -> TBL3  // mi = 0.0686261  Likelihood Ratio = 1.52535
ADAM15 -> THAP7  // mi = 0.02733  Likelihood Ratio = 2.62107
ADAM15 -> VTN  // mi = 0.0415374  Likelihood Ratio = 0.853388
ADAM15 -> XRCC3  // mi = 0.0317289  Likelihood Ratio = 0.735799
ADAM15 -> ZNHIT2  // mi = 0.0340543  Likelihood Ratio = 0.866333
ADAM15 -> ZP3  // mi = 0.0720737  Likelihood Ratio = 1.0637
ADAM17 -> ACAT1  // mi = 0.0317289  Likelihood Ratio = 2.04
ADAM17 -> ADAMTS4  // mi = 0.036464  Likelihood Ratio = 2.29739
ADAM17 -> ATP6V1C2  // mi = 0.0317289  Likelihood Ratio = 2.65969
ADAM17 -> BCL3  // mi = 0.023265  Likelihood Ratio = 1.1559
ADAM17 -> BMF  // mi = 0.0340543  Likelihood Ratio = 1.30756
ADAM17 -> C10orf10  // mi = 0.0213571  Likelihood Ratio = 0.61642
ADAM17 -> C11orf1  // mi = 0.0252558  Likelihood Ratio = 0.963829
ADAM17 -> C12orf24  // mi = 0.023265  Likelihood Ratio = 1.27347
ADAM17 -> C14orf126  // mi = 0.0252558  Likelihood Ratio = 1.77152
ADAM17 -> C9orf24  // mi = 0.0294876  Likelihood Ratio = 1.73152
ADAM17 -> CCDC51  // mi = 0.0252558  Likelihood Ratio = 0.850511
ADAM17 -> CPSF3  // mi = 0.107171  Likelihood Ratio = 3.81145
ADAM17 -> CPXM2  // mi = 0.0415374  Likelihood Ratio = 1.83569
ADAM17 -> CTSZ  // mi = 0.0317289  Likelihood Ratio = 0.996702
ADAM17 -> FDXR  // mi = 0.0294876  Likelihood Ratio = 1.71681
ADAM17 -> HSPA6  // mi = 0.036464  Likelihood Ratio = 3.88062
ADAM17 -> IMPDH2  // mi = 0.02733  Likelihood Ratio = 1.88483
ADAM17 -> LCE1A  // mi = 0.036464  Likelihood Ratio = 2.6108
ADAM17 -> MGAT1  // mi = 0.0317289  Likelihood Ratio = 1.23185
ADAM17 -> MYC  // mi = 0.0252558  Likelihood Ratio = 0.862173
ADAM17 -> PDIA6  // mi = 0.0686261  Likelihood Ratio = 1.51575
ADAM17 -> PLEKHO1  // mi = 0.0527094  Likelihood Ratio = 2.56311
ADAM17 -> PRKAG1  // mi = 0.0177895  Likelihood Ratio = 0.823094
ADAM17 -> RAB10  // mi = 0.0557179  Likelihood Ratio = 2.7267
ADAM17 -> RPL13  // mi = 0.0252558  Likelihood Ratio = 0.970648
ADAM17 -> RPL7A  // mi = 0.0252558  Likelihood Ratio = 1.45409
ADAM17 -> RPS4X  // mi = 0.036464  Likelihood Ratio = 2.61765
ADAM17 -> RSL1D1  // mi = 0.0442017  Likelihood Ratio = 2.49762
ADAM17 -> SLC20A1  // mi = 0.0340543  Likelihood Ratio = 1.3849
ADAM17 -> SSB  // mi = 0.023265  Likelihood Ratio = 1.36442
ADAM17 -> TTC15  // mi = 0.0527094  Likelihood Ratio = 2.89658
ADAM17 -> YWHAG  // mi = 0.0213571  Likelihood Ratio = 0.51299
ADAM17 -> ZMYND12  // mi = 0.0317289  Likelihood Ratio = 0.053628
ADAM19 -> ADRA1B  // mi = 0.036464  Likelihood Ratio = 1.15197
ADAM19 -> ASPN  // mi = 0.125189  Likelihood Ratio = 3.66294
ADAM19 -> CCL26  // mi = 0.134775  Likelihood Ratio = 0.21115
ADAM19 -> CEACAM4  // mi = 0.0720737  Likelihood Ratio = 1.2372
ADAM19 -> COL2A1  // mi = 0.0946473  Likelihood Ratio = 0.608199
ADAM19 -> CST7  // mi = 0.177107  Likelihood Ratio = 4.17032
ADAM19 -> CTHRC1  // mi = 0.111533  Likelihood Ratio = 1.94443
ADAM19 -> F2R  // mi = 0.0792366  Likelihood Ratio = 1.71624
ADAM19 -> FN1  // mi = 0.213247  Likelihood Ratio = 1.66851
ADAM19 -> GJB2  // mi = 0.111533  Likelihood Ratio = 3.17636
ADAM19 -> GPR68  // mi = 0.171457  Likelihood Ratio = 2.2144
ADAM19 -> GREM1  // mi = 0.177107  Likelihood Ratio = 1.94487
ADAM19 -> HPD  // mi = 0.0652672  Likelihood Ratio = 2.44739
ADAM19 -> IL16  // mi = 0.144753  Likelihood Ratio = 3.12136
ADAM19 -> LHFP  // mi = 0.111533  Likelihood Ratio = 0.174581
ADAM19 -> LHFPL2  // mi = 0.111533  Likelihood Ratio = 1.52981
ADAM19 -> NEDD4  // mi = 0.134775  Likelihood Ratio = 1.662
ADAM19 -> NNMT  // mi = 0.111533  Likelihood Ratio = 1.5798
ADAM19 -> P2RY10  // mi = 0.125189  Likelihood Ratio = 2.00147
ADAM19 -> PDIA2  // mi = 0.0527094  Likelihood Ratio = 1.74458
ADAM19 -> PLAU  // mi = 0.200766  Likelihood Ratio = 2.33589
ADAM19 -> POSTN  // mi = 0.188722  Likelihood Ratio = 2.9643
ADAM19 -> RAB31  // mi = 0.155129  Likelihood Ratio = 0.644033
ADAM19 -> SCT  // mi = 0.0906577  Likelihood Ratio = 2.55011
ADAM19 -> SERPINF1  // mi = 0.219654  Likelihood Ratio = 1.6488
ADAM19 -> SLITRK4  // mi = 0.0686261  Likelihood Ratio = 0.217512
ADAM19 -> SNAI2  // mi = 0.155129  Likelihood Ratio = 0.635027
ADAM19 -> SPHK1  // mi = 0.19469  Likelihood Ratio = 0.955826
ADAM19 -> SPOCD1  // mi = 0.139714  Likelihood Ratio = 1.78136
ADAM19 -> STAR  // mi = 0.111533  Likelihood Ratio = 0.455055
ADAM19 -> STK17B  // mi = 0.111533  Likelihood Ratio = 1.33751
ADAM19 -> SULF1  // mi = 0.134775  Likelihood Ratio = 3.00059
ADAM19 -> TDO2  // mi = 0.155129  Likelihood Ratio = 0.0120347
ADAM19 -> TNFRSF9  // mi = 0.129933  Likelihood Ratio = 2.46088
ADAM19 -> ZCCHC6  // mi = 0.0619965  Likelihood Ratio = 1.57406
ADAM2 -> C21orf63  // mi = 0.0177895  Likelihood Ratio = 0.512074
ADAM2 -> C4orf18  // mi = 0.0252558  Likelihood Ratio = 0.111312
ADAM2 -> EMILIN1  // mi = 0.019532  Likelihood Ratio = 0.194247
ADAM2 -> LHFP  // mi = 0.0252558  Likelihood Ratio = 0.0677651
ADAM21 -> ABCA5  // mi = 0.019532  Likelihood Ratio = 1.28112
ADAM21 -> ACVR2A  // mi = 0.023265  Likelihood Ratio = 1.58702
ADAM21 -> ADCY9  // mi = 0.036464  Likelihood Ratio = 2.18735
ADAM21 -> AHNAK  // mi = 0.0469516  Likelihood Ratio = 0.868327
ADAM21 -> C7orf13  // mi = 0.0469516  Likelihood Ratio = 0.407861
ADAM21 -> C9orf75  // mi = 0.036464  Likelihood Ratio = 0.298112
ADAM21 -> CCKBR  // mi = 0.0497874  Likelihood Ratio = 0.936337
ADAM21 -> CLUL1  // mi = 0.0252558  Likelihood Ratio = 1.23682
ADAM21 -> COPS8  // mi = 0.0557179  Likelihood Ratio = 1.44
ADAM21 -> CPNE7  // mi = 0.0213571  Likelihood Ratio = 1.49929
ADAM21 -> CXorf15  // mi = 0.0177895  Likelihood Ratio = 0.829422
ADAM21 -> CYYR1  // mi = 0.02733  Likelihood Ratio = 1.30055
ADAM21 -> DCXR  // mi = 0.0469516  Likelihood Ratio = 1.23198
ADAM21 -> FAM84A  // mi = 0.036464  Likelihood Ratio = 0.865297
ADAM21 -> GALNT8  // mi = 0.0415374  Likelihood Ratio = 0.673014
ADAM21 -> GOLGA1  // mi = 0.0557179  Likelihood Ratio = 1.14084
ADAM21 -> HIST1H1E  // mi = 0.036464  Likelihood Ratio = 0.406414
ADAM21 -> KIF1A  // mi = 0.0686261  Likelihood Ratio = 1.92015
ADAM21 -> MECP2  // mi = 0.0469516  Likelihood Ratio = 1.44725
ADAM21 -> MRPL45  // mi = 0.0213571  Likelihood Ratio = 1.08461
ADAM21 -> MTM1  // mi = 0.0415374  Likelihood Ratio = 0.992326
ADAM21 -> NPY2R  // mi = 0.0340543  Likelihood Ratio = 0.445776
ADAM21 -> NSDHL  // mi = 0.0469516  Likelihood Ratio = 1.31636
ADAM21 -> PGBD1  // mi = 0.0389582  Likelihood Ratio = 0.460665
ADAM21 -> PIK3R4  // mi = 0.036464  Likelihood Ratio = 1.74805
ADAM21 -> PIR  // mi = 0.0252558  Likelihood Ratio = 2.69118
ADAM21 -> PRDM12  // mi = 0.02733  Likelihood Ratio = 0.721
ADAM21 -> PTBP2  // mi = 0.0415374  Likelihood Ratio = 0.892362
ADAM21 -> SDF2  // mi = 0.0294876  Likelihood Ratio = 0.884027
ADAM21 -> SOX5  // mi = 0.0213571  Likelihood Ratio = 1.05344
ADAM21 -> SSR2  // mi = 0.02733  Likelihood Ratio = 0.939673
ADAM21 -> STK33  // mi = 0.0588135  Likelihood Ratio = 1.27895
ADAM21 -> STS  // mi = 0.0442017  Likelihood Ratio = 2.77724
ADAM21 -> TAF11  // mi = 0.0415374  Likelihood Ratio = 2.79907
ADAM21 -> TOR1AIP2  // mi = 0.0213571  Likelihood Ratio = 0.960374
ADAM21 -> TPST1  // mi = 0.0389582  Likelihood Ratio = 1.14123
ADAM21 -> TTLL12  // mi = 0.0317289  Likelihood Ratio = 1.37598
ADAM21 -> UBE2E3  // mi = 0.0527094  Likelihood Ratio = 1.64932
ADAM21 -> UGT2B17  // mi = 0.0340543  Likelihood Ratio = 0.0662264
ADAM22 -> HLA-A  // mi = 0.0415374  Likelihood Ratio = 1.43308
ADAM22 -> HLA-C  // mi = 0.0294876  Likelihood Ratio = 0.252005
ADAM22 -> HLA-E  // mi = 0.0442017  Likelihood Ratio = 0.535145
ADAM22 -> HLA-F  // mi = 0.0619965  Likelihood Ratio = 0.65858
ADAM29 -> CIB2  // mi = 0.019532  Likelihood Ratio = 1.27121
ADAM29 -> DHCR24  // mi = 0.0756104  Likelihood Ratio = 0.556357
ADAM29 -> EPHA10  // mi = 0.019532  Likelihood Ratio = 0.628226
ADAM29 -> P2RY1  // mi = 0.019532  Likelihood Ratio = 0.989885
ADAM30 -> C6orf25  // mi = 0.0213571  Likelihood Ratio = 0.180614
ADAM33 -> ARL8B  // mi = 0.0177895  Likelihood Ratio = 0.615915
ADAM33 -> ARSD  // mi = 0.0177895  Likelihood Ratio = 0.708826
ADAM33 -> AZIN1  // mi = 0.0213571  Likelihood Ratio = 1.29519
ADAM33 -> C3orf10  // mi = 0.0340543  Likelihood Ratio = 1.12907
ADAM33 -> CD79B  // mi = 0.02733  Likelihood Ratio = 0.266144
ADAM33 -> CLCN7  // mi = 0.0252558  Likelihood Ratio = 0.320582
ADAM33 -> CORO7  // mi = 0.023265  Likelihood Ratio = 0.624657
ADAM33 -> FAM45A  // mi = 0.02733  Likelihood Ratio = 0.939238
ADAM33 -> HMGN1  // mi = 0.0252558  Likelihood Ratio = 1.01718
ADAM33 -> ITGA6  // mi = 0.019532  Likelihood Ratio = 0.599499
ADAM33 -> MEIS1  // mi = 0.0177895  Likelihood Ratio = 0.94693
ADAM33 -> NEK4  // mi = 0.019532  Likelihood Ratio = 0.656405
ADAM33 -> PET112L  // mi = 0.0213571  Likelihood Ratio = 0.944629
ADAM33 -> PIGO  // mi = 0.0177895  Likelihood Ratio = 0.247036
ADAM33 -> RPGR  // mi = 0.019532  Likelihood Ratio = 0.508417
ADAM33 -> SGTA  // mi = 0.019532  Likelihood Ratio = 0.427414
ADAM33 -> SMTN  // mi = 0.0294876  Likelihood Ratio = 0.175221
ADAM33 -> SP1  // mi = 0.0177895  Likelihood Ratio = 0.60004
ADAM33 -> TTLL3  // mi = 0.0557179  Likelihood Ratio = 1.57993
ADAM33 -> U2AF2  // mi = 0.023265  Likelihood Ratio = 0.894254
ADAMTS10 -> C14orf138  // mi = 0.0213571  Likelihood Ratio = 0.565151
ADAMTS10 -> CNN2  // mi = 0.036464  Likelihood Ratio = 0.0763539
ADAMTS10 -> HIVEP3  // mi = 0.0415374  Likelihood Ratio = 0.050173
ADAMTS10 -> LMNA  // mi = 0.019532  Likelihood Ratio = 0.452336
ADAMTS10 -> LYL1  // mi = 0.0527094  Likelihood Ratio = 1.32064
ADAMTS10 -> MLH3  // mi = 0.0177895  Likelihood Ratio = 0.382427
ADAMTS10 -> MMP14  // mi = 0.036464  Likelihood Ratio = 0.725022
ADAMTS10 -> PGLYRP2  // mi = 0.0252558  Likelihood Ratio = 0.182363
ADAMTS10 -> PTCRA  // mi = 0.02733  Likelihood Ratio = 1.6294
ADAMTS10 -> SNX11  // mi = 0.02733  Likelihood Ratio = 0.281916
ADAMTS10 -> ZMYM4  // mi = 0.0177895  Likelihood Ratio = 0.213775
ADAMTS13 -> ACVR2B  // mi = 0.0294876  Likelihood Ratio = 0.266791
ADAMTS13 -> AMT  // mi = 0.0389582  Likelihood Ratio = 1.84889
ADAMTS13 -> AP1B1  // mi = 0.023265  Likelihood Ratio = 0.425229
ADAMTS13 -> AP2M1  // mi = 0.0213571  Likelihood Ratio = 0.648867
ADAMTS13 -> C3orf18  // mi = 0.0177895  Likelihood Ratio = 0.233295
ADAMTS13 -> C9orf7  // mi = 0.023265  Likelihood Ratio = 0.432024
ADAMTS13 -> C9orf9  // mi = 0.0252558  Likelihood Ratio = 1.75676
ADAMTS13 -> CCDC11  // mi = 0.0294876  Likelihood Ratio = 1.78618
ADAMTS13 -> CELSR3  // mi = 0.0415374  Likelihood Ratio = 1.25455
ADAMTS13 -> CLN3  // mi = 0.0497874  Likelihood Ratio = 1.2188
ADAMTS13 -> EPM2AIP1  // mi = 0.036464  Likelihood Ratio = 1.9838
ADAMTS13 -> EPOR  // mi = 0.0720737  Likelihood Ratio = 0.876951
ADAMTS13 -> GPC2  // mi = 0.0389582  Likelihood Ratio = 0.929258
ADAMTS13 -> GPNMB  // mi = 0.036464  Likelihood Ratio = 0.542305
ADAMTS13 -> GTF3C5  // mi = 0.0497874  Likelihood Ratio = 1.41694
ADAMTS13 -> HK2  // mi = 0.036464  Likelihood Ratio = 1.25153
ADAMTS13 -> INPP5E  // mi = 0.0588135  Likelihood Ratio = 1.81837
ADAMTS13 -> ITGA7  // mi = 0.0294876  Likelihood Ratio = 1.33468
ADAMTS13 -> LIPA  // mi = 0.0294876  Likelihood Ratio = 0.798145
ADAMTS13 -> LOC55908  // mi = 0.0213571  Likelihood Ratio = 1.21018
ADAMTS13 -> MS4A7  // mi = 0.0340543  Likelihood Ratio = 1.10677
ADAMTS13 -> NMD3  // mi = 0.0317289  Likelihood Ratio = 0.902509
ADAMTS13 -> P2RY5  // mi = 0.0317289  Likelihood Ratio = 1.08925
ADAMTS13 -> PAICS  // mi = 0.0252558  Likelihood Ratio = 0.789795
ADAMTS13 -> PLAUR  // mi = 0.036464  Likelihood Ratio = 1.16664
ADAMTS13 -> PRF1  // mi = 0.0177895  Likelihood Ratio = 0.160119
ADAMTS13 -> PSD2  // mi = 0.02733  Likelihood Ratio = 1.5393
ADAMTS13 -> PTEN  // mi = 0.036464  Likelihood Ratio = 0.966791
ADAMTS13 -> PTPN1  // mi = 0.023265  Likelihood Ratio = 1.10362
ADAMTS13 -> RALGPS1  // mi = 0.02733  Likelihood Ratio = 0.418128
ADAMTS13 -> REXO4  // mi = 0.019532  Likelihood Ratio = 0.721618
ADAMTS13 -> SLC43A3  // mi = 0.0177895  Likelihood Ratio = 0.818242
ADAMTS13 -> SNAPC4  // mi = 0.0588135  Likelihood Ratio = 1.10952
ADAMTS13 -> TRRAP  // mi = 0.0317289  Likelihood Ratio = 1.43985
ADAMTS13 -> TSEN2  // mi = 0.0442017  Likelihood Ratio = 1.50068
ADAMTS13 -> TTC18  // mi = 0.0720737  Likelihood Ratio = 2.06842
ADAMTS13 -> UCN  // mi = 0.0442017  Likelihood Ratio = 0.764972
ADAMTS13 -> WDR31  // mi = 0.0252558  Likelihood Ratio = 0.622841
ADAMTS13 -> YIPF5  // mi = 0.0389582  Likelihood Ratio = 1.51834
ADAMTS13 -> ZDHHC11  // mi = 0.0442017  Likelihood Ratio = 1.91916
ADAMTS13 -> ZMPSTE24  // mi = 0.0177895  Likelihood Ratio = 0.745046
ADAMTS13 -> ZNF552  // mi = 0.023265  Likelihood Ratio = 0.569972
ADAMTS14 -> ADAM19  // mi = 0.0906577  Likelihood Ratio = 0.676143
ADAMTS14 -> ADAMTS4  // mi = 0.0652672  Likelihood Ratio = 1.09393
ADAMTS14 -> ARID4A  // mi = 0.0294876  Likelihood Ratio = 0.974659
ADAMTS14 -> C14orf138  // mi = 0.036464  Likelihood Ratio = 0.833238
ADAMTS14 -> CAPN7  // mi = 0.036464  Likelihood Ratio = 1.4972
ADAMTS14 -> CCL11  // mi = 0.0686261  Likelihood Ratio = 0.685356
ADAMTS14 -> CCL5  // mi = 0.0442017  Likelihood Ratio = 0.194709
ADAMTS14 -> CD3E  // mi = 0.0652672  Likelihood Ratio = 0.640154
ADAMTS14 -> CD5  // mi = 0.0588135  Likelihood Ratio = 2.5746
ADAMTS14 -> CD7  // mi = 0.0619965  Likelihood Ratio = 2.36783
ADAMTS14 -> COL2A1  // mi = 0.0557179  Likelihood Ratio = 0.173978
ADAMTS14 -> CORO7  // mi = 0.0557179  Likelihood Ratio = 1.17865
ADAMTS14 -> CTSK  // mi = 0.0987291  Likelihood Ratio = 0.707156
ADAMTS14 -> DOCK2  // mi = 0.0557179  Likelihood Ratio = 1.1137
ADAMTS14 -> DPT  // mi = 0.0652672  Likelihood Ratio = 0.559605
ADAMTS14 -> ECM1  // mi = 0.139714  Likelihood Ratio = 1.05893
ADAMTS14 -> EIF1B  // mi = 0.02733  Likelihood Ratio = 0.717722
ADAMTS14 -> FN1  // mi = 0.0792366  Likelihood Ratio = 0.794021
ADAMTS14 -> FOXF1  // mi = 0.0756104  Likelihood Ratio = 0.882
ADAMTS14 -> GAB3  // mi = 0.0686261  Likelihood Ratio = 1.18818
ADAMTS14 -> GBGT1  // mi = 0.0619965  Likelihood Ratio = 1.67994
ADAMTS14 -> GPR68  // mi = 0.0756104  Likelihood Ratio = 2.38946
ADAMTS14 -> GREM1  // mi = 0.0756104  Likelihood Ratio = 1.83361
ADAMTS14 -> HEPH  // mi = 0.0829529  Likelihood Ratio = 0.797183
ADAMTS14 -> LARS2  // mi = 0.0340543  Likelihood Ratio = 0.289066
ADAMTS14 -> LCE1A  // mi = 0.0557179  Likelihood Ratio = 0.632883
ADAMTS14 -> LGALS1  // mi = 0.0756104  Likelihood Ratio = 1.05941
ADAMTS14 -> MMP13  // mi = 0.102904  Likelihood Ratio = 0.828863
ADAMTS14 -> MSC  // mi = 0.107171  Likelihood Ratio = 1.97334
ADAMTS14 -> NNMT  // mi = 0.0987291  Likelihood Ratio = 0.111526
ADAMTS14 -> OLFML2B  // mi = 0.0652672  Likelihood Ratio = 1.12965
ADAMTS14 -> PANK1  // mi = 0.0527094  Likelihood Ratio = 0.951479
ADAMTS14 -> PDGFRB  // mi = 0.0720737  Likelihood Ratio = 0.950276
ADAMTS14 -> PLAU  // mi = 0.0792366  Likelihood Ratio = 1.41526
ADAMTS14 -> PLEC1  // mi = 0.0557179  Likelihood Ratio = 0.973644
ADAMTS14 -> PRB2  // mi = 0.0294876  Likelihood Ratio = 1.05705
ADAMTS14 -> PTGIR  // mi = 0.0619965  Likelihood Ratio = 0.0446378
ADAMTS14 -> PTPN5  // mi = 0.0686261  Likelihood Ratio = 0.702734
ADAMTS14 -> RAMP3  // mi = 0.0497874  Likelihood Ratio = 0.158493
ADAMTS14 -> RNPEPL1  // mi = 0.0389582  Likelihood Ratio = 1.67468
ADAMTS14 -> RPS6KA4  // mi = 0.036464  Likelihood Ratio = 1.31212
ADAMTS14 -> RSBN1  // mi = 0.0415374  Likelihood Ratio = 1.02669
ADAMTS14 -> SACM1L  // mi = 0.023265  Likelihood Ratio = 1.72764
ADAMTS14 -> SAMD4A  // mi = 0.0588135  Likelihood Ratio = 0.524617
ADAMTS14 -> SLC39A6  // mi = 0.0294876  Likelihood Ratio = 1.06963
ADAMTS14 -> SOD2  // mi = 0.0497874  Likelihood Ratio = 2.03198
ADAMTS14 -> SPOCD1  // mi = 0.0829529  Likelihood Ratio = 0.945893
ADAMTS14 -> STAR  // mi = 0.0906577  Likelihood Ratio = 0.651302
ADAMTS14 -> STK10  // mi = 0.0829529  Likelihood Ratio = 1.59436
ADAMTS14 -> SULF1  // mi = 0.0686261  Likelihood Ratio = 2.06693
ADAMTS14 -> TGFBI  // mi = 0.0652672  Likelihood Ratio = 0.973512
ADAMTS14 -> THBS2  // mi = 0.0987291  Likelihood Ratio = 0.897773
ADAMTS14 -> TMC8  // mi = 0.0557179  Likelihood Ratio = 0.688311
ADAMTS14 -> TNFAIP6  // mi = 0.0946473  Likelihood Ratio = 0.734369
ADAMTS14 -> TRPC3  // mi = 0.0720737  Likelihood Ratio = 0.13409
ADAMTS14 -> TSPAN6  // mi = 0.0442017  Likelihood Ratio = 0.718775
ADAMTS14 -> WFIKKN2  // mi = 0.0527094  Likelihood Ratio = 1.14942
ADAMTS14 -> ZNF501  // mi = 0.0497874  Likelihood Ratio = 2.11373
ADAMTS14 -> ZNF668  // mi = 0.0415374  Likelihood Ratio = 0.762965
ADAMTS17 -> DPT  // mi = 0.0340543  Likelihood Ratio = 0.895916
ADAMTS17 -> IGFBP6  // mi = 0.0177895  Likelihood Ratio = 0.392894
ADAMTS18 -> CHST3  // mi = 0.0252558  Likelihood Ratio = 0.622596
ADAMTS18 -> CREG2  // mi = 0.0213571  Likelihood Ratio = 1.09604
ADAMTS18 -> HEBP1  // mi = 0.02733  Likelihood Ratio = 0.425888
ADAMTS18 -> HHAT  // mi = 0.036464  Likelihood Ratio = 1.13646
ADAMTS18 -> PHF21B  // mi = 0.0686261  Likelihood Ratio = 0.693686
ADAMTS19 -> ANPEP  // mi = 0.0252558  Likelihood Ratio = 0.843971
ADAMTS19 -> C21orf63  // mi = 0.0294876  Likelihood Ratio = 1.48138
ADAMTS19 -> C5AR1  // mi = 0.0252558  Likelihood Ratio = 0.835442
ADAMTS19 -> CARD9  // mi = 0.0294876  Likelihood Ratio = 1.61443
ADAMTS19 -> CXCL11  // mi = 0.0252558  Likelihood Ratio = 0.320132
ADAMTS19 -> EPSTI1  // mi = 0.0317289  Likelihood Ratio = 0.594308
ADAMTS19 -> GLI1  // mi = 0.0340543  Likelihood Ratio = 0.605864
ADAMTS19 -> HMGA2  // mi = 0.023265  Likelihood Ratio = 1.25156
ADAMTS19 -> HPSE  // mi = 0.0415374  Likelihood Ratio = 1.31972
ADAMTS19 -> KRT19  // mi = 0.0213571  Likelihood Ratio = 1.21789
ADAMTS19 -> LEF1  // mi = 0.0177895  Likelihood Ratio = 0.261719
ADAMTS19 -> LILRB1  // mi = 0.0415374  Likelihood Ratio = 1.05814
ADAMTS19 -> MFSD1  // mi = 0.0252558  Likelihood Ratio = 0.711722
ADAMTS19 -> NCK1  // mi = 0.0213571  Likelihood Ratio = 1.73656
ADAMTS19 -> NDRG1  // mi = 0.0213571  Likelihood Ratio = 1.53376
ADAMTS19 -> PRRT1  // mi = 0.0252558  Likelihood Ratio = 0.0804292
ADAMTS19 -> PYGO1  // mi = 0.0177895  Likelihood Ratio = 0.511734
ADAMTS19 -> RAB38  // mi = 0.019532  Likelihood Ratio = 0.854899
ADAMTS19 -> SLC12A8  // mi = 0.023265  Likelihood Ratio = 0.386761
ADAMTS19 -> SLC16A12  // mi = 0.0294876  Likelihood Ratio = 0.0288827
ADAMTS19 -> TRIM14  // mi = 0.02733  Likelihood Ratio = 0.764109
ADAMTS19 -> USP44  // mi = 0.0252558  Likelihood Ratio = 0.611484
ADAMTS19 -> VAV1  // mi = 0.0252558  Likelihood Ratio = 0.607632
ADAMTS2 -> MMP2  // mi = 0.0720737  Likelihood Ratio = 0.6349
ADAMTS2 -> PSG4  // mi = 0.0294876  Likelihood Ratio = 0.728956
ADAMTS2 -> SHMT1  // mi = 0.023265  Likelihood Ratio = 0.205457
ADAMTS3 -> C4orf14  // mi = 0.0177895  Likelihood Ratio = 1.42773
ADAMTS3 -> DCUN1D4  // mi = 0.0469516  Likelihood Ratio = 1.27127
ADAMTS3 -> G3BP2  // mi = 0.0317289  Likelihood Ratio = 2.14393
ADAMTS3 -> POLR2B  // mi = 0.0294876  Likelihood Ratio = 0.824534
ADAMTS3 -> PPAT  // mi = 0.0340543  Likelihood Ratio = 1.15035
ADAMTS3 -> QDPR  // mi = 0.0213571  Likelihood Ratio = 1.28804
ADAMTS4 -> ACVRL1  // mi = 0.11599  Likelihood Ratio = 0.544838
ADAMTS4 -> COL2A1  // mi = 0.129933  Likelihood Ratio = 0.249041
ADAMTS4 -> GJB7  // mi = 0.0415374  Likelihood Ratio = 0.453209
ADAMTS4 -> RAB38  // mi = 0.0415374  Likelihood Ratio = 0.634104
ADAMTS4 -> TEX261  // mi = 0.0177895  Likelihood Ratio = 1.06019
ADAMTS4 -> TICAM1  // mi = 0.0442017  Likelihood Ratio = 0.63745
ADAMTS4 -> TRPS1  // mi = 0.0317289  Likelihood Ratio = 1.25964
ADAMTS5 -> COL5A2  // mi = 0.0987291  Likelihood Ratio = 0.781533
ADAMTS5 -> LAMA4  // mi = 0.0792366  Likelihood Ratio = 1.3213
ADAMTS5 -> LAMC1  // mi = 0.0469516  Likelihood Ratio = 0.436528
ADAMTS5 -> NID2  // mi = 0.0946473  Likelihood Ratio = 0.342868
ADAMTS5 -> RUVBL1  // mi = 0.0177895  Likelihood Ratio = 0.131407
ADAMTS5 -> SPARC  // mi = 0.102904  Likelihood Ratio = 0.455759
ADAMTS5 -> SRPX  // mi = 0.107171  Likelihood Ratio = 0.548787
ADAMTS6 -> BRIP1  // mi = 0.0177895  Likelihood Ratio = 0.120441
ADAMTS6 -> CLEC9A  // mi = 0.023265  Likelihood Ratio = 0.0630309
ADAMTS6 -> KAL1  // mi = 0.0177895  Likelihood Ratio = 0.162931
ADAMTS6 -> PIK3CB  // mi = 0.036464  Likelihood Ratio = 2.13724
ADAMTS6 -> RARRES1  // mi = 0.0527094  Likelihood Ratio = 0.694907
ADAMTS6 -> RHOF  // mi = 0.0252558  Likelihood Ratio = 0.301934
ADAMTS8 -> AGT  // mi = 0.023265  Likelihood Ratio = 0.418491
ADAMTS8 -> BOK  // mi = 0.0213571  Likelihood Ratio = 0.33506
ADAMTS8 -> CACNA1H  // mi = 0.023265  Likelihood Ratio = 0.855489
ADAMTS8 -> EPHA8  // mi = 0.023265  Likelihood Ratio = 0.821702
ADAMTS8 -> GAL3ST3  // mi = 0.023265  Likelihood Ratio = 0.317566
ADAMTS8 -> HMGB2  // mi = 0.0177895  Likelihood Ratio = 0.431667
ADAMTS8 -> PDZD4  // mi = 0.0252558  Likelihood Ratio = 1.19409
ADAMTS8 -> SIX2  // mi = 0.023265  Likelihood Ratio = 1.12691
ADAMTS8 -> SLAMF8  // mi = 0.0389582  Likelihood Ratio = 0.169591
ADAMTS8 -> SLC20A1  // mi = 0.0252558  Likelihood Ratio = 0.491045
ADAMTS8 -> TNFRSF9  // mi = 0.0389582  Likelihood Ratio = 1.27906
ADAMTS9 -> MORF4L2  // mi = 0.0415374  Likelihood Ratio = 0.20908
ADAMTS9 -> MYL4  // mi = 0.0294876  Likelihood Ratio = 0.217088
ADAMTS9 -> PTP4A1  // mi = 0.0317289  Likelihood Ratio = 0.493978
ADAMTS9 -> TMEM66  // mi = 0.019532  Likelihood Ratio = 0.869914
ADAMTS9 -> UBE2N  // mi = 0.0177895  Likelihood Ratio = 0.459923
ADAMTSL1 -> ATPAF1  // mi = 0.0415374  Likelihood Ratio = 0.28392
ADAMTSL1 -> C9orf46  // mi = 0.019532  Likelihood Ratio = 0.200991
ADAMTSL1 -> DNASE2  // mi = 0.023265  Likelihood Ratio = 0.0108559
ADAMTSL1 -> IRX2  // mi = 0.0177895  Likelihood Ratio = 0.241751
ADAMTSL1 -> LSS  // mi = 0.0177895  Likelihood Ratio = 0.171876
ADAMTSL1 -> RANBP6  // mi = 0.0294876  Likelihood Ratio = 0.672797
ADAMTSL1 -> RAPH1  // mi = 0.0557179  Likelihood Ratio = 0.72553
ADAMTSL1 -> SCP2  // mi = 0.0213571  Likelihood Ratio = 0.970256
ADAMTSL1 -> SEMA6A  // mi = 0.0213571  Likelihood Ratio = 0.182408
ADAMTSL1 -> SPRR3  // mi = 0.0177895  Likelihood Ratio = 0.656388
ADAMTSL1 -> ZNF192  // mi = 0.0177895  Likelihood Ratio = 0.273372
ADAMTSL3 -> CARM1  // mi = 0.02733  Likelihood Ratio = 1.53634
ADAMTSL3 -> OSBPL6  // mi = 0.036464  Likelihood Ratio = 0.789188
ADAMTSL5 -> CHODL  // mi = 0.023265  Likelihood Ratio = 0.321703
ADAMTSL5 -> FAM38A  // mi = 0.0317289  Likelihood Ratio = 0.36682
ADAMTSL5 -> XYLT1  // mi = 0.02733  Likelihood Ratio = 0.645803
ADAR -> ARNT  // mi = 0.0497874  Likelihood Ratio = 0.736852
ADAR -> CDK8  // mi = 0.02733  Likelihood Ratio = 1.12208
ADAR -> MKI67IP  // mi = 0.0213571  Likelihood Ratio = 0.161824
ADAR -> PHC2  // mi = 0.0294876  Likelihood Ratio = 0.541739
ADAR -> PYGO2  // mi = 0.0652672  Likelihood Ratio = 0.883297
ADAR -> SMG7  // mi = 0.0497874  Likelihood Ratio = 1.57666
ADAR -> SPEN  // mi = 0.0340543  Likelihood Ratio = 0.637557
ADAR -> STARD7  // mi = 0.0389582  Likelihood Ratio = 0.231158
ADAR -> YY1AP1  // mi = 0.111533  Likelihood Ratio = 0.51408
ADARB1 -> AGPAT3  // mi = 0.111533  Likelihood Ratio = 1.13161
ADARB1 -> ARG2  // mi = 0.0213571  Likelihood Ratio = 1.3725
ADARB1 -> ARHGEF17  // mi = 0.0252558  Likelihood Ratio = 1.13899
ADARB1 -> BRWD1  // mi = 0.036464  Likelihood Ratio = 0.887279
ADARB1 -> C21orf33  // mi = 0.0557179  Likelihood Ratio = 1.15311
ADARB1 -> CCR10  // mi = 0.019532  Likelihood Ratio = 0.636117
ADARB1 -> COL16A1  // mi = 0.0442017  Likelihood Ratio = 1.66256
ADARB1 -> FOXJ3  // mi = 0.0294876  Likelihood Ratio = 0.68694
ADARB1 -> HIST1H4D  // mi = 0.0213571  Likelihood Ratio = 0.929641
ADARB1 -> MCM7  // mi = 0.019532  Likelihood Ratio = 0.686172
ADARB1 -> MORC3  // mi = 0.0415374  Likelihood Ratio = 0.612837
ADARB1 -> PGRMC2  // mi = 0.023265  Likelihood Ratio = 1.71222
ADARB1 -> PLXNA3  // mi = 0.0415374  Likelihood Ratio = 1.45442
ADARB1 -> POFUT2  // mi = 0.0987291  Likelihood Ratio = 1.39698
ADARB1 -> PRMT2  // mi = 0.0557179  Likelihood Ratio = 1.46316
ADARB1 -> PTTG1IP  // mi = 0.0987291  Likelihood Ratio = 3.26102
ADARB1 -> RIPK4  // mi = 0.0756104  Likelihood Ratio = 0.581474
ADARB1 -> SUMO3  // mi = 0.023265  Likelihood Ratio = 0.735809
ADARB1 -> U2AF1  // mi = 0.0619965  Likelihood Ratio = 0.261609
ADARB1 -> UBE2G2  // mi = 0.0946473  Likelihood Ratio = 1.10596
ADARB1 -> YEATS4  // mi = 0.0317289  Likelihood Ratio = 1.10842
ADAT1 -> BCAS4  // mi = 0.019532  Likelihood Ratio = 0.789516
ADAT1 -> CBFB  // mi = 0.0389582  Likelihood Ratio = 0.440264
ADAT1 -> CCL18  // mi = 0.0213571  Likelihood Ratio = 1.54384
ADAT1 -> CDH1  // mi = 0.0389582  Likelihood Ratio = 0.975845
ADAT1 -> CFDP1  // mi = 0.0686261  Likelihood Ratio = 1.37241
ADAT1 -> CHIT1  // mi = 0.019532  Likelihood Ratio = 0.753985
ADAT1 -> CIRH1A  // mi = 0.0619965  Likelihood Ratio = 0.929885
ADAT1 -> CKLF  // mi = 0.0588135  Likelihood Ratio = 2.15311
ADAT1 -> COG8  // mi = 0.0946473  Likelihood Ratio = 2.01116
ADAT1 -> CR1  // mi = 0.0252558  Likelihood Ratio = 0.568644
ADAT1 -> CYLD  // mi = 0.0415374  Likelihood Ratio = 0.634933
ADAT1 -> DDX19B  // mi = 0.0829529  Likelihood Ratio = 0.657904
ADAT1 -> DFNA5  // mi = 0.0252558  Likelihood Ratio = 1.2366
ADAT1 -> EEF1D  // mi = 0.0252558  Likelihood Ratio = 0.951473
ADAT1 -> FBL  // mi = 0.02733  Likelihood Ratio = 0.428318
ADAT1 -> GABARAPL2  // mi = 0.0829529  Likelihood Ratio = 3.12884
ADAT1 -> PSMD7  // mi = 0.0829529  Likelihood Ratio = 0.683882
ADAT1 -> SEC24D  // mi = 0.019532  Likelihood Ratio = 1.15474
ADAT1 -> TERF2IP  // mi = 0.0867598  Likelihood Ratio = 4.1799
ADAT1 -> THAP11  // mi = 0.0469516  Likelihood Ratio = 1.76605
ADAT1 -> TOM1  // mi = 0.023265  Likelihood Ratio = 0.732352
ADAT1 -> TSSK2  // mi = 0.019532  Likelihood Ratio = 1.4177
ADAT1 -> ZDHHC7  // mi = 0.0867598  Likelihood Ratio = 1.33049
ADAT1 -> ZNF19  // mi = 0.111533  Likelihood Ratio = 1.8325
ADAT1 -> ZNRF1  // mi = 0.0619965  Likelihood Ratio = 1.01525
ADC -> C21orf66  // mi = 0.0177895  Likelihood Ratio = 0.169098
ADC -> RPL6  // mi = 0.0213571  Likelihood Ratio = 0.104176
ADC -> RPS11  // mi = 0.0340543  Likelihood Ratio = 0.013267
ADCK1 -> C14orf1  // mi = 0.0756104  Likelihood Ratio = 1.28993
ADCK1 -> KIAA0776  // mi = 0.0177895  Likelihood Ratio = 0.301191
ADCK1 -> KIAA1737  // mi = 0.0557179  Likelihood Ratio = 0.519735
ADCK1 -> POMT2  // mi = 0.02733  Likelihood Ratio = 0.974635
ADCK1 -> VTI1B  // mi = 0.0557179  Likelihood Ratio = 0.87518
ADCK1 -> WDR21A  // mi = 0.0557179  Likelihood Ratio = 1.15677
ADCK1 -> ZFYVE1  // mi = 0.0252558  Likelihood Ratio = 0.732641
ADCK2 -> AP1B1  // mi = 0.0317289  Likelihood Ratio = 0.328641
ADCK2 -> DOCK2  // mi = 0.0177895  Likelihood Ratio = 0.0833971
ADCK2 -> FAM57B  // mi = 0.02733  Likelihood Ratio = 0.412188
ADCK2 -> KIT  // mi = 0.0213571  Likelihood Ratio = 0.0602632
ADCK2 -> NTRK1  // mi = 0.0527094  Likelihood Ratio = 0.464637
ADCK2 -> TBL3  // mi = 0.0442017  Likelihood Ratio = 0.642737
ADCK2 -> ZMYND12  // mi = 0.019532  Likelihood Ratio = 0.429257
ADCK4 -> PUM1  // mi = 0.0442017  Likelihood Ratio = 0.205238
ADCK4 -> SERPINH1  // mi = 0.019532  Likelihood Ratio = 0.415822
ADCK4 -> TRAPPC6A  // mi = 0.0252558  Likelihood Ratio = 0.47595
ADCK4 -> ZNF574  // mi = 0.0497874  Likelihood Ratio = 0.206792
ADCY1 -> BEX1  // mi = 0.0557179  Likelihood Ratio = 0.320785
ADCY1 -> CASP4  // mi = 0.0829529  Likelihood Ratio = 0.162485
ADCY1 -> CCL5  // mi = 0.0588135  Likelihood Ratio = 0.482245
ADCY1 -> CD244  // mi = 0.0588135  Likelihood Ratio = 1.03563
ADCY1 -> CYTL1  // mi = 0.0415374  Likelihood Ratio = 1.25412
ADCY1 -> DRD5  // mi = 0.0317289  Likelihood Ratio = 1.2377
ADCY1 -> GPR132  // mi = 0.0588135  Likelihood Ratio = 1.22722
ADCY1 -> GPR171  // mi = 0.0588135  Likelihood Ratio = 2.32779
ADCY1 -> IL15RA  // mi = 0.0756104  Likelihood Ratio = 1.56405
ADCY1 -> IL2RG  // mi = 0.0619965  Likelihood Ratio = 1.98703
ADCY1 -> MAPK4  // mi = 0.0619965  Likelihood Ratio = 0.87184
ADCY1 -> MOCS3  // mi = 0.02733  Likelihood Ratio = 0.0595281
ADCY1 -> NFKB1  // mi = 0.0415374  Likelihood Ratio = 0.600554
ADCY1 -> NPPC  // mi = 0.0619965  Likelihood Ratio = 1.03431
ADCY1 -> PHYH  // mi = 0.019532  Likelihood Ratio = 0.472278
ADCY1 -> PNMA6A  // mi = 0.02733  Likelihood Ratio = 0.62997
ADCY1 -> PRTFDC1  // mi = 0.0389582  Likelihood Ratio = 1.37135
ADCY1 -> PTAFR  // mi = 0.0867598  Likelihood Ratio = 4.42842
ADCY1 -> PYGO1  // mi = 0.0317289  Likelihood Ratio = 0.81858
ADCY1 -> SLC10A4  // mi = 0.0442017  Likelihood Ratio = 1.19498
ADCY1 -> SMO  // mi = 0.0469516  Likelihood Ratio = 0.792162
ADCY1 -> ST6GALNAC3  // mi = 0.0588135  Likelihood Ratio = 1.58523
ADCY1 -> TMEM121  // mi = 0.0497874  Likelihood Ratio = 1.88129
ADCY1 -> TNFSF14  // mi = 0.0619965  Likelihood Ratio = 0.239447
ADCY3 -> ACSL5  // mi = 0.02733  Likelihood Ratio = 2.43951
ADCY3 -> ADAMTS6  // mi = 0.019532  Likelihood Ratio = 1.8064
ADCY3 -> ALDH2  // mi = 0.0177895  Likelihood Ratio = 1.61498
ADCY3 -> AP3B1  // mi = 0.019532  Likelihood Ratio = 1.08495
ADCY3 -> ARHGEF10L  // mi = 0.0213571  Likelihood Ratio = 1.06429
ADCY3 -> ASGR2  // mi = 0.0213571  Likelihood Ratio = 1.72356
ADCY3 -> C6orf134  // mi = 0.0177895  Likelihood Ratio = 1.06573
ADCY3 -> CAMK1G  // mi = 0.0177895  Likelihood Ratio = 0.628482
ADCY3 -> CBR3  // mi = 0.036464  Likelihood Ratio = 4.12467
ADCY3 -> CECR6  // mi = 0.0527094  Likelihood Ratio = 2.36494
ADCY3 -> CHAF1B  // mi = 0.023265  Likelihood Ratio = 0.892809
ADCY3 -> CTNNA2  // mi = 0.0252558  Likelihood Ratio = 1.15638
ADCY3 -> CXorf15  // mi = 0.02733  Likelihood Ratio = 1.15415
ADCY3 -> DBN1  // mi = 0.0252558  Likelihood Ratio = 1.71618
ADCY3 -> DENND3  // mi = 0.0557179  Likelihood Ratio = 3.5672
ADCY3 -> DNAJB13  // mi = 0.0389582  Likelihood Ratio = 0.0428519
ADCY3 -> DTNA  // mi = 0.0252558  Likelihood Ratio = 2.02376
ADCY3 -> ERGIC3  // mi = 0.0340543  Likelihood Ratio = 2.34912
ADCY3 -> FHL2  // mi = 0.019532  Likelihood Ratio = 1.63756
ADCY3 -> FKBP5  // mi = 0.0177895  Likelihood Ratio = 0.559404
ADCY3 -> FLNA  // mi = 0.0252558  Likelihood Ratio = 1.8492
ADCY3 -> GBP1  // mi = 0.019532  Likelihood Ratio = 0.365864
ADCY3 -> GCLM  // mi = 0.02733  Likelihood Ratio = 1.00191
ADCY3 -> GFM2  // mi = 0.019532  Likelihood Ratio = 0.928589
ADCY3 -> GOLPH3L  // mi = 0.0252558  Likelihood Ratio = 1.82051
ADCY3 -> KALRN  // mi = 0.0340543  Likelihood Ratio = 2.37365
ADCY3 -> KIAA1919  // mi = 0.023265  Likelihood Ratio = 1.43946
ADCY3 -> LRP11  // mi = 0.019532  Likelihood Ratio = 0.987051
ADCY3 -> LYSMD2  // mi = 0.023265  Likelihood Ratio = 2.79595
ADCY3 -> MFI2  // mi = 0.019532  Likelihood Ratio = 1.92466
ADCY3 -> MOCOS  // mi = 0.02733  Likelihood Ratio = 2.02324
ADCY3 -> MPZL1  // mi = 0.019532  Likelihood Ratio = 1.50243
ADCY3 -> MRPL45  // mi = 0.0177895  Likelihood Ratio = 0.31842
ADCY3 -> MYD88  // mi = 0.019532  Likelihood Ratio = 1.14152
ADCY3 -> NPC1  // mi = 0.0213571  Likelihood Ratio = 0.560573
ADCY3 -> OPRK1  // mi = 0.0294876  Likelihood Ratio = 1.74258
ADCY3 -> PBX3  // mi = 0.0177895  Likelihood Ratio = 1.85131
ADCY3 -> PLAG1  // mi = 0.02733  Likelihood Ratio = 1.72767
ADCY3 -> PQLC3  // mi = 0.0317289  Likelihood Ratio = 2.10786
ADCY3 -> PRPS2  // mi = 0.036464  Likelihood Ratio = 1.92605
ADCY3 -> PVRL3  // mi = 0.0317289  Likelihood Ratio = 0.919214
ADCY3 -> STEAP3  // mi = 0.0294876  Likelihood Ratio = 0.627698
ADCY3 -> STS  // mi = 0.0317289  Likelihood Ratio = 2.17078
ADCY3 -> TM7SF2  // mi = 0.0294876  Likelihood Ratio = 0.979952
ADCY3 -> UGT2B17  // mi = 0.019532  Likelihood Ratio = 0.82497
ADCY3 -> WWC3  // mi = 0.0213571  Likelihood Ratio = 1.86527
ADCY3 -> ZBTB16  // mi = 0.019532  Likelihood Ratio = 1.39438
ADCY3 -> ZC3H12A  // mi = 0.0213571  Likelihood Ratio = 1.73856
ADCY3 -> ZHX2  // mi = 0.023265  Likelihood Ratio = 2.22832
ADCY4 -> ASPN  // mi = 0.0252558  Likelihood Ratio = 0.26007
ADCY5 -> ACSL5  // mi = 0.0317289  Likelihood Ratio = 2.1666
ADCY5 -> ANKRD40  // mi = 0.0340543  Likelihood Ratio = 1.06218
ADCY5 -> BCL2L10  // mi = 0.036464  Likelihood Ratio = 1.42969
ADCY5 -> C10orf82  // mi = 0.019532  Likelihood Ratio = 1.73979
ADCY5 -> C9orf7  // mi = 0.019532  Likelihood Ratio = 0.580518
ADCY5 -> CCL22  // mi = 0.0177895  Likelihood Ratio = 2.30794
ADCY5 -> CDK4  // mi = 0.0469516  Likelihood Ratio = 1.95661
ADCY5 -> CKAP4  // mi = 0.0252558  Likelihood Ratio = 1.15511
ADCY5 -> COIL  // mi = 0.0252558  Likelihood Ratio = 1.33339
ADCY5 -> CPXM2  // mi = 0.019532  Likelihood Ratio = 0.102754
ADCY5 -> CRY1  // mi = 0.0415374  Likelihood Ratio = 0.707098
ADCY5 -> ETNK2  // mi = 0.023265  Likelihood Ratio = 0.548184
ADCY5 -> GDF11  // mi = 0.0557179  Likelihood Ratio = 1.24512
ADCY5 -> GNS  // mi = 0.02733  Likelihood Ratio = 0.706289
ADCY5 -> GRASP  // mi = 0.023265  Likelihood Ratio = 1.18309
ADCY5 -> GRIK4  // mi = 0.019532  Likelihood Ratio = 1.04718
ADCY5 -> GTF3C1  // mi = 0.019532  Likelihood Ratio = 1.49108
ADCY5 -> IGF2BP2  // mi = 0.0252558  Likelihood Ratio = 1.09733
ADCY5 -> ITM2C  // mi = 0.0756104  Likelihood Ratio = 2.21566
ADCY5 -> KALRN  // mi = 0.0389582  Likelihood Ratio = 2.14394
ADCY5 -> LEMD3  // mi = 0.023265  Likelihood Ratio = 0.751813
ADCY5 -> LGALS3  // mi = 0.0469516  Likelihood Ratio = 2.10292
ADCY5 -> LILRA2  // mi = 0.0317289  Likelihood Ratio = 1.06395
ADCY5 -> LUC7L  // mi = 0.0213571  Likelihood Ratio = 0.390541
ADCY5 -> MBTD1  // mi = 0.0213571  Likelihood Ratio = 0.671005
ADCY5 -> MDK  // mi = 0.0317289  Likelihood Ratio = 1.3829
ADCY5 -> MGAT5B  // mi = 0.0294876  Likelihood Ratio = 1.0295
ADCY5 -> NRAP  // mi = 0.0294876  Likelihood Ratio = 1.32978
ADCY5 -> PPM1D  // mi = 0.0252558  Likelihood Ratio = 0.756932
ADCY5 -> PRKAB1  // mi = 0.0527094  Likelihood Ratio = 1.42327
ADCY5 -> PTN  // mi = 0.0252558  Likelihood Ratio = 1.32971
ADCY5 -> RGL2  // mi = 0.02733  Likelihood Ratio = 0.72117
ADCY5 -> RHOBTB1  // mi = 0.0252558  Likelihood Ratio = 1.20312
ADCY5 -> RPS6KA3  // mi = 0.0252558  Likelihood Ratio = 1.74577
ADCY5 -> RSPO1  // mi = 0.0415374  Likelihood Ratio = 0.306098
ADCY5 -> SC65  // mi = 0.023265  Likelihood Ratio = 1.14937
ADCY5 -> SNF8  // mi = 0.036464  Likelihood Ratio = 1.82875
ADCY5 -> SPAG17  // mi = 0.023265  Likelihood Ratio = 1.27226
ADCY5 -> STS  // mi = 0.0442017  Likelihood Ratio = 0.51491
ADCY5 -> TMEM100  // mi = 0.0294876  Likelihood Ratio = 1.08891
ADCY5 -> TMEM92  // mi = 0.0442017  Likelihood Ratio = 0.444287
ADCY5 -> VAX2  // mi = 0.0340543  Likelihood Ratio = 2.12258
ADCY5 -> VENTX  // mi = 0.0252558  Likelihood Ratio = 0.383713
ADCY5 -> WDR68  // mi = 0.0177895  Likelihood Ratio = 0.803817
ADCY5 -> ZBTB16  // mi = 0.0340543  Likelihood Ratio = 1.2613
ADCY6 -> ARHGEF9  // mi = 0.0720737  Likelihood Ratio = 1.28409
ADCY6 -> CATSPER1  // mi = 0.036464  Likelihood Ratio = 0.480382
ADCY6 -> CXCR3  // mi = 0.0389582  Likelihood Ratio = 1.06615
ADCY6 -> FGFRL1  // mi = 0.0389582  Likelihood Ratio = 0.980947
ADCY6 -> FOXP4  // mi = 0.0317289  Likelihood Ratio = 0.559472
ADCY6 -> LARP2  // mi = 0.0177895  Likelihood Ratio = 0.30675
ADCY6 -> LY96  // mi = 0.0557179  Likelihood Ratio = 1.54838
ADCY6 -> NCF2  // mi = 0.0294876  Likelihood Ratio = 0.432403
ADCY6 -> PDE3B  // mi = 0.023265  Likelihood Ratio = 0.615458
ADCY6 -> RAB37  // mi = 0.036464  Likelihood Ratio = 0.413455
ADCY6 -> RASSF4  // mi = 0.036464  Likelihood Ratio = 1.05381
ADCY6 -> UBTF  // mi = 0.0252558  Likelihood Ratio = 0.889441
ADCY7 -> DHFR  // mi = 0.023265  Likelihood Ratio = 1.18753
ADCY7 -> FRAT1  // mi = 0.0213571  Likelihood Ratio = 2.05976
ADCY7 -> RPP25  // mi = 0.0294876  Likelihood Ratio = 1.97622
ADCY7 -> WNT4  // mi = 0.0177895  Likelihood Ratio = 1.053
ADCY8 -> C17orf37  // mi = 0.0177895  Likelihood Ratio = 0.0387287
ADCY9 -> EIF2B2  // mi = 0.0213571  Likelihood Ratio = 1.98129
ADCY9 -> MCCC2  // mi = 0.0469516  Likelihood Ratio = 1.03972
ADCY9 -> MYCBP2  // mi = 0.0213571  Likelihood Ratio = 1.00837
ADCY9 -> PPA2  // mi = 0.0213571  Likelihood Ratio = 0.810668
ADCY9 -> PRSS1  // mi = 0.0415374  Likelihood Ratio = 0.908887
ADCY9 -> SHC1  // mi = 0.0527094  Likelihood Ratio = 0.982351
ADCY9 -> SPAG4  // mi = 0.023265  Likelihood Ratio = 0.562284
ADCY9 -> SYNGR1  // mi = 0.0294876  Likelihood Ratio = 1.81583
ADCY9 -> TCP11L2  // mi = 0.0294876  Likelihood Ratio = 0.827512
ADCY9 -> TGIF2  // mi = 0.0686261  Likelihood Ratio = 0.393837
ADCYAP1R1 -> ARHGAP15  // mi = 0.0557179  Likelihood Ratio = 0.993688
ADCYAP1R1 -> KBTBD8  // mi = 0.036464  Likelihood Ratio = 0.553466
ADCYAP1R1 -> MYF6  // mi = 0.0177895  Likelihood Ratio = 0.365385
ADD1 -> AMH  // mi = 0.0317289  Likelihood Ratio = 1.08298
ADD1 -> CD1B  // mi = 0.0527094  Likelihood Ratio = 1.85465
ADD1 -> CILP  // mi = 0.0213571  Likelihood Ratio = 0.716814
ADD1 -> CNO  // mi = 0.0720737  Likelihood Ratio = 1.47729
ADD1 -> CTBP1  // mi = 0.0867598  Likelihood Ratio = 2.17721
ADD1 -> DACT1  // mi = 0.036464  Likelihood Ratio = 0.784639
ADD1 -> EVC2  // mi = 0.0619965  Likelihood Ratio = 4.0167
ADD1 -> F2  // mi = 0.0252558  Likelihood Ratio = 0.343581
ADD1 -> GAK  // mi = 0.120541  Likelihood Ratio = 1.52686
ADD1 -> GSTZ1  // mi = 0.0177895  Likelihood Ratio = 0.44642
ADD1 -> HBQ1  // mi = 0.0294876  Likelihood Ratio = 1.2234
ADD1 -> LETM1  // mi = 0.0415374  Likelihood Ratio = 2.03143
ADD1 -> LRPAP1  // mi = 0.0946473  Likelihood Ratio = 1.13829
ADD1 -> MAEA  // mi = 0.125189  Likelihood Ratio = 0.993198
ADD1 -> MASP2  // mi = 0.0497874  Likelihood Ratio = 1.46943
ADD1 -> NPM2  // mi = 0.0340543  Likelihood Ratio = 0.600257
ADD1 -> PIGG  // mi = 0.0652672  Likelihood Ratio = 2.40658
ADD1 -> PRDM7  // mi = 0.0213571  Likelihood Ratio = 0.321165
ADD1 -> RAB28  // mi = 0.0756104  Likelihood Ratio = 1.12319
ADD1 -> RNF4  // mi = 0.0867598  Likelihood Ratio = 1.9745
ADD1 -> RUNX1T1  // mi = 0.02733  Likelihood Ratio = 1.19198
ADD1 -> SLBP  // mi = 0.0906577  Likelihood Ratio = 0.887738
ADD1 -> SMUG1  // mi = 0.02733  Likelihood Ratio = 1.06996
ADD1 -> SNCA  // mi = 0.0317289  Likelihood Ratio = 0.947992
ADD1 -> WDR1  // mi = 0.11599  Likelihood Ratio = 2.01662
ADD1 -> WHSC2  // mi = 0.120541  Likelihood Ratio = 2.61069
ADFP -> CAPN3  // mi = 0.0317289  Likelihood Ratio = 0.105237
ADFP -> CLCN5  // mi = 0.019532  Likelihood Ratio = 0.0221556
ADH5 -> ABL2  // mi = 0.019532  Likelihood Ratio = 1.33186
ADH5 -> ACOX3  // mi = 0.023265  Likelihood Ratio = 1.39394
ADH5 -> ARHGEF12  // mi = 0.0415374  Likelihood Ratio = 1.46162
ADH5 -> ARID5A  // mi = 0.0213571  Likelihood Ratio = 1.19771
ADH5 -> C4orf16  // mi = 0.0987291  Likelihood Ratio = 2.20613
ADH5 -> CAMK2D  // mi = 0.0252558  Likelihood Ratio = 1.2238
ADH5 -> COG8  // mi = 0.0527094  Likelihood Ratio = 3.18171
ADH5 -> CREBBP  // mi = 0.0252558  Likelihood Ratio = 1.85755
ADH5 -> DCK  // mi = 0.036464  Likelihood Ratio = 1.38316
ADH5 -> DNAJB14  // mi = 0.0946473  Likelihood Ratio = 2.63499
ADH5 -> EIF4E  // mi = 0.11599  Likelihood Ratio = 2.00568
ADH5 -> ELMOD2  // mi = 0.0720737  Likelihood Ratio = 2.62441
ADH5 -> ELOVL6  // mi = 0.0527094  Likelihood Ratio = 2.10915
ADH5 -> ENPEP  // mi = 0.0177895  Likelihood Ratio = 1.86286
ADH5 -> GAB1  // mi = 0.036464  Likelihood Ratio = 2.57875
ADH5 -> GPR27  // mi = 0.023265  Likelihood Ratio = 2.32686
ADH5 -> H2AFZ  // mi = 0.134775  Likelihood Ratio = 1.83372
ADH5 -> LARP2  // mi = 0.0389582  Likelihood Ratio = 1.83319
ADH5 -> LSM6  // mi = 0.0652672  Likelihood Ratio = 2.91987
ADH5 -> MAD2L1  // mi = 0.0619965  Likelihood Ratio = 2.07561
ADH5 -> MANBA  // mi = 0.0497874  Likelihood Ratio = 1.97306
ADH5 -> MLL  // mi = 0.02733  Likelihood Ratio = 1.41476
ADH5 -> MLX  // mi = 0.0720737  Likelihood Ratio = 2.56017
ADH5 -> MPG  // mi = 0.0294876  Likelihood Ratio = 2.14922
ADH5 -> MRPL45  // mi = 0.0317289  Likelihood Ratio = 1.65899
ADH5 -> MRPS18C  // mi = 0.0867598  Likelihood Ratio = 1.93116
ADH5 -> NARG1  // mi = 0.0177895  Likelihood Ratio = 1.88176
ADH5 -> NDUFC1  // mi = 0.0497874  Likelihood Ratio = 1.54452
ADH5 -> NRXN2  // mi = 0.019532  Likelihood Ratio = 1.21307
ADH5 -> NUDT9  // mi = 0.0756104  Likelihood Ratio = 3.76421
ADH5 -> NUP54  // mi = 0.0588135  Likelihood Ratio = 0.315436
ADH5 -> PET112L  // mi = 0.0867598  Likelihood Ratio = 3.81907
ADH5 -> PHKA2  // mi = 0.02733  Likelihood Ratio = 1.32209
ADH5 -> PLK4  // mi = 0.036464  Likelihood Ratio = 1.23182
ADH5 -> PNPLA4  // mi = 0.0389582  Likelihood Ratio = 1.31204
ADH5 -> PPA2  // mi = 0.107171  Likelihood Ratio = 2.57796
ADH5 -> RBM4B  // mi = 0.0177895  Likelihood Ratio = 0.808146
ADH5 -> RPL34  // mi = 0.107171  Likelihood Ratio = 3.16752
ADH5 -> RPLP1  // mi = 0.0177895  Likelihood Ratio = 1.55903
ADH5 -> SEC24B  // mi = 0.0946473  Likelihood Ratio = 2.78154
ADH5 -> SMARCA5  // mi = 0.0652672  Likelihood Ratio = 3.57829
ADH5 -> SMARCAD1  // mi = 0.144753  Likelihood Ratio = 3.47412
ADH5 -> SYMPK  // mi = 0.0177895  Likelihood Ratio = 0.41221
ADH5 -> TIGD2  // mi = 0.0686261  Likelihood Ratio = 2.89508
ADH5 -> TTC16  // mi = 0.0213571  Likelihood Ratio = 1.42588
ADH5 -> UBE2D3  // mi = 0.16047  Likelihood Ratio = 4.62863
ADH5 -> ZDHHC11  // mi = 0.0252558  Likelihood Ratio = 1.47259
ADH5 -> ZNF317  // mi = 0.0213571  Likelihood Ratio = 0.912644
ADH5 -> ZNF550  // mi = 0.0177895  Likelihood Ratio = 0.445858
ADHFE1 -> AP2S1  // mi = 0.019532  Likelihood Ratio = 0.150945
ADHFE1 -> CABYR  // mi = 0.0213571  Likelihood Ratio = 0.836168
ADHFE1 -> CCNE1  // mi = 0.023265  Likelihood Ratio = 0.932329
ADHFE1 -> CPT1C  // mi = 0.0177895  Likelihood Ratio = 0.769027
ADHFE1 -> JSRP1  // mi = 0.0213571  Likelihood Ratio = 1.94686
ADHFE1 -> PLA2G3  // mi = 0.019532  Likelihood Ratio = 1.16069
ADHFE1 -> POLI  // mi = 0.019532  Likelihood Ratio = 0.530683
ADIPOQ -> CHRNA3  // mi = 0.0177895  Likelihood Ratio = 1.00305
ADIPOQ -> MICAL2  // mi = 0.0252558  Likelihood Ratio = 0.500238
ADIPOR1 -> RABIF  // mi = 0.0557179  Likelihood Ratio = 0.349243
ADIPOR1 -> WBP2  // mi = 0.02733  Likelihood Ratio = 0.302281
ADIPOR2 -> DCTD  // mi = 0.0317289  Likelihood Ratio = 0.693346
ADIPOR2 -> SETD6  // mi = 0.019532  Likelihood Ratio = 0.808042
ADK -> CD300LF  // mi = 0.0252558  Likelihood Ratio = 0.477147
ADK -> HNMT  // mi = 0.0389582  Likelihood Ratio = 0.48772
ADK -> TLR4  // mi = 0.02733  Likelihood Ratio = 1.4113
ADM -> PTGS2  // mi = 0.0213571  Likelihood Ratio = 0.994548
ADM -> SLC10A6  // mi = 0.023265  Likelihood Ratio = 0.35003
ADM -> TREM1  // mi = 0.0588135  Likelihood Ratio = 0.561907
ADNP -> B4GALT5  // mi = 0.0469516  Likelihood Ratio = 1.01052
ADNP -> CSTF1  // mi = 0.0792366  Likelihood Ratio = 0.951871
ADNP -> DPM1  // mi = 0.0829529  Likelihood Ratio = 0.414681
ADNP -> MOCS3  // mi = 0.0756104  Likelihood Ratio = 1.13202
ADNP -> NCOA3  // mi = 0.019532  Likelihood Ratio = 0.149018
ADNP -> NDUFS7  // mi = 0.0619965  Likelihood Ratio = 0.284177
ADNP -> TAF4  // mi = 0.0619965  Likelihood Ratio = 0.719346
ADORA1 -> BCAN  // mi = 0.0252558  Likelihood Ratio = 0.29172
ADORA1 -> C10orf33  // mi = 0.0177895  Likelihood Ratio = 0.228403
ADORA1 -> C21orf2  // mi = 0.023265  Likelihood Ratio = 0.278724
ADORA1 -> CBX1  // mi = 0.0415374  Likelihood Ratio = 0.289852
ADORA1 -> CITED1  // mi = 0.0177895  Likelihood Ratio = 0.549682
ADORA1 -> ETS1  // mi = 0.0252558  Likelihood Ratio = 0.289363
ADORA1 -> FUT5  // mi = 0.0340543  Likelihood Ratio = 0.669603
ADORA1 -> FYTTD1  // mi = 0.0415374  Likelihood Ratio = 0.0322399
ADORA1 -> GRN  // mi = 0.0252558  Likelihood Ratio = 1.02793
ADORA1 -> KCNF1  // mi = 0.02733  Likelihood Ratio = 0.417387
ADORA1 -> LCE3C  // mi = 0.0317289  Likelihood Ratio = 0.409314
ADORA1 -> LSM7  // mi = 0.0213571  Likelihood Ratio = 0.177034
ADORA1 -> NSUN5C  // mi = 0.0317289  Likelihood Ratio = 0.144602
ADORA1 -> OPN1LW  // mi = 0.0294876  Likelihood Ratio = 0.0194299
ADORA1 -> RAP1B  // mi = 0.02733  Likelihood Ratio = 0.347205
ADORA1 -> RLN3  // mi = 0.0389582  Likelihood Ratio = 0.0265141
ADORA1 -> ROD1  // mi = 0.023265  Likelihood Ratio = 0.185828
ADORA2A -> ARID5A  // mi = 0.0619965  Likelihood Ratio = 0.447891
ADORA2A -> ATP2A3  // mi = 0.0469516  Likelihood Ratio = 0.854994
ADORA2A -> BLK  // mi = 0.0588135  Likelihood Ratio = 3.40561
ADORA2A -> C1orf54  // mi = 0.0527094  Likelihood Ratio = 1.1761
ADORA2A -> CD1C  // mi = 0.0867598  Likelihood Ratio = 3.07586
ADORA2A -> CD3E  // mi = 0.120541  Likelihood Ratio = 2.48836
ADORA2A -> CD6  // mi = 0.0686261  Likelihood Ratio = 0.914679
ADORA2A -> CD7  // mi = 0.0987291  Likelihood Ratio = 3.59935
ADORA2A -> CLDN17  // mi = 0.0619965  Likelihood Ratio = 0.641819
ADORA2A -> CORO7  // mi = 0.155129  Likelihood Ratio = 1.97023
ADORA2A -> CSF2  // mi = 0.0686261  Likelihood Ratio = 1.53799
ADORA2A -> CSK  // mi = 0.107171  Likelihood Ratio = 2.36276
ADORA2A -> CXCR3  // mi = 0.129933  Likelihood Ratio = 2.6397
ADORA2A -> CYGB  // mi = 0.02733  Likelihood Ratio = 1.12418
ADORA2A -> DNASE1L3  // mi = 0.0619965  Likelihood Ratio = 0.906838
ADORA2A -> DOCK2  // mi = 0.0720737  Likelihood Ratio = 2.50396
ADORA2A -> DUSP19  // mi = 0.0527094  Likelihood Ratio = 1.59638
ADORA2A -> EBI3  // mi = 0.0652672  Likelihood Ratio = 1.24122
ADORA2A -> GALK1  // mi = 0.036464  Likelihood Ratio = 1.65881
ADORA2A -> GPR119  // mi = 0.0792366  Likelihood Ratio = 0.65985
ADORA2A -> GPR174  // mi = 0.0588135  Likelihood Ratio = 3.13184
ADORA2A -> GPR176  // mi = 0.0557179  Likelihood Ratio = 0.895581
ADORA2A -> GPR27  // mi = 0.02733  Likelihood Ratio = 0.6449
ADORA2A -> GZMM  // mi = 0.125189  Likelihood Ratio = 3.43635
ADORA2A -> HAMP  // mi = 0.0557179  Likelihood Ratio = 1.59033
ADORA2A -> HGF  // mi = 0.0756104  Likelihood Ratio = 1.87532
ADORA2A -> ICAM2  // mi = 0.0906577  Likelihood Ratio = 1.84495
ADORA2A -> IL21R  // mi = 0.111533  Likelihood Ratio = 2.43561
ADORA2A -> INSL5  // mi = 0.0294876  Likelihood Ratio = 1.26174
ADORA2A -> IRF4  // mi = 0.107171  Likelihood Ratio = 3.20275
ADORA2A -> JUN  // mi = 0.0415374  Likelihood Ratio = 0.366291
ADORA2A -> LTB4R  // mi = 0.0469516  Likelihood Ratio = 0.684118
ADORA2A -> LYL1  // mi = 0.102904  Likelihood Ratio = 2.88902
ADORA2A -> MEIS1  // mi = 0.0756104  Likelihood Ratio = 1.88091
ADORA2A -> MFNG  // mi = 0.0756104  Likelihood Ratio = 3.4402
ADORA2A -> MICAL1  // mi = 0.0619965  Likelihood Ratio = 0.528617
ADORA2A -> MYO7A  // mi = 0.0557179  Likelihood Ratio = 1.3416
ADORA2A -> MYRIP  // mi = 0.0213571  Likelihood Ratio = 0.666531
ADORA2A -> NFKB2  // mi = 0.019532  Likelihood Ratio = 1.18814
ADORA2A -> P2RX1  // mi = 0.0317289  Likelihood Ratio = 1.35115
ADORA2A -> PTCRA  // mi = 0.0946473  Likelihood Ratio = 2.04999
ADORA2A -> PTP4A1  // mi = 0.0389582  Likelihood Ratio = 1.06122
ADORA2A -> RAB37  // mi = 0.129933  Likelihood Ratio = 3.3911
ADORA2A -> SIX4  // mi = 0.0213571  Likelihood Ratio = 1.09969
ADORA2A -> SLC2A6  // mi = 0.0652672  Likelihood Ratio = 1.69409
ADORA2A -> SMR3A  // mi = 0.0652672  Likelihood Ratio = 1.79887
ADORA2A -> SNX10  // mi = 0.0527094  Likelihood Ratio = 1.52404
ADORA2A -> SNX15  // mi = 0.0177895  Likelihood Ratio = 0.712502
ADORA2A -> SPIB  // mi = 0.0588135  Likelihood Ratio = 1.17187
ADORA2A -> SPIN1  // mi = 0.0442017  Likelihood Ratio = 1.59215
ADORA2A -> TMC8  // mi = 0.11599  Likelihood Ratio = 1.84172
ADORA2A -> TNFRSF13B  // mi = 0.139714  Likelihood Ratio = 1.32842
ADORA2A -> TNFRSF17  // mi = 0.0720737  Likelihood Ratio = 4.14665
ADORA2A -> TNFRSF4  // mi = 0.0557179  Likelihood Ratio = 0.560593
ADORA2A -> UGT1A6  // mi = 0.0652672  Likelihood Ratio = 1.61062
ADORA2A -> WAS  // mi = 0.0619965  Likelihood Ratio = 0.658884
ADORA2A -> WNT10B  // mi = 0.0527094  Likelihood Ratio = 2.05553
ADORA2A -> ZNF154  // mi = 0.0294876  Likelihood Ratio = 0.655657
ADORA2B -> KCNJ15  // mi = 0.036464  Likelihood Ratio = 0.383272
ADORA3 -> BLNK  // mi = 0.0720737  Likelihood Ratio = 1.96704
ADORA3 -> C21orf63  // mi = 0.0686261  Likelihood Ratio = 1.03005
ADORA3 -> C9orf64  // mi = 0.0294876  Likelihood Ratio = 0.746252
ADORA3 -> CD180  // mi = 0.155129  Likelihood Ratio = 1.82761
ADORA3 -> CD300LF  // mi = 0.16047  Likelihood Ratio = 1.3626
ADORA3 -> CD48  // mi = 0.171457  Likelihood Ratio = 0.570918
ADORA3 -> CD53  // mi = 0.200766  Likelihood Ratio = 2.41155
ADORA3 -> CD68  // mi = 0.200766  Likelihood Ratio = 2.12697
ADORA3 -> CD72  // mi = 0.11599  Likelihood Ratio = 1.46118
ADORA3 -> CD74  // mi = 0.11599  Likelihood Ratio = 0.28443
ADORA3 -> CD84  // mi = 0.165912  Likelihood Ratio = 1.86895
ADORA3 -> CD86  // mi = 0.200766  Likelihood Ratio = 0.923663
ADORA3 -> CDC2L6  // mi = 0.0497874  Likelihood Ratio = 1.232
ADORA3 -> CLEC5A  // mi = 0.107171  Likelihood Ratio = 0.837066
ADORA3 -> CXorf21  // mi = 0.155129  Likelihood Ratio = 0.945513
ADORA3 -> DGKD  // mi = 0.0720737  Likelihood Ratio = 0.656902
ADORA3 -> GAL3ST4  // mi = 0.155129  Likelihood Ratio = 1.53806
ADORA3 -> GIMAP1  // mi = 0.165912  Likelihood Ratio = 0.442933
ADORA3 -> GPC2  // mi = 0.0619965  Likelihood Ratio = 1.88617
ADORA3 -> GPR18  // mi = 0.177107  Likelihood Ratio = 2.00389
ADORA3 -> H2AFY2  // mi = 0.0497874  Likelihood Ratio = 1.08073
ADORA3 -> HCK  // mi = 0.19469  Likelihood Ratio = 1.67798
ADORA3 -> HLA-DPB1  // mi = 0.129933  Likelihood Ratio = 0.994967
ADORA3 -> HMOX1  // mi = 0.129933  Likelihood Ratio = 2.66947
ADORA3 -> HNMT  // mi = 0.111533  Likelihood Ratio = 1.15639
ADORA3 -> HPSE  // mi = 0.0867598  Likelihood Ratio = 0.376586
ADORA3 -> HS3ST1  // mi = 0.0792366  Likelihood Ratio = 1.40455
ADORA3 -> JAK1  // mi = 0.0867598  Likelihood Ratio = 1.15397
ADORA3 -> LACTB  // mi = 0.0946473  Likelihood Ratio = 0.689721
ADORA3 -> LAIR1  // mi = 0.155129  Likelihood Ratio = 2.17421
ADORA3 -> LILRB1  // mi = 0.139714  Likelihood Ratio = 1.71963
ADORA3 -> LRRC25  // mi = 0.177107  Likelihood Ratio = 2.5396
ADORA3 -> LYSMD2  // mi = 0.0906577  Likelihood Ratio = 0.733563
ADORA3 -> NTN4  // mi = 0.0527094  Likelihood Ratio = 0.984513
ADORA3 -> PQLC3  // mi = 0.0829529  Likelihood Ratio = 1.57997
ADORA3 -> PRSS2  // mi = 0.023265  Likelihood Ratio = 0.742126
ADORA3 -> PRSS3  // mi = 0.02733  Likelihood Ratio = 0.294763
ADORA3 -> PTAFR  // mi = 0.111533  Likelihood Ratio = 1.64994
ADORA3 -> RNASE6  // mi = 0.219654  Likelihood Ratio = 0.427551
ADORA3 -> SIGLEC7  // mi = 0.134775  Likelihood Ratio = 0.216333
ADORA3 -> SQRDL  // mi = 0.0829529  Likelihood Ratio = 1.73525
ADORA3 -> TCF7L1  // mi = 0.0720737  Likelihood Ratio = 1.5119
ADORA3 -> TLR10  // mi = 0.0792366  Likelihood Ratio = 0.897211
ADORA3 -> TLR2  // mi = 0.165912  Likelihood Ratio = 1.21984
ADORA3 -> TLR6  // mi = 0.177107  Likelihood Ratio = 1.16881
ADORA3 -> TNFAIP8L2  // mi = 0.19469  Likelihood Ratio = 3.11775
ADORA3 -> TNFRSF11A  // mi = 0.125189  Likelihood Ratio = 1.84952
ADORA3 -> ZNF248  // mi = 0.0469516  Likelihood Ratio = 0.78411
ADORA3 -> ZNF445  // mi = 0.036464  Likelihood Ratio = 0.40824
ADPRH -> DNAJB2  // mi = 0.0252558  Likelihood Ratio = 0.121568
ADPRH -> MTF1  // mi = 0.0213571  Likelihood Ratio = 0.271861
ADPRHL1 -> C2  // mi = 0.0252558  Likelihood Ratio = 0.939908
ADPRHL1 -> LENG9  // mi = 0.0340543  Likelihood Ratio = 0.339902
ADPRHL1 -> MAPK4  // mi = 0.0294876  Likelihood Ratio = 1.19868
ADPRHL1 -> PIGR  // mi = 0.0340543  Likelihood Ratio = 1.23163
ADPRHL1 -> PTPN11  // mi = 0.0177895  Likelihood Ratio = 0.569557
ADPRHL1 -> SNX12  // mi = 0.0177895  Likelihood Ratio = 0.805779
ADPRHL1 -> TMEM41A  // mi = 0.0177895  Likelihood Ratio = 0.289971
ADPRHL2 -> ANUBL1  // mi = 0.0213571  Likelihood Ratio = 0.703245
ADPRHL2 -> BCLAF1  // mi = 0.0497874  Likelihood Ratio = 0.930373
ADPRHL2 -> BIVM  // mi = 0.02733  Likelihood Ratio = 1.47335
ADPRHL2 -> EHBP1  // mi = 0.0317289  Likelihood Ratio = 1.64788
ADPRHL2 -> KIAA0776  // mi = 0.0340543  Likelihood Ratio = 0.643845
ADRA1B -> ANAPC4  // mi = 0.0252558  Likelihood Ratio = 0.956072
ADRA1B -> MIF4GD  // mi = 0.0252558  Likelihood Ratio = 0.365554
ADRA1B -> PYCR1  // mi = 0.0177895  Likelihood Ratio = 0.81874
ADRA1B -> ZMYM4  // mi = 0.02733  Likelihood Ratio = 0.568697
ADRA1D -> C9orf16  // mi = 0.0442017  Likelihood Ratio = 1.45164
ADRA1D -> C9orf75  // mi = 0.02733  Likelihood Ratio = 0.504457
ADRA1D -> CCNT2  // mi = 0.0213571  Likelihood Ratio = 0.222502
ADRA1D -> CDC42EP2  // mi = 0.0177895  Likelihood Ratio = 0.016421
ADRA1D -> CLTB  // mi = 0.0415374  Likelihood Ratio = 0.133561
ADRA1D -> DUSP26  // mi = 0.0177895  Likelihood Ratio = 0.356076
ADRA1D -> FUT5  // mi = 0.0557179  Likelihood Ratio = 0.849999
ADRA1D -> GAB1  // mi = 0.0252558  Likelihood Ratio = 0.289144
ADRA1D -> GPR152  // mi = 0.0294876  Likelihood Ratio = 0.664024
ADRA1D -> KCNK4  // mi = 0.0415374  Likelihood Ratio = 1.10709
ADRA1D -> LMNA  // mi = 0.0317289  Likelihood Ratio = 0.558228
ADRA1D -> MCM5  // mi = 0.0389582  Likelihood Ratio = 0.522305
ADRA1D -> NPFF  // mi = 0.0252558  Likelihood Ratio = 0.475896
ADRA1D -> PRG2  // mi = 0.0557179  Likelihood Ratio = 0.0447181
ADRA1D -> SH3GL1  // mi = 0.0294876  Likelihood Ratio = 0.072638
ADRA1D -> SLC38A4  // mi = 0.0213571  Likelihood Ratio = 0.0274858
ADRA1D -> SRPK2  // mi = 0.023265  Likelihood Ratio = 0.580124
ADRA1D -> UCN2  // mi = 0.023265  Likelihood Ratio = 0.394694
ADRA2A -> PTK7  // mi = 0.0177895  Likelihood Ratio = 0.765998
ADRA2B -> ADARB2  // mi = 0.019532  Likelihood Ratio = 0.508192
ADRA2B -> ANXA1  // mi = 0.0317289  Likelihood Ratio = 0.0131454
ADRA2B -> ARL6IP5  // mi = 0.0652672  Likelihood Ratio = 0.825166
ADRA2B -> B4GALNT3  // mi = 0.019532  Likelihood Ratio = 0.533356
ADRA2B -> BNIP3  // mi = 0.019532  Likelihood Ratio = 2.02561
ADRA2B -> BRCA1  // mi = 0.0294876  Likelihood Ratio = 1.10672
ADRA2B -> C15orf42  // mi = 0.0294876  Likelihood Ratio = 1.20351
ADRA2B -> C1orf59  // mi = 0.0442017  Likelihood Ratio = 0.888594
ADRA2B -> CASP4  // mi = 0.0497874  Likelihood Ratio = 0.407014
ADRA2B -> CBX5  // mi = 0.0340543  Likelihood Ratio = 0.725266
ADRA2B -> CDC7  // mi = 0.0294876  Likelihood Ratio = 1.25205
ADRA2B -> CDCA8  // mi = 0.02733  Likelihood Ratio = 0.386821
ADRA2B -> CHEK2  // mi = 0.0340543  Likelihood Ratio = 0.803309
ADRA2B -> COQ3  // mi = 0.0252558  Likelihood Ratio = 1.11392
ADRA2B -> COX7A2L  // mi = 0.0213571  Likelihood Ratio = 0.512049
ADRA2B -> CTPS  // mi = 0.0252558  Likelihood Ratio = 0.223062
ADRA2B -> CYR61  // mi = 0.036464  Likelihood Ratio = 0.900453
ADRA2B -> DHX57  // mi = 0.036464  Likelihood Ratio = 0.80243
ADRA2B -> E2F6  // mi = 0.019532  Likelihood Ratio = 0.576908
ADRA2B -> E2F7  // mi = 0.0317289  Likelihood Ratio = 0.0879135
ADRA2B -> EFNA4  // mi = 0.0340543  Likelihood Ratio = 0.335182
ADRA2B -> ERCC6  // mi = 0.019532  Likelihood Ratio = 0.39414
ADRA2B -> EXO1  // mi = 0.0415374  Likelihood Ratio = 1.04936
ADRA2B -> FAS  // mi = 0.0588135  Likelihood Ratio = 0.789299
ADRA2B -> GADD45B  // mi = 0.036464  Likelihood Ratio = 1.16256
ADRA2B -> GFRA3  // mi = 0.0442017  Likelihood Ratio = 0.62165
ADRA2B -> GPR19  // mi = 0.0294876  Likelihood Ratio = 0.673325
ADRA2B -> GREM1  // mi = 0.036464  Likelihood Ratio = 0.828874
ADRA2B -> HNRPLL  // mi = 0.02733  Likelihood Ratio = 0.890501
ADRA2B -> KCNQ1DN  // mi = 0.02733  Likelihood Ratio = 0.838112
ADRA2B -> LIG3  // mi = 0.0652672  Likelihood Ratio = 0.842471
ADRA2B -> LONRF2  // mi = 0.0252558  Likelihood Ratio = 0.0198065
ADRA2B -> LRRC15  // mi = 0.0317289  Likelihood Ratio = 0.701976
ADRA2B -> LRRFIP1  // mi = 0.036464  Likelihood Ratio = 0.336041
ADRA2B -> MAF  // mi = 0.036464  Likelihood Ratio = 0.491273
ADRA2B -> MAST1  // mi = 0.023265  Likelihood Ratio = 0.623909
ADRA2B -> MVP  // mi = 0.0442017  Likelihood Ratio = 1.6064
ADRA2B -> NFKB1  // mi = 0.036464  Likelihood Ratio = 0.346505
ADRA2B -> NT5E  // mi = 0.0588135  Likelihood Ratio = 1.01214
ADRA2B -> PDLIM5  // mi = 0.0340543  Likelihood Ratio = 0.574686
ADRA2B -> PML  // mi = 0.0497874  Likelihood Ratio = 0.783178
ADRA2B -> PRKCDBP  // mi = 0.0415374  Likelihood Ratio = 1.43805
ADRA2B -> PRKG1  // mi = 0.0317289  Likelihood Ratio = 0.567143
ADRA2B -> PSRC1  // mi = 0.02733  Likelihood Ratio = 0.488839
ADRA2B -> RACGAP1  // mi = 0.019532  Likelihood Ratio = 0.686872
ADRA2B -> RAX  // mi = 0.023265  Likelihood Ratio = 1.1116
ADRA2B -> RLF  // mi = 0.019532  Likelihood Ratio = 0.806836
ADRA2B -> SENP1  // mi = 0.0213571  Likelihood Ratio = 0.0466354
ADRA2B -> SFRP2  // mi = 0.0389582  Likelihood Ratio = 1.04325
ADRA2B -> SH3BGRL  // mi = 0.0415374  Likelihood Ratio = 0.710049
ADRA2B -> SLC5A6  // mi = 0.0294876  Likelihood Ratio = 0.879087
ADRA2B -> STOM  // mi = 0.0294876  Likelihood Ratio = 2.13592
ADRA2B -> SYNPO2  // mi = 0.0177895  Likelihood Ratio = 0.545898
ADRA2B -> THBS2  // mi = 0.0340543  Likelihood Ratio = 0.846741
ADRA2B -> TMPO  // mi = 0.0497874  Likelihood Ratio = 2.02568
ADRA2B -> TTLL4  // mi = 0.0442017  Likelihood Ratio = 0.585078
ADRA2B -> VAX2  // mi = 0.0340543  Likelihood Ratio = 0.557009
ADRA2B -> WNK3  // mi = 0.0252558  Likelihood Ratio = 0.539917
ADRA2B -> ZIC5  // mi = 0.0294876  Likelihood Ratio = 0.602803
ADRA2C -> MLX  // mi = 0.0252558  Likelihood Ratio = 1.26611
ADRA2C -> TCP11L1  // mi = 0.019532  Likelihood Ratio = 0.111751
ADRB1 -> SFRS9  // mi = 0.019532  Likelihood Ratio = 0.943746
ADRB3 -> ADAR  // mi = 0.0340543  Likelihood Ratio = 0.891192
ADRB3 -> APOE  // mi = 0.0469516  Likelihood Ratio = 0.202544
ADRB3 -> C14orf126  // mi = 0.0317289  Likelihood Ratio = 1.76433
ADRB3 -> KRT14  // mi = 0.0213571  Likelihood Ratio = 0.772087
ADRB3 -> NRAP  // mi = 0.0177895  Likelihood Ratio = 0.890423
ADRB3 -> RAB38  // mi = 0.0389582  Likelihood Ratio = 0.0391385
ADRB3 -> RPL5  // mi = 0.0469516  Likelihood Ratio = 0.300246
ADRBK1 -> IFNAR1  // mi = 0.02733  Likelihood Ratio = 0.196239
ADRBK1 -> ZCCHC11  // mi = 0.02733  Likelihood Ratio = 0.21293
ADRBK2 -> USP51  // mi = 0.0177895  Likelihood Ratio = 0.595032
ADRM1 -> ARFGAP1  // mi = 0.149891  Likelihood Ratio = 2.32831
ADRM1 -> ARFRP1  // mi = 0.0469516  Likelihood Ratio = 1.00864
ADRM1 -> ARIH1  // mi = 0.0252558  Likelihood Ratio = 0.225177
ADRM1 -> ATP5E  // mi = 0.0619965  Likelihood Ratio = 2.17536
ADRM1 -> C14orf126  // mi = 0.0294876  Likelihood Ratio = 0.78556
ADRM1 -> C15orf44  // mi = 0.0294876  Likelihood Ratio = 1.00644
ADRM1 -> C20orf20  // mi = 0.0867598  Likelihood Ratio = 2.89467
ADRM1 -> C8orf40  // mi = 0.0213571  Likelihood Ratio = 0.380151
ADRM1 -> DNAJC5  // mi = 0.0686261  Likelihood Ratio = 1.4153
ADRM1 -> LAMA5  // mi = 0.036464  Likelihood Ratio = 0.887478
ADRM1 -> PPIL3  // mi = 0.0317289  Likelihood Ratio = 0.75398
ADRM1 -> PSMB3  // mi = 0.0213571  Likelihood Ratio = 0.379668
ADRM1 -> RG9MTD2  // mi = 0.023265  Likelihood Ratio = 1.10298
ADRM1 -> RGS19  // mi = 0.0497874  Likelihood Ratio = 1.42257
ADRM1 -> RTEL1  // mi = 0.0756104  Likelihood Ratio = 1.3301
ADRM1 -> YTHDF1  // mi = 0.0442017  Likelihood Ratio = 0.00756607
ADSL -> FBXO7  // mi = 0.0252558  Likelihood Ratio = 0.834856
ADSL -> RBX1  // mi = 0.0619965  Likelihood Ratio = 1.22994
ADSS -> ARHGAP27  // mi = 0.019532  Likelihood Ratio = 0.97109
ADSS -> C2orf30  // mi = 0.019532  Likelihood Ratio = 0.389871
ADSS -> CAPN7  // mi = 0.019532  Likelihood Ratio = 1.17667
ADSS -> CCDC12  // mi = 0.0294876  Likelihood Ratio = 0.56126
ADSS -> GRB14  // mi = 0.0177895  Likelihood Ratio = 0.197468
ADSS -> HGFAC  // mi = 0.0389582  Likelihood Ratio = 0.410983
ADSS -> KIFAP3  // mi = 0.0177895  Likelihood Ratio = 0.192551
ADSS -> MFNG  // mi = 0.0252558  Likelihood Ratio = 0.359166
ADSS -> PLA2G6  // mi = 0.02733  Likelihood Ratio = 0.36566
ADSS -> PLAUR  // mi = 0.0213571  Likelihood Ratio = 0.527712
ADSS -> TSEN2  // mi = 0.0294876  Likelihood Ratio = 0.269096
ADSSL1 -> CCDC22  // mi = 0.019532  Likelihood Ratio = 1.44046
ADSSL1 -> LMAN2  // mi = 0.019532  Likelihood Ratio = 0.300398
AEBP1 -> AXL  // mi = 0.0652672  Likelihood Ratio = 0.164635
AEBP1 -> C2orf27  // mi = 0.0252558  Likelihood Ratio = 0.169102
AEBP1 -> CEBPB  // mi = 0.0756104  Likelihood Ratio = 1.26872
AEBP1 -> CH25H  // mi = 0.11599  Likelihood Ratio = 1.63697
AEBP1 -> CPZ  // mi = 0.125189  Likelihood Ratio = 2.47332
AEBP1 -> DGUOK  // mi = 0.023265  Likelihood Ratio = 0.967257
AEBP1 -> ENTPD1  // mi = 0.0686261  Likelihood Ratio = 1.86621
AEBP1 -> FBXO16  // mi = 0.0389582  Likelihood Ratio = 0.900918
AEBP1 -> FLI1  // mi = 0.0652672  Likelihood Ratio = 1.09274
AEBP1 -> GALNAC4S-6ST  // mi = 0.0652672  Likelihood Ratio = 0.706067
AEBP1 -> GNPTG  // mi = 0.019532  Likelihood Ratio = 0.592021
AEBP1 -> IL16  // mi = 0.11599  Likelihood Ratio = 1.59601
AEBP1 -> IL18R1  // mi = 0.0619965  Likelihood Ratio = 0.811979
AEBP1 -> KCNA1  // mi = 0.0686261  Likelihood Ratio = 0.277517
AEBP1 -> LASP1  // mi = 0.02733  Likelihood Ratio = 0.192689
AEBP1 -> LGALS1  // mi = 0.0756104  Likelihood Ratio = 1.03425
AEBP1 -> LHFPL2  // mi = 0.0557179  Likelihood Ratio = 0.591843
AEBP1 -> LIMK1  // mi = 0.0177895  Likelihood Ratio = 0.35132
AEBP1 -> MICAL2  // mi = 0.0720737  Likelihood Ratio = 0.869069
AEBP1 -> MYH9  // mi = 0.0686261  Likelihood Ratio = 1.27718
AEBP1 -> PDCD1LG2  // mi = 0.0527094  Likelihood Ratio = 3.05372
AEBP1 -> PDGFRA  // mi = 0.155129  Likelihood Ratio = 0.97668
AEBP1 -> PDGFRB  // mi = 0.282572  Likelihood Ratio = 0.902063
AEBP1 -> PITX2  // mi = 0.0829529  Likelihood Ratio = 1.63466
AEBP1 -> PXDN  // mi = 0.120541  Likelihood Ratio = 1.84919
AEBP1 -> SNAI2  // mi = 0.260519  Likelihood Ratio = 1.4036
AEBP1 -> SULF1  // mi = 0.129933  Likelihood Ratio = 1.78603
AEBP1 -> TEX10  // mi = 0.019532  Likelihood Ratio = 0.28983
AEBP1 -> TMEM27  // mi = 0.0442017  Likelihood Ratio = 0.267075
AES -> AKNA  // mi = 0.0252558  Likelihood Ratio = 2.03719
AES -> BTBD2  // mi = 0.0557179  Likelihood Ratio = 0.599762
AES -> CBX2  // mi = 0.0317289  Likelihood Ratio = 0.885126
AES -> CCND3  // mi = 0.02733  Likelihood Ratio = 0.738365
AES -> CCNJ  // mi = 0.0442017  Likelihood Ratio = 0.841287
AES -> CCR9  // mi = 0.019532  Likelihood Ratio = 0.459498
AES -> CORO1A  // mi = 0.0317289  Likelihood Ratio = 1.62021
AES -> CPSF6  // mi = 0.0177895  Likelihood Ratio = 0.464372
AES -> DEFB1  // mi = 0.0177895  Likelihood Ratio = 0.335016
AES -> FPGS  // mi = 0.023265  Likelihood Ratio = 1.4179
AES -> GLI4  // mi = 0.0252558  Likelihood Ratio = 0.379906
AES -> GPR61  // mi = 0.0177895  Likelihood Ratio = 0.215321
AES -> GPRASP1  // mi = 0.023265  Likelihood Ratio = 0.454211
AES -> HEYL  // mi = 0.02733  Likelihood Ratio = 0.387054
AES -> HIST3H3  // mi = 0.0213571  Likelihood Ratio = 0.385616
AES -> ISL2  // mi = 0.02733  Likelihood Ratio = 1.20108
AES -> PRIC285  // mi = 0.019532  Likelihood Ratio = 0.766961
AES -> RASSF5  // mi = 0.0317289  Likelihood Ratio = 0.742651
AES -> SH3GLB2  // mi = 0.0527094  Likelihood Ratio = 2.06664
AES -> SLC25A1  // mi = 0.02733  Likelihood Ratio = 0.712695
AES -> SLC2A4RG  // mi = 0.0252558  Likelihood Ratio = 0.467761
AES -> SLC4A2  // mi = 0.0527094  Likelihood Ratio = 1.66076
AES -> SNAPC2  // mi = 0.0177895  Likelihood Ratio = 0.788599
AES -> THAP7  // mi = 0.023265  Likelihood Ratio = 1.50555
AES -> TLE6  // mi = 0.019532  Likelihood Ratio = 0.598694
AES -> TMTC3  // mi = 0.023265  Likelihood Ratio = 0.161885
AES -> TNFSF9  // mi = 0.023265  Likelihood Ratio = 1.14466
AES -> TREX1  // mi = 0.023265  Likelihood Ratio = 0.813068
AES -> ZNF567  // mi = 0.019532  Likelihood Ratio = 1.03328
AES -> ZNF84  // mi = 0.0213571  Likelihood Ratio = 0.495253
AFF1 -> C4orf16  // mi = 0.0317289  Likelihood Ratio = 0.440963
AFF1 -> DGUOK  // mi = 0.0442017  Likelihood Ratio = 1.46907
AFF1 -> MXD3  // mi = 0.0294876  Likelihood Ratio = 1.10917
AFF1 -> PPP3CA  // mi = 0.0588135  Likelihood Ratio = 0.0660874
AFF1 -> RAP1GDS1  // mi = 0.0389582  Likelihood Ratio = 0.932222
AFF1 -> SEPHS1  // mi = 0.0317289  Likelihood Ratio = 1.01442
AFF1 -> SNX19  // mi = 0.0252558  Likelihood Ratio = 0.92707
AFF1 -> SST  // mi = 0.0177895  Likelihood Ratio = 0.4603
AFF1 -> STX11  // mi = 0.036464  Likelihood Ratio = 2.03626
AFF1 -> TAOK3  // mi = 0.0389582  Likelihood Ratio = 0.470313
AFF1 -> UCP3  // mi = 0.02733  Likelihood Ratio = 0.717297
AFF1 -> WDFY3  // mi = 0.111533  Likelihood Ratio = 1.76289
AFF1 -> WWP2  // mi = 0.023265  Likelihood Ratio = 0.55868
AFF2 -> RTF1  // mi = 0.0213571  Likelihood Ratio = 1.15443
AFF3 -> ABTB2  // mi = 0.0294876  Likelihood Ratio = 0.706815
AFF3 -> ADAMTS19  // mi = 0.019532  Likelihood Ratio = 1.14058
AFF3 -> BMP2K  // mi = 0.0213571  Likelihood Ratio = 0.688963
AFF3 -> CD72  // mi = 0.0294876  Likelihood Ratio = 0.845294
AFF3 -> DSC3  // mi = 0.019532  Likelihood Ratio = 0.464771
AFF3 -> HTR2B  // mi = 0.023265  Likelihood Ratio = 0.238346
AFF3 -> IL13RA1  // mi = 0.02733  Likelihood Ratio = 0.973802
AFF3 -> IL4I1  // mi = 0.0177895  Likelihood Ratio = 0.387303
AFF3 -> KCNF1  // mi = 0.0294876  Likelihood Ratio = 0.823573
AFF3 -> LEFTY2  // mi = 0.0340543  Likelihood Ratio = 1.34928
AFF3 -> MAFB  // mi = 0.0294876  Likelihood Ratio = 0.870567
AFF3 -> MPPED1  // mi = 0.0294876  Likelihood Ratio = 1.774
AFF3 -> NCF1  // mi = 0.0252558  Likelihood Ratio = 0.836862
AFF3 -> NKD1  // mi = 0.0177895  Likelihood Ratio = 1.08628
AFF3 -> PRPF8  // mi = 0.02733  Likelihood Ratio = 0.347273
AFF3 -> RCOR2  // mi = 0.023265  Likelihood Ratio = 0.776067
AFF3 -> SLAMF8  // mi = 0.0252558  Likelihood Ratio = 1.15885
AFF3 -> TRAF3  // mi = 0.019532  Likelihood Ratio = 0.397058
AFF4 -> AP3S1  // mi = 0.0213571  Likelihood Ratio = 0.0830953
AFF4 -> CATSPER3  // mi = 0.0469516  Likelihood Ratio = 1.13455
AFF4 -> COPS8  // mi = 0.036464  Likelihood Ratio = 0.91315
AFF4 -> CR2  // mi = 0.0213571  Likelihood Ratio = 0.901395
AFF4 -> ETF1  // mi = 0.0442017  Likelihood Ratio = 0.57193
AFF4 -> H2AFY  // mi = 0.0340543  Likelihood Ratio = 1.25451
AFF4 -> INPP4A  // mi = 0.0987291  Likelihood Ratio = 0.68416
AFF4 -> MAT2A  // mi = 0.0720737  Likelihood Ratio = 1.20065
AFF4 -> NARS2  // mi = 0.0294876  Likelihood Ratio = 0.640945
AFF4 -> NF1  // mi = 0.0213571  Likelihood Ratio = 0.0794286
AFF4 -> NT5DC2  // mi = 0.023265  Likelihood Ratio = 0.037942
AFF4 -> RABGAP1  // mi = 0.0294876  Likelihood Ratio = 0.243501
AFF4 -> SLC25A2  // mi = 0.0252558  Likelihood Ratio = 0.51413
AFF4 -> TNFSF14  // mi = 0.0442017  Likelihood Ratio = 1.88001
AFF4 -> TOMM34  // mi = 0.0177895  Likelihood Ratio = 0.207146
AFF4 -> TREML1  // mi = 0.0294876  Likelihood Ratio = 0.813172
AFF4 -> ZNF501  // mi = 0.019532  Likelihood Ratio = 2.00665
AFG3L1 -> C14orf143  // mi = 0.02733  Likelihood Ratio = 0.694085
AFG3L1 -> C17orf39  // mi = 0.02733  Likelihood Ratio = 0.0820711
AFG3L1 -> CTDSPL2  // mi = 0.0389582  Likelihood Ratio = 0.396366
AFG3L1 -> DLAT  // mi = 0.0213571  Likelihood Ratio = 0.00349341
AFG3L1 -> DNMT1  // mi = 0.0340543  Likelihood Ratio = 1.40162
AFG3L1 -> FAM38A  // mi = 0.019532  Likelihood Ratio = 1.54422
AFG3L1 -> FUK  // mi = 0.0557179  Likelihood Ratio = 0.198928
AFG3L1 -> MC1R  // mi = 0.0619965  Likelihood Ratio = 1.9265
AFG3L1 -> NUDCD2  // mi = 0.0252558  Likelihood Ratio = 0.486107
AFG3L1 -> ORC4L  // mi = 0.019532  Likelihood Ratio = 0.427585
AFG3L1 -> SC5DL  // mi = 0.023265  Likelihood Ratio = 0.698544
AFG3L1 -> TMEM126A  // mi = 0.036464  Likelihood Ratio = 0.797762
AFG3L1 -> VPS4A  // mi = 0.0252558  Likelihood Ratio = 0.575552
AGA -> ACSL4  // mi = 0.023265  Likelihood Ratio = 1.14827
AGA -> DIDO1  // mi = 0.019532  Likelihood Ratio = 0.420273
AGBL2 -> ADAM19  // mi = 0.036464  Likelihood Ratio = 0.260128
AGBL2 -> ARMC4  // mi = 0.0497874  Likelihood Ratio = 0.999981
AGBL2 -> C2orf15  // mi = 0.0317289  Likelihood Ratio = 0.448918
AGBL2 -> CCDC11  // mi = 0.0557179  Likelihood Ratio = 0.555459
AGBL2 -> CDH15  // mi = 0.0497874  Likelihood Ratio = 0.742232
AGBL2 -> CHL1  // mi = 0.0177895  Likelihood Ratio = 0.444044
AGBL2 -> CUL3  // mi = 0.0252558  Likelihood Ratio = 0.311243
AGBL2 -> DERL2  // mi = 0.023265  Likelihood Ratio = 1.51837
AGBL2 -> EDNRB  // mi = 0.019532  Likelihood Ratio = 0.441123
AGBL2 -> EIF5A2  // mi = 0.023265  Likelihood Ratio = 0.221418
AGBL2 -> FEM1B  // mi = 0.0252558  Likelihood Ratio = 0.102333
AGBL2 -> GTF3C3  // mi = 0.0252558  Likelihood Ratio = 0.167967
AGBL2 -> HAAO  // mi = 0.023265  Likelihood Ratio = 0.371342
AGBL2 -> INSL5  // mi = 0.0588135  Likelihood Ratio = 0.568101
AGBL2 -> KIAA0907  // mi = 0.023265  Likelihood Ratio = 1.11797
AGBL2 -> LETMD1  // mi = 0.0557179  Likelihood Ratio = 0.0159205
AGBL2 -> NEIL2  // mi = 0.0213571  Likelihood Ratio = 0.879279
AGBL2 -> NEU4  // mi = 0.02733  Likelihood Ratio = 0.759064
AGBL2 -> PLD3  // mi = 0.019532  Likelihood Ratio = 0.596854
AGBL2 -> PNPLA4  // mi = 0.0252558  Likelihood Ratio = 0.33148
AGBL2 -> PPM1E  // mi = 0.0294876  Likelihood Ratio = 0.650579
AGBL2 -> RCN3  // mi = 0.0389582  Likelihood Ratio = 0.752537
AGBL2 -> SEMA7A  // mi = 0.0340543  Likelihood Ratio = 1.08601
AGBL2 -> TCP11L1  // mi = 0.0527094  Likelihood Ratio = 1.5017
AGBL2 -> TIMP2  // mi = 0.036464  Likelihood Ratio = 0.427884
AGBL2 -> TTC18  // mi = 0.149891  Likelihood Ratio = 0.601393
AGBL2 -> TXNDC6  // mi = 0.0686261  Likelihood Ratio = 0.201847
AGBL2 -> UNC50  // mi = 0.0177895  Likelihood Ratio = 0.595427
AGBL2 -> ZDHHC11  // mi = 0.036464  Likelihood Ratio = 1.57767
AGER -> AGTRAP  // mi = 0.019532  Likelihood Ratio = 1.32017
AGER -> ANKRD40  // mi = 0.036464  Likelihood Ratio = 0.318453
AGER -> C1orf85  // mi = 0.0294876  Likelihood Ratio = 0.446867
AGER -> C6orf114  // mi = 0.036464  Likelihood Ratio = 0.752897
AGER -> FCHSD2  // mi = 0.019532  Likelihood Ratio = 1.24508
AGER -> FNDC3B  // mi = 0.0415374  Likelihood Ratio = 1.2682
AGER -> FTSJ1  // mi = 0.0177895  Likelihood Ratio = 0.738272
AGER -> GRN  // mi = 0.0415374  Likelihood Ratio = 0.0569887
AGER -> IDE  // mi = 0.023265  Likelihood Ratio = 0.403036
AGER -> ILDR1  // mi = 0.0792366  Likelihood Ratio = 1.77815
AGER -> LETMD1  // mi = 0.0389582  Likelihood Ratio = 0.975682
AGER -> LOC400986  // mi = 0.0294876  Likelihood Ratio = 0.719949
AGER -> PGM3  // mi = 0.019532  Likelihood Ratio = 1.69366
AGER -> PTPN1  // mi = 0.0497874  Likelihood Ratio = 0.426597
AGER -> RALBP1  // mi = 0.0317289  Likelihood Ratio = 0.321695
AGER -> RPS6KB2  // mi = 0.0177895  Likelihood Ratio = 0.478741
AGER -> SCARB2  // mi = 0.02733  Likelihood Ratio = 2.20113
AGER -> SNX9  // mi = 0.0294876  Likelihood Ratio = 1.75237
AGER -> TMEM48  // mi = 0.0415374  Likelihood Ratio = 0.334914
AGER -> TOM1  // mi = 0.0442017  Likelihood Ratio = 0.763499
AGER -> UCN  // mi = 0.0389582  Likelihood Ratio = 0.652326
AGGF1 -> GK  // mi = 0.0213571  Likelihood Ratio = 1.55661
AGL -> CCDC76  // mi = 0.102904  Likelihood Ratio = 1.40406
AGL -> CEL  // mi = 0.02733  Likelihood Ratio = 0.238857
AGL -> GCLM  // mi = 0.0557179  Likelihood Ratio = 1.04041
AGL -> MTF1  // mi = 0.0213571  Likelihood Ratio = 1.09268
AGL -> OSBPL9  // mi = 0.0213571  Likelihood Ratio = 0.727707
AGMAT -> PDCD5  // mi = 0.0294876  Likelihood Ratio = 0.393768
AGMAT -> PEPD  // mi = 0.0213571  Likelihood Ratio = 0.125964
AGMAT -> SH2D2A  // mi = 0.036464  Likelihood Ratio = 0.20389
AGPAT2 -> ARMCX1  // mi = 0.023265  Likelihood Ratio = 0.738025
AGPAT2 -> C13orf1  // mi = 0.0213571  Likelihood Ratio = 0.903632
AGPAT2 -> C9orf78  // mi = 0.0442017  Likelihood Ratio = 0.67714
AGPAT2 -> CLN5  // mi = 0.036464  Likelihood Ratio = 0.82699
AGPAT2 -> DOCK9  // mi = 0.0177895  Likelihood Ratio = 0.0324094
AGPAT2 -> DPM2  // mi = 0.107171  Likelihood Ratio = 0.563636
AGPAT2 -> FBXW5  // mi = 0.120541  Likelihood Ratio = 0.615543
AGPAT2 -> FPGS  // mi = 0.0829529  Likelihood Ratio = 0.38154
AGPAT2 -> GOLGA2  // mi = 0.0497874  Likelihood Ratio = 1.07047
AGPAT2 -> GRTP1  // mi = 0.0213571  Likelihood Ratio = 1.42482
AGPAT2 -> HIST2H2BE  // mi = 0.0177895  Likelihood Ratio = 0.739453
AGPAT2 -> IDH3A  // mi = 0.0389582  Likelihood Ratio = 0.841091
AGPAT2 -> MAPK3  // mi = 0.0317289  Likelihood Ratio = 0.415361
AGPAT2 -> MRPS2  // mi = 0.0619965  Likelihood Ratio = 1.96135
AGPAT2 -> PTPN21  // mi = 0.023265  Likelihood Ratio = 1.42039
AGPAT2 -> SASH1  // mi = 0.0177895  Likelihood Ratio = 0.347915
AGPAT2 -> SECISBP2  // mi = 0.02733  Likelihood Ratio = 0.456989
AGPAT2 -> SLIT3  // mi = 0.0177895  Likelihood Ratio = 0.915955
AGPAT2 -> SSNA1  // mi = 0.102904  Likelihood Ratio = 1.0599
AGPAT2 -> ST6GALNAC4  // mi = 0.0867598  Likelihood Ratio = 2.37138
AGPAT2 -> SUV39H1  // mi = 0.023265  Likelihood Ratio = 0.310397
AGPAT2 -> TTF1  // mi = 0.0588135  Likelihood Ratio = 0.6292
AGPAT2 -> TUBB2C  // mi = 0.0527094  Likelihood Ratio = 0.662982
AGPAT2 -> TUBB8  // mi = 0.0588135  Likelihood Ratio = 2.47156
AGPAT3 -> ABAT  // mi = 0.019532  Likelihood Ratio = 0.924123
AGPAT3 -> ABLIM3  // mi = 0.036464  Likelihood Ratio = 2.29072
AGPAT3 -> AMPD3  // mi = 0.036464  Likelihood Ratio = 1.49656
AGPAT3 -> BTG3  // mi = 0.0213571  Likelihood Ratio = 0.648035
AGPAT3 -> C1orf107  // mi = 0.0340543  Likelihood Ratio = 1.35972
AGPAT3 -> C21orf63  // mi = 0.0442017  Likelihood Ratio = 1.23042
AGPAT3 -> CCNF  // mi = 0.0469516  Likelihood Ratio = 1.51504
AGPAT3 -> COQ3  // mi = 0.0213571  Likelihood Ratio = 1.73145
AGPAT3 -> DGUOK  // mi = 0.0294876  Likelihood Ratio = 1.31022
AGPAT3 -> DVL2  // mi = 0.0294876  Likelihood Ratio = 0.772091
AGPAT3 -> FANCL  // mi = 0.0317289  Likelihood Ratio = 0.160517
AGPAT3 -> GIMAP1  // mi = 0.0527094  Likelihood Ratio = 2.15965
AGPAT3 -> HSDL1  // mi = 0.0389582  Likelihood Ratio = 1.61885
AGPAT3 -> HSF2  // mi = 0.0557179  Likelihood Ratio = 2.26086
AGPAT3 -> IGSF21  // mi = 0.036464  Likelihood Ratio = 0.549711
AGPAT3 -> KRT19  // mi = 0.019532  Likelihood Ratio = 0.836598
AGPAT3 -> LARGE  // mi = 0.0527094  Likelihood Ratio = 0.834393
AGPAT3 -> MACF1  // mi = 0.0497874  Likelihood Ratio = 0.370482
AGPAT3 -> MAGED2  // mi = 0.0252558  Likelihood Ratio = 0.0906326
AGPAT3 -> MCRS1  // mi = 0.0294876  Likelihood Ratio = 1.89758
AGPAT3 -> MEST  // mi = 0.0442017  Likelihood Ratio = 0.516484
AGPAT3 -> NTN4  // mi = 0.0557179  Likelihood Ratio = 1.07415
AGPAT3 -> NTS  // mi = 0.0213571  Likelihood Ratio = 0.235791
AGPAT3 -> NUBP2  // mi = 0.0527094  Likelihood Ratio = 0.0652379
AGPAT3 -> PCGF1  // mi = 0.0177895  Likelihood Ratio = 0.412095
AGPAT3 -> PML  // mi = 0.0619965  Likelihood Ratio = 0.60099
AGPAT3 -> PRKCH  // mi = 0.0340543  Likelihood Ratio = 0.78963
AGPAT3 -> PTGER2  // mi = 0.036464  Likelihood Ratio = 0.8503
AGPAT3 -> TARBP2  // mi = 0.0415374  Likelihood Ratio = 1.9477
AGPAT3 -> TCIRG1  // mi = 0.0415374  Likelihood Ratio = 0.755935
AGPAT3 -> THBD  // mi = 0.02733  Likelihood Ratio = 1.3549
AGPAT3 -> TMEFF1  // mi = 0.0469516  Likelihood Ratio = 2.40572
AGPAT3 -> TMEM2  // mi = 0.0389582  Likelihood Ratio = 1.07304
AGPAT3 -> TNFSF14  // mi = 0.0557179  Likelihood Ratio = 2.90155
AGPAT3 -> UBE2G2  // mi = 0.111533  Likelihood Ratio = 2.63715
AGPAT3 -> UNC5B  // mi = 0.0294876  Likelihood Ratio = 1.39754
AGPAT3 -> VPS72  // mi = 0.0389582  Likelihood Ratio = 0.484836
AGPAT3 -> ZNF32  // mi = 0.0317289  Likelihood Ratio = 0.932814
AGPAT3 -> ZZEF1  // mi = 0.0389582  Likelihood Ratio = 0.966124
AGPAT6 -> ALDH3A2  // mi = 0.023265  Likelihood Ratio = 0.921614
AGPAT6 -> EHMT2  // mi = 0.0317289  Likelihood Ratio = 0.567578
AGPAT6 -> ERG  // mi = 0.0213571  Likelihood Ratio = 0.38123
AGPAT6 -> FRS3  // mi = 0.0177895  Likelihood Ratio = 1.04897
AGPAT6 -> GMEB2  // mi = 0.0442017  Likelihood Ratio = 0.562018
AGPAT6 -> IFT122  // mi = 0.0213571  Likelihood Ratio = 0.852549
AGPAT6 -> IKBKB  // mi = 0.16047  Likelihood Ratio = 1.486
AGPAT6 -> ITGA1  // mi = 0.019532  Likelihood Ratio = 1.04315
AGPAT6 -> LY96  // mi = 0.0415374  Likelihood Ratio = 0.811645
AGPAT6 -> MED12  // mi = 0.0619965  Likelihood Ratio = 1.18999
AGPAT6 -> QARS  // mi = 0.023265  Likelihood Ratio = 0.512395
AGPAT6 -> RALY  // mi = 0.0497874  Likelihood Ratio = 0.739797
AGPAT6 -> RHOT2  // mi = 0.0252558  Likelihood Ratio = 0.622534
AGPAT6 -> SCYL1  // mi = 0.0686261  Likelihood Ratio = 1.51719
AGPAT6 -> SOX12  // mi = 0.02733  Likelihood Ratio = 1.03974
AGPAT6 -> SUV420H2  // mi = 0.0252558  Likelihood Ratio = 0.391053
AGPAT6 -> TRPC4AP  // mi = 0.0317289  Likelihood Ratio = 0.770308
AGPAT6 -> UFM1  // mi = 0.0469516  Likelihood Ratio = 1.5511
AGPAT6 -> ZCCHC10  // mi = 0.0213571  Likelihood Ratio = 0.789828
AGRP -> PTPRCAP  // mi = 0.0177895  Likelihood Ratio = 0.260037
AGT -> ADCY8  // mi = 0.0588135  Likelihood Ratio = 3.86171
AGT -> AK2  // mi = 0.019532  Likelihood Ratio = 1.19629
AGT -> ALDH3A2  // mi = 0.0213571  Likelihood Ratio = 1.28303
AGT -> ANXA6  // mi = 0.036464  Likelihood Ratio = 2.26634
AGT -> ASB13  // mi = 0.019532  Likelihood Ratio = 1.55057
AGT -> ATP6V0B  // mi = 0.0252558  Likelihood Ratio = 2.05777
AGT -> BMP6  // mi = 0.0294876  Likelihood Ratio = 1.84273
AGT -> BRF1  // mi = 0.0317289  Likelihood Ratio = 2.05814
AGT -> C12orf30  // mi = 0.0177895  Likelihood Ratio = 1.79185
AGT -> C1orf77  // mi = 0.019532  Likelihood Ratio = 1.71638
AGT -> C21orf91  // mi = 0.0317289  Likelihood Ratio = 2.05271
AGT -> C6orf81  // mi = 0.02733  Likelihood Ratio = 1.64541
AGT -> C8orf38  // mi = 0.02733  Likelihood Ratio = 2.09324
AGT -> CCDC44  // mi = 0.0294876  Likelihood Ratio = 1.9233
AGT -> CCNA2  // mi = 0.0317289  Likelihood Ratio = 1.63792
AGT -> CD6  // mi = 0.036464  Likelihood Ratio = 1.3749
AGT -> CDR2L  // mi = 0.0415374  Likelihood Ratio = 1.14547
AGT -> COL2A1  // mi = 0.0442017  Likelihood Ratio = 3.30114
AGT -> COX17  // mi = 0.0177895  Likelihood Ratio = 0.671639
AGT -> COX5B  // mi = 0.019532  Likelihood Ratio = 1.78644
AGT -> COX7B  // mi = 0.0294876  Likelihood Ratio = 1.23134
AGT -> COX8A  // mi = 0.0317289  Likelihood Ratio = 2.17614
AGT -> CYBRD1  // mi = 0.0652672  Likelihood Ratio = 1.66119
AGT -> DMRTC1  // mi = 0.036464  Likelihood Ratio = 1.88237
AGT -> EPHB4  // mi = 0.0294876  Likelihood Ratio = 2.50134
AGT -> F10  // mi = 0.0389582  Likelihood Ratio = 1.82917
AGT -> GAL3ST3  // mi = 0.0415374  Likelihood Ratio = 1.96783
AGT -> GCSH  // mi = 0.0469516  Likelihood Ratio = 2.36399
AGT -> GFPT1  // mi = 0.0389582  Likelihood Ratio = 2.2061
AGT -> GLI1  // mi = 0.0389582  Likelihood Ratio = 2.58236
AGT -> GNAO1  // mi = 0.023265  Likelihood Ratio = 1.34249
AGT -> GPR64  // mi = 0.0177895  Likelihood Ratio = 1.94486
AGT -> GRPEL2  // mi = 0.0294876  Likelihood Ratio = 2.65881
AGT -> HOXD8  // mi = 0.0442017  Likelihood Ratio = 3.3567
AGT -> IRS1  // mi = 0.0527094  Likelihood Ratio = 3.36694
AGT -> ITIH3  // mi = 0.0389582  Likelihood Ratio = 2.72659
AGT -> KAZALD1  // mi = 0.0294876  Likelihood Ratio = 1.03804
AGT -> LRRC2  // mi = 0.023265  Likelihood Ratio = 2.11869
AGT -> LTB  // mi = 0.0497874  Likelihood Ratio = 2.00443
AGT -> MFAP4  // mi = 0.0340543  Likelihood Ratio = 1.46571
AGT -> MPST  // mi = 0.0213571  Likelihood Ratio = 1.47357
AGT -> MRPL33  // mi = 0.0213571  Likelihood Ratio = 2.08874
AGT -> MRPL47  // mi = 0.0252558  Likelihood Ratio = 0.78926
AGT -> NDUFB5  // mi = 0.0252558  Likelihood Ratio = 2.22945
AGT -> NFIX  // mi = 0.0389582  Likelihood Ratio = 1.12652
AGT -> NKD1  // mi = 0.0389582  Likelihood Ratio = 1.86931
AGT -> OSBPL1A  // mi = 0.0294876  Likelihood Ratio = 2.05009
AGT -> OTUD4  // mi = 0.0317289  Likelihood Ratio = 1.67605
AGT -> P2RY10  // mi = 0.036464  Likelihood Ratio = 2.19656
AGT -> PDZD3  // mi = 0.02733  Likelihood Ratio = 3.78032
AGT -> PGPEP1  // mi = 0.0252558  Likelihood Ratio = 1.01074
AGT -> PHYHIP  // mi = 0.0389582  Likelihood Ratio = 3.20416
AGT -> PLA2G12A  // mi = 0.0340543  Likelihood Ratio = 1.64679
AGT -> PLEKHH2  // mi = 0.0389582  Likelihood Ratio = 2.46268
AGT -> PODXL  // mi = 0.0527094  Likelihood Ratio = 2.52153
AGT -> POLR2H  // mi = 0.0317289  Likelihood Ratio = 1.39138
AGT -> PPP1R3C  // mi = 0.019532  Likelihood Ratio = 2.35639
AGT -> PRKCI  // mi = 0.0317289  Likelihood Ratio = 2.12769
AGT -> PRSS35  // mi = 0.0213571  Likelihood Ratio = 1.59662
AGT -> PSMD12  // mi = 0.036464  Likelihood Ratio = 2.25212
AGT -> RASGRF1  // mi = 0.0415374  Likelihood Ratio = 2.66112
AGT -> RELB  // mi = 0.036464  Likelihood Ratio = 1.61962
AGT -> RNASEH1  // mi = 0.019532  Likelihood Ratio = 2.12319
AGT -> RNF170  // mi = 0.0317289  Likelihood Ratio = 3.08005
AGT -> SLAMF8  // mi = 0.036464  Likelihood Ratio = 0.243187
AGT -> SLC15A3  // mi = 0.0497874  Likelihood Ratio = 1.80306
AGT -> SLC45A3  // mi = 0.0340543  Likelihood Ratio = 1.70851
AGT -> SLC7A5  // mi = 0.0317289  Likelihood Ratio = 2.41927
AGT -> SMAD1  // mi = 0.023265  Likelihood Ratio = 1.69926
AGT -> SMAD9  // mi = 0.0389582  Likelihood Ratio = 1.23902
AGT -> TK1  // mi = 0.0469516  Likelihood Ratio = 2.07977
AGT -> TMEM48  // mi = 0.02733  Likelihood Ratio = 1.60817
AGT -> TNFRSF9  // mi = 0.0389582  Likelihood Ratio = 2.26502
AGT -> TSC22D1  // mi = 0.0252558  Likelihood Ratio = 1.00613
AGT -> VPS41  // mi = 0.019532  Likelihood Ratio = 0.671329
AGT -> WNT2B  // mi = 0.0415374  Likelihood Ratio = 2.893
AGT -> XCL2  // mi = 0.0340543  Likelihood Ratio = 1.72969
AGT -> ZCCHC12  // mi = 0.0619965  Likelihood Ratio = 4.28725
AGT -> ZCCHC14  // mi = 0.019532  Likelihood Ratio = 1.54409
AGT -> ZNF423  // mi = 0.0619965  Likelihood Ratio = 1.47049
AGTPBP1 -> ACBD3  // mi = 0.0177895  Likelihood Ratio = 0.166373
AGTR1 -> BMP2  // mi = 0.0588135  Likelihood Ratio = 0.0654869
AGTR1 -> COL15A1  // mi = 0.111533  Likelihood Ratio = 0.171877
AGTR1 -> COL1A2  // mi = 0.188722  Likelihood Ratio = 0.00185856
AGTR1 -> COL6A3  // mi = 0.226175  Likelihood Ratio = 0.632517
AGTR1 -> CPNE7  // mi = 0.0469516  Likelihood Ratio = 0.492191
AGTR1 -> CPNE8  // mi = 0.0652672  Likelihood Ratio = 1.76899
AGTR1 -> DACT1  // mi = 0.177107  Likelihood Ratio = 0.821527
AGTR1 -> EGR2  // mi = 0.0686261  Likelihood Ratio = 1.20587
AGTR1 -> FBN1  // mi = 0.23281  Likelihood Ratio = 0.96452
AGTR1 -> GALNT13  // mi = 0.0389582  Likelihood Ratio = 0.653093
AGTR1 -> GEM  // mi = 0.144753  Likelihood Ratio = 1.42763
AGTR1 -> GLT8D2  // mi = 0.200766  Likelihood Ratio = 0.127778
AGTR1 -> MRGPRF  // mi = 0.16047  Likelihood Ratio = 1.86126
AGTR1 -> MYO1B  // mi = 0.0588135  Likelihood Ratio = 0.722921
AGTR1 -> PARD6G  // mi = 0.0317289  Likelihood Ratio = 1.49754
AGTR1 -> PDLIM3  // mi = 0.177107  Likelihood Ratio = 0.386674
AGTR1 -> PENK  // mi = 0.0756104  Likelihood Ratio = 0.641162
AGTR1 -> PRIC285  // mi = 0.0252558  Likelihood Ratio = 1.41805
AGTR1 -> ROR2  // mi = 0.0686261  Likelihood Ratio = 1.78517
AGTR1 -> RTN4  // mi = 0.02733  Likelihood Ratio = 0.274412
AGTR1 -> SPAG9  // mi = 0.019532  Likelihood Ratio = 0.0595724
AGTR1 -> SPON2  // mi = 0.177107  Likelihood Ratio = 0.703114
AGTR1 -> ST6GAL2  // mi = 0.0415374  Likelihood Ratio = 0.575072
AGTR1 -> ST8SIA1  // mi = 0.0686261  Likelihood Ratio = 0.632447
AGTR1 -> SUV39H1  // mi = 0.0317289  Likelihood Ratio = 0.440719
AGTR1 -> THBD  // mi = 0.0987291  Likelihood Ratio = 0.839978
AGTR1 -> TSC22D4  // mi = 0.019532  Likelihood Ratio = 0.49793
AGTR1 -> UBR1  // mi = 0.0177895  Likelihood Ratio = 1.21151
AGTR1 -> UNC5C  // mi = 0.0619965  Likelihood Ratio = 1.0382
AGTRAP -> AKR7A3  // mi = 0.0720737  Likelihood Ratio = 0.791433
AGTRAP -> APITD1  // mi = 0.036464  Likelihood Ratio = 1.81907
AGTRAP -> CPSF3L  // mi = 0.0720737  Likelihood Ratio = 0.835656
AGTRAP -> EDARADD  // mi = 0.0906577  Likelihood Ratio = 1.08033
AGTRAP -> ENO1  // mi = 0.0867598  Likelihood Ratio = 0.425679
AGTRAP -> EXOSC10  // mi = 0.0588135  Likelihood Ratio = 1.47197
AGTRAP -> FZD4  // mi = 0.02733  Likelihood Ratio = 1.22133
AGTRAP -> IIP45  // mi = 0.0686261  Likelihood Ratio = 1.2406
AGTRAP -> KLHL21  // mi = 0.0415374  Likelihood Ratio = 1.58862
AGTRAP -> LZIC  // mi = 0.0829529  Likelihood Ratio = 1.22618
AGTRAP -> MAD2L2  // mi = 0.0588135  Likelihood Ratio = 1.98607
AGTRAP -> PARK7  // mi = 0.0946473  Likelihood Ratio = 0.842695
AGTRAP -> PEX10  // mi = 0.0987291  Likelihood Ratio = 0.544196
AGTRAP -> PEX14  // mi = 0.0442017  Likelihood Ratio = 0.926788
AGTRAP -> PGD  // mi = 0.0442017  Likelihood Ratio = 1.73688
AGTRAP -> PIGV  // mi = 0.0442017  Likelihood Ratio = 0.644884
AGTRAP -> POLE4  // mi = 0.02733  Likelihood Ratio = 1.57917
AGTRAP -> PUSL1  // mi = 0.0867598  Likelihood Ratio = 1.11107
AGTRAP -> RPL22  // mi = 0.0686261  Likelihood Ratio = 1.28045
AGTRAP -> SRM  // mi = 0.0340543  Likelihood Ratio = 1.24909
AGTRAP -> UBE2J2  // mi = 0.0588135  Likelihood Ratio = 1.53671
AGTRAP -> WDR8  // mi = 0.0906577  Likelihood Ratio = 1.80132
AGXT -> ANKRD9  // mi = 0.0177895  Likelihood Ratio = 0.755809
AGXT -> ATP2A3  // mi = 0.023265  Likelihood Ratio = 1.02457
AGXT -> ATRX  // mi = 0.0557179  Likelihood Ratio = 0.722889
AGXT -> C6orf155  // mi = 0.0213571  Likelihood Ratio = 0.286356
AGXT -> CCR7  // mi = 0.0213571  Likelihood Ratio = 0.461
AGXT -> CEBPB  // mi = 0.019532  Likelihood Ratio = 0.623383
AGXT -> CHI3L1  // mi = 0.02733  Likelihood Ratio = 0.758932
AGXT -> CORO6  // mi = 0.019532  Likelihood Ratio = 0.0226186
AGXT -> CXCR3  // mi = 0.0619965  Likelihood Ratio = 0.21178
AGXT -> EAF2  // mi = 0.019532  Likelihood Ratio = 0.628949
AGXT -> FGFRL1  // mi = 0.036464  Likelihood Ratio = 1.34551
AGXT -> GAST  // mi = 0.0389582  Likelihood Ratio = 0.81025
AGXT -> GNA15  // mi = 0.036464  Likelihood Ratio = 0.0104846
AGXT -> IRF4  // mi = 0.144753  Likelihood Ratio = 1.70561
AGXT -> L3MBTL2  // mi = 0.0177895  Likelihood Ratio = 0.087518
AGXT -> MAP4K2  // mi = 0.0294876  Likelihood Ratio = 1.18972
AGXT -> MCM5  // mi = 0.023265  Likelihood Ratio = 0.267323
AGXT -> MFNG  // mi = 0.0340543  Likelihood Ratio = 2.09911
AGXT -> PPIL6  // mi = 0.0213571  Likelihood Ratio = 0.473276
AGXT -> PPYR1  // mi = 0.0557179  Likelihood Ratio = 0.44506
AGXT -> PTCRA  // mi = 0.0557179  Likelihood Ratio = 0.889635
AGXT -> RAG1AP1  // mi = 0.0340543  Likelihood Ratio = 0.705338
AGXT -> RHOH  // mi = 0.0317289  Likelihood Ratio = 0.517837
AGXT -> SLC22A8  // mi = 0.0415374  Likelihood Ratio = 0.480218
AGXT -> SREBF2  // mi = 0.023265  Likelihood Ratio = 0.375872
AGXT -> TNFRSF17  // mi = 0.0527094  Likelihood Ratio = 2.19496
AGXT -> TOP2B  // mi = 0.0213571  Likelihood Ratio = 0.428666
AGXT -> TRERF1  // mi = 0.0317289  Likelihood Ratio = 0.753923
AGXT -> ZFPM1  // mi = 0.0317289  Likelihood Ratio = 0.788722
AGXT -> ZNF197  // mi = 0.0294876  Likelihood Ratio = 0.555008
AGXT2L1 -> ABCG5  // mi = 0.0294876  Likelihood Ratio = 0.909895
AGXT2L1 -> ZNF148  // mi = 0.0252558  Likelihood Ratio = 0.713197
AHCTF1 -> BAI3  // mi = 0.02733  Likelihood Ratio = 0.655338
AHCTF1 -> ENTPD5  // mi = 0.0177895  Likelihood Ratio = 1.50642
AHCTF1 -> VN1R1  // mi = 0.0177895  Likelihood Ratio = 0.429484
AHCY -> ANKRD33  // mi = 0.02733  Likelihood Ratio = 0.571955
AHCY -> AOX1  // mi = 0.0415374  Likelihood Ratio = 0.278334
AHCY -> ATP11B  // mi = 0.0213571  Likelihood Ratio = 1.21803
AHCY -> BOK  // mi = 0.0177895  Likelihood Ratio = 0.226997
AHCY -> CASKIN2  // mi = 0.0317289  Likelihood Ratio = 0.00566806
AHCY -> CSH2  // mi = 0.023265  Likelihood Ratio = 0.604183
AHCY -> CSK  // mi = 0.019532  Likelihood Ratio = 0.252863
AHCY -> DHH  // mi = 0.036464  Likelihood Ratio = 0.177603
AHCY -> DMTF1  // mi = 0.0213571  Likelihood Ratio = 0.0169406
AHCY -> EEF1B2  // mi = 0.023265  Likelihood Ratio = 1.03174
AHCY -> FOXA1  // mi = 0.019532  Likelihood Ratio = 0.4411
AHCY -> FOXD3  // mi = 0.0213571  Likelihood Ratio = 0.0101393
AHCY -> GIPR  // mi = 0.019532  Likelihood Ratio = 0.0315385
AHCY -> HMP19  // mi = 0.0389582  Likelihood Ratio = 0.680314
AHCY -> KIF1B  // mi = 0.023265  Likelihood Ratio = 0.345373
AHCY -> LCE3A  // mi = 0.0340543  Likelihood Ratio = 0.213451
AHCY -> LRRC28  // mi = 0.0177895  Likelihood Ratio = 0.355334
AHCY -> MAP3K9  // mi = 0.0294876  Likelihood Ratio = 0.119316
AHCY -> OSBPL6  // mi = 0.0213571  Likelihood Ratio = 0.27991
AHCY -> RPL13A  // mi = 0.019532  Likelihood Ratio = 0.0407357
AHCY -> RPLP0  // mi = 0.0469516  Likelihood Ratio = 1.28755
AHCY -> TBXA2R  // mi = 0.023265  Likelihood Ratio = 0.339575
AHCY -> TNFRSF18  // mi = 0.0294876  Likelihood Ratio = 0.110569
AHCY -> TNFRSF4  // mi = 0.019532  Likelihood Ratio = 0.0884794
AHCYL1 -> ATAD3C  // mi = 0.019532  Likelihood Ratio = 0.205225
AHCYL1 -> CYP11B1  // mi = 0.0252558  Likelihood Ratio = 0.382075
AHCYL1 -> FOXJ3  // mi = 0.0442017  Likelihood Ratio = 0.863164
AHCYL1 -> IQWD1  // mi = 0.036464  Likelihood Ratio = 0.699701
AHCYL1 -> L2HGDH  // mi = 0.0177895  Likelihood Ratio = 0.784661
AHCYL1 -> PTPRF  // mi = 0.023265  Likelihood Ratio = 0.201077
AHCYL1 -> RAMP3  // mi = 0.0177895  Likelihood Ratio = 0.872271
AHCYL1 -> YTHDC1  // mi = 0.0213571  Likelihood Ratio = 0.432862
AHNAK -> GJA5  // mi = 0.0340543  Likelihood Ratio = 1.07808
AHNAK -> KDELR3  // mi = 0.0294876  Likelihood Ratio = 0.054708
AHR -> DGKZ  // mi = 0.023265  Likelihood Ratio = 0.158667
AHR -> MOBKL2A  // mi = 0.0294876  Likelihood Ratio = 1.04182
AHR -> NUPL2  // mi = 0.019532  Likelihood Ratio = 0.191679
AHR -> TUBGCP6  // mi = 0.0213571  Likelihood Ratio = 0.0391448
AHRR -> ARID3B  // mi = 0.0177895  Likelihood Ratio = 0.0671046
AHRR -> LGALS4  // mi = 0.02733  Likelihood Ratio = 0.00561249
AHSA2 -> ARHGEF10L  // mi = 0.0213571  Likelihood Ratio = 0.161531
AHSA2 -> ARHGEF4  // mi = 0.0177895  Likelihood Ratio = 0.78116
AHSA2 -> CNNM4  // mi = 0.0213571  Likelihood Ratio = 0.224763
AHSA2 -> OSBPL3  // mi = 0.0177895  Likelihood Ratio = 0.381144
AHSA2 -> STOML3  // mi = 0.0252558  Likelihood Ratio = 0.0558766
AIF1 -> ADRB2  // mi = 0.149891  Likelihood Ratio = 2.63506
AIF1 -> ALOX5  // mi = 0.139714  Likelihood Ratio = 2.14265
AIF1 -> AMICA1  // mi = 0.290174  Likelihood Ratio = 0.573689
AIF1 -> AP1S2  // mi = 0.111533  Likelihood Ratio = 1.09734
AIF1 -> APOC1  // mi = 0.267746  Likelihood Ratio = 2.39322
AIF1 -> APOE  // mi = 0.188722  Likelihood Ratio = 3.33938
AIF1 -> ARHGAP15  // mi = 0.33015  Likelihood Ratio = 2.19945
AIF1 -> ARHGDIB  // mi = 0.290174  Likelihood Ratio = 0.941892
AIF1 -> BTK  // mi = 0.48321  Likelihood Ratio = 2.25076
AIF1 -> C4orf18  // mi = 0.0720737  Likelihood Ratio = 0.662399
AIF1 -> CD1D  // mi = 0.149891  Likelihood Ratio = 2.66074
AIF1 -> CD300LF  // mi = 0.313758  Likelihood Ratio = 2.07139
AIF1 -> CD302  // mi = 0.0756104  Likelihood Ratio = 6.55944
AIF1 -> CD53  // mi = 0.420865  Likelihood Ratio = 2.96319
AIF1 -> CD68  // mi = 0.297904  Likelihood Ratio = 1.85804
AIF1 -> CD84  // mi = 0.267746  Likelihood Ratio = 1.78026
AIF1 -> CFD  // mi = 0.16047  Likelihood Ratio = 3.45632
AIF1 -> CLEC10A  // mi = 0.219654  Likelihood Ratio = 4.31419
AIF1 -> CMKLR1  // mi = 0.226175  Likelihood Ratio = 2.09077
AIF1 -> CTSK  // mi = 0.134775  Likelihood Ratio = 2.25562
AIF1 -> EBI3  // mi = 0.125189  Likelihood Ratio = 0.619215
AIF1 -> EPB41L3  // mi = 0.267746  Likelihood Ratio = 2.10919
AIF1 -> FLI1  // mi = 0.282572  Likelihood Ratio = 2.93398
AIF1 -> FYB  // mi = 0.290174  Likelihood Ratio = 0.905373
AIF1 -> GAB3  // mi = 0.41109  Likelihood Ratio = 2.40098
AIF1 -> GIMAP1  // mi = 0.246427  Likelihood Ratio = 1.37797
AIF1 -> GIMAP4  // mi = 0.290174  Likelihood Ratio = 3.11299
AIF1 -> GIMAP5  // mi = 0.282572  Likelihood Ratio = 0.920837
AIF1 -> GMFG  // mi = 0.401479  Likelihood Ratio = 3.53392
AIF1 -> GNGT2  // mi = 0.200766  Likelihood Ratio = 2.02456
AIF1 -> GPR18  // mi = 0.226175  Likelihood Ratio = 1.85816
AIF1 -> GPR68  // mi = 0.171457  Likelihood Ratio = 1.86333
AIF1 -> HCK  // mi = 0.305765  Likelihood Ratio = 2.26968
AIF1 -> HCLS1  // mi = 0.282572  Likelihood Ratio = 2.18386
AIF1 -> HNMT  // mi = 0.139714  Likelihood Ratio = 2.89481
AIF1 -> IL10RA  // mi = 0.420865  Likelihood Ratio = 1.05466
AIF1 -> IL21R  // mi = 0.182861  Likelihood Ratio = 3.00715
AIF1 -> IL2RG  // mi = 0.246427  Likelihood Ratio = 2.39178
AIF1 -> INPP5D  // mi = 0.23956  Likelihood Ratio = 1.66549
AIF1 -> IRF8  // mi = 0.226175  Likelihood Ratio = 1.43083
AIF1 -> KCNMB1  // mi = 0.200766  Likelihood Ratio = 2.38193
AIF1 -> LAIR1  // mi = 0.282572  Likelihood Ratio = 2.36225
AIF1 -> LHFPL2  // mi = 0.23956  Likelihood Ratio = 4.05688
AIF1 -> LRRC25  // mi = 0.275097  Likelihood Ratio = 2.29427
AIF1 -> LY96  // mi = 0.282572  Likelihood Ratio = 1.46563
AIF1 -> MBNL1  // mi = 0.0792366  Likelihood Ratio = 1.18389
AIF1 -> MEF2C  // mi = 0.297904  Likelihood Ratio = 3.15993
AIF1 -> MMP25  // mi = 0.125189  Likelihood Ratio = 0.725423
AIF1 -> MYO1F  // mi = 0.355786  Likelihood Ratio = 3.27119
AIF1 -> OSCAR  // mi = 0.226175  Likelihood Ratio = 2.3016
AIF1 -> P2RY5  // mi = 0.188722  Likelihood Ratio = 2.42417
AIF1 -> PDCD1LG2  // mi = 0.171457  Likelihood Ratio = 3.72629
AIF1 -> PDE4B  // mi = 0.177107  Likelihood Ratio = 1.02704
AIF1 -> PLA2G4C  // mi = 0.16047  Likelihood Ratio = 0.644878
AIF1 -> PLXNC1  // mi = 0.206951  Likelihood Ratio = 2.29149
AIF1 -> PRDX6  // mi = 0.0252558  Likelihood Ratio = 0.500087
AIF1 -> RAB31  // mi = 0.129933  Likelihood Ratio = 2.03624
AIF1 -> RCSD1  // mi = 0.373604  Likelihood Ratio = 4.25121
AIF1 -> SELPLG  // mi = 0.282572  Likelihood Ratio = 1.55624
AIF1 -> SIGLEC12  // mi = 0.219654  Likelihood Ratio = 2.40111
AIF1 -> SLC7A7  // mi = 0.275097  Likelihood Ratio = 0.698808
AIF1 -> SNX10  // mi = 0.129933  Likelihood Ratio = 0.270607
AIF1 -> STARD8  // mi = 0.177107  Likelihood Ratio = 0.279127
AIF1 -> STX11  // mi = 0.267746  Likelihood Ratio = 2.29651
AIF1 -> TAGAP  // mi = 0.321886  Likelihood Ratio = 0.45584
AIF1 -> TLR4  // mi = 0.355786  Likelihood Ratio = 4.00128
AIF1 -> TNFAIP8L2  // mi = 0.355786  Likelihood Ratio = 1.95904
AIF1 -> TNNI2  // mi = 0.0469516  Likelihood Ratio = 1.41239
AIF1 -> VAV1  // mi = 0.155129  Likelihood Ratio = 1.78963
AIG1 -> BMPR2  // mi = 0.019532  Likelihood Ratio = 1.09956
AIG1 -> BRPF1  // mi = 0.0213571  Likelihood Ratio = 1.22635
AIG1 -> C21orf45  // mi = 0.0294876  Likelihood Ratio = 1.65439
AIG1 -> FBXO30  // mi = 0.0442017  Likelihood Ratio = 1.67878
AIG1 -> GPR25  // mi = 0.023265  Likelihood Ratio = 0.602984
AIG1 -> HEBP2  // mi = 0.0415374  Likelihood Ratio = 0.685758
AIG1 -> HIVEP2  // mi = 0.02733  Likelihood Ratio = 0.548251
AIG1 -> LSS  // mi = 0.0213571  Likelihood Ratio = 0.272823
AIG1 -> LTV1  // mi = 0.102904  Likelihood Ratio = 2.8498
AIG1 -> MAP3K7IP2  // mi = 0.0588135  Likelihood Ratio = 1.25455
AIG1 -> MAP7  // mi = 0.0469516  Likelihood Ratio = 0.392027
AIG1 -> MRPL18  // mi = 0.0619965  Likelihood Ratio = 1.88246
AIG1 -> PDCD2  // mi = 0.0442017  Likelihood Ratio = 0.650239
AIG1 -> PEX3  // mi = 0.0906577  Likelihood Ratio = 1.38409
AIG1 -> PHF20L1  // mi = 0.0213571  Likelihood Ratio = 1.43228
AIG1 -> PPP5C  // mi = 0.0252558  Likelihood Ratio = 0.895522
AIG1 -> PRMT1  // mi = 0.019532  Likelihood Ratio = 0.0688658
AIG1 -> PSMB1  // mi = 0.036464  Likelihood Ratio = 1.21686
AIG1 -> SF3B5  // mi = 0.0867598  Likelihood Ratio = 1.25176
AIG1 -> STX7  // mi = 0.0619965  Likelihood Ratio = 0.698523
AIG1 -> TRIM28  // mi = 0.0252558  Likelihood Ratio = 0.513133
AIG1 -> ZNF551  // mi = 0.023265  Likelihood Ratio = 0.541288
AIG1 -> ZNF623  // mi = 0.0213571  Likelihood Ratio = 1.81189
AIM1 -> ADCY4  // mi = 0.0317289  Likelihood Ratio = 0.338299
AIM1 -> SYTL4  // mi = 0.019532  Likelihood Ratio = 0.187888
AIM2 -> CD274  // mi = 0.125189  Likelihood Ratio = 0.0168774
AIM2 -> CD72  // mi = 0.144753  Likelihood Ratio = 1.84561
AIM2 -> GBP5  // mi = 0.188722  Likelihood Ratio = 1.81362
AIM2 -> GLI1  // mi = 0.0756104  Likelihood Ratio = 0.0796351
AIM2 -> GNB2L1  // mi = 0.019532  Likelihood Ratio = 1.70171
AIM2 -> HELB  // mi = 0.0177895  Likelihood Ratio = 0.745166
AIM2 -> IFI30  // mi = 0.144753  Likelihood Ratio = 0.845971
AIM2 -> IL2RG  // mi = 0.182861  Likelihood Ratio = 0.326089
AIM2 -> LAG3  // mi = 0.200766  Likelihood Ratio = 1.3867
AIM2 -> NPM2  // mi = 0.0557179  Likelihood Ratio = 0.293283
AIM2 -> RPL13  // mi = 0.0442017  Likelihood Ratio = 0.415053
AIM2 -> RPS9  // mi = 0.0177895  Likelihood Ratio = 1.22124
AIM2 -> SLAMF7  // mi = 0.226175  Likelihood Ratio = 3.32652
AIM2 -> SLC31A2  // mi = 0.102904  Likelihood Ratio = 0.12056
AIM2 -> SLC8A1  // mi = 0.0213571  Likelihood Ratio = 0.222379
AIM2 -> TNFRSF9  // mi = 0.139714  Likelihood Ratio = 1.04806
AIM2 -> USP38  // mi = 0.0415374  Likelihood Ratio = 0.310501
AIM2 -> ZFX  // mi = 0.02733  Likelihood Ratio = 0.0328197
AIP -> ARTN  // mi = 0.0389582  Likelihood Ratio = 0.381556
AIP -> C9orf91  // mi = 0.0177895  Likelihood Ratio = 0.36272
AIP -> CDCP1  // mi = 0.019532  Likelihood Ratio = 1.04644
AIP -> CERK  // mi = 0.0177895  Likelihood Ratio = 0.646774
AIP -> CSNK1A1  // mi = 0.0177895  Likelihood Ratio = 0.687521
AIP -> CTAG2  // mi = 0.0213571  Likelihood Ratio = 0.0182753
AIP -> CYP4Z1  // mi = 0.019532  Likelihood Ratio = 0.0523829
AIP -> EPAS1  // mi = 0.02733  Likelihood Ratio = 0.795556
AIP -> LGI3  // mi = 0.0213571  Likelihood Ratio = 0.745796
AIP -> NTN4  // mi = 0.0340543  Likelihood Ratio = 1.48387
AIP -> RPL34  // mi = 0.0177895  Likelihood Ratio = 0.789331
AIP -> RRAGA  // mi = 0.02733  Likelihood Ratio = 0.084506
AIP -> TRIM14  // mi = 0.0294876  Likelihood Ratio = 0.744073
AIP -> XKRX  // mi = 0.0415374  Likelihood Ratio = 0.848797
AIRE -> DIRAS2  // mi = 0.206951  Likelihood Ratio = 1.01177
AIRE -> MKNK1  // mi = 0.0252558  Likelihood Ratio = 0.422345
AIRE -> NSD1  // mi = 0.0213571  Likelihood Ratio = 0.538121
AIRE -> OLFM2  // mi = 0.0686261  Likelihood Ratio = 0.600633
AIRE -> PFKL  // mi = 0.02733  Likelihood Ratio = 0.740844
AIRE -> RPS6KB1  // mi = 0.02733  Likelihood Ratio = 0.244264
AIRE -> SLC34A1  // mi = 0.0177895  Likelihood Ratio = 0.887528
AJAP1 -> C9orf82  // mi = 0.0213571  Likelihood Ratio = 0.626211
AJAP1 -> CNGA1  // mi = 0.0252558  Likelihood Ratio = 0.615765
AJAP1 -> EMP1  // mi = 0.019532  Likelihood Ratio = 0.833418
AJAP1 -> FGF18  // mi = 0.0792366  Likelihood Ratio = 2.00267
AJAP1 -> PDGFA  // mi = 0.023265  Likelihood Ratio = 1.18738
AJAP1 -> PLEKHA1  // mi = 0.036464  Likelihood Ratio = 2.19688
AJAP1 -> PRICKLE1  // mi = 0.036464  Likelihood Ratio = 1.6477
AJAP1 -> SLIT3  // mi = 0.0497874  Likelihood Ratio = 1.30882
AK1 -> ARPC5L  // mi = 0.0619965  Likelihood Ratio = 1.03361
AK1 -> ASB6  // mi = 0.0588135  Likelihood Ratio = 0.732221
AK1 -> CDK9  // mi = 0.0867598  Likelihood Ratio = 0.325772
AK1 -> HDHD3  // mi = 0.0469516  Likelihood Ratio = 1.54327
AK1 -> NANS  // mi = 0.0469516  Likelihood Ratio = 1.50365
AK1 -> NDUFA8  // mi = 0.0652672  Likelihood Ratio = 1.55391
AK1 -> ODF2  // mi = 0.0469516  Likelihood Ratio = 1.05166
AK1 -> PHF2  // mi = 0.0442017  Likelihood Ratio = 1.31908
AK1 -> PPP6C  // mi = 0.0619965  Likelihood Ratio = 1.81522
AK1 -> STXBP1  // mi = 0.036464  Likelihood Ratio = 1.25399
AK1 -> SURF2  // mi = 0.0619965  Likelihood Ratio = 1.42796
AK1 -> TBC1D13  // mi = 0.0557179  Likelihood Ratio = 1.57374
AK1 -> TTLL11  // mi = 0.0294876  Likelihood Ratio = 0.861544
AK1 -> WDR31  // mi = 0.02733  Likelihood Ratio = 0.608579
AK1 -> WDR34  // mi = 0.0415374  Likelihood Ratio = 0.236231
AK1 -> ZNF79  // mi = 0.0497874  Likelihood Ratio = 1.15913
AK2 -> ABCB9  // mi = 0.019532  Likelihood Ratio = 1.05741
AK2 -> ADPRHL2  // mi = 0.0867598  Likelihood Ratio = 1.39395
AK2 -> ATAD3A  // mi = 0.0177895  Likelihood Ratio = 1.03516
AK2 -> C1orf38  // mi = 0.0317289  Likelihood Ratio = 0.662632
AK2 -> C1orf91  // mi = 0.0317289  Likelihood Ratio = 0.756727
AK2 -> DISP1  // mi = 0.0213571  Likelihood Ratio = 0.0398983
AK2 -> GBA  // mi = 0.0177895  Likelihood Ratio = 0.777304
AK2 -> GRM7  // mi = 0.0177895  Likelihood Ratio = 0.978838
AK2 -> HDAC1  // mi = 0.0588135  Likelihood Ratio = 3.93505
AK2 -> IQCC  // mi = 0.0527094  Likelihood Ratio = 0.92844
AK2 -> KPNA6  // mi = 0.0527094  Likelihood Ratio = 1.2759
AK2 -> LRRC42  // mi = 0.0527094  Likelihood Ratio = 0.887024
AK2 -> PSMB2  // mi = 0.102904  Likelihood Ratio = 2.50542
AK2 -> PTP4A2  // mi = 0.0946473  Likelihood Ratio = 2.7586
AK2 -> RPN1  // mi = 0.0340543  Likelihood Ratio = 2.17736
AK2 -> TAF12  // mi = 0.0557179  Likelihood Ratio = 1.84316
AK2 -> TLK1  // mi = 0.023265  Likelihood Ratio = 1.04776
AK2 -> TMCO4  // mi = 0.0252558  Likelihood Ratio = 1.2675
AK2 -> TMEM39B  // mi = 0.0557179  Likelihood Ratio = 1.85051
AK2 -> TXLNA  // mi = 0.0469516  Likelihood Ratio = 2.80739
AK2 -> ZBTB8OS  // mi = 0.111533  Likelihood Ratio = 1.40149
AK2 -> ZMYM4  // mi = 0.0442017  Likelihood Ratio = 1.29792
AK3 -> C9orf46  // mi = 0.125189  Likelihood Ratio = 2.74422
AK3 -> C9orf66  // mi = 0.019532  Likelihood Ratio = 1.16182
AK3 -> C9orf7  // mi = 0.0213571  Likelihood Ratio = 1.4797
AK3 -> CDC34  // mi = 0.0340543  Likelihood Ratio = 0.82758
AK3 -> CLSTN3  // mi = 0.019532  Likelihood Ratio = 1.24922
AK3 -> FAM105A  // mi = 0.0177895  Likelihood Ratio = 0.848552
AK3 -> FBP1  // mi = 0.0252558  Likelihood Ratio = 1.84201
AK3 -> GDF11  // mi = 0.0213571  Likelihood Ratio = 1.46287
AK3 -> GEFT  // mi = 0.0177895  Likelihood Ratio = 1.2272
AK3 -> GK  // mi = 0.02733  Likelihood Ratio = 2.52303
AK3 -> GLIS1  // mi = 0.036464  Likelihood Ratio = 0.0983064
AK3 -> HIF1AN  // mi = 0.023265  Likelihood Ratio = 0.402785
AK3 -> IL17RE  // mi = 0.0177895  Likelihood Ratio = 0.103802
AK3 -> IL7  // mi = 0.0252558  Likelihood Ratio = 2.02978
AK3 -> JAK2  // mi = 0.0652672  Likelihood Ratio = 3.4251
AK3 -> KIAA0020  // mi = 0.129933  Likelihood Ratio = 4.66076
AK3 -> KLHL9  // mi = 0.111533  Likelihood Ratio = 2.04817
AK3 -> LGI3  // mi = 0.0340543  Likelihood Ratio = 1.5823
AK3 -> MTAP  // mi = 0.0906577  Likelihood Ratio = 1.92489
AK3 -> NEU4  // mi = 0.019532  Likelihood Ratio = 0.662147
AK3 -> NIPSNAP3B  // mi = 0.023265  Likelihood Ratio = 0.605088
AK3 -> PVRL1  // mi = 0.0252558  Likelihood Ratio = 1.10259
AK3 -> RANBP6  // mi = 0.107171  Likelihood Ratio = 1.88379
AK3 -> RASA2  // mi = 0.0340543  Likelihood Ratio = 1.6202
AK3 -> RCL1  // mi = 0.0987291  Likelihood Ratio = 2.85462
AK3 -> RCOR2  // mi = 0.0213571  Likelihood Ratio = 0.814457
AK3 -> RRAGA  // mi = 0.0906577  Likelihood Ratio = 2.74028
AK3 -> SC65  // mi = 0.02733  Likelihood Ratio = 1.32605
AK3 -> SCML1  // mi = 0.019532  Likelihood Ratio = 0.871272
AK3 -> SMARCA2  // mi = 0.0588135  Likelihood Ratio = 1.03225
AK3 -> SNAPC3  // mi = 0.0829529  Likelihood Ratio = 1.569
AK3 -> STK25  // mi = 0.0177895  Likelihood Ratio = 2.14825
AK3 -> TAAR5  // mi = 0.023265  Likelihood Ratio = 1.20267
AK3 -> TBC1D4  // mi = 0.019532  Likelihood Ratio = 0.105205
AK3 -> UGCG  // mi = 0.023265  Likelihood Ratio = 1.22408
AK3 -> UGT3A2  // mi = 0.0177895  Likelihood Ratio = 0.0811282
AK3 -> UHRF2  // mi = 0.0987291  Likelihood Ratio = 3.31846
AK3 -> ZCCHC6  // mi = 0.0389582  Likelihood Ratio = 2.66443
AK3L1 -> GZMM  // mi = 0.0177895  Likelihood Ratio = 0.605261
AK3L1 -> PPIE  // mi = 0.023265  Likelihood Ratio = 0.708377
AK5 -> CALD1  // mi = 0.0469516  Likelihood Ratio = 1.10052
AK5 -> CCL11  // mi = 0.0720737  Likelihood Ratio = 0.870445
AK5 -> CFH  // mi = 0.0527094  Likelihood Ratio = 1.7303
AK5 -> CHRNE  // mi = 0.02733  Likelihood Ratio = 0.486941
AK5 -> COL6A1  // mi = 0.107171  Likelihood Ratio = 0.830831
AK5 -> COL6A2  // mi = 0.0720737  Likelihood Ratio = 0.553036
AK5 -> EPHA3  // mi = 0.0497874  Likelihood Ratio = 0.198653
AK5 -> F13A1  // mi = 0.0469516  Likelihood Ratio = 1.21485
AK5 -> GIPR  // mi = 0.023265  Likelihood Ratio = 0.445948
AK5 -> MOXD1  // mi = 0.0527094  Likelihood Ratio = 0.120319
AK5 -> NT5E  // mi = 0.0557179  Likelihood Ratio = 0.169772
AK5 -> OBFC2A  // mi = 0.019532  Likelihood Ratio = 0.245565
AK5 -> PA2G4  // mi = 0.0317289  Likelihood Ratio = 0.0840428
AK5 -> PTTG1IP  // mi = 0.0317289  Likelihood Ratio = 0.921956
AK5 -> RPL7L1  // mi = 0.023265  Likelihood Ratio = 0.496392
AK5 -> SSX5  // mi = 0.0340543  Likelihood Ratio = 0.119691
AK5 -> SULF1  // mi = 0.0619965  Likelihood Ratio = 0.83598
AK5 -> TESC  // mi = 0.0442017  Likelihood Ratio = 0.148888
AK5 -> TFCP2  // mi = 0.0177895  Likelihood Ratio = 0.925446
AK5 -> TFF2  // mi = 0.023265  Likelihood Ratio = 0.786891
AK5 -> TGFBI  // mi = 0.0389582  Likelihood Ratio = 0.479197
AK5 -> TTF2  // mi = 0.0294876  Likelihood Ratio = 1.42107
AK7 -> FBP1  // mi = 0.0213571  Likelihood Ratio = 0.0687561
AK7 -> FOXN4  // mi = 0.0442017  Likelihood Ratio = 0.253135
AK7 -> GLRX5  // mi = 0.0442017  Likelihood Ratio = 0.125488
AK7 -> HIF3A  // mi = 0.0252558  Likelihood Ratio = 0.231942
AK7 -> PIR  // mi = 0.0252558  Likelihood Ratio = 0.45063
AKAP1 -> COG1  // mi = 0.0987291  Likelihood Ratio = 0.312173
AKAP1 -> ELK1  // mi = 0.0177895  Likelihood Ratio = 0.0222318
AKAP1 -> RPS6KB1  // mi = 0.134775  Likelihood Ratio = 0.370573
AKAP10 -> HMGN4  // mi = 0.0213571  Likelihood Ratio = 0.00303792
AKAP10 -> KEAP1  // mi = 0.019532  Likelihood Ratio = 0.457446
AKAP11 -> AMPD3  // mi = 0.0177895  Likelihood Ratio = 1.12139
AKAP11 -> CARHSP1  // mi = 0.0213571  Likelihood Ratio = 0.509059
AKAP11 -> CCR6  // mi = 0.019532  Likelihood Ratio = 1.74863
AKAP11 -> CDK2  // mi = 0.0177895  Likelihood Ratio = 1.55723
AKAP11 -> COG3  // mi = 0.165912  Likelihood Ratio = 0.0175547
AKAP11 -> DGKH  // mi = 0.0294876  Likelihood Ratio = 0.389425
AKAP11 -> EFHA1  // mi = 0.0867598  Likelihood Ratio = 1.77913
AKAP11 -> IL17RD  // mi = 0.02733  Likelihood Ratio = 1.53332
AKAP11 -> MEA1  // mi = 0.0557179  Likelihood Ratio = 1.20269
AKAP11 -> MRPL51  // mi = 0.0317289  Likelihood Ratio = 1.51822
AKAP11 -> SCAMP1  // mi = 0.023265  Likelihood Ratio = 0.0270735
AKAP11 -> WBP4  // mi = 0.125189  Likelihood Ratio = 2.62423
AKAP11 -> ZMYND12  // mi = 0.0294876  Likelihood Ratio = 1.46997
AKAP12 -> ABLIM1  // mi = 0.0389582  Likelihood Ratio = 1.59182
AKAP12 -> ATP10D  // mi = 0.0213571  Likelihood Ratio = 1.29706
AKAP12 -> COL16A1  // mi = 0.0340543  Likelihood Ratio = 1.70612
AKAP12 -> DKK2  // mi = 0.0317289  Likelihood Ratio = 1.61665
AKAP12 -> EMILIN1  // mi = 0.0340543  Likelihood Ratio = 4.89701
AKAP12 -> F2R  // mi = 0.036464  Likelihood Ratio = 1.62681
AKAP12 -> FAM70A  // mi = 0.0317289  Likelihood Ratio = 1.58445
AKAP12 -> FSTL3  // mi = 0.0442017  Likelihood Ratio = 1.41122
AKAP12 -> KCNB1  // mi = 0.023265  Likelihood Ratio = 2.0176
AKAP12 -> KCNE3  // mi = 0.02733  Likelihood Ratio = 0.903797
AKAP12 -> LIX1  // mi = 0.0469516  Likelihood Ratio = 1.60376
AKAP12 -> MAMDC2  // mi = 0.036464  Likelihood Ratio = 1.02956
AKAP12 -> MYL2  // mi = 0.023265  Likelihood Ratio = 0.437379
AKAP12 -> OLFML1  // mi = 0.0252558  Likelihood Ratio = 0.906751
AKAP12 -> PDGFRA  // mi = 0.036464  Likelihood Ratio = 2.46997
AKAP12 -> PDLIM7  // mi = 0.0294876  Likelihood Ratio = 1.62251
AKAP12 -> PLEKHG2  // mi = 0.036464  Likelihood Ratio = 1.03324
AKAP12 -> PRICKLE1  // mi = 0.0619965  Likelihood Ratio = 1.85051
AKAP12 -> PRKG1  // mi = 0.0415374  Likelihood Ratio = 1.50975
AKAP12 -> PTPRZ1  // mi = 0.023265  Likelihood Ratio = 1.80456
AKAP12 -> PTRF  // mi = 0.0317289  Likelihood Ratio = 0.534267
AKAP12 -> SLC1A2  // mi = 0.019532  Likelihood Ratio = 0.628822
AKAP12 -> SPOCK2  // mi = 0.0527094  Likelihood Ratio = 0.35368
AKAP12 -> STMN2  // mi = 0.0252558  Likelihood Ratio = 1.73385
AKAP12 -> XAGE2  // mi = 0.0317289  Likelihood Ratio = 0.528813
AKAP13 -> CLDN17  // mi = 0.0213571  Likelihood Ratio = 0.00865181
AKAP13 -> HAPLN4  // mi = 0.02733  Likelihood Ratio = 0.407138
AKAP13 -> TERT  // mi = 0.0389582  Likelihood Ratio = 0.47274
AKAP3 -> GGCX  // mi = 0.0213571  Likelihood Ratio = 1.75228
AKAP3 -> KIAA0649  // mi = 0.019532  Likelihood Ratio = 0.629924
AKAP3 -> LENEP  // mi = 0.0252558  Likelihood Ratio = 0.873197
AKAP3 -> LIN7B  // mi = 0.02733  Likelihood Ratio = 1.42457
AKAP3 -> RAD23A  // mi = 0.0294876  Likelihood Ratio = 1.24189
AKAP3 -> RECK  // mi = 0.0294876  Likelihood Ratio = 0.349372
AKAP3 -> RG9MTD2  // mi = 0.0213571  Likelihood Ratio = 1.81677
AKAP3 -> ZNF552  // mi = 0.02733  Likelihood Ratio = 0.759765
AKAP4 -> CASP4  // mi = 0.0177895  Likelihood Ratio = 0.112754
AKAP5 -> HAVCR2  // mi = 0.0177895  Likelihood Ratio = 0.298879
AKAP5 -> LILRB3  // mi = 0.0177895  Likelihood Ratio = 0.000861235
AKAP5 -> TEP1  // mi = 0.023265  Likelihood Ratio = 0.106572
AKAP8 -> BRD4  // mi = 0.102904  Likelihood Ratio = 1.92152
AKAP8 -> CHERP  // mi = 0.188722  Likelihood Ratio = 0.401906
AKAP8 -> E2F5  // mi = 0.0213571  Likelihood Ratio = 0.957329
AKAP8 -> ILF2  // mi = 0.0177895  Likelihood Ratio = 0.0337507
AKAP8 -> PPIB  // mi = 0.019532  Likelihood Ratio = 0.339498
AKAP8 -> SPAST  // mi = 0.02733  Likelihood Ratio = 1.48324
AKAP9 -> COL19A1  // mi = 0.023265  Likelihood Ratio = 2.1803
AKAP9 -> PCGF2  // mi = 0.0294876  Likelihood Ratio = 1.022
AKAP9 -> PPP1R9A  // mi = 0.11599  Likelihood Ratio = 0.654706
AKAP9 -> PTBP1  // mi = 0.0317289  Likelihood Ratio = 0.385405
AKAP9 -> PTPN12  // mi = 0.0792366  Likelihood Ratio = 1.45166
AKAP9 -> SMARCB1  // mi = 0.0213571  Likelihood Ratio = 1.00052
AKAP9 -> TM7SF2  // mi = 0.019532  Likelihood Ratio = 0.901752
AKAP9 -> TSTA3  // mi = 0.0177895  Likelihood Ratio = 0.845739
AKAP9 -> VAX2  // mi = 0.0213571  Likelihood Ratio = 1.0239
AKAP9 -> YWHAG  // mi = 0.0177895  Likelihood Ratio = 0.811917
AKAP9 -> ZNF655  // mi = 0.0867598  Likelihood Ratio = 1.52371
AKNA -> TMEM20  // mi = 0.0213571  Likelihood Ratio = 0.00102844
AKNA -> USP51  // mi = 0.0317289  Likelihood Ratio = 0.559141
AKR1A1 -> ALOX5  // mi = 0.0415374  Likelihood Ratio = 0.370945
AKR1A1 -> HIST1H1A  // mi = 0.019532  Likelihood Ratio = 0.371998
AKR1A1 -> LAPTM5  // mi = 0.0340543  Likelihood Ratio = 0.388211
AKR1B10 -> NFE2  // mi = 0.023265  Likelihood Ratio = 0.396606
AKR1B10 -> OSTalpha  // mi = 0.0469516  Likelihood Ratio = 0.575007
AKR1B10 -> RHCG  // mi = 0.019532  Likelihood Ratio = 0.216226
AKR1B10 -> TMEM53  // mi = 0.019532  Likelihood Ratio = 0.265358
AKR1D1 -> BOLA1  // mi = 0.023265  Likelihood Ratio = 0.797571
AKR1D1 -> COL6A3  // mi = 0.02733  Likelihood Ratio = 0.446029
AKR1D1 -> GARNL3  // mi = 0.023265  Likelihood Ratio = 0.0603718
AKR1D1 -> GPR4  // mi = 0.0177895  Likelihood Ratio = 1.18135
AKR1D1 -> HIC1  // mi = 0.0252558  Likelihood Ratio = 0.95369
AKR1D1 -> LOC339524  // mi = 0.0213571  Likelihood Ratio = 1.07629
AKR1D1 -> MRGPRF  // mi = 0.0177895  Likelihood Ratio = 0.200108
AKR1D1 -> MRVI1  // mi = 0.0294876  Likelihood Ratio = 0.644681
AKR1D1 -> PRKD1  // mi = 0.0317289  Likelihood Ratio = 0.789534
AKR1D1 -> PTGIS  // mi = 0.023265  Likelihood Ratio = 0.696822
AKR1D1 -> RHD  // mi = 0.0213571  Likelihood Ratio = 0.664952
AKR1D1 -> ZIC5  // mi = 0.019532  Likelihood Ratio = 0.689087
AKR7A3 -> C1orf89  // mi = 0.0987291  Likelihood Ratio = 0.252026
AKR7A3 -> PFKL  // mi = 0.019532  Likelihood Ratio = 0.860673
AKT1 -> ADCK4  // mi = 0.0588135  Likelihood Ratio = 1.2457
AKT1 -> ARID1A  // mi = 0.019532  Likelihood Ratio = 0.750836
AKT1 -> C14orf133  // mi = 0.0340543  Likelihood Ratio = 0.533665
AKT1 -> CCR6  // mi = 0.023265  Likelihood Ratio = 0.534027
AKT1 -> CDCA3  // mi = 0.0252558  Likelihood Ratio = 1.26629
AKT1 -> CKAP5  // mi = 0.036464  Likelihood Ratio = 0.284971
AKT1 -> CKB  // mi = 0.0469516  Likelihood Ratio = 0.797998
AKT1 -> EIF2B1  // mi = 0.019532  Likelihood Ratio = 0.502502
AKT1 -> FUS  // mi = 0.0389582  Likelihood Ratio = 0.524426
AKT1 -> KCNS3  // mi = 0.0177895  Likelihood Ratio = 0.199127
AKT1 -> MAGED2  // mi = 0.019532  Likelihood Ratio = 0.787611
AKT1 -> MAPK8IP1  // mi = 0.036464  Likelihood Ratio = 0.400113
AKT1 -> MEN1  // mi = 0.0252558  Likelihood Ratio = 1.4611
AKT1 -> MLL4  // mi = 0.023265  Likelihood Ratio = 0.319198
AKT1 -> PAK4  // mi = 0.0469516  Likelihood Ratio = 1.32641
AKT1 -> PCDH1  // mi = 0.023265  Likelihood Ratio = 0.279059
AKT1 -> PIK3R2  // mi = 0.0252558  Likelihood Ratio = 1.09928
AKT1 -> POLD2  // mi = 0.0527094  Likelihood Ratio = 0.711341
AKT1 -> PRMT1  // mi = 0.036464  Likelihood Ratio = 0.677651
AKT1 -> PRPS1  // mi = 0.0177895  Likelihood Ratio = 0.699943
AKT1 -> RGAG1  // mi = 0.0177895  Likelihood Ratio = 0.585299
AKT1 -> SART3  // mi = 0.0177895  Likelihood Ratio = 0.306654
AKT1 -> SCAP  // mi = 0.0252558  Likelihood Ratio = 1.36791
AKT1 -> SCN5A  // mi = 0.0177895  Likelihood Ratio = 0.422321
AKT1 -> SLC10A3  // mi = 0.0340543  Likelihood Ratio = 0.501983
AKT1 -> SLC25A29  // mi = 0.0213571  Likelihood Ratio = 0.66609
AKT1 -> SUV420H2  // mi = 0.0317289  Likelihood Ratio = 0.67604
AKT1 -> TCHP  // mi = 0.0177895  Likelihood Ratio = 1.06483
AKT1 -> TNFSF12  // mi = 0.019532  Likelihood Ratio = 0.198078
AKT1 -> TOMM34  // mi = 0.0557179  Likelihood Ratio = 0.892077
AKT1 -> TTC8  // mi = 0.0469516  Likelihood Ratio = 0.399889
AKT1 -> WBSCR22  // mi = 0.0252558  Likelihood Ratio = 0.820054
AKT1 -> ZNF653  // mi = 0.019532  Likelihood Ratio = 0.636984
AKT1S1 -> C9orf114  // mi = 0.0294876  Likelihood Ratio = 1.98981
AKT1S1 -> CD151  // mi = 0.0177895  Likelihood Ratio = 0.128046
AKT1S1 -> CLCN7  // mi = 0.0213571  Likelihood Ratio = 0.364829
AKT1S1 -> FXYD2  // mi = 0.0317289  Likelihood Ratio = 1.34005
AKT1S1 -> HBQ1  // mi = 0.019532  Likelihood Ratio = 0.0896823
AKT1S1 -> IRF2BP1  // mi = 0.0619965  Likelihood Ratio = 1.27018
AKT1S1 -> PCGF2  // mi = 0.0252558  Likelihood Ratio = 1.1265
AKT1S1 -> TEAD2  // mi = 0.0389582  Likelihood Ratio = 0.316488
AKT1S1 -> TRIM28  // mi = 0.0686261  Likelihood Ratio = 0.534704
ALAD -> C20orf165  // mi = 0.023265  Likelihood Ratio = 0.553845
ALAD -> CCDC77  // mi = 0.036464  Likelihood Ratio = 0.617684
ALAD -> CRYGD  // mi = 0.0213571  Likelihood Ratio = 1.20516
ALAD -> IRGC  // mi = 0.036464  Likelihood Ratio = 0.461318
ALAD -> LRRFIP1  // mi = 0.0317289  Likelihood Ratio = 1.39363
ALAD -> ORC2L  // mi = 0.0317289  Likelihood Ratio = 1.03058
ALAD -> PDRG1  // mi = 0.0469516  Likelihood Ratio = 0.0291162
ALAD -> PRKCH  // mi = 0.0442017  Likelihood Ratio = 1.06405
ALAD -> RPLP0  // mi = 0.0527094  Likelihood Ratio = 1.17939
ALAD -> SCRN3  // mi = 0.023265  Likelihood Ratio = 0.571329
ALAD -> SEPHS1  // mi = 0.036464  Likelihood Ratio = 0.924949
ALAD -> TIGD1  // mi = 0.023265  Likelihood Ratio = 0.603258
ALAD -> TOR1B  // mi = 0.0557179  Likelihood Ratio = 0.660507
ALAD -> TRIM14  // mi = 0.0946473  Likelihood Ratio = 0.945818
ALAD -> UGCG  // mi = 0.0469516  Likelihood Ratio = 0.819628
ALAD -> UNC5B  // mi = 0.0213571  Likelihood Ratio = 0.207178
ALAD -> ZNF239  // mi = 0.0442017  Likelihood Ratio = 1.05411
ALAS1 -> ATP6AP1  // mi = 0.0829529  Likelihood Ratio = 0.589752
ALAS1 -> BSCL2  // mi = 0.0497874  Likelihood Ratio = 1.01843
ALAS1 -> NMD3  // mi = 0.0317289  Likelihood Ratio = 0.561926
ALAS1 -> NSUN5C  // mi = 0.036464  Likelihood Ratio = 0.795933
ALAS1 -> PSMC3  // mi = 0.0442017  Likelihood Ratio = 0.265674
ALAS1 -> SLIT1  // mi = 0.0177895  Likelihood Ratio = 0.146644
ALAS1 -> TMED9  // mi = 0.0686261  Likelihood Ratio = 0.45611
ALAS2 -> NOS1AP  // mi = 0.023265  Likelihood Ratio = 0.541029
ALAS2 -> OTOP2  // mi = 0.0213571  Likelihood Ratio = 0.111755
ALAS2 -> PHF20  // mi = 0.0497874  Likelihood Ratio = 0.407274
ALAS2 -> SPRYD3  // mi = 0.0177895  Likelihood Ratio = 0.00576771
ALAS2 -> TRIM33  // mi = 0.0213571  Likelihood Ratio = 1.34958
ALAS2 -> UBQLN1  // mi = 0.0497874  Likelihood Ratio = 0.267703
ALCAM -> C11orf1  // mi = 0.019532  Likelihood Ratio = 1.24621
ALCAM -> LANCL3  // mi = 0.0213571  Likelihood Ratio = 0.616231
ALCAM -> OSBPL11  // mi = 0.0213571  Likelihood Ratio = 0.0604051
ALDH16A1 -> LENG1  // mi = 0.0340543  Likelihood Ratio = 0.756063
ALDH16A1 -> SLC7A10  // mi = 0.0213571  Likelihood Ratio = 0.394953
ALDH16A1 -> SOCS1  // mi = 0.0177895  Likelihood Ratio = 0.64799
ALDH1A2 -> MYCL1  // mi = 0.0213571  Likelihood Ratio = 0.0786716
ALDH1A3 -> ACSL1  // mi = 0.0987291  Likelihood Ratio = 3.17636
ALDH1A3 -> ACTA2  // mi = 0.200766  Likelihood Ratio = 0.399806
ALDH1A3 -> ADAM12  // mi = 0.0720737  Likelihood Ratio = 1.97971
ALDH1A3 -> ADAM19  // mi = 0.120541  Likelihood Ratio = 3.11579
ALDH1A3 -> ADAMTS14  // mi = 0.0557179  Likelihood Ratio = 1.11318
ALDH1A3 -> ADAMTS4  // mi = 0.155129  Likelihood Ratio = 5.96974
ALDH1A3 -> ADAMTS5  // mi = 0.0652672  Likelihood Ratio = 2.03962
ALDH1A3 -> ADAMTSL3  // mi = 0.0720737  Likelihood Ratio = 2.37193
ALDH1A3 -> ADRA2A  // mi = 0.0686261  Likelihood Ratio = 1.87003
ALDH1A3 -> AEBP1  // mi = 0.139714  Likelihood Ratio = 2.86669
ALDH1A3 -> AGTR1  // mi = 0.129933  Likelihood Ratio = 3.63468
ALDH1A3 -> AK5  // mi = 0.0527094  Likelihood Ratio = 1.18172
ALDH1A3 -> AMHR2  // mi = 0.0792366  Likelihood Ratio = 0.850911
ALDH1A3 -> ANGPT1  // mi = 0.0619965  Likelihood Ratio = 2.46232
ALDH1A3 -> ANGPTL2  // mi = 0.0906577  Likelihood Ratio = 2.92864
ALDH1A3 -> ANTXR1  // mi = 0.139714  Likelihood Ratio = 2.17
ALDH1A3 -> AOC3  // mi = 0.0588135  Likelihood Ratio = 0.34532
ALDH1A3 -> AQP1  // mi = 0.155129  Likelihood Ratio = 1.88834
ALDH1A3 -> ARL6IP5  // mi = 0.0557179  Likelihood Ratio = 0.937626
ALDH1A3 -> ART1  // mi = 0.0867598  Likelihood Ratio = 1.64436
ALDH1A3 -> ASAM  // mi = 0.129933  Likelihood Ratio = 4.86611
ALDH1A3 -> ASPN  // mi = 0.144753  Likelihood Ratio = 5.68837
ALDH1A3 -> ATP10A  // mi = 0.0792366  Likelihood Ratio = 2.13887
ALDH1A3 -> ATP6V1B2  // mi = 0.0588135  Likelihood Ratio = 3.07629
ALDH1A3 -> BAG3  // mi = 0.0619965  Likelihood Ratio = 0.147326
ALDH1A3 -> BGN  // mi = 0.134775  Likelihood Ratio = 4.69902
ALDH1A3 -> BMP4  // mi = 0.0792366  Likelihood Ratio = 1.96676
ALDH1A3 -> C1QTNF3  // mi = 0.0906577  Likelihood Ratio = 5.03203
ALDH1A3 -> C1QTNF6  // mi = 0.134775  Likelihood Ratio = 4.49211
ALDH1A3 -> C1orf88  // mi = 0.0588135  Likelihood Ratio = 0.860878
ALDH1A3 -> C2orf15  // mi = 0.0588135  Likelihood Ratio = 2.21085
ALDH1A3 -> CAMK2D  // mi = 0.0340543  Likelihood Ratio = 0.0580361
ALDH1A3 -> CBLN4  // mi = 0.0987291  Likelihood Ratio = 3.69154
ALDH1A3 -> CCDC48  // mi = 0.0720737  Likelihood Ratio = 4.18053
ALDH1A3 -> CCL11  // mi = 0.125189  Likelihood Ratio = 4.12553
ALDH1A3 -> CCL26  // mi = 0.107171  Likelihood Ratio = 2.87396
ALDH1A3 -> CCRL2  // mi = 0.0686261  Likelihood Ratio = 0.0417754
ALDH1A3 -> CD248  // mi = 0.149891  Likelihood Ratio = 5.41355
ALDH1A3 -> CDH11  // mi = 0.165912  Likelihood Ratio = 5.28485
ALDH1A3 -> CDH13  // mi = 0.0867598  Likelihood Ratio = 1.83048
ALDH1A3 -> CDR1  // mi = 0.0792366  Likelihood Ratio = 1.80541
ALDH1A3 -> CFH  // mi = 0.0987291  Likelihood Ratio = 5.54489
ALDH1A3 -> CH25H  // mi = 0.107171  Likelihood Ratio = 3.04732
ALDH1A3 -> CLIC4  // mi = 0.0469516  Likelihood Ratio = 2.18657
ALDH1A3 -> COL11A1  // mi = 0.155129  Likelihood Ratio = 5.70296
ALDH1A3 -> COL16A1  // mi = 0.139714  Likelihood Ratio = 3.37098
ALDH1A3 -> COL1A1  // mi = 0.182861  Likelihood Ratio = 4.87946
ALDH1A3 -> COL1A2  // mi = 0.171457  Likelihood Ratio = 5.52399
ALDH1A3 -> COL2A1  // mi = 0.0829529  Likelihood Ratio = 2.04272
ALDH1A3 -> COL3A1  // mi = 0.134775  Likelihood Ratio = 2.04255
ALDH1A3 -> COL5A1  // mi = 0.213247  Likelihood Ratio = 5.29336
ALDH1A3 -> COL5A2  // mi = 0.226175  Likelihood Ratio = 6.22605
ALDH1A3 -> COL5A3  // mi = 0.125189  Likelihood Ratio = 4.15298
ALDH1A3 -> COL6A3  // mi = 0.16047  Likelihood Ratio = 6.26812
ALDH1A3 -> COLEC11  // mi = 0.0906577  Likelihood Ratio = 3.92552
ALDH1A3 -> COLEC12  // mi = 0.155129  Likelihood Ratio = 4.73763
ALDH1A3 -> COMP  // mi = 0.0946473  Likelihood Ratio = 2.72845
ALDH1A3 -> CPA3  // mi = 0.0867598  Likelihood Ratio = 3.38672
ALDH1A3 -> CRISPLD2  // mi = 0.144753  Likelihood Ratio = 3.12282
ALDH1A3 -> CST7  // mi = 0.0946473  Likelihood Ratio = 1.65953
ALDH1A3 -> CTGF  // mi = 0.11599  Likelihood Ratio = 1.80518
ALDH1A3 -> CTHRC1  // mi = 0.139714  Likelihood Ratio = 4.33215
ALDH1A3 -> CTSK  // mi = 0.171457  Likelihood Ratio = 5.78208
ALDH1A3 -> CUGBP2  // mi = 0.0469516  Likelihood Ratio = 0.50183
ALDH1A3 -> CXCL14  // mi = 0.120541  Likelihood Ratio = 3.60057
ALDH1A3 -> CYP7B1  // mi = 0.0792366  Likelihood Ratio = 3.10118
ALDH1A3 -> CYR61  // mi = 0.102904  Likelihood Ratio = 3.40158
ALDH1A3 -> DAB2  // mi = 0.0906577  Likelihood Ratio = 0.337501
ALDH1A3 -> DPT  // mi = 0.149891  Likelihood Ratio = 3.81721
ALDH1A3 -> DQX1  // mi = 0.0588135  Likelihood Ratio = 1.55123
ALDH1A3 -> DUSP1  // mi = 0.0987291  Likelihood Ratio = 2.78388
ALDH1A3 -> DUSP5  // mi = 0.0557179  Likelihood Ratio = 2.1884
ALDH1A3 -> ECM1  // mi = 0.144753  Likelihood Ratio = 5.55122
ALDH1A3 -> EFEMP1  // mi = 0.0829529  Likelihood Ratio = 2.86244
ALDH1A3 -> EGR1  // mi = 0.0469516  Likelihood Ratio = 1.32046
ALDH1A3 -> EGR2  // mi = 0.0588135  Likelihood Ratio = 0.7783
ALDH1A3 -> ELL2  // mi = 0.0987291  Likelihood Ratio = 2.71584
ALDH1A3 -> EMP1  // mi = 0.0829529  Likelihood Ratio = 0.981009
ALDH1A3 -> ETS1  // mi = 0.0946473  Likelihood Ratio = 2.66286
ALDH1A3 -> ETV1  // mi = 0.107171  Likelihood Ratio = 5.11448
ALDH1A3 -> FAM101A  // mi = 0.155129  Likelihood Ratio = 3.70205
ALDH1A3 -> FAM38B  // mi = 0.165912  Likelihood Ratio = 3.20017
ALDH1A3 -> FBN1  // mi = 0.177107  Likelihood Ratio = 5.48469
ALDH1A3 -> FGF1  // mi = 0.0469516  Likelihood Ratio = 1.51594
ALDH1A3 -> FGF7  // mi = 0.0946473  Likelihood Ratio = 2.24176
ALDH1A3 -> FN1  // mi = 0.200766  Likelihood Ratio = 4.36733
ALDH1A3 -> FRMD6  // mi = 0.144753  Likelihood Ratio = 2.84763
ALDH1A3 -> FSTL1  // mi = 0.0829529  Likelihood Ratio = 4.4541
ALDH1A3 -> FZD1  // mi = 0.177107  Likelihood Ratio = 3.94625
ALDH1A3 -> GADD45B  // mi = 0.11599  Likelihood Ratio = 1.44204
ALDH1A3 -> GALNAC4S-6ST  // mi = 0.0686261  Likelihood Ratio = 2.34753
ALDH1A3 -> GALNT5  // mi = 0.16047  Likelihood Ratio = 4.06718
ALDH1A3 -> GAS1  // mi = 0.0946473  Likelihood Ratio = 1.28163
ALDH1A3 -> GATA4  // mi = 0.0792366  Likelihood Ratio = 2.94337
ALDH1A3 -> GEM  // mi = 0.155129  Likelihood Ratio = 5.66634
ALDH1A3 -> GFPT2  // mi = 0.213247  Likelihood Ratio = 2.24967
ALDH1A3 -> GJA1  // mi = 0.0557179  Likelihood Ratio = 1.93635
ALDH1A3 -> GJB2  // mi = 0.19469  Likelihood Ratio = 5.42175
ALDH1A3 -> GLT8D2  // mi = 0.165912  Likelihood Ratio = 4.4004
ALDH1A3 -> GPR68  // mi = 0.134775  Likelihood Ratio = 2.04003
ALDH1A3 -> GREM1  // mi = 0.120541  Likelihood Ratio = 6.62748
ALDH1A3 -> HAND2  // mi = 0.149891  Likelihood Ratio = 5.75338
ALDH1A3 -> HAS2  // mi = 0.0867598  Likelihood Ratio = 2.89667
ALDH1A3 -> HIC1  // mi = 0.107171  Likelihood Ratio = 4.04972
ALDH1A3 -> HSD17B6  // mi = 0.102904  Likelihood Ratio = 1.93586
ALDH1A3 -> HTR2A  // mi = 0.0588135  Likelihood Ratio = 0.415014
ALDH1A3 -> IGFBP7  // mi = 0.0829529  Likelihood Ratio = 1.72692
ALDH1A3 -> IKIP  // mi = 0.0527094  Likelihood Ratio = 1.0519
ALDH1A3 -> IL16  // mi = 0.0906577  Likelihood Ratio = 3.35754
ALDH1A3 -> IL18R1  // mi = 0.0557179  Likelihood Ratio = 0.173503
ALDH1A3 -> IL6  // mi = 0.102904  Likelihood Ratio = 1.79936
ALDH1A3 -> INPP5F  // mi = 0.0497874  Likelihood Ratio = 0.988793
ALDH1A3 -> ISL1  // mi = 0.0497874  Likelihood Ratio = 0.128881
ALDH1A3 -> ITGA1  // mi = 0.0946473  Likelihood Ratio = 3.64652
ALDH1A3 -> ITGA11  // mi = 0.155129  Likelihood Ratio = 6.32896
ALDH1A3 -> ITGA5  // mi = 0.139714  Likelihood Ratio = 4.01916
ALDH1A3 -> ITGBL1  // mi = 0.125189  Likelihood Ratio = 4.82759
ALDH1A3 -> JAM2  // mi = 0.0652672  Likelihood Ratio = 1.10386
ALDH1A3 -> KDELR3  // mi = 0.0867598  Likelihood Ratio = 3.16991
ALDH1A3 -> KLF10  // mi = 0.0557179  Likelihood Ratio = 1.36017
ALDH1A3 -> KLF2  // mi = 0.134775  Likelihood Ratio = 2.82254
ALDH1A3 -> KLF6  // mi = 0.0756104  Likelihood Ratio = 1.32106
ALDH1A3 -> LAMA4  // mi = 0.149891  Likelihood Ratio = 0.156388
ALDH1A3 -> LDB2  // mi = 0.0829529  Likelihood Ratio = 1.03836
ALDH1A3 -> LGALS1  // mi = 0.0906577  Likelihood Ratio = 4.33882
ALDH1A3 -> LHFP  // mi = 0.144753  Likelihood Ratio = 3.52721
ALDH1A3 -> LIMA1  // mi = 0.11599  Likelihood Ratio = 2.4455
ALDH1A3 -> LOX  // mi = 0.125189  Likelihood Ratio = 1.88722
ALDH1A3 -> LOXL1  // mi = 0.125189  Likelihood Ratio = 4.38394
ALDH1A3 -> LOXL2  // mi = 0.125189  Likelihood Ratio = 3.47289
ALDH1A3 -> LPPR4  // mi = 0.139714  Likelihood Ratio = 4.81761
ALDH1A3 -> LRRC15  // mi = 0.102904  Likelihood Ratio = 3.24468
ALDH1A3 -> LSAMP  // mi = 0.0588135  Likelihood Ratio = 2.5623
ALDH1A3 -> LXN  // mi = 0.11599  Likelihood Ratio = 3.79791
ALDH1A3 -> LZTS1  // mi = 0.111533  Likelihood Ratio = 3.75742
ALDH1A3 -> MAN1A1  // mi = 0.0652672  Likelihood Ratio = 1.65085
ALDH1A3 -> MARVELD1  // mi = 0.0588135  Likelihood Ratio = 0.468711
ALDH1A3 -> MFAP5  // mi = 0.0469516  Likelihood Ratio = 2.11361
ALDH1A3 -> MICAL2  // mi = 0.0867598  Likelihood Ratio = 2.33217
ALDH1A3 -> MMP13  // mi = 0.0946473  Likelihood Ratio = 4.01222
ALDH1A3 -> MMP2  // mi = 0.144753  Likelihood Ratio = 5.08224
ALDH1A3 -> MOXD1  // mi = 0.125189  Likelihood Ratio = 2.57357
ALDH1A3 -> MRC2  // mi = 0.0557179  Likelihood Ratio = 2.00749
ALDH1A3 -> MRGPRF  // mi = 0.0946473  Likelihood Ratio = 2.85332
ALDH1A3 -> MRPS21  // mi = 0.02733  Likelihood Ratio = 0.787979
ALDH1A3 -> MRVI1  // mi = 0.102904  Likelihood Ratio = 2.94329
ALDH1A3 -> MS4A2  // mi = 0.0756104  Likelihood Ratio = 2.01382
ALDH1A3 -> MSC  // mi = 0.171457  Likelihood Ratio = 4.43706
ALDH1A3 -> MXRA5  // mi = 0.0756104  Likelihood Ratio = 3.44653
ALDH1A3 -> NBL1  // mi = 0.155129  Likelihood Ratio = 5.26582
ALDH1A3 -> NEUROG2  // mi = 0.0317289  Likelihood Ratio = 0.870884
ALDH1A3 -> NID2  // mi = 0.144753  Likelihood Ratio = 5.17716
ALDH1A3 -> NT5E  // mi = 0.0906577  Likelihood Ratio = 3.28554
ALDH1A3 -> NUAK1  // mi = 0.107171  Likelihood Ratio = 6.36735
ALDH1A3 -> OLFML1  // mi = 0.120541  Likelihood Ratio = 0.238624
ALDH1A3 -> OLFML2B  // mi = 0.182861  Likelihood Ratio = 4.23663
ALDH1A3 -> P4HA2  // mi = 0.0619965  Likelihood Ratio = 2.31718
ALDH1A3 -> P4HA3  // mi = 0.149891  Likelihood Ratio = 3.12335
ALDH1A3 -> PAPSS2  // mi = 0.111533  Likelihood Ratio = 1.80151
ALDH1A3 -> PDGFRA  // mi = 0.111533  Likelihood Ratio = 3.93798
ALDH1A3 -> PDGFRB  // mi = 0.165912  Likelihood Ratio = 4.71413
ALDH1A3 -> PDLIM3  // mi = 0.177107  Likelihood Ratio = 5.4619
ALDH1A3 -> PDPN  // mi = 0.139714  Likelihood Ratio = 3.8837
ALDH1A3 -> PF4  // mi = 0.0686261  Likelihood Ratio = 2.30591
ALDH1A3 -> PHLDB2  // mi = 0.129933  Likelihood Ratio = 2.44868
ALDH1A3 -> PKD2  // mi = 0.0720737  Likelihood Ratio = 1.21787
ALDH1A3 -> PLAU  // mi = 0.177107  Likelihood Ratio = 4.75019
ALDH1A3 -> PLK1  // mi = 0.0340543  Likelihood Ratio = 0.314917
ALDH1A3 -> PLK2  // mi = 0.102904  Likelihood Ratio = 2.32307
ALDH1A3 -> PLS3  // mi = 0.0686261  Likelihood Ratio = 2.74976
ALDH1A3 -> PLXDC1  // mi = 0.155129  Likelihood Ratio = 3.90269
ALDH1A3 -> PMP22  // mi = 0.19469  Likelihood Ratio = 4.57352
ALDH1A3 -> PODN  // mi = 0.16047  Likelihood Ratio = 4.94198
ALDH1A3 -> POSTN  // mi = 0.188722  Likelihood Ratio = 6.82025
ALDH1A3 -> PPM1M  // mi = 0.0415374  Likelihood Ratio = 0.931727
ALDH1A3 -> PPP3CC  // mi = 0.0686261  Likelihood Ratio = 1.95784
ALDH1A3 -> PRDM2  // mi = 0.0340543  Likelihood Ratio = 1.41133
ALDH1A3 -> PRICKLE1  // mi = 0.0619965  Likelihood Ratio = 2.03723
ALDH1A3 -> PRICKLE2  // mi = 0.0557179  Likelihood Ratio = 2.24485
ALDH1A3 -> PRKCDBP  // mi = 0.11599  Likelihood Ratio = 3.76
ALDH1A3 -> PRKG1  // mi = 0.0867598  Likelihood Ratio = 2.17051
ALDH1A3 -> PTGER3  // mi = 0.144753  Likelihood Ratio = 4.15643
ALDH1A3 -> PTGIR  // mi = 0.134775  Likelihood Ratio = 2.12227
ALDH1A3 -> PTGIS  // mi = 0.182861  Likelihood Ratio = 5.47896
ALDH1A3 -> PXDN  // mi = 0.0906577  Likelihood Ratio = 2.70513
ALDH1A3 -> RAB31  // mi = 0.149891  Likelihood Ratio = 1.93007
ALDH1A3 -> RCN3  // mi = 0.107171  Likelihood Ratio = 4.72076
ALDH1A3 -> RGS16  // mi = 0.111533  Likelihood Ratio = 2.27702
ALDH1A3 -> RGS2  // mi = 0.0686261  Likelihood Ratio = 0.263432
ALDH1A3 -> RGS4  // mi = 0.125189  Likelihood Ratio = 3.71252
ALDH1A3 -> RUNX1T1  // mi = 0.165912  Likelihood Ratio = 4.36139
ALDH1A3 -> SCG3  // mi = 0.0294876  Likelihood Ratio = 0.737909
ALDH1A3 -> SCT  // mi = 0.0867598  Likelihood Ratio = 1.49539
ALDH1A3 -> SEMA3C  // mi = 0.107171  Likelihood Ratio = 2.652
ALDH1A3 -> SERPINE1  // mi = 0.144753  Likelihood Ratio = 3.87008
ALDH1A3 -> SERPINF1  // mi = 0.165912  Likelihood Ratio = 3.11402
ALDH1A3 -> SERPINF2  // mi = 0.0389582  Likelihood Ratio = 1.14815
ALDH1A3 -> SFRP2  // mi = 0.16047  Likelihood Ratio = 6.35179
ALDH1A3 -> SLAMF9  // mi = 0.144753  Likelihood Ratio = 5.22436
ALDH1A3 -> SLC12A8  // mi = 0.111533  Likelihood Ratio = 4.04237
ALDH1A3 -> SLCO2A1  // mi = 0.0527094  Likelihood Ratio = 0.824655
ALDH1A3 -> SLITRK4  // mi = 0.0557179  Likelihood Ratio = 2.89547
ALDH1A3 -> SNAI2  // mi = 0.200766  Likelihood Ratio = 5.25759
ALDH1A3 -> SPARC  // mi = 0.206951  Likelihood Ratio = 3.78545
ALDH1A3 -> SPHK1  // mi = 0.125189  Likelihood Ratio = 2.68294
ALDH1A3 -> SPON2  // mi = 0.134775  Likelihood Ratio = 5.22174
ALDH1A3 -> SPSB1  // mi = 0.0652672  Likelihood Ratio = 1.44145
ALDH1A3 -> SRPX  // mi = 0.0946473  Likelihood Ratio = 2.47535
ALDH1A3 -> ST8SIA1  // mi = 0.0720737  Likelihood Ratio = 0.430083
ALDH1A3 -> STAR  // mi = 0.107171  Likelihood Ratio = 5.47841
ALDH1A3 -> STK17B  // mi = 0.0867598  Likelihood Ratio = 2.69835
ALDH1A3 -> SULF1  // mi = 0.125189  Likelihood Ratio = 3.37302
ALDH1A3 -> TDO2  // mi = 0.107171  Likelihood Ratio = 0.946042
ALDH1A3 -> TEKT2  // mi = 0.0652672  Likelihood Ratio = 2.31345
ALDH1A3 -> TESC  // mi = 0.0686261  Likelihood Ratio = 1.62053
ALDH1A3 -> TGFBI  // mi = 0.120541  Likelihood Ratio = 1.7951
ALDH1A3 -> TGFBR2  // mi = 0.0720737  Likelihood Ratio = 1.79335
ALDH1A3 -> THBD  // mi = 0.139714  Likelihood Ratio = 3.13125
ALDH1A3 -> THBS1  // mi = 0.177107  Likelihood Ratio = 3.69649
ALDH1A3 -> THBS2  // mi = 0.253413  Likelihood Ratio = 7.34377
ALDH1A3 -> TIMP3  // mi = 0.129933  Likelihood Ratio = 3.30954
ALDH1A3 -> TNFAIP6  // mi = 0.129933  Likelihood Ratio = 5.38622
ALDH1A3 -> TPSB2  // mi = 0.0756104  Likelihood Ratio = 2.30523
ALDH1A3 -> UNC5B  // mi = 0.0756104  Likelihood Ratio = 3.44251
ALDH1A3 -> VARS  // mi = 0.0340543  Likelihood Ratio = 1.36954
ALDH1A3 -> WISP1  // mi = 0.19469  Likelihood Ratio = 2.86103
ALDH1A3 -> XYLT1  // mi = 0.102904  Likelihood Ratio = 1.54471
ALDH1A3 -> ZCCHC5  // mi = 0.11599  Likelihood Ratio = 3.85725
ALDH1B1 -> ACHE  // mi = 0.0557179  Likelihood Ratio = 2.18042
ALDH1B1 -> ACTL6B  // mi = 0.036464  Likelihood Ratio = 1.88532
ALDH1B1 -> ACVR2B  // mi = 0.0389582  Likelihood Ratio = 2.37448
ALDH1B1 -> ADAM19  // mi = 0.0389582  Likelihood Ratio = 2.23287
ALDH1B1 -> B4GALT1  // mi = 0.0720737  Likelihood Ratio = 1.44494
ALDH1B1 -> C22orf25  // mi = 0.023265  Likelihood Ratio = 0.678003
ALDH1B1 -> CDH10  // mi = 0.0294876  Likelihood Ratio = 0.529331
ALDH1B1 -> COL9A3  // mi = 0.0317289  Likelihood Ratio = 0.482712
ALDH1B1 -> CREB3  // mi = 0.0557179  Likelihood Ratio = 0.519325
ALDH1B1 -> CRISPLD2  // mi = 0.0469516  Likelihood Ratio = 0.676524
ALDH1B1 -> CSH1  // mi = 0.0294876  Likelihood Ratio = 1.62318
ALDH1B1 -> CYR61  // mi = 0.0497874  Likelihood Ratio = 1.4097
ALDH1B1 -> ETS1  // mi = 0.0415374  Likelihood Ratio = 1.21222
ALDH1B1 -> FKBP11  // mi = 0.0340543  Likelihood Ratio = 1.9524
ALDH1B1 -> GADD45B  // mi = 0.0557179  Likelihood Ratio = 2.03202
ALDH1B1 -> GLRX  // mi = 0.0340543  Likelihood Ratio = 0.612383
ALDH1B1 -> GPLD1  // mi = 0.0497874  Likelihood Ratio = 1.87864
ALDH1B1 -> HIPK1  // mi = 0.019532  Likelihood Ratio = 0.106496
ALDH1B1 -> HSD3B7  // mi = 0.0389582  Likelihood Ratio = 1.65043
ALDH1B1 -> ICAM1  // mi = 0.0557179  Likelihood Ratio = 1.4245
ALDH1B1 -> LOX  // mi = 0.0527094  Likelihood Ratio = 2.20742
ALDH1B1 -> LXN  // mi = 0.0527094  Likelihood Ratio = 2.34044
ALDH1B1 -> M6PRBP1  // mi = 0.0442017  Likelihood Ratio = 1.77091
ALDH1B1 -> MMP2  // mi = 0.0588135  Likelihood Ratio = 1.67393
ALDH1B1 -> MRAS  // mi = 0.036464  Likelihood Ratio = 1.27749
ALDH1B1 -> NAPA  // mi = 0.0213571  Likelihood Ratio = 0.708625
ALDH1B1 -> NBL1  // mi = 0.0557179  Likelihood Ratio = 1.987
ALDH1B1 -> NNMT  // mi = 0.0619965  Likelihood Ratio = 1.66044
ALDH1B1 -> PDPN  // mi = 0.0527094  Likelihood Ratio = 2.06247
ALDH1B1 -> PTGER3  // mi = 0.0497874  Likelihood Ratio = 2.52884
ALDH1B1 -> RAD17  // mi = 0.0340543  Likelihood Ratio = 1.16706
ALDH1B1 -> RSU1  // mi = 0.0442017  Likelihood Ratio = 2.70558
ALDH1B1 -> RUSC2  // mi = 0.0389582  Likelihood Ratio = 1.91595
ALDH1B1 -> SF3B1  // mi = 0.02733  Likelihood Ratio = 0.58668
ALDH1B1 -> SFT2D2  // mi = 0.0340543  Likelihood Ratio = 2.14525
ALDH1B1 -> SULF1  // mi = 0.0497874  Likelihood Ratio = 1.00556
ALDH1B1 -> TOPORS  // mi = 0.02733  Likelihood Ratio = 0.683242
ALDH1B1 -> TPM1  // mi = 0.0588135  Likelihood Ratio = 1.18524
ALDH1B1 -> TTLL4  // mi = 0.0527094  Likelihood Ratio = 1.72245
ALDH1B1 -> UBAP1  // mi = 0.0497874  Likelihood Ratio = 1.59618
ALDH1B1 -> WDR40A  // mi = 0.0469516  Likelihood Ratio = 1.23682
ALDH1B1 -> ZBTB37  // mi = 0.02733  Likelihood Ratio = 1.05322
ALDH1B1 -> ZNF207  // mi = 0.0389582  Likelihood Ratio = 1.33576
ALDH1L1 -> ADRB2  // mi = 0.0177895  Likelihood Ratio = 0.269028
ALDH2 -> AACS  // mi = 0.019532  Likelihood Ratio = 0.480334
ALDH2 -> EEA1  // mi = 0.0317289  Likelihood Ratio = 1.77302
ALDH2 -> SPRY4  // mi = 0.0177895  Likelihood Ratio = 0.759494
ALDH3A1 -> ABCA2  // mi = 0.0442017  Likelihood Ratio = 3.09387
ALDH3A1 -> ALDH3A2  // mi = 0.0792366  Likelihood Ratio = 2.19208
ALDH3A1 -> API5  // mi = 0.02733  Likelihood Ratio = 0.844513
ALDH3A1 -> ATOH8  // mi = 0.0389582  Likelihood Ratio = 1.24106
ALDH3A1 -> BST1  // mi = 0.0317289  Likelihood Ratio = 1.25741
ALDH3A1 -> CCBL1  // mi = 0.023265  Likelihood Ratio = 1.13894
ALDH3A1 -> CHCHD6  // mi = 0.023265  Likelihood Ratio = 1.06163
ALDH3A1 -> CPNE3  // mi = 0.0442017  Likelihood Ratio = 0.476412
ALDH3A1 -> DBF4B  // mi = 0.0213571  Likelihood Ratio = 0.763257
ALDH3A1 -> DEGS2  // mi = 0.036464  Likelihood Ratio = 1.70656
ALDH3A1 -> DPYSL3  // mi = 0.0317289  Likelihood Ratio = 1.48997
ALDH3A1 -> EDNRB  // mi = 0.0294876  Likelihood Ratio = 1.24552
ALDH3A1 -> EPAS1  // mi = 0.0389582  Likelihood Ratio = 1.03723
ALDH3A1 -> ETS1  // mi = 0.0469516  Likelihood Ratio = 1.4652
ALDH3A1 -> FAM91A1  // mi = 0.0497874  Likelihood Ratio = 1.62691
ALDH3A1 -> IRAK3  // mi = 0.036464  Likelihood Ratio = 0.688573
ALDH3A1 -> KCTD10  // mi = 0.0469516  Likelihood Ratio = 1.42846
ALDH3A1 -> KLF7  // mi = 0.0469516  Likelihood Ratio = 1.95628
ALDH3A1 -> LCP2  // mi = 0.0497874  Likelihood Ratio = 1.15003
ALDH3A1 -> LGR6  // mi = 0.02733  Likelihood Ratio = 1.20037
ALDH3A1 -> NKD1  // mi = 0.0213571  Likelihood Ratio = 1.36691
ALDH3A1 -> NPM2  // mi = 0.0469516  Likelihood Ratio = 2.21536
ALDH3A1 -> PANX1  // mi = 0.019532  Likelihood Ratio = 0.0860887
ALDH3A1 -> PEMT  // mi = 0.0497874  Likelihood Ratio = 1.72069
ALDH3A1 -> PHF21B  // mi = 0.0469516  Likelihood Ratio = 2.3234
ALDH3A1 -> PNMT  // mi = 0.0415374  Likelihood Ratio = 1.88298
ALDH3A1 -> PTGER3  // mi = 0.0415374  Likelihood Ratio = 2.93801
ALDH3A1 -> SLA  // mi = 0.0442017  Likelihood Ratio = 1.84724
ALDH3A1 -> SLC25A21  // mi = 0.0294876  Likelihood Ratio = 1.06605
ALDH3A1 -> SMAD1  // mi = 0.0252558  Likelihood Ratio = 0.407407
ALDH3A1 -> SNX2  // mi = 0.0389582  Likelihood Ratio = 1.69979
ALDH3A1 -> SP140  // mi = 0.0294876  Likelihood Ratio = 0.848768
ALDH3A1 -> SPACA3  // mi = 0.0317289  Likelihood Ratio = 0.897032
ALDH3A1 -> SPPL2A  // mi = 0.0317289  Likelihood Ratio = 0.902755
ALDH3A1 -> TCEA2  // mi = 0.0415374  Likelihood Ratio = 0.742932
ALDH3A1 -> USP44  // mi = 0.0469516  Likelihood Ratio = 1.52927
ALDH3A1 -> VCPIP1  // mi = 0.0557179  Likelihood Ratio = 1.98607
ALDH3B1 -> ACOT11  // mi = 0.019532  Likelihood Ratio = 1.16468
ALDH3B1 -> ACVR2A  // mi = 0.0588135  Likelihood Ratio = 2.82913
ALDH3B1 -> ADPRHL1  // mi = 0.0497874  Likelihood Ratio = 3.21344
ALDH3B1 -> ALS2CL  // mi = 0.0527094  Likelihood Ratio = 2.66592
ALDH3B1 -> AMFR  // mi = 0.0340543  Likelihood Ratio = 2.00371
ALDH3B1 -> AP1GBP1  // mi = 0.0317289  Likelihood Ratio = 1.7677
ALDH3B1 -> BACE2  // mi = 0.0415374  Likelihood Ratio = 1.29195
ALDH3B1 -> C10orf81  // mi = 0.0340543  Likelihood Ratio = 2.55602
ALDH3B1 -> C1orf135  // mi = 0.036464  Likelihood Ratio = 1.12042
ALDH3B1 -> C5orf13  // mi = 0.0557179  Likelihood Ratio = 2.19249
ALDH3B1 -> C9orf125  // mi = 0.019532  Likelihood Ratio = 0.560164
ALDH3B1 -> CCDC11  // mi = 0.019532  Likelihood Ratio = 0.717842
ALDH3B1 -> CD82  // mi = 0.0415374  Likelihood Ratio = 0.970235
ALDH3B1 -> CDON  // mi = 0.019532  Likelihood Ratio = 1.31643
ALDH3B1 -> CES2  // mi = 0.0415374  Likelihood Ratio = 0.825187
ALDH3B1 -> CNOT6  // mi = 0.0317289  Likelihood Ratio = 1.27776
ALDH3B1 -> COX4I2  // mi = 0.0252558  Likelihood Ratio = 1.66039
ALDH3B1 -> CYP3A4  // mi = 0.0588135  Likelihood Ratio = 0.673047
ALDH3B1 -> DDX52  // mi = 0.0469516  Likelihood Ratio = 1.35009
ALDH3B1 -> DNMT3B  // mi = 0.0442017  Likelihood Ratio = 1.77982
ALDH3B1 -> ELOVL4  // mi = 0.0177895  Likelihood Ratio = 1.20653
ALDH3B1 -> ENTPD7  // mi = 0.036464  Likelihood Ratio = 2.59148
ALDH3B1 -> FUT3  // mi = 0.0294876  Likelihood Ratio = 1.26781
ALDH3B1 -> FYCO1  // mi = 0.036464  Likelihood Ratio = 1.446
ALDH3B1 -> GALNT12  // mi = 0.02733  Likelihood Ratio = 1.13419
ALDH3B1 -> GJB1  // mi = 0.0469516  Likelihood Ratio = 2.25893
ALDH3B1 -> GPR123  // mi = 0.0294876  Likelihood Ratio = 3.38205
ALDH3B1 -> ILF2  // mi = 0.0469516  Likelihood Ratio = 1.10245
ALDH3B1 -> IMPDH1  // mi = 0.023265  Likelihood Ratio = 2.40135
ALDH3B1 -> KLHL8  // mi = 0.023265  Likelihood Ratio = 0.91772
ALDH3B1 -> LGALS3  // mi = 0.0497874  Likelihood Ratio = 1.7318
ALDH3B1 -> LIF  // mi = 0.0415374  Likelihood Ratio = 0.521942
ALDH3B1 -> LSAMP  // mi = 0.0252558  Likelihood Ratio = 1.12011
ALDH3B1 -> MAFB  // mi = 0.019532  Likelihood Ratio = 0.220591
ALDH3B1 -> MAFK  // mi = 0.0340543  Likelihood Ratio = 1.36759
ALDH3B1 -> MCM10  // mi = 0.0415374  Likelihood Ratio = 3.40187
ALDH3B1 -> METRN  // mi = 0.0317289  Likelihood Ratio = 1.77
ALDH3B1 -> METTL7B  // mi = 0.0415374  Likelihood Ratio = 1.57776
ALDH3B1 -> MFAP2  // mi = 0.0415374  Likelihood Ratio = 2.55178
ALDH3B1 -> NPDC1  // mi = 0.02733  Likelihood Ratio = 2.29628
ALDH3B1 -> OR2H1  // mi = 0.036464  Likelihood Ratio = 2.41267
ALDH3B1 -> PHLDA2  // mi = 0.0340543  Likelihood Ratio = 0.40808
ALDH3B1 -> PKM2  // mi = 0.023265  Likelihood Ratio = 1.52399
ALDH3B1 -> PLA2G3  // mi = 0.0340543  Likelihood Ratio = 0.051436
ALDH3B1 -> PNPLA4  // mi = 0.0389582  Likelihood Ratio = 1.96219
ALDH3B1 -> PPP4R2  // mi = 0.0252558  Likelihood Ratio = 1.52885
ALDH3B1 -> PSME4  // mi = 0.0340543  Likelihood Ratio = 1.30313
ALDH3B1 -> RAB30  // mi = 0.036464  Likelihood Ratio = 2.11445
ALDH3B1 -> RAD51AP1  // mi = 0.0497874  Likelihood Ratio = 2.17019
ALDH3B1 -> REG3G  // mi = 0.0317289  Likelihood Ratio = 1.83339
ALDH3B1 -> RIN1  // mi = 0.0792366  Likelihood Ratio = 1.78223
ALDH3B1 -> RIT1  // mi = 0.0557179  Likelihood Ratio = 0.381048
ALDH3B1 -> ROM1  // mi = 0.0469516  Likelihood Ratio = 2.02719
ALDH3B1 -> RPLP1  // mi = 0.0415374  Likelihood Ratio = 2.07106
ALDH3B1 -> SAMD11  // mi = 0.0557179  Likelihood Ratio = 0.352063
ALDH3B1 -> SEMA3B  // mi = 0.036464  Likelihood Ratio = 0.0484642
ALDH3B1 -> SF3A3  // mi = 0.0294876  Likelihood Ratio = 1.64187
ALDH3B1 -> SHANK2  // mi = 0.0213571  Likelihood Ratio = 0.598954
ALDH3B1 -> SKIL  // mi = 0.0340543  Likelihood Ratio = 1.65148
ALDH3B1 -> SNN  // mi = 0.0317289  Likelihood Ratio = 0.743436
ALDH3B1 -> SPAST  // mi = 0.0619965  Likelihood Ratio = 1.90716
ALDH3B1 -> SSH3  // mi = 0.0652672  Likelihood Ratio = 3.05797
ALDH3B1 -> STMN1  // mi = 0.0619965  Likelihood Ratio = 2.22879
ALDH3B1 -> STS  // mi = 0.0497874  Likelihood Ratio = 3.23677
ALDH3B1 -> SUZ12  // mi = 0.0415374  Likelihood Ratio = 0.704436
ALDH3B1 -> SYNJ2BP  // mi = 0.019532  Likelihood Ratio = 1.55529
ALDH3B1 -> SYTL1  // mi = 0.0415374  Likelihood Ratio = 1.38701
ALDH3B1 -> TAF5  // mi = 0.0252558  Likelihood Ratio = 1.25908
ALDH3B1 -> TGFA  // mi = 0.0294876  Likelihood Ratio = 1.87348
ALDH3B1 -> TMEFF1  // mi = 0.0389582  Likelihood Ratio = 2.82702
ALDH3B1 -> TPST1  // mi = 0.0415374  Likelihood Ratio = 2.12663
ALDH3B1 -> TRADD  // mi = 0.0340543  Likelihood Ratio = 1.53538
ALDH3B1 -> TTC16  // mi = 0.0557179  Likelihood Ratio = 2.74051
ALDH3B1 -> TTC18  // mi = 0.0317289  Likelihood Ratio = 0.654296
ALDH3B1 -> VILL  // mi = 0.02733  Likelihood Ratio = 1.2106
ALDH3B1 -> ZDHHC11  // mi = 0.0213571  Likelihood Ratio = 1.26903
ALDH3B1 -> ZNF432  // mi = 0.0557179  Likelihood Ratio = 0.560624
ALDH3B1 -> ZNF576  // mi = 0.0177895  Likelihood Ratio = 0.205385
ALDH3B1 -> ZWINT  // mi = 0.036464  Likelihood Ratio = 2.31134
ALDH3B2 -> ACE2  // mi = 0.0389582  Likelihood Ratio = 1.71525
ALDH3B2 -> ARMCX1  // mi = 0.0213571  Likelihood Ratio = 0.189942
ALDH3B2 -> DEFB1  // mi = 0.036464  Likelihood Ratio = 1.27054
ALDH3B2 -> DENND2D  // mi = 0.0213571  Likelihood Ratio = 0.101772
ALDH3B2 -> DERL1  // mi = 0.036464  Likelihood Ratio = 1.03483
ALDH3B2 -> DNAH3  // mi = 0.0389582  Likelihood Ratio = 0.517213
ALDH3B2 -> EGF  // mi = 0.0213571  Likelihood Ratio = 0.474957
ALDH3B2 -> FADD  // mi = 0.023265  Likelihood Ratio = 3.35433
ALDH3B2 -> FGF2  // mi = 0.0252558  Likelihood Ratio = 0.458269
ALDH3B2 -> FTH1  // mi = 0.02733  Likelihood Ratio = 0.422438
ALDH3B2 -> IL13RA1  // mi = 0.0469516  Likelihood Ratio = 1.34651
ALDH3B2 -> LRP10  // mi = 0.0252558  Likelihood Ratio = 0.947904
ALDH3B2 -> MDC1  // mi = 0.023265  Likelihood Ratio = 0.246353
ALDH3B2 -> PCDH1  // mi = 0.0619965  Likelihood Ratio = 1.67955
ALDH3B2 -> PENK  // mi = 0.0177895  Likelihood Ratio = 0.682036
ALDH3B2 -> SDC4  // mi = 0.0252558  Likelihood Ratio = 0.186565
ALDH3B2 -> SLC40A1  // mi = 0.0177895  Likelihood Ratio = 0.185204
ALDH3B2 -> STAP2  // mi = 0.0213571  Likelihood Ratio = 1.94706
ALDH3B2 -> TFAP2C  // mi = 0.0442017  Likelihood Ratio = 1.49724
ALDH3B2 -> UGCGL2  // mi = 0.0389582  Likelihood Ratio = 0.604819
ALDH3B2 -> ZNF282  // mi = 0.0177895  Likelihood Ratio = 0.216852
ALDH3B2 -> ZNF322A  // mi = 0.019532  Likelihood Ratio = 1.22727
ALDH4A1 -> AKR7A3  // mi = 0.0987291  Likelihood Ratio = 0.644181
ALDH4A1 -> SDHB  // mi = 0.0557179  Likelihood Ratio = 0.279075
ALDH5A1 -> ABCF1  // mi = 0.0213571  Likelihood Ratio = 0.704362
ALDH5A1 -> C6orf62  // mi = 0.0527094  Likelihood Ratio = 0.563429
ALDH5A1 -> CLTB  // mi = 0.0415374  Likelihood Ratio = 0.833098
ALDH5A1 -> COMMD4  // mi = 0.0177895  Likelihood Ratio = 0.205576
ALDH5A1 -> DDAH2  // mi = 0.0177895  Likelihood Ratio = 0.78925
ALDH5A1 -> DEK  // mi = 0.0469516  Likelihood Ratio = 1.79691
ALDH5A1 -> FAM50B  // mi = 0.036464  Likelihood Ratio = 0.921196
ALDH5A1 -> FKBPL  // mi = 0.0294876  Likelihood Ratio = 1.2639
ALDH5A1 -> GPLD1  // mi = 0.0756104  Likelihood Ratio = 1.70372
ALDH5A1 -> JOSD2  // mi = 0.0294876  Likelihood Ratio = 1.28591
ALDH5A1 -> KRT7  // mi = 0.019532  Likelihood Ratio = 2.01373
ALDH5A1 -> MAB21L2  // mi = 0.0294876  Likelihood Ratio = 1.14794
ALDH5A1 -> MAOB  // mi = 0.0213571  Likelihood Ratio = 0.959347
ALDH5A1 -> MAPKAPK3  // mi = 0.0177895  Likelihood Ratio = 1.01471
ALDH5A1 -> MEOX2  // mi = 0.0317289  Likelihood Ratio = 0.210016
ALDH5A1 -> MGC45800  // mi = 0.019532  Likelihood Ratio = 0.0138847
ALDH5A1 -> PLAUR  // mi = 0.036464  Likelihood Ratio = 0.518758
ALDH5A1 -> PPP1R13L  // mi = 0.0340543  Likelihood Ratio = 0.508475
ALDH5A1 -> PPP1R15A  // mi = 0.0469516  Likelihood Ratio = 0.996694
ALDH5A1 -> RAB4B  // mi = 0.019532  Likelihood Ratio = 0.36132
ALDH5A1 -> RBMS2  // mi = 0.0213571  Likelihood Ratio = 1.22248
ALDH5A1 -> SNRPC  // mi = 0.023265  Likelihood Ratio = 0.583901
ALDH5A1 -> TGFBR3  // mi = 0.019532  Likelihood Ratio = 0.0716247
ALDH5A1 -> TMEM14B  // mi = 0.0252558  Likelihood Ratio = 0.108611
ALDH5A1 -> TTRAP  // mi = 0.0720737  Likelihood Ratio = 0.891762
ALDH5A1 -> USP51  // mi = 0.0317289  Likelihood Ratio = 1.13514
ALDH5A1 -> ZNF165  // mi = 0.0442017  Likelihood Ratio = 1.64696
ALDH5A1 -> ZNF187  // mi = 0.0415374  Likelihood Ratio = 0.5579
ALDH5A1 -> ZNF322A  // mi = 0.036464  Likelihood Ratio = 2.14951
ALDH5A1 -> ZNF322B  // mi = 0.0294876  Likelihood Ratio = 1.9278
ALDH5A1 -> ZNRD1  // mi = 0.0317289  Likelihood Ratio = 0.630206
ALDH6A1 -> ACYP1  // mi = 0.0294876  Likelihood Ratio = 0.252879
ALDH6A1 -> C14orf1  // mi = 0.0652672  Likelihood Ratio = 0.555962
ALDH6A1 -> EIF2B2  // mi = 0.0415374  Likelihood Ratio = 0.377261
ALDH6A1 -> ENTPD5  // mi = 0.0497874  Likelihood Ratio = 0.78323
ALDH6A1 -> GTF2A1  // mi = 0.0177895  Likelihood Ratio = 0.194391
ALDH6A1 -> MED6  // mi = 0.0294876  Likelihood Ratio = 0.227802
ALDH6A1 -> PIGH  // mi = 0.0177895  Likelihood Ratio = 0.488321
ALDH6A1 -> PSEN1  // mi = 0.0557179  Likelihood Ratio = 0.211273
ALDH6A1 -> ZBTB25  // mi = 0.0415374  Likelihood Ratio = 0.530313
ALDH9A1 -> ATXN7  // mi = 0.0177895  Likelihood Ratio = 0.231692
ALDH9A1 -> SDHC  // mi = 0.0415374  Likelihood Ratio = 0.626778
ALDH9A1 -> TIPRL  // mi = 0.036464  Likelihood Ratio = 0.527195
ALDH9A1 -> UAP1  // mi = 0.023265  Likelihood Ratio = 0.445651
ALDH9A1 -> UHMK1  // mi = 0.0252558  Likelihood Ratio = 0.281088
ALDOC -> AVPI1  // mi = 0.02733  Likelihood Ratio = 2.1356
ALDOC -> AZGP1  // mi = 0.0294876  Likelihood Ratio = 1.94518
ALDOC -> BARD1  // mi = 0.0177895  Likelihood Ratio = 2.77171
ALDOC -> BFAR  // mi = 0.0177895  Likelihood Ratio = 1.42513
ALDOC -> C19orf26  // mi = 0.0294876  Likelihood Ratio = 0.987722
ALDOC -> C2orf28  // mi = 0.019532  Likelihood Ratio = 1.33642
ALDOC -> CACNA1A  // mi = 0.02733  Likelihood Ratio = 2.32167
ALDOC -> CCL22  // mi = 0.02733  Likelihood Ratio = 1.96614
ALDOC -> CD19  // mi = 0.019532  Likelihood Ratio = 1.07111
ALDOC -> CNOT6  // mi = 0.0389582  Likelihood Ratio = 2.95907
ALDOC -> CPNE7  // mi = 0.0252558  Likelihood Ratio = 1.74658
ALDOC -> DNAJA1  // mi = 0.0389582  Likelihood Ratio = 2.83816
ALDOC -> ELMO3  // mi = 0.019532  Likelihood Ratio = 2.08212
ALDOC -> FBXO15  // mi = 0.023265  Likelihood Ratio = 1.61394
ALDOC -> FKBP11  // mi = 0.023265  Likelihood Ratio = 1.81603
ALDOC -> GPR146  // mi = 0.0294876  Likelihood Ratio = 2.36966
ALDOC -> HAT1  // mi = 0.0317289  Likelihood Ratio = 1.5136
ALDOC -> HEBP1  // mi = 0.0213571  Likelihood Ratio = 1.95023
ALDOC -> HYAL1  // mi = 0.023265  Likelihood Ratio = 2.19546
ALDOC -> INPP1  // mi = 0.019532  Likelihood Ratio = 1.75004
ALDOC -> KIAA1841  // mi = 0.0213571  Likelihood Ratio = 1.66245
ALDOC -> KRT14  // mi = 0.0177895  Likelihood Ratio = 1.98955
ALDOC -> LMAN1L  // mi = 0.019532  Likelihood Ratio = 0.650715
ALDOC -> MAST1  // mi = 0.0527094  Likelihood Ratio = 2.25496
ALDOC -> MCOLN3  // mi = 0.0177895  Likelihood Ratio = 1.34187
ALDOC -> MCRS1  // mi = 0.0252558  Likelihood Ratio = 0.560078
ALDOC -> MRPL51  // mi = 0.023265  Likelihood Ratio = 2.68072
ALDOC -> NIPA1  // mi = 0.019532  Likelihood Ratio = 1.79194
ALDOC -> NR1H3  // mi = 0.0213571  Likelihood Ratio = 2.01715
ALDOC -> OBSCN  // mi = 0.0389582  Likelihood Ratio = 2.35441
ALDOC -> OPRD1  // mi = 0.02733  Likelihood Ratio = 1.98119
ALDOC -> PLTP  // mi = 0.0252558  Likelihood Ratio = 1.02151
ALDOC -> PPAN  // mi = 0.036464  Likelihood Ratio = 1.82208
ALDOC -> PRPF8  // mi = 0.0213571  Likelihood Ratio = 0.533616
ALDOC -> RIPK3  // mi = 0.0213571  Likelihood Ratio = 0.877444
ALDOC -> RPLP2  // mi = 0.023265  Likelihood Ratio = 2.4107
ALDOC -> SLC36A3  // mi = 0.02733  Likelihood Ratio = 1.67609
ALDOC -> SPINK2  // mi = 0.019532  Likelihood Ratio = 1.50157
ALDOC -> TIMM44  // mi = 0.0213571  Likelihood Ratio = 1.59607
ALDOC -> TYMS  // mi = 0.0177895  Likelihood Ratio = 1.38387
ALDOC -> UPK2  // mi = 0.023265  Likelihood Ratio = 2.35215
ALDOC -> WDR31  // mi = 0.0177895  Likelihood Ratio = 1.01321
ALDOC -> WNT3  // mi = 0.0213571  Likelihood Ratio = 1.03437
ALDOC -> YWHAQ  // mi = 0.036464  Likelihood Ratio = 2.73193
ALDOC -> ZNF566  // mi = 0.0294876  Likelihood Ratio = 0.0565107
ALDOC -> ZNF567  // mi = 0.0340543  Likelihood Ratio = 3.71809
ALG1 -> DNAJA3  // mi = 0.155129  Likelihood Ratio = 3.56697
ALG1 -> EMP2  // mi = 0.0415374  Likelihood Ratio = 1.6535
ALG1 -> FAHD1  // mi = 0.0652672  Likelihood Ratio = 3.00793
ALG1 -> HYAL1  // mi = 0.02733  Likelihood Ratio = 1.02284
ALG1 -> MRPS34  // mi = 0.107171  Likelihood Ratio = 1.91834
ALG1 -> N-PAC  // mi = 0.0867598  Likelihood Ratio = 3.33023
ALG1 -> PDPK1  // mi = 0.0652672  Likelihood Ratio = 1.38156
ALG1 -> RPS2  // mi = 0.02733  Likelihood Ratio = 0.878707
ALG1 -> THUMPD1  // mi = 0.0177895  Likelihood Ratio = 1.28731
ALG1 -> TRAP1  // mi = 0.0756104  Likelihood Ratio = 0.471974
ALG1 -> TWSG1  // mi = 0.0317289  Likelihood Ratio = 0.692659
ALG1 -> UBN1  // mi = 0.0619965  Likelihood Ratio = 2.04069
ALG1 -> USP7  // mi = 0.0906577  Likelihood Ratio = 3.15887
ALG1 -> WDR24  // mi = 0.0720737  Likelihood Ratio = 0.334246
ALG1 -> ZNF213  // mi = 0.02733  Likelihood Ratio = 1.09924
ALG12 -> C22orf9  // mi = 0.0469516  Likelihood Ratio = 1.10246
ALG12 -> CRELD2  // mi = 0.0792366  Likelihood Ratio = 0.767734
ALG12 -> MRPL41  // mi = 0.02733  Likelihood Ratio = 0.293326
ALG12 -> PPARA  // mi = 0.023265  Likelihood Ratio = 0.348962
ALG12 -> PTGS1  // mi = 0.0177895  Likelihood Ratio = 0.329077
ALG12 -> PWP1  // mi = 0.0213571  Likelihood Ratio = 0.218567
ALG12 -> SMEK2  // mi = 0.0340543  Likelihood Ratio = 0.398874
ALG12 -> SNRPE  // mi = 0.0317289  Likelihood Ratio = 0.00900536
ALG12 -> ZNF649  // mi = 0.036464  Likelihood Ratio = 0.0754155
ALG14 -> CRYBB1  // mi = 0.0177895  Likelihood Ratio = 0.187644
ALG14 -> FBP1  // mi = 0.023265  Likelihood Ratio = 0.482313
ALG14 -> GCLM  // mi = 0.0442017  Likelihood Ratio = 0.46301
ALG14 -> GIT1  // mi = 0.0415374  Likelihood Ratio = 0.12105
ALG14 -> LRRC8C  // mi = 0.0252558  Likelihood Ratio = 1.10443
ALG14 -> MEF2C  // mi = 0.023265  Likelihood Ratio = 0.828635
ALG14 -> NUDC  // mi = 0.0177895  Likelihood Ratio = 0.398784
ALG14 -> PRKACB  // mi = 0.0442017  Likelihood Ratio = 1.6333
ALG14 -> RAP1A  // mi = 0.0442017  Likelihood Ratio = 1.03948
ALG14 -> SAR1B  // mi = 0.0442017  Likelihood Ratio = 0.561065
ALG14 -> SFT2D2  // mi = 0.0177895  Likelihood Ratio = 0.708731
ALG14 -> SH3GLB1  // mi = 0.0442017  Likelihood Ratio = 1.22187
ALG14 -> SLC31A2  // mi = 0.0177895  Likelihood Ratio = 0.578166
ALG14 -> TAPBP  // mi = 0.0213571  Likelihood Ratio = 0.333291
ALG14 -> TMEM56  // mi = 0.023265  Likelihood Ratio = 0.0625633
ALG14 -> TSNAXIP1  // mi = 0.0294876  Likelihood Ratio = 0.90713
ALG3 -> B4GALT7  // mi = 0.0497874  Likelihood Ratio = 0.399531
ALG3 -> CDC40  // mi = 0.019532  Likelihood Ratio = 0.968697
ALG3 -> DNAJB11  // mi = 0.0588135  Likelihood Ratio = 0.112367
ALG3 -> FOSL2  // mi = 0.0177895  Likelihood Ratio = 0.146817
ALG3 -> IL32  // mi = 0.019532  Likelihood Ratio = 1.38586
ALG3 -> KCTD18  // mi = 0.023265  Likelihood Ratio = 0.867537
ALG3 -> MRPL47  // mi = 0.0527094  Likelihood Ratio = 0.375086
ALG3 -> POLR2H  // mi = 0.107171  Likelihood Ratio = 0.731298
ALG3 -> PSMD2  // mi = 0.107171  Likelihood Ratio = 0.283938
ALG3 -> RHOG  // mi = 0.0252558  Likelihood Ratio = 0.640698
ALG3 -> SCAMP3  // mi = 0.0415374  Likelihood Ratio = 0.621902
ALG3 -> TMEM41A  // mi = 0.107171  Likelihood Ratio = 0.490065
ALG3 -> TUSC3  // mi = 0.0252558  Likelihood Ratio = 1.1989
ALG5 -> ABCG5  // mi = 0.0340543  Likelihood Ratio = 2.00749
ALG5 -> ACSM3  // mi = 0.0652672  Likelihood Ratio = 1.51724
ALG5 -> AKAP11  // mi = 0.0756104  Likelihood Ratio = 0.454019
ALG5 -> ANGPT1  // mi = 0.0497874  Likelihood Ratio = 1.69839
ALG5 -> ANKRD10  // mi = 0.0469516  Likelihood Ratio = 4.19998
ALG5 -> ATP2A1  // mi = 0.0294876  Likelihood Ratio = 1.31913
ALG5 -> C13orf1  // mi = 0.134775  Likelihood Ratio = 2.22172
ALG5 -> CLEC12A  // mi = 0.023265  Likelihood Ratio = 1.23923
ALG5 -> CLK4  // mi = 0.023265  Likelihood Ratio = 0.703742
ALG5 -> COG3  // mi = 0.0987291  Likelihood Ratio = 1.80272
ALG5 -> COG6  // mi = 0.206951  Likelihood Ratio = 0.376774
ALG5 -> CUL7  // mi = 0.0389582  Likelihood Ratio = 1.4774
ALG5 -> EFHA1  // mi = 0.144753  Likelihood Ratio = 3.22623
ALG5 -> FBXL3  // mi = 0.11599  Likelihood Ratio = 2.98889
ALG5 -> GANAB  // mi = 0.02733  Likelihood Ratio = 1.07627
ALG5 -> GNL1  // mi = 0.036464  Likelihood Ratio = 1.00927
ALG5 -> GTF2F2  // mi = 0.0906577  Likelihood Ratio = 1.03112
ALG5 -> GTF3A  // mi = 0.111533  Likelihood Ratio = 0.517372
ALG5 -> H1FX  // mi = 0.0686261  Likelihood Ratio = 0.905721
ALG5 -> HEXIM2  // mi = 0.023265  Likelihood Ratio = 1.47359
ALG5 -> HGFAC  // mi = 0.0294876  Likelihood Ratio = 2.13837
ALG5 -> HMGB1  // mi = 0.0792366  Likelihood Ratio = 1.25558
ALG5 -> KCND2  // mi = 0.0469516  Likelihood Ratio = 1.57607
ALG5 -> LNX2  // mi = 0.0588135  Likelihood Ratio = 1.86405
ALG5 -> LY96  // mi = 0.0497874  Likelihood Ratio = 2.51624
ALG5 -> MAFB  // mi = 0.0415374  Likelihood Ratio = 1.27252
ALG5 -> MATN1  // mi = 0.019532  Likelihood Ratio = 1.17194
ALG5 -> MTCH1  // mi = 0.0294876  Likelihood Ratio = 1.5969
ALG5 -> MTIF3  // mi = 0.139714  Likelihood Ratio = 1.95098
ALG5 -> MTMR6  // mi = 0.125189  Likelihood Ratio = 2.12911
ALG5 -> NUPL1  // mi = 0.129933  Likelihood Ratio = 1.93454
ALG5 -> PFDN4  // mi = 0.0177895  Likelihood Ratio = 0.600217
ALG5 -> PPIE  // mi = 0.0213571  Likelihood Ratio = 0.479474
ALG5 -> PPM1G  // mi = 0.02733  Likelihood Ratio = 0.645987
ALG5 -> PQLC3  // mi = 0.0252558  Likelihood Ratio = 1.4106
ALG5 -> PRKD1  // mi = 0.0340543  Likelihood Ratio = 0.676235
ALG5 -> PRRT1  // mi = 0.023265  Likelihood Ratio = 1.34928
ALG5 -> RAP1GDS1  // mi = 0.036464  Likelihood Ratio = 1.54936
ALG5 -> RB1  // mi = 0.0867598  Likelihood Ratio = 0.137054
ALG5 -> RFXAP  // mi = 0.0792366  Likelihood Ratio = 0.66425
ALG5 -> RNF6  // mi = 0.102904  Likelihood Ratio = 0.109363
ALG5 -> RSPRY1  // mi = 0.02733  Likelihood Ratio = 0.599291
ALG5 -> SOX12  // mi = 0.0720737  Likelihood Ratio = 1.61995
ALG5 -> TAF6L  // mi = 0.0588135  Likelihood Ratio = 1.29626
ALG5 -> TF  // mi = 0.023265  Likelihood Ratio = 0.0146922
ALG5 -> TIAL1  // mi = 0.019532  Likelihood Ratio = 0.143132
ALG5 -> TM9SF2  // mi = 0.0946473  Likelihood Ratio = 1.25055
ALG5 -> TMEM25  // mi = 0.023265  Likelihood Ratio = 1.37363
ALG5 -> TSLP  // mi = 0.036464  Likelihood Ratio = 1.5095
ALG5 -> TUBGCP3  // mi = 0.0588135  Likelihood Ratio = 1.71
ALG5 -> UBL3  // mi = 0.0557179  Likelihood Ratio = 2.25826
ALG5 -> USPL1  // mi = 0.0867598  Likelihood Ratio = 0.367288
ALG5 -> WBP4  // mi = 0.107171  Likelihood Ratio = 1.66168
ALG5 -> ZBTB37  // mi = 0.0389582  Likelihood Ratio = 1.58508
ALG5 -> ZDHHC14  // mi = 0.019532  Likelihood Ratio = 0.305383
ALG8 -> COX8A  // mi = 0.02733  Likelihood Ratio = 0.980156
ALG8 -> TFAP2C  // mi = 0.019532  Likelihood Ratio = 0.72543
ALG8 -> YIF1A  // mi = 0.0317289  Likelihood Ratio = 0.519273
ALK -> GPR126  // mi = 0.0294876  Likelihood Ratio = 0.211496
ALKBH3 -> AP2M1  // mi = 0.0252558  Likelihood Ratio = 0.751476
ALKBH3 -> DPAGT1  // mi = 0.019532  Likelihood Ratio = 0.490312
ALKBH3 -> GDI2  // mi = 0.019532  Likelihood Ratio = 0.198903
ALKBH4 -> BRI3  // mi = 0.023265  Likelihood Ratio = 0.35003
ALKBH4 -> C20orf111  // mi = 0.019532  Likelihood Ratio = 0.411392
ALKBH4 -> PILRA  // mi = 0.019532  Likelihood Ratio = 0.647919
ALKBH4 -> PMPCB  // mi = 0.0469516  Likelihood Ratio = 0.339874
ALKBH4 -> TAF6  // mi = 0.134775  Likelihood Ratio = 0.697635
ALKBH6 -> C1orf135  // mi = 0.0252558  Likelihood Ratio = 1.35447
ALKBH6 -> CAPNS1  // mi = 0.0829529  Likelihood Ratio = 3.44135
ALKBH6 -> CEP55  // mi = 0.0317289  Likelihood Ratio = 1.44928
ALKBH6 -> COX6B1  // mi = 0.0867598  Likelihood Ratio = 1.22986
ALKBH6 -> CREM  // mi = 0.0340543  Likelihood Ratio = 1.45901
ALKBH6 -> EGLN2  // mi = 0.023265  Likelihood Ratio = 0.77938
ALKBH6 -> HOXB7  // mi = 0.0177895  Likelihood Ratio = 1.25793
ALKBH6 -> KPNA4  // mi = 0.0415374  Likelihood Ratio = 1.37469
ALKBH6 -> MRPS12  // mi = 0.120541  Likelihood Ratio = 2.72839
ALKBH6 -> NUDT5  // mi = 0.0213571  Likelihood Ratio = 1.1616
ALKBH6 -> POLR2I  // mi = 0.107171  Likelihood Ratio = 2.95936
ALKBH6 -> RGS9BP  // mi = 0.02733  Likelihood Ratio = 1.30244
ALKBH6 -> RPL6  // mi = 0.019532  Likelihood Ratio = 0.297848
ALKBH6 -> U2AF1L4  // mi = 0.0829529  Likelihood Ratio = 1.97588
ALKBH6 -> USF2  // mi = 0.0619965  Likelihood Ratio = 2.39041
ALKBH6 -> ZNF565  // mi = 0.0756104  Likelihood Ratio = 2.40914
ALKBH7 -> ARF4  // mi = 0.0177895  Likelihood Ratio = 0.36688
ALKBH7 -> ATP6V1G1  // mi = 0.02733  Likelihood Ratio = 1.16169
ALKBH7 -> DRG2  // mi = 0.023265  Likelihood Ratio = 0.17284
ALKBH7 -> GYPA  // mi = 0.019532  Likelihood Ratio = 0.111013
ALKBH7 -> GZMM  // mi = 0.036464  Likelihood Ratio = 0.206011
ALKBH7 -> USP38  // mi = 0.0340543  Likelihood Ratio = 1.01922
ALKBH8 -> CASP4  // mi = 0.0469516  Likelihood Ratio = 2.26733
ALKBH8 -> DDX10  // mi = 0.0619965  Likelihood Ratio = 0.962788
ALKBH8 -> FDX1  // mi = 0.0252558  Likelihood Ratio = 2.51538
ALKBH8 -> LSM11  // mi = 0.0442017  Likelihood Ratio = 0.205768
ALKBH8 -> RACGAP1  // mi = 0.0177895  Likelihood Ratio = 0.0242885
ALKBH8 -> RERE  // mi = 0.0177895  Likelihood Ratio = 1.19778
ALKBH8 -> REXO2  // mi = 0.0497874  Likelihood Ratio = 1.10447
ALOX12 -> C4orf18  // mi = 0.023265  Likelihood Ratio = 0.751911
ALOX12 -> CYP4A11  // mi = 0.0317289  Likelihood Ratio = 1.84005
ALOX12 -> ESAM  // mi = 0.0213571  Likelihood Ratio = 1.53974
ALOX12 -> FOXD2  // mi = 0.0177895  Likelihood Ratio = 0.312544
ALOX12 -> GOLT1A  // mi = 0.019532  Likelihood Ratio = 0.190799
ALOX12 -> SPTBN4  // mi = 0.02733  Likelihood Ratio = 0.538855
ALOX12B -> MTCH1  // mi = 0.0177895  Likelihood Ratio = 0.407341
ALOX12B -> RAX  // mi = 0.02733  Likelihood Ratio = 1.27272
ALOX15 -> ARF1  // mi = 0.0177895  Likelihood Ratio = 0.96703
ALOX15 -> BRSK2  // mi = 0.0177895  Likelihood Ratio = 0.246966
ALOX15 -> DUSP15  // mi = 0.019532  Likelihood Ratio = 0.634469
ALOX15 -> FGF17  // mi = 0.0177895  Likelihood Ratio = 0.681473
ALOX15 -> GIP  // mi = 0.019532  Likelihood Ratio = 0.297715
ALOX15 -> KIAA1618  // mi = 0.02733  Likelihood Ratio = 0.240299
ALOX15 -> MCL1  // mi = 0.0294876  Likelihood Ratio = 1.19824
ALOX15 -> NEURL  // mi = 0.0252558  Likelihood Ratio = 0.459761
ALOX15 -> PFDN5  // mi = 0.019532  Likelihood Ratio = 0.580274
ALOX15 -> PGF  // mi = 0.023265  Likelihood Ratio = 0.217978
ALOX15 -> PRAP1  // mi = 0.0415374  Likelihood Ratio = 0.584738
ALOX15 -> PRM1  // mi = 0.0252558  Likelihood Ratio = 0.428585
ALOX15 -> RPSA  // mi = 0.019532  Likelihood Ratio = 0.0897681
ALOX15 -> VPS33B  // mi = 0.0177895  Likelihood Ratio = 0.550109
ALOX5 -> FIGN  // mi = 0.0389582  Likelihood Ratio = 0.481333
ALOXE3 -> ACADVL  // mi = 0.019532  Likelihood Ratio = 0.0811873
ALOXE3 -> AURKB  // mi = 0.0252558  Likelihood Ratio = 1.20804
ALOXE3 -> C11orf35  // mi = 0.02733  Likelihood Ratio = 1.22206
ALOXE3 -> CASP8AP2  // mi = 0.0294876  Likelihood Ratio = 0.828503
ALOXE3 -> INPP5F  // mi = 0.0213571  Likelihood Ratio = 0.162653
ALOXE3 -> MAGEA8  // mi = 0.0177895  Likelihood Ratio = 0.781402
ALOXE3 -> SLC7A3  // mi = 0.019532  Likelihood Ratio = 0.568854
ALPI -> C14orf68  // mi = 0.0340543  Likelihood Ratio = 0.63454
ALPI -> C9orf114  // mi = 0.0252558  Likelihood Ratio = 0.613317
ALPI -> EFTUD2  // mi = 0.02733  Likelihood Ratio = 0.517093
ALPI -> GPRASP1  // mi = 0.0177895  Likelihood Ratio = 0.570814
ALPI -> NCOA6  // mi = 0.0252558  Likelihood Ratio = 0.0924912
ALPI -> NUP188  // mi = 0.0389582  Likelihood Ratio = 0.823059
ALPK3 -> MADCAM1  // mi = 0.0177895  Likelihood Ratio = 0.190279
ALPL -> ALOX5  // mi = 0.036464  Likelihood Ratio = 0.74714
ALPL -> ARHGAP11A  // mi = 0.02733  Likelihood Ratio = 0.906095
ALPL -> ASGR2  // mi = 0.036464  Likelihood Ratio = 0.444398
ALPL -> CKB  // mi = 0.0389582  Likelihood Ratio = 1.17459
ALPL -> DENND3  // mi = 0.0497874  Likelihood Ratio = 1.41094
ALPL -> LRRC47  // mi = 0.0252558  Likelihood Ratio = 0.925804
ALPL -> MAP1B  // mi = 0.023265  Likelihood Ratio = 1.03849
ALPL -> MKI67  // mi = 0.0177895  Likelihood Ratio = 1.21776
ALPL -> MR1  // mi = 0.0469516  Likelihood Ratio = 1.83941
ALPL -> MVP  // mi = 0.0527094  Likelihood Ratio = 2.04895
ALPL -> PYCARD  // mi = 0.0389582  Likelihood Ratio = 1.33824
ALPL -> RAC2  // mi = 0.0469516  Likelihood Ratio = 1.74784
ALPL -> TLR1  // mi = 0.0497874  Likelihood Ratio = 2.22105
ALPL -> TMEFF1  // mi = 0.0527094  Likelihood Ratio = 1.65589
ALPP -> CXorf22  // mi = 0.019532  Likelihood Ratio = 0.129486
ALPPL2 -> ARHGAP4  // mi = 0.019532  Likelihood Ratio = 1.81596
ALPPL2 -> CAMK2D  // mi = 0.0442017  Likelihood Ratio = 1.24004
ALPPL2 -> DSCAML1  // mi = 0.0294876  Likelihood Ratio = 0.206632
ALPPL2 -> FGF18  // mi = 0.0213571  Likelihood Ratio = 1.86691
ALPPL2 -> FUT4  // mi = 0.019532  Likelihood Ratio = 0.548083
ALPPL2 -> GAB1  // mi = 0.019532  Likelihood Ratio = 1.00107
ALPPL2 -> KLHL22  // mi = 0.023265  Likelihood Ratio = 0.794423
ALPPL2 -> KLK13  // mi = 0.02733  Likelihood Ratio = 1.38133
ALPPL2 -> L1CAM  // mi = 0.0213571  Likelihood Ratio = 1.47298
ALPPL2 -> LHX1  // mi = 0.019532  Likelihood Ratio = 1.08443
ALPPL2 -> MLLT3  // mi = 0.0177895  Likelihood Ratio = 0.224719
ALPPL2 -> PRDM15  // mi = 0.023265  Likelihood Ratio = 2.1534
ALPPL2 -> SGCE  // mi = 0.02733  Likelihood Ratio = 0.228342
ALPPL2 -> SLC30A2  // mi = 0.023265  Likelihood Ratio = 1.22461
ALPPL2 -> SMUG1  // mi = 0.0252558  Likelihood Ratio = 1.20233
ALS2CL -> ACTR6  // mi = 0.019532  Likelihood Ratio = 0.0478678
ALS2CL -> LOC388152  // mi = 0.023265  Likelihood Ratio = 0.580799
ALS2CL -> PIK3R3  // mi = 0.019532  Likelihood Ratio = 0.681511
ALS2CR11 -> ACRV1  // mi = 0.036464  Likelihood Ratio = 1.19801
ALS2CR11 -> ACSS2  // mi = 0.019532  Likelihood Ratio = 1.31082
ALS2CR11 -> ANKRD7  // mi = 0.0415374  Likelihood Ratio = 3.88495
ALS2CR11 -> BTBD3  // mi = 0.0340543  Likelihood Ratio = 2.32665
ALS2CR11 -> C9orf95  // mi = 0.0415374  Likelihood Ratio = 3.22357
ALS2CR11 -> CCKBR  // mi = 0.0497874  Likelihood Ratio = 1.64729
ALS2CR11 -> COMT  // mi = 0.0469516  Likelihood Ratio = 2.60133
ALS2CR11 -> GPR62  // mi = 0.036464  Likelihood Ratio = 3.38379
ALS2CR11 -> MAP3K7  // mi = 0.0415374  Likelihood Ratio = 3.36441
ALS2CR11 -> NUP160  // mi = 0.0213571  Likelihood Ratio = 1.79613
ALS2CR11 -> PRTFDC1  // mi = 0.0557179  Likelihood Ratio = 2.5726
ALS2CR11 -> ZNF322B  // mi = 0.0294876  Likelihood Ratio = 3.11516
ALS2CR12 -> NDUFS1  // mi = 0.023265  Likelihood Ratio = 0.25286
ALX3 -> MYC  // mi = 0.0213571  Likelihood Ratio = 0.35551
ALX4 -> AANAT  // mi = 0.0720737  Likelihood Ratio = 1.05888
ALX4 -> ADAMTSL5  // mi = 0.02733  Likelihood Ratio = 1.05287
ALX4 -> ADORA1  // mi = 0.0389582  Likelihood Ratio = 0.649868
ALX4 -> APOBEC3C  // mi = 0.0469516  Likelihood Ratio = 1.1244
ALX4 -> ATP13A2  // mi = 0.0389582  Likelihood Ratio = 0.260671
ALX4 -> B4GALT5  // mi = 0.036464  Likelihood Ratio = 0.859265
ALX4 -> BCL7C  // mi = 0.0177895  Likelihood Ratio = 0.139987
ALX4 -> C14orf94  // mi = 0.0252558  Likelihood Ratio = 0.667378
ALX4 -> CACNA1C  // mi = 0.0252558  Likelihood Ratio = 1.01361
ALX4 -> CACNA1S  // mi = 0.0213571  Likelihood Ratio = 0.456426
ALX4 -> CEACAM3  // mi = 0.0340543  Likelihood Ratio = 1.21991
ALX4 -> CNTNAP3  // mi = 0.019532  Likelihood Ratio = 0.897247
ALX4 -> COPS2  // mi = 0.0177895  Likelihood Ratio = 0.949704
ALX4 -> COX6A1  // mi = 0.019532  Likelihood Ratio = 0.863343
ALX4 -> CSH2  // mi = 0.0527094  Likelihood Ratio = 0.84282
ALX4 -> CTSW  // mi = 0.0389582  Likelihood Ratio = 0.658512
ALX4 -> DAZAP2  // mi = 0.0340543  Likelihood Ratio = 0.262128
ALX4 -> DGKQ  // mi = 0.036464  Likelihood Ratio = 0.686147
ALX4 -> DHH  // mi = 0.0527094  Likelihood Ratio = 0.570825
ALX4 -> DPM1  // mi = 0.0340543  Likelihood Ratio = 0.563457
ALX4 -> EEF1B2  // mi = 0.0588135  Likelihood Ratio = 0.679924
ALX4 -> EPS8L3  // mi = 0.0720737  Likelihood Ratio = 0.471562
ALX4 -> ERAF  // mi = 0.0415374  Likelihood Ratio = 0.818233
ALX4 -> F2  // mi = 0.0686261  Likelihood Ratio = 0.209874
ALX4 -> FAM49A  // mi = 0.02733  Likelihood Ratio = 0.819248
ALX4 -> FBXO11  // mi = 0.0213571  Likelihood Ratio = 0.505118
ALX4 -> FOXD3  // mi = 0.0829529  Likelihood Ratio = 1.86613
ALX4 -> FOXH1  // mi = 0.0557179  Likelihood Ratio = 0.22624
ALX4 -> GATAD2B  // mi = 0.019532  Likelihood Ratio = 0.157717
ALX4 -> GJB3  // mi = 0.036464  Likelihood Ratio = 0.774382
ALX4 -> GPR31  // mi = 0.0619965  Likelihood Ratio = 0.833768
ALX4 -> GPR81  // mi = 0.0588135  Likelihood Ratio = 0.740849
ALX4 -> GPX2  // mi = 0.0213571  Likelihood Ratio = 0.0849785
ALX4 -> HAAO  // mi = 0.019532  Likelihood Ratio = 0.384529
ALX4 -> HEXIM2  // mi = 0.0213571  Likelihood Ratio = 0.844608
ALX4 -> HHLA1  // mi = 0.0469516  Likelihood Ratio = 0.921946
ALX4 -> HIC2  // mi = 0.0469516  Likelihood Ratio = 1.3953
ALX4 -> HMP19  // mi = 0.0469516  Likelihood Ratio = 1.21949
ALX4 -> HRH2  // mi = 0.0720737  Likelihood Ratio = 0.527077
ALX4 -> HTR4  // mi = 0.0252558  Likelihood Ratio = 0.0863513
ALX4 -> KCNC4  // mi = 0.0442017  Likelihood Ratio = 0.920207
ALX4 -> KHDRBS1  // mi = 0.0252558  Likelihood Ratio = 0.816405
ALX4 -> KIF1A  // mi = 0.0294876  Likelihood Ratio = 0.584354
ALX4 -> KLF1  // mi = 0.0469516  Likelihood Ratio = 0.38392
ALX4 -> LCE3A  // mi = 0.036464  Likelihood Ratio = 0.702304
ALX4 -> MAGEA5  // mi = 0.0252558  Likelihood Ratio = 0.672107
ALX4 -> MAP3K7IP1  // mi = 0.023265  Likelihood Ratio = 0.529506
ALX4 -> MDS1  // mi = 0.0213571  Likelihood Ratio = 0.51177
ALX4 -> MOS  // mi = 0.0469516  Likelihood Ratio = 1.40836
ALX4 -> MVD  // mi = 0.0469516  Likelihood Ratio = 0.70595
ALX4 -> NAT9  // mi = 0.02733  Likelihood Ratio = 1.47953
ALX4 -> NLE1  // mi = 0.0213571  Likelihood Ratio = 0.573924
ALX4 -> NPTX1  // mi = 0.0829529  Likelihood Ratio = 2.71624
ALX4 -> P2RY11  // mi = 0.0469516  Likelihood Ratio = 1.0363
ALX4 -> PGC  // mi = 0.0442017  Likelihood Ratio = 0.898022
ALX4 -> PKLR  // mi = 0.0686261  Likelihood Ratio = 0.68061
ALX4 -> PNPLA5  // mi = 0.0720737  Likelihood Ratio = 0.709718
ALX4 -> RAB26  // mi = 0.0415374  Likelihood Ratio = 0.179824
ALX4 -> RANBP3  // mi = 0.0340543  Likelihood Ratio = 0.231633
ALX4 -> RHAG  // mi = 0.0720737  Likelihood Ratio = 0.942374
ALX4 -> RPL13A  // mi = 0.023265  Likelihood Ratio = 0.256484
ALX4 -> RPL3L  // mi = 0.0652672  Likelihood Ratio = 0.661638
ALX4 -> RPLP0  // mi = 0.036464  Likelihood Ratio = 0.878619
ALX4 -> RPS15A  // mi = 0.0252558  Likelihood Ratio = 0.835879
ALX4 -> SAPS2  // mi = 0.0213571  Likelihood Ratio = 0.2166
ALX4 -> SERPINF2  // mi = 0.0497874  Likelihood Ratio = 0.93051
ALX4 -> SFRS4  // mi = 0.0340543  Likelihood Ratio = 2.1194
ALX4 -> SLC36A3  // mi = 0.0652672  Likelihood Ratio = 0.844234
ALX4 -> SOX10  // mi = 0.0389582  Likelihood Ratio = 0.563215
ALX4 -> SPAM1  // mi = 0.0340543  Likelihood Ratio = 0.669342
ALX4 -> SPATA12  // mi = 0.0442017  Likelihood Ratio = 0.729107
ALX4 -> STAT2  // mi = 0.023265  Likelihood Ratio = 0.889464
ALX4 -> STAT5B  // mi = 0.019532  Likelihood Ratio = 0.473534
ALX4 -> TAAR2  // mi = 0.0497874  Likelihood Ratio = 0.199697
ALX4 -> TAAR8  // mi = 0.023265  Likelihood Ratio = 0.0766152
ALX4 -> TAS2R9  // mi = 0.0389582  Likelihood Ratio = 1.56018
ALX4 -> TEAD1  // mi = 0.0213571  Likelihood Ratio = 1.04236
ALX4 -> TFR2  // mi = 0.036464  Likelihood Ratio = 0.545454
ALX4 -> TNFRSF13B  // mi = 0.0340543  Likelihood Ratio = 0.307006
ALX4 -> TRIM62  // mi = 0.0252558  Likelihood Ratio = 0.369988
ALX4 -> TRPV5  // mi = 0.0497874  Likelihood Ratio = 1.1786
ALX4 -> UBL4A  // mi = 0.0317289  Likelihood Ratio = 0.808191
ALX4 -> VARS  // mi = 0.02733  Likelihood Ratio = 0.589971
ALX4 -> VTN  // mi = 0.0389582  Likelihood Ratio = 0.512525
ALX4 -> ZC3H3  // mi = 0.0294876  Likelihood Ratio = 1.17252
AMAC1L2 -> C16orf63  // mi = 0.023265  Likelihood Ratio = 0.255396
AMAC1L2 -> EDNRB  // mi = 0.0177895  Likelihood Ratio = 0.00581595
AMAC1L2 -> HSD17B8  // mi = 0.019532  Likelihood Ratio = 0.217325
AMAC1L2 -> NSMCE1  // mi = 0.02733  Likelihood Ratio = 0.1507
AMAC1L2 -> SFRS8  // mi = 0.0389582  Likelihood Ratio = 0.648124
AMAC1L2 -> VBP1  // mi = 0.0469516  Likelihood Ratio = 0.0810947
AMBP -> ATAD2  // mi = 0.0294876  Likelihood Ratio = 0.385418
AMBP -> CAMK1D  // mi = 0.0177895  Likelihood Ratio = 0.510293
AMBP -> DUSP5  // mi = 0.0252558  Likelihood Ratio = 0.776375
AMBP -> EGFL8  // mi = 0.0213571  Likelihood Ratio = 1.47229
AMBP -> MGAT4A  // mi = 0.023265  Likelihood Ratio = 1.55254
AMBP -> MTA1  // mi = 0.0294876  Likelihood Ratio = 1.20823
AMBP -> NOX4  // mi = 0.02733  Likelihood Ratio = 0.172235
AMBP -> PLEKHH3  // mi = 0.0213571  Likelihood Ratio = 0.677855
AMBP -> PRRX2  // mi = 0.02733  Likelihood Ratio = 0.271212
AMBP -> RPL6  // mi = 0.0213571  Likelihood Ratio = 0.58761
AMBP -> SLC4A5  // mi = 0.0415374  Likelihood Ratio = 0.762821
AMBP -> SURF4  // mi = 0.0213571  Likelihood Ratio = 0.734786
AMBP -> ZNF84  // mi = 0.019532  Likelihood Ratio = 0.797215
AMD1 -> BXDC1  // mi = 0.149891  Likelihood Ratio = 0.116229
AMD1 -> CD164  // mi = 0.107171  Likelihood Ratio = 1.33165
AMD1 -> CDC2L6  // mi = 0.0686261  Likelihood Ratio = 1.2084
AMD1 -> FAM111B  // mi = 0.0213571  Likelihood Ratio = 0.815779
AMD1 -> HIST1H4C  // mi = 0.0867598  Likelihood Ratio = 1.69788
AMD1 -> HIST1H4D  // mi = 0.0829529  Likelihood Ratio = 1.47898
AMD1 -> HIST1H4L  // mi = 0.0946473  Likelihood Ratio = 2.19159
AMD1 -> KPNA5  // mi = 0.0469516  Likelihood Ratio = 0.760916
AMD1 -> MAP3K7  // mi = 0.0720737  Likelihood Ratio = 1.99273
AMD1 -> MKKS  // mi = 0.0317289  Likelihood Ratio = 1.32106
AMD1 -> RDBP  // mi = 0.02733  Likelihood Ratio = 0.194361
AMD1 -> SEC63  // mi = 0.111533  Likelihood Ratio = 0.860155
AMDHD2 -> ARL6IP5  // mi = 0.0252558  Likelihood Ratio = 0.0794962
AMDHD2 -> BSCL2  // mi = 0.0442017  Likelihood Ratio = 0.600885
AMDHD2 -> KCNC3  // mi = 0.0177895  Likelihood Ratio = 0.307226
AMDHD2 -> MOSPD2  // mi = 0.023265  Likelihood Ratio = 0.254821
AMH -> ADRBK1  // mi = 0.0252558  Likelihood Ratio = 0.181459
AMH -> C6orf134  // mi = 0.0177895  Likelihood Ratio = 0.343822
AMH -> CLPB  // mi = 0.0252558  Likelihood Ratio = 0.823432
AMH -> HK1  // mi = 0.019532  Likelihood Ratio = 2.18792
AMH -> HPCA  // mi = 0.023265  Likelihood Ratio = 1.27521
AMH -> JSRP1  // mi = 0.0317289  Likelihood Ratio = 1.0632
AMH -> MAMDC4  // mi = 0.0294876  Likelihood Ratio = 0.812325
AMH -> ZBTB9  // mi = 0.0177895  Likelihood Ratio = 0.965765
AMHR2 -> ACSM1  // mi = 0.0588135  Likelihood Ratio = 3.6767
AMHR2 -> ACVRL1  // mi = 0.0720737  Likelihood Ratio = 1.80776
AMHR2 -> ADAM10  // mi = 0.0497874  Likelihood Ratio = 1.50635
AMHR2 -> ADAM19  // mi = 0.0987291  Likelihood Ratio = 0.804179
AMHR2 -> ADAMTS14  // mi = 0.0557179  Likelihood Ratio = 2.11468
AMHR2 -> ANK1  // mi = 0.0252558  Likelihood Ratio = 1.94817
AMHR2 -> ASPN  // mi = 0.129933  Likelihood Ratio = 4.64532
AMHR2 -> ATOH8  // mi = 0.0792366  Likelihood Ratio = 3.54653
AMHR2 -> BMP6  // mi = 0.0946473  Likelihood Ratio = 2.77549
AMHR2 -> C10orf63  // mi = 0.0415374  Likelihood Ratio = 2.88759
AMHR2 -> C1QTNF3  // mi = 0.0686261  Likelihood Ratio = 4.2373
AMHR2 -> C1orf114  // mi = 0.0619965  Likelihood Ratio = 2.38105
AMHR2 -> C2orf21  // mi = 0.0829529  Likelihood Ratio = 4.59923
AMHR2 -> C6orf114  // mi = 0.0469516  Likelihood Ratio = 2.08939
AMHR2 -> CADPS  // mi = 0.16047  Likelihood Ratio = 5.06942
AMHR2 -> CAMK1G  // mi = 0.11599  Likelihood Ratio = 2.27438
AMHR2 -> CCDC48  // mi = 0.16047  Likelihood Ratio = 6.26336
AMHR2 -> CCL11  // mi = 0.129933  Likelihood Ratio = 5.64727
AMHR2 -> CDH13  // mi = 0.0906577  Likelihood Ratio = 1.41055
AMHR2 -> CHGB  // mi = 0.139714  Likelihood Ratio = 3.77627
AMHR2 -> CHST10  // mi = 0.0442017  Likelihood Ratio = 3.0037
AMHR2 -> CLEC4M  // mi = 0.02733  Likelihood Ratio = 1.18781
AMHR2 -> CNTN2  // mi = 0.0252558  Likelihood Ratio = 1.25375
AMHR2 -> COL11A1  // mi = 0.139714  Likelihood Ratio = 4.449
AMHR2 -> COL2A1  // mi = 0.267746  Likelihood Ratio = 8.58376
AMHR2 -> COL5A2  // mi = 0.144753  Likelihood Ratio = 3.27397
AMHR2 -> COL5A3  // mi = 0.120541  Likelihood Ratio = 3.44361
AMHR2 -> COLEC11  // mi = 0.226175  Likelihood Ratio = 6.80862
AMHR2 -> CST7  // mi = 0.107171  Likelihood Ratio = 4.18707
AMHR2 -> CTSK  // mi = 0.120541  Likelihood Ratio = 3.75006
AMHR2 -> CYP2B6  // mi = 0.0389582  Likelihood Ratio = 1.59521
AMHR2 -> DLK1  // mi = 0.171457  Likelihood Ratio = 6.76557
AMHR2 -> DPT  // mi = 0.120541  Likelihood Ratio = 3.85258
AMHR2 -> DPYSL5  // mi = 0.0652672  Likelihood Ratio = 3.91079
AMHR2 -> ECEL1  // mi = 0.0792366  Likelihood Ratio = 3.92477
AMHR2 -> ECM1  // mi = 0.107171  Likelihood Ratio = 3.57223
AMHR2 -> EDN3  // mi = 0.188722  Likelihood Ratio = 6.50792
AMHR2 -> EDNRB  // mi = 0.0415374  Likelihood Ratio = 2.70182
AMHR2 -> EFCAB1  // mi = 0.0442017  Likelihood Ratio = 1.53208
AMHR2 -> ELA2B  // mi = 0.0720737  Likelihood Ratio = 2.03686
AMHR2 -> ELL2  // mi = 0.0867598  Likelihood Ratio = 4.56551
AMHR2 -> ENPP6  // mi = 0.125189  Likelihood Ratio = 4.37921
AMHR2 -> ENTPD1  // mi = 0.0756104  Likelihood Ratio = 3.41749
AMHR2 -> EPHA8  // mi = 0.0588135  Likelihood Ratio = 1.11102
AMHR2 -> EPHB4  // mi = 0.0317289  Likelihood Ratio = 2.07488
AMHR2 -> ESR2  // mi = 0.0867598  Likelihood Ratio = 4.90021
AMHR2 -> ETS1  // mi = 0.0686261  Likelihood Ratio = 1.31765
AMHR2 -> FAM20A  // mi = 0.0652672  Likelihood Ratio = 0.387749
AMHR2 -> FN1  // mi = 0.111533  Likelihood Ratio = 3.70243
AMHR2 -> FOSL2  // mi = 0.0415374  Likelihood Ratio = 1.04157
AMHR2 -> GATA4  // mi = 0.253413  Likelihood Ratio = 6.5056
AMHR2 -> GDAP1L1  // mi = 0.0588135  Likelihood Ratio = 2.93946
AMHR2 -> GEM  // mi = 0.0906577  Likelihood Ratio = 1.88668
AMHR2 -> GJB2  // mi = 0.0987291  Likelihood Ratio = 2.45907
AMHR2 -> GLI1  // mi = 0.149891  Likelihood Ratio = 4.91572
AMHR2 -> GLRX  // mi = 0.0720737  Likelihood Ratio = 1.80061
AMHR2 -> GNLY  // mi = 0.0619965  Likelihood Ratio = 0.172759
AMHR2 -> GPNMB  // mi = 0.0469516  Likelihood Ratio = 0.706361
AMHR2 -> GPR68  // mi = 0.129933  Likelihood Ratio = 5.49099
AMHR2 -> GREB1  // mi = 0.0527094  Likelihood Ratio = 3.32536
AMHR2 -> GREM1  // mi = 0.155129  Likelihood Ratio = 6.04776
AMHR2 -> GRM7  // mi = 0.129933  Likelihood Ratio = 2.68516
AMHR2 -> GRP  // mi = 0.0829529  Likelihood Ratio = 2.08377
AMHR2 -> GSG1  // mi = 0.0527094  Likelihood Ratio = 1.59493
AMHR2 -> GUCY1A3  // mi = 0.120541  Likelihood Ratio = 3.21001
AMHR2 -> HPCAL4  // mi = 0.0557179  Likelihood Ratio = 0.0822013
AMHR2 -> IL16  // mi = 0.0906577  Likelihood Ratio = 5.78335
AMHR2 -> IL7  // mi = 0.0720737  Likelihood Ratio = 1.60214
AMHR2 -> INHA  // mi = 0.0527094  Likelihood Ratio = 3.07895
AMHR2 -> ISL1  // mi = 0.0497874  Likelihood Ratio = 3.90924
AMHR2 -> ITGA5  // mi = 0.0946473  Likelihood Ratio = 2.35637
AMHR2 -> KCNK3  // mi = 0.0252558  Likelihood Ratio = 0.572335
AMHR2 -> KCTD8  // mi = 0.0389582  Likelihood Ratio = 1.7767
AMHR2 -> LEPREL1  // mi = 0.0619965  Likelihood Ratio = 2.39236
AMHR2 -> LGALS1  // mi = 0.0867598  Likelihood Ratio = 4.52701
AMHR2 -> LNPEP  // mi = 0.0389582  Likelihood Ratio = 1.5704
AMHR2 -> LPPR4  // mi = 0.0867598  Likelihood Ratio = 0.712219
AMHR2 -> LRRC15  // mi = 0.120541  Likelihood Ratio = 2.9779
AMHR2 -> MANEAL  // mi = 0.0213571  Likelihood Ratio = 1.02893
AMHR2 -> MCF2  // mi = 0.0389582  Likelihood Ratio = 0.888081
AMHR2 -> MMP11  // mi = 0.120541  Likelihood Ratio = 2.29061
AMHR2 -> MMP13  // mi = 0.107171  Likelihood Ratio = 2.6289
AMHR2 -> MOXD1  // mi = 0.0987291  Likelihood Ratio = 2.54162
AMHR2 -> NDRG2  // mi = 0.0619965  Likelihood Ratio = 0.706146
AMHR2 -> NDST4  // mi = 0.0720737  Likelihood Ratio = 3.30897
AMHR2 -> NLGN3  // mi = 0.0442017  Likelihood Ratio = 1.95518
AMHR2 -> NMT1  // mi = 0.036464  Likelihood Ratio = 0.897499
AMHR2 -> NNMT  // mi = 0.0867598  Likelihood Ratio = 3.56848
AMHR2 -> NOX4  // mi = 0.0557179  Likelihood Ratio = 4.32138
AMHR2 -> NPM2  // mi = 0.0442017  Likelihood Ratio = 3.1978
AMHR2 -> NRXN2  // mi = 0.107171  Likelihood Ratio = 3.19343
AMHR2 -> OLFML2B  // mi = 0.134775  Likelihood Ratio = 3.05184
AMHR2 -> OSTF1  // mi = 0.0588135  Likelihood Ratio = 0.884281
AMHR2 -> OVGP1  // mi = 0.0317289  Likelihood Ratio = 2.44806
AMHR2 -> PCDH21  // mi = 0.0720737  Likelihood Ratio = 2.58056
AMHR2 -> PDZD3  // mi = 0.0469516  Likelihood Ratio = 2.21447
AMHR2 -> PEG3  // mi = 0.19469  Likelihood Ratio = 6.40405
AMHR2 -> PGM5  // mi = 0.0557179  Likelihood Ratio = 1.99362
AMHR2 -> PHF21B  // mi = 0.129933  Likelihood Ratio = 5.42509
AMHR2 -> PITX2  // mi = 0.0720737  Likelihood Ratio = 0.6192
AMHR2 -> PLAU  // mi = 0.11599  Likelihood Ratio = 3.31512
AMHR2 -> POSTN  // mi = 0.155129  Likelihood Ratio = 5.77928
AMHR2 -> PPOX  // mi = 0.0415374  Likelihood Ratio = 1.63734
AMHR2 -> PROK1  // mi = 0.0867598  Likelihood Ratio = 1.82261
AMHR2 -> PRRT1  // mi = 0.0987291  Likelihood Ratio = 0.097014
AMHR2 -> PRSS35  // mi = 0.129933  Likelihood Ratio = 3.07008
AMHR2 -> PTGER3  // mi = 0.102904  Likelihood Ratio = 4.54209
AMHR2 -> PTGIR  // mi = 0.111533  Likelihood Ratio = 0.661091
AMHR2 -> PTPN5  // mi = 0.177107  Likelihood Ratio = 6.68827
AMHR2 -> PTPRN2  // mi = 0.0415374  Likelihood Ratio = 2.24695
AMHR2 -> RAB27A  // mi = 0.0619965  Likelihood Ratio = 0.692942
AMHR2 -> RELB  // mi = 0.0469516  Likelihood Ratio = 2.8096
AMHR2 -> RGS16  // mi = 0.0756104  Likelihood Ratio = 1.70348
AMHR2 -> RGS7  // mi = 0.134775  Likelihood Ratio = 4.0879
AMHR2 -> RPRM  // mi = 0.0619965  Likelihood Ratio = 3.53389
AMHR2 -> RSU1  // mi = 0.0792366  Likelihood Ratio = 2.15814
AMHR2 -> SCUBE3  // mi = 0.0415374  Likelihood Ratio = 0.356062
AMHR2 -> SEC24D  // mi = 0.0619965  Likelihood Ratio = 2.34759
AMHR2 -> SFRP2  // mi = 0.134775  Likelihood Ratio = 4.64723
AMHR2 -> SH3GLB1  // mi = 0.0469516  Likelihood Ratio = 1.8753
AMHR2 -> SHF  // mi = 0.0442017  Likelihood Ratio = 1.88964
AMHR2 -> SIGLEC11  // mi = 0.149891  Likelihood Ratio = 5.48227
AMHR2 -> SLAMF8  // mi = 0.0946473  Likelihood Ratio = 1.0954
AMHR2 -> SPHK1  // mi = 0.125189  Likelihood Ratio = 4.25958
AMHR2 -> ST3GAL4  // mi = 0.023265  Likelihood Ratio = 3.22302
AMHR2 -> STAR  // mi = 0.246427  Likelihood Ratio = 7.00892
AMHR2 -> STK17B  // mi = 0.0619965  Likelihood Ratio = 1.63997
AMHR2 -> SULF1  // mi = 0.125189  Likelihood Ratio = 5.28877
AMHR2 -> TAC3  // mi = 0.0527094  Likelihood Ratio = 1.85806
AMHR2 -> TCERG1L  // mi = 0.120541  Likelihood Ratio = 4.95442
AMHR2 -> TDGF1  // mi = 0.0946473  Likelihood Ratio = 1.27159
AMHR2 -> TDO2  // mi = 0.120541  Likelihood Ratio = 6.64489
AMHR2 -> TESC  // mi = 0.102904  Likelihood Ratio = 2.95721
AMHR2 -> THBS2  // mi = 0.125189  Likelihood Ratio = 2.86757
AMHR2 -> TIMP3  // mi = 0.0652672  Likelihood Ratio = 2.54104
AMHR2 -> TNFAIP6  // mi = 0.139714  Likelihood Ratio = 6.15979
AMHR2 -> TP73  // mi = 0.02733  Likelihood Ratio = 0.0362155
AMHR2 -> TRPA1  // mi = 0.0946473  Likelihood Ratio = 2.93269
AMHR2 -> TRPC6  // mi = 0.0720737  Likelihood Ratio = 2.19664
AMHR2 -> TSNAXIP1  // mi = 0.0469516  Likelihood Ratio = 2.49183
AMHR2 -> TYRO3  // mi = 0.0686261  Likelihood Ratio = 4.64043
AMHR2 -> UBR1  // mi = 0.0389582  Likelihood Ratio = 1.58506
AMHR2 -> USP2  // mi = 0.0294876  Likelihood Ratio = 0.461725
AMHR2 -> WFIKKN2  // mi = 0.11599  Likelihood Ratio = 3.64204
AMHR2 -> WNT2B  // mi = 0.0829529  Likelihood Ratio = 2.31078
AMHR2 -> XDH  // mi = 0.0415374  Likelihood Ratio = 2.88528
AMHR2 -> ZCCHC12  // mi = 0.0557179  Likelihood Ratio = 3.5519
AMHR2 -> ZCCHC5  // mi = 0.0867598  Likelihood Ratio = 2.41606
AMICA1 -> ARHGDIB  // mi = 0.206951  Likelihood Ratio = 2.53976
AMICA1 -> BTK  // mi = 0.246427  Likelihood Ratio = 1.14012
AMICA1 -> C17orf59  // mi = 0.0619965  Likelihood Ratio = 0.837507
AMICA1 -> CD1C  // mi = 0.129933  Likelihood Ratio = 1.05667
AMICA1 -> CD33  // mi = 0.219654  Likelihood Ratio = 2.13212
AMICA1 -> CD7  // mi = 0.16047  Likelihood Ratio = 2.42626
AMICA1 -> CD8A  // mi = 0.213247  Likelihood Ratio = 3.12705
AMICA1 -> CFD  // mi = 0.188722  Likelihood Ratio = 1.40719
AMICA1 -> CXCR3  // mi = 0.23281  Likelihood Ratio = 2.87845
AMICA1 -> CYP1B1  // mi = 0.107171  Likelihood Ratio = 0.76397
AMICA1 -> F5  // mi = 0.0987291  Likelihood Ratio = 2.60997
AMICA1 -> G0S2  // mi = 0.120541  Likelihood Ratio = 1.27587
AMICA1 -> GAB3  // mi = 0.267746  Likelihood Ratio = 2.47789
AMICA1 -> GMFG  // mi = 0.275097  Likelihood Ratio = 2.48098
AMICA1 -> GPR171  // mi = 0.177107  Likelihood Ratio = 0.806857
AMICA1 -> GPR68  // mi = 0.219654  Likelihood Ratio = 3.5547
AMICA1 -> IL21R  // mi = 0.177107  Likelihood Ratio = 3.44413
AMICA1 -> IL2RG  // mi = 0.213247  Likelihood Ratio = 1.87572
AMICA1 -> KCNMB1  // mi = 0.165912  Likelihood Ratio = 1.8079
AMICA1 -> KIAA0513  // mi = 0.107171  Likelihood Ratio = 0.201657
AMICA1 -> LILRB3  // mi = 0.246427  Likelihood Ratio = 4.27855
AMICA1 -> LY96  // mi = 0.253413  Likelihood Ratio = 0.404219
AMICA1 -> MMP25  // mi = 0.134775  Likelihood Ratio = 1.7979
AMICA1 -> MYO1F  // mi = 0.297904  Likelihood Ratio = 0.072375
AMICA1 -> NTRK3  // mi = 0.0442017  Likelihood Ratio = 2.42402
AMICA1 -> PTGDR  // mi = 0.120541  Likelihood Ratio = 1.57945
AMICA1 -> RASSF4  // mi = 0.16047  Likelihood Ratio = 2.4384
AMICA1 -> RCSD1  // mi = 0.260519  Likelihood Ratio = 3.80626
AMICA1 -> SIRPB2  // mi = 0.0987291  Likelihood Ratio = 2.30736
AMICA1 -> SLAMF1  // mi = 0.188722  Likelihood Ratio = 2.07495
AMICA1 -> TBX21  // mi = 0.19469  Likelihood Ratio = 2.35823
AMICA1 -> TGFB1  // mi = 0.120541  Likelihood Ratio = 1.71424
AMICA1 -> TLR4  // mi = 0.267746  Likelihood Ratio = 1.30928
AMICA1 -> TNFAIP8L2  // mi = 0.213247  Likelihood Ratio = 2.77207
AMICA1 -> TNFSF12  // mi = 0.139714  Likelihood Ratio = 1.42995
AMICA1 -> TPCN2  // mi = 0.0389582  Likelihood Ratio = 0.949326
AMICA1 -> UBASH3A  // mi = 0.200766  Likelihood Ratio = 1.31824
AMIGO2 -> ASPA  // mi = 0.036464  Likelihood Ratio = 0.529609
AMIGO2 -> CAV2  // mi = 0.0415374  Likelihood Ratio = 0.682394
AMIGO2 -> CH25H  // mi = 0.0469516  Likelihood Ratio = 0.283712
AMIGO2 -> DNASE1  // mi = 0.019532  Likelihood Ratio = 0.573114
AMIGO2 -> DQX1  // mi = 0.036464  Likelihood Ratio = 1.8859
AMIGO2 -> DYNLT3  // mi = 0.0340543  Likelihood Ratio = 0.793936
AMIGO2 -> FGF7  // mi = 0.0469516  Likelihood Ratio = 1.40473
AMIGO2 -> GLUD2  // mi = 0.0252558  Likelihood Ratio = 1.03465
AMIGO2 -> GNG12  // mi = 0.0252558  Likelihood Ratio = 1.35248
AMIGO2 -> IL1R2  // mi = 0.019532  Likelihood Ratio = 0.925803
AMIGO2 -> ITGB3  // mi = 0.0340543  Likelihood Ratio = 1.69757
AMIGO2 -> KLF10  // mi = 0.0469516  Likelihood Ratio = 0.669616
AMIGO2 -> NEO1  // mi = 0.0177895  Likelihood Ratio = 0.329507
AMIGO2 -> PFDN2  // mi = 0.02733  Likelihood Ratio = 0.684257
AMIGO2 -> PLAUR  // mi = 0.02733  Likelihood Ratio = 0.691131
AMIGO2 -> PLS3  // mi = 0.0527094  Likelihood Ratio = 1.34507
AMIGO2 -> PMM1  // mi = 0.0177895  Likelihood Ratio = 0.693799
AMIGO2 -> PPARG  // mi = 0.0317289  Likelihood Ratio = 0.707902
AMIGO2 -> PROS1  // mi = 0.0415374  Likelihood Ratio = 0.580778
AMIGO2 -> PTGER2  // mi = 0.0389582  Likelihood Ratio = 1.2932
AMIGO2 -> RALGPS2  // mi = 0.023265  Likelihood Ratio = 0.292237
AMIGO2 -> S100A10  // mi = 0.0619965  Likelihood Ratio = 1.47948
AMIGO2 -> SEMA3C  // mi = 0.0588135  Likelihood Ratio = 2.11475
AMIGO2 -> SOX17  // mi = 0.0442017  Likelihood Ratio = 0.592007
AMIGO2 -> STK17A  // mi = 0.036464  Likelihood Ratio = 1.3801
AMIGO2 -> WHSC1  // mi = 0.0177895  Likelihood Ratio = 2.44192
AMIGO2 -> XPO1  // mi = 0.0177895  Likelihood Ratio = 1.47113
AMMECR1 -> CDKN3  // mi = 0.0177895  Likelihood Ratio = 0.0390392
AMMECR1 -> DEPDC1B  // mi = 0.023265  Likelihood Ratio = 0.868602
AMMECR1 -> EIF2B2  // mi = 0.0177895  Likelihood Ratio = 0.712942
AMMECR1 -> TMEM35  // mi = 0.019532  Likelihood Ratio = 0.0395961
AMN -> ADRB3  // mi = 0.0177895  Likelihood Ratio = 0.291701
AMN -> C1orf66  // mi = 0.0252558  Likelihood Ratio = 0.153214
AMN -> CAPZA1  // mi = 0.0177895  Likelihood Ratio = 0.00476964
AMN -> CSH2  // mi = 0.0756104  Likelihood Ratio = 0.416804
AMN -> DPH2  // mi = 0.019532  Likelihood Ratio = 0.0409863
AMN -> FZD1  // mi = 0.0213571  Likelihood Ratio = 0.804796
AMN -> RPS10  // mi = 0.0177895  Likelihood Ratio = 0.223316
AMN -> SLC36A3  // mi = 0.0792366  Likelihood Ratio = 0.191024
AMN -> SOCS6  // mi = 0.0340543  Likelihood Ratio = 0.380537
AMOT -> ARID5A  // mi = 0.036464  Likelihood Ratio = 0.61231
AMOT -> CLEC4E  // mi = 0.0294876  Likelihood Ratio = 0.680858
AMOT -> CTNNBIP1  // mi = 0.023265  Likelihood Ratio = 2.6442
AMOT -> GK  // mi = 0.0389582  Likelihood Ratio = 1.38639
AMOT -> PLEKHA1  // mi = 0.0415374  Likelihood Ratio = 1.70817
AMOT -> RHOH  // mi = 0.02733  Likelihood Ratio = 0.406913
AMOT -> SLA2  // mi = 0.023265  Likelihood Ratio = 0.952312
AMOT -> ZNF488  // mi = 0.0340543  Likelihood Ratio = 0.357696
AMOTL2 -> ARD1A  // mi = 0.036464  Likelihood Ratio = 0.444562
AMOTL2 -> BLCAP  // mi = 0.0177895  Likelihood Ratio = 0.363508
AMOTL2 -> CSNK1E  // mi = 0.02733  Likelihood Ratio = 0.912914
AMOTL2 -> DCTN5  // mi = 0.0252558  Likelihood Ratio = 0.585307
AMOTL2 -> EDN2  // mi = 0.0177895  Likelihood Ratio = 0.311993
AMOTL2 -> GNAI1  // mi = 0.0177895  Likelihood Ratio = 0.119542
AMOTL2 -> KTN1  // mi = 0.0252558  Likelihood Ratio = 0.194669
AMOTL2 -> NUPL2  // mi = 0.0294876  Likelihood Ratio = 1.20197
AMOTL2 -> POFUT2  // mi = 0.0317289  Likelihood Ratio = 0.618805
AMOTL2 -> WNT7B  // mi = 0.0213571  Likelihood Ratio = 0.164708
AMPD2 -> ACTR1B  // mi = 0.0497874  Likelihood Ratio = 2.05784
AMPD2 -> C1QTNF2  // mi = 0.023265  Likelihood Ratio = 1.0893
AMPD2 -> C6orf62  // mi = 0.0213571  Likelihood Ratio = 1.01153
AMPD2 -> CD151  // mi = 0.0389582  Likelihood Ratio = 1.0934
AMPD2 -> DBT  // mi = 0.0213571  Likelihood Ratio = 1.69262
AMPD2 -> DERL2  // mi = 0.0213571  Likelihood Ratio = 0.707159
AMPD2 -> DLG1  // mi = 0.019532  Likelihood Ratio = 0.451958
AMPD2 -> ECHDC3  // mi = 0.0317289  Likelihood Ratio = 1.06879
AMPD2 -> ELMOD2  // mi = 0.0294876  Likelihood Ratio = 0.610512
AMPD2 -> ENG  // mi = 0.0177895  Likelihood Ratio = 0.8328
AMPD2 -> FZR1  // mi = 0.0294876  Likelihood Ratio = 1.29019
AMPD2 -> GCDH  // mi = 0.0442017  Likelihood Ratio = 1.31117
AMPD2 -> IRAK1  // mi = 0.0867598  Likelihood Ratio = 2.73307
AMPD2 -> MED19  // mi = 0.0294876  Likelihood Ratio = 0.957814
AMPD2 -> MEN1  // mi = 0.0389582  Likelihood Ratio = 1.4465
AMPD2 -> MVD  // mi = 0.0213571  Likelihood Ratio = 0.79311
AMPD2 -> NEU4  // mi = 0.0294876  Likelihood Ratio = 1.04687
AMPD2 -> PCGF6  // mi = 0.0252558  Likelihood Ratio = 1.2324
AMPD2 -> PDE2A  // mi = 0.0213571  Likelihood Ratio = 0.332668
AMPD2 -> PDIA2  // mi = 0.0252558  Likelihood Ratio = 0.344813
AMPD2 -> PENK  // mi = 0.019532  Likelihood Ratio = 0.392883
AMPD2 -> PIK3R2  // mi = 0.0588135  Likelihood Ratio = 1.53454
AMPD2 -> POU5F1  // mi = 0.0317289  Likelihood Ratio = 1.51516
AMPD2 -> PPP1R12C  // mi = 0.0442017  Likelihood Ratio = 1.67392
AMPD2 -> RAB23  // mi = 0.0294876  Likelihood Ratio = 1.16679
AMPD2 -> RGS14  // mi = 0.0415374  Likelihood Ratio = 0.920921
AMPD2 -> SCYL1  // mi = 0.0829529  Likelihood Ratio = 1.65106
AMPD2 -> SEC14L1  // mi = 0.0177895  Likelihood Ratio = 0.124199
AMPD2 -> SERPIND1  // mi = 0.0177895  Likelihood Ratio = 0.778254
AMPD2 -> SFXN5  // mi = 0.0213571  Likelihood Ratio = 0.587668
AMPD2 -> SLC25A16  // mi = 0.0340543  Likelihood Ratio = 1.41565
AMPD2 -> SLC7A5  // mi = 0.019532  Likelihood Ratio = 1.01638
AMPD2 -> SLITRK4  // mi = 0.0317289  Likelihood Ratio = 0.25192
AMPD2 -> ST6GALNAC4  // mi = 0.0252558  Likelihood Ratio = 0.56478
AMPD2 -> STK32C  // mi = 0.0294876  Likelihood Ratio = 1.74173
AMPD2 -> SYNGR3  // mi = 0.019532  Likelihood Ratio = 0.939536
AMPD2 -> TFAP4  // mi = 0.0340543  Likelihood Ratio = 1.18899
AMPD2 -> TMPRSS3  // mi = 0.0294876  Likelihood Ratio = 1.02141
AMPD2 -> TRMT1  // mi = 0.02733  Likelihood Ratio = 1.64093
AMPD2 -> USP20  // mi = 0.019532  Likelihood Ratio = 3.52134
AMPD2 -> ZNF624  // mi = 0.036464  Likelihood Ratio = 0.65307
AMPH -> ABCA1  // mi = 0.036464  Likelihood Ratio = 1.15934
AMPH -> ACTA2  // mi = 0.0557179  Likelihood Ratio = 0.308838
AMPH -> ACTG2  // mi = 0.0588135  Likelihood Ratio = 1.58011
AMPH -> ADARB2  // mi = 0.019532  Likelihood Ratio = 0.278866
AMPH -> ANXA1  // mi = 0.0340543  Likelihood Ratio = 1.04612
AMPH -> ANXA2  // mi = 0.0497874  Likelihood Ratio = 1.28544
AMPH -> ARHGDIA  // mi = 0.0317289  Likelihood Ratio = 0.831239
AMPH -> ASAM  // mi = 0.0756104  Likelihood Ratio = 0.701628
AMPH -> ATP10A  // mi = 0.0497874  Likelihood Ratio = 0.172677
AMPH -> B4GALT1  // mi = 0.0317289  Likelihood Ratio = 1.05334
AMPH -> BST1  // mi = 0.0389582  Likelihood Ratio = 1.34252
AMPH -> BTBD1  // mi = 0.019532  Likelihood Ratio = 0.67996
AMPH -> CDC2L6  // mi = 0.02733  Likelihood Ratio = 1.1943
AMPH -> CDH11  // mi = 0.0946473  Likelihood Ratio = 2.44137
AMPH -> CDH5  // mi = 0.0415374  Likelihood Ratio = 0.819623
AMPH -> COL1A1  // mi = 0.0756104  Likelihood Ratio = 1.5893
AMPH -> COL5A1  // mi = 0.0829529  Likelihood Ratio = 1.79318
AMPH -> COL6A3  // mi = 0.107171  Likelihood Ratio = 1.35702
AMPH -> EAF1  // mi = 0.0317289  Likelihood Ratio = 1.11287
AMPH -> ERGIC1  // mi = 0.0213571  Likelihood Ratio = 0.101415
AMPH -> FHOD3  // mi = 0.0557179  Likelihood Ratio = 2.02626
AMPH -> FLJ21511  // mi = 0.0317289  Likelihood Ratio = 0.97252
AMPH -> FRMD6  // mi = 0.0867598  Likelihood Ratio = 0.514469
AMPH -> FZD1  // mi = 0.0720737  Likelihood Ratio = 0.631018
AMPH -> GJB2  // mi = 0.0720737  Likelihood Ratio = 2.27069
AMPH -> GLT8D2  // mi = 0.0720737  Likelihood Ratio = 1.04487
AMPH -> GOLGA4  // mi = 0.0252558  Likelihood Ratio = 1.26611
AMPH -> GPC2  // mi = 0.0389582  Likelihood Ratio = 1.48063
AMPH -> GREM1  // mi = 0.0619965  Likelihood Ratio = 0.89043
AMPH -> GRIK2  // mi = 0.023265  Likelihood Ratio = 1.19129
AMPH -> HSPB9  // mi = 0.0389582  Likelihood Ratio = 0.511166
AMPH -> IGFALS  // mi = 0.0213571  Likelihood Ratio = 0.202499
AMPH -> KRT23  // mi = 0.0340543  Likelihood Ratio = 1.45117
AMPH -> LAMA4  // mi = 0.0686261  Likelihood Ratio = 1.3838
AMPH -> LIG3  // mi = 0.0252558  Likelihood Ratio = 1.11099
AMPH -> MGC24975  // mi = 0.0317289  Likelihood Ratio = 1.69954
AMPH -> MMP13  // mi = 0.0652672  Likelihood Ratio = 0.258909
AMPH -> NRN1  // mi = 0.0294876  Likelihood Ratio = 1.26807
AMPH -> NRP2  // mi = 0.0557179  Likelihood Ratio = 1.39293
AMPH -> NT5E  // mi = 0.0415374  Likelihood Ratio = 0.228256
AMPH -> P4HA2  // mi = 0.0497874  Likelihood Ratio = 1.22305
AMPH -> PFAS  // mi = 0.036464  Likelihood Ratio = 0.0287636
AMPH -> PGCP  // mi = 0.036464  Likelihood Ratio = 0.804565
AMPH -> RAD50  // mi = 0.0213571  Likelihood Ratio = 0.769268
AMPH -> RGS4  // mi = 0.0557179  Likelihood Ratio = 1.09588
AMPH -> SCGB2A1  // mi = 0.0177895  Likelihood Ratio = 1.33274
AMPH -> SLAMF9  // mi = 0.0497874  Likelihood Ratio = 1.48474
AMPH -> SNAI2  // mi = 0.0756104  Likelihood Ratio = 1.31338
AMPH -> SPARC  // mi = 0.0792366  Likelihood Ratio = 1.19571
AMPH -> SPTLC1  // mi = 0.0317289  Likelihood Ratio = 0.797412
AMPH -> SRCRB4D  // mi = 0.02733  Likelihood Ratio = 1.30699
AMPH -> TAF1C  // mi = 0.0469516  Likelihood Ratio = 1.36737
AMPH -> TAF6L  // mi = 0.019532  Likelihood Ratio = 2.10387
AMPH -> TANK  // mi = 0.0213571  Likelihood Ratio = 0.630893
AMPH -> TCEAL8  // mi = 0.02733  Likelihood Ratio = 1.9658
AMPH -> TGFBI  // mi = 0.0527094  Likelihood Ratio = 1.33813
AMPH -> WDR44  // mi = 0.0389582  Likelihood Ratio = 0.265535
AMPH -> YWHAZ  // mi = 0.023265  Likelihood Ratio = 0.36795
AMPH -> ZCCHC5  // mi = 0.0720737  Likelihood Ratio = 1.45173
AMT -> CTPS2  // mi = 0.036464  Likelihood Ratio = 1.4703
AMT -> GPR126  // mi = 0.0213571  Likelihood Ratio = 1.05023
AMT -> NFAT5  // mi = 0.0415374  Likelihood Ratio = 2.35782
AMY2A -> DEPDC6  // mi = 0.0177895  Likelihood Ratio = 0.219312
AMY2A -> GJB1  // mi = 0.0213571  Likelihood Ratio = 0.371614
AMY2A -> KLK1  // mi = 0.0213571  Likelihood Ratio = 0.226386
AMY2A -> KRT23  // mi = 0.0177895  Likelihood Ratio = 0.417117
AMY2B -> CCDC76  // mi = 0.0557179  Likelihood Ratio = 0.838169
AMY2B -> CLCC1  // mi = 0.0252558  Likelihood Ratio = 0.707949
AMY2B -> PILRA  // mi = 0.036464  Likelihood Ratio = 0.970889
AMY2B -> RAB3B  // mi = 0.0177895  Likelihood Ratio = 0.794303
AMY2B -> TMEM121  // mi = 0.02733  Likelihood Ratio = 0.354326
AMY2B -> VTN  // mi = 0.0213571  Likelihood Ratio = 0.804489
AMZ2 -> ABCA5  // mi = 0.0756104  Likelihood Ratio = 0.396891
AMZ2 -> ATF7IP  // mi = 0.0177895  Likelihood Ratio = 0.802043
AMZ2 -> ATP5H  // mi = 0.0946473  Likelihood Ratio = 0.0186398
AMZ2 -> ATP6V1G2  // mi = 0.023265  Likelihood Ratio = 2.03624
AMZ2 -> C17orf71  // mi = 0.0946473  Likelihood Ratio = 2.87748
AMZ2 -> CCDC44  // mi = 0.120541  Likelihood Ratio = 1.09653
AMZ2 -> CDH3  // mi = 0.0415374  Likelihood Ratio = 1.91925
AMZ2 -> CLTC  // mi = 0.0756104  Likelihood Ratio = 2.92124
AMZ2 -> COG1  // mi = 0.0829529  Likelihood Ratio = 2.73228
AMZ2 -> CSNK1D  // mi = 0.0557179  Likelihood Ratio = 1.52772
AMZ2 -> DDX5  // mi = 0.0987291  Likelihood Ratio = 3.81481
AMZ2 -> EIF2AK1  // mi = 0.0469516  Likelihood Ratio = 1.13176
AMZ2 -> FAM100B  // mi = 0.0557179  Likelihood Ratio = 1.40361
AMZ2 -> FLJ32065  // mi = 0.43081  Likelihood Ratio = 4.68325
AMZ2 -> H3F3B  // mi = 0.0686261  Likelihood Ratio = 3.19755
AMZ2 -> HADHA  // mi = 0.019532  Likelihood Ratio = 1.07566
AMZ2 -> HELZ  // mi = 0.0527094  Likelihood Ratio = 2.47185
AMZ2 -> HIST1H3C  // mi = 0.0720737  Likelihood Ratio = 2.88032
AMZ2 -> ICT1  // mi = 0.111533  Likelihood Ratio = 3.68087
AMZ2 -> KCTD14  // mi = 0.02733  Likelihood Ratio = 3.01225
AMZ2 -> MLH1  // mi = 0.0213571  Likelihood Ratio = 1.53143
AMZ2 -> MTMR4  // mi = 0.0720737  Likelihood Ratio = 1.77498
AMZ2 -> NOL11  // mi = 0.11599  Likelihood Ratio = 2.84246
AMZ2 -> NR2F6  // mi = 0.0389582  Likelihood Ratio = 1.56199
AMZ2 -> PHB  // mi = 0.0987291  Likelihood Ratio = 2.93313
AMZ2 -> POLG2  // mi = 0.0867598  Likelihood Ratio = 3.07084
AMZ2 -> POLR3B  // mi = 0.0252558  Likelihood Ratio = 1.67124
AMZ2 -> PPM1D  // mi = 0.0720737  Likelihood Ratio = 1.79369
AMZ2 -> PREB  // mi = 0.019532  Likelihood Ratio = 2.0486
AMZ2 -> PRKAR1A  // mi = 0.0829529  Likelihood Ratio = 2.4351
AMZ2 -> PRPSAP1  // mi = 0.0652672  Likelihood Ratio = 1.72919
AMZ2 -> PSMD12  // mi = 0.0720737  Likelihood Ratio = 1.03211
AMZ2 -> PTRH2  // mi = 0.134775  Likelihood Ratio = 1.27107
AMZ2 -> RAD51C  // mi = 0.0720737  Likelihood Ratio = 1.70845
AMZ2 -> RPL38  // mi = 0.0906577  Likelihood Ratio = 0.766941
AMZ2 -> RPS6KB1  // mi = 0.0829529  Likelihood Ratio = 3.24682
AMZ2 -> SLC25A14  // mi = 0.0340543  Likelihood Ratio = 1.40093
AMZ2 -> SLC39A11  // mi = 0.0389582  Likelihood Ratio = 0.701203
AMZ2 -> SMURF2  // mi = 0.0619965  Likelihood Ratio = 1.68954
AMZ2 -> SSBP3  // mi = 0.019532  Likelihood Ratio = 0.44291
AMZ2 -> SUMO2  // mi = 0.0792366  Likelihood Ratio = 1.40691
AMZ2 -> SUPT4H1  // mi = 0.129933  Likelihood Ratio = 0.64184
AMZ2 -> TEX2  // mi = 0.0829529  Likelihood Ratio = 3.33013
AMZ2 -> TNPO3  // mi = 0.019532  Likelihood Ratio = 0.85501
AMZ2 -> TRIM23  // mi = 0.0213571  Likelihood Ratio = 1.12683
AMZ2 -> USP6NL  // mi = 0.0252558  Likelihood Ratio = 1.65083
AMZ2 -> YAP1  // mi = 0.0177895  Likelihood Ratio = 1.09768
ANAPC1 -> MFN2  // mi = 0.0415374  Likelihood Ratio = 1.20214
ANAPC1 -> RAB3GAP1  // mi = 0.019532  Likelihood Ratio = 2.99027
ANAPC1 -> TSPAN31  // mi = 0.0252558  Likelihood Ratio = 0.493302
ANAPC4 -> ABCA5  // mi = 0.0252558  Likelihood Ratio = 0.387125
ANAPC4 -> MCL1  // mi = 0.023265  Likelihood Ratio = 0.0920044
ANAPC5 -> ADAM19  // mi = 0.0415374  Likelihood Ratio = 1.41239
ANAPC5 -> AGBL2  // mi = 0.02733  Likelihood Ratio = 0.634798
ANAPC5 -> BCL2L13  // mi = 0.0317289  Likelihood Ratio = 0.108166
ANAPC5 -> CLTB  // mi = 0.0389582  Likelihood Ratio = 1.23122
ANAPC5 -> COL6A2  // mi = 0.0213571  Likelihood Ratio = 0.446447
ANAPC5 -> COPS2  // mi = 0.02733  Likelihood Ratio = 0.563648
ANAPC5 -> CXorf22  // mi = 0.023265  Likelihood Ratio = 0.157893
ANAPC5 -> CYP4A11  // mi = 0.02733  Likelihood Ratio = 1.40036
ANAPC5 -> FLJ40142  // mi = 0.0906577  Likelihood Ratio = 1.35746
ANAPC5 -> GCN1L1  // mi = 0.177107  Likelihood Ratio = 0.199268
ANAPC5 -> GJB7  // mi = 0.02733  Likelihood Ratio = 0.795048
ANAPC5 -> MYB  // mi = 0.023265  Likelihood Ratio = 0.800554
ANAPC5 -> NAP1L1  // mi = 0.0415374  Likelihood Ratio = 0.604751
ANAPC5 -> NDUFS7  // mi = 0.023265  Likelihood Ratio = 0.480029
ANAPC5 -> NIPA2  // mi = 0.02733  Likelihood Ratio = 0.244912
ANAPC5 -> PBX4  // mi = 0.0469516  Likelihood Ratio = 0.850476
ANAPC5 -> POLD4  // mi = 0.0415374  Likelihood Ratio = 0.501429
ANAPC5 -> POLR3B  // mi = 0.129933  Likelihood Ratio = 0.252826
ANAPC5 -> PWP1  // mi = 0.134775  Likelihood Ratio = 0.915177
ANAPC5 -> PYCARD  // mi = 0.02733  Likelihood Ratio = 0.434097
ANAPC5 -> RSU1  // mi = 0.02733  Likelihood Ratio = 0.271498
ANAPC5 -> SFRS9  // mi = 0.144753  Likelihood Ratio = 0.641465
ANAPC5 -> SH2D4B  // mi = 0.0213571  Likelihood Ratio = 1.25949
ANAPC5 -> SLC2A9  // mi = 0.019532  Likelihood Ratio = 0.646898
ANAPC5 -> TDG  // mi = 0.0720737  Likelihood Ratio = 1.20323
ANAPC5 -> TRAPPC6A  // mi = 0.0177895  Likelihood Ratio = 0.374454
ANAPC5 -> ZCCHC11  // mi = 0.023265  Likelihood Ratio = 0.32925
ANAPC5 -> ZNF84  // mi = 0.0867598  Likelihood Ratio = 1.47512
ANAPC7 -> C20orf24  // mi = 0.019532  Likelihood Ratio = 0.827119
ANAPC7 -> DDX55  // mi = 0.107171  Likelihood Ratio = 0.243563
ANAPC7 -> DIABLO  // mi = 0.125189  Likelihood Ratio = 3.3761
ANAPC7 -> GCN1L1  // mi = 0.171457  Likelihood Ratio = 0.471566
ANAPC7 -> KCNC4  // mi = 0.02733  Likelihood Ratio = 0.642554
ANAPC7 -> KIF1A  // mi = 0.0442017  Likelihood Ratio = 1.11242
ANAPC7 -> LGALS12  // mi = 0.036464  Likelihood Ratio = 0.906407
ANAPC7 -> MARS  // mi = 0.0557179  Likelihood Ratio = 1.35971
ANAPC7 -> ODF2  // mi = 0.0213571  Likelihood Ratio = 0.688413
ANAPC7 -> PEBP1  // mi = 0.0946473  Likelihood Ratio = 0.911384
ANAPC7 -> POLR3B  // mi = 0.125189  Likelihood Ratio = 1.00962
ANAPC7 -> PTPN11  // mi = 0.0686261  Likelihood Ratio = 2.71869
ANAPC7 -> RAB35  // mi = 0.0720737  Likelihood Ratio = 1.03284
ANAPC7 -> RNF10  // mi = 0.0756104  Likelihood Ratio = 1.16279
ANAPC7 -> SFRS9  // mi = 0.165912  Likelihood Ratio = 2.38832
ANAPC7 -> SLC35E3  // mi = 0.0213571  Likelihood Ratio = 0.152844
ANAPC7 -> SNRPF  // mi = 0.102904  Likelihood Ratio = 1.77625
ANAPC7 -> TCHP  // mi = 0.11599  Likelihood Ratio = 2.20097
ANAPC7 -> TDG  // mi = 0.0987291  Likelihood Ratio = 1.18204
ANAPC7 -> TMTC3  // mi = 0.0588135  Likelihood Ratio = 1.19171
ANAPC7 -> TRIAP1  // mi = 0.0906577  Likelihood Ratio = 1.99337
ANAPC7 -> UNG  // mi = 0.120541  Likelihood Ratio = 2.18588
ANAPC7 -> WDR55  // mi = 0.0389582  Likelihood Ratio = 2.00395
ANG -> PARP2  // mi = 0.0213571  Likelihood Ratio = 0.826057
ANG -> RIMS3  // mi = 0.0317289  Likelihood Ratio = 0.763529
ANGEL1 -> C14orf1  // mi = 0.036464  Likelihood Ratio = 0.516185
ANGEL1 -> COQ6  // mi = 0.0213571  Likelihood Ratio = 0.520437
ANGEL1 -> MLH3  // mi = 0.0317289  Likelihood Ratio = 0.189946
ANGEL1 -> TMED10  // mi = 0.0317289  Likelihood Ratio = 0.10627
ANGEL2 -> ADSL  // mi = 0.019532  Likelihood Ratio = 0.710421
ANGEL2 -> BOP1  // mi = 0.0252558  Likelihood Ratio = 0.679863
ANGEL2 -> C1orf131  // mi = 0.0557179  Likelihood Ratio = 0.801463
ANGEL2 -> C20orf7  // mi = 0.0527094  Likelihood Ratio = 1.03231
ANGEL2 -> CDC42EP1  // mi = 0.02733  Likelihood Ratio = 0.386023
ANGEL2 -> FBXO28  // mi = 0.134775  Likelihood Ratio = 0.902222
ANGEL2 -> GOLGA4  // mi = 0.0213571  Likelihood Ratio = 0.24809
ANGEL2 -> GPAA1  // mi = 0.02733  Likelihood Ratio = 0.905993
ANGEL2 -> HIST1H3I  // mi = 0.0415374  Likelihood Ratio = 0.92738
ANGEL2 -> MIPOL1  // mi = 0.02733  Likelihood Ratio = 1.28724
ANGEL2 -> PKM2  // mi = 0.0317289  Likelihood Ratio = 0.755538
ANGEL2 -> PSEN2  // mi = 0.0213571  Likelihood Ratio = 0.569012
ANGEL2 -> RUNX1  // mi = 0.0469516  Likelihood Ratio = 0.739163
ANGEL2 -> SCARF2  // mi = 0.019532  Likelihood Ratio = 0.272779
ANGEL2 -> SMARCAD1  // mi = 0.0389582  Likelihood Ratio = 0.364786
ANGEL2 -> ZC3H3  // mi = 0.0317289  Likelihood Ratio = 2.68129
ANGPT1 -> CHMP2B  // mi = 0.0213571  Likelihood Ratio = 0.126297
ANGPT1 -> FN1  // mi = 0.0756104  Likelihood Ratio = 0.28297
ANGPT1 -> RRM2B  // mi = 0.0415374  Likelihood Ratio = 0.311012
ANGPT1 -> TTF2  // mi = 0.0213571  Likelihood Ratio = 0.191523
ANGPT1 -> TTLL4  // mi = 0.0497874  Likelihood Ratio = 0.514219
ANGPT2 -> ANKRD43  // mi = 0.019532  Likelihood Ratio = 0.976396
ANGPT2 -> CD248  // mi = 0.0177895  Likelihood Ratio = 0.96346
ANGPT2 -> CHSY1  // mi = 0.019532  Likelihood Ratio = 1.13873
ANGPT2 -> EDIL3  // mi = 0.019532  Likelihood Ratio = 0.720181
ANGPT2 -> GPR126  // mi = 0.023265  Likelihood Ratio = 1.30134
ANGPT2 -> HEYL  // mi = 0.0252558  Likelihood Ratio = 0.253611
ANGPT2 -> HSPA12B  // mi = 0.019532  Likelihood Ratio = 0.369693
ANGPT2 -> MYO1B  // mi = 0.02733  Likelihood Ratio = 0.43185
ANGPT2 -> PCDH12  // mi = 0.0652672  Likelihood Ratio = 0.414956
ANGPT2 -> PCDH17  // mi = 0.0294876  Likelihood Ratio = 1.16249
ANGPT2 -> PLXDC1  // mi = 0.0252558  Likelihood Ratio = 0.294481
ANGPT4 -> HAMP  // mi = 0.0252558  Likelihood Ratio = 0.266869
ANGPT4 -> ITGB7  // mi = 0.0317289  Likelihood Ratio = 0.0166412
ANGPT4 -> PCTK2  // mi = 0.0177895  Likelihood Ratio = 0.440002
ANGPTL1 -> ACTN2  // mi = 0.0340543  Likelihood Ratio = 0.787236
ANGPTL1 -> ADAMTS18  // mi = 0.0389582  Likelihood Ratio = 1.90816
ANGPTL1 -> APBA2  // mi = 0.023265  Likelihood Ratio = 3.51232
ANGPTL1 -> BAG1  // mi = 0.019532  Likelihood Ratio = 1.6153
ANGPTL1 -> BDH2  // mi = 0.0317289  Likelihood Ratio = 1.35263
ANGPTL1 -> COL14A1  // mi = 0.0527094  Likelihood Ratio = 1.54748
ANGPTL1 -> CPE  // mi = 0.0340543  Likelihood Ratio = 0.889798
ANGPTL1 -> CYYR1  // mi = 0.0497874  Likelihood Ratio = 1.37624
ANGPTL1 -> ESRRA  // mi = 0.0469516  Likelihood Ratio = 1.46517
ANGPTL1 -> FBN2  // mi = 0.02733  Likelihood Ratio = 1.0536
ANGPTL1 -> GABRE  // mi = 0.0317289  Likelihood Ratio = 2.45686
ANGPTL1 -> GPC6  // mi = 0.0588135  Likelihood Ratio = 2.37847
ANGPTL1 -> GRASP  // mi = 0.0469516  Likelihood Ratio = 1.80254
ANGPTL1 -> IL6R  // mi = 0.0389582  Likelihood Ratio = 1.35849
ANGPTL1 -> INADL  // mi = 0.02733  Likelihood Ratio = 1.78491
ANGPTL1 -> IRAK1  // mi = 0.02733  Likelihood Ratio = 1.55047
ANGPTL1 -> LEPRE1  // mi = 0.0557179  Likelihood Ratio = 1.96515
ANGPTL1 -> MFAP4  // mi = 0.0946473  Likelihood Ratio = 1.48615
ANGPTL1 -> MLLT11  // mi = 0.0588135  Likelihood Ratio = 1.51412
ANGPTL1 -> MOBKL2C  // mi = 0.02733  Likelihood Ratio = 0.762542
ANGPTL1 -> NAP1L3  // mi = 0.129933  Likelihood Ratio = 4.26971
ANGPTL1 -> NEDD9  // mi = 0.0294876  Likelihood Ratio = 0.930231
ANGPTL1 -> NR2F1  // mi = 0.0469516  Likelihood Ratio = 0.987308
ANGPTL1 -> PCDHB10  // mi = 0.0213571  Likelihood Ratio = 2.20219
ANGPTL1 -> PKIA  // mi = 0.0415374  Likelihood Ratio = 1.10371
ANGPTL1 -> PKIG  // mi = 0.0294876  Likelihood Ratio = 0.922731
ANGPTL1 -> PNMA2  // mi = 0.0557179  Likelihood Ratio = 1.73406
ANGPTL1 -> POU2F3  // mi = 0.0415374  Likelihood Ratio = 1.45353
ANGPTL1 -> PRDM16  // mi = 0.023265  Likelihood Ratio = 1.6751
ANGPTL1 -> PRICKLE1  // mi = 0.0442017  Likelihood Ratio = 2.08672
ANGPTL1 -> PRICKLE2  // mi = 0.0415374  Likelihood Ratio = 1.80085
ANGPTL1 -> RNF39  // mi = 0.036464  Likelihood Ratio = 1.03501
ANGPTL1 -> ROR2  // mi = 0.0469516  Likelihood Ratio = 2.12833
ANGPTL1 -> SCUBE2  // mi = 0.0389582  Likelihood Ratio = 0.898769
ANGPTL1 -> SOSTDC1  // mi = 0.02733  Likelihood Ratio = 1.63069
ANGPTL1 -> TMEM100  // mi = 0.0527094  Likelihood Ratio = 3.15143
ANGPTL1 -> VIM  // mi = 0.0442017  Likelihood Ratio = 1.56084
ANGPTL2 -> ACTG2  // mi = 0.0987291  Likelihood Ratio = 0.449964
ANGPTL2 -> ADAMTS4  // mi = 0.149891  Likelihood Ratio = 2.02818
ANGPTL2 -> ANP32B  // mi = 0.0252558  Likelihood Ratio = 0.348951
ANGPTL2 -> ASPN  // mi = 0.149891  Likelihood Ratio = 0.0910451
ANGPTL2 -> BTN3A3  // mi = 0.019532  Likelihood Ratio = 1.16092
ANGPTL2 -> C20orf149  // mi = 0.019532  Likelihood Ratio = 0.563464
ANGPTL2 -> CALCA  // mi = 0.0177895  Likelihood Ratio = 0.630415
ANGPTL2 -> CCL11  // mi = 0.0946473  Likelihood Ratio = 0.289219
ANGPTL2 -> CH25H  // mi = 0.0686261  Likelihood Ratio = 0.195841
ANGPTL2 -> COL11A1  // mi = 0.155129  Likelihood Ratio = 0.257082
ANGPTL2 -> COL1A2  // mi = 0.182861  Likelihood Ratio = 0.0412268
ANGPTL2 -> COL4A1  // mi = 0.0867598  Likelihood Ratio = 0.486809
ANGPTL2 -> COL5A2  // mi = 0.188722  Likelihood Ratio = 0.542821
ANGPTL2 -> COLEC12  // mi = 0.125189  Likelihood Ratio = 0.385229
ANGPTL2 -> CTHRC1  // mi = 0.120541  Likelihood Ratio = 0.565088
ANGPTL2 -> CTSK  // mi = 0.155129  Likelihood Ratio = 2.73814
ANGPTL2 -> CXCL14  // mi = 0.149891  Likelihood Ratio = 1.14366
ANGPTL2 -> DNAH5  // mi = 0.023265  Likelihood Ratio = 0.0767506
ANGPTL2 -> DPT  // mi = 0.120541  Likelihood Ratio = 2.79359
ANGPTL2 -> ECM1  // mi = 0.23956  Likelihood Ratio = 0.273887
ANGPTL2 -> FAM101A  // mi = 0.125189  Likelihood Ratio = 0.503558
ANGPTL2 -> FAM38B  // mi = 0.0987291  Likelihood Ratio = 0.0253826
ANGPTL2 -> FLT1  // mi = 0.0756104  Likelihood Ratio = 0.885072
ANGPTL2 -> FN1  // mi = 0.188722  Likelihood Ratio = 0.418695
ANGPTL2 -> FZD3  // mi = 0.02733  Likelihood Ratio = 1.5505
ANGPTL2 -> GAS7  // mi = 0.0867598  Likelihood Ratio = 0.543171
ANGPTL2 -> GPR68  // mi = 0.0987291  Likelihood Ratio = 0.08335
ANGPTL2 -> GREM1  // mi = 0.125189  Likelihood Ratio = 0.460154
ANGPTL2 -> GSTA2  // mi = 0.023265  Likelihood Ratio = 0.456668
ANGPTL2 -> HAS2  // mi = 0.0756104  Likelihood Ratio = 1.43534
ANGPTL2 -> IL16  // mi = 0.0686261  Likelihood Ratio = 1.2827
ANGPTL2 -> ITGA1  // mi = 0.149891  Likelihood Ratio = 1.87823
ANGPTL2 -> ITGA5  // mi = 0.219654  Likelihood Ratio = 0.763459
ANGPTL2 -> LOX  // mi = 0.125189  Likelihood Ratio = 0.735086
ANGPTL2 -> LOXL1  // mi = 0.149891  Likelihood Ratio = 1.56807
ANGPTL2 -> LPPR4  // mi = 0.120541  Likelihood Ratio = 0.351951
ANGPTL2 -> LTBP2  // mi = 0.0389582  Likelihood Ratio = 0.368252
ANGPTL2 -> MAFB  // mi = 0.0652672  Likelihood Ratio = 0.336852
ANGPTL2 -> MICAL2  // mi = 0.0756104  Likelihood Ratio = 0.492905
ANGPTL2 -> NTRK3  // mi = 0.0686261  Likelihood Ratio = 0.100774
ANGPTL2 -> OLFML2B  // mi = 0.111533  Likelihood Ratio = 0.628474
ANGPTL2 -> PDE10A  // mi = 0.0686261  Likelihood Ratio = 0.379194
ANGPTL2 -> PDGFRB  // mi = 0.219654  Likelihood Ratio = 0.373728
ANGPTL2 -> PEX1  // mi = 0.0340543  Likelihood Ratio = 0.419945
ANGPTL2 -> PLAU  // mi = 0.134775  Likelihood Ratio = 0.59654
ANGPTL2 -> PLAUR  // mi = 0.0497874  Likelihood Ratio = 0.183331
ANGPTL2 -> POSTN  // mi = 0.125189  Likelihood Ratio = 0.78487
ANGPTL2 -> PPIL6  // mi = 0.0415374  Likelihood Ratio = 0.128536
ANGPTL2 -> PROCR  // mi = 0.0686261  Likelihood Ratio = 0.921964
ANGPTL2 -> PTGIR  // mi = 0.0987291  Likelihood Ratio = 0.425455
ANGPTL2 -> RAB31  // mi = 0.102904  Likelihood Ratio = 1.4614
ANGPTL2 -> RAMP3  // mi = 0.0906577  Likelihood Ratio = 0.0900981
ANGPTL2 -> RASGRF2  // mi = 0.107171  Likelihood Ratio = 0.290164
ANGPTL2 -> RASL12  // mi = 0.0557179  Likelihood Ratio = 0.506201
ANGPTL2 -> RCN3  // mi = 0.155129  Likelihood Ratio = 0.411089
ANGPTL2 -> SERPINE1  // mi = 0.165912  Likelihood Ratio = 0.770464
ANGPTL2 -> SFRP2  // mi = 0.139714  Likelihood Ratio = 0.179167
ANGPTL2 -> SNAI2  // mi = 0.206951  Likelihood Ratio = 1.62135
ANGPTL2 -> SPARC  // mi = 0.177107  Likelihood Ratio = 0.422186
ANGPTL2 -> SPOCD1  // mi = 0.0756104  Likelihood Ratio = 0.874869
ANGPTL2 -> SRGAP3  // mi = 0.0557179  Likelihood Ratio = 0.749892
ANGPTL2 -> TIMP2  // mi = 0.0619965  Likelihood Ratio = 0.0985814
ANGPTL2 -> TNFAIP6  // mi = 0.120541  Likelihood Ratio = 0.12943
ANGPTL2 -> TRPC3  // mi = 0.0527094  Likelihood Ratio = 0.503845
ANGPTL2 -> ZADH2  // mi = 0.0177895  Likelihood Ratio = 0.269945
ANGPTL4 -> ATOX1  // mi = 0.0177895  Likelihood Ratio = 0.603048
ANGPTL4 -> BCL3  // mi = 0.0317289  Likelihood Ratio = 1.33132
ANGPTL4 -> C10orf63  // mi = 0.0252558  Likelihood Ratio = 1.47258
ANGPTL4 -> CCDC19  // mi = 0.0213571  Likelihood Ratio = 1.36972
ANGPTL4 -> CCL26  // mi = 0.0469516  Likelihood Ratio = 0.601714
ANGPTL4 -> CCL7  // mi = 0.02733  Likelihood Ratio = 0.365179
ANGPTL4 -> G0S2  // mi = 0.0415374  Likelihood Ratio = 1.28964
ANGPTL4 -> GJB2  // mi = 0.02733  Likelihood Ratio = 0.941949
ANGPTL4 -> HP  // mi = 0.0294876  Likelihood Ratio = 2.41315
ANGPTL4 -> HSD3B7  // mi = 0.023265  Likelihood Ratio = 0.213486
ANGPTL4 -> IL4R  // mi = 0.0317289  Likelihood Ratio = 1.3708
ANGPTL4 -> IL6  // mi = 0.0557179  Likelihood Ratio = 1.45016
ANGPTL4 -> MARCO  // mi = 0.036464  Likelihood Ratio = 1.24517
ANGPTL4 -> NDRG1  // mi = 0.0294876  Likelihood Ratio = 1.46886
ANGPTL4 -> NFIL3  // mi = 0.023265  Likelihood Ratio = 1.28972
ANGPTL4 -> P4HA2  // mi = 0.0340543  Likelihood Ratio = 0.756334
ANGPTL4 -> PLAUR  // mi = 0.0213571  Likelihood Ratio = 0.845777
ANGPTL4 -> PLOD2  // mi = 0.0720737  Likelihood Ratio = 1.43564
ANGPTL4 -> PPARG  // mi = 0.02733  Likelihood Ratio = 4.43925
ANGPTL4 -> RETN  // mi = 0.036464  Likelihood Ratio = 1.08021
ANGPTL4 -> SEC61B  // mi = 0.02733  Likelihood Ratio = 1.05832
ANGPTL4 -> SLC16A3  // mi = 0.0317289  Likelihood Ratio = 1.42749
ANGPTL4 -> TIPARP  // mi = 0.0177895  Likelihood Ratio = 2.72918
ANGPTL4 -> TREM1  // mi = 0.0294876  Likelihood Ratio = 0.375614
ANGPTL4 -> TTLL4  // mi = 0.0294876  Likelihood Ratio = 2.30109
ANGPTL4 -> ZMYND10  // mi = 0.02733  Likelihood Ratio = 0.609248
ANGPTL5 -> APOA5  // mi = 0.0177895  Likelihood Ratio = 1.28839
ANGPTL5 -> C1orf64  // mi = 0.0340543  Likelihood Ratio = 0.422511
ANGPTL5 -> MRGPRX3  // mi = 0.0213571  Likelihood Ratio = 0.228206
ANGPTL5 -> SLC12A3  // mi = 0.019532  Likelihood Ratio = 0.641595
ANGPTL5 -> SNAP25  // mi = 0.019532  Likelihood Ratio = 3.00361
ANGPTL5 -> TRPM1  // mi = 0.02733  Likelihood Ratio = 0.37289
ANGPTL5 -> VTN  // mi = 0.0317289  Likelihood Ratio = 0.263073
ANGPTL6 -> AMY2B  // mi = 0.02733  Likelihood Ratio = 0.518614
ANGPTL6 -> C5orf4  // mi = 0.019532  Likelihood Ratio = 0.296918
ANGPTL6 -> FSCN1  // mi = 0.019532  Likelihood Ratio = 0.268467
ANGPTL6 -> KCTD1  // mi = 0.0317289  Likelihood Ratio = 0.670275
ANGPTL6 -> LCK  // mi = 0.0340543  Likelihood Ratio = 0.679078
ANGPTL6 -> MFNG  // mi = 0.0294876  Likelihood Ratio = 0.303424
ANGPTL6 -> PNN  // mi = 0.02733  Likelihood Ratio = 0.930017
ANGPTL6 -> SMAD9  // mi = 0.02733  Likelihood Ratio = 0.658359
ANGPTL6 -> SNX10  // mi = 0.0252558  Likelihood Ratio = 0.807137
ANGPTL6 -> TNFRSF8  // mi = 0.0213571  Likelihood Ratio = 1.10018
ANGPTL6 -> UNC119  // mi = 0.0177895  Likelihood Ratio = 1.10822
ANGPTL7 -> SYT4  // mi = 0.0252558  Likelihood Ratio = 0.120271
ANK1 -> AP1B1  // mi = 0.0213571  Likelihood Ratio = 0.334099
ANK1 -> FOXE3  // mi = 0.0177895  Likelihood Ratio = 0.95015
ANK1 -> HELLS  // mi = 0.0177895  Likelihood Ratio = 0.472534
ANK1 -> KLK1  // mi = 0.0497874  Likelihood Ratio = 0.322654
ANK1 -> NPM2  // mi = 0.0340543  Likelihood Ratio = 1.24173
ANK1 -> PHF21B  // mi = 0.036464  Likelihood Ratio = 0.943031
ANK1 -> RNF146  // mi = 0.019532  Likelihood Ratio = 0.744356
ANK1 -> SP140  // mi = 0.0177895  Likelihood Ratio = 0.0798605
ANK1 -> TCEB3  // mi = 0.023265  Likelihood Ratio = 0.137953
ANK1 -> TLE1  // mi = 0.019532  Likelihood Ratio = 0.60832
ANK2 -> B3GALT1  // mi = 0.02733  Likelihood Ratio = 0.448114
ANK2 -> DUSP4  // mi = 0.019532  Likelihood Ratio = 0.78956
ANK2 -> GLDC  // mi = 0.019532  Likelihood Ratio = 1.02891
ANK2 -> PHLDA1  // mi = 0.023265  Likelihood Ratio = 0.509558
ANK3 -> ABI3  // mi = 0.0252558  Likelihood Ratio = 0.146628
ANK3 -> AMY2A  // mi = 0.0177895  Likelihood Ratio = 0.531562
ANK3 -> ANUBL1  // mi = 0.02733  Likelihood Ratio = 0.721541
ANK3 -> CD248  // mi = 0.0389582  Likelihood Ratio = 0.907997
ANK3 -> CFL1  // mi = 0.019532  Likelihood Ratio = 0.127144
ANK3 -> DNAH5  // mi = 0.036464  Likelihood Ratio = 0.705417
ANK3 -> EPM2AIP1  // mi = 0.0294876  Likelihood Ratio = 0.782447
ANK3 -> FZD3  // mi = 0.0317289  Likelihood Ratio = 0.970744
ANK3 -> GNG8  // mi = 0.02733  Likelihood Ratio = 0.843901
ANK3 -> GNS  // mi = 0.0415374  Likelihood Ratio = 0.9399
ANK3 -> ITGA5  // mi = 0.0415374  Likelihood Ratio = 0.997222
ANK3 -> LMLN  // mi = 0.0177895  Likelihood Ratio = 1.54841
ANK3 -> LST1  // mi = 0.0527094  Likelihood Ratio = 2.68967
ANK3 -> MDS1  // mi = 0.019532  Likelihood Ratio = 0.186095
ANK3 -> MRO  // mi = 0.0340543  Likelihood Ratio = 0.897233
ANK3 -> MYL2  // mi = 0.023265  Likelihood Ratio = 0.761189
ANK3 -> NOL6  // mi = 0.023265  Likelihood Ratio = 0.920233
ANK3 -> OTUB1  // mi = 0.0294876  Likelihood Ratio = 1.36264
ANK3 -> POMC  // mi = 0.0317289  Likelihood Ratio = 0.445036
ANK3 -> PSMF1  // mi = 0.0588135  Likelihood Ratio = 1.13081
ANK3 -> PSTPIP2  // mi = 0.0415374  Likelihood Ratio = 1.12548
ANK3 -> RAB32  // mi = 0.0619965  Likelihood Ratio = 0.988845
ANK3 -> SNRPD1  // mi = 0.0213571  Likelihood Ratio = 0.105255
ANK3 -> SORBS2  // mi = 0.0415374  Likelihood Ratio = 0.880743
ANK3 -> SPHK1  // mi = 0.0442017  Likelihood Ratio = 1.31027
ANK3 -> TGFB1  // mi = 0.0497874  Likelihood Ratio = 1.1012
ANK3 -> TM4SF19  // mi = 0.0294876  Likelihood Ratio = 1.02796
ANK3 -> ZBED3  // mi = 0.0389582  Likelihood Ratio = 1.04659
ANKDD1A -> ACTR1A  // mi = 0.023265  Likelihood Ratio = 1.16207
ANKDD1A -> ADCY6  // mi = 0.023265  Likelihood Ratio = 0.872326
ANKDD1A -> ADHFE1  // mi = 0.0442017  Likelihood Ratio = 2.09475
ANKDD1A -> AFF4  // mi = 0.0177895  Likelihood Ratio = 1.36236
ANKDD1A -> AGBL2  // mi = 0.019532  Likelihood Ratio = 0.683103
ANKDD1A -> AKR1B1  // mi = 0.0340543  Likelihood Ratio = 1.0375
ANKDD1A -> AMOT  // mi = 0.019532  Likelihood Ratio = 0.93805
ANKDD1A -> AMY2B  // mi = 0.0619965  Likelihood Ratio = 2.12117
ANKDD1A -> ANK3  // mi = 0.0340543  Likelihood Ratio = 1.42437
ANKDD1A -> AP2B1  // mi = 0.0527094  Likelihood Ratio = 0.767648
ANKDD1A -> ARHGEF12  // mi = 0.036464  Likelihood Ratio = 1.1768
ANKDD1A -> ARHGEF9  // mi = 0.0415374  Likelihood Ratio = 1.06183
ANKDD1A -> ARIH1  // mi = 0.0686261  Likelihood Ratio = 0.663823
ANKDD1A -> AURKB  // mi = 0.0252558  Likelihood Ratio = 0.957474
ANKDD1A -> BCL2  // mi = 0.0213571  Likelihood Ratio = 0.65949
ANKDD1A -> BNIP1  // mi = 0.0619965  Likelihood Ratio = 1.08627
ANKDD1A -> BRMS1  // mi = 0.036464  Likelihood Ratio = 0.279191
ANKDD1A -> BRUNOL6  // mi = 0.0252558  Likelihood Ratio = 0.85978
ANKDD1A -> C16orf61  // mi = 0.0213571  Likelihood Ratio = 0.0320379
ANKDD1A -> C1QBP  // mi = 0.02733  Likelihood Ratio = 0.648939
ANKDD1A -> CBX5  // mi = 0.023265  Likelihood Ratio = 1.1722
ANKDD1A -> CCDC28B  // mi = 0.0317289  Likelihood Ratio = 0.686936
ANKDD1A -> CCNA2  // mi = 0.0177895  Likelihood Ratio = 0.860594
ANKDD1A -> CCRN4L  // mi = 0.019532  Likelihood Ratio = 1.18359
ANKDD1A -> CDC6  // mi = 0.0252558  Likelihood Ratio = 0.659838
ANKDD1A -> CEACAM19  // mi = 0.0294876  Likelihood Ratio = 0.611344
ANKDD1A -> CHD2  // mi = 0.0389582  Likelihood Ratio = 1.66402
ANKDD1A -> CNNM4  // mi = 0.02733  Likelihood Ratio = 0.774563
ANKDD1A -> COCH  // mi = 0.019532  Likelihood Ratio = 1.78812
ANKDD1A -> COMMD8  // mi = 0.0177895  Likelihood Ratio = 1.45645
ANKDD1A -> COPS3  // mi = 0.0652672  Likelihood Ratio = 1.1432
ANKDD1A -> CPSF1  // mi = 0.019532  Likelihood Ratio = 0.586688
ANKDD1A -> CTDSPL  // mi = 0.0340543  Likelihood Ratio = 1.63715
ANKDD1A -> CTNS  // mi = 0.02733  Likelihood Ratio = 1.30055
ANKDD1A -> CYBRD1  // mi = 0.019532  Likelihood Ratio = 0.879195
ANKDD1A -> DPP8  // mi = 0.0652672  Likelihood Ratio = 0.308115
ANKDD1A -> DRG1  // mi = 0.0252558  Likelihood Ratio = 1.17053
ANKDD1A -> DYNLL2  // mi = 0.0442017  Likelihood Ratio = 2.03015
ANKDD1A -> ECHDC2  // mi = 0.036464  Likelihood Ratio = 1.27096
ANKDD1A -> EDAR  // mi = 0.0177895  Likelihood Ratio = 0.185953
ANKDD1A -> EMG1  // mi = 0.0652672  Likelihood Ratio = 0.443172
ANKDD1A -> EXPH5  // mi = 0.036464  Likelihood Ratio = 1.43886
ANKDD1A -> FARP2  // mi = 0.0588135  Likelihood Ratio = 0.406455
ANKDD1A -> FLNB  // mi = 0.0317289  Likelihood Ratio = 0.938857
ANKDD1A -> FSD1  // mi = 0.0317289  Likelihood Ratio = 1.04081
ANKDD1A -> FYCO1  // mi = 0.0294876  Likelihood Ratio = 1.15062
ANKDD1A -> GOSR2  // mi = 0.0415374  Likelihood Ratio = 1.00254
ANKDD1A -> HISPPD2A  // mi = 0.036464  Likelihood Ratio = 0.714994
ANKDD1A -> HIST1H1B  // mi = 0.036464  Likelihood Ratio = 0.896087
ANKDD1A -> HIST1H2AJ  // mi = 0.0213571  Likelihood Ratio = 1.56211
ANKDD1A -> HIST1H2AK  // mi = 0.019532  Likelihood Ratio = 0.691499
ANKDD1A -> HIST1H2AL  // mi = 0.0252558  Likelihood Ratio = 0.763264
ANKDD1A -> HIST1H2AM  // mi = 0.0294876  Likelihood Ratio = 0.914711
ANKDD1A -> HMG20A  // mi = 0.036464  Likelihood Ratio = 1.03372
ANKDD1A -> HYAL1  // mi = 0.019532  Likelihood Ratio = 0.630617
ANKDD1A -> KIAA1737  // mi = 0.0177895  Likelihood Ratio = 0.0532838
ANKDD1A -> KLHL11  // mi = 0.02733  Likelihood Ratio = 0.627895
ANKDD1A -> KPNA4  // mi = 0.0317289  Likelihood Ratio = 1.13797
ANKDD1A -> L3MBTL  // mi = 0.0415374  Likelihood Ratio = 0.31756
ANKDD1A -> LONRF2  // mi = 0.036464  Likelihood Ratio = 1.32009
ANKDD1A -> MAD2L2  // mi = 0.02733  Likelihood Ratio = 1.04929
ANKDD1A -> MAX  // mi = 0.0415374  Likelihood Ratio = 1.45921
ANKDD1A -> MCFD2  // mi = 0.0340543  Likelihood Ratio = 1.44999
ANKDD1A -> MTX1  // mi = 0.0527094  Likelihood Ratio = 1.27364
ANKDD1A -> NETO2  // mi = 0.0317289  Likelihood Ratio = 1.13044
ANKDD1A -> NPEPPS  // mi = 0.02733  Likelihood Ratio = 0.529911
ANKDD1A -> OAZ2  // mi = 0.107171  Likelihood Ratio = 1.45854
ANKDD1A -> OGT  // mi = 0.0389582  Likelihood Ratio = 0.942921
ANKDD1A -> PARD3  // mi = 0.023265  Likelihood Ratio = 1.13961
ANKDD1A -> PDCD6IP  // mi = 0.02733  Likelihood Ratio = 0.338727
ANKDD1A -> PDCD7  // mi = 0.023265  Likelihood Ratio = 0.776511
ANKDD1A -> PGM3  // mi = 0.0415374  Likelihood Ratio = 0.917945
ANKDD1A -> PHF5A  // mi = 0.036464  Likelihood Ratio = 1.38438
ANKDD1A -> PIGB  // mi = 0.02733  Likelihood Ratio = 0.966278
ANKDD1A -> PIK3C2A  // mi = 0.0252558  Likelihood Ratio = 2.63261
ANKDD1A -> POMT2  // mi = 0.0177895  Likelihood Ratio = 0.526709
ANKDD1A -> PRDM10  // mi = 0.036464  Likelihood Ratio = 1.06032
ANKDD1A -> PSENEN  // mi = 0.019532  Likelihood Ratio = 0.0529732
ANKDD1A -> PSMB6  // mi = 0.02733  Likelihood Ratio = 0.300967
ANKDD1A -> RAD1  // mi = 0.02733  Likelihood Ratio = 1.04967
ANKDD1A -> RAI1  // mi = 0.0252558  Likelihood Ratio = 0.963207
ANKDD1A -> RBBP5  // mi = 0.0294876  Likelihood Ratio = 0.948986
ANKDD1A -> RCOR1  // mi = 0.036464  Likelihood Ratio = 0.393505
ANKDD1A -> RNASEH1  // mi = 0.02733  Likelihood Ratio = 1.08688
ANKDD1A -> RPLP1  // mi = 0.023265  Likelihood Ratio = 1.81758
ANKDD1A -> RSRC1  // mi = 0.0177895  Likelihood Ratio = 1.52353
ANKDD1A -> SCD5  // mi = 0.02733  Likelihood Ratio = 0.370659
ANKDD1A -> SEC61G  // mi = 0.0294876  Likelihood Ratio = 1.16327
ANKDD1A -> SF3B5  // mi = 0.0294876  Likelihood Ratio = 0.838101
ANKDD1A -> SFXN4  // mi = 0.0340543  Likelihood Ratio = 1.32765
ANKDD1A -> SH3BP4  // mi = 0.0252558  Likelihood Ratio = 0.693761
ANKDD1A -> SH3YL1  // mi = 0.0177895  Likelihood Ratio = 0.83929
ANKDD1A -> SHOX2  // mi = 0.023265  Likelihood Ratio = 0.00686562
ANKDD1A -> SLC16A14  // mi = 0.02733  Likelihood Ratio = 0.454234
ANKDD1A -> SMAD3  // mi = 0.0340543  Likelihood Ratio = 0.711389
ANKDD1A -> SMARCB1  // mi = 0.019532  Likelihood Ratio = 0.899383
ANKDD1A -> SNRPD3  // mi = 0.0213571  Likelihood Ratio = 1.36934
ANKDD1A -> SRGAP3  // mi = 0.0317289  Likelihood Ratio = 1.15086
ANKDD1A -> SSH2  // mi = 0.0213571  Likelihood Ratio = 0.85226
ANKDD1A -> SSH3  // mi = 0.0340543  Likelihood Ratio = 0.814666
ANKDD1A -> SSR2  // mi = 0.0340543  Likelihood Ratio = 0.807394
ANKDD1A -> STRC  // mi = 0.0389582  Likelihood Ratio = 0.359342
ANKDD1A -> TMSB10  // mi = 0.0252558  Likelihood Ratio = 1.55744
ANKDD1A -> TNFRSF25  // mi = 0.0340543  Likelihood Ratio = 1.76103
ANKDD1A -> TRAF3IP2  // mi = 0.0177895  Likelihood Ratio = 0.870051
ANKDD1A -> TRAF5  // mi = 0.0340543  Likelihood Ratio = 0.881983
ANKDD1A -> TRAPPC1  // mi = 0.0442017  Likelihood Ratio = 2.09502
ANKDD1A -> TRIP6  // mi = 0.0252558  Likelihood Ratio = 0.394296
ANKDD1A -> TSEN2  // mi = 0.0252558  Likelihood Ratio = 1.1399
ANKDD1A -> TSNARE1  // mi = 0.019532  Likelihood Ratio = 1.28499
ANKDD1A -> UCK1  // mi = 0.023265  Likelihood Ratio = 1.96312
ANKDD1A -> ULBP2  // mi = 0.023265  Likelihood Ratio = 0.57716
ANKDD1A -> USP4  // mi = 0.036464  Likelihood Ratio = 0.954312
ANKDD1A -> VPS13B  // mi = 0.0720737  Likelihood Ratio = 1.66191
ANKDD1A -> VPS25  // mi = 0.02733  Likelihood Ratio = 0.55642
ANKDD1A -> WWTR1  // mi = 0.02733  Likelihood Ratio = 1.07147
ANKDD1A -> YIF1B  // mi = 0.0317289  Likelihood Ratio = 1.25315
ANKDD1A -> ZNF592  // mi = 0.0213571  Likelihood Ratio = 0.216045
ANKH -> MRO  // mi = 0.019532  Likelihood Ratio = 0.0353836
ANKH -> VDAC1  // mi = 0.0177895  Likelihood Ratio = 0.659667
ANKMY1 -> APOA2  // mi = 0.0252558  Likelihood Ratio = 0.356021
ANKMY1 -> ARID5A  // mi = 0.023265  Likelihood Ratio = 0.405988
ANKMY1 -> C1orf201  // mi = 0.02733  Likelihood Ratio = 0.547171
ANKMY1 -> CACNA2D1  // mi = 0.019532  Likelihood Ratio = 0.605492
ANKMY1 -> DAB2  // mi = 0.02733  Likelihood Ratio = 0.424825
ANKMY1 -> DHRS2  // mi = 0.023265  Likelihood Ratio = 1.05464
ANKMY1 -> FARP2  // mi = 0.0294876  Likelihood Ratio = 0.202529
ANKMY1 -> FBXO36  // mi = 0.0415374  Likelihood Ratio = 0.753782
ANKMY1 -> GAS8  // mi = 0.0389582  Likelihood Ratio = 1.90626
ANKMY1 -> GEM  // mi = 0.0389582  Likelihood Ratio = 0.911479
ANKMY1 -> GPNMB  // mi = 0.0252558  Likelihood Ratio = 0.882501
ANKMY1 -> IGSF8  // mi = 0.019532  Likelihood Ratio = 0.821949
ANKMY1 -> KCNK13  // mi = 0.0317289  Likelihood Ratio = 0.705535
ANKMY1 -> KLHL5  // mi = 0.0213571  Likelihood Ratio = 0.242657
ANKMY1 -> LRRC8C  // mi = 0.0340543  Likelihood Ratio = 1.0875
ANKMY1 -> MAF  // mi = 0.0389582  Likelihood Ratio = 1.11089
ANKMY1 -> MAN1A1  // mi = 0.0317289  Likelihood Ratio = 0.599628
ANKMY1 -> NTAN1  // mi = 0.02733  Likelihood Ratio = 0.73918
ANKMY1 -> PPARG  // mi = 0.0317289  Likelihood Ratio = 1.02747
ANKMY1 -> PRKACB  // mi = 0.02733  Likelihood Ratio = 0.789999
ANKMY1 -> PTGER4  // mi = 0.0294876  Likelihood Ratio = 0.327833
ANKMY1 -> RAB31  // mi = 0.036464  Likelihood Ratio = 0.75636
ANKMY1 -> RAB42  // mi = 0.0294876  Likelihood Ratio = 0.62339
ANKMY1 -> SAMD8  // mi = 0.0252558  Likelihood Ratio = 0.711987
ANKMY1 -> SSTR2  // mi = 0.0294876  Likelihood Ratio = 0.804704
ANKMY1 -> TCN2  // mi = 0.0340543  Likelihood Ratio = 1.17124
ANKMY1 -> TCP11L1  // mi = 0.0294876  Likelihood Ratio = 0.63622
ANKMY1 -> TFF1  // mi = 0.0294876  Likelihood Ratio = 0.142713
ANKMY1 -> TSNAXIP1  // mi = 0.036464  Likelihood Ratio = 0.633435
ANKMY1 -> TTC18  // mi = 0.0340543  Likelihood Ratio = 0.81649
ANKMY1 -> ZNF3  // mi = 0.0294876  Likelihood Ratio = 0.290034
ANKMY1 -> ZNF337  // mi = 0.0442017  Likelihood Ratio = 0.548612
ANKMY2 -> ASGR2  // mi = 0.019532  Likelihood Ratio = 0.170157
ANKMY2 -> C15orf2  // mi = 0.019532  Likelihood Ratio = 0.696769
ANKMY2 -> DOK3  // mi = 0.02733  Likelihood Ratio = 0.791215
ANKMY2 -> PABPC3  // mi = 0.0252558  Likelihood Ratio = 0.154221
ANKMY2 -> SIRPB2  // mi = 0.019532  Likelihood Ratio = 0.214655
ANKMY2 -> STRAP  // mi = 0.0213571  Likelihood Ratio = 0.2021
ANKMY2 -> ZNF423  // mi = 0.0442017  Likelihood Ratio = 0.63544
ANKRA2 -> AGGF1  // mi = 0.0619965  Likelihood Ratio = 1.67719
ANKRA2 -> AKAP10  // mi = 0.0177895  Likelihood Ratio = 1.08686
ANKRA2 -> ALG3  // mi = 0.019532  Likelihood Ratio = 1.31695
ANKRA2 -> AMPD3  // mi = 0.0252558  Likelihood Ratio = 1.34029
ANKRA2 -> AP3B1  // mi = 0.0557179  Likelihood Ratio = 2.24314
ANKRA2 -> ATP6V1B2  // mi = 0.0252558  Likelihood Ratio = 1.04598
ANKRA2 -> BAT2  // mi = 0.0415374  Likelihood Ratio = 1.37639
ANKRA2 -> BCAM  // mi = 0.019532  Likelihood Ratio = 0.47616
ANKRA2 -> C21orf45  // mi = 0.023265  Likelihood Ratio = 0.969807
ANKRA2 -> CAD  // mi = 0.0389582  Likelihood Ratio = 1.33106
ANKRA2 -> CCNF  // mi = 0.023265  Likelihood Ratio = 0.964034
ANKRA2 -> CDCA8  // mi = 0.023265  Likelihood Ratio = 1.294
ANKRA2 -> CNNM3  // mi = 0.0294876  Likelihood Ratio = 0.352432
ANKRA2 -> CPSF1  // mi = 0.0294876  Likelihood Ratio = 1.59445
ANKRA2 -> CTNNA1  // mi = 0.0252558  Likelihood Ratio = 1.47433
ANKRA2 -> DDX49  // mi = 0.023265  Likelihood Ratio = 0.370361
ANKRA2 -> EEA1  // mi = 0.0317289  Likelihood Ratio = 1.39071
ANKRA2 -> F2RL1  // mi = 0.0317289  Likelihood Ratio = 1.13389
ANKRA2 -> FIBP  // mi = 0.0340543  Likelihood Ratio = 1.62073
ANKRA2 -> GTF2H2  // mi = 0.0588135  Likelihood Ratio = 1.17484
ANKRA2 -> HEXB  // mi = 0.0686261  Likelihood Ratio = 0.661889
ANKRA2 -> HNMT  // mi = 0.0294876  Likelihood Ratio = 1.98885
ANKRA2 -> KIF14  // mi = 0.019532  Likelihood Ratio = 0.726007
ANKRA2 -> MEN1  // mi = 0.0415374  Likelihood Ratio = 0.963724
ANKRA2 -> PODXL2  // mi = 0.0177895  Likelihood Ratio = 0.763566
ANKRA2 -> POLD2  // mi = 0.02733  Likelihood Ratio = 0.364499
ANKRA2 -> PPP3CB  // mi = 0.023265  Likelihood Ratio = 0.911789
ANKRA2 -> PPP3CC  // mi = 0.0340543  Likelihood Ratio = 2.49505
ANKRA2 -> RAP1B  // mi = 0.02733  Likelihood Ratio = 0.24663
ANKRA2 -> RAP1GDS1  // mi = 0.02733  Likelihood Ratio = 1.25606
ANKRA2 -> RASA1  // mi = 0.0415374  Likelihood Ratio = 1.00382
ANKRA2 -> RECQL4  // mi = 0.0252558  Likelihood Ratio = 1.1809
ANKRA2 -> SEC24B  // mi = 0.0415374  Likelihood Ratio = 0.748565
ANKRA2 -> SESN3  // mi = 0.019532  Likelihood Ratio = 0.800036
ANKRA2 -> SLC30A5  // mi = 0.0829529  Likelihood Ratio = 1.99764
ANKRA2 -> SOX12  // mi = 0.0177895  Likelihood Ratio = 0.871929
ANKRA2 -> TBCA  // mi = 0.0867598  Likelihood Ratio = 1.86373
ANKRA2 -> TBK1  // mi = 0.023265  Likelihood Ratio = 0.262904
ANKRA2 -> TOMM40  // mi = 0.0469516  Likelihood Ratio = 0.455154
ANKRA2 -> ZCCHC9  // mi = 0.0987291  Likelihood Ratio = 3.4846
ANKRA2 -> ZFYVE16  // mi = 0.0867598  Likelihood Ratio = 0.130413
ANKRA2 -> ZFYVE9  // mi = 0.019532  Likelihood Ratio = 0.129536
ANKRD10 -> VTI1B  // mi = 0.019532  Likelihood Ratio = 0.16847
ANKRD11 -> C3orf26  // mi = 0.0177895  Likelihood Ratio = 1.0357
ANKRD11 -> FYTTD1  // mi = 0.0177895  Likelihood Ratio = 0.981274
ANKRD11 -> MRPL11  // mi = 0.023265  Likelihood Ratio = 0.692839
ANKRD12 -> CDH24  // mi = 0.0340543  Likelihood Ratio = 0.370766
ANKRD13B -> CREB3L3  // mi = 0.0340543  Likelihood Ratio = 0.935145
ANKRD13B -> G6PD  // mi = 0.0497874  Likelihood Ratio = 0.822283
ANKRD13B -> GIP  // mi = 0.036464  Likelihood Ratio = 0.671759
ANKRD13B -> ZHX3  // mi = 0.0317289  Likelihood Ratio = 0.705096
ANKRD2 -> ANXA2  // mi = 0.0415374  Likelihood Ratio = 0.84868
ANKRD2 -> ARHGDIA  // mi = 0.0317289  Likelihood Ratio = 1.575
ANKRD2 -> B3GAT3  // mi = 0.0177895  Likelihood Ratio = 0.512198
ANKRD2 -> BAIAP2  // mi = 0.0317289  Likelihood Ratio = 1.54451
ANKRD2 -> DNAJB13  // mi = 0.0317289  Likelihood Ratio = 1.19058
ANKRD2 -> GABRP  // mi = 0.02733  Likelihood Ratio = 2.30719
ANKRD2 -> GPR115  // mi = 0.0619965  Likelihood Ratio = 2.17374
ANKRD2 -> GPX3  // mi = 0.0497874  Likelihood Ratio = 0.837226
ANKRD2 -> LIF  // mi = 0.023265  Likelihood Ratio = 0.867598
ANKRD2 -> MAL  // mi = 0.036464  Likelihood Ratio = 1.13003
ANKRD2 -> PDE8B  // mi = 0.0389582  Likelihood Ratio = 0.756219
ANKRD2 -> TOP2B  // mi = 0.0213571  Likelihood Ratio = 1.0036
ANKRD2 -> XDH  // mi = 0.0442017  Likelihood Ratio = 2.1124
ANKRD2 -> ZNF583  // mi = 0.023265  Likelihood Ratio = 2.02427
ANKRD20A1 -> AK3L1  // mi = 0.0177895  Likelihood Ratio = 0.100263
ANKRD20A1 -> ARHGAP4  // mi = 0.0252558  Likelihood Ratio = 0.0438681
ANKRD20A1 -> ARL6IP5  // mi = 0.019532  Likelihood Ratio = 0.148864
ANKRD20A1 -> B4GALT1  // mi = 0.0213571  Likelihood Ratio = 0.127154
ANKRD20A1 -> CSNK1A1  // mi = 0.0252558  Likelihood Ratio = 0.202378
ANKRD20A1 -> CYP4A11  // mi = 0.0213571  Likelihood Ratio = 0.659917
ANKRD20A1 -> MCCC2  // mi = 0.0177895  Likelihood Ratio = 0.651514
ANKRD20A1 -> MCF2L  // mi = 0.0177895  Likelihood Ratio = 0.385939
ANKRD20A1 -> SFI1  // mi = 0.023265  Likelihood Ratio = 0.129739
ANKRD20A1 -> STEAP1  // mi = 0.023265  Likelihood Ratio = 0.374811
ANKRD22 -> AIM2  // mi = 0.19469  Likelihood Ratio = 1.48638
ANKRD22 -> AMPD2  // mi = 0.0340543  Likelihood Ratio = 0.11124
ANKRD22 -> FABP7  // mi = 0.0497874  Likelihood Ratio = 1.04459
ANKRD22 -> FYB  // mi = 0.171457  Likelihood Ratio = 2.41498
ANKRD22 -> GTF3C1  // mi = 0.019532  Likelihood Ratio = 2.74287
ANKRD22 -> P2RY10  // mi = 0.171457  Likelihood Ratio = 3.0062
ANKRD22 -> RCSD1  // mi = 0.177107  Likelihood Ratio = 1.72878
ANKRD22 -> SLAMF7  // mi = 0.182861  Likelihood Ratio = 2.58792
ANKRD23 -> GIT1  // mi = 0.0213571  Likelihood Ratio = 0.448061
ANKRD23 -> SMOX  // mi = 0.019532  Likelihood Ratio = 0.255124
ANKRD26 -> ARHGAP12  // mi = 0.036464  Likelihood Ratio = 0.965628
ANKRD26 -> DHTKD1  // mi = 0.0252558  Likelihood Ratio = 0.402491
ANKRD33 -> LENG1  // mi = 0.0294876  Likelihood Ratio = 0.196454
ANKRD33 -> PHLDA1  // mi = 0.0177895  Likelihood Ratio = 0.655213
ANKRD33 -> XCR1  // mi = 0.036464  Likelihood Ratio = 0.147852
ANKRD33 -> ZFPM1  // mi = 0.0389582  Likelihood Ratio = 0.568075
ANKRD35 -> ACTR1B  // mi = 0.0177895  Likelihood Ratio = 0.503093
ANKRD35 -> APOM  // mi = 0.0317289  Likelihood Ratio = 0.148941
ANKRD35 -> CDKL5  // mi = 0.023265  Likelihood Ratio = 0.096049
ANKRD35 -> CENPH  // mi = 0.036464  Likelihood Ratio = 0.505
ANKRD35 -> CLK2  // mi = 0.019532  Likelihood Ratio = 0.749146
ANKRD35 -> ENO3  // mi = 0.0177895  Likelihood Ratio = 0.652525
ANKRD35 -> IER5  // mi = 0.0340543  Likelihood Ratio = 0.450632
ANKRD35 -> LRSAM1  // mi = 0.0213571  Likelihood Ratio = 0.368805
ANKRD35 -> MID2  // mi = 0.0317289  Likelihood Ratio = 0.487166
ANKRD35 -> ORC1L  // mi = 0.0720737  Likelihood Ratio = 0.416587
ANKRD35 -> PDGFRA  // mi = 0.0686261  Likelihood Ratio = 0.0359716
ANKRD35 -> PKMYT1  // mi = 0.0213571  Likelihood Ratio = 0.183353
ANKRD35 -> PRODH2  // mi = 0.0213571  Likelihood Ratio = 0.711051
ANKRD35 -> SGCD  // mi = 0.0588135  Likelihood Ratio = 1.48896
ANKRD35 -> SULF2  // mi = 0.0987291  Likelihood Ratio = 0.267702
ANKRD37 -> CASP3  // mi = 0.0389582  Likelihood Ratio = 0.374845
ANKRD37 -> CKAP5  // mi = 0.019532  Likelihood Ratio = 0.410879
ANKRD37 -> GALNT7  // mi = 0.0469516  Likelihood Ratio = 0.371349
ANKRD37 -> RPIA  // mi = 0.019532  Likelihood Ratio = 0.893587
ANKRD37 -> TXNIP  // mi = 0.0177895  Likelihood Ratio = 0.645175
ANKRD37 -> WDR44  // mi = 0.019532  Likelihood Ratio = 0.96454
ANKRD37 -> ZFP64  // mi = 0.02733  Likelihood Ratio = 0.782261
ANKRD37 -> ZNF135  // mi = 0.0252558  Likelihood Ratio = 0.63531
ANKRD37 -> ZNF146  // mi = 0.0340543  Likelihood Ratio = 0.880788
ANKRD37 -> ZNF432  // mi = 0.0177895  Likelihood Ratio = 1.81031
ANKRD37 -> ZNF566  // mi = 0.0294876  Likelihood Ratio = 1.01418
ANKRD39 -> C17orf39  // mi = 0.0317289  Likelihood Ratio = 0.447052
ANKRD40 -> ADCY8  // mi = 0.0497874  Likelihood Ratio = 0.820748
ANKRD40 -> C7orf20  // mi = 0.0340543  Likelihood Ratio = 0.202802
ANKRD40 -> DHX8  // mi = 0.0527094  Likelihood Ratio = 0.710713
ANKRD40 -> ENPP3  // mi = 0.0177895  Likelihood Ratio = 0.24171
ANKRD40 -> GFPT1  // mi = 0.019532  Likelihood Ratio = 0.853337
ANKRD40 -> GRB2  // mi = 0.0652672  Likelihood Ratio = 0.294174
ANKRD40 -> H2AFV  // mi = 0.0252558  Likelihood Ratio = 0.522975
ANKRD40 -> HHEX  // mi = 0.0213571  Likelihood Ratio = 0.0729493
ANKRD40 -> MGAT4A  // mi = 0.0317289  Likelihood Ratio = 0.409038
ANKRD40 -> PDDC1  // mi = 0.0252558  Likelihood Ratio = 1.05505
ANKRD40 -> PRPSAP1  // mi = 0.0442017  Likelihood Ratio = 0.661341
ANKRD40 -> SAMD8  // mi = 0.0527094  Likelihood Ratio = 0.449367
ANKRD40 -> SMAD3  // mi = 0.0415374  Likelihood Ratio = 0.951713
ANKRD40 -> SRGAP3  // mi = 0.0317289  Likelihood Ratio = 0.528283
ANKRD40 -> TSEN2  // mi = 0.0442017  Likelihood Ratio = 0.641535
ANKRD42 -> CTSO  // mi = 0.019532  Likelihood Ratio = 0.123969
ANKRD42 -> TMEM66  // mi = 0.019532  Likelihood Ratio = 0.0597339
ANKRD45 -> ALS2CR11  // mi = 0.0442017  Likelihood Ratio = 1.99019
ANKRD45 -> ARHGEF10L  // mi = 0.0652672  Likelihood Ratio = 2.28172
ANKRD45 -> ARMC4  // mi = 0.0686261  Likelihood Ratio = 1.97152
ANKRD45 -> C10orf63  // mi = 0.0619965  Likelihood Ratio = 1.6391
ANKRD45 -> C11orf49  // mi = 0.0588135  Likelihood Ratio = 1.29438
ANKRD45 -> C18orf10  // mi = 0.0213571  Likelihood Ratio = 1.73161
ANKRD45 -> C1orf114  // mi = 0.0987291  Likelihood Ratio = 1.31641
ANKRD45 -> C22orf9  // mi = 0.0867598  Likelihood Ratio = 1.18247
ANKRD45 -> C6orf118  // mi = 0.0987291  Likelihood Ratio = 2.54554
ANKRD45 -> C9orf24  // mi = 0.0527094  Likelihood Ratio = 1.38124
ANKRD45 -> CCDC74B  // mi = 0.0792366  Likelihood Ratio = 1.69304
ANKRD45 -> CD7  // mi = 0.0906577  Likelihood Ratio = 2.17905
ANKRD45 -> CLCN4  // mi = 0.0415374  Likelihood Ratio = 1.64455
ANKRD45 -> COTL1  // mi = 0.0619965  Likelihood Ratio = 2.33484
ANKRD45 -> D4S234E  // mi = 0.0527094  Likelihood Ratio = 2.52213
ANKRD45 -> DNALI1  // mi = 0.102904  Likelihood Ratio = 0.887338
ANKRD45 -> DUSP11  // mi = 0.0317289  Likelihood Ratio = 0.967218
ANKRD45 -> DUSP3  // mi = 0.0497874  Likelihood Ratio = 1.3277
ANKRD45 -> EPAS1  // mi = 0.0497874  Likelihood Ratio = 1.45273
ANKRD45 -> FBXL13  // mi = 0.0557179  Likelihood Ratio = 1.25863
ANKRD45 -> GAB3  // mi = 0.0829529  Likelihood Ratio = 2.64819
ANKRD45 -> GJB7  // mi = 0.0497874  Likelihood Ratio = 2.20672
ANKRD45 -> HIVEP3  // mi = 0.0619965  Likelihood Ratio = 2.38046
ANKRD45 -> IL16  // mi = 0.0829529  Likelihood Ratio = 3.95356
ANKRD45 -> IL21R  // mi = 0.0756104  Likelihood Ratio = 2.25574
ANKRD45 -> KCNMB2  // mi = 0.0340543  Likelihood Ratio = 1.42476
ANKRD45 -> KIAA0513  // mi = 0.0946473  Likelihood Ratio = 1.95267
ANKRD45 -> MAPK11  // mi = 0.0867598  Likelihood Ratio = 1.28368
ANKRD45 -> MRPL41  // mi = 0.0389582  Likelihood Ratio = 2.03223
ANKRD45 -> MRRF  // mi = 0.0469516  Likelihood Ratio = 1.7426
ANKRD45 -> NANOS1  // mi = 0.0177895  Likelihood Ratio = 0.861428
ANKRD45 -> PDP2  // mi = 0.0177895  Likelihood Ratio = 1.63074
ANKRD45 -> SECTM1  // mi = 0.0557179  Likelihood Ratio = 2.32543
ANKRD45 -> SPAG16  // mi = 0.0527094  Likelihood Ratio = 0.845874
ANKRD45 -> STK17B  // mi = 0.0867598  Likelihood Ratio = 3.04522
ANKRD45 -> TCP11  // mi = 0.0527094  Likelihood Ratio = 1.83402
ANKRD45 -> TEKT1  // mi = 0.0588135  Likelihood Ratio = 1.3821
ANKRD45 -> TEKT2  // mi = 0.0906577  Likelihood Ratio = 1.0687
ANKRD45 -> TFF2  // mi = 0.036464  Likelihood Ratio = 1.93104
ANKRD45 -> TGFBI  // mi = 0.0987291  Likelihood Ratio = 1.40351
ANKRD45 -> TMEM2  // mi = 0.0756104  Likelihood Ratio = 2.07339
ANKRD45 -> TSNAXIP1  // mi = 0.111533  Likelihood Ratio = 1.94002
ANKRD45 -> UAP1L1  // mi = 0.02733  Likelihood Ratio = 1.13563
ANKRD45 -> WDR69  // mi = 0.0527094  Likelihood Ratio = 4.21798
ANKRD45 -> ZFPM1  // mi = 0.0442017  Likelihood Ratio = 0.822573
ANKRD45 -> ZMYND10  // mi = 0.0906577  Likelihood Ratio = 1.38158
ANKRD45 -> ZNF35  // mi = 0.019532  Likelihood Ratio = 1.15972
ANKRD46 -> ABCC3  // mi = 0.0177895  Likelihood Ratio = 0.170823
ANKRD46 -> ARRDC2  // mi = 0.0252558  Likelihood Ratio = 0.536203
ANKRD46 -> ATP5J  // mi = 0.02733  Likelihood Ratio = 0.324117
ANKRD46 -> CCDC59  // mi = 0.0177895  Likelihood Ratio = 0.598113
ANKRD46 -> LASP1  // mi = 0.0177895  Likelihood Ratio = 0.406787
ANKRD46 -> PCMTD2  // mi = 0.019532  Likelihood Ratio = 0.740893
ANKRD46 -> TNKS1BP1  // mi = 0.0252558  Likelihood Ratio = 0.446264
ANKRD5 -> C20orf27  // mi = 0.0317289  Likelihood Ratio = 3.79947
ANKRD5 -> CHMP6  // mi = 0.0317289  Likelihood Ratio = 1.54804
ANKRD5 -> CSNK2A1  // mi = 0.0469516  Likelihood Ratio = 1.65626
ANKRD5 -> PSMF1  // mi = 0.0469516  Likelihood Ratio = 1.6146
ANKRD5 -> VPS16  // mi = 0.0557179  Likelihood Ratio = 1.30626
ANKRD7 -> HK2  // mi = 0.0415374  Likelihood Ratio = 2.08624
ANKRD7 -> MTDH  // mi = 0.0252558  Likelihood Ratio = 2.45894
ANKRD7 -> PRKRA  // mi = 0.036464  Likelihood Ratio = 1.29982
ANKRD7 -> RAB38  // mi = 0.0442017  Likelihood Ratio = 0.81559
ANKRD7 -> RABL5  // mi = 0.0497874  Likelihood Ratio = 0.844466
ANKRD7 -> TNFRSF14  // mi = 0.0340543  Likelihood Ratio = 0.450348
ANKRD9 -> ACAA2  // mi = 0.0177895  Likelihood Ratio = 0.936737
ANKRD9 -> BRF1  // mi = 0.0497874  Likelihood Ratio = 1.79657
ANKRD9 -> BTBD7  // mi = 0.0252558  Likelihood Ratio = 0.217561
ANKRD9 -> C9orf140  // mi = 0.0252558  Likelihood Ratio = 1.2145
ANKRD9 -> COX5A  // mi = 0.0317289  Likelihood Ratio = 3.19711
ANKRD9 -> EVL  // mi = 0.0317289  Likelihood Ratio = 1.06502
ANKRD9 -> FAM111B  // mi = 0.0177895  Likelihood Ratio = 1.53216
ANKRD9 -> FAM73B  // mi = 0.023265  Likelihood Ratio = 0.689173
ANKRD9 -> GAB1  // mi = 0.0213571  Likelihood Ratio = 1.80676
ANKRD9 -> HSP90AA1  // mi = 0.0340543  Likelihood Ratio = 1.7522
ANKRD9 -> JAG2  // mi = 0.0294876  Likelihood Ratio = 2.08703
ANKRD9 -> KCTD18  // mi = 0.0415374  Likelihood Ratio = 0.571702
ANKRD9 -> KDELR1  // mi = 0.02733  Likelihood Ratio = 1.24748
ANKRD9 -> KIF3B  // mi = 0.0177895  Likelihood Ratio = 0.876065
ANKRD9 -> MRPL41  // mi = 0.023265  Likelihood Ratio = 1.02895
ANKRD9 -> NUP54  // mi = 0.0213571  Likelihood Ratio = 1.06815
ANKRD9 -> PCYT1A  // mi = 0.0252558  Likelihood Ratio = 1.59486
ANKRD9 -> PHF2  // mi = 0.019532  Likelihood Ratio = 0.690073
ANKRD9 -> RECQL4  // mi = 0.0213571  Likelihood Ratio = 1.18005
ANKRD9 -> RPS3A  // mi = 0.0252558  Likelihood Ratio = 1.58935
ANKRD9 -> RPS6KA4  // mi = 0.0317289  Likelihood Ratio = 2.03396
ANKRD9 -> SFN  // mi = 0.0527094  Likelihood Ratio = 0.968151
ANKRD9 -> TMEM14C  // mi = 0.0252558  Likelihood Ratio = 0.867179
ANKRD9 -> TOMM40  // mi = 0.02733  Likelihood Ratio = 1.10691
ANKRD9 -> TSPYL4  // mi = 0.0340543  Likelihood Ratio = 1.39104
ANKRD9 -> YY1  // mi = 0.0213571  Likelihood Ratio = 1.50364
ANKRD9 -> ZNF140  // mi = 0.023265  Likelihood Ratio = 1.53892
ANKS3 -> ESX1  // mi = 0.019532  Likelihood Ratio = 0.260917
ANKS3 -> GPR3  // mi = 0.0213571  Likelihood Ratio = 0.241631
ANKS3 -> PMS2  // mi = 0.0389582  Likelihood Ratio = 0.0128745
ANLN -> CDC42  // mi = 0.0252558  Likelihood Ratio = 0.622785
ANLN -> H2AFZ  // mi = 0.0527094  Likelihood Ratio = 1.29933
ANLN -> HIST1H3B  // mi = 0.019532  Likelihood Ratio = 0.205003
ANLN -> KHDRBS1  // mi = 0.023265  Likelihood Ratio = 0.409219
ANLN -> MCM3  // mi = 0.0415374  Likelihood Ratio = 0.0320442
ANLN -> PCGF5  // mi = 0.0177895  Likelihood Ratio = 0.294759
ANLN -> PHF13  // mi = 0.0213571  Likelihood Ratio = 0.224296
ANLN -> PLEKHG2  // mi = 0.0340543  Likelihood Ratio = 0.245524
ANLN -> PLK4  // mi = 0.0829529  Likelihood Ratio = 1.46147
ANLN -> TMSB10  // mi = 0.02733  Likelihood Ratio = 2.24341
ANLN -> TNFRSF18  // mi = 0.02733  Likelihood Ratio = 0.262714
ANLN -> WDR33  // mi = 0.0213571  Likelihood Ratio = 0.168694
ANLN -> YWHAQ  // mi = 0.0177895  Likelihood Ratio = 1.20331
ANP32A -> CLK3  // mi = 0.0619965  Likelihood Ratio = 0.251651
ANP32A -> FEM1B  // mi = 0.0317289  Likelihood Ratio = 0.327895
ANP32A -> HYPK  // mi = 0.0213571  Likelihood Ratio = 0.336921
ANP32A -> MYO1E  // mi = 0.0177895  Likelihood Ratio = 1.29598
ANP32A -> SMARCB1  // mi = 0.02733  Likelihood Ratio = 0.544218
ANP32A -> TMOD3  // mi = 0.0557179  Likelihood Ratio = 0.545825
ANP32B -> HIATL1  // mi = 0.0686261  Likelihood Ratio = 0.755224
ANP32B -> MMP25  // mi = 0.019532  Likelihood Ratio = 0.191495
ANP32B -> MYL7  // mi = 0.0177895  Likelihood Ratio = 0.108622
ANP32C -> BAI3  // mi = 0.023265  Likelihood Ratio = 0.438242
ANP32C -> CASP8  // mi = 0.0294876  Likelihood Ratio = 1.27647
ANP32C -> LRFN5  // mi = 0.023265  Likelihood Ratio = 0.941212
ANP32C -> MAP2K5  // mi = 0.036464  Likelihood Ratio = 0.193409
ANP32C -> MAP3K11  // mi = 0.0340543  Likelihood Ratio = 0.467638
ANP32C -> NR3C2  // mi = 0.0177895  Likelihood Ratio = 0.550382
ANP32C -> PSD3  // mi = 0.023265  Likelihood Ratio = 0.258238
ANP32C -> SPG21  // mi = 0.0177895  Likelihood Ratio = 0.0711045
ANP32C -> TLN2  // mi = 0.0213571  Likelihood Ratio = 0.729853
ANP32D -> CBR1  // mi = 0.0177895  Likelihood Ratio = 0.924765
ANP32D -> CCL11  // mi = 0.0213571  Likelihood Ratio = 0.118032
ANP32D -> PARP1  // mi = 0.0177895  Likelihood Ratio = 0.548868
ANP32D -> S100A10  // mi = 0.0340543  Likelihood Ratio = 0.279103
ANP32D -> SFXN2  // mi = 0.0177895  Likelihood Ratio = 0.724461
ANP32D -> TPST2  // mi = 0.0177895  Likelihood Ratio = 0.859785
ANP32D -> ZNF592  // mi = 0.0213571  Likelihood Ratio = 0.694612
ANP32E -> CKS1B  // mi = 0.102904  Likelihood Ratio = 1.07422
ANP32E -> FERD3L  // mi = 0.0213571  Likelihood Ratio = 0.207545
ANP32E -> GFAP  // mi = 0.02733  Likelihood Ratio = 0.609039
ANP32E -> KIAA0427  // mi = 0.0340543  Likelihood Ratio = 0.304534
ANPEP -> ACVR2B  // mi = 0.036464  Likelihood Ratio = 0.90981
ANPEP -> ATP6V0D1  // mi = 0.02733  Likelihood Ratio = 0.100504
ANPEP -> LYN  // mi = 0.0389582  Likelihood Ratio = 0.393162
ANPEP -> MYO1F  // mi = 0.0557179  Likelihood Ratio = 0.427079
ANPEP -> PHC1  // mi = 0.0415374  Likelihood Ratio = 0.581641
ANPEP -> PPM1F  // mi = 0.0415374  Likelihood Ratio = 0.280236
ANPEP -> S100A16  // mi = 0.0389582  Likelihood Ratio = 0.7439
ANPEP -> STK17B  // mi = 0.0619965  Likelihood Ratio = 1.00741
ANPEP -> TGFBI  // mi = 0.0588135  Likelihood Ratio = 0.276052
ANPEP -> ZBTB26  // mi = 0.019532  Likelihood Ratio = 0.391848
ANTXR1 -> ABCC11  // mi = 0.023265  Likelihood Ratio = 0.0647064
ANXA1 -> ADAM21  // mi = 0.0317289  Likelihood Ratio = 1.47341
ANXA1 -> ANAPC7  // mi = 0.0252558  Likelihood Ratio = 0.736021
ANXA1 -> B3GNT3  // mi = 0.0389582  Likelihood Ratio = 1.13615
ANXA1 -> C10orf81  // mi = 0.02733  Likelihood Ratio = 0.431608
ANXA1 -> C8orf55  // mi = 0.0294876  Likelihood Ratio = 1.05702
ANXA1 -> CABYR  // mi = 0.0442017  Likelihood Ratio = 2.26117
ANXA1 -> CAPN1  // mi = 0.0415374  Likelihood Ratio = 1.1097
ANXA1 -> CCDC77  // mi = 0.0340543  Likelihood Ratio = 1.06783
ANXA1 -> CD19  // mi = 0.019532  Likelihood Ratio = 0.980804
ANXA1 -> CD59  // mi = 0.0415374  Likelihood Ratio = 0.773827
ANXA1 -> CPT1C  // mi = 0.0340543  Likelihood Ratio = 1.32675
ANXA1 -> CTAG1B  // mi = 0.019532  Likelihood Ratio = 1.20827
ANXA1 -> ENAH  // mi = 0.02733  Likelihood Ratio = 1.60362
ANXA1 -> FGFBP1  // mi = 0.0652672  Likelihood Ratio = 1.37341
ANXA1 -> FLJ21511  // mi = 0.0340543  Likelihood Ratio = 1.1182
ANXA1 -> GPC2  // mi = 0.036464  Likelihood Ratio = 1.75844
ANXA1 -> HDAC11  // mi = 0.0252558  Likelihood Ratio = 1.39881
ANXA1 -> IL4R  // mi = 0.0497874  Likelihood Ratio = 0.17946
ANXA1 -> JARID2  // mi = 0.0389582  Likelihood Ratio = 1.98249
ANXA1 -> JSRP1  // mi = 0.023265  Likelihood Ratio = 1.24554
ANXA1 -> LGALS3  // mi = 0.0340543  Likelihood Ratio = 0.802251
ANXA1 -> LIMD2  // mi = 0.019532  Likelihood Ratio = 1.55951
ANXA1 -> LMNA  // mi = 0.0527094  Likelihood Ratio = 1.04948
ANXA1 -> LTV1  // mi = 0.0294876  Likelihood Ratio = 1.1645
ANXA1 -> LYNX1  // mi = 0.0252558  Likelihood Ratio = 0.678292
ANXA1 -> MUM1  // mi = 0.023265  Likelihood Ratio = 1.68503
ANXA1 -> NMNAT2  // mi = 0.036464  Likelihood Ratio = 1.03771
ANXA1 -> NPDC1  // mi = 0.0294876  Likelihood Ratio = 0.909258
ANXA1 -> NUDT22  // mi = 0.036464  Likelihood Ratio = 1.24344
ANXA1 -> PAGE2  // mi = 0.019532  Likelihood Ratio = 0.72804
ANXA1 -> PAGE5  // mi = 0.023265  Likelihood Ratio = 0.600311
ANXA1 -> PDRG1  // mi = 0.0619965  Likelihood Ratio = 0.78348
ANXA1 -> SH3RF2  // mi = 0.0294876  Likelihood Ratio = 1.6769
ANXA1 -> SMARCA2  // mi = 0.0340543  Likelihood Ratio = 0.438018
ANXA1 -> SNX5  // mi = 0.036464  Likelihood Ratio = 0.38529
ANXA1 -> SOX2  // mi = 0.023265  Likelihood Ratio = 0.742367
ANXA1 -> TACR2  // mi = 0.0213571  Likelihood Ratio = 0.121525
ANXA1 -> TBP  // mi = 0.019532  Likelihood Ratio = 1.30695
ANXA1 -> ZNF643  // mi = 0.0792366  Likelihood Ratio = 4.11984
ANXA11 -> ACTL8  // mi = 0.019532  Likelihood Ratio = 1.56217
ANXA11 -> ADRA1B  // mi = 0.0389582  Likelihood Ratio = 1.77718
ANXA11 -> ALDH18A1  // mi = 0.0317289  Likelihood Ratio = 1.22026
ANXA11 -> CALCB  // mi = 0.019532  Likelihood Ratio = 0.507813
ANXA11 -> CAMK2G  // mi = 0.0906577  Likelihood Ratio = 2.94511
ANXA11 -> CAPN10  // mi = 0.019532  Likelihood Ratio = 1.16808
ANXA11 -> CCT4  // mi = 0.0317289  Likelihood Ratio = 1.77022
ANXA11 -> CD37  // mi = 0.0340543  Likelihood Ratio = 0.563192
ANXA11 -> CDV3  // mi = 0.023265  Likelihood Ratio = 0.20456
ANXA11 -> COPS8  // mi = 0.0317289  Likelihood Ratio = 1.87158
ANXA11 -> DLG5  // mi = 0.0497874  Likelihood Ratio = 1.90428
ANXA11 -> ESRRA  // mi = 0.0177895  Likelihood Ratio = 0.667415
ANXA11 -> MAML2  // mi = 0.0442017  Likelihood Ratio = 1.98333
ANXA11 -> MAN2B1  // mi = 0.02733  Likelihood Ratio = 1.13746
ANXA11 -> PCGF5  // mi = 0.0294876  Likelihood Ratio = 1.21671
ANXA11 -> PDLIM5  // mi = 0.036464  Likelihood Ratio = 0.649285
ANXA11 -> PSTPIP1  // mi = 0.0442017  Likelihood Ratio = 1.02973
ANXA11 -> PTEN  // mi = 0.0497874  Likelihood Ratio = 1.65103
ANXA11 -> RARRES2  // mi = 0.023265  Likelihood Ratio = 1.47292
ANXA11 -> RPS6KA4  // mi = 0.0652672  Likelihood Ratio = 1.64485
ANXA11 -> SETMAR  // mi = 0.0213571  Likelihood Ratio = 1.1886
ANXA11 -> SH3BGR  // mi = 0.0213571  Likelihood Ratio = 1.85474
ANXA11 -> SIRPB2  // mi = 0.0442017  Likelihood Ratio = 0.706404
ANXA11 -> SLC6A15  // mi = 0.0340543  Likelihood Ratio = 2.10095
ANXA11 -> SPI1  // mi = 0.0340543  Likelihood Ratio = 1.12139
ANXA11 -> TSPAN14  // mi = 0.0987291  Likelihood Ratio = 1.39457
ANXA11 -> ZNF140  // mi = 0.0317289  Likelihood Ratio = 1.52927
ANXA11 -> ZNF524  // mi = 0.0252558  Likelihood Ratio = 0.802299
ANXA2 -> ABCC4  // mi = 0.0177895  Likelihood Ratio = 0.69958
ANXA2 -> AGTR1  // mi = 0.0720737  Likelihood Ratio = 0.600904
ANXA2 -> CH25H  // mi = 0.0792366  Likelihood Ratio = 1.18454
ANXA2 -> CLEC4A  // mi = 0.0497874  Likelihood Ratio = 0.142058
ANXA2 -> CLEC5A  // mi = 0.0652672  Likelihood Ratio = 1.36634
ANXA2 -> CST7  // mi = 0.0588135  Likelihood Ratio = 0.542342
ANXA2 -> CTSK  // mi = 0.0756104  Likelihood Ratio = 2.2262
ANXA2 -> DDX39  // mi = 0.036464  Likelihood Ratio = 0.155646
ANXA2 -> GALR2  // mi = 0.0213571  Likelihood Ratio = 0.948038
ANXA2 -> HSPB9  // mi = 0.0497874  Likelihood Ratio = 0.411613
ANXA2 -> IL16  // mi = 0.0619965  Likelihood Ratio = 1.19986
ANXA2 -> KLF6  // mi = 0.0469516  Likelihood Ratio = 1.09608
ANXA2 -> LOXL2  // mi = 0.0720737  Likelihood Ratio = 2.16806
ANXA2 -> OLFML2B  // mi = 0.0756104  Likelihood Ratio = 2.09349
ANXA2 -> P2RY13  // mi = 0.0469516  Likelihood Ratio = 0.83041
ANXA2 -> PLAU  // mi = 0.102904  Likelihood Ratio = 2.40962
ANXA2 -> RORA  // mi = 0.0177895  Likelihood Ratio = 0.780451
ANXA2 -> SIGLEC10  // mi = 0.0497874  Likelihood Ratio = 0.464939
ANXA2 -> TGFBI  // mi = 0.0720737  Likelihood Ratio = 1.46025
ANXA2 -> TPSAB1  // mi = 0.0686261  Likelihood Ratio = 0.0906366
ANXA2 -> VIM  // mi = 0.0469516  Likelihood Ratio = 1.38645
ANXA5 -> ADAMTS4  // mi = 0.0442017  Likelihood Ratio = 1.60775
ANXA5 -> AK5  // mi = 0.0252558  Likelihood Ratio = 0.786175
ANXA5 -> ATP6V1B2  // mi = 0.0469516  Likelihood Ratio = 0.820967
ANXA5 -> CCL18  // mi = 0.0340543  Likelihood Ratio = 1.92009
ANXA5 -> CH25H  // mi = 0.0497874  Likelihood Ratio = 0.748988
ANXA5 -> CLEC10A  // mi = 0.0415374  Likelihood Ratio = 1.88174
ANXA5 -> ECM1  // mi = 0.0442017  Likelihood Ratio = 2.53944
ANXA5 -> EMP3  // mi = 0.0527094  Likelihood Ratio = 0.886102
ANXA5 -> EPHA8  // mi = 0.0252558  Likelihood Ratio = 0.0847766
ANXA5 -> FAM101A  // mi = 0.0442017  Likelihood Ratio = 1.39175
ANXA5 -> FBN1  // mi = 0.0619965  Likelihood Ratio = 1.72398
ANXA5 -> FN1  // mi = 0.0442017  Likelihood Ratio = 2.0868
ANXA5 -> FSTL1  // mi = 0.0686261  Likelihood Ratio = 2.08571
ANXA5 -> GEM  // mi = 0.0527094  Likelihood Ratio = 2.05066
ANXA5 -> GFPT2  // mi = 0.0527094  Likelihood Ratio = 1.26422
ANXA5 -> IL32  // mi = 0.019532  Likelihood Ratio = 0.246466
ANXA5 -> ITGA5  // mi = 0.0442017  Likelihood Ratio = 3.02228
ANXA5 -> ITGB1  // mi = 0.0442017  Likelihood Ratio = 1.44784
ANXA5 -> MYB  // mi = 0.0686261  Likelihood Ratio = 1.88709
ANXA5 -> NTSR2  // mi = 0.019532  Likelihood Ratio = 0.628518
ANXA5 -> PDGFB  // mi = 0.0415374  Likelihood Ratio = 1.35624
ANXA5 -> PDLIM7  // mi = 0.0497874  Likelihood Ratio = 1.93697
ANXA5 -> PLAU  // mi = 0.0527094  Likelihood Ratio = 1.14683
ANXA5 -> PMP22  // mi = 0.0720737  Likelihood Ratio = 1.64632
ANXA5 -> POSTN  // mi = 0.0389582  Likelihood Ratio = 1.53074
ANXA5 -> PPP3CC  // mi = 0.0557179  Likelihood Ratio = 1.44068
ANXA5 -> RAB31  // mi = 0.0442017  Likelihood Ratio = 0.999022
ANXA5 -> RAB32  // mi = 0.0415374  Likelihood Ratio = 1.07755
ANXA5 -> RSPRY1  // mi = 0.0317289  Likelihood Ratio = 0.339592
ANXA5 -> SEC24D  // mi = 0.102904  Likelihood Ratio = 0.729688
ANXA5 -> SH3BGRL  // mi = 0.0340543  Likelihood Ratio = 0.754398
ANXA5 -> SLAMF8  // mi = 0.0294876  Likelihood Ratio = 1.13264
ANXA5 -> SPARC  // mi = 0.0557179  Likelihood Ratio = 1.34945
ANXA5 -> STARD8  // mi = 0.036464  Likelihood Ratio = 0.912283
ANXA5 -> THBS1  // mi = 0.0442017  Likelihood Ratio = 0.755138
ANXA5 -> THBS2  // mi = 0.0442017  Likelihood Ratio = 0.877888
ANXA5 -> TNFRSF12A  // mi = 0.036464  Likelihood Ratio = 0.984448
ANXA5 -> TWIST1  // mi = 0.0469516  Likelihood Ratio = 1.61644
ANXA5 -> VAMP5  // mi = 0.0389582  Likelihood Ratio = 0.0942663
ANXA5 -> WDR3  // mi = 0.036464  Likelihood Ratio = 1.28013
ANXA5 -> ZCCHC5  // mi = 0.0389582  Likelihood Ratio = 1.62223
ANXA5 -> ZNF239  // mi = 0.0294876  Likelihood Ratio = 0.660154
ANXA6 -> ADRM1  // mi = 0.023265  Likelihood Ratio = 0.796403
ANXA6 -> AHNAK  // mi = 0.0177895  Likelihood Ratio = 1.30286
ANXA6 -> ARFGAP1  // mi = 0.0317289  Likelihood Ratio = 1.01227
ANXA6 -> ATP5I  // mi = 0.0294876  Likelihood Ratio = 0.211704
ANXA6 -> B4GALNT4  // mi = 0.02733  Likelihood Ratio = 0.0686155
ANXA6 -> BEX1  // mi = 0.02733  Likelihood Ratio = 1.00561
ANXA6 -> BSN  // mi = 0.0340543  Likelihood Ratio = 1.37021
ANXA6 -> CAPN10  // mi = 0.023265  Likelihood Ratio = 0.47521
ANXA6 -> CHCHD4  // mi = 0.023265  Likelihood Ratio = 1.07201
ANXA6 -> CLSTN3  // mi = 0.0792366  Likelihood Ratio = 1.80412
ANXA6 -> COX7B  // mi = 0.0294876  Likelihood Ratio = 1.34554
ANXA6 -> CPNE3  // mi = 0.0317289  Likelihood Ratio = 0.0937635
ANXA6 -> CTNNBL1  // mi = 0.0389582  Likelihood Ratio = 0.934599
ANXA6 -> FBXO17  // mi = 0.0177895  Likelihood Ratio = 0.394014
ANXA6 -> FLNC  // mi = 0.0527094  Likelihood Ratio = 1.40781
ANXA6 -> FSCN1  // mi = 0.0588135  Likelihood Ratio = 1.79048
ANXA6 -> GATA2  // mi = 0.0177895  Likelihood Ratio = 0.908072
ANXA6 -> H3F3B  // mi = 0.0294876  Likelihood Ratio = 0.0656822
ANXA6 -> HOXD3  // mi = 0.0340543  Likelihood Ratio = 1.5558
ANXA6 -> ICT1  // mi = 0.036464  Likelihood Ratio = 0.135461
ANXA6 -> IGFBP5  // mi = 0.0588135  Likelihood Ratio = 1.04462
ANXA6 -> KIF3C  // mi = 0.0177895  Likelihood Ratio = 1.22242
ANXA6 -> LINS1  // mi = 0.0177895  Likelihood Ratio = 0.618098
ANXA6 -> MAP4K2  // mi = 0.0252558  Likelihood Ratio = 0.78072
ANXA6 -> MAPK8IP1  // mi = 0.0415374  Likelihood Ratio = 1.36252
ANXA6 -> MBTPS1  // mi = 0.02733  Likelihood Ratio = 2.11384
ANXA6 -> NDUFA1  // mi = 0.0469516  Likelihood Ratio = 1.38687
ANXA6 -> PBXIP1  // mi = 0.0213571  Likelihood Ratio = 2.18961
ANXA6 -> PCGF2  // mi = 0.0317289  Likelihood Ratio = 1.09364
ANXA6 -> PLD3  // mi = 0.036464  Likelihood Ratio = 1.5528
ANXA6 -> PPA1  // mi = 0.036464  Likelihood Ratio = 1.20861
ANXA6 -> PRAF2  // mi = 0.019532  Likelihood Ratio = 0.770188
ANXA6 -> PRMT1  // mi = 0.036464  Likelihood Ratio = 2.16394
ANXA6 -> PSD  // mi = 0.023265  Likelihood Ratio = 0.97112
ANXA6 -> S100A6  // mi = 0.0389582  Likelihood Ratio = 2.08184
ANXA6 -> SEMA4C  // mi = 0.0340543  Likelihood Ratio = 1.55297
ANXA6 -> SNAP25  // mi = 0.0294876  Likelihood Ratio = 0.924356
ANXA6 -> SPTBN1  // mi = 0.0252558  Likelihood Ratio = 1.51531
ANXA6 -> STK25  // mi = 0.0340543  Likelihood Ratio = 1.44926
ANXA6 -> SV2A  // mi = 0.0317289  Likelihood Ratio = 1.3517
ANXA6 -> THBS3  // mi = 0.023265  Likelihood Ratio = 1.26335
ANXA6 -> TMEM59  // mi = 0.0294876  Likelihood Ratio = 1.42387
ANXA6 -> WDR45L  // mi = 0.0415374  Likelihood Ratio = 1.85642
ANXA6 -> ZNF423  // mi = 0.0389582  Likelihood Ratio = 1.44568
ANXA7 -> ACSL1  // mi = 0.0415374  Likelihood Ratio = 1.49449
ANXA7 -> ADK  // mi = 0.0652672  Likelihood Ratio = 2.17212
ANXA7 -> ANXA11  // mi = 0.0389582  Likelihood Ratio = 1.19164
ANXA7 -> C10orf104  // mi = 0.125189  Likelihood Ratio = 2.0312
ANXA7 -> CASP7  // mi = 0.0340543  Likelihood Ratio = 1.90367
ANXA7 -> CGB8  // mi = 0.019532  Likelihood Ratio = 1.09052
ANXA7 -> CHCHD1  // mi = 0.102904  Likelihood Ratio = 2.01956
ANXA7 -> CYP51A1  // mi = 0.023265  Likelihood Ratio = 1.53561
ANXA7 -> DHX37  // mi = 0.0252558  Likelihood Ratio = 1.36336
ANXA7 -> DLG5  // mi = 0.0527094  Likelihood Ratio = 1.7006
ANXA7 -> DNAJB12  // mi = 0.0686261  Likelihood Ratio = 2.49383
[truncated: 9,929,328 more chars]
