# Supplementary material for: Identification of direction in gene networks from expression and methylation
Source: BMC Syst Biol. 2013 Nov 1;7:118. doi: 10.1186/1752-0509-7-118 (PMC4228359; doi:10.1186/1752-0509-7-118)
Supplement: Additional file 6 — The reverse-engineered network ( B = 2, α = 0.001) for the TCGA glioblastoma data. [file 1752-0509-7-118-S6.txt]

A1BG -> SLC39A6  // mi = 0.0527692  Likelihood Ratio = 0.189847
A2BP1 -> KCNAB1  // mi = 0.0527692  Likelihood Ratio = 0.866124
A2BP1 -> LRRTM1  // mi = 0.042005  Likelihood Ratio = 0.188019
A2BP1 -> PAK3  // mi = 0.0586295  Likelihood Ratio = 0.169007
A2BP1 -> SSTR2  // mi = 0.0713204  Likelihood Ratio = 0.214527
A2ML1 -> ANK2  // mi = 0.0395205  Likelihood Ratio = 0.223619
A2ML1 -> ATP6V1F  // mi = 0.0282138  Likelihood Ratio = 0.31642
A2ML1 -> C14orf102  // mi = 0.0747106  Likelihood Ratio = 0.273486
A2ML1 -> CPSF1  // mi = 0.030326  Likelihood Ratio = 0.688081
A2ML1 -> CSTA  // mi = 0.0324998  Likelihood Ratio = 0.284574
A2ML1 -> EEF1D  // mi = 0.030326  Likelihood Ratio = 0.339362
A2ML1 -> GPHN  // mi = 0.030326  Likelihood Ratio = 0.175895
A2ML1 -> MORG1  // mi = 0.030326  Likelihood Ratio = 0.261596
A2ML1 -> QARS  // mi = 0.0395205  Likelihood Ratio = 0.0183318
A2ML1 -> SH3BGR  // mi = 0.0282138  Likelihood Ratio = 0.210246
A2ML1 -> SNRPB  // mi = 0.0499695  Likelihood Ratio = 1.11626
A2ML1 -> STIM2  // mi = 0.0556703  Likelihood Ratio = 0.0655693
A2ML1 -> UBQLN4  // mi = 0.0499695  Likelihood Ratio = 0.306855
A4GALT -> ACVR2A  // mi = 0.030326  Likelihood Ratio = 0.62738
A4GALT -> ALPPL2  // mi = 0.0853254  Likelihood Ratio = 1.09555
A4GALT -> C2orf29  // mi = 0.0347675  Likelihood Ratio = 1.12105
A4GALT -> CACYBP  // mi = 0.0499695  Likelihood Ratio = 0.666651
A4GALT -> HDHD3  // mi = 0.0527692  Likelihood Ratio = 0.670239
A4GALT -> KLK14  // mi = 0.0527692  Likelihood Ratio = 0.194856
A4GALT -> MAFK  // mi = 0.0472286  Likelihood Ratio = 0.482732
A4GALT -> PPP1R15A  // mi = 0.0370961  Likelihood Ratio = 0.832201
A4GALT -> PTDSS2  // mi = 0.0713204  Likelihood Ratio = 0.881603
A4GALT -> RPS6KC1  // mi = 0.0445871  Likelihood Ratio = 0.64573
A4GALT -> SERTAD1  // mi = 0.0648123  Likelihood Ratio = 2.39063
A4GALT -> ZNF408  // mi = 0.0282138  Likelihood Ratio = 2.18055
A4GNT -> DCX  // mi = 0.0282138  Likelihood Ratio = 0.640702
A4GNT -> OAF  // mi = 0.030326  Likelihood Ratio = 0.209269
A4GNT -> PBK  // mi = 0.0324998  Likelihood Ratio = 0.230813
A4GNT -> RPS6KA4  // mi = 0.0445871  Likelihood Ratio = 0.308284
A4GNT -> SERPINE1  // mi = 0.030326  Likelihood Ratio = 0.213569
A4GNT -> TTK  // mi = 0.0282138  Likelihood Ratio = 0.116523
AAAS -> ACY1  // mi = 0.0370961  Likelihood Ratio = 0.207807
AAAS -> ALG12  // mi = 0.078157  Likelihood Ratio = 0.00882748
AAAS -> GGT2  // mi = 0.0648123  Likelihood Ratio = 0.308729
AAAS -> GOLPH3  // mi = 0.030326  Likelihood Ratio = 0.292125
AAAS -> KLC2  // mi = 0.042005  Likelihood Ratio = 0.09769
AAAS -> MFSD3  // mi = 0.0282138  Likelihood Ratio = 0.119823
AACS -> UBL3  // mi = 0.030326  Likelihood Ratio = 0.319606
AADAC -> ACRBP  // mi = 0.0370961  Likelihood Ratio = 0.301597
AADAC -> C10orf11  // mi = 0.042005  Likelihood Ratio = 0.899859
AADAC -> C1orf127  // mi = 0.0282138  Likelihood Ratio = 0.384257
AADAC -> GRIA3  // mi = 0.0445871  Likelihood Ratio = 0.529058
AADAC -> MAGED4  // mi = 0.0395205  Likelihood Ratio = 0.458985
AADAC -> MAP2  // mi = 0.0347675  Likelihood Ratio = 0.0610971
AADAC -> NPC2  // mi = 0.042005  Likelihood Ratio = 0.375187
AADAC -> PGBD1  // mi = 0.0395205  Likelihood Ratio = 0.00698946
AADAC -> RPS6KC1  // mi = 0.030326  Likelihood Ratio = 0.295579
AADAC -> SS18L1  // mi = 0.0347675  Likelihood Ratio = 0.375085
AADAC -> TRO  // mi = 0.0445871  Likelihood Ratio = 0.175838
AADAC -> USP10  // mi = 0.0347675  Likelihood Ratio = 0.163973
AAMP -> BSCL2  // mi = 0.0282138  Likelihood Ratio = 0.720635
AAMP -> DULLARD  // mi = 0.0282138  Likelihood Ratio = 0.122513
AAMP -> IKBKE  // mi = 0.0586295  Likelihood Ratio = 0.423034
AANAT -> A4GALT  // mi = 0.0472286  Likelihood Ratio = 0.380029
AANAT -> ACY1  // mi = 0.0586295  Likelihood Ratio = 0.0418436
AANAT -> ADAMTSL1  // mi = 0.0713204  Likelihood Ratio = 0.28139
AANAT -> ATG7  // mi = 0.0648123  Likelihood Ratio = 0.262931
AANAT -> C12orf24  // mi = 0.0282138  Likelihood Ratio = 0.115512
AANAT -> CABP5  // mi = 0.165453  Likelihood Ratio = 0.124906
AANAT -> CCL1  // mi = 0.0713204  Likelihood Ratio = 0.134526
AANAT -> DEK  // mi = 0.0556703  Likelihood Ratio = 0.49024
AANAT -> DLG1  // mi = 0.0445871  Likelihood Ratio = 0.151806
AANAT -> HIVEP3  // mi = 0.0282138  Likelihood Ratio = 0.271605
AANAT -> HYAL2  // mi = 0.042005  Likelihood Ratio = 1.32987
AANAT -> IL23A  // mi = 0.0324998  Likelihood Ratio = 1.28837
AANAT -> ITGA2B  // mi = 0.0472286  Likelihood Ratio = 0.909841
AANAT -> LMNB1  // mi = 0.0499695  Likelihood Ratio = 0.387697
AANAT -> LPIN2  // mi = 0.0472286  Likelihood Ratio = 0.858717
AANAT -> LSM14A  // mi = 0.0395205  Likelihood Ratio = 0.5929
AANAT -> LSP1  // mi = 0.0472286  Likelihood Ratio = 0.338304
AANAT -> MAP4K1  // mi = 0.078157  Likelihood Ratio = 1.05965
AANAT -> MSH6  // mi = 0.0556703  Likelihood Ratio = 0.428509
AANAT -> MYB  // mi = 0.0616922  Likelihood Ratio = 0.218098
AANAT -> N4BP2  // mi = 0.030326  Likelihood Ratio = 0.227818
AANAT -> NAPRT1  // mi = 0.0282138  Likelihood Ratio = 0.327936
AANAT -> NASP  // mi = 0.0817134  Likelihood Ratio = 1.25045
AANAT -> NBPF3  // mi = 0.0395205  Likelihood Ratio = 0.183811
AANAT -> NXF3  // mi = 0.0648123  Likelihood Ratio = 0.229558
AANAT -> POGK  // mi = 0.0616922  Likelihood Ratio = 0.138571
AANAT -> POLD4  // mi = 0.0648123  Likelihood Ratio = 0.505037
AANAT -> PQBP1  // mi = 0.0282138  Likelihood Ratio = 0.019732
AANAT -> PROX1  // mi = 0.0680379  Likelihood Ratio = 0.477642
AANAT -> PYDC1  // mi = 0.0928293  Likelihood Ratio = 0.374614
AANAT -> RAMP1  // mi = 0.042005  Likelihood Ratio = 0.378547
AANAT -> RBM16  // mi = 0.0747106  Likelihood Ratio = 0.361005
AANAT -> RBM8A  // mi = 0.0556703  Likelihood Ratio = 0.141346
AANAT -> RNPEPL1  // mi = 0.0324998  Likelihood Ratio = 0.329796
AANAT -> SLC25A35  // mi = 0.0928293  Likelihood Ratio = 0.353539
AANAT -> SSRP1  // mi = 0.0556703  Likelihood Ratio = 0.371723
AANAT -> TCP1  // mi = 0.0616922  Likelihood Ratio = 0.841219
AANAT -> TRIM36  // mi = 0.0347675  Likelihood Ratio = 0.286071
AANAT -> UPK3A  // mi = 0.0527692  Likelihood Ratio = 0.119147
AANAT -> VCY  // mi = 0.0282138  Likelihood Ratio = 0.194831
AANAT -> WARS  // mi = 0.0370961  Likelihood Ratio = 0.265695
AANAT -> ZDHHC24  // mi = 0.0648123  Likelihood Ratio = 0.155952
AANAT -> ZFPM1  // mi = 0.0713204  Likelihood Ratio = 0.404529
AANAT -> ZNF585A  // mi = 0.0817134  Likelihood Ratio = 0.54158
AARS -> ABHD4  // mi = 0.0472286  Likelihood Ratio = 1.62659
AARS -> C16orf48  // mi = 0.042005  Likelihood Ratio = 0.470768
AARS -> COG4  // mi = 0.108859  Likelihood Ratio = 1.29117
AARS -> DCTN5  // mi = 0.0586295  Likelihood Ratio = 1.15907
AARS -> DUS2L  // mi = 0.108859  Likelihood Ratio = 1.45031
AARS -> PEX16  // mi = 0.042005  Likelihood Ratio = 1.02769
AARS -> POLR2E  // mi = 0.0472286  Likelihood Ratio = 1.22998
AARS -> SLC12A4  // mi = 0.0370961  Likelihood Ratio = 1.63195
AARS -> ZNF687  // mi = 0.0713204  Likelihood Ratio = 0.285191
AASDH -> WDR6  // mi = 0.0586295  Likelihood Ratio = 0.744298
AASS -> BRP44  // mi = 0.030326  Likelihood Ratio = 0.0102536
AASS -> POMT2  // mi = 0.0472286  Likelihood Ratio = 0.252714
AASS -> SETBP1  // mi = 0.0324998  Likelihood Ratio = 0.762568
AASS -> ZNF507  // mi = 0.0324998  Likelihood Ratio = 0.253935
AATF -> C10orf107  // mi = 0.0347675  Likelihood Ratio = 0.480965
AATF -> SLC38A6  // mi = 0.1131  Likelihood Ratio = 0.379435
AATF -> ZNF643  // mi = 0.0648123  Likelihood Ratio = 0.478387
AATK -> CKS1B  // mi = 0.0347675  Likelihood Ratio = 0.46314
AATK -> CNTNAP4  // mi = 0.12628  Likelihood Ratio = 1.526
AATK -> KCNK4  // mi = 0.0282138  Likelihood Ratio = 1.12042
AATK -> RAB40B  // mi = 0.108859  Likelihood Ratio = 1.35714
AATK -> SH3GL3  // mi = 0.12628  Likelihood Ratio = 2.05011
AATK -> SLC6A15  // mi = 0.0282138  Likelihood Ratio = 0.472937
ABAT -> FFAR1  // mi = 0.030326  Likelihood Ratio = 0.436506
ABAT -> MTMR1  // mi = 0.0370961  Likelihood Ratio = 0.650566
ABAT -> POP5  // mi = 0.0370961  Likelihood Ratio = 0.323548
ABCA1 -> ARMCX2  // mi = 0.0370961  Likelihood Ratio = 0.740154
ABCA1 -> AURKB  // mi = 0.160254  Likelihood Ratio = 1.10337
ABCA1 -> PAQR4  // mi = 0.0499695  Likelihood Ratio = 0.226236
ABCA2 -> CEBPA  // mi = 0.0324998  Likelihood Ratio = 0.110702
ABCA2 -> REPIN1  // mi = 0.0713204  Likelihood Ratio = 0.00908318
ABCA3 -> CCM2  // mi = 0.0586295  Likelihood Ratio = 0.243612
ABCA3 -> DYNC1H1  // mi = 0.12628  Likelihood Ratio = 0.507446
ABCA3 -> SLC35B3  // mi = 0.030326  Likelihood Ratio = 0.00477627
ABCA4 -> DHX15  // mi = 0.0499695  Likelihood Ratio = 0.281404
ABCA4 -> KCNJ8  // mi = 0.0324998  Likelihood Ratio = 0.360066
ABCA4 -> PHACTR2  // mi = 0.042005  Likelihood Ratio = 0.461427
ABCA4 -> SKIV2L2  // mi = 0.0395205  Likelihood Ratio = 0.308085
ABCA5 -> AGTR1  // mi = 0.0324998  Likelihood Ratio = 0.943389
ABCA5 -> ANKRD35  // mi = 0.0370961  Likelihood Ratio = 2.48021
ABCA5 -> ANKRD5  // mi = 0.0370961  Likelihood Ratio = 3.20281
ABCA5 -> CCND1  // mi = 0.0445871  Likelihood Ratio = 1.58152
ABCA5 -> CDC42SE1  // mi = 0.0499695  Likelihood Ratio = 0.931166
ABCA5 -> CHODL  // mi = 0.0648123  Likelihood Ratio = 2.50267
ABCA5 -> GPHN  // mi = 0.0445871  Likelihood Ratio = 1.94785
ABCA5 -> GPM6A  // mi = 0.0556703  Likelihood Ratio = 3.47813
ABCA5 -> H1F0  // mi = 0.0445871  Likelihood Ratio = 1.59462
ABCA5 -> HLCS  // mi = 0.0472286  Likelihood Ratio = 1.97563
ABCA5 -> HR  // mi = 0.0556703  Likelihood Ratio = 0.817267
ABCA5 -> IFT57  // mi = 0.0527692  Likelihood Ratio = 2.02771
ABCA5 -> MAPK8IP2  // mi = 0.0499695  Likelihood Ratio = 0.949074
ABCA5 -> MN1  // mi = 0.0445871  Likelihood Ratio = 1.53294
ABCA5 -> RAB25  // mi = 0.0347675  Likelihood Ratio = 0.960433
ABCA5 -> SLPI  // mi = 0.0282138  Likelihood Ratio = 1.28437
ABCA5 -> TMEM55B  // mi = 0.0556703  Likelihood Ratio = 0.936878
ABCA5 -> TSPAN2  // mi = 0.0370961  Likelihood Ratio = 2.5158
ABCA5 -> VAX2  // mi = 0.0680379  Likelihood Ratio = 1.18123
ABCA5 -> ZNF35  // mi = 0.0395205  Likelihood Ratio = 0.257119
ABCA5 -> ZNF541  // mi = 0.0370961  Likelihood Ratio = 0.52825
ABCA7 -> BANP  // mi = 0.0648123  Likelihood Ratio = 1.22685
ABCA7 -> C6orf106  // mi = 0.042005  Likelihood Ratio = 0.529655
ABCA7 -> GCDH  // mi = 0.0324998  Likelihood Ratio = 1.36415
ABCA7 -> HCCA2  // mi = 0.042005  Likelihood Ratio = 0.778421
ABCA7 -> KIAA0664  // mi = 0.0586295  Likelihood Ratio = 0.414989
ABCA7 -> MFRP  // mi = 0.0282138  Likelihood Ratio = 0.536252
ABCA7 -> ROD1  // mi = 0.0445871  Likelihood Ratio = 0.354938
ABCA7 -> SPATA20  // mi = 0.042005  Likelihood Ratio = 0.78152
ABCA8 -> C18orf8  // mi = 0.0282138  Likelihood Ratio = 0.729417
ABCA8 -> C3orf15  // mi = 0.0472286  Likelihood Ratio = 1.52969
ABCA8 -> EVC2  // mi = 0.0586295  Likelihood Ratio = 0.617624
ABCA8 -> MLN  // mi = 0.0680379  Likelihood Ratio = 0.669018
ABCA8 -> MN1  // mi = 0.0347675  Likelihood Ratio = 1.22024
ABCA8 -> PLCG1  // mi = 0.0282138  Likelihood Ratio = 0.112053
ABCA8 -> PRMT2  // mi = 0.0324998  Likelihood Ratio = 1.99362
ABCA8 -> RNF34  // mi = 0.0527692  Likelihood Ratio = 1.74319
ABCA8 -> SLC22A5  // mi = 0.0324998  Likelihood Ratio = 0.018795
ABCA8 -> STARD4  // mi = 0.0347675  Likelihood Ratio = 0.966443
ABCA8 -> TCHP  // mi = 0.0472286  Likelihood Ratio = 0.193344
ABCA9 -> C1orf182  // mi = 0.0395205  Likelihood Ratio = 0.228654
ABCA9 -> FGFR1OP  // mi = 0.0499695  Likelihood Ratio = 0.948278
ABCA9 -> FLNB  // mi = 0.0324998  Likelihood Ratio = 1.11298
ABCA9 -> FXN  // mi = 0.030326  Likelihood Ratio = 0.121946
ABCA9 -> ISG20  // mi = 0.0395205  Likelihood Ratio = 0.268008
ABCA9 -> ITIH1  // mi = 0.0347675  Likelihood Ratio = 1.67332
ABCA9 -> JAG2  // mi = 0.0586295  Likelihood Ratio = 2.07464
ABCA9 -> SPATA4  // mi = 0.0347675  Likelihood Ratio = 0.829222
ABCA9 -> TCN1  // mi = 0.030326  Likelihood Ratio = 0.504978
ABCA9 -> TUB  // mi = 0.042005  Likelihood Ratio = 0.984326
ABCB10 -> CCNG1  // mi = 0.0472286  Likelihood Ratio = 0.0353293
ABCB10 -> G6PC  // mi = 0.0324998  Likelihood Ratio = 0.800487
ABCB10 -> HBXIP  // mi = 0.0282138  Likelihood Ratio = 0.00279614
ABCB4 -> CCDC55  // mi = 0.0282138  Likelihood Ratio = 0.616457
ABCB6 -> PSMD11  // mi = 0.0370961  Likelihood Ratio = 0.48755
ABCB6 -> RPS19  // mi = 0.0347675  Likelihood Ratio = 0.673401
ABCB7 -> CABYR  // mi = 0.030326  Likelihood Ratio = 1.2547
ABCB7 -> RPS4X  // mi = 0.0527692  Likelihood Ratio = 0.00978413
ABCB8 -> LSMD1  // mi = 0.0282138  Likelihood Ratio = 0.136757
ABCB9 -> SMYD5  // mi = 0.0586295  Likelihood Ratio = 0.344439
ABCC1 -> BEX1  // mi = 0.0499695  Likelihood Ratio = 1.52692
ABCC1 -> C5AR1  // mi = 0.0324998  Likelihood Ratio = 1.41231
ABCC1 -> EHBP1  // mi = 0.0527692  Likelihood Ratio = 1.05042
ABCC1 -> FOXQ1  // mi = 0.0445871  Likelihood Ratio = 0.0373559
ABCC1 -> FXYD7  // mi = 0.030326  Likelihood Ratio = 0.143308
ABCC1 -> HMGCR  // mi = 0.030326  Likelihood Ratio = 0.57782
ABCC1 -> SLC16A3  // mi = 0.042005  Likelihood Ratio = 1.60355
ABCC1 -> ST3GAL1  // mi = 0.0853254  Likelihood Ratio = 1.02125
ABCC11 -> ADCY7  // mi = 0.0370961  Likelihood Ratio = 0.0777648
ABCC11 -> CRB2  // mi = 0.0586295  Likelihood Ratio = 1.54408
ABCC11 -> DCDC2  // mi = 0.0713204  Likelihood Ratio = 0.259263
ABCC11 -> DZIP3  // mi = 0.0324998  Likelihood Ratio = 0.0633407
ABCC11 -> GAA  // mi = 0.0324998  Likelihood Ratio = 0.415863
ABCC11 -> GALNAC4S-6ST  // mi = 0.0527692  Likelihood Ratio = 0.00587771
ABCC11 -> HEPH  // mi = 0.0324998  Likelihood Ratio = 1.00824
ABCC11 -> HRASLS5  // mi = 0.0370961  Likelihood Ratio = 0.464005
ABCC11 -> ITGA6  // mi = 0.0324998  Likelihood Ratio = 1.8213
ABCC11 -> PRMT1  // mi = 0.0747106  Likelihood Ratio = 2.40426
ABCC11 -> SPRY4  // mi = 0.030326  Likelihood Ratio = 0.147135
ABCC11 -> TIMM44  // mi = 0.030326  Likelihood Ratio = 0.261993
ABCC11 -> ZMYND19  // mi = 0.0499695  Likelihood Ratio = 0.369711
ABCC3 -> COL5A1  // mi = 0.155105  Likelihood Ratio = 1.78657
ABCC3 -> FBXO33  // mi = 0.0556703  Likelihood Ratio = 1.13619
ABCC3 -> HSPA6  // mi = 0.12628  Likelihood Ratio = 1.25744
ABCC3 -> LSR  // mi = 0.030326  Likelihood Ratio = 1.35549
ABCC3 -> MYBPH  // mi = 0.155105  Likelihood Ratio = 1.33069
ABCC3 -> PPIF  // mi = 0.0616922  Likelihood Ratio = 0.0874555
ABCC3 -> PTGES2  // mi = 0.0616922  Likelihood Ratio = 0.590393
ABCC3 -> RAC3  // mi = 0.0967237  Likelihood Ratio = 1.05742
ABCC3 -> S100A10  // mi = 0.176182  Likelihood Ratio = 1.32116
ABCC5 -> FAM58A  // mi = 0.0853254  Likelihood Ratio = 0.378565
ABCC5 -> HIST1H2AE  // mi = 0.0648123  Likelihood Ratio = 0.113971
ABCC5 -> MRPS18C  // mi = 0.042005  Likelihood Ratio = 0.815772
ABCC5 -> NDUFB7  // mi = 0.042005  Likelihood Ratio = 0.355296
ABCC5 -> PDCL  // mi = 0.0586295  Likelihood Ratio = 1.83833
ABCC5 -> SNRPG  // mi = 0.0713204  Likelihood Ratio = 0.351677
ABCC5 -> SSTR2  // mi = 0.0324998  Likelihood Ratio = 0.458379
ABCC5 -> SYT2  // mi = 0.0282138  Likelihood Ratio = 1.03656
ABCC5 -> TUBB4  // mi = 0.0282138  Likelihood Ratio = 0.386031
ABCC5 -> ZNF480  // mi = 0.0586295  Likelihood Ratio = 0.342384
ABCC5 -> ZNF75A  // mi = 0.0395205  Likelihood Ratio = 1.97692
ABCC6 -> AQP12A  // mi = 0.0324998  Likelihood Ratio = 0.751305
ABCC6 -> ATXN1  // mi = 0.030326  Likelihood Ratio = 0.5159
ABCC6 -> CALML3  // mi = 0.14513  Likelihood Ratio = 0.384551
ABCC6 -> FAM104A  // mi = 0.078157  Likelihood Ratio = 0.498698
ABCC6 -> GSR  // mi = 0.0324998  Likelihood Ratio = 0.833925
ABCC6 -> GTF2I  // mi = 0.0445871  Likelihood Ratio = 0.846182
ABCC6 -> ORM1  // mi = 0.0928293  Likelihood Ratio = 0.815399
ABCC6 -> POLR3A  // mi = 0.0527692  Likelihood Ratio = 1.17503
ABCC6 -> PRLH  // mi = 0.12628  Likelihood Ratio = 0.962954
ABCC6 -> PTGFRN  // mi = 0.030326  Likelihood Ratio = 1.27607
ABCC6 -> PVT1  // mi = 0.165453  Likelihood Ratio = 1.70183
ABCC6 -> RHOF  // mi = 0.135524  Likelihood Ratio = 1.16461
ABCC6 -> SH2D3A  // mi = 0.235789  Likelihood Ratio = 1.16258
ABCC6 -> SLC44A4  // mi = 0.117393  Likelihood Ratio = 0.677921
ABCC6 -> SULT2B1  // mi = 0.0586295  Likelihood Ratio = 0.284449
ABCC6 -> TRPM5  // mi = 0.100673  Likelihood Ratio = 1.17402
ABCC6 -> TSKS  // mi = 0.0527692  Likelihood Ratio = 1.56721
ABCC6 -> TSSK3  // mi = 0.0527692  Likelihood Ratio = 0.6583
ABCC6 -> VGLL4  // mi = 0.0395205  Likelihood Ratio = 0.554473
ABCC6 -> ZNF550  // mi = 0.0347675  Likelihood Ratio = 0.721283
ABCC8 -> ATP6V1G2  // mi = 0.108859  Likelihood Ratio = 0.193834
ABCC8 -> B4GALT6  // mi = 0.0472286  Likelihood Ratio = 1.30564
ABCC8 -> C1QTNF4  // mi = 0.0853254  Likelihood Ratio = 2.87088
ABCC8 -> CABP1  // mi = 0.078157  Likelihood Ratio = 2.5336
ABCC8 -> CBS  // mi = 0.042005  Likelihood Ratio = 0.926865
ABCC8 -> CROT  // mi = 0.0499695  Likelihood Ratio = 0.35812
ABCC8 -> DSCAML1  // mi = 0.108859  Likelihood Ratio = 0.476716
ABCC8 -> ELAVL4  // mi = 0.078157  Likelihood Ratio = 1.14694
ABCC8 -> FAM57B  // mi = 0.0928293  Likelihood Ratio = 0.556296
ABCC8 -> FGL2  // mi = 0.0347675  Likelihood Ratio = 1.40165
ABCC8 -> ICAM3  // mi = 0.0616922  Likelihood Ratio = 0.93878
ABCC8 -> KDELR3  // mi = 0.0680379  Likelihood Ratio = 1.70061
ABCC8 -> LAT2  // mi = 0.0445871  Likelihood Ratio = 0.720753
ABCC8 -> LOC338799  // mi = 0.0586295  Likelihood Ratio = 0.445526
ABCC8 -> MAB21L2  // mi = 0.0747106  Likelihood Ratio = 1.58211
ABCC8 -> MAST1  // mi = 0.108859  Likelihood Ratio = 2.64913
ABCC8 -> NRXN1  // mi = 0.078157  Likelihood Ratio = 0.0562737
ABCC8 -> PLXNB1  // mi = 0.0586295  Likelihood Ratio = 1.7643
ABCC8 -> SLC35A2  // mi = 0.0556703  Likelihood Ratio = 1.29012
ABCC8 -> SMPD3  // mi = 0.0586295  Likelihood Ratio = 0.404123
ABCC8 -> SNAP91  // mi = 0.0928293  Likelihood Ratio = 1.25745
ABCC8 -> TECTA  // mi = 0.042005  Likelihood Ratio = 0.988246
ABCC8 -> TNRC4  // mi = 0.0648123  Likelihood Ratio = 1.72069
ABCC8 -> WDR78  // mi = 0.0680379  Likelihood Ratio = 0.951739
ABCD1 -> DUSP15  // mi = 0.0527692  Likelihood Ratio = 0.0796194
ABCD3 -> BET1  // mi = 0.0282138  Likelihood Ratio = 0.261338
ABCD3 -> BNC2  // mi = 0.0445871  Likelihood Ratio = 0.672953
ABCD3 -> CREB1  // mi = 0.0527692  Likelihood Ratio = 1.58632
ABCD3 -> CRY1  // mi = 0.042005  Likelihood Ratio = 0.142607
ABCD3 -> CUL3  // mi = 0.12628  Likelihood Ratio = 0.953038
ABCD3 -> DEK  // mi = 0.0324998  Likelihood Ratio = 0.221044
ABCD3 -> MRPL55  // mi = 0.0324998  Likelihood Ratio = 0.267355
ABCD3 -> PCSK1  // mi = 0.030326  Likelihood Ratio = 0.150103
ABCD3 -> PRTFDC1  // mi = 0.0928293  Likelihood Ratio = 0.718192
ABCD3 -> SLC10A3  // mi = 0.0680379  Likelihood Ratio = 1.12532
ABCD3 -> TFDP1  // mi = 0.0324998  Likelihood Ratio = 1.07608
ABCD4 -> ACOT2  // mi = 0.135524  Likelihood Ratio = 0.432848
ABCD4 -> PIGH  // mi = 0.078157  Likelihood Ratio = 1.17681
ABCD4 -> PNMA1  // mi = 0.135524  Likelihood Ratio = 0.396951
ABCD4 -> RTP1  // mi = 0.0680379  Likelihood Ratio = 0.142302
ABCD4 -> SLC38A6  // mi = 0.0586295  Likelihood Ratio = 2.01319
ABCD4 -> SPRY2  // mi = 0.12628  Likelihood Ratio = 1.44909
ABCD4 -> TRIM9  // mi = 0.176182  Likelihood Ratio = 3.48998
ABCE1 -> CSNK1G2  // mi = 0.0445871  Likelihood Ratio = 0.690515
ABCE1 -> IMPACT  // mi = 0.0370961  Likelihood Ratio = 0.0417184
ABCE1 -> MRPL39  // mi = 0.0586295  Likelihood Ratio = 0.0418277
ABCE1 -> PTPLA  // mi = 0.0324998  Likelihood Ratio = 0.154003
ABCE1 -> PUM1  // mi = 0.0395205  Likelihood Ratio = 2.42525
ABCF1 -> ZNF282  // mi = 0.0370961  Likelihood Ratio = 0.0542265
ABCF2 -> ABCB8  // mi = 0.108859  Likelihood Ratio = 0.0877708
ABCF2 -> MAPK3  // mi = 0.0324998  Likelihood Ratio = 0.207698
ABCF2 -> NUDCD3  // mi = 0.078157  Likelihood Ratio = 0.239154
ABCF3 -> CAPZA2  // mi = 0.0395205  Likelihood Ratio = 0.64503
ABCF3 -> PABPN1  // mi = 0.0472286  Likelihood Ratio = 0.875018
ABCF3 -> SF4  // mi = 0.0324998  Likelihood Ratio = 0.383135
ABCF3 -> SMPDL3A  // mi = 0.0395205  Likelihood Ratio = 0.246725
ABCF3 -> SYVN1  // mi = 0.0370961  Likelihood Ratio = 0.824126
ABCF3 -> TMEM126B  // mi = 0.0347675  Likelihood Ratio = 0.0700355
ABCG2 -> B3GNT1  // mi = 0.0472286  Likelihood Ratio = 0.677158
ABCG2 -> DNASE1L3  // mi = 0.0853254  Likelihood Ratio = 1.60055
ABCG2 -> TACR2  // mi = 0.0445871  Likelihood Ratio = 1.38972
ABCG4 -> ASGR2  // mi = 0.0395205  Likelihood Ratio = 0.517741
ABCG4 -> CAPZB  // mi = 0.0347675  Likelihood Ratio = 0.628198
ABCG4 -> CHI3L2  // mi = 0.0347675  Likelihood Ratio = 0.0340462
ABCG4 -> COG3  // mi = 0.0282138  Likelihood Ratio = 0.44222
ABCG4 -> CYP2S1  // mi = 0.0347675  Likelihood Ratio = 1.21841
ABCG4 -> DOPEY1  // mi = 0.0282138  Likelihood Ratio = 0.100442
ABCG4 -> DUSP22  // mi = 0.0395205  Likelihood Ratio = 0.309629
ABCG4 -> DUSP8  // mi = 0.0472286  Likelihood Ratio = 0.523282
ABCG4 -> F13A1  // mi = 0.0395205  Likelihood Ratio = 0.434324
ABCG4 -> FES  // mi = 0.0347675  Likelihood Ratio = 0.765107
ABCG4 -> FGF9  // mi = 0.0713204  Likelihood Ratio = 0.202362
ABCG4 -> GBP5  // mi = 0.0395205  Likelihood Ratio = 0.298279
ABCG4 -> GLRX  // mi = 0.030326  Likelihood Ratio = 0.0790315
ABCG4 -> HECW1  // mi = 0.0928293  Likelihood Ratio = 0.178911
ABCG4 -> HLA-DRA  // mi = 0.0395205  Likelihood Ratio = 0.13418
ABCG4 -> HLA-DRB5  // mi = 0.0347675  Likelihood Ratio = 0.502734
ABCG4 -> KLHL7  // mi = 0.0472286  Likelihood Ratio = 0.410872
ABCG4 -> LAT2  // mi = 0.0347675  Likelihood Ratio = 0.121079
ABCG4 -> LSP1  // mi = 0.0347675  Likelihood Ratio = 0.857019
ABCG4 -> MAGI1  // mi = 0.0527692  Likelihood Ratio = 1.22398
ABCG4 -> MAGI2  // mi = 0.0472286  Likelihood Ratio = 0.299684
ABCG4 -> MAPKAPK3  // mi = 0.0395205  Likelihood Ratio = 0.13433
ABCG4 -> MOAP1  // mi = 0.0472286  Likelihood Ratio = 0.316204
ABCG4 -> NETO1  // mi = 0.0527692  Likelihood Ratio = 1.86057
ABCG4 -> PAK3  // mi = 0.0648123  Likelihood Ratio = 0.32051
ABCG4 -> PKM2  // mi = 0.0445871  Likelihood Ratio = 0.502524
ABCG4 -> PTBP2  // mi = 0.0472286  Likelihood Ratio = 0.949018
ABCG4 -> RIMS2  // mi = 0.0586295  Likelihood Ratio = 0.866371
ABCG4 -> S100A10  // mi = 0.0347675  Likelihood Ratio = 0.803638
ABCG4 -> SLC27A6  // mi = 0.0347675  Likelihood Ratio = 0.542813
ABCG4 -> SRRM2  // mi = 0.0395205  Likelihood Ratio = 0.210427
ABCG4 -> SS18L1  // mi = 0.0370961  Likelihood Ratio = 0.643458
ABCG4 -> SYT4  // mi = 0.0527692  Likelihood Ratio = 0.186621
ABCG4 -> TBC1D10C  // mi = 0.030326  Likelihood Ratio = 0.24773
ABCG4 -> TRIM24  // mi = 0.0370961  Likelihood Ratio = 0.882242
ABCG4 -> UBE4A  // mi = 0.0370961  Likelihood Ratio = 0.300404
ABCG4 -> VAMP3  // mi = 0.0395205  Likelihood Ratio = 0.0760059
ABCG4 -> ZNF354A  // mi = 0.0324998  Likelihood Ratio = 0.66258
ABCG5 -> NXT1  // mi = 0.0324998  Likelihood Ratio = 0.07481
ABHD1 -> FDXR  // mi = 0.0713204  Likelihood Ratio = 0.191745
ABHD1 -> SENP6  // mi = 0.0499695  Likelihood Ratio = 0.5111
ABHD10 -> DMPK  // mi = 0.0747106  Likelihood Ratio = 0.0957868
ABHD10 -> GUSB  // mi = 0.0680379  Likelihood Ratio = 0.302798
ABHD10 -> STK32C  // mi = 0.0282138  Likelihood Ratio = 0.0676458
ABHD11 -> C16orf55  // mi = 0.0395205  Likelihood Ratio = 0.267315
ABHD14A -> C6orf15  // mi = 0.0370961  Likelihood Ratio = 0.849626
ABHD14A -> CLCN6  // mi = 0.0395205  Likelihood Ratio = 0.179609
ABHD14A -> EHD1  // mi = 0.0445871  Likelihood Ratio = 0.00824143
ABHD14A -> ENTPD4  // mi = 0.0445871  Likelihood Ratio = 1.54941
ABHD14A -> FOLH1  // mi = 0.0347675  Likelihood Ratio = 0.280581
ABHD14A -> GCDH  // mi = 0.0928293  Likelihood Ratio = 0.153547
ABHD14A -> GPR35  // mi = 0.0713204  Likelihood Ratio = 0.441977
ABHD14A -> HMG20B  // mi = 0.0713204  Likelihood Ratio = 0.639923
ABHD14A -> HMGN1  // mi = 0.0347675  Likelihood Ratio = 0.0517016
ABHD14A -> KIF12  // mi = 0.0324998  Likelihood Ratio = 0.106869
ABHD14A -> LSR  // mi = 0.0472286  Likelihood Ratio = 0.727813
ABHD14A -> MALL  // mi = 0.0395205  Likelihood Ratio = 0.880218
ABHD14A -> NR0B2  // mi = 0.0324998  Likelihood Ratio = 0.868819
ABHD14A -> PLEKHG2  // mi = 0.0347675  Likelihood Ratio = 0.0965264
ABHD14A -> RPL29  // mi = 0.0472286  Likelihood Ratio = 0.926581
ABHD14A -> RPS16  // mi = 0.0324998  Likelihood Ratio = 1.96416
ABHD14A -> SLC39A3  // mi = 0.0853254  Likelihood Ratio = 0.310303
ABHD14A -> TBC1D17  // mi = 0.0586295  Likelihood Ratio = 0.0378121
ABHD2 -> ARSA  // mi = 0.0370961  Likelihood Ratio = 0.417903
ABHD4 -> RING1  // mi = 0.0586295  Likelihood Ratio = 0.0243343
ABHD5 -> C7orf25  // mi = 0.042005  Likelihood Ratio = 0.751944
ABHD5 -> COQ10B  // mi = 0.078157  Likelihood Ratio = 0.275717
ABHD5 -> DEGS1  // mi = 0.0370961  Likelihood Ratio = 0.275788
ABHD5 -> GP1BA  // mi = 0.0747106  Likelihood Ratio = 0.195895
ABHD5 -> MANEA  // mi = 0.0324998  Likelihood Ratio = 0.451306
ABHD5 -> NET1  // mi = 0.0616922  Likelihood Ratio = 0.19535
ABHD5 -> TSPAN13  // mi = 0.0586295  Likelihood Ratio = 0.200653
ABHD6 -> B3GALT1  // mi = 0.0556703  Likelihood Ratio = 0.212457
ABHD6 -> LGR5  // mi = 0.078157  Likelihood Ratio = 0.0449491
ABHD8 -> C2orf15  // mi = 0.0472286  Likelihood Ratio = 0.138884
ABHD8 -> C9orf116  // mi = 0.0527692  Likelihood Ratio = 1.48743
ABHD8 -> CCDC24  // mi = 0.117393  Likelihood Ratio = 1.55285
ABHD8 -> CDC40  // mi = 0.0556703  Likelihood Ratio = 0.585206
ABHD8 -> DHX36  // mi = 0.0445871  Likelihood Ratio = 1.34175
ABHD8 -> DYRK2  // mi = 0.0817134  Likelihood Ratio = 1.1489
ABHD8 -> ERMAP  // mi = 0.0472286  Likelihood Ratio = 0.641255
ABHD8 -> KIAA0182  // mi = 0.0395205  Likelihood Ratio = 0.00684827
ABHD8 -> MLL5  // mi = 0.0395205  Likelihood Ratio = 0.747719
ABHD8 -> NUDT22  // mi = 0.0370961  Likelihood Ratio = 0.953338
ABHD8 -> PAPOLA  // mi = 0.030326  Likelihood Ratio = 0.239171
ABHD8 -> PAX6  // mi = 0.0713204  Likelihood Ratio = 1.51401
ABHD8 -> RHPN2  // mi = 0.0527692  Likelihood Ratio = 1.49407
ABHD8 -> SFXN5  // mi = 0.0472286  Likelihood Ratio = 0.217714
ABHD8 -> SLC39A1  // mi = 0.0370961  Likelihood Ratio = 0.023614
ABHD8 -> SMPD1  // mi = 0.078157  Likelihood Ratio = 1.05303
ABHD8 -> TEX10  // mi = 0.0556703  Likelihood Ratio = 0.0426341
ABHD8 -> TEX264  // mi = 0.0472286  Likelihood Ratio = 0.733985
ABHD8 -> TMEM41A  // mi = 0.042005  Likelihood Ratio = 0.79063
ABHD8 -> TMEM53  // mi = 0.0527692  Likelihood Ratio = 1.49184
ABHD8 -> TRIP10  // mi = 0.0928293  Likelihood Ratio = 0.52607
ABHD8 -> ZNF652  // mi = 0.0445871  Likelihood Ratio = 0.306224
ABI1 -> CHCHD1  // mi = 0.0853254  Likelihood Ratio = 0.5458
ABI1 -> ERCC6  // mi = 0.0370961  Likelihood Ratio = 0.867277
ABI1 -> IL23A  // mi = 0.0282138  Likelihood Ratio = 1.49423
ABI1 -> LATS2  // mi = 0.0680379  Likelihood Ratio = 0.0490797
ABI1 -> MRPS16  // mi = 0.0586295  Likelihood Ratio = 0.336776
ABI1 -> NMT2  // mi = 0.042005  Likelihood Ratio = 0.749819
ABI1 -> NUDT3  // mi = 0.0648123  Likelihood Ratio = 2.32935
ABI1 -> OPTN  // mi = 0.0370961  Likelihood Ratio = 0.819323
ABI1 -> OR8B8  // mi = 0.042005  Likelihood Ratio = 1.79155
ABI1 -> PGLS  // mi = 0.030326  Likelihood Ratio = 2.48341
ABI1 -> PHYH  // mi = 0.0853254  Likelihood Ratio = 1.32299
ABI1 -> PPA1  // mi = 0.0586295  Likelihood Ratio = 0.358406
ABI1 -> STARD5  // mi = 0.0527692  Likelihood Ratio = 0.901008
ABI1 -> STRN4  // mi = 0.0347675  Likelihood Ratio = 0.774576
ABI1 -> ZNF438  // mi = 0.0472286  Likelihood Ratio = 0.767082
ABI2 -> ANKRD2  // mi = 0.0347675  Likelihood Ratio = 0.247655
ABI2 -> DIDO1  // mi = 0.0282138  Likelihood Ratio = 0.748337
ABL1 -> ALDH9A1  // mi = 0.0347675  Likelihood Ratio = 1.07044
ABL1 -> C16orf55  // mi = 0.0347675  Likelihood Ratio = 1.64573
ABL1 -> CGNL1  // mi = 0.0395205  Likelihood Ratio = 0.210246
ABL1 -> HIST1H2AM  // mi = 0.0472286  Likelihood Ratio = 0.961039
ABL1 -> LACE1  // mi = 0.0445871  Likelihood Ratio = 0.643228
ABL1 -> LPPR4  // mi = 0.0680379  Likelihood Ratio = 1.15441
ABL1 -> PPP6C  // mi = 0.0586295  Likelihood Ratio = 1.80862
ABL1 -> SMO  // mi = 0.0616922  Likelihood Ratio = 1.25785
ABL1 -> STAM  // mi = 0.0282138  Likelihood Ratio = 1.17117
ABL1 -> TDP1  // mi = 0.0282138  Likelihood Ratio = 0.618662
ABL2 -> ARL2  // mi = 0.0445871  Likelihood Ratio = 1.61079
ABL2 -> ELOVL5  // mi = 0.0395205  Likelihood Ratio = 0.293311
ABL2 -> NDFIP1  // mi = 0.0499695  Likelihood Ratio = 0.074621
ABL2 -> PIK3R5  // mi = 0.0527692  Likelihood Ratio = 0.241075
ABLIM1 -> ABCD2  // mi = 0.0324998  Likelihood Ratio = 0.0163323
ABLIM1 -> ANP32A  // mi = 0.0282138  Likelihood Ratio = 0.268898
ABLIM1 -> ATP13A4  // mi = 0.0648123  Likelihood Ratio = 0.316693
ABLIM1 -> BLM  // mi = 0.0370961  Likelihood Ratio = 0.337675
ABLIM1 -> BTBD3  // mi = 0.0282138  Likelihood Ratio = 0.592216
ABLIM1 -> C1orf21  // mi = 0.135524  Likelihood Ratio = 0.19129
ABLIM1 -> C6orf155  // mi = 0.0853254  Likelihood Ratio = 0.378025
ABLIM1 -> CACNG7  // mi = 0.0527692  Likelihood Ratio = 0.65567
ABLIM1 -> CAMK2B  // mi = 0.0648123  Likelihood Ratio = 0.346693
ABLIM1 -> CATSPER1  // mi = 0.0556703  Likelihood Ratio = 0.380627
ABLIM1 -> CDK4  // mi = 0.030326  Likelihood Ratio = 0.206074
ABLIM1 -> DIRAS2  // mi = 0.0324998  Likelihood Ratio = 0.547998
ABLIM1 -> DTNA  // mi = 0.0527692  Likelihood Ratio = 0.116187
ABLIM1 -> FABP6  // mi = 0.030326  Likelihood Ratio = 0.871542
ABLIM1 -> GALE  // mi = 0.0347675  Likelihood Ratio = 0.807169
ABLIM1 -> GFOD1  // mi = 0.0586295  Likelihood Ratio = 0.0071088
ABLIM1 -> GK  // mi = 0.104739  Likelihood Ratio = 0.733311
ABLIM1 -> GK2  // mi = 0.0395205  Likelihood Ratio = 0.162928
ABLIM1 -> GRIK1  // mi = 0.042005  Likelihood Ratio = 0.281633
ABLIM1 -> HSP90AA1  // mi = 0.0370961  Likelihood Ratio = 0.283182
ABLIM1 -> IL17D  // mi = 0.0928293  Likelihood Ratio = 0.146203
ABLIM1 -> IL1RN  // mi = 0.0395205  Likelihood Ratio = 0.0998388
ABLIM1 -> ISG20  // mi = 0.0445871  Likelihood Ratio = 1.31699
ABLIM1 -> METTL1  // mi = 0.0347675  Likelihood Ratio = 1.31711
ABLIM1 -> NRG2  // mi = 0.0853254  Likelihood Ratio = 0.916071
ABLIM1 -> NTRK3  // mi = 0.0324998  Likelihood Ratio = 0.413409
ABLIM1 -> OSBPL6  // mi = 0.0527692  Likelihood Ratio = 0.313886
ABLIM1 -> OSR1  // mi = 0.030326  Likelihood Ratio = 0.751749
ABLIM1 -> P4HA3  // mi = 0.0556703  Likelihood Ratio = 0.140622
ABLIM1 -> PBX1  // mi = 0.0853254  Likelihood Ratio = 0.277691
ABLIM1 -> POLE4  // mi = 0.0680379  Likelihood Ratio = 1.59707
ABLIM1 -> PSMF1  // mi = 0.0472286  Likelihood Ratio = 0.740191
ABLIM1 -> PTGER2  // mi = 0.030326  Likelihood Ratio = 0.137706
ABLIM1 -> PTPN23  // mi = 0.0586295  Likelihood Ratio = 0.603459
ABLIM1 -> PTPRA  // mi = 0.100673  Likelihood Ratio = 0.948238
ABLIM1 -> SDC3  // mi = 0.0324998  Likelihood Ratio = 0.312605
ABLIM1 -> SOX9  // mi = 0.0713204  Likelihood Ratio = 0.577906
ABLIM1 -> SSH2  // mi = 0.0817134  Likelihood Ratio = 1.14921
ABLIM1 -> TACR1  // mi = 0.030326  Likelihood Ratio = 0.91348
ABLIM1 -> TSPAN3  // mi = 0.100673  Likelihood Ratio = 0.316613
ABLIM1 -> UBE2D1  // mi = 0.030326  Likelihood Ratio = 0.316156
ABLIM1 -> UTP14C  // mi = 0.0472286  Likelihood Ratio = 0.528447
ABLIM1 -> WASF3  // mi = 0.078157  Likelihood Ratio = 0.438493
ABLIM1 -> YEATS4  // mi = 0.030326  Likelihood Ratio = 0.122261
ABLIM1 -> YES1  // mi = 0.0586295  Likelihood Ratio = 0.560317
ABLIM1 -> ZDHHC15  // mi = 0.0347675  Likelihood Ratio = 0.305367
ABLIM1 -> ZIC2  // mi = 0.042005  Likelihood Ratio = 0.367259
ABLIM1 -> ZNF581  // mi = 0.0347675  Likelihood Ratio = 0.514912
ABLIM3 -> BHMT  // mi = 0.0282138  Likelihood Ratio = 0.406885
ABLIM3 -> C18orf21  // mi = 0.0499695  Likelihood Ratio = 0.681972
ABLIM3 -> CDKN2C  // mi = 0.0499695  Likelihood Ratio = 0.232582
ABP1 -> BRAP  // mi = 0.0445871  Likelihood Ratio = 0.748913
ABP1 -> CRIP3  // mi = 0.0282138  Likelihood Ratio = 0.542563
ABP1 -> MUTYH  // mi = 0.0370961  Likelihood Ratio = 0.177632
ABP1 -> TMEM70  // mi = 0.0445871  Likelihood Ratio = 0.243935
ABP1 -> TOR1B  // mi = 0.030326  Likelihood Ratio = 0.861026
ABR -> DOCK3  // mi = 0.0324998  Likelihood Ratio = 0.639476
ABR -> FBXO2  // mi = 0.0324998  Likelihood Ratio = 0.467398
ABR -> KIF6  // mi = 0.0324998  Likelihood Ratio = 0.7062
ABR -> SEMA4D  // mi = 0.0586295  Likelihood Ratio = 1.25325
ABRA -> ELMO1  // mi = 0.030326  Likelihood Ratio = 0.0900797
ABT1 -> DCUN1D5  // mi = 0.042005  Likelihood Ratio = 0.616426
ABT1 -> KIFC2  // mi = 0.0817134  Likelihood Ratio = 0.0485683
ABT1 -> PGM3  // mi = 0.0472286  Likelihood Ratio = 0.679849
ABTB1 -> ADAMTS6  // mi = 0.0347675  Likelihood Ratio = 0.463812
ABTB1 -> ASL  // mi = 0.0586295  Likelihood Ratio = 0.652813
ABTB1 -> C1QB  // mi = 0.0472286  Likelihood Ratio = 0.45252
ABTB1 -> CD37  // mi = 0.0586295  Likelihood Ratio = 0.223677
ABTB1 -> CEBPA  // mi = 0.042005  Likelihood Ratio = 0.569162
ABTB1 -> CEP72  // mi = 0.0499695  Likelihood Ratio = 0.824353
ABTB1 -> CFD  // mi = 0.042005  Likelihood Ratio = 0.415916
ABTB1 -> CSE1L  // mi = 0.0445871  Likelihood Ratio = 1.55236
ABTB1 -> CTSB  // mi = 0.0527692  Likelihood Ratio = 1.03364
ABTB1 -> CUL7  // mi = 0.042005  Likelihood Ratio = 0.739019
ABTB1 -> DKC1  // mi = 0.0395205  Likelihood Ratio = 0.618055
ABTB1 -> DUSP23  // mi = 0.0370961  Likelihood Ratio = 0.963319
ABTB1 -> HIST1H2AJ  // mi = 0.0324998  Likelihood Ratio = 0.477588
ABTB1 -> KIF23  // mi = 0.0445871  Likelihood Ratio = 0.325837
ABTB1 -> MAGEF1  // mi = 0.0395205  Likelihood Ratio = 0.340864
ABTB1 -> MAGI1  // mi = 0.0556703  Likelihood Ratio = 1.02465
ABTB1 -> NCF4  // mi = 0.0370961  Likelihood Ratio = 0.166688
ABTB1 -> NFIB  // mi = 0.0347675  Likelihood Ratio = 0.944957
ABTB1 -> NUP133  // mi = 0.030326  Likelihood Ratio = 0.822321
ABTB1 -> OAF  // mi = 0.0370961  Likelihood Ratio = 0.871898
ABTB1 -> PARP2  // mi = 0.0499695  Likelihood Ratio = 0.358618
ABTB1 -> PARVG  // mi = 0.0370961  Likelihood Ratio = 1.96818
ABTB1 -> PLTP  // mi = 0.0527692  Likelihood Ratio = 0.567645
ABTB1 -> POGK  // mi = 0.0347675  Likelihood Ratio = 0.65968
ABTB1 -> POU2F2  // mi = 0.0324998  Likelihood Ratio = 0.611931
ABTB1 -> PTK2  // mi = 0.0347675  Likelihood Ratio = 0.14899
ABTB1 -> RENBP  // mi = 0.0370961  Likelihood Ratio = 0.618314
ABTB1 -> RHOD  // mi = 0.0282138  Likelihood Ratio = 1.72853
ABTB1 -> RHOG  // mi = 0.100673  Likelihood Ratio = 1.04528
ABTB1 -> RRAS  // mi = 0.0527692  Likelihood Ratio = 0.706521
ABTB1 -> SACS  // mi = 0.030326  Likelihood Ratio = 0.679741
ABTB1 -> SLC7A8  // mi = 0.0370961  Likelihood Ratio = 0.322754
ABTB1 -> TERF1  // mi = 0.0556703  Likelihood Ratio = 0.885688
ABTB1 -> TNFRSF10C  // mi = 0.0282138  Likelihood Ratio = 0.73666
ABTB1 -> TOPBP1  // mi = 0.030326  Likelihood Ratio = 0.608867
ABTB1 -> TRIM10  // mi = 0.042005  Likelihood Ratio = 0.286462
ABTB1 -> WDR75  // mi = 0.030326  Likelihood Ratio = 0.982013
ABTB1 -> ZFPM1  // mi = 0.0324998  Likelihood Ratio = 0.149467
ACAA1 -> BIN1  // mi = 0.0713204  Likelihood Ratio = 0.463712
ACAA1 -> FAF1  // mi = 0.030326  Likelihood Ratio = 0.410353
ACAA1 -> HIVEP2  // mi = 0.0527692  Likelihood Ratio = 0.489102
ACAA1 -> POLR2H  // mi = 0.0395205  Likelihood Ratio = 1.23891
ACAA2 -> ALG14  // mi = 0.0324998  Likelihood Ratio = 1.33623
ACAA2 -> ARSE  // mi = 0.0472286  Likelihood Ratio = 2.17407
ACAA2 -> C7orf29  // mi = 0.0282138  Likelihood Ratio = 0.666362
ACAA2 -> CBX4  // mi = 0.0616922  Likelihood Ratio = 1.58238
ACAA2 -> CEP250  // mi = 0.0445871  Likelihood Ratio = 1.97122
ACAA2 -> CHAF1B  // mi = 0.0282138  Likelihood Ratio = 1.29118
ACAA2 -> CHD8  // mi = 0.030326  Likelihood Ratio = 0.281597
ACAA2 -> CHST6  // mi = 0.0713204  Likelihood Ratio = 0.828925
ACAA2 -> CLK2  // mi = 0.030326  Likelihood Ratio = 1.16451
ACAA2 -> DR1  // mi = 0.0282138  Likelihood Ratio = 1.74129
ACAA2 -> DUSP23  // mi = 0.0713204  Likelihood Ratio = 3.0628
ACAA2 -> F2RL2  // mi = 0.0472286  Likelihood Ratio = 1.17954
ACAA2 -> HEY1  // mi = 0.0499695  Likelihood Ratio = 1.78306
ACAA2 -> HPS1  // mi = 0.0472286  Likelihood Ratio = 1.90434
ACAA2 -> IGF1R  // mi = 0.0499695  Likelihood Ratio = 2.77668
ACAA2 -> ILF3  // mi = 0.0556703  Likelihood Ratio = 2.08981
ACAA2 -> LTBP1  // mi = 0.0472286  Likelihood Ratio = 1.934
ACAA2 -> MRPS5  // mi = 0.0616922  Likelihood Ratio = 2.28954
ACAA2 -> OGT  // mi = 0.0499695  Likelihood Ratio = 1.63903
ACAA2 -> PNPLA4  // mi = 0.0370961  Likelihood Ratio = 1.16923
ACAA2 -> PRKAR2A  // mi = 0.0370961  Likelihood Ratio = 0.891726
ACAA2 -> PRSS21  // mi = 0.030326  Likelihood Ratio = 1.81958
ACAA2 -> PSMD11  // mi = 0.0445871  Likelihood Ratio = 1.95782
ACAA2 -> RBKS  // mi = 0.0853254  Likelihood Ratio = 2.05102
ACAA2 -> RDH12  // mi = 0.042005  Likelihood Ratio = 0.961228
ACAA2 -> REXO2  // mi = 0.0472286  Likelihood Ratio = 2.57942
ACAA2 -> TOM1L1  // mi = 0.0713204  Likelihood Ratio = 1.34657
ACAA2 -> WDR78  // mi = 0.0527692  Likelihood Ratio = 2.84911
ACAA2 -> ZNF451  // mi = 0.0395205  Likelihood Ratio = 1.87736
ACACA -> BCLAF1  // mi = 0.0527692  Likelihood Ratio = 1.57492
ACACA -> CCDC64  // mi = 0.0527692  Likelihood Ratio = 0.457334
ACACA -> DEGS1  // mi = 0.0499695  Likelihood Ratio = 0.678069
ACACA -> GIPC1  // mi = 0.030326  Likelihood Ratio = 0.757064
ACACA -> HTRA1  // mi = 0.0556703  Likelihood Ratio = 1.24427
ACACA -> SH3BGRL  // mi = 0.0616922  Likelihood Ratio = 0.384713
ACAD11 -> ADHFE1  // mi = 0.0472286  Likelihood Ratio = 0.344316
ACAD11 -> C19orf18  // mi = 0.0648123  Likelihood Ratio = 0.773031
ACAD11 -> FAM45A  // mi = 0.0445871  Likelihood Ratio = 0.00121233
ACAD11 -> GRIA3  // mi = 0.0282138  Likelihood Ratio = 0.487383
ACAD11 -> HBG1  // mi = 0.0324998  Likelihood Ratio = 0.906335
ACAD11 -> HELZ  // mi = 0.0324998  Likelihood Ratio = 0.343875
ACAD11 -> PDPK1  // mi = 0.0324998  Likelihood Ratio = 0.392545
ACAD11 -> PTK2  // mi = 0.042005  Likelihood Ratio = 1.52236
ACAD11 -> ProSAPiP1  // mi = 0.0472286  Likelihood Ratio = 0.631339
ACAD11 -> RIBC2  // mi = 0.0445871  Likelihood Ratio = 0.598083
ACAD11 -> SMAD9  // mi = 0.0282138  Likelihood Ratio = 0.570722
ACAD11 -> ZNF550  // mi = 0.0370961  Likelihood Ratio = 0.84709
ACAD11 -> ZNF660  // mi = 0.0472286  Likelihood Ratio = 0.139435
ACAD9 -> APOA2  // mi = 0.0586295  Likelihood Ratio = 1.69662
ACAD9 -> CTTN  // mi = 0.14513  Likelihood Ratio = 1.36925
ACAD9 -> CUL7  // mi = 0.0853254  Likelihood Ratio = 0.23467
ACAD9 -> CYB561  // mi = 0.100673  Likelihood Ratio = 1.28531
ACAD9 -> GLYCTK  // mi = 0.042005  Likelihood Ratio = 0.114214
ACAD9 -> GPR175  // mi = 0.12628  Likelihood Ratio = 1.05725
ACAD9 -> HPGD  // mi = 0.0347675  Likelihood Ratio = 0.938409
ACAD9 -> IGFBP3  // mi = 0.0586295  Likelihood Ratio = 0.546053
ACAD9 -> KIFC3  // mi = 0.0928293  Likelihood Ratio = 0.955981
ACAD9 -> LASS2  // mi = 0.0370961  Likelihood Ratio = 0.922581
ACAD9 -> NAGPA  // mi = 0.117393  Likelihood Ratio = 0.676599
ACAD9 -> RENBP  // mi = 0.0527692  Likelihood Ratio = 0.238164
ACAD9 -> SREBF1  // mi = 0.0472286  Likelihood Ratio = 0.584969
ACAD9 -> SURF6  // mi = 0.12628  Likelihood Ratio = 1.27363
ACAD9 -> UBE2D1  // mi = 0.0395205  Likelihood Ratio = 0.642672
ACAD9 -> UFC1  // mi = 0.0499695  Likelihood Ratio = 0.686218
ACADL -> C15orf21  // mi = 0.0282138  Likelihood Ratio = 0.476671
ACADL -> HINT1  // mi = 0.0445871  Likelihood Ratio = 0.467932
ACADL -> MRPS16  // mi = 0.0347675  Likelihood Ratio = 2.17793
ACADL -> PUM1  // mi = 0.0324998  Likelihood Ratio = 0.365429
ACADL -> SLC25A16  // mi = 0.0445871  Likelihood Ratio = 1.18014
ACADM -> HHEX  // mi = 0.0370961  Likelihood Ratio = 0.531571
ACADS -> ATP6V1F  // mi = 0.0527692  Likelihood Ratio = 0.952791
ACADS -> BRD7  // mi = 0.0747106  Likelihood Ratio = 1.63761
ACADS -> BRI3  // mi = 0.0648123  Likelihood Ratio = 0.971285
ACADS -> CAPS  // mi = 0.0713204  Likelihood Ratio = 1.47063
ACADS -> CBX2  // mi = 0.0499695  Likelihood Ratio = 1.46719
ACADS -> CCIN  // mi = 0.0370961  Likelihood Ratio = 2.25078
ACADS -> CCT2  // mi = 0.0817134  Likelihood Ratio = 1.95361
ACADS -> CHRM1  // mi = 0.042005  Likelihood Ratio = 0.113185
ACADS -> CHST6  // mi = 0.0648123  Likelihood Ratio = 0.652073
ACADS -> CRB2  // mi = 0.0472286  Likelihood Ratio = 0.0648025
ACADS -> CRKRS  // mi = 0.0445871  Likelihood Ratio = 1.46207
ACADS -> CYB561D2  // mi = 0.0586295  Likelihood Ratio = 1.05169
ACADS -> GSPT1  // mi = 0.0347675  Likelihood Ratio = 0.827445
ACADS -> KIF9  // mi = 0.0472286  Likelihood Ratio = 0.00820231
ACADS -> LPIN2  // mi = 0.0370961  Likelihood Ratio = 1.15327
ACADS -> NDUFA1  // mi = 0.042005  Likelihood Ratio = 0.686715
ACADS -> NUP93  // mi = 0.0680379  Likelihood Ratio = 1.14199
ACADS -> PABPC4  // mi = 0.0347675  Likelihood Ratio = 0.436165
ACADS -> PDE6B  // mi = 0.0853254  Likelihood Ratio = 0.11887
ACADS -> PRKRIR  // mi = 0.0616922  Likelihood Ratio = 2.49316
ACADS -> SCRT2  // mi = 0.0282138  Likelihood Ratio = 0.671466
ACADS -> SERGEF  // mi = 0.0370961  Likelihood Ratio = 0.981354
ACADS -> SERHL2  // mi = 0.0713204  Likelihood Ratio = 1.30787
ACADS -> SLC39A6  // mi = 0.0747106  Likelihood Ratio = 0.557558
ACADS -> TAF1A  // mi = 0.0347675  Likelihood Ratio = 0.937102
ACADS -> TOP1  // mi = 0.0967237  Likelihood Ratio = 1.49442
ACADS -> TRIP6  // mi = 0.0370961  Likelihood Ratio = 0.560779
ACADS -> UGDH  // mi = 0.030326  Likelihood Ratio = 1.3753
ACADS -> VPS52  // mi = 0.030326  Likelihood Ratio = 1.39267
ACADS -> YIPF1  // mi = 0.0472286  Likelihood Ratio = 0.468271
ACADS -> ZNF202  // mi = 0.0890499  Likelihood Ratio = 1.91248
ACADSB -> NOTCH4  // mi = 0.030326  Likelihood Ratio = 0.432603
ACADSB -> POU3F4  // mi = 0.0347675  Likelihood Ratio = 0.232318
ACADSB -> UBE2L3  // mi = 0.0347675  Likelihood Ratio = 0.27016
ACADVL -> BCAP31  // mi = 0.0370961  Likelihood Ratio = 0.322058
ACADVL -> C11orf48  // mi = 0.0347675  Likelihood Ratio = 0.468443
ACADVL -> C9orf80  // mi = 0.0556703  Likelihood Ratio = 0.612775
ACADVL -> CRELD2  // mi = 0.042005  Likelihood Ratio = 1.71956
ACADVL -> CXCL2  // mi = 0.0472286  Likelihood Ratio = 1.83244
ACADVL -> EED  // mi = 0.030326  Likelihood Ratio = 0.125851
ACADVL -> GDPD1  // mi = 0.0499695  Likelihood Ratio = 0.175306
ACADVL -> GOLGB1  // mi = 0.0713204  Likelihood Ratio = 0.247336
ACADVL -> HIST1H2AB  // mi = 0.0499695  Likelihood Ratio = 0.429913
ACADVL -> HIST1H4C  // mi = 0.0499695  Likelihood Ratio = 0.0269322
ACADVL -> ITGA7  // mi = 0.0527692  Likelihood Ratio = 1.64825
ACADVL -> LAMB2  // mi = 0.108859  Likelihood Ratio = 0.922171
ACADVL -> LIF  // mi = 0.0586295  Likelihood Ratio = 0.481486
ACADVL -> LMO2  // mi = 0.0472286  Likelihood Ratio = 0.0170366
ACADVL -> MRPS22  // mi = 0.0347675  Likelihood Ratio = 0.606131
ACADVL -> NDUFB11  // mi = 0.0556703  Likelihood Ratio = 0.349626
ACADVL -> PARD6A  // mi = 0.0395205  Likelihood Ratio = 0.296783
ACADVL -> PILRA  // mi = 0.0527692  Likelihood Ratio = 0.615429
ACADVL -> PLS1  // mi = 0.0499695  Likelihood Ratio = 0.418158
ACADVL -> RFC4  // mi = 0.0499695  Likelihood Ratio = 1.77603
ACADVL -> SAC3D1  // mi = 0.0395205  Likelihood Ratio = 0.546058
ACADVL -> SLC6A1  // mi = 0.0324998  Likelihood Ratio = 2.16676
ACADVL -> THAP10  // mi = 0.030326  Likelihood Ratio = 0.726975
ACADVL -> WDR5B  // mi = 0.0445871  Likelihood Ratio = 1.31774
ACADVL -> ZNF670  // mi = 0.0680379  Likelihood Ratio = 0.487472
ACAT1 -> SLC35B3  // mi = 0.0527692  Likelihood Ratio = 0.280519
ACAT1 -> SRP9  // mi = 0.078157  Likelihood Ratio = 0.691644
ACAT1 -> WDR36  // mi = 0.042005  Likelihood Ratio = 0.0170307
ACBD3 -> NAGPA  // mi = 0.0616922  Likelihood Ratio = 0.946538
ACBD5 -> FBXW9  // mi = 0.0347675  Likelihood Ratio = 2.11181
ACBD5 -> RAB18  // mi = 0.0324998  Likelihood Ratio = 0.808387
ACBD6 -> ARF1  // mi = 0.0324998  Likelihood Ratio = 0.525958
ACBD6 -> LYSMD1  // mi = 0.100673  Likelihood Ratio = 0.0507721
ACBD6 -> PHB  // mi = 0.108859  Likelihood Ratio = 0.92348
ACBD6 -> PRKAG2  // mi = 0.0747106  Likelihood Ratio = 2.13364
ACBD6 -> PRKCH  // mi = 0.0680379  Likelihood Ratio = 0.452227
ACBD6 -> PRMT1  // mi = 0.100673  Likelihood Ratio = 0.740092
ACBD6 -> RTEL1  // mi = 0.0713204  Likelihood Ratio = 0.254637
ACBD6 -> TADA1L  // mi = 0.0928293  Likelihood Ratio = 0.413966
ACBD6 -> WDR51A  // mi = 0.100673  Likelihood Ratio = 0.419133
ACCN1 -> AXL  // mi = 0.0324998  Likelihood Ratio = 0.905835
ACCN1 -> BIRC5  // mi = 0.030326  Likelihood Ratio = 0.808631
ACCN1 -> BYSL  // mi = 0.030326  Likelihood Ratio = 1.05397
ACCN1 -> CBLN4  // mi = 0.042005  Likelihood Ratio = 0.31093
ACCN1 -> CDKAL1  // mi = 0.030326  Likelihood Ratio = 0.591734
ACCN1 -> FAM19A3  // mi = 0.0282138  Likelihood Ratio = 0.532124
ACCN1 -> GNA14  // mi = 0.0370961  Likelihood Ratio = 0.668504
ACCN1 -> KCNJ6  // mi = 0.0472286  Likelihood Ratio = 0.585904
ACCN1 -> LGI1  // mi = 0.0527692  Likelihood Ratio = 1.02159
ACCN1 -> MYB  // mi = 0.030326  Likelihood Ratio = 0.656667
ACCN1 -> NKIRAS2  // mi = 0.030326  Likelihood Ratio = 0.65767
ACCN1 -> RSPO2  // mi = 0.0586295  Likelihood Ratio = 1.19834
ACCN1 -> SARDH  // mi = 0.042005  Likelihood Ratio = 1.0036
ACCN1 -> UNC5C  // mi = 0.042005  Likelihood Ratio = 0.3084
ACCN2 -> APPBP2  // mi = 0.0928293  Likelihood Ratio = 0.481122
ACCN2 -> ARVCF  // mi = 0.0928293  Likelihood Ratio = 0.0942145
ACCN2 -> PA2G4  // mi = 0.108859  Likelihood Ratio = 0.510271
ACCN2 -> SCARB2  // mi = 0.0680379  Likelihood Ratio = 0.767337
ACCN2 -> TIMM13  // mi = 0.0648123  Likelihood Ratio = 1.28617
ACCN3 -> ANKRD10  // mi = 0.0472286  Likelihood Ratio = 0.830701
ACCN3 -> CCRL2  // mi = 0.0556703  Likelihood Ratio = 0.308119
ACCN3 -> GPR18  // mi = 0.0499695  Likelihood Ratio = 0.164904
ACCN3 -> GTF2IRD1  // mi = 0.0472286  Likelihood Ratio = 0.0519274
ACCN3 -> KCNJ5  // mi = 0.0395205  Likelihood Ratio = 0.0763372
ACCN3 -> MLX  // mi = 0.0616922  Likelihood Ratio = 0.39169
ACCN3 -> POLRMT  // mi = 0.0282138  Likelihood Ratio = 1.31727
ACCN3 -> PTCRA  // mi = 0.0556703  Likelihood Ratio = 0.0424838
ACCN3 -> RAB40C  // mi = 0.0324998  Likelihood Ratio = 0.766994
ACCN3 -> RAB8B  // mi = 0.0616922  Likelihood Ratio = 0.0205564
ACCN3 -> SLC7A7  // mi = 0.0817134  Likelihood Ratio = 0.248931
ACCN3 -> THOP1  // mi = 0.0472286  Likelihood Ratio = 0.907734
ACCN4 -> ANKRD45  // mi = 0.0747106  Likelihood Ratio = 1.1479
ACCN4 -> B3GAT1  // mi = 0.0472286  Likelihood Ratio = 0.964966
ACCN4 -> CACNG1  // mi = 0.0853254  Likelihood Ratio = 0.898284
ACCN4 -> PAQR9  // mi = 0.0928293  Likelihood Ratio = 1.46645
ACCN4 -> TMEM100  // mi = 0.0586295  Likelihood Ratio = 1.17185
ACCN5 -> ATP1A3  // mi = 0.030326  Likelihood Ratio = 0.219695
ACCN5 -> PCDHB12  // mi = 0.0282138  Likelihood Ratio = 0.560589
ACCN5 -> PCDHB16  // mi = 0.0282138  Likelihood Ratio = 0.271608
ACCN5 -> RHPN2  // mi = 0.0347675  Likelihood Ratio = 0.536047
ACD -> AMPD3  // mi = 0.0817134  Likelihood Ratio = 1.44856
ACD -> C1orf159  // mi = 0.0648123  Likelihood Ratio = 0.922444
ACD -> CAD  // mi = 0.0713204  Likelihood Ratio = 0.864582
ACD -> CEP250  // mi = 0.0853254  Likelihood Ratio = 1.68899
ACD -> CGN  // mi = 0.0324998  Likelihood Ratio = 0.0540266
ACD -> FAM49B  // mi = 0.0680379  Likelihood Ratio = 1.42079
ACD -> FSD1  // mi = 0.0853254  Likelihood Ratio = 2.31477
ACD -> HBE1  // mi = 0.0472286  Likelihood Ratio = 1.20498
ACD -> HERPUD1  // mi = 0.0680379  Likelihood Ratio = 1.46712
ACD -> KARS  // mi = 0.0713204  Likelihood Ratio = 0.855249
ACD -> LBP  // mi = 0.0499695  Likelihood Ratio = 0.642936
ACD -> LIPH  // mi = 0.0347675  Likelihood Ratio = 0.0988983
ACD -> NCL  // mi = 0.042005  Likelihood Ratio = 0.873896
ACD -> POU5F1  // mi = 0.0324998  Likelihood Ratio = 0.347312
ACD -> QDPR  // mi = 0.0395205  Likelihood Ratio = 1.32449
ACD -> RPUSD2  // mi = 0.0472286  Likelihood Ratio = 1.22899
ACD -> SNAPC4  // mi = 0.042005  Likelihood Ratio = 0.451381
ACD -> VTI1B  // mi = 0.030326  Likelihood Ratio = 0.4287
ACD -> WDR54  // mi = 0.0853254  Likelihood Ratio = 1.74846
ACD -> ZHX1  // mi = 0.030326  Likelihood Ratio = 0.8718
ACD -> ZNF213  // mi = 0.0648123  Likelihood Ratio = 0.398958
ACD -> ZNF335  // mi = 0.042005  Likelihood Ratio = 0.831461
ACD -> ZNF574  // mi = 0.0324998  Likelihood Ratio = 0.671015
ACE2 -> AGXT2L1  // mi = 0.0527692  Likelihood Ratio = 0.16917
ACE2 -> MORN2  // mi = 0.0282138  Likelihood Ratio = 0.182581
ACHE -> FBXW5  // mi = 0.0586295  Likelihood Ratio = 0.00363175
ACHE -> ZZZ3  // mi = 0.0347675  Likelihood Ratio = 0.223161
ACIN1 -> ACTN2  // mi = 0.0370961  Likelihood Ratio = 0.169919
ACIN1 -> ANAPC2  // mi = 0.0586295  Likelihood Ratio = 1.11876
ACIN1 -> BCAS2  // mi = 0.104739  Likelihood Ratio = 0.192895
ACIN1 -> BXDC1  // mi = 0.0347675  Likelihood Ratio = 0.226452
ACIN1 -> C11orf10  // mi = 0.0616922  Likelihood Ratio = 1.32836
ACIN1 -> C21orf2  // mi = 0.0324998  Likelihood Ratio = 0.0399102
ACIN1 -> CCDC59  // mi = 0.0616922  Likelihood Ratio = 0.899704
ACIN1 -> CHD8  // mi = 0.235789  Likelihood Ratio = 1.01501
ACIN1 -> CRIP3  // mi = 0.0472286  Likelihood Ratio = 0.0102416
ACIN1 -> EIF5A2  // mi = 0.0556703  Likelihood Ratio = 0.581017
ACIN1 -> FAM73B  // mi = 0.0527692  Likelihood Ratio = 0.464498
ACIN1 -> GBA2  // mi = 0.0648123  Likelihood Ratio = 0.365172
ACIN1 -> HIST1H2BD  // mi = 0.030326  Likelihood Ratio = 0.614325
ACIN1 -> KIAA0776  // mi = 0.0347675  Likelihood Ratio = 1.78844
ACIN1 -> LIPT1  // mi = 0.0967237  Likelihood Ratio = 0.461833
ACIN1 -> LSM5  // mi = 0.030326  Likelihood Ratio = 0.476353
ACIN1 -> MLLT1  // mi = 0.0324998  Likelihood Ratio = 0.626658
ACIN1 -> PHF2  // mi = 0.12628  Likelihood Ratio = 0.776477
ACIN1 -> RTF1  // mi = 0.0586295  Likelihood Ratio = 1.1013
ACIN1 -> SLC25A25  // mi = 0.0586295  Likelihood Ratio = 1.34564
ACIN1 -> STK38  // mi = 0.0472286  Likelihood Ratio = 0.397257
ACIN1 -> TMEM55B  // mi = 0.0586295  Likelihood Ratio = 0.186532
ACIN1 -> TOP1  // mi = 0.078157  Likelihood Ratio = 0.504536
ACIN1 -> TRIM9  // mi = 0.0324998  Likelihood Ratio = 0.57133
ACIN1 -> TTC5  // mi = 0.0282138  Likelihood Ratio = 0.364357
ACIN1 -> TXN  // mi = 0.0499695  Likelihood Ratio = 0.283499
ACIN1 -> WARS2  // mi = 0.0499695  Likelihood Ratio = 0.68324
ACIN1 -> WDR23  // mi = 0.0586295  Likelihood Ratio = 0.646715
ACIN1 -> ZNF326  // mi = 0.042005  Likelihood Ratio = 0.669073
ACIN1 -> ZNF341  // mi = 0.0472286  Likelihood Ratio = 0.0649211
ACLY -> BNIP3  // mi = 0.0586295  Likelihood Ratio = 0.299383
ACLY -> SOS1  // mi = 0.042005  Likelihood Ratio = 0.0753848
ACMSD -> CRISPLD1  // mi = 0.0527692  Likelihood Ratio = 1.2552
ACN9 -> MT1F  // mi = 0.042005  Likelihood Ratio = 1.01978
ACN9 -> RAB23  // mi = 0.0527692  Likelihood Ratio = 0.851781
ACN9 -> RPL3L  // mi = 0.0282138  Likelihood Ratio = 0.0418787
ACN9 -> SIRT4  // mi = 0.0527692  Likelihood Ratio = 0.499296
ACN9 -> YTHDF1  // mi = 0.030326  Likelihood Ratio = 1.29553
ACN9 -> ZNF124  // mi = 0.0324998  Likelihood Ratio = 3.14617
ACOT11 -> ANKS1A  // mi = 0.0616922  Likelihood Ratio = 0.685639
ACOT11 -> ARL2BP  // mi = 0.0370961  Likelihood Ratio = 0.386686
ACOT11 -> ATPBD3  // mi = 0.0370961  Likelihood Ratio = 0.553122
ACOT11 -> C20orf3  // mi = 0.0472286  Likelihood Ratio = 0.276395
ACOT11 -> CDKN2C  // mi = 0.042005  Likelihood Ratio = 0.826334
ACOT11 -> CKB  // mi = 0.0370961  Likelihood Ratio = 0.6052
ACOT11 -> FLJ20444  // mi = 0.0324998  Likelihood Ratio = 0.270343
ACOT11 -> MTHFR  // mi = 0.0499695  Likelihood Ratio = 0.299012
ACOT11 -> NR4A2  // mi = 0.0347675  Likelihood Ratio = 0.501767
ACOT11 -> QPCTL  // mi = 0.0370961  Likelihood Ratio = 0.472119
ACOT11 -> QTRT1  // mi = 0.0324998  Likelihood Ratio = 0.574727
ACOT11 -> RAD18  // mi = 0.0324998  Likelihood Ratio = 0.713003
ACOT11 -> SERPINF1  // mi = 0.030326  Likelihood Ratio = 1.04688
ACOT11 -> SIPA1  // mi = 0.030326  Likelihood Ratio = 0.144424
ACOT11 -> STRA13  // mi = 0.0282138  Likelihood Ratio = 0.638643
ACOT11 -> SYT11  // mi = 0.0527692  Likelihood Ratio = 1.14514
ACOT11 -> TMC6  // mi = 0.0556703  Likelihood Ratio = 0.808979
ACOT11 -> TMEM9  // mi = 0.0324998  Likelihood Ratio = 0.197312
ACOT11 -> TPCN2  // mi = 0.0499695  Likelihood Ratio = 1.15823
ACOT11 -> TRIM7  // mi = 0.0648123  Likelihood Ratio = 0.636498
ACOT11 -> TTYH1  // mi = 0.0586295  Likelihood Ratio = 0.28971
ACOT11 -> ZNF322A  // mi = 0.0370961  Likelihood Ratio = 0.98761
ACOT11 -> ZNF584  // mi = 0.0472286  Likelihood Ratio = 0.416122
ACOT12 -> C1QTNF1  // mi = 0.0370961  Likelihood Ratio = 0.553341
ACOT12 -> CKMT2  // mi = 0.0282138  Likelihood Ratio = 0.000672375
ACOT12 -> HIST1H3D  // mi = 0.030326  Likelihood Ratio = 0.551508
ACOT12 -> SSBP3  // mi = 0.0347675  Likelihood Ratio = 0.705231
ACOT2 -> SYNJ2BP  // mi = 0.0713204  Likelihood Ratio = 0.714475
ACOT4 -> C10orf59  // mi = 0.078157  Likelihood Ratio = 0.391263
ACOT4 -> CACNG7  // mi = 0.0445871  Likelihood Ratio = 1.15351
ACOT4 -> CLIC6  // mi = 0.0472286  Likelihood Ratio = 1.06582
ACOT4 -> CYP39A1  // mi = 0.042005  Likelihood Ratio = 0.986361
ACOT4 -> DBC1  // mi = 0.0370961  Likelihood Ratio = 0.722146
ACOT4 -> ECHS1  // mi = 0.0472286  Likelihood Ratio = 0.454184
ACOT4 -> EXOSC10  // mi = 0.0395205  Likelihood Ratio = 0.792146
ACOT4 -> GPA33  // mi = 0.0472286  Likelihood Ratio = 0.863738
ACOT4 -> GRIP1  // mi = 0.0324998  Likelihood Ratio = 1.17987
ACOT4 -> HEPH  // mi = 0.0527692  Likelihood Ratio = 0.389831
ACOT4 -> LGI1  // mi = 0.0282138  Likelihood Ratio = 0.641516
ACOT4 -> MAP3K4  // mi = 0.0445871  Likelihood Ratio = 1.25322
ACOT4 -> MMP16  // mi = 0.0680379  Likelihood Ratio = 0.789562
ACOT4 -> MYST2  // mi = 0.0616922  Likelihood Ratio = 1.56054
ACOT4 -> OGDHL  // mi = 0.0586295  Likelihood Ratio = 1.07394
ACOT4 -> OGG1  // mi = 0.0445871  Likelihood Ratio = 0.571616
ACOT4 -> PAX3  // mi = 0.030326  Likelihood Ratio = 0.655998
ACOT4 -> POLR1B  // mi = 0.0556703  Likelihood Ratio = 1.10948
ACOT4 -> PRKD1  // mi = 0.0616922  Likelihood Ratio = 0.403472
ACOT4 -> PTBP1  // mi = 0.030326  Likelihood Ratio = 1.20316
ACOT4 -> RGS4  // mi = 0.0648123  Likelihood Ratio = 0.954414
ACOT4 -> SARM1  // mi = 0.0967237  Likelihood Ratio = 0.575951
ACOT4 -> SETDB2  // mi = 0.0282138  Likelihood Ratio = 0.162382
ACOT4 -> SPINK2  // mi = 0.0527692  Likelihood Ratio = 0.921714
ACOT4 -> STIM2  // mi = 0.030326  Likelihood Ratio = 0.39223
ACOT4 -> SULT1A2  // mi = 0.0853254  Likelihood Ratio = 0.817815
ACOT7 -> HIST1H2AB  // mi = 0.0370961  Likelihood Ratio = 1.03087
ACOT7 -> NBN  // mi = 0.030326  Likelihood Ratio = 0.439604
ACOT7 -> RPP21  // mi = 0.0648123  Likelihood Ratio = 1.0441
ACOT7 -> TSPAN3  // mi = 0.0445871  Likelihood Ratio = 1.11842
ACOT7 -> UCHL1  // mi = 0.0472286  Likelihood Ratio = 1.36221
ACOT7 -> ZNF134  // mi = 0.0499695  Likelihood Ratio = 0.737662
ACOT7 -> ZNF211  // mi = 0.0616922  Likelihood Ratio = 0.49103
ACOT7 -> ZNF45  // mi = 0.0817134  Likelihood Ratio = 1.20427
ACOT8 -> ATXN7  // mi = 0.0890499  Likelihood Ratio = 0.547376
ACOT8 -> CALD1  // mi = 0.0395205  Likelihood Ratio = 0.000673108
ACOT8 -> DPH5  // mi = 0.0472286  Likelihood Ratio = 0.267564
ACOT8 -> ERCC8  // mi = 0.0370961  Likelihood Ratio = 0.102665
ACOT8 -> NPIP  // mi = 0.0445871  Likelihood Ratio = 0.58426
ACOT8 -> PEMT  // mi = 0.0928293  Likelihood Ratio = 0.396955
ACOT8 -> PQLC2  // mi = 0.104739  Likelihood Ratio = 0.686731
ACOT8 -> SF3B5  // mi = 0.0586295  Likelihood Ratio = 0.506981
ACOT8 -> USP9X  // mi = 0.0747106  Likelihood Ratio = 0.0641218
ACOX1 -> CSNK1E  // mi = 0.0556703  Likelihood Ratio = 0.595408
ACOX1 -> DERL2  // mi = 0.0324998  Likelihood Ratio = 1.56174
ACOX1 -> DNAJC1  // mi = 0.0324998  Likelihood Ratio = 1.07994
ACOX1 -> GTF3C5  // mi = 0.0680379  Likelihood Ratio = 1.2869
ACOX1 -> NFIX  // mi = 0.0347675  Likelihood Ratio = 1.33042
ACOX1 -> PRDM2  // mi = 0.0395205  Likelihood Ratio = 0.266926
ACOX1 -> RAB6B  // mi = 0.0324998  Likelihood Ratio = 0.654845
ACOX1 -> REXO2  // mi = 0.0370961  Likelihood Ratio = 0.800817
ACOX1 -> SAFB  // mi = 0.0395205  Likelihood Ratio = 0.674069
ACOX1 -> SAPS2  // mi = 0.030326  Likelihood Ratio = 0.110793
ACOX1 -> SLC16A13  // mi = 0.0370961  Likelihood Ratio = 1.02434
ACOX1 -> TGFB2  // mi = 0.0472286  Likelihood Ratio = 1.00575
ACOX1 -> TMEM111  // mi = 0.0472286  Likelihood Ratio = 1.3143
ACOX1 -> UBTF  // mi = 0.0347675  Likelihood Ratio = 0.676104
ACOX1 -> XKRX  // mi = 0.042005  Likelihood Ratio = 0.81966
ACOX2 -> ADRB1  // mi = 0.0370961  Likelihood Ratio = 3.12457
ACOX2 -> AHNAK  // mi = 0.100673  Likelihood Ratio = 3.43814
ACOX2 -> ALDH9A1  // mi = 0.0853254  Likelihood Ratio = 2.35584
ACOX2 -> AMIGO2  // mi = 0.100673  Likelihood Ratio = 3.57808
ACOX2 -> ANKRD35  // mi = 0.078157  Likelihood Ratio = 3.77874
ACOX2 -> ANKRD42  // mi = 0.117393  Likelihood Ratio = 2.84877
ACOX2 -> ARFIP1  // mi = 0.0527692  Likelihood Ratio = 2.85184
ACOX2 -> ARMC4  // mi = 0.078157  Likelihood Ratio = 3.08202
ACOX2 -> ATP5J  // mi = 0.0282138  Likelihood Ratio = 2.17525
ACOX2 -> AURKB  // mi = 0.0890499  Likelihood Ratio = 2.38978
ACOX2 -> B4GALT3  // mi = 0.0556703  Likelihood Ratio = 1.35046
ACOX2 -> BIRC5  // mi = 0.0890499  Likelihood Ratio = 3.62948
ACOX2 -> C10orf65  // mi = 0.078157  Likelihood Ratio = 0.975945
ACOX2 -> C1orf135  // mi = 0.0890499  Likelihood Ratio = 3.15242
ACOX2 -> C1orf54  // mi = 0.108859  Likelihood Ratio = 1.16255
ACOX2 -> C21orf63  // mi = 0.0928293  Likelihood Ratio = 2.51788
ACOX2 -> C8G  // mi = 0.0282138  Likelihood Ratio = 0.882461
ACOX2 -> CAMSAP1  // mi = 0.130876  Likelihood Ratio = 6.0373
ACOX2 -> CDC2L6  // mi = 0.1131  Likelihood Ratio = 4.87024
ACOX2 -> CENPH  // mi = 0.12181  Likelihood Ratio = 2.72527
ACOX2 -> CFH  // mi = 0.100673  Likelihood Ratio = 4.46976
ACOX2 -> CHRFAM7A  // mi = 0.0370961  Likelihood Ratio = 1.71722
ACOX2 -> CKMT2  // mi = 0.0648123  Likelihood Ratio = 1.32528
ACOX2 -> CNTFR  // mi = 0.0747106  Likelihood Ratio = 1.1413
ACOX2 -> CSNK2A2  // mi = 0.0556703  Likelihood Ratio = 2.88122
ACOX2 -> CTPS  // mi = 0.1131  Likelihood Ratio = 4.38079
ACOX2 -> CYP11A1  // mi = 0.0648123  Likelihood Ratio = 0.952008
ACOX2 -> CYP4F11  // mi = 0.100673  Likelihood Ratio = 1.69858
ACOX2 -> DBN1  // mi = 0.1131  Likelihood Ratio = 4.48046
ACOX2 -> DPP8  // mi = 0.0586295  Likelihood Ratio = 2.50583
ACOX2 -> DYNLT3  // mi = 0.0928293  Likelihood Ratio = 4.49937
ACOX2 -> EFNA4  // mi = 0.0472286  Likelihood Ratio = 2.70365
ACOX2 -> EGF  // mi = 0.165453  Likelihood Ratio = 2.98778
ACOX2 -> EIF4EBP1  // mi = 0.0347675  Likelihood Ratio = 2.16686
ACOX2 -> ELAVL3  // mi = 0.104739  Likelihood Ratio = 0.486725
ACOX2 -> ELSPBP1  // mi = 0.0527692  Likelihood Ratio = 1.37735
ACOX2 -> EMX2  // mi = 0.0713204  Likelihood Ratio = 3.24053
ACOX2 -> EPHX2  // mi = 0.100673  Likelihood Ratio = 3.69118
ACOX2 -> FAM54A  // mi = 0.0747106  Likelihood Ratio = 2.20202
ACOX2 -> FAM98A  // mi = 0.042005  Likelihood Ratio = 2.20116
ACOX2 -> FMO4  // mi = 0.100673  Likelihood Ratio = 1.91967
ACOX2 -> FOXK2  // mi = 0.0680379  Likelihood Ratio = 3.13495
ACOX2 -> FOXM1  // mi = 0.0680379  Likelihood Ratio = 3.33587
ACOX2 -> GNAZ  // mi = 0.0747106  Likelihood Ratio = 1.73861
ACOX2 -> GNE  // mi = 0.0967237  Likelihood Ratio = 2.79164
ACOX2 -> GPSM2  // mi = 0.104739  Likelihood Ratio = 2.32495
ACOX2 -> HCN3  // mi = 0.0967237  Likelihood Ratio = 3.51499
ACOX2 -> HEBP1  // mi = 0.12628  Likelihood Ratio = 3.21259
ACOX2 -> HEPH  // mi = 0.108859  Likelihood Ratio = 0.256971
ACOX2 -> HEXIM1  // mi = 0.078157  Likelihood Ratio = 3.16624
ACOX2 -> HHAT  // mi = 0.100673  Likelihood Ratio = 3.37157
ACOX2 -> ITM2B  // mi = 0.0853254  Likelihood Ratio = 2.56155
ACOX2 -> KIAA1804  // mi = 0.0282138  Likelihood Ratio = 1.95928
ACOX2 -> KLHL8  // mi = 0.0747106  Likelihood Ratio = 2.50361
ACOX2 -> LAPTM4A  // mi = 0.100673  Likelihood Ratio = 3.22185
ACOX2 -> LMO1  // mi = 0.030326  Likelihood Ratio = 1.67282
ACOX2 -> MAK  // mi = 0.0586295  Likelihood Ratio = 2.69455
ACOX2 -> MAP3K4  // mi = 0.12181  Likelihood Ratio = 2.64912
ACOX2 -> MCM10  // mi = 0.1131  Likelihood Ratio = 4.84692
ACOX2 -> MELK  // mi = 0.0747106  Likelihood Ratio = 2.07502
ACOX2 -> MFSD7  // mi = 0.0928293  Likelihood Ratio = 3.23193
ACOX2 -> MGST2  // mi = 0.12628  Likelihood Ratio = 2.3075
ACOX2 -> MICAL1  // mi = 0.0967237  Likelihood Ratio = 2.85014
ACOX2 -> MR1  // mi = 0.117393  Likelihood Ratio = 2.29824
ACOX2 -> MTHFS  // mi = 0.108859  Likelihood Ratio = 3.75605
ACOX2 -> MYB  // mi = 0.104739  Likelihood Ratio = 3.49068
ACOX2 -> NARG1  // mi = 0.0445871  Likelihood Ratio = 1.75673
ACOX2 -> NFKBIL2  // mi = 0.0817134  Likelihood Ratio = 3.14323
ACOX2 -> NKX2-2  // mi = 0.0967237  Likelihood Ratio = 4.97915
ACOX2 -> NUDT14  // mi = 0.0648123  Likelihood Ratio = 2.45563
ACOX2 -> NUP93  // mi = 0.0967237  Likelihood Ratio = 4.07242
ACOX2 -> PALMD  // mi = 0.078157  Likelihood Ratio = 3.87475
ACOX2 -> PHYHD1  // mi = 0.0527692  Likelihood Ratio = 3.77511
ACOX2 -> PIGB  // mi = 0.100673  Likelihood Ratio = 2.60488
ACOX2 -> PPARA  // mi = 0.0282138  Likelihood Ratio = 1.79409
ACOX2 -> RAB36  // mi = 0.117393  Likelihood Ratio = 5.4208
ACOX2 -> RABL5  // mi = 0.108859  Likelihood Ratio = 2.08
ACOX2 -> RASEF  // mi = 0.100673  Likelihood Ratio = 4.03506
ACOX2 -> RCC1  // mi = 0.0817134  Likelihood Ratio = 3.13552
ACOX2 -> RGL3  // mi = 0.12628  Likelihood Ratio = 4.4837
ACOX2 -> RNF38  // mi = 0.0347675  Likelihood Ratio = 1.34064
ACOX2 -> RNGTT  // mi = 0.0890499  Likelihood Ratio = 2.79028
ACOX2 -> SDSL  // mi = 0.100673  Likelihood Ratio = 1.42777
ACOX2 -> SLC25A35  // mi = 0.042005  Likelihood Ratio = 2.0687
ACOX2 -> SLC2A10  // mi = 0.135524  Likelihood Ratio = 4.82998
ACOX2 -> SMU1  // mi = 0.0616922  Likelihood Ratio = 2.14042
ACOX2 -> SORCS3  // mi = 0.0817134  Likelihood Ratio = 2.61634
ACOX2 -> SP100  // mi = 0.100673  Likelihood Ratio = 2.34123
ACOX2 -> STEAP3  // mi = 0.108859  Likelihood Ratio = 1.90986
ACOX2 -> TAF5  // mi = 0.104739  Likelihood Ratio = 2.37018
ACOX2 -> TEX10  // mi = 0.150092  Likelihood Ratio = 6.08818
ACOX2 -> THOC3  // mi = 0.0445871  Likelihood Ratio = 1.84359
ACOX2 -> TMCO4  // mi = 0.135524  Likelihood Ratio = 3.73945
ACOX2 -> TMEFF1  // mi = 0.12181  Likelihood Ratio = 3.30664
ACOX2 -> TNFRSF14  // mi = 0.108859  Likelihood Ratio = 3.4113
ACOX2 -> TNFRSF1A  // mi = 0.108859  Likelihood Ratio = 2.62378
ACOX2 -> TRIP6  // mi = 0.0928293  Likelihood Ratio = 0.341834
ACOX2 -> TTC12  // mi = 0.108859  Likelihood Ratio = 3.1823
ACOX2 -> TTLL6  // mi = 0.042005  Likelihood Ratio = 1.7018
ACOX2 -> UBAP2  // mi = 0.0967237  Likelihood Ratio = 3.00055
ACOX2 -> VAMP5  // mi = 0.108859  Likelihood Ratio = 1.22687
ACOX2 -> VPS33B  // mi = 0.0395205  Likelihood Ratio = 2.30769
ACOX2 -> YBX1  // mi = 0.12181  Likelihood Ratio = 4.36826
ACOX2 -> ZBTB17  // mi = 0.0680379  Likelihood Ratio = 2.30478
ACOX2 -> ZCCHC7  // mi = 0.0817134  Likelihood Ratio = 2.18738
ACOX2 -> ZNF202  // mi = 0.104739  Likelihood Ratio = 4.79132
ACOX2 -> ZNF300  // mi = 0.150092  Likelihood Ratio = 5.14518
ACOX2 -> ZNF551  // mi = 0.0747106  Likelihood Ratio = 2.46017
ACOX3 -> PVR  // mi = 0.0282138  Likelihood Ratio = 0.485813
ACOXL -> FUS  // mi = 0.0395205  Likelihood Ratio = 0.265484
ACP2 -> COMMD9  // mi = 0.0324998  Likelihood Ratio = 0.108819
ACP2 -> COPS6  // mi = 0.0282138  Likelihood Ratio = 0.010342
ACP5 -> CD52  // mi = 0.176182  Likelihood Ratio = 0.754407
ACP5 -> FUCA1  // mi = 0.165453  Likelihood Ratio = 1.26865
ACP5 -> FXYD5  // mi = 0.135524  Likelihood Ratio = 0.486562
ACP5 -> NRIP1  // mi = 0.0586295  Likelihood Ratio = 0.431629
ACP5 -> OLIG2  // mi = 0.0967237  Likelihood Ratio = 0.0207626
ACP5 -> QRSL1  // mi = 0.0616922  Likelihood Ratio = 0.102214
ACP5 -> ST13  // mi = 0.0347675  Likelihood Ratio = 0.00140621
ACP5 -> ZFP2  // mi = 0.104739  Likelihood Ratio = 0.0526967
ACP6 -> ABHD11  // mi = 0.12628  Likelihood Ratio = 1.71766
ACP6 -> ABHD5  // mi = 0.078157  Likelihood Ratio = 2.27106
ACP6 -> ACCN2  // mi = 0.0967237  Likelihood Ratio = 1.4332
ACP6 -> AGPAT2  // mi = 0.12628  Likelihood Ratio = 2.4459
ACP6 -> ANGPTL2  // mi = 0.0395205  Likelihood Ratio = 0.730231
ACP6 -> ARSE  // mi = 0.042005  Likelihood Ratio = 1.21991
ACP6 -> BET1  // mi = 0.0370961  Likelihood Ratio = 1.47754
ACP6 -> BSDC1  // mi = 0.0817134  Likelihood Ratio = 1.51727
ACP6 -> CBX1  // mi = 0.0967237  Likelihood Ratio = 1.46306
ACP6 -> CCNI  // mi = 0.0680379  Likelihood Ratio = 1.489
ACP6 -> CD63  // mi = 0.0853254  Likelihood Ratio = 1.80411
ACP6 -> CDC2L6  // mi = 0.160254  Likelihood Ratio = 1.54009
ACP6 -> CP110  // mi = 0.0817134  Likelihood Ratio = 1.14545
ACP6 -> EMP3  // mi = 0.12628  Likelihood Ratio = 0.768521
ACP6 -> ETV5  // mi = 0.0853254  Likelihood Ratio = 0.897035
ACP6 -> GPR161  // mi = 0.0747106  Likelihood Ratio = 1.4693
ACP6 -> ICAM3  // mi = 0.155105  Likelihood Ratio = 1.54653
ACP6 -> ICK  // mi = 0.130876  Likelihood Ratio = 1.853
ACP6 -> KLF12  // mi = 0.12181  Likelihood Ratio = 1.73197
ACP6 -> LASS6  // mi = 0.0817134  Likelihood Ratio = 2.10176
ACP6 -> LRP6  // mi = 0.0616922  Likelihood Ratio = 0.820846
ACP6 -> MATR3  // mi = 0.0967237  Likelihood Ratio = 1.36574
ACP6 -> MCF2L  // mi = 0.0817134  Likelihood Ratio = 0.887691
ACP6 -> MFSD7  // mi = 0.078157  Likelihood Ratio = 1.45305
ACP6 -> MRPS15  // mi = 0.0928293  Likelihood Ratio = 1.01065
ACP6 -> MXI1  // mi = 0.0680379  Likelihood Ratio = 1.0242
ACP6 -> MYCBP  // mi = 0.078157  Likelihood Ratio = 1.05464
ACP6 -> NAGS  // mi = 0.078157  Likelihood Ratio = 0.875104
ACP6 -> NAV1  // mi = 0.0817134  Likelihood Ratio = 0.667676
ACP6 -> PIPOX  // mi = 0.078157  Likelihood Ratio = 0.190337
ACP6 -> PLCB4  // mi = 0.104739  Likelihood Ratio = 1.66454
ACP6 -> RABEP1  // mi = 0.0680379  Likelihood Ratio = 0.459219
ACP6 -> RALGPS1  // mi = 0.12181  Likelihood Ratio = 0.662291
ACP6 -> SLC25A3  // mi = 0.042005  Likelihood Ratio = 1.22883
ACP6 -> STEAP1  // mi = 0.0370961  Likelihood Ratio = 0.444725
ACP6 -> TTC3  // mi = 0.130876  Likelihood Ratio = 1.07218
ACP6 -> UBE2R2  // mi = 0.0680379  Likelihood Ratio = 1.18543
ACP6 -> VAPB  // mi = 0.0713204  Likelihood Ratio = 0.128582
ACP6 -> YY1AP1  // mi = 0.0395205  Likelihood Ratio = 1.02945
ACP6 -> ZFAND3  // mi = 0.0648123  Likelihood Ratio = 1.03882
ACPL2 -> C19orf22  // mi = 0.042005  Likelihood Ratio = 0.601485
ACPP -> ANKRD13B  // mi = 0.160254  Likelihood Ratio = 3.5348
ACPP -> ARHGDIB  // mi = 0.276634  Likelihood Ratio = 1.2264
ACPP -> BATF  // mi = 0.248961  Likelihood Ratio = 4.01533
ACPP -> CASC3  // mi = 0.0747106  Likelihood Ratio = 1.75868
ACPP -> CASP5  // mi = 0.176182  Likelihood Ratio = 2.8705
ACPP -> CAST  // mi = 0.165453  Likelihood Ratio = 3.12153
ACPP -> CATSPER1  // mi = 0.210722  Likelihood Ratio = 2.76554
ACPP -> CCL2  // mi = 0.187299  Likelihood Ratio = 2.6926
ACPP -> CD14  // mi = 0.198809  Likelihood Ratio = 2.41197
ACPP -> CD33  // mi = 0.354148  Likelihood Ratio = 5.35227
ACPP -> COL8A2  // mi = 0.117393  Likelihood Ratio = 0.872916
ACPP -> COL9A2  // mi = 0.0395205  Likelihood Ratio = 1.28437
ACPP -> CSTA  // mi = 0.262572  Likelihood Ratio = 1.52343
ACPP -> CSTB  // mi = 0.12628  Likelihood Ratio = 2.53631
ACPP -> CTXN1  // mi = 0.030326  Likelihood Ratio = 0.95944
ACPP -> DAPP1  // mi = 0.198809  Likelihood Ratio = 1.6751
ACPP -> DCC  // mi = 0.0499695  Likelihood Ratio = 1.54045
ACPP -> EEF1A1  // mi = 0.0616922  Likelihood Ratio = 1.67298
ACPP -> EMB  // mi = 0.223046  Likelihood Ratio = 4.2635
ACPP -> FCGBP  // mi = 0.176182  Likelihood Ratio = 1.58169
ACPP -> GALNT2  // mi = 0.12628  Likelihood Ratio = 4.21664
ACPP -> GCLM  // mi = 0.117393  Likelihood Ratio = 1.96076
ACPP -> GK2  // mi = 0.0713204  Likelihood Ratio = 1.51634
ACPP -> GM2A  // mi = 0.14513  Likelihood Ratio = 2.85573
ACPP -> HCK  // mi = 0.262572  Likelihood Ratio = 4.34234
ACPP -> HSD11B1  // mi = 0.12628  Likelihood Ratio = 2.49305
ACPP -> IL1A  // mi = 0.165453  Likelihood Ratio = 2.84219
ACPP -> ITGAM  // mi = 0.223046  Likelihood Ratio = 1.64526
ACPP -> KSR1  // mi = 0.0347675  Likelihood Ratio = 1.57669
ACPP -> LTC4S  // mi = 0.198809  Likelihood Ratio = 3.62937
ACPP -> MAPK1  // mi = 0.135524  Likelihood Ratio = 2.56939
ACPP -> MNDA  // mi = 0.276634  Likelihood Ratio = 4.13885
ACPP -> MPST  // mi = 0.0890499  Likelihood Ratio = 3.30833
ACPP -> NCOA7  // mi = 0.0586295  Likelihood Ratio = 2.05636
ACPP -> NIPSNAP3B  // mi = 0.0586295  Likelihood Ratio = 1.32215
ACPP -> NPC1  // mi = 0.108859  Likelihood Ratio = 3.78579
ACPP -> OGG1  // mi = 0.0890499  Likelihood Ratio = 0.3728
ACPP -> P2RY6  // mi = 0.187299  Likelihood Ratio = 4.55515
ACPP -> PCYOX1  // mi = 0.0853254  Likelihood Ratio = 2.16719
ACPP -> PLCG2  // mi = 0.291157  Likelihood Ratio = 4.88605
ACPP -> PTPN2  // mi = 0.223046  Likelihood Ratio = 2.96139
ACPP -> PURG  // mi = 0.1131  Likelihood Ratio = 3.30676
ACPP -> RAB27A  // mi = 0.14513  Likelihood Ratio = 3.43193
ACPP -> RAC2  // mi = 0.248961  Likelihood Ratio = 3.70845
ACPP -> RNASE2  // mi = 0.306156  Likelihood Ratio = 3.21617
ACPP -> RNASE3  // mi = 0.276634  Likelihood Ratio = 3.76105
ACPP -> RPS27A  // mi = 0.0282138  Likelihood Ratio = 1.30763
ACPP -> S100A11  // mi = 0.198809  Likelihood Ratio = 4.30599
ACPP -> SERPINA1  // mi = 0.198809  Likelihood Ratio = 1.93092
ACPP -> SERPINB1  // mi = 0.223046  Likelihood Ratio = 0.693331
ACPP -> SFT2D2  // mi = 0.155105  Likelihood Ratio = 4.04499
ACPP -> SIGLEC9  // mi = 0.276634  Likelihood Ratio = 4.72042
ACPP -> SOAT1  // mi = 0.210722  Likelihood Ratio = 3.7272
ACPP -> SOX21  // mi = 0.0890499  Likelihood Ratio = 2.22295
ACPP -> SPPL2A  // mi = 0.135524  Likelihood Ratio = 3.07911
ACPP -> SQRDL  // mi = 0.291157  Likelihood Ratio = 4.32464
ACPP -> TACC3  // mi = 0.0395205  Likelihood Ratio = 1.10467
ACPP -> TEC  // mi = 0.210722  Likelihood Ratio = 4.8935
ACPP -> THBD  // mi = 0.235789  Likelihood Ratio = 4.05226
ACPP -> TIMM13  // mi = 0.0747106  Likelihood Ratio = 0.447853
ACPP -> TLR1  // mi = 0.223046  Likelihood Ratio = 0.679813
ACPP -> TLR6  // mi = 0.248961  Likelihood Ratio = 5.30597
ACPP -> TREML2  // mi = 0.248961  Likelihood Ratio = 1.36148
ACPP -> UAP1  // mi = 0.0586295  Likelihood Ratio = 1.3817
ACPP -> UBD  // mi = 0.12628  Likelihood Ratio = 2.50097
ACPP -> VAMP8  // mi = 0.321644  Likelihood Ratio = 1.81664
ACPP -> VARS  // mi = 0.0616922  Likelihood Ratio = 1.48755
ACPP -> VDR  // mi = 0.210722  Likelihood Ratio = 4.1239
ACPP -> ZNF501  // mi = 0.0890499  Likelihood Ratio = 1.11823
ACPT -> APCS  // mi = 0.0282138  Likelihood Ratio = 0.683389
ACPT -> BAT2D1  // mi = 0.030326  Likelihood Ratio = 0.776114
ACPT -> C3orf62  // mi = 0.0445871  Likelihood Ratio = 0.410431
ACPT -> PCDH11Y  // mi = 0.030326  Likelihood Ratio = 0.131474
ACPT -> SPAG9  // mi = 0.030326  Likelihood Ratio = 0.430257
ACPT -> STK11  // mi = 0.0370961  Likelihood Ratio = 0.380458
ACPT -> TAF2  // mi = 0.030326  Likelihood Ratio = 0.392181
ACRBP -> FECH  // mi = 0.0282138  Likelihood Ratio = 0.297401
ACRBP -> PRDM4  // mi = 0.030326  Likelihood Ratio = 0.544496
ACRV1 -> HS3ST1  // mi = 0.0282138  Likelihood Ratio = 0.173635
ACSBG1 -> ABCB9  // mi = 0.0586295  Likelihood Ratio = 3.3912
ACSBG1 -> ABCD2  // mi = 0.12628  Likelihood Ratio = 4.96216
ACSBG1 -> ABCD4  // mi = 0.117393  Likelihood Ratio = 0.447297
ACSBG1 -> ACSL3  // mi = 0.176182  Likelihood Ratio = 0.115547
ACSBG1 -> AHCYL1  // mi = 0.0527692  Likelihood Ratio = 1.92897
ACSBG1 -> ALDH6A1  // mi = 0.14513  Likelihood Ratio = 2.72932
ACSBG1 -> ARMC7  // mi = 0.042005  Likelihood Ratio = 1.66086
ACSBG1 -> ART3  // mi = 0.100673  Likelihood Ratio = 1.99276
ACSBG1 -> ATP13A4  // mi = 0.14513  Likelihood Ratio = 3.61945
ACSBG1 -> ATRNL1  // mi = 0.0967237  Likelihood Ratio = 1.36253
ACSBG1 -> B3GALT1  // mi = 0.0713204  Likelihood Ratio = 0.567493
ACSBG1 -> C18orf34  // mi = 0.0556703  Likelihood Ratio = 1.90727
ACSBG1 -> C3orf52  // mi = 0.0747106  Likelihood Ratio = 2.69381
ACSBG1 -> CAMK2B  // mi = 0.198809  Likelihood Ratio = 2.7888
ACSBG1 -> CAMK2G  // mi = 0.0370961  Likelihood Ratio = 1.73679
ACSBG1 -> CASC4  // mi = 0.0928293  Likelihood Ratio = 2.88583
ACSBG1 -> CCNA1  // mi = 0.0395205  Likelihood Ratio = 1.91445
ACSBG1 -> CD9  // mi = 0.0472286  Likelihood Ratio = 1.98854
ACSBG1 -> CDC42EP3  // mi = 0.0347675  Likelihood Ratio = 2.39467
ACSBG1 -> CDH13  // mi = 0.0616922  Likelihood Ratio = 2.41777
ACSBG1 -> CHDH  // mi = 0.0853254  Likelihood Ratio = 2.44861
ACSBG1 -> CHST10  // mi = 0.0527692  Likelihood Ratio = 2.03369
ACSBG1 -> CITED1  // mi = 0.078157  Likelihood Ratio = 2.44947
ACSBG1 -> CLDN14  // mi = 0.0680379  Likelihood Ratio = 2.65122
ACSBG1 -> COMT  // mi = 0.0853254  Likelihood Ratio = 1.79641
ACSBG1 -> CORO2B  // mi = 0.078157  Likelihood Ratio = 0.846223
ACSBG1 -> CPNE4  // mi = 0.14513  Likelihood Ratio = 3.3013
ACSBG1 -> DAD1  // mi = 0.0713204  Likelihood Ratio = 1.29524
ACSBG1 -> DDR1  // mi = 0.042005  Likelihood Ratio = 2.03687
ACSBG1 -> DTNA  // mi = 0.0928293  Likelihood Ratio = 4.07185
ACSBG1 -> ELOVL2  // mi = 0.187299  Likelihood Ratio = 5.21933
ACSBG1 -> EMILIN3  // mi = 0.108859  Likelihood Ratio = 3.29962
ACSBG1 -> EPB41  // mi = 0.0890499  Likelihood Ratio = 1.90301
ACSBG1 -> ETV4  // mi = 0.135524  Likelihood Ratio = 3.57442
ACSBG1 -> EYA2  // mi = 0.12628  Likelihood Ratio = 4.26411
ACSBG1 -> FAM19A3  // mi = 0.0853254  Likelihood Ratio = 1.76266
ACSBG1 -> FAM89A  // mi = 0.1131  Likelihood Ratio = 3.48489
ACSBG1 -> FAM89B  // mi = 0.0680379  Likelihood Ratio = 1.31459
ACSBG1 -> FBXL14  // mi = 0.078157  Likelihood Ratio = 2.19721
ACSBG1 -> FEZ1  // mi = 0.0370961  Likelihood Ratio = 1.18854
ACSBG1 -> FGFR3  // mi = 0.165453  Likelihood Ratio = 2.06737
ACSBG1 -> GATM  // mi = 0.155105  Likelihood Ratio = 3.04601
ACSBG1 -> GNG7  // mi = 0.12628  Likelihood Ratio = 2.30144
ACSBG1 -> GPR12  // mi = 0.0527692  Likelihood Ratio = 1.73704
ACSBG1 -> GPRC5B  // mi = 0.100673  Likelihood Ratio = 3.07775
ACSBG1 -> GSTA2  // mi = 0.030326  Likelihood Ratio = 0.900241
ACSBG1 -> HAS2  // mi = 0.0395205  Likelihood Ratio = 1.4533
ACSBG1 -> HIBCH  // mi = 0.0370961  Likelihood Ratio = 1.13678
ACSBG1 -> KCNF1  // mi = 0.176182  Likelihood Ratio = 3.28111
ACSBG1 -> KCNIP1  // mi = 0.155105  Likelihood Ratio = 2.86198
ACSBG1 -> KCNJ6  // mi = 0.078157  Likelihood Ratio = 2.16368
ACSBG1 -> LASS6  // mi = 0.104739  Likelihood Ratio = 2.98131
ACSBG1 -> LCAT  // mi = 0.0324998  Likelihood Ratio = 0.769036
ACSBG1 -> LPGAT1  // mi = 0.0890499  Likelihood Ratio = 2.73458
ACSBG1 -> MAGEL2  // mi = 0.0680379  Likelihood Ratio = 1.50068
ACSBG1 -> MARVELD3  // mi = 0.0648123  Likelihood Ratio = 1.94955
ACSBG1 -> MCC  // mi = 0.0648123  Likelihood Ratio = 1.74751
ACSBG1 -> MEOX2  // mi = 0.14513  Likelihood Ratio = 4.34027
ACSBG1 -> MFRP  // mi = 0.0713204  Likelihood Ratio = 0.567573
ACSBG1 -> MLC1  // mi = 0.0648123  Likelihood Ratio = 2.67796
ACSBG1 -> MOCS1  // mi = 0.0527692  Likelihood Ratio = 1.28704
ACSBG1 -> MOSC2  // mi = 0.100673  Likelihood Ratio = 3.78109
ACSBG1 -> MRPL16  // mi = 0.0324998  Likelihood Ratio = 1.32795
ACSBG1 -> MRPL35  // mi = 0.0586295  Likelihood Ratio = 1.37871
ACSBG1 -> NDUFAF1  // mi = 0.0527692  Likelihood Ratio = 2.15282
ACSBG1 -> NMB  // mi = 0.0527692  Likelihood Ratio = 2.38176
ACSBG1 -> NOXA1  // mi = 0.0527692  Likelihood Ratio = 1.13162
ACSBG1 -> NPAS3  // mi = 0.108859  Likelihood Ratio = 1.93828
ACSBG1 -> NR3C2  // mi = 0.108859  Likelihood Ratio = 3.61094
ACSBG1 -> NTRK3  // mi = 0.078157  Likelihood Ratio = 0.72638
ACSBG1 -> OR8B8  // mi = 0.0747106  Likelihood Ratio = 0.965228
ACSBG1 -> P2RY1  // mi = 0.0928293  Likelihood Ratio = 3.7321
ACSBG1 -> PCDH9  // mi = 0.155105  Likelihood Ratio = 2.30303
ACSBG1 -> PIGY  // mi = 0.0370961  Likelihood Ratio = 2.41389
ACSBG1 -> PIPOX  // mi = 0.108859  Likelihood Ratio = 2.11891
ACSBG1 -> PPARGC1A  // mi = 0.0853254  Likelihood Ratio = 1.28529
ACSBG1 -> PPFIA2  // mi = 0.0747106  Likelihood Ratio = 2.74345
ACSBG1 -> PPM2C  // mi = 0.0347675  Likelihood Ratio = 1.29173
ACSBG1 -> PTGFRN  // mi = 0.12628  Likelihood Ratio = 0.531152
ACSBG1 -> PTMA  // mi = 0.0747106  Likelihood Ratio = 1.00216
ACSBG1 -> PTPRA  // mi = 0.14513  Likelihood Ratio = 3.82807
ACSBG1 -> RAB27B  // mi = 0.0890499  Likelihood Ratio = 3.09841
ACSBG1 -> RASA2  // mi = 0.0616922  Likelihood Ratio = 1.24791
ACSBG1 -> RGS12  // mi = 0.078157  Likelihood Ratio = 2.6302
ACSBG1 -> RHOJ  // mi = 0.210722  Likelihood Ratio = 2.45096
ACSBG1 -> RHPN2  // mi = 0.100673  Likelihood Ratio = 2.52241
ACSBG1 -> RUNX2  // mi = 0.0499695  Likelihood Ratio = 4.01427
ACSBG1 -> SATB2  // mi = 0.0853254  Likelihood Ratio = 0.543067
ACSBG1 -> SCN5A  // mi = 0.030326  Likelihood Ratio = 1.34627
ACSBG1 -> SCN9A  // mi = 0.0817134  Likelihood Ratio = 2.42052
ACSBG1 -> SFXN5  // mi = 0.0713204  Likelihood Ratio = 2.16485
ACSBG1 -> SLC12A4  // mi = 0.155105  Likelihood Ratio = 1.88577
ACSBG1 -> SLC16A7  // mi = 0.12181  Likelihood Ratio = 2.36939
ACSBG1 -> SLC1A2  // mi = 0.14513  Likelihood Ratio = 3.55911
ACSBG1 -> SLC26A11  // mi = 0.0370961  Likelihood Ratio = 1.57331
ACSBG1 -> SLC4A4  // mi = 0.155105  Likelihood Ratio = 3.82745
ACSBG1 -> SLC6A11  // mi = 0.135524  Likelihood Ratio = 1.79933
ACSBG1 -> SNTA1  // mi = 0.0853254  Likelihood Ratio = 2.32962
ACSBG1 -> SOX9  // mi = 0.117393  Likelihood Ratio = 4.02999
ACSBG1 -> SSFA2  // mi = 0.117393  Likelihood Ratio = 1.29586
ACSBG1 -> SSH2  // mi = 0.0890499  Likelihood Ratio = 4.42749
ACSBG1 -> STAMBPL1  // mi = 0.0680379  Likelihood Ratio = 2.53389
ACSBG1 -> SUOX  // mi = 0.0472286  Likelihood Ratio = 0.400376
ACSBG1 -> SYT17  // mi = 0.0586295  Likelihood Ratio = 1.71069
ACSBG1 -> TJP1  // mi = 0.0527692  Likelihood Ratio = 2.17389
ACSBG1 -> TLCD1  // mi = 0.117393  Likelihood Ratio = 1.76149
ACSBG1 -> TLK1  // mi = 0.100673  Likelihood Ratio = 2.95659
ACSBG1 -> TMEM22  // mi = 0.078157  Likelihood Ratio = 2.80038
ACSBG1 -> TNFRSF19  // mi = 0.135524  Likelihood Ratio = 1.49511
ACSBG1 -> TSPAN2  // mi = 0.0890499  Likelihood Ratio = 1.8245
ACSBG1 -> TSPAN3  // mi = 0.100673  Likelihood Ratio = 3.36299
ACSBG1 -> TTC16  // mi = 0.0556703  Likelihood Ratio = 1.68477
ACSBG1 -> VAV3  // mi = 0.187299  Likelihood Ratio = 2.3447
ACSBG1 -> WBSCR16  // mi = 0.042005  Likelihood Ratio = 2.59767
ACSBG1 -> WNT7A  // mi = 0.0527692  Likelihood Ratio = 1.97853
ACSBG1 -> ZHX1  // mi = 0.0370961  Likelihood Ratio = 1.32832
ACSBG1 -> ZHX3  // mi = 0.078157  Likelihood Ratio = 3.62303
ACSBG1 -> ZNF45  // mi = 0.0713204  Likelihood Ratio = 2.81471
ACSBG1 -> ZNF576  // mi = 0.0586295  Likelihood Ratio = 0.701154
ACSL1 -> MAG  // mi = 0.117393  Likelihood Ratio = 0.138134
ACSL1 -> MUC5B  // mi = 0.0395205  Likelihood Ratio = 0.601229
ACSL3 -> NAP1L1  // mi = 0.0499695  Likelihood Ratio = 0.859435
ACSL3 -> RPS6KA6  // mi = 0.0967237  Likelihood Ratio = 0.174408
ACSL4 -> CHUK  // mi = 0.0370961  Likelihood Ratio = 0.57962
ACSL4 -> TPMT  // mi = 0.0472286  Likelihood Ratio = 0.392595
ACSL6 -> ADAMTS2  // mi = 0.0445871  Likelihood Ratio = 1.05002
ACSL6 -> C2orf15  // mi = 0.0324998  Likelihood Ratio = 0.152946
ACSL6 -> DCST1  // mi = 0.0324998  Likelihood Ratio = 0.443933
ACSL6 -> EMILIN1  // mi = 0.0616922  Likelihood Ratio = 0.198924
ACSL6 -> EMILIN2  // mi = 0.0616922  Likelihood Ratio = 0.714954
ACSL6 -> ERBB4  // mi = 0.12628  Likelihood Ratio = 0.642747
ACSL6 -> FBLIM1  // mi = 0.104739  Likelihood Ratio = 2.09312
ACSL6 -> GCSH  // mi = 0.078157  Likelihood Ratio = 1.22585
ACSL6 -> KCNK6  // mi = 0.030326  Likelihood Ratio = 2.13045
ACSL6 -> KRIT1  // mi = 0.0282138  Likelihood Ratio = 0.599187
ACSL6 -> LARS2  // mi = 0.0324998  Likelihood Ratio = 1.03729
ACSL6 -> LCN2  // mi = 0.030326  Likelihood Ratio = 1.61733
ACSL6 -> LMBR1  // mi = 0.0324998  Likelihood Ratio = 0.209168
ACSL6 -> LRPPRC  // mi = 0.0282138  Likelihood Ratio = 0.622325
ACSL6 -> MFSD4  // mi = 0.0648123  Likelihood Ratio = 1.6654
ACSL6 -> NDUFS3  // mi = 0.0370961  Likelihood Ratio = 0.541445
ACSL6 -> NTSR2  // mi = 0.165453  Likelihood Ratio = 1.38841
ACSL6 -> PECI  // mi = 0.0282138  Likelihood Ratio = 0.655578
ACSL6 -> PON3  // mi = 0.0324998  Likelihood Ratio = 0.542184
ACSL6 -> PSAT1  // mi = 0.078157  Likelihood Ratio = 2.08551
ACSL6 -> PSD2  // mi = 0.0648123  Likelihood Ratio = 1.85067
ACSL6 -> RCBTB1  // mi = 0.0713204  Likelihood Ratio = 1.49706
ACSL6 -> SLC7A10  // mi = 0.0713204  Likelihood Ratio = 0.973078
ACSL6 -> SYCP2  // mi = 0.0370961  Likelihood Ratio = 0.99759
ACSL6 -> WASF3  // mi = 0.042005  Likelihood Ratio = 1.44068
ACSM1 -> AQP12A  // mi = 0.042005  Likelihood Ratio = 0.25065
ACSM1 -> C9orf102  // mi = 0.0445871  Likelihood Ratio = 0.566761
ACSM1 -> CD19  // mi = 0.042005  Likelihood Ratio = 0.132648
ACSM1 -> CDA  // mi = 0.0282138  Likelihood Ratio = 0.43512
ACSM1 -> CITED4  // mi = 0.042005  Likelihood Ratio = 0.735624
ACSM1 -> CYBA  // mi = 0.0586295  Likelihood Ratio = 0.227543
ACSM1 -> DBN1  // mi = 0.0747106  Likelihood Ratio = 0.943531
ACSM1 -> DFFB  // mi = 0.030326  Likelihood Ratio = 0.841473
ACSM1 -> DUSP23  // mi = 0.0586295  Likelihood Ratio = 2.82725
ACSM1 -> ETHE1  // mi = 0.0282138  Likelihood Ratio = 0.966447
ACSM1 -> FAM3C  // mi = 0.0395205  Likelihood Ratio = 0.56501
ACSM1 -> GOLT1A  // mi = 0.0527692  Likelihood Ratio = 0.606752
ACSM1 -> GPR25  // mi = 0.0586295  Likelihood Ratio = 0.614988
ACSM1 -> GPX4  // mi = 0.042005  Likelihood Ratio = 0.942709
ACSM1 -> HDAC9  // mi = 0.0680379  Likelihood Ratio = 0.346438
ACSM1 -> LIPH  // mi = 0.0527692  Likelihood Ratio = 0.308173
ACSM1 -> MRPS26  // mi = 0.078157  Likelihood Ratio = 0.397297
ACSM1 -> NBPF15  // mi = 0.12181  Likelihood Ratio = 0.507621
ACSM1 -> NKX3-1  // mi = 0.0472286  Likelihood Ratio = 0.12238
ACSM1 -> POLL  // mi = 0.042005  Likelihood Ratio = 1.32131
ACSM1 -> POLS  // mi = 0.0445871  Likelihood Ratio = 1.68226
ACSM1 -> PRDM10  // mi = 0.0747106  Likelihood Ratio = 1.18064
ACSM1 -> PROP1  // mi = 0.078157  Likelihood Ratio = 1.15485
ACSM1 -> PRSSL1  // mi = 0.117393  Likelihood Ratio = 0.420291
ACSM1 -> RBM28  // mi = 0.0445871  Likelihood Ratio = 0.418866
ACSM1 -> RPL9  // mi = 0.0472286  Likelihood Ratio = 0.382576
ACSM1 -> SACS  // mi = 0.0680379  Likelihood Ratio = 2.96649
ACSM1 -> SEPW1  // mi = 0.0472286  Likelihood Ratio = 0.607524
ACSM1 -> SLC37A3  // mi = 0.0680379  Likelihood Ratio = 0.931005
ACSM1 -> SLPI  // mi = 0.042005  Likelihood Ratio = 0.885695
ACSM1 -> SSR4  // mi = 0.0472286  Likelihood Ratio = 0.133114
ACSM1 -> ST3GAL6  // mi = 0.0472286  Likelihood Ratio = 0.712538
ACSM1 -> SULT1A2  // mi = 0.0527692  Likelihood Ratio = 0.517292
ACSM1 -> TRIM10  // mi = 0.078157  Likelihood Ratio = 0.524241
ACSM1 -> ZFYVE19  // mi = 0.0472286  Likelihood Ratio = 0.895008
ACSM1 -> ZNF212  // mi = 0.0445871  Likelihood Ratio = 0.714824
ACSM1 -> ZNF318  // mi = 0.030326  Likelihood Ratio = 0.403397
ACSM1 -> ZNF446  // mi = 0.0928293  Likelihood Ratio = 1.07945
ACSM3 -> FGG  // mi = 0.117393  Likelihood Ratio = 1.34764
ACSM3 -> RASSF6  // mi = 0.0282138  Likelihood Ratio = 0.462139
ACSS1 -> BYSL  // mi = 0.0445871  Likelihood Ratio = 0.612531
ACSS1 -> C21orf59  // mi = 0.0324998  Likelihood Ratio = 0.280997
ACSS1 -> CCDC11  // mi = 0.0370961  Likelihood Ratio = 0.461443
ACSS1 -> CCDC65  // mi = 0.0370961  Likelihood Ratio = 0.49781
ACSS1 -> CTDSPL  // mi = 0.0472286  Likelihood Ratio = 0.452195
ACSS1 -> GMPR  // mi = 0.0853254  Likelihood Ratio = 0.339884
ACSS1 -> ITCH  // mi = 0.0648123  Likelihood Ratio = 0.37747
ACSS1 -> MLC1  // mi = 0.0282138  Likelihood Ratio = 0.47677
ACSS1 -> NFE2L1  // mi = 0.0586295  Likelihood Ratio = 0.177499
ACSS1 -> PEBP1  // mi = 0.0853254  Likelihood Ratio = 1.07535
ACSS1 -> REEP5  // mi = 0.0928293  Likelihood Ratio = 1.51287
ACSS1 -> RNF122  // mi = 0.0445871  Likelihood Ratio = 0.522934
ACSS1 -> RPL10A  // mi = 0.030326  Likelihood Ratio = 0.35952
ACSS1 -> RPL18A  // mi = 0.030326  Likelihood Ratio = 0.438576
ACSS1 -> RPS10  // mi = 0.0616922  Likelihood Ratio = 0.368287
ACSS1 -> SNRPB  // mi = 0.0395205  Likelihood Ratio = 0.711757
ACSS1 -> SNX6  // mi = 0.0445871  Likelihood Ratio = 0.613972
ACSS1 -> TRAIP  // mi = 0.030326  Likelihood Ratio = 0.556798
ACSS1 -> ZIC2  // mi = 0.0648123  Likelihood Ratio = 0.121552
ACSS2 -> ABTB1  // mi = 0.0370961  Likelihood Ratio = 0.368513
ACSS2 -> LZTR1  // mi = 0.0282138  Likelihood Ratio = 0.0615524
ACSS2 -> NMT2  // mi = 0.0395205  Likelihood Ratio = 0.342547
ACTA1 -> C9orf125  // mi = 0.0713204  Likelihood Ratio = 0.221906
ACTA1 -> CBLN2  // mi = 0.100673  Likelihood Ratio = 0.468164
ACTA1 -> CDH18  // mi = 0.0648123  Likelihood Ratio = 1.0023
ACTA1 -> CHML  // mi = 0.0324998  Likelihood Ratio = 0.71454
ACTA1 -> CLEC5A  // mi = 0.0395205  Likelihood Ratio = 0.139379
ACTA1 -> CNTNAP2  // mi = 0.0324998  Likelihood Ratio = 0.319404
ACTA1 -> EPOR  // mi = 0.0347675  Likelihood Ratio = 0.158695
ACTA1 -> EPRS  // mi = 0.0324998  Likelihood Ratio = 0.376439
ACTA1 -> GLT1D1  // mi = 0.0472286  Likelihood Ratio = 0.850562
ACTA1 -> HUS1  // mi = 0.0499695  Likelihood Ratio = 0.265867
ACTA1 -> KCNJ12  // mi = 0.0648123  Likelihood Ratio = 0.432547
ACTA1 -> PCSK2  // mi = 0.0527692  Likelihood Ratio = 1.32124
ACTA1 -> SCG3  // mi = 0.0586295  Likelihood Ratio = 0.147428
ACTA1 -> SLC8A2  // mi = 0.0713204  Likelihood Ratio = 0.580499
ACTA1 -> SLITRK4  // mi = 0.0472286  Likelihood Ratio = 0.153742
ACTA1 -> SNAP91  // mi = 0.042005  Likelihood Ratio = 0.60036
ACTA1 -> UBE2N  // mi = 0.042005  Likelihood Ratio = 0.292678
ACTA1 -> WDR41  // mi = 0.0347675  Likelihood Ratio = 1.74224
ACTA2 -> POP5  // mi = 0.0347675  Likelihood Ratio = 0.402725
ACTG1 -> GLP2R  // mi = 0.0890499  Likelihood Ratio = 1.03
ACTG1 -> KCNG3  // mi = 0.0890499  Likelihood Ratio = 0.538819
ACTG1 -> KCNQ1  // mi = 0.0282138  Likelihood Ratio = 0.108316
ACTG1 -> KIAA0323  // mi = 0.0586295  Likelihood Ratio = 0.385876
ACTG1 -> MB  // mi = 0.0347675  Likelihood Ratio = 1.62983
ACTG1 -> PKLR  // mi = 0.0347675  Likelihood Ratio = 0.45347
ACTG1 -> PTBP1  // mi = 0.0324998  Likelihood Ratio = 0.311482
ACTG1 -> ZFAND1  // mi = 0.030326  Likelihood Ratio = 0.229683
ACTG1 -> ZNFX1  // mi = 0.0370961  Likelihood Ratio = 0.195314
ACTG2 -> ARIH1  // mi = 0.030326  Likelihood Ratio = 1.71688
ACTG2 -> CASC4  // mi = 0.0445871  Likelihood Ratio = 0.283329
ACTG2 -> CCNE2  // mi = 0.0282138  Likelihood Ratio = 0.793776
ACTG2 -> CHDH  // mi = 0.0395205  Likelihood Ratio = 0.0109826
ACTG2 -> CKS2  // mi = 0.0324998  Likelihood Ratio = 1.04129
ACTG2 -> DBI  // mi = 0.0347675  Likelihood Ratio = 0.873907
ACTG2 -> ETV4  // mi = 0.0395205  Likelihood Ratio = 0.572204
ACTG2 -> FBXO44  // mi = 0.030326  Likelihood Ratio = 0.15193
ACTG2 -> FKBP7  // mi = 0.0472286  Likelihood Ratio = 0.357111
ACTG2 -> LOXL1  // mi = 0.042005  Likelihood Ratio = 0.801635
ACTG2 -> MYO6  // mi = 0.0347675  Likelihood Ratio = 0.349147
ACTG2 -> PBXIP1  // mi = 0.030326  Likelihood Ratio = 0.376768
ACTG2 -> PCDH9  // mi = 0.030326  Likelihood Ratio = 0.726164
ACTG2 -> PIK3C2A  // mi = 0.0395205  Likelihood Ratio = 0.354468
ACTG2 -> RNASE1  // mi = 0.0713204  Likelihood Ratio = 1.15757
ACTG2 -> TMEM45A  // mi = 0.0370961  Likelihood Ratio = 0.791147
ACTG2 -> VAV3  // mi = 0.0347675  Likelihood Ratio = 0.455847
ACTL6A -> RUSC2  // mi = 0.030326  Likelihood Ratio = 0.16492
ACTL6A -> SFRS16  // mi = 0.0499695  Likelihood Ratio = 0.422377
ACTL6A -> SNRPF  // mi = 0.0527692  Likelihood Ratio = 0.0207057
ACTL6B -> ABCB7  // mi = 0.0499695  Likelihood Ratio = 1.30832
ACTL6B -> ALDOC  // mi = 0.0527692  Likelihood Ratio = 0.806624
ACTL6B -> AMPH  // mi = 0.108859  Likelihood Ratio = 2.74369
ACTL6B -> ASRGL1  // mi = 0.0527692  Likelihood Ratio = 1.5723
ACTL6B -> ATP6V1G2  // mi = 0.117393  Likelihood Ratio = 1.67465
ACTL6B -> BEX1  // mi = 0.165453  Likelihood Ratio = 2.23583
ACTL6B -> CABP1  // mi = 0.187299  Likelihood Ratio = 3.42157
ACTL6B -> CAST  // mi = 0.130876  Likelihood Ratio = 3.30014
ACTL6B -> CDH8  // mi = 0.100673  Likelihood Ratio = 1.27551
ACTL6B -> CECR6  // mi = 0.14513  Likelihood Ratio = 4.45119
ACTL6B -> CKMT1B  // mi = 0.198809  Likelihood Ratio = 1.87263
ACTL6B -> CNTNAP3  // mi = 0.0499695  Likelihood Ratio = 1.01917
ACTL6B -> DACH2  // mi = 0.165453  Likelihood Ratio = 0.892406
ACTL6B -> ELAVL4  // mi = 0.235789  Likelihood Ratio = 2.38981
ACTL6B -> FAM57B  // mi = 0.176182  Likelihood Ratio = 2.45153
ACTL6B -> FGF9  // mi = 0.210722  Likelihood Ratio = 3.58817
ACTL6B -> GDAP1L1  // mi = 0.155105  Likelihood Ratio = 2.02611
ACTL6B -> HMP19  // mi = 0.354148  Likelihood Ratio = 2.68859
ACTL6B -> INA  // mi = 0.210722  Likelihood Ratio = 2.45717
ACTL6B -> INSM2  // mi = 0.176182  Likelihood Ratio = 2.67238
ACTL6B -> JPH3  // mi = 0.187299  Likelihood Ratio = 3.32016
ACTL6B -> KCNIP2  // mi = 0.12628  Likelihood Ratio = 2.40355
ACTL6B -> PCDH21  // mi = 0.078157  Likelihood Ratio = 0.97206
ACTL6B -> PRG-3  // mi = 0.165453  Likelihood Ratio = 2.4067
ACTL6B -> PRPSAP2  // mi = 0.100673  Likelihood Ratio = 2.8889
ACTL6B -> PTRF  // mi = 0.0890499  Likelihood Ratio = 1.5289
ACTL6B -> RAB3A  // mi = 0.223046  Likelihood Ratio = 4.27307
ACTL6B -> RASSF3  // mi = 0.0680379  Likelihood Ratio = 1.38448
ACTL6B -> RGR  // mi = 0.0648123  Likelihood Ratio = 1.92627
ACTL6B -> RIMS3  // mi = 0.176182  Likelihood Ratio = 1.78539
ACTL6B -> RNF41  // mi = 0.187299  Likelihood Ratio = 2.35796
ACTL6B -> SLITRK1  // mi = 0.198809  Likelihood Ratio = 3.65635
ACTL6B -> SOX1  // mi = 0.108859  Likelihood Ratio = 1.28226
ACTL6B -> TAGLN3  // mi = 0.165453  Likelihood Ratio = 2.20173
ACTL6B -> TNRC4  // mi = 0.210722  Likelihood Ratio = 0.726184
ACTL6B -> UBE2N  // mi = 0.078157  Likelihood Ratio = 1.71674
ACTL7A -> ASB16  // mi = 0.0586295  Likelihood Ratio = 0.548329
ACTL7A -> POLR3K  // mi = 0.0586295  Likelihood Ratio = 0.430039
ACTL7A -> TAS2R9  // mi = 0.0370961  Likelihood Ratio = 0.0559422
ACTL7A -> ZFYVE16  // mi = 0.0445871  Likelihood Ratio = 0.200587
ACTL8 -> ERAF  // mi = 0.0472286  Likelihood Ratio = 0.127825
ACTL8 -> SLC26A11  // mi = 0.0499695  Likelihood Ratio = 0.883271
ACTN1 -> FBXO11  // mi = 0.0680379  Likelihood Ratio = 0.552619
ACTN1 -> LRRC2  // mi = 0.0586295  Likelihood Ratio = 0.00272778
ACTN2 -> ABCA3  // mi = 0.078157  Likelihood Ratio = 1.52173
ACTN2 -> ACRBP  // mi = 0.0616922  Likelihood Ratio = 1.56203
ACTN2 -> ATP6V0B  // mi = 0.0445871  Likelihood Ratio = 1.65169
ACTN2 -> C6  // mi = 0.030326  Likelihood Ratio = 0.491397
ACTN2 -> CHERP  // mi = 0.0586295  Likelihood Ratio = 0.556842
ACTN2 -> CHRD  // mi = 0.165453  Likelihood Ratio = 0.313152
ACTN2 -> CIRBP  // mi = 0.0713204  Likelihood Ratio = 0.938122
ACTN2 -> CRIP1  // mi = 0.0680379  Likelihood Ratio = 0.277165
ACTN2 -> DDA1  // mi = 0.078157  Likelihood Ratio = 0.873071
ACTN2 -> DLGAP1  // mi = 0.0282138  Likelihood Ratio = 1.80387
ACTN2 -> DZIP1  // mi = 0.0472286  Likelihood Ratio = 0.209113
ACTN2 -> ENPP1  // mi = 0.0395205  Likelihood Ratio = 0.365038
ACTN2 -> EPN2  // mi = 0.0713204  Likelihood Ratio = 0.70149
ACTN2 -> FAM5B  // mi = 0.0472286  Likelihood Ratio = 0.963945
ACTN2 -> FBXL16  // mi = 0.0527692  Likelihood Ratio = 1.64893
ACTN2 -> FTSJ3  // mi = 0.0282138  Likelihood Ratio = 0.768467
ACTN2 -> GABRG3  // mi = 0.0347675  Likelihood Ratio = 0.980758
ACTN2 -> H3F3B  // mi = 0.0586295  Likelihood Ratio = 1.06317
ACTN2 -> HLA-DRA  // mi = 0.0499695  Likelihood Ratio = 0.348364
ACTN2 -> KCND3  // mi = 0.0527692  Likelihood Ratio = 0.193425
ACTN2 -> MYEF2  // mi = 0.0853254  Likelihood Ratio = 0.773693
ACTN2 -> NCOA6  // mi = 0.0928293  Likelihood Ratio = 1.33592
ACTN2 -> NRG2  // mi = 0.0853254  Likelihood Ratio = 0.537889
ACTN2 -> PHF2  // mi = 0.0853254  Likelihood Ratio = 0.765794
ACTN2 -> PLXNB3  // mi = 0.042005  Likelihood Ratio = 0.365647
ACTN2 -> PRPF39  // mi = 0.0324998  Likelihood Ratio = 1.87366
ACTN2 -> PTPRA  // mi = 0.078157  Likelihood Ratio = 1.02046
ACTN2 -> PYDC1  // mi = 0.0680379  Likelihood Ratio = 0.834312
ACTN2 -> RBP5  // mi = 0.0499695  Likelihood Ratio = 0.697297
ACTN2 -> SAPS2  // mi = 0.0713204  Likelihood Ratio = 0.628231
ACTN2 -> SFRS14  // mi = 0.0713204  Likelihood Ratio = 0.875471
ACTN2 -> SIT1  // mi = 0.0616922  Likelihood Ratio = 0.338362
ACTN2 -> SLC24A5  // mi = 0.0853254  Likelihood Ratio = 1.27871
ACTN2 -> ST14  // mi = 0.0680379  Likelihood Ratio = 0.910477
ACTN2 -> STMN3  // mi = 0.0370961  Likelihood Ratio = 1.12503
ACTN2 -> TCF3  // mi = 0.0586295  Likelihood Ratio = 0.86949
ACTN2 -> THSD1  // mi = 0.0713204  Likelihood Ratio = 1.13914
ACTN2 -> TNFAIP8  // mi = 0.0680379  Likelihood Ratio = 0.635239
ACTN2 -> TP53INP2  // mi = 0.0324998  Likelihood Ratio = 0.118407
ACTN2 -> TUBB8  // mi = 0.0282138  Likelihood Ratio = 0.739273
ACTN2 -> ZNRF2  // mi = 0.0616922  Likelihood Ratio = 0.746393
ACTN3 -> CNOT10  // mi = 0.0616922  Likelihood Ratio = 0.17783
ACTN3 -> ELOVL4  // mi = 0.030326  Likelihood Ratio = 0.128245
ACTN3 -> LRRC40  // mi = 0.0395205  Likelihood Ratio = 0.029245
ACTN3 -> MAN2B1  // mi = 0.078157  Likelihood Ratio = 0.128565
ACTN3 -> WDR67  // mi = 0.0747106  Likelihood Ratio = 0.445533
ACTN4 -> C19orf18  // mi = 0.0370961  Likelihood Ratio = 0.240104
ACTN4 -> CHMP2A  // mi = 0.0713204  Likelihood Ratio = 0.599111
ACTN4 -> PRDM2  // mi = 0.042005  Likelihood Ratio = 0.50463
ACTN4 -> RTEL1  // mi = 0.0586295  Likelihood Ratio = 0.754453
ACTR1A -> AFG3L1  // mi = 0.0395205  Likelihood Ratio = 0.135051
ACTR1A -> BCCIP  // mi = 0.0527692  Likelihood Ratio = 0.55916
ACTR1A -> C10orf84  // mi = 0.0648123  Likelihood Ratio = 1.32684
ACTR1A -> COX15  // mi = 0.0713204  Likelihood Ratio = 1.31237
ACTR1A -> CREB5  // mi = 0.030326  Likelihood Ratio = 1.55279
ACTR1A -> EIF4EBP2  // mi = 0.0472286  Likelihood Ratio = 1.26101
ACTR1A -> EXOC6  // mi = 0.0713204  Likelihood Ratio = 1.45448
ACTR1A -> FAM3C  // mi = 0.0395205  Likelihood Ratio = 1.3737
ACTR1A -> MAB21L1  // mi = 0.0347675  Likelihood Ratio = 0.100474
ACTR1A -> MAPRE2  // mi = 0.0324998  Likelihood Ratio = 0.75711
ACTR1A -> PCGF6  // mi = 0.042005  Likelihood Ratio = 1.07466
ACTR1A -> SUPV3L1  // mi = 0.0648123  Likelihood Ratio = 1.318
ACTR1A -> VDAC2  // mi = 0.0324998  Likelihood Ratio = 0.699243
ACTR1A -> ZNF295  // mi = 0.0499695  Likelihood Ratio = 1.00359
ACTR1A -> ZNF573  // mi = 0.0445871  Likelihood Ratio = 0.988509
ACTR1B -> ENDOG  // mi = 0.0324998  Likelihood Ratio = 0.948293
ACTR1B -> MAN1A2  // mi = 0.0445871  Likelihood Ratio = 0.0210706
ACTR1B -> MIF4GD  // mi = 0.0527692  Likelihood Ratio = 0.322016
ACTR1B -> NFYC  // mi = 0.042005  Likelihood Ratio = 0.388058
ACTR1B -> TM7SF2  // mi = 0.0370961  Likelihood Ratio = 0.817084
ACTR1B -> TXNRD2  // mi = 0.042005  Likelihood Ratio = 1.13152
ACTR3 -> S100A14  // mi = 0.030326  Likelihood Ratio = 0.593438
ACTR5 -> ABCG5  // mi = 0.0370961  Likelihood Ratio = 0.686352
ACTR5 -> C1orf35  // mi = 0.042005  Likelihood Ratio = 0.784469
ACTR5 -> DLD  // mi = 0.0395205  Likelihood Ratio = 0.285716
ACTR5 -> RPP21  // mi = 0.0472286  Likelihood Ratio = 0.279752
ACTR6 -> MARK4  // mi = 0.0445871  Likelihood Ratio = 0.859719
ACTR6 -> ULK2  // mi = 0.0586295  Likelihood Ratio = 2.49269
ACTRT1 -> IL2RB  // mi = 0.0282138  Likelihood Ratio = 0.457212
ACTRT1 -> S100A11  // mi = 0.0282138  Likelihood Ratio = 0.557815
ACTRT1 -> UCKL1  // mi = 0.030326  Likelihood Ratio = 0.0359035
ACVR1 -> C10orf26  // mi = 0.0324998  Likelihood Ratio = 0.243117
ACVR1 -> CCNC  // mi = 0.0282138  Likelihood Ratio = 0.42948
ACVR1 -> OSBPL8  // mi = 0.0282138  Likelihood Ratio = 0.428491
ACVR1 -> POLD1  // mi = 0.0395205  Likelihood Ratio = 0.904321
ACVR1B -> CCT2  // mi = 0.0370961  Likelihood Ratio = 0.735844
ACVR1B -> GRIK2  // mi = 0.0282138  Likelihood Ratio = 0.641509
ACVR1B -> MAGEF1  // mi = 0.042005  Likelihood Ratio = 0.350854
ACVR1C -> CES7  // mi = 0.0527692  Likelihood Ratio = 0.796061
ACVR1C -> CLTB  // mi = 0.0586295  Likelihood Ratio = 0.747445
ACVR1C -> COL5A2  // mi = 0.030326  Likelihood Ratio = 0.0530492
ACVR1C -> PCOLCE  // mi = 0.030326  Likelihood Ratio = 0.583174
ACVR2A -> PPP2R4  // mi = 0.0817134  Likelihood Ratio = 0.107308
ACVR2B -> KRT15  // mi = 0.0472286  Likelihood Ratio = 0.503034
ACVR2B -> RANBP9  // mi = 0.0395205  Likelihood Ratio = 0.420234
ACVR2B -> ZDHHC6  // mi = 0.030326  Likelihood Ratio = 0.225473
ACVRL1 -> ADAM2  // mi = 0.0395205  Likelihood Ratio = 0.899235
ACVRL1 -> CRYAA  // mi = 0.0445871  Likelihood Ratio = 1.33642
ACVRL1 -> DLC1  // mi = 0.0648123  Likelihood Ratio = 0.55031
ACVRL1 -> ESX1  // mi = 0.030326  Likelihood Ratio = 1.53606
ACVRL1 -> FAM19A3  // mi = 0.0324998  Likelihood Ratio = 0.961406
ACVRL1 -> FAM50B  // mi = 0.0370961  Likelihood Ratio = 0.2508
ACVRL1 -> FEZ1  // mi = 0.0324998  Likelihood Ratio = 1.71977
ACVRL1 -> NEDD9  // mi = 0.0370961  Likelihood Ratio = 1.45435
ACVRL1 -> PGC  // mi = 0.0347675  Likelihood Ratio = 1.44265
ACVRL1 -> PLA2G12B  // mi = 0.0499695  Likelihood Ratio = 1.2394
ACVRL1 -> PRODH2  // mi = 0.0395205  Likelihood Ratio = 1.22206
ACVRL1 -> RASGRP2  // mi = 0.0282138  Likelihood Ratio = 0.208197
ACVRL1 -> RPL36A  // mi = 0.0347675  Likelihood Ratio = 1.15474
ACVRL1 -> VPS33B  // mi = 0.0347675  Likelihood Ratio = 0.966275
ACY1 -> ABCF2  // mi = 0.042005  Likelihood Ratio = 0.284761
ACY1 -> ALDH1A2  // mi = 0.0527692  Likelihood Ratio = 0.322606
ACY1 -> AP3S1  // mi = 0.0347675  Likelihood Ratio = 0.460822
ACY1 -> ARRDC1  // mi = 0.0928293  Likelihood Ratio = 1.0282
ACY1 -> ASCC3  // mi = 0.0445871  Likelihood Ratio = 2.14419
ACY1 -> BCAT2  // mi = 0.0648123  Likelihood Ratio = 0.869464
ACY1 -> C10orf33  // mi = 0.0648123  Likelihood Ratio = 2.01383
ACY1 -> CALML3  // mi = 0.0527692  Likelihood Ratio = 0.131681
ACY1 -> ELA3A  // mi = 0.042005  Likelihood Ratio = 0.552066
ACY1 -> ENTPD4  // mi = 0.0499695  Likelihood Ratio = 0.239768
ACY1 -> F11  // mi = 0.042005  Likelihood Ratio = 0.351253
ACY1 -> F2  // mi = 0.100673  Likelihood Ratio = 1.21395
ACY1 -> GADD45GIP1  // mi = 0.0324998  Likelihood Ratio = 0.340864
ACY1 -> GCDH  // mi = 0.0282138  Likelihood Ratio = 0.458603
ACY1 -> HECA  // mi = 0.0556703  Likelihood Ratio = 0.324639
ACY1 -> HSP90B1  // mi = 0.0680379  Likelihood Ratio = 0.533808
ACY1 -> HSPB9  // mi = 0.0324998  Likelihood Ratio = 0.109803
ACY1 -> KLK1  // mi = 0.078157  Likelihood Ratio = 0.447216
ACY1 -> LIM2  // mi = 0.0648123  Likelihood Ratio = 0.0540074
ACY1 -> LMX1A  // mi = 0.0370961  Likelihood Ratio = 0.832401
ACY1 -> LSMD1  // mi = 0.042005  Likelihood Ratio = 0.247111
ACY1 -> MAP3K7  // mi = 0.0347675  Likelihood Ratio = 0.265832
ACY1 -> MRPL12  // mi = 0.0648123  Likelihood Ratio = 0.183617
ACY1 -> NPM3  // mi = 0.0282138  Likelihood Ratio = 0.334675
ACY1 -> NSUN4  // mi = 0.0370961  Likelihood Ratio = 0.434946
ACY1 -> PLIN  // mi = 0.0370961  Likelihood Ratio = 0.89726
ACY1 -> PVALB  // mi = 0.0472286  Likelihood Ratio = 1.02786
ACY1 -> RHOF  // mi = 0.0370961  Likelihood Ratio = 0.638065
ACY1 -> RPL3L  // mi = 0.0370961  Likelihood Ratio = 0.455956
ACY1 -> SLC12A3  // mi = 0.078157  Likelihood Ratio = 0.226332
ACY1 -> SLC22A12  // mi = 0.0527692  Likelihood Ratio = 0.556139
ACY1 -> SLC35B3  // mi = 0.030326  Likelihood Ratio = 0.168577
ACY1 -> SPAM1  // mi = 0.0527692  Likelihood Ratio = 1.51736
ACY1 -> SPRR1B  // mi = 0.0648123  Likelihood Ratio = 0.157814
ACY1 -> STAP2  // mi = 0.0853254  Likelihood Ratio = 0.249316
ACY1 -> STK39  // mi = 0.0556703  Likelihood Ratio = 0.372771
ACY1 -> TAF6L  // mi = 0.0648123  Likelihood Ratio = 0.582424
ACY1 -> THAP3  // mi = 0.042005  Likelihood Ratio = 0.449846
ACY1 -> TNFSF9  // mi = 0.0713204  Likelihood Ratio = 0.138497
ACY1 -> VPS4B  // mi = 0.0445871  Likelihood Ratio = 1.55983
ACY1 -> VTN  // mi = 0.117393  Likelihood Ratio = 0.643822
ACY1 -> YWHAB  // mi = 0.030326  Likelihood Ratio = 0.678189
ACY1 -> ZC3H11A  // mi = 0.0616922  Likelihood Ratio = 0.64592
ACY1 -> ZNHIT2  // mi = 0.0527692  Likelihood Ratio = 0.438897
ACY3 -> ABHD14A  // mi = 0.0472286  Likelihood Ratio = 1.17212
ACY3 -> ACYP2  // mi = 0.0853254  Likelihood Ratio = 1.09094
ACY3 -> ALDH7A1  // mi = 0.0472286  Likelihood Ratio = 1.05311
ACY3 -> C10orf12  // mi = 0.0556703  Likelihood Ratio = 0.968496
ACY3 -> C2orf28  // mi = 0.0472286  Likelihood Ratio = 0.169332
ACY3 -> CST2  // mi = 0.0853254  Likelihood Ratio = 0.762676
ACY3 -> DYM  // mi = 0.0445871  Likelihood Ratio = 1.18446
ACY3 -> GBAS  // mi = 0.0472286  Likelihood Ratio = 2.21182
ACY3 -> HECA  // mi = 0.0445871  Likelihood Ratio = 1.29358
ACY3 -> IL17D  // mi = 0.042005  Likelihood Ratio = 1.06443
ACY3 -> IMPDH1  // mi = 0.0445871  Likelihood Ratio = 1.94471
ACY3 -> MLXIP  // mi = 0.0499695  Likelihood Ratio = 1.49086
ACY3 -> NDRG2  // mi = 0.042005  Likelihood Ratio = 1.28961
ACY3 -> NDUFA4  // mi = 0.0324998  Likelihood Ratio = 1.53159
ACY3 -> NDUFB10  // mi = 0.0713204  Likelihood Ratio = 1.27595
ACY3 -> NDUFC1  // mi = 0.0324998  Likelihood Ratio = 1.63207
ACY3 -> NME3  // mi = 0.0527692  Likelihood Ratio = 1.15329
ACY3 -> NT5C  // mi = 0.0586295  Likelihood Ratio = 2.27826
ACY3 -> PCYT2  // mi = 0.0648123  Likelihood Ratio = 0.997112
ACY3 -> PSMC2  // mi = 0.042005  Likelihood Ratio = 0.899725
ACY3 -> RAI14  // mi = 0.030326  Likelihood Ratio = 1.21812
ACY3 -> RSAD2  // mi = 0.0324998  Likelihood Ratio = 0.476082
ACY3 -> RSU1  // mi = 0.0556703  Likelihood Ratio = 1.54747
ACY3 -> S100B  // mi = 0.0586295  Likelihood Ratio = 1.82085
ACY3 -> SLC4A4  // mi = 0.0472286  Likelihood Ratio = 0.961044
ACY3 -> TLCD1  // mi = 0.042005  Likelihood Ratio = 3.22316
ACY3 -> TMEM129  // mi = 0.042005  Likelihood Ratio = 0.444942
ACY3 -> TSC22D4  // mi = 0.0586295  Likelihood Ratio = 1.62648
ACY3 -> VSX1  // mi = 0.0472286  Likelihood Ratio = 2.28354
ACYP1 -> ABCD4  // mi = 0.0586295  Likelihood Ratio = 1.13233
ACYP1 -> C14orf156  // mi = 0.0472286  Likelihood Ratio = 0.517907
ACYP1 -> PARP2  // mi = 0.078157  Likelihood Ratio = 1.21687
ACYP1 -> PSKH1  // mi = 0.0395205  Likelihood Ratio = 0.106201
ACYP1 -> RABEPK  // mi = 0.042005  Likelihood Ratio = 8.52651e-14
ACYP2 -> ADAMTS3  // mi = 0.0324998  Likelihood Ratio = 0.216487
ACYP2 -> AK2  // mi = 0.042005  Likelihood Ratio = 0.123607
ACYP2 -> ALDH18A1  // mi = 0.0747106  Likelihood Ratio = 0.440678
ACYP2 -> ATP5J2  // mi = 0.0853254  Likelihood Ratio = 0.168248
ACYP2 -> BCKDHB  // mi = 0.108859  Likelihood Ratio = 0.229333
ACYP2 -> C14orf153  // mi = 0.0472286  Likelihood Ratio = 2.00914
ACYP2 -> CBLB  // mi = 0.0680379  Likelihood Ratio = 0.953966
ACYP2 -> CD58  // mi = 0.078157  Likelihood Ratio = 1.01292
ACYP2 -> CDV3  // mi = 0.1131  Likelihood Ratio = 2.54887
ACYP2 -> CRAMP1L  // mi = 0.0680379  Likelihood Ratio = 1.81292
ACYP2 -> DCI  // mi = 0.0527692  Likelihood Ratio = 0.198503
ACYP2 -> DDX11  // mi = 0.0616922  Likelihood Ratio = 0.477295
ACYP2 -> DNAJC15  // mi = 0.0324998  Likelihood Ratio = 0.775062
ACYP2 -> ELMOD2  // mi = 0.0527692  Likelihood Ratio = 1.19681
ACYP2 -> FBXO6  // mi = 0.0648123  Likelihood Ratio = 0.163691
ACYP2 -> GATM  // mi = 0.078157  Likelihood Ratio = 1.89939
ACYP2 -> GBF1  // mi = 0.0616922  Likelihood Ratio = 0.269899
ACYP2 -> GNG5  // mi = 0.0472286  Likelihood Ratio = 0.0213015
ACYP2 -> IRAK4  // mi = 0.0648123  Likelihood Ratio = 0.795028
ACYP2 -> JMJD1C  // mi = 0.0680379  Likelihood Ratio = 0.773915
ACYP2 -> LHPP  // mi = 0.042005  Likelihood Ratio = 0.523375
ACYP2 -> NDUFS2  // mi = 0.030326  Likelihood Ratio = 0.706263
ACYP2 -> NDUFS8  // mi = 0.0472286  Likelihood Ratio = 0.0270704
ACYP2 -> NFATC3  // mi = 0.030326  Likelihood Ratio = 0.659604
ACYP2 -> NISCH  // mi = 0.0556703  Likelihood Ratio = 0.487828
ACYP2 -> NXF1  // mi = 0.0890499  Likelihood Ratio = 0.458469
ACYP2 -> PEX11G  // mi = 0.0713204  Likelihood Ratio = 0.549323
ACYP2 -> PITX3  // mi = 0.0586295  Likelihood Ratio = 0.423676
ACYP2 -> PLEKHF2  // mi = 0.0324998  Likelihood Ratio = 0.278016
ACYP2 -> PPP2R5C  // mi = 0.0282138  Likelihood Ratio = 0.629054
ACYP2 -> RBM10  // mi = 0.0890499  Likelihood Ratio = 0.966956
ACYP2 -> RDH12  // mi = 0.0713204  Likelihood Ratio = 0.449015
ACYP2 -> SAFB  // mi = 0.0817134  Likelihood Ratio = 0.203896
ACYP2 -> SNX5  // mi = 0.0527692  Likelihood Ratio = 0.637675
ACYP2 -> SRCAP  // mi = 0.0395205  Likelihood Ratio = 0.339228
ACYP2 -> SUB1  // mi = 0.078157  Likelihood Ratio = 0.450955
ACYP2 -> SUFU  // mi = 0.0616922  Likelihood Ratio = 0.328664
ACYP2 -> TBC1D3  // mi = 0.0817134  Likelihood Ratio = 0.719897
ACYP2 -> THUMPD1  // mi = 0.0747106  Likelihood Ratio = 0.610007
ACYP2 -> TMEM53  // mi = 0.078157  Likelihood Ratio = 0.564217
ACYP2 -> ZNF395  // mi = 0.0616922  Likelihood Ratio = 0.499221
ADA -> HBE1  // mi = 0.0370961  Likelihood Ratio = 0.310322
ADA -> KRT19  // mi = 0.0370961  Likelihood Ratio = 0.0312337
ADAM10 -> SPON2  // mi = 0.0472286  Likelihood Ratio = 0.072431
ADAM11 -> ABI2  // mi = 0.100673  Likelihood Ratio = 1.45088
ADAM11 -> ACTL6B  // mi = 0.108859  Likelihood Ratio = 1.91025
ADAM11 -> BTBD3  // mi = 0.0713204  Likelihood Ratio = 0.722348
ADAM11 -> CABP1  // mi = 0.100673  Likelihood Ratio = 1.48577
ADAM11 -> CAST  // mi = 0.104739  Likelihood Ratio = 3.03149
ADAM11 -> CD3D  // mi = 0.0817134  Likelihood Ratio = 1.45963
ADAM11 -> CDH9  // mi = 0.0527692  Likelihood Ratio = 2.18316
ADAM11 -> CHGB  // mi = 0.0853254  Likelihood Ratio = 1.22119
ADAM11 -> CKMT1B  // mi = 0.100673  Likelihood Ratio = 2.71937
ADAM11 -> CUL3  // mi = 0.0853254  Likelihood Ratio = 0.750349
ADAM11 -> DNM1  // mi = 0.14513  Likelihood Ratio = 2.03478
ADAM11 -> DUSP8  // mi = 0.100673  Likelihood Ratio = 1.28335
ADAM11 -> ELAVL4  // mi = 0.108859  Likelihood Ratio = 3.07005
ADAM11 -> ELF4  // mi = 0.12181  Likelihood Ratio = 0.139772
ADAM11 -> FBXL16  // mi = 0.117393  Likelihood Ratio = 2.4611
ADAM11 -> GAD1  // mi = 0.0928293  Likelihood Ratio = 0.86644
ADAM11 -> GPM6A  // mi = 0.0713204  Likelihood Ratio = 0.227201
ADAM11 -> KCNB2  // mi = 0.0853254  Likelihood Ratio = 2.03107
ADAM11 -> KCNC1  // mi = 0.198809  Likelihood Ratio = 4.18014
ADAM11 -> LGALS12  // mi = 0.104739  Likelihood Ratio = 0.547593
ADAM11 -> OGFOD1  // mi = 0.030326  Likelihood Ratio = 0.130504
ADAM11 -> PCSK2  // mi = 0.0928293  Likelihood Ratio = 2.86975
ADAM11 -> PDYN  // mi = 0.155105  Likelihood Ratio = 0.556232
ADAM11 -> PNMA5  // mi = 0.100673  Likelihood Ratio = 0.758044
ADAM11 -> PRKCE  // mi = 0.0928293  Likelihood Ratio = 0.800229
ADAM11 -> PTBP2  // mi = 0.0928293  Likelihood Ratio = 1.3878
ADAM11 -> PUM2  // mi = 0.0527692  Likelihood Ratio = 0.741092
ADAM11 -> RABEP1  // mi = 0.0370961  Likelihood Ratio = 1.1396
ADAM11 -> RALGPS1  // mi = 0.100673  Likelihood Ratio = 0.474502
ADAM11 -> REXO2  // mi = 0.104739  Likelihood Ratio = 1.43628
ADAM11 -> RGS2  // mi = 0.0817134  Likelihood Ratio = 0.870993
ADAM11 -> SFT2D2  // mi = 0.1131  Likelihood Ratio = 2.44759
ADAM11 -> SNAP91  // mi = 0.0853254  Likelihood Ratio = 2.01088
ADAM11 -> TAC1  // mi = 0.0586295  Likelihood Ratio = 2.19271
ADAM11 -> TSPYL4  // mi = 0.0713204  Likelihood Ratio = 0.892957
ADAM11 -> ZNF540  // mi = 0.108859  Likelihood Ratio = 0.832901
ADAM12 -> ADAMTS18  // mi = 0.042005  Likelihood Ratio = 0.478274
ADAM12 -> ADAMTS3  // mi = 0.042005  Likelihood Ratio = 1.70993
ADAM12 -> B3GNT5  // mi = 0.0853254  Likelihood Ratio = 0.636353
ADAM12 -> BCS1L  // mi = 0.0499695  Likelihood Ratio = 1.04635
ADAM12 -> C14orf149  // mi = 0.078157  Likelihood Ratio = 1.34656
ADAM12 -> C14orf153  // mi = 0.0527692  Likelihood Ratio = 0.85536
ADAM12 -> CCL13  // mi = 0.0472286  Likelihood Ratio = 0.507551
ADAM12 -> CNTN1  // mi = 0.160254  Likelihood Ratio = 1.78434
ADAM12 -> DLC1  // mi = 0.108859  Likelihood Ratio = 2.31468
ADAM12 -> EFEMP2  // mi = 0.155105  Likelihood Ratio = 2.05912
ADAM12 -> EHD2  // mi = 0.117393  Likelihood Ratio = 1.65004
ADAM12 -> FGF9  // mi = 0.1131  Likelihood Ratio = 1.69577
ADAM12 -> GDPD1  // mi = 0.104739  Likelihood Ratio = 1.83588
ADAM12 -> HES6  // mi = 0.12181  Likelihood Ratio = 0.959311
ADAM12 -> KDELR3  // mi = 0.108859  Likelihood Ratio = 1.95204
ADAM12 -> KIAA0323  // mi = 0.12628  Likelihood Ratio = 0.532635
ADAM12 -> KIAA1919  // mi = 0.0928293  Likelihood Ratio = 1.87526
ADAM12 -> LAMA2  // mi = 0.0928293  Likelihood Ratio = 1.78654
ADAM12 -> MFGE8  // mi = 0.042005  Likelihood Ratio = 0.354262
ADAM12 -> MPP2  // mi = 0.0680379  Likelihood Ratio = 1.52318
ADAM12 -> MXI1  // mi = 0.0890499  Likelihood Ratio = 1.19927
ADAM12 -> MYL6  // mi = 0.0928293  Likelihood Ratio = 1.4694
ADAM12 -> MYO1E  // mi = 0.108859  Likelihood Ratio = 1.26868
ADAM12 -> NEDD9  // mi = 0.0648123  Likelihood Ratio = 1.82572
ADAM12 -> NEK6  // mi = 0.176182  Likelihood Ratio = 2.54208
ADAM12 -> PCDH15  // mi = 0.104739  Likelihood Ratio = 0.693859
ADAM12 -> PCSK5  // mi = 0.100673  Likelihood Ratio = 2.04677
ADAM12 -> PIGO  // mi = 0.0527692  Likelihood Ratio = 0.751024
ADAM12 -> PLS3  // mi = 0.108859  Likelihood Ratio = 2.36709
ADAM12 -> PPP1R1A  // mi = 0.0817134  Likelihood Ratio = 1.13682
ADAM12 -> PRKX  // mi = 0.0967237  Likelihood Ratio = 1.21068
ADAM12 -> PTPN14  // mi = 0.078157  Likelihood Ratio = 1.26876
ADAM12 -> PTX3  // mi = 0.12628  Likelihood Ratio = 0.869431
ADAM12 -> PYGL  // mi = 0.155105  Likelihood Ratio = 1.77263
ADAM12 -> RAB11A  // mi = 0.078157  Likelihood Ratio = 2.70421
ADAM12 -> RBPMS  // mi = 0.0586295  Likelihood Ratio = 0.601107
ADAM12 -> SATB1  // mi = 0.104739  Likelihood Ratio = 0.145245
ADAM12 -> SLC2A14  // mi = 0.165453  Likelihood Ratio = 2.27127
ADAM12 -> SUPV3L1  // mi = 0.0499695  Likelihood Ratio = 1.4572
ADAM12 -> TMCO3  // mi = 0.0527692  Likelihood Ratio = 1.05348
ADAM12 -> TRAF6  // mi = 0.0853254  Likelihood Ratio = 0.949782
ADAM12 -> UBE2J1  // mi = 0.042005  Likelihood Ratio = 0.357519
ADAM12 -> VPS36  // mi = 0.078157  Likelihood Ratio = 1.13898
ADAM15 -> DDR1  // mi = 0.0347675  Likelihood Ratio = 0.467465
ADAM15 -> DGCR2  // mi = 0.0282138  Likelihood Ratio = 0.422239
ADAM15 -> DNAJC5  // mi = 0.0395205  Likelihood Ratio = 0.984857
ADAM15 -> FRMD1  // mi = 0.042005  Likelihood Ratio = 0.363701
ADAM15 -> ICT1  // mi = 0.0527692  Likelihood Ratio = 0.099453
ADAM15 -> KIF1B  // mi = 0.0445871  Likelihood Ratio = 0.341868
ADAM15 -> PPFIA1  // mi = 0.0499695  Likelihood Ratio = 0.819571
ADAM15 -> RAB33B  // mi = 0.0324998  Likelihood Ratio = 0.125586
ADAM15 -> RUFY1  // mi = 0.0747106  Likelihood Ratio = 0.395556
ADAM15 -> SPARC  // mi = 0.0928293  Likelihood Ratio = 1.34901
ADAM17 -> MAP3K14  // mi = 0.0472286  Likelihood Ratio = 0.233943
ADAM17 -> PARP9  // mi = 0.0586295  Likelihood Ratio = 0.180365
ADAM17 -> PCGF1  // mi = 0.078157  Likelihood Ratio = 0.345684
ADAM19 -> C10orf104  // mi = 0.0747106  Likelihood Ratio = 1.05917
ADAM19 -> CPNE4  // mi = 0.042005  Likelihood Ratio = 0.840334
ADAM19 -> GABRB3  // mi = 0.0347675  Likelihood Ratio = 0.520085
ADAM19 -> GCLC  // mi = 0.0395205  Likelihood Ratio = 0.304487
ADAM19 -> GNAI1  // mi = 0.030326  Likelihood Ratio = 0.171882
ADAM19 -> KLHL4  // mi = 0.0324998  Likelihood Ratio = 0.699411
ADAM19 -> LETM2  // mi = 0.0324998  Likelihood Ratio = 0.0183117
ADAM19 -> NAV3  // mi = 0.0445871  Likelihood Ratio = 0.914962
ADAM19 -> PGBD3  // mi = 0.0445871  Likelihood Ratio = 0.0223281
ADAM19 -> SSBP4  // mi = 0.0472286  Likelihood Ratio = 0.752803
ADAM19 -> SSH2  // mi = 0.0395205  Likelihood Ratio = 0.487925
ADAM19 -> ST6GALNAC3  // mi = 0.0616922  Likelihood Ratio = 0.282011
ADAM19 -> STXBP6  // mi = 0.0347675  Likelihood Ratio = 0.215549
ADAM2 -> LIM2  // mi = 0.0324998  Likelihood Ratio = 0.478321
ADAM2 -> MCL1  // mi = 0.0499695  Likelihood Ratio = 1.09412
ADAM2 -> MSMB  // mi = 0.042005  Likelihood Ratio = 0.454098
ADAM2 -> PAX9  // mi = 0.0324998  Likelihood Ratio = 0.605528
ADAM23 -> COL3A1  // mi = 0.0282138  Likelihood Ratio = 0.759935
ADAM23 -> LCT  // mi = 0.0395205  Likelihood Ratio = 0.791586
ADAM29 -> ACOT12  // mi = 0.0395205  Likelihood Ratio = 0.787237
ADAM29 -> CXCL11  // mi = 0.030326  Likelihood Ratio = 0.437402
ADAM29 -> PAK7  // mi = 0.0648123  Likelihood Ratio = 1.61451
ADAM29 -> SFRP4  // mi = 0.0347675  Likelihood Ratio = 1.35731
ADAM33 -> ADI1  // mi = 0.0499695  Likelihood Ratio = 1.63981
ADAM33 -> DBC1  // mi = 0.0616922  Likelihood Ratio = 0.643685
ADAM33 -> ERF  // mi = 0.0472286  Likelihood Ratio = 0.415912
ADAM33 -> FBL  // mi = 0.0472286  Likelihood Ratio = 0.100044
ADAM33 -> FLJ30058  // mi = 0.0347675  Likelihood Ratio = 0.690798
ADAM33 -> FLJ33534  // mi = 0.0556703  Likelihood Ratio = 0.914639
ADAM33 -> GNB2L1  // mi = 0.0282138  Likelihood Ratio = 0.253489
ADAM33 -> INPP5F  // mi = 0.0616922  Likelihood Ratio = 0.287002
ADAM33 -> IPO4  // mi = 0.0586295  Likelihood Ratio = 0.49496
ADAM33 -> KCNAB1  // mi = 0.0817134  Likelihood Ratio = 1.52222
ADAM33 -> MCF2  // mi = 0.0616922  Likelihood Ratio = 0.602227
ADAM33 -> POLR3D  // mi = 0.0324998  Likelihood Ratio = 0.57822
ADAM33 -> POLRMT  // mi = 0.0928293  Likelihood Ratio = 1.29789
ADAM33 -> PSPN  // mi = 0.042005  Likelihood Ratio = 0.906997
ADAM33 -> RPL10  // mi = 0.042005  Likelihood Ratio = 0.766996
ADAM33 -> SIRT6  // mi = 0.0586295  Likelihood Ratio = 0.389461
ADAM33 -> STYK1  // mi = 0.030326  Likelihood Ratio = 0.328926
ADAM8 -> GORASP1  // mi = 0.0347675  Likelihood Ratio = 0.66976
ADAM8 -> MCCC1  // mi = 0.0347675  Likelihood Ratio = 0.125417
ADAMDEC1 -> ARMC4  // mi = 0.0347675  Likelihood Ratio = 0.504997
ADAMDEC1 -> DMRTC1  // mi = 0.0347675  Likelihood Ratio = 0.26209
ADAMTS1 -> MAFK  // mi = 0.078157  Likelihood Ratio = 0.90385
ADAMTS1 -> SLC25A11  // mi = 0.0967237  Likelihood Ratio = 0.21237
ADAMTS10 -> EMILIN1  // mi = 0.0324998  Likelihood Ratio = 1.11823
ADAMTS10 -> FAM73B  // mi = 0.0370961  Likelihood Ratio = 0.379871
ADAMTS13 -> C20orf3  // mi = 0.030326  Likelihood Ratio = 0.13829
ADAMTS13 -> CABIN1  // mi = 0.0324998  Likelihood Ratio = 0.203937
ADAMTS13 -> COX7A2L  // mi = 0.0499695  Likelihood Ratio = 0.0768952
ADAMTS13 -> DDX49  // mi = 0.0347675  Likelihood Ratio = 0.418849
ADAMTS13 -> HIST1H4K  // mi = 0.0890499  Likelihood Ratio = 0.507185
ADAMTS13 -> PCDHAC2  // mi = 0.0370961  Likelihood Ratio = 0.136056
ADAMTS13 -> PPFIA2  // mi = 0.042005  Likelihood Ratio = 0.830918
ADAMTS13 -> PXK  // mi = 0.0282138  Likelihood Ratio = 0.333385
ADAMTS13 -> SAE1  // mi = 0.030326  Likelihood Ratio = 0.0594026
ADAMTS13 -> SLC39A3  // mi = 0.0817134  Likelihood Ratio = 0.88984
ADAMTS13 -> TKT  // mi = 0.0282138  Likelihood Ratio = 0.932636
ADAMTS13 -> TTYH1  // mi = 0.030326  Likelihood Ratio = 1.05796
ADAMTS14 -> ARHGAP30  // mi = 0.135524  Likelihood Ratio = 0.366159
ADAMTS14 -> CCL26  // mi = 0.108859  Likelihood Ratio = 2.2678
ADAMTS14 -> CUL3  // mi = 0.0817134  Likelihood Ratio = 0.679963
ADAMTS14 -> DAB2  // mi = 0.117393  Likelihood Ratio = 0.94478
ADAMTS14 -> EMR2  // mi = 0.12628  Likelihood Ratio = 1.45959
ADAMTS14 -> ITGA5  // mi = 0.176182  Likelihood Ratio = 1.13296
ADAMTS14 -> KCNT2  // mi = 0.0680379  Likelihood Ratio = 1.20363
ADAMTS14 -> LGALS1  // mi = 0.100673  Likelihood Ratio = 3.03869
ADAMTS14 -> LY96  // mi = 0.135524  Likelihood Ratio = 1.33879
ADAMTS14 -> MVP  // mi = 0.117393  Likelihood Ratio = 1.3362
ADAMTS14 -> OAF  // mi = 0.100673  Likelihood Ratio = 0.86668
ADAMTS14 -> SLC16A3  // mi = 0.187299  Likelihood Ratio = 1.10241
ADAMTS14 -> USP33  // mi = 0.1131  Likelihood Ratio = 0.827687
ADAMTS15 -> AIF1  // mi = 0.042005  Likelihood Ratio = 0.150344
ADAMTS15 -> DRD2  // mi = 0.030326  Likelihood Ratio = 0.299247
ADAMTS15 -> RSU1  // mi = 0.0324998  Likelihood Ratio = 0.412497
ADAMTS15 -> SLC30A7  // mi = 0.0324998  Likelihood Ratio = 0.742191
ADAMTS15 -> TMC7  // mi = 0.0370961  Likelihood Ratio = 0.283982
ADAMTS15 -> ZMYM4  // mi = 0.0395205  Likelihood Ratio = 0.583993
ADAMTS19 -> HSD3B7  // mi = 0.030326  Likelihood Ratio = 0.731534
ADAMTS19 -> KIF25  // mi = 0.0282138  Likelihood Ratio = 0.371069
ADAMTS19 -> LIF  // mi = 0.0556703  Likelihood Ratio = 0.0889917
ADAMTS19 -> NTN4  // mi = 0.078157  Likelihood Ratio = 1.84142
ADAMTS19 -> SMS  // mi = 0.0445871  Likelihood Ratio = 1.33526
ADAMTS3 -> RDH12  // mi = 0.0527692  Likelihood Ratio = 0.0636468
ADAMTS3 -> ZNF444  // mi = 0.042005  Likelihood Ratio = 0.725058
ADAMTS4 -> PTPRH  // mi = 0.0370961  Likelihood Ratio = 1.78175
ADAMTS5 -> LOC81691  // mi = 0.0499695  Likelihood Ratio = 0.701196
ADAMTS5 -> NSMAF  // mi = 0.042005  Likelihood Ratio = 1.33682
ADAMTS6 -> ACSL4  // mi = 0.0616922  Likelihood Ratio = 1.32662
ADAMTS6 -> KLHL25  // mi = 0.0713204  Likelihood Ratio = 1.40415
ADAMTS6 -> MAGEF1  // mi = 0.078157  Likelihood Ratio = 0.858047
ADAMTS6 -> PDIK1L  // mi = 0.0586295  Likelihood Ratio = 0.900569
ADAMTS6 -> SPAG5  // mi = 0.0853254  Likelihood Ratio = 1.04138
ADAMTS6 -> TOLLIP  // mi = 0.0556703  Likelihood Ratio = 0.996153
ADAMTS6 -> ZNF75A  // mi = 0.0370961  Likelihood Ratio = 0.777987
ADAMTS7 -> BCAP29  // mi = 0.0445871  Likelihood Ratio = 1.08741
ADAMTS8 -> ATP10A  // mi = 0.042005  Likelihood Ratio = 1.04017
ADAMTS8 -> BFSP2  // mi = 0.0445871  Likelihood Ratio = 1.12021
ADAMTS8 -> CALM1  // mi = 0.0324998  Likelihood Ratio = 1.15525
ADAMTS8 -> CPLX2  // mi = 0.0527692  Likelihood Ratio = 0.610427
ADAMTS8 -> EDN3  // mi = 0.042005  Likelihood Ratio = 0.991969
ADAMTS8 -> FAM54A  // mi = 0.0499695  Likelihood Ratio = 0.844698
ADAMTS8 -> FGFR3  // mi = 0.0370961  Likelihood Ratio = 0.0386288
ADAMTS8 -> KCNC1  // mi = 0.0472286  Likelihood Ratio = 1.21665
ADAMTS8 -> NDRG2  // mi = 0.0527692  Likelihood Ratio = 0.969038
ADAMTS8 -> NGEF  // mi = 0.0370961  Likelihood Ratio = 0.915212
ADAMTS8 -> NPDC1  // mi = 0.0282138  Likelihood Ratio = 0.410303
ADAMTS8 -> PHLDB1  // mi = 0.0282138  Likelihood Ratio = 0.320578
ADAMTS8 -> PPP1R13B  // mi = 0.0324998  Likelihood Ratio = 0.577771
ADAMTS8 -> RAB15  // mi = 0.042005  Likelihood Ratio = 0.972277
ADAMTS8 -> SDPR  // mi = 0.0370961  Likelihood Ratio = 1.62355
ADAMTS8 -> SLC6A11  // mi = 0.042005  Likelihood Ratio = 1.89952
ADAMTS8 -> SLC6A9  // mi = 0.0324998  Likelihood Ratio = 0.619876
ADAMTS8 -> SLC8A2  // mi = 0.0527692  Likelihood Ratio = 0.146006
ADAMTS8 -> USP5  // mi = 0.0324998  Likelihood Ratio = 0.446174
ADAMTS8 -> ZWILCH  // mi = 0.0347675  Likelihood Ratio = 0.571077
ADAMTS9 -> NOL10  // mi = 0.0370961  Likelihood Ratio = 0.161962
ADAMTSL1 -> BRD8  // mi = 0.1131  Likelihood Ratio = 1.4825
ADAMTSL1 -> CBS  // mi = 0.0890499  Likelihood Ratio = 0.601984
ADAMTSL1 -> GRPEL1  // mi = 0.155105  Likelihood Ratio = 0.508483
ADAMTSL1 -> MAP3K9  // mi = 0.100673  Likelihood Ratio = 0.882871
ADAMTSL1 -> MEIS3  // mi = 0.0680379  Likelihood Ratio = 0.605805
ADAMTSL1 -> MOAP1  // mi = 0.0890499  Likelihood Ratio = 1.84823
ADAMTSL1 -> MTRF1L  // mi = 0.0817134  Likelihood Ratio = 1.44154
ADAMTSL1 -> MYEF2  // mi = 0.140301  Likelihood Ratio = 1.01862
ADAMTSL1 -> OR1E2  // mi = 0.0586295  Likelihood Ratio = 0.690224
ADAMTSL1 -> PDCD1  // mi = 0.135524  Likelihood Ratio = 1.48209
ADAMTSL1 -> PYDC1  // mi = 0.14513  Likelihood Ratio = 1.1165
ADAMTSL1 -> RING1  // mi = 0.0890499  Likelihood Ratio = 0.596297
ADAMTSL1 -> SPAG9  // mi = 0.150092  Likelihood Ratio = 1.4912
ADAMTSL1 -> TRO  // mi = 0.130876  Likelihood Ratio = 0.974179
ADAMTSL1 -> TSKS  // mi = 0.0853254  Likelihood Ratio = 1.78128
ADAMTSL1 -> TSPYL4  // mi = 0.1131  Likelihood Ratio = 1.78309
ADAMTSL1 -> U2AF1  // mi = 0.0890499  Likelihood Ratio = 0.383098
ADAMTSL1 -> ZNF146  // mi = 0.12181  Likelihood Ratio = 1.75271
ADAMTSL1 -> ZNF41  // mi = 0.130876  Likelihood Ratio = 0.83722
ADAMTSL1 -> ZNF559  // mi = 0.150092  Likelihood Ratio = 0.47269
ADAMTSL1 -> ZNF566  // mi = 0.1131  Likelihood Ratio = 1.89032
ADAMTSL1 -> ZNF667  // mi = 0.130876  Likelihood Ratio = 1.69963
ADAMTSL3 -> ATP6V0C  // mi = 0.0282138  Likelihood Ratio = 0.0213376
ADAMTSL3 -> C1orf59  // mi = 0.0472286  Likelihood Ratio = 0.461292
ADAMTSL3 -> CAMK1D  // mi = 0.0713204  Likelihood Ratio = 0.893315
ADAMTSL3 -> CHGA  // mi = 0.0324998  Likelihood Ratio = 0.84509
ADAMTSL3 -> CYB5D2  // mi = 0.0347675  Likelihood Ratio = 1.32656
ADAMTSL3 -> CYBRD1  // mi = 0.0395205  Likelihood Ratio = 0.331434
ADAMTSL3 -> CYP7B1  // mi = 0.0713204  Likelihood Ratio = 0.7406
ADAMTSL3 -> FAM113A  // mi = 0.0395205  Likelihood Ratio = 0.907661
ADAMTSL3 -> KCNS3  // mi = 0.0527692  Likelihood Ratio = 1.0623
ADAMTSL3 -> MYCBP2  // mi = 0.0928293  Likelihood Ratio = 0.955405
ADAMTSL3 -> QPCTL  // mi = 0.0445871  Likelihood Ratio = 1.19939
ADAMTSL3 -> RBMS3  // mi = 0.0648123  Likelihood Ratio = 2.1248
ADAMTSL3 -> SDPR  // mi = 0.0472286  Likelihood Ratio = 1.58519
ADAMTSL3 -> TAF7  // mi = 0.0347675  Likelihood Ratio = 1.577
ADAMTSL3 -> THSD4  // mi = 0.108859  Likelihood Ratio = 2.552
ADAMTSL3 -> YKT6  // mi = 0.0445871  Likelihood Ratio = 0.413574
ADARB2 -> AKAP6  // mi = 0.0324998  Likelihood Ratio = 1.2998
ADARB2 -> AP1S3  // mi = 0.0347675  Likelihood Ratio = 0.0530316
ADARB2 -> GFOD1  // mi = 0.0324998  Likelihood Ratio = 0.849527
ADAT1 -> C2orf27  // mi = 0.0324998  Likelihood Ratio = 0.279545
ADAT1 -> LPIN2  // mi = 0.0680379  Likelihood Ratio = 0.655857
ADAT1 -> NUMB  // mi = 0.030326  Likelihood Ratio = 0.151934
ADAT1 -> RAG1  // mi = 0.0445871  Likelihood Ratio = 0.510149
ADAT1 -> SLC30A9  // mi = 0.0370961  Likelihood Ratio = 0.298097
ADAT1 -> TGM2  // mi = 0.0395205  Likelihood Ratio = 0.760477
ADAT1 -> VTCN1  // mi = 0.0472286  Likelihood Ratio = 0.0552385
ADCK1 -> CDK5RAP1  // mi = 0.0713204  Likelihood Ratio = 0.308953
ADCK1 -> GLI4  // mi = 0.0586295  Likelihood Ratio = 0.35686
ADCK1 -> NOL6  // mi = 0.0282138  Likelihood Ratio = 0.186155
ADCK1 -> TTC5  // mi = 0.078157  Likelihood Ratio = 0.649622
ADCK1 -> USF2  // mi = 0.0527692  Likelihood Ratio = 0.0107396
ADCK4 -> ACP2  // mi = 0.0586295  Likelihood Ratio = 1.21339
ADCK4 -> AKT1S1  // mi = 0.0928293  Likelihood Ratio = 1.12538
ADCK4 -> CORO2A  // mi = 0.0680379  Likelihood Ratio = 0.655011
ADCK4 -> DEDD2  // mi = 0.0472286  Likelihood Ratio = 0.0176426
ADCK4 -> DTNA  // mi = 0.0853254  Likelihood Ratio = 1.00235
ADCK4 -> ERCC1  // mi = 0.0370961  Likelihood Ratio = 0.542402
ADCK4 -> ERCC2  // mi = 0.0527692  Likelihood Ratio = 0.95416
ADCK4 -> FAM69B  // mi = 0.0282138  Likelihood Ratio = 0.447745
ADCK4 -> HMG20B  // mi = 0.0472286  Likelihood Ratio = 0.356717
ADCK4 -> IRF3  // mi = 0.0928293  Likelihood Ratio = 0.0393812
ADCK4 -> LASS4  // mi = 0.078157  Likelihood Ratio = 0.759426
ADCK4 -> MRPL4  // mi = 0.042005  Likelihood Ratio = 0.237717
ADCK4 -> NPY1R  // mi = 0.0395205  Likelihood Ratio = 0.482005
ADCK4 -> NR2F6  // mi = 0.0472286  Likelihood Ratio = 0.731852
ADCK4 -> PNKP  // mi = 0.0853254  Likelihood Ratio = 0.891212
ADCK4 -> PSD3  // mi = 0.0395205  Likelihood Ratio = 0.239223
ADCK4 -> QTRT1  // mi = 0.0713204  Likelihood Ratio = 0.0108867
ADCK4 -> RCL1  // mi = 0.0347675  Likelihood Ratio = 0.241617
ADCK4 -> SFXN5  // mi = 0.078157  Likelihood Ratio = 0.304622
ADCK4 -> TCEA2  // mi = 0.0713204  Likelihood Ratio = 0.528505
ADCY1 -> AOAH  // mi = 0.0445871  Likelihood Ratio = 0.0246847
ADCY1 -> ATP2A2  // mi = 0.0713204  Likelihood Ratio = 0.00185492
ADCY1 -> FLJ40125  // mi = 0.0499695  Likelihood Ratio = 0.660938
ADCY2 -> KPNA4  // mi = 0.0445871  Likelihood Ratio = 0.0252724
ADCY2 -> MAN1B1  // mi = 0.0395205  Likelihood Ratio = 0.179722
ADCY2 -> NUP37  // mi = 0.030326  Likelihood Ratio = 0.146675
ADCY2 -> PRODH  // mi = 0.0282138  Likelihood Ratio = 0.265895
ADCY2 -> RHOBTB3  // mi = 0.0282138  Likelihood Ratio = 0.043097
ADCY3 -> FBXO8  // mi = 0.0395205  Likelihood Ratio = 0.060864
ADCY3 -> RPS6KA2  // mi = 0.0370961  Likelihood Ratio = 0.239803
ADCY3 -> SSBP4  // mi = 0.0324998  Likelihood Ratio = 0.366749
ADCY3 -> TTLL3  // mi = 0.0324998  Likelihood Ratio = 0.168536
ADCY4 -> NTSR1  // mi = 0.030326  Likelihood Ratio = 0.0578953
ADCY4 -> POPDC3  // mi = 0.030326  Likelihood Ratio = 0.0766701
ADCY5 -> ALDH18A1  // mi = 0.0586295  Likelihood Ratio = 1.3154
ADCY5 -> AMN  // mi = 0.030326  Likelihood Ratio = 1.12127
ADCY5 -> ARFIP1  // mi = 0.0499695  Likelihood Ratio = 1.25961
ADCY5 -> ARHGAP29  // mi = 0.0499695  Likelihood Ratio = 1.73952
ADCY5 -> ARNTL2  // mi = 0.0499695  Likelihood Ratio = 1.32221
ADCY5 -> B3GNT5  // mi = 0.0967237  Likelihood Ratio = 0.365157
ADCY5 -> BIK  // mi = 0.0967237  Likelihood Ratio = 1.61117
ADCY5 -> C12orf34  // mi = 0.108859  Likelihood Ratio = 1.88329
ADCY5 -> CD58  // mi = 0.0890499  Likelihood Ratio = 1.44232
ADCY5 -> CDK7  // mi = 0.0817134  Likelihood Ratio = 1.78714
ADCY5 -> CHRNA4  // mi = 0.030326  Likelihood Ratio = 0.148798
ADCY5 -> CSDE1  // mi = 0.0472286  Likelihood Ratio = 2.69665
ADCY5 -> DSCAML1  // mi = 0.187299  Likelihood Ratio = 1.7327
ADCY5 -> EHD3  // mi = 0.108859  Likelihood Ratio = 1.24107
ADCY5 -> ERBB3  // mi = 0.108859  Likelihood Ratio = 0.818857
ADCY5 -> FAM53B  // mi = 0.0472286  Likelihood Ratio = 1.0638
ADCY5 -> FRMD4A  // mi = 0.078157  Likelihood Ratio = 2.11614
ADCY5 -> GATAD2B  // mi = 0.0370961  Likelihood Ratio = 0.956379
ADCY5 -> HRASLS2  // mi = 0.104739  Likelihood Ratio = 1.49714
ADCY5 -> IRF2  // mi = 0.1131  Likelihood Ratio = 1.29946
ADCY5 -> MAST1  // mi = 0.0928293  Likelihood Ratio = 1.19996
ADCY5 -> MXD4  // mi = 0.0853254  Likelihood Ratio = 1.2862
ADCY5 -> MXI1  // mi = 0.0648123  Likelihood Ratio = 1.55083
ADCY5 -> NISCH  // mi = 0.100673  Likelihood Ratio = 1.50473
ADCY5 -> PAFAH1B2  // mi = 0.0713204  Likelihood Ratio = 1.20354
ADCY5 -> PIGL  // mi = 0.0499695  Likelihood Ratio = 1.35446
ADCY5 -> PLSCR1  // mi = 0.0747106  Likelihood Ratio = 1.15663
ADCY5 -> POLR2L  // mi = 0.1131  Likelihood Ratio = 2.19727
ADCY5 -> PPP1R16B  // mi = 0.0713204  Likelihood Ratio = 1.11283
ADCY5 -> PSME2  // mi = 0.0747106  Likelihood Ratio = 1.97867
ADCY5 -> PVRL1  // mi = 0.0853254  Likelihood Ratio = 2.82227
ADCY5 -> PXMP4  // mi = 0.0747106  Likelihood Ratio = 1.7884
ADCY5 -> RABL5  // mi = 0.0967237  Likelihood Ratio = 2.87077
ADCY5 -> RAP2B  // mi = 0.0928293  Likelihood Ratio = 2.88926
ADCY5 -> RILP  // mi = 0.0395205  Likelihood Ratio = 0.0058217
ADCY5 -> SMAD7  // mi = 0.0586295  Likelihood Ratio = 1.96005
ADCY5 -> STYXL1  // mi = 0.030326  Likelihood Ratio = 0.859604
ADCY5 -> TARSL2  // mi = 0.0853254  Likelihood Ratio = 2.38835
ADCY5 -> TBC1D14  // mi = 0.0527692  Likelihood Ratio = 1.26698
ADCY5 -> UBE2D4  // mi = 0.0680379  Likelihood Ratio = 1.778
ADCY5 -> ZNF480  // mi = 0.0680379  Likelihood Ratio = 1.33065
ADCY5 -> ZNF593  // mi = 0.0499695  Likelihood Ratio = 1.60268
ADCY6 -> C14orf102  // mi = 0.0713204  Likelihood Ratio = 0.0632086
ADCY6 -> GAS1  // mi = 0.0282138  Likelihood Ratio = 0.0724634
ADCY6 -> KRT16  // mi = 0.0680379  Likelihood Ratio = 0.0753638
ADCY6 -> LENG9  // mi = 0.0499695  Likelihood Ratio = 0.0550836
ADCY6 -> MDH1  // mi = 0.0499695  Likelihood Ratio = 0.0646052
ADCY6 -> PDDC1  // mi = 0.0282138  Likelihood Ratio = 0.829252
ADCY6 -> SLC25A12  // mi = 0.0370961  Likelihood Ratio = 0.229537
ADCY6 -> SLC39A1  // mi = 0.108859  Likelihood Ratio = 0.631396
ADCY7 -> ACBD6  // mi = 0.150092  Likelihood Ratio = 1.69956
ADCY7 -> ADRB2  // mi = 0.165453  Likelihood Ratio = 4.81228
ADCY7 -> ADRBK2  // mi = 0.155105  Likelihood Ratio = 2.28673
ADCY7 -> AGTPBP1  // mi = 0.0713204  Likelihood Ratio = 1.70563
ADCY7 -> AK5  // mi = 0.078157  Likelihood Ratio = 1.84645
ADCY7 -> AMPD3  // mi = 0.210722  Likelihood Ratio = 3.59958
ADCY7 -> ANGPTL6  // mi = 0.0370961  Likelihood Ratio = 0.8202
ADCY7 -> ASF1B  // mi = 0.0967237  Likelihood Ratio = 2.90332
ADCY7 -> ASPA  // mi = 0.0586295  Likelihood Ratio = 1.98783
ADCY7 -> AUH  // mi = 0.042005  Likelihood Ratio = 0.226602
ADCY7 -> BIN1  // mi = 0.108859  Likelihood Ratio = 2.55302
ADCY7 -> BLNK  // mi = 0.223046  Likelihood Ratio = 3.99057
ADCY7 -> BMP2K  // mi = 0.165453  Likelihood Ratio = 2.89722
ADCY7 -> C22orf9  // mi = 0.165453  Likelihood Ratio = 2.38665
ADCY7 -> CAB39  // mi = 0.12628  Likelihood Ratio = 1.92266
ADCY7 -> CECR5  // mi = 0.0967237  Likelihood Ratio = 0.573994
ADCY7 -> CNDP1  // mi = 0.0713204  Likelihood Ratio = 2.92384
ADCY7 -> DAPP1  // mi = 0.198809  Likelihood Ratio = 1.36923
ADCY7 -> DDX23  // mi = 0.030326  Likelihood Ratio = 0.759146
ADCY7 -> DDX39  // mi = 0.0967237  Likelihood Ratio = 1.88369
ADCY7 -> DENND3  // mi = 0.223046  Likelihood Ratio = 3.51469
ADCY7 -> DOCK2  // mi = 0.262572  Likelihood Ratio = 1.32522
ADCY7 -> DOK3  // mi = 0.262572  Likelihood Ratio = 2.09507
ADCY7 -> E2F1  // mi = 0.0817134  Likelihood Ratio = 1.8484
ADCY7 -> E2F6  // mi = 0.0556703  Likelihood Ratio = 1.67883
ADCY7 -> EGR3  // mi = 0.0370961  Likelihood Ratio = 1.7015
ADCY7 -> ENPP1  // mi = 0.0586295  Likelihood Ratio = 1.35927
ADCY7 -> EPB41L3  // mi = 0.165453  Likelihood Ratio = 1.79074
ADCY7 -> ERCC2  // mi = 0.0556703  Likelihood Ratio = 1.00452
ADCY7 -> F5  // mi = 0.100673  Likelihood Ratio = 1.88875
ADCY7 -> FGF20  // mi = 0.12628  Likelihood Ratio = 3.33553
ADCY7 -> FGF3  // mi = 0.0680379  Likelihood Ratio = 0.998107
ADCY7 -> FLI1  // mi = 0.165453  Likelihood Ratio = 1.40604
ADCY7 -> FYB  // mi = 0.248961  Likelihood Ratio = 1.65263
ADCY7 -> GALNT12  // mi = 0.100673  Likelihood Ratio = 2.32066
ADCY7 -> HGFAC  // mi = 0.0499695  Likelihood Ratio = 1.62609
ADCY7 -> HPSE  // mi = 0.117393  Likelihood Ratio = 2.44406
ADCY7 -> IGSF6  // mi = 0.0713204  Likelihood Ratio = 1.02969
ADCY7 -> IL13RA1  // mi = 0.176182  Likelihood Ratio = 3.71825
ADCY7 -> IL16  // mi = 0.210722  Likelihood Ratio = 2.2434
ADCY7 -> IL6R  // mi = 0.235789  Likelihood Ratio = 3.71755
ADCY7 -> ITGAM  // mi = 0.198809  Likelihood Ratio = 0.822871
ADCY7 -> KCNK13  // mi = 0.155105  Likelihood Ratio = 2.27386
ADCY7 -> KIF6  // mi = 0.108859  Likelihood Ratio = 2.02829
ADCY7 -> KLK11  // mi = 0.0499695  Likelihood Ratio = 0.819516
ADCY7 -> KLK3  // mi = 0.0556703  Likelihood Ratio = 2.24982
ADCY7 -> LHFPL2  // mi = 0.223046  Likelihood Ratio = 1.65011
ADCY7 -> LIG3  // mi = 0.0967237  Likelihood Ratio = 2.04899
ADCY7 -> LPXN  // mi = 0.198809  Likelihood Ratio = 1.46286
ADCY7 -> METAP2  // mi = 0.0395205  Likelihood Ratio = 1.74385
ADCY7 -> MFSD1  // mi = 0.176182  Likelihood Ratio = 3.04803
ADCY7 -> MPP1  // mi = 0.198809  Likelihood Ratio = 3.49554
ADCY7 -> NFASC  // mi = 0.0527692  Likelihood Ratio = 1.94183
ADCY7 -> NOX1  // mi = 0.030326  Likelihood Ratio = 1.11752
ADCY7 -> NRM  // mi = 0.0817134  Likelihood Ratio = 2.13527
ADCY7 -> PARVG  // mi = 0.223046  Likelihood Ratio = 1.77473
ADCY7 -> PLCG2  // mi = 0.291157  Likelihood Ratio = 4.81413
ADCY7 -> PLXDC2  // mi = 0.210722  Likelihood Ratio = 2.59706
ADCY7 -> PPT1  // mi = 0.108859  Likelihood Ratio = 2.15611
ADCY7 -> PRMT1  // mi = 0.1131  Likelihood Ratio = 1.75183
ADCY7 -> PRPF31  // mi = 0.0747106  Likelihood Ratio = 1.88331
ADCY7 -> RCE1  // mi = 0.0967237  Likelihood Ratio = 1.47177
ADCY7 -> REL  // mi = 0.223046  Likelihood Ratio = 3.35456
ADCY7 -> RNASET2  // mi = 0.223046  Likelihood Ratio = 4.08643
ADCY7 -> RPS5  // mi = 0.104739  Likelihood Ratio = 1.72323
ADCY7 -> RRAGB  // mi = 0.0680379  Likelihood Ratio = 0.96114
ADCY7 -> RTCD1  // mi = 0.0713204  Likelihood Ratio = 1.81484
ADCY7 -> SCARF2  // mi = 0.0556703  Likelihood Ratio = 1.34058
ADCY7 -> SELL  // mi = 0.165453  Likelihood Ratio = 2.21634
ADCY7 -> SLC5A11  // mi = 0.0648123  Likelihood Ratio = 2.50183
ADCY7 -> SNX2  // mi = 0.12628  Likelihood Ratio = 3.64102
ADCY7 -> SPINT2  // mi = 0.12628  Likelihood Ratio = 2.09566
ADCY7 -> SUSD3  // mi = 0.165453  Likelihood Ratio = 3.45184
ADCY7 -> TAGAP  // mi = 0.155105  Likelihood Ratio = 2.54634
ADCY7 -> TAL1  // mi = 0.0586295  Likelihood Ratio = 0.730871
ADCY7 -> TCF19  // mi = 0.0395205  Likelihood Ratio = 0.598903
ADCY7 -> TGFBR2  // mi = 0.210722  Likelihood Ratio = 2.52243
ADCY7 -> TGOLN2  // mi = 0.187299  Likelihood Ratio = 1.8635
ADCY7 -> TLX3  // mi = 0.0499695  Likelihood Ratio = 1.54725
ADCY7 -> TMEM125  // mi = 0.078157  Likelihood Ratio = 1.75943
ADCY7 -> TRAIP  // mi = 0.104739  Likelihood Ratio = 2.33694
ADCY7 -> TREML1  // mi = 0.0648123  Likelihood Ratio = 1.02719
ADCY7 -> TRPM2  // mi = 0.198809  Likelihood Ratio = 0.944228
ADCY7 -> UBE2S  // mi = 0.130876  Likelihood Ratio = 2.39003
ADCY7 -> UQCRC1  // mi = 0.0499695  Likelihood Ratio = 1.28844
ADCY7 -> WDR18  // mi = 0.130876  Likelihood Ratio = 2.48251
ADCY8 -> KCND2  // mi = 0.0472286  Likelihood Ratio = 0.271089
ADCY8 -> RBM17  // mi = 0.042005  Likelihood Ratio = 0.0532743
ADCY8 -> SFT2D2  // mi = 0.0499695  Likelihood Ratio = 0.0932814
ADCY9 -> AGPAT6  // mi = 0.0853254  Likelihood Ratio = 1.08899
ADCY9 -> BAT2  // mi = 0.078157  Likelihood Ratio = 0.536254
ADCY9 -> CBX6  // mi = 0.0370961  Likelihood Ratio = 0.177219
ADCY9 -> CNOT3  // mi = 0.0324998  Likelihood Ratio = 0.291392
ADCY9 -> CS  // mi = 0.0282138  Likelihood Ratio = 0.404805
ADCY9 -> CTNND1  // mi = 0.0282138  Likelihood Ratio = 0.295941
ADCY9 -> FBXW5  // mi = 0.0370961  Likelihood Ratio = 0.0938981
ADCY9 -> GATAD2A  // mi = 0.0282138  Likelihood Ratio = 0.172623
ADCY9 -> GTF2F1  // mi = 0.0586295  Likelihood Ratio = 0.464895
ADCY9 -> NDUFA1  // mi = 0.030326  Likelihood Ratio = 0.565297
ADCY9 -> NR2F6  // mi = 0.0527692  Likelihood Ratio = 0.167637
ADCY9 -> PKN1  // mi = 0.0586295  Likelihood Ratio = 0.431814
ADCY9 -> PPP2R4  // mi = 0.0472286  Likelihood Ratio = 0.536654
ADCY9 -> PSMD14  // mi = 0.0347675  Likelihood Ratio = 2.52834
ADCY9 -> QARS  // mi = 0.0282138  Likelihood Ratio = 0.303978
ADCY9 -> RAB40C  // mi = 0.0282138  Likelihood Ratio = 0.177418
ADCY9 -> SERP1  // mi = 0.0395205  Likelihood Ratio = 0.873365
ADCY9 -> SKI  // mi = 0.0282138  Likelihood Ratio = 0.725915
ADCY9 -> SRF  // mi = 0.0370961  Likelihood Ratio = 1.00869
ADCY9 -> TNIP2  // mi = 0.042005  Likelihood Ratio = 0.0652683
ADCY9 -> TP53  // mi = 0.0370961  Likelihood Ratio = 0.47374
ADCYAP1 -> CACNA2D1  // mi = 0.0282138  Likelihood Ratio = 0.766083
ADCYAP1 -> DEDD2  // mi = 0.0347675  Likelihood Ratio = 1.02222
ADCYAP1 -> LOC55908  // mi = 0.030326  Likelihood Ratio = 0.00632994
ADCYAP1 -> PCSK4  // mi = 0.0347675  Likelihood Ratio = 1.04619
ADCYAP1 -> R3HDM1  // mi = 0.0472286  Likelihood Ratio = 0.481464
ADCYAP1R1 -> IGFBP6  // mi = 0.0890499  Likelihood Ratio = 0.979271
ADD1 -> ABLIM1  // mi = 0.12628  Likelihood Ratio = 0.776311
ADD1 -> MRPS16  // mi = 0.0817134  Likelihood Ratio = 1.25344
ADD1 -> TMEM25  // mi = 0.0282138  Likelihood Ratio = 0.245833
ADD2 -> C10orf104  // mi = 0.0395205  Likelihood Ratio = 0.620952
ADD2 -> ICAM3  // mi = 0.0967237  Likelihood Ratio = 0.459528
ADD2 -> NUDT16  // mi = 0.0499695  Likelihood Ratio = 0.593507
ADD2 -> ZNF395  // mi = 0.0370961  Likelihood Ratio = 1.73397
ADFP -> ACPP  // mi = 0.0648123  Likelihood Ratio = 0.789358
ADFP -> CATSPER1  // mi = 0.100673  Likelihood Ratio = 1.66348
ADFP -> HSPG2  // mi = 0.0282138  Likelihood Ratio = 0.214146
ADFP -> MTERFD3  // mi = 0.0395205  Likelihood Ratio = 0.484825
ADFP -> PTPN7  // mi = 0.0648123  Likelihood Ratio = 0.00953988
ADFP -> RAB42  // mi = 0.14513  Likelihood Ratio = 0.599749
ADFP -> SOCS1  // mi = 0.0527692  Likelihood Ratio = 0.938973
ADFP -> TCEA2  // mi = 0.0680379  Likelihood Ratio = 0.840593
ADFP -> THBD  // mi = 0.12628  Likelihood Ratio = 1.92844
ADFP -> TPM2  // mi = 0.0586295  Likelihood Ratio = 1.3378
ADFP -> TSPAN3  // mi = 0.0347675  Likelihood Ratio = 0.750968
ADH5 -> BSDC1  // mi = 0.130876  Likelihood Ratio = 1.18807
ADH5 -> C16orf57  // mi = 0.030326  Likelihood Ratio = 0.387741
ADH5 -> DTWD1  // mi = 0.0928293  Likelihood Ratio = 1.48599
ADH5 -> ELAVL1  // mi = 0.0499695  Likelihood Ratio = 0.362504
ADH5 -> FBXO36  // mi = 0.0713204  Likelihood Ratio = 2.1255
ADH5 -> FUNDC2  // mi = 0.0527692  Likelihood Ratio = 0.374141
ADH5 -> GIT2  // mi = 0.0747106  Likelihood Ratio = 0.403088
ADH5 -> HMGN4  // mi = 0.0324998  Likelihood Ratio = 0.0506707
ADH5 -> NOSIP  // mi = 0.0282138  Likelihood Ratio = 0.267755
ADH5 -> NUP54  // mi = 0.108859  Likelihood Ratio = 0.850893
ADH5 -> PIK3R5  // mi = 0.104739  Likelihood Ratio = 1.38865
ADH5 -> PRDX3  // mi = 0.0324998  Likelihood Ratio = 2.63591
ADH5 -> RPA3  // mi = 0.14513  Likelihood Ratio = 0.032181
ADH5 -> SIP1  // mi = 0.0282138  Likelihood Ratio = 0.687185
ADH5 -> SPPL2A  // mi = 0.0586295  Likelihood Ratio = 0.590419
ADH5 -> TFDP3  // mi = 0.0324998  Likelihood Ratio = 0.842084
ADH6 -> AMPD3  // mi = 0.0347675  Likelihood Ratio = 0.249569
ADH6 -> CD200R1  // mi = 0.0347675  Likelihood Ratio = 0.291798
ADH6 -> CEBPA  // mi = 0.0347675  Likelihood Ratio = 2.3004
ADH6 -> CEBPB  // mi = 0.0347675  Likelihood Ratio = 0.627273
ADH6 -> CIAPIN1  // mi = 0.0324998  Likelihood Ratio = 1.24542
ADH6 -> CIRH1A  // mi = 0.0370961  Likelihood Ratio = 0.277164
ADH6 -> DDR2  // mi = 0.030326  Likelihood Ratio = 0.0195059
ADH6 -> HERPUD1  // mi = 0.0347675  Likelihood Ratio = 0.0668801
ADH6 -> ICAM5  // mi = 0.0370961  Likelihood Ratio = 0.405012
ADH6 -> MAN2A1  // mi = 0.0347675  Likelihood Ratio = 0.548251
ADH6 -> MAP3K8  // mi = 0.0445871  Likelihood Ratio = 0.695243
ADH6 -> NRTN  // mi = 0.0282138  Likelihood Ratio = 0.161492
ADH6 -> PLXDC2  // mi = 0.0556703  Likelihood Ratio = 0.143538
ADH6 -> PPOX  // mi = 0.0370961  Likelihood Ratio = 0.0133484
ADH6 -> SERPING1  // mi = 0.0347675  Likelihood Ratio = 0.411563
ADH6 -> SULT2A1  // mi = 0.0282138  Likelihood Ratio = 0.18867
ADH6 -> TLR7  // mi = 0.0445871  Likelihood Ratio = 0.75279
ADH6 -> UPK1A  // mi = 0.0282138  Likelihood Ratio = 0.503682
ADH6 -> VIL1  // mi = 0.0853254  Likelihood Ratio = 0.715415
ADH6 -> ZNF560  // mi = 0.0282138  Likelihood Ratio = 0.237709
ADHFE1 -> ABCD2  // mi = 0.0282138  Likelihood Ratio = 0.617997
ADHFE1 -> CAMK2G  // mi = 0.0928293  Likelihood Ratio = 0.283782
ADHFE1 -> CKAP4  // mi = 0.0445871  Likelihood Ratio = 0.0101369
ADHFE1 -> CLEC9A  // mi = 0.0324998  Likelihood Ratio = 0.310113
ADHFE1 -> CLNS1A  // mi = 0.0472286  Likelihood Ratio = 0.592041
ADHFE1 -> DPP8  // mi = 0.0282138  Likelihood Ratio = 0.74066
ADHFE1 -> GNG7  // mi = 0.0324998  Likelihood Ratio = 0.784383
ADHFE1 -> HAS2  // mi = 0.030326  Likelihood Ratio = 0.279384
ADHFE1 -> LYNX1  // mi = 0.0324998  Likelihood Ratio = 0.760048
ADHFE1 -> NEIL1  // mi = 0.0370961  Likelihood Ratio = 1.93108
ADHFE1 -> NR3C2  // mi = 0.078157  Likelihood Ratio = 0.684002
ADHFE1 -> PDK2  // mi = 0.0282138  Likelihood Ratio = 0.379911
ADHFE1 -> PYGM  // mi = 0.108859  Likelihood Ratio = 1.09113
ADHFE1 -> RAI14  // mi = 0.0499695  Likelihood Ratio = 0.46696
ADHFE1 -> REEP6  // mi = 0.0324998  Likelihood Ratio = 0.717518
ADHFE1 -> SAP18  // mi = 0.0586295  Likelihood Ratio = 1.08355
ADHFE1 -> SLC6A1  // mi = 0.0713204  Likelihood Ratio = 0.536552
ADHFE1 -> SUOX  // mi = 0.0648123  Likelihood Ratio = 1.27324
ADHFE1 -> TSPAN2  // mi = 0.0680379  Likelihood Ratio = 1.16007
ADI1 -> C1orf88  // mi = 0.0324998  Likelihood Ratio = 0.650154
ADI1 -> HBZ  // mi = 0.0445871  Likelihood Ratio = 0.420475
ADI1 -> SDCBP2  // mi = 0.042005  Likelihood Ratio = 0.398563
ADI1 -> UQCRB  // mi = 0.0324998  Likelihood Ratio = 0.3046
ADI1 -> ZMPSTE24  // mi = 0.0527692  Likelihood Ratio = 0.362004
ADIPOQ -> AIF1  // mi = 0.0324998  Likelihood Ratio = 0.809437
ADIPOQ -> AKR1B10  // mi = 0.0324998  Likelihood Ratio = 0.888985
ADIPOQ -> FXN  // mi = 0.0282138  Likelihood Ratio = 1.28183
ADIPOQ -> FYB  // mi = 0.0282138  Likelihood Ratio = 0.455068
ADIPOQ -> GBGT1  // mi = 0.0472286  Likelihood Ratio = 0.835869
ADIPOQ -> MAP7  // mi = 0.0472286  Likelihood Ratio = 0.744317
ADIPOQ -> NCOA6  // mi = 0.0395205  Likelihood Ratio = 0.864282
ADIPOQ -> PTPN21  // mi = 0.0395205  Likelihood Ratio = 0.610389
ADIPOQ -> RAB3GAP2  // mi = 0.030326  Likelihood Ratio = 1.59983
ADIPOQ -> RCSD1  // mi = 0.0370961  Likelihood Ratio = 0.671548
ADIPOQ -> SELPLG  // mi = 0.042005  Likelihood Ratio = 0.205979
ADIPOQ -> SLCO2B1  // mi = 0.0472286  Likelihood Ratio = 0.522933
ADIPOQ -> TCN1  // mi = 0.0370961  Likelihood Ratio = 0.761195
ADIPOQ -> WDR77  // mi = 0.030326  Likelihood Ratio = 0.340886
ADIPOR1 -> WISP2  // mi = 0.0370961  Likelihood Ratio = 0.535259
ADIPOR2 -> MAGI2  // mi = 0.0282138  Likelihood Ratio = 0.495212
ADK -> IDUA  // mi = 0.0680379  Likelihood Ratio = 0.0603064
ADK -> RBP5  // mi = 0.0370961  Likelihood Ratio = 0.39285
ADM -> HAP1  // mi = 0.0648123  Likelihood Ratio = 0.610768
ADM -> PYGL  // mi = 0.117393  Likelihood Ratio = 0.825519
ADNP -> KIF3B  // mi = 0.0586295  Likelihood Ratio = 0.717449
ADNP -> SEC23B  // mi = 0.0713204  Likelihood Ratio = 0.955667
ADORA1 -> CNOT7  // mi = 0.0967237  Likelihood Ratio = 0.356953
ADORA1 -> PDE1A  // mi = 0.0395205  Likelihood Ratio = 0.0474718
ADORA1 -> REL  // mi = 0.0347675  Likelihood Ratio = 1.18776
ADORA2A -> ABHD6  // mi = 0.0347675  Likelihood Ratio = 2.37871
ADORA2A -> APOC2  // mi = 0.0445871  Likelihood Ratio = 0.233797
ADORA2A -> AQP9  // mi = 0.0395205  Likelihood Ratio = 0.360908
ADORA2A -> ARL11  // mi = 0.0499695  Likelihood Ratio = 0.668951
ADORA2A -> ATXN2L  // mi = 0.0527692  Likelihood Ratio = 0.0860575
ADORA2A -> CCRL2  // mi = 0.0347675  Likelihood Ratio = 0.260976
ADORA2A -> CDK5RAP1  // mi = 0.0370961  Likelihood Ratio = 0.330364
ADORA2A -> CNDP1  // mi = 0.0445871  Likelihood Ratio = 0.241124
ADORA2A -> CNOT3  // mi = 0.0472286  Likelihood Ratio = 0.0811051
ADORA2A -> COX10  // mi = 0.0324998  Likelihood Ratio = 0.423496
ADORA2A -> CPNE2  // mi = 0.0472286  Likelihood Ratio = 1.28252
ADORA2A -> CPSF3L  // mi = 0.0586295  Likelihood Ratio = 0.263919
ADORA2A -> CSTB  // mi = 0.0347675  Likelihood Ratio = 0.627347
ADORA2A -> DDX23  // mi = 0.0324998  Likelihood Ratio = 1.16226
ADORA2A -> DNAJC11  // mi = 0.0472286  Likelihood Ratio = 0.411528
ADORA2A -> DUSP16  // mi = 0.0282138  Likelihood Ratio = 0.153363
ADORA2A -> FCGR2A  // mi = 0.0499695  Likelihood Ratio = 1.18591
ADORA2A -> FTH1  // mi = 0.0499695  Likelihood Ratio = 0.507355
ADORA2A -> GIT1  // mi = 0.0282138  Likelihood Ratio = 0.214225
ADORA2A -> HDAC8  // mi = 0.0324998  Likelihood Ratio = 0.129265
ADORA2A -> HLCS  // mi = 0.0347675  Likelihood Ratio = 0.0377184
ADORA2A -> IL13RA1  // mi = 0.0680379  Likelihood Ratio = 0.830353
ADORA2A -> KIAA0406  // mi = 0.0370961  Likelihood Ratio = 0.851181
ADORA2A -> KLHL25  // mi = 0.042005  Likelihood Ratio = 0.105716
ADORA2A -> LMNB2  // mi = 0.0472286  Likelihood Ratio = 2.43911
ADORA2A -> MBD4  // mi = 0.0680379  Likelihood Ratio = 0.37438
ADORA2A -> NFRKB  // mi = 0.078157  Likelihood Ratio = 0.595416
ADORA2A -> OPRL1  // mi = 0.0347675  Likelihood Ratio = 0.0429164
ADORA2A -> PANK4  // mi = 0.0527692  Likelihood Ratio = 0.0820723
ADORA2A -> PES1  // mi = 0.0324998  Likelihood Ratio = 0.0924965
ADORA2A -> PGBD5  // mi = 0.0556703  Likelihood Ratio = 0.743632
ADORA2A -> PIGC  // mi = 0.0445871  Likelihood Ratio = 0.726864
ADORA2A -> PPP1R12C  // mi = 0.0713204  Likelihood Ratio = 0.601996
ADORA2A -> PPP5C  // mi = 0.0472286  Likelihood Ratio = 0.199817
ADORA2A -> PRCC  // mi = 0.0324998  Likelihood Ratio = 0.236402
ADORA2A -> PRKD2  // mi = 0.0370961  Likelihood Ratio = 0.200505
ADORA2A -> PXK  // mi = 0.0445871  Likelihood Ratio = 1.02072
ADORA2A -> RAD9A  // mi = 0.0324998  Likelihood Ratio = 0.599143
ADORA2A -> RPL10  // mi = 0.078157  Likelihood Ratio = 0.255901
ADORA2A -> RTEL1  // mi = 0.042005  Likelihood Ratio = 0.444278
ADORA2A -> SF3A1  // mi = 0.0370961  Likelihood Ratio = 0.168609
ADORA2A -> SLC22A4  // mi = 0.0347675  Likelihood Ratio = 0.340139
ADORA2A -> SLC5A6  // mi = 0.0472286  Likelihood Ratio = 0.782591
ADORA2A -> SMARCB1  // mi = 0.042005  Likelihood Ratio = 0.170995
ADORA2A -> SOAT1  // mi = 0.0499695  Likelihood Ratio = 0.0158344
ADORA2A -> STOM  // mi = 0.0499695  Likelihood Ratio = 0.195015
ADORA2A -> SUV420H2  // mi = 0.0648123  Likelihood Ratio = 0.386289
ADORA2A -> TFF1  // mi = 0.0586295  Likelihood Ratio = 0.64729
ADORA2A -> TLR2  // mi = 0.0499695  Likelihood Ratio = 0.281481
ADORA2A -> TRIM28  // mi = 0.0527692  Likelihood Ratio = 0.881086
ADORA2A -> ZNF41  // mi = 0.0472286  Likelihood Ratio = 0.451926
ADORA2A -> ZNF410  // mi = 0.0282138  Likelihood Ratio = 0.271279
ADORA2A -> ZNF432  // mi = 0.0282138  Likelihood Ratio = 0.186022
ADORA3 -> ADAMTS6  // mi = 0.0616922  Likelihood Ratio = 0.58354
ADORA3 -> AGMAT  // mi = 0.100673  Likelihood Ratio = 0.970851
ADORA3 -> AIF1  // mi = 0.14513  Likelihood Ratio = 0.220865
ADORA3 -> ARSB  // mi = 0.0853254  Likelihood Ratio = 0.76294
ADORA3 -> ASPHD1  // mi = 0.0370961  Likelihood Ratio = 2.36681
ADORA3 -> B2M  // mi = 0.0853254  Likelihood Ratio = 0.940516
ADORA3 -> BCL2A1  // mi = 0.165453  Likelihood Ratio = 1.00616
ADORA3 -> CASP8AP2  // mi = 0.0747106  Likelihood Ratio = 1.12439
ADORA3 -> CD14  // mi = 0.135524  Likelihood Ratio = 0.690256
ADORA3 -> CD163  // mi = 0.108859  Likelihood Ratio = 0.786556
ADORA3 -> CREB1  // mi = 0.0499695  Likelihood Ratio = 0.977184
ADORA3 -> CSF1R  // mi = 0.14513  Likelihood Ratio = 0.597001
ADORA3 -> FAM3B  // mi = 0.0853254  Likelihood Ratio = 1.47602
ADORA3 -> FCGR1A  // mi = 0.248961  Likelihood Ratio = 0.871684
ADORA3 -> FNTA  // mi = 0.0445871  Likelihood Ratio = 0.413881
ADORA3 -> FOXC2  // mi = 0.0713204  Likelihood Ratio = 0.701888
ADORA3 -> FPR1  // mi = 0.276634  Likelihood Ratio = 1.95568
ADORA3 -> KCNT2  // mi = 0.0616922  Likelihood Ratio = 1.19561
ADORA3 -> LRP1B  // mi = 0.0747106  Likelihood Ratio = 1.60772
ADORA3 -> LST1  // mi = 0.176182  Likelihood Ratio = 0.714806
ADORA3 -> LY6K  // mi = 0.0472286  Likelihood Ratio = 0.798656
ADORA3 -> MAGEF1  // mi = 0.0967237  Likelihood Ratio = 0.905165
ADORA3 -> MAP7  // mi = 0.0853254  Likelihood Ratio = 0.0689647
ADORA3 -> MSLN  // mi = 0.100673  Likelihood Ratio = 0.103963
ADORA3 -> MTBP  // mi = 0.0499695  Likelihood Ratio = 0.93666
ADORA3 -> MYEF2  // mi = 0.140301  Likelihood Ratio = 2.19062
ADORA3 -> NINJ2  // mi = 0.0928293  Likelihood Ratio = 0.0468967
ADORA3 -> PARVG  // mi = 0.14513  Likelihood Ratio = 0.154675
ADORA3 -> SERPINA3  // mi = 0.0853254  Likelihood Ratio = 0.242883
ADORA3 -> ZNF197  // mi = 0.0747106  Likelihood Ratio = 0.90776
ADORA3 -> ZNF41  // mi = 0.104739  Likelihood Ratio = 1.48706
ADORA3 -> ZNF441  // mi = 0.0680379  Likelihood Ratio = 1.93915
ADORA3 -> ZNF615  // mi = 0.0616922  Likelihood Ratio = 1.42741
ADPRH -> CD4  // mi = 0.187299  Likelihood Ratio = 0.65302
ADPRH -> CEP57  // mi = 0.0747106  Likelihood Ratio = 0.282118
ADPRH -> ELMO3  // mi = 0.0817134  Likelihood Ratio = 1.45983
ADPRH -> IFI30  // mi = 0.187299  Likelihood Ratio = 1.37381
ADPRH -> IL13RA1  // mi = 0.14513  Likelihood Ratio = 1.90313
ADPRH -> LRRC25  // mi = 0.165453  Likelihood Ratio = 0.506951
ADPRH -> MRPL10  // mi = 0.0556703  Likelihood Ratio = 0.569465
ADPRH -> MSN  // mi = 0.0928293  Likelihood Ratio = 0.600518
ADPRH -> RHD  // mi = 0.0556703  Likelihood Ratio = 0.157541
ADPRH -> SPANXC  // mi = 0.0395205  Likelihood Ratio = 0.548639
ADPRH -> TLR7  // mi = 0.187299  Likelihood Ratio = 2.16688
ADPRHL1 -> ABCA1  // mi = 0.030326  Likelihood Ratio = 1.25907
ADPRHL1 -> ABHD14A  // mi = 0.0472286  Likelihood Ratio = 0.916021
ADPRHL1 -> ATP7B  // mi = 0.0324998  Likelihood Ratio = 0.929685
ADPRHL1 -> BACH1  // mi = 0.030326  Likelihood Ratio = 0.389995
ADPRHL1 -> CTNNBIP1  // mi = 0.0370961  Likelihood Ratio = 0.785294
ADPRHL1 -> CTSC  // mi = 0.030326  Likelihood Ratio = 0.521554
ADPRHL1 -> CYP1B1  // mi = 0.0445871  Likelihood Ratio = 0.688851
ADPRHL1 -> IFI30  // mi = 0.030326  Likelihood Ratio = 0.95344
ADPRHL1 -> IL6R  // mi = 0.030326  Likelihood Ratio = 1.36767
ADPRHL1 -> LMAN1  // mi = 0.0499695  Likelihood Ratio = 0.450949
ADPRHL1 -> PA2G4  // mi = 0.0282138  Likelihood Ratio = 0.838569
ADPRHL1 -> PLA2G6  // mi = 0.0324998  Likelihood Ratio = 0.956183
ADPRHL1 -> PPP2R2D  // mi = 0.0324998  Likelihood Ratio = 0.550255
ADPRHL1 -> RDH10  // mi = 0.0347675  Likelihood Ratio = 0.570429
ADPRHL2 -> C15orf5  // mi = 0.0395205  Likelihood Ratio = 0.0305413
ADRA1A -> CNOT4  // mi = 0.042005  Likelihood Ratio = 0.960678
ADRA1A -> FGFR3  // mi = 0.0370961  Likelihood Ratio = 0.473926
ADRA1A -> ZNF274  // mi = 0.0395205  Likelihood Ratio = 0.274308
ADRA1B -> ACSM3  // mi = 0.0347675  Likelihood Ratio = 0.347001
ADRA1B -> FLJ30058  // mi = 0.0472286  Likelihood Ratio = 0.493763
ADRA1B -> GLT1D1  // mi = 0.0648123  Likelihood Ratio = 0.576142
ADRA1B -> PNMA5  // mi = 0.042005  Likelihood Ratio = 0.332843
ADRA1B -> PPP2R2C  // mi = 0.0527692  Likelihood Ratio = 1.0982
ADRA1B -> SGCA  // mi = 0.0324998  Likelihood Ratio = 1.29846
ADRA1D -> ADNP  // mi = 0.0556703  Likelihood Ratio = 0.110658
ADRA1D -> C2orf18  // mi = 0.0527692  Likelihood Ratio = 0.328245
ADRA1D -> CASC5  // mi = 0.0395205  Likelihood Ratio = 0.164215
ADRA1D -> CCNT2  // mi = 0.0817134  Likelihood Ratio = 0.0521488
ADRA1D -> DHX15  // mi = 0.0616922  Likelihood Ratio = 0.844573
ADRA1D -> FPR1  // mi = 0.0928293  Likelihood Ratio = 0.0634536
ADRA1D -> GTF3C2  // mi = 0.0499695  Likelihood Ratio = 0.649529
ADRA1D -> IDH2  // mi = 0.0499695  Likelihood Ratio = 0.235231
ADRA1D -> KCNT2  // mi = 0.0556703  Likelihood Ratio = 0.599405
ADRA1D -> MAN1A1  // mi = 0.0324998  Likelihood Ratio = 0.297553
ADRA1D -> NCOA6  // mi = 0.0680379  Likelihood Ratio = 1.31162
ADRA1D -> NCOR1  // mi = 0.0747106  Likelihood Ratio = 0.111584
ADRA1D -> NUP133  // mi = 0.0445871  Likelihood Ratio = 0.449667
ADRA1D -> PARP1  // mi = 0.0499695  Likelihood Ratio = 0.128857
ADRA1D -> PDHA1  // mi = 0.0395205  Likelihood Ratio = 0.087726
ADRA1D -> PDIK1L  // mi = 0.0445871  Likelihood Ratio = 0.14693
ADRA1D -> PGAP1  // mi = 0.0556703  Likelihood Ratio = 0.415719
ADRA1D -> PROX1  // mi = 0.0445871  Likelihood Ratio = 0.833145
ADRA1D -> PRPF8  // mi = 0.0347675  Likelihood Ratio = 0.747996
ADRA1D -> SCRN3  // mi = 0.0616922  Likelihood Ratio = 0.317299
ADRA1D -> SFRS2  // mi = 0.0967237  Likelihood Ratio = 0.0472443
ADRA1D -> SLC16A8  // mi = 0.0370961  Likelihood Ratio = 1.10427
ADRA1D -> SP4  // mi = 0.0395205  Likelihood Ratio = 0.133983
ADRA1D -> SPRYD3  // mi = 0.0648123  Likelihood Ratio = 0.0553188
ADRA1D -> TCF4  // mi = 0.0556703  Likelihood Ratio = 0.767322
ADRA1D -> TDRD5  // mi = 0.0282138  Likelihood Ratio = 0.208905
ADRA1D -> TGOLN2  // mi = 0.0445871  Likelihood Ratio = 0.535006
ADRA1D -> UPK3A  // mi = 0.0472286  Likelihood Ratio = 0.0594918
ADRA1D -> VMO1  // mi = 0.0648123  Likelihood Ratio = 0.0433999
ADRA1D -> ZNF287  // mi = 0.0616922  Likelihood Ratio = 0.0523682
ADRA1D -> ZNF343  // mi = 0.0445871  Likelihood Ratio = 0.191273
ADRA1D -> ZNF41  // mi = 0.0616922  Likelihood Ratio = 0.3742
ADRA2B -> ALDH1A2  // mi = 0.0648123  Likelihood Ratio = 1.47242
ADRA2B -> AQP10  // mi = 0.0928293  Likelihood Ratio = 0.403796
ADRA2B -> B3GNT3  // mi = 0.14513  Likelihood Ratio = 0.305501
ADRA2B -> C11orf42  // mi = 0.078157  Likelihood Ratio = 1.14122
ADRA2B -> CLDN4  // mi = 0.042005  Likelihood Ratio = 1.73096
ADRA2B -> CYP2F1  // mi = 0.0713204  Likelihood Ratio = 1.34643
ADRA2B -> DEGS2  // mi = 0.12628  Likelihood Ratio = 0.666004
ADRA2B -> DFFA  // mi = 0.042005  Likelihood Ratio = 0.267571
ADRA2B -> GALE  // mi = 0.0648123  Likelihood Ratio = 0.692803
ADRA2B -> GDF3  // mi = 0.0853254  Likelihood Ratio = 0.402462
ADRA2B -> H6PD  // mi = 0.042005  Likelihood Ratio = 0.868634
ADRA2B -> HIC2  // mi = 0.0472286  Likelihood Ratio = 0.944228
ADRA2B -> HOXA5  // mi = 0.0347675  Likelihood Ratio = 0.55406
ADRA2B -> KLC2  // mi = 0.0853254  Likelihood Ratio = 0.681955
ADRA2B -> LIM2  // mi = 0.0928293  Likelihood Ratio = 0.522027
ADRA2B -> MAGEA10  // mi = 0.0324998  Likelihood Ratio = 1.59203
ADRA2B -> RHOV  // mi = 0.0648123  Likelihood Ratio = 0.278177
ADRA2B -> SOAT2  // mi = 0.0472286  Likelihood Ratio = 0.621346
ADRA2B -> TSPAN4  // mi = 0.0324998  Likelihood Ratio = 0.757867
ADRA2C -> ARNTL  // mi = 0.0499695  Likelihood Ratio = 0.963088
ADRA2C -> CDR1  // mi = 0.0472286  Likelihood Ratio = 0.491196
ADRA2C -> FAAH  // mi = 0.042005  Likelihood Ratio = 0.388617
ADRA2C -> SLC25A21  // mi = 0.0282138  Likelihood Ratio = 0.0422651
ADRA2C -> TCF15  // mi = 0.042005  Likelihood Ratio = 0.735767
ADRB1 -> AES  // mi = 0.0370961  Likelihood Ratio = 1.26679
ADRB1 -> DCI  // mi = 0.0472286  Likelihood Ratio = 0.553121
ADRB1 -> OLFML2B  // mi = 0.0347675  Likelihood Ratio = 0.361805
ADRB1 -> RGS12  // mi = 0.0370961  Likelihood Ratio = 1.00926
ADRB1 -> SLC7A6  // mi = 0.0445871  Likelihood Ratio = 0.234077
ADRB2 -> FKBP4  // mi = 0.0347675  Likelihood Ratio = 0.348009
ADRB2 -> PROCR  // mi = 0.117393  Likelihood Ratio = 0.387471
ADRB2 -> RCBTB2  // mi = 0.0472286  Likelihood Ratio = 0.940119
ADRB3 -> FKSG2  // mi = 0.042005  Likelihood Ratio = 0.21538
ADRB3 -> NRBF2  // mi = 0.0324998  Likelihood Ratio = 0.0583789
ADRB3 -> SURF4  // mi = 0.0282138  Likelihood Ratio = 0.34443
ADRB3 -> TMPRSS6  // mi = 0.0713204  Likelihood Ratio = 0.273625
ADRBK1 -> GLYCTK  // mi = 0.0648123  Likelihood Ratio = 0.385274
ADRBK2 -> ABCB8  // mi = 0.0680379  Likelihood Ratio = 1.41609
ADRBK2 -> ADAM33  // mi = 0.0616922  Likelihood Ratio = 1.35855
ADRBK2 -> DPYS  // mi = 0.0370961  Likelihood Ratio = 0.929038
ADRBK2 -> FAM113A  // mi = 0.0395205  Likelihood Ratio = 2.08512
ADRBK2 -> IDH3B  // mi = 0.0556703  Likelihood Ratio = 1.31496
ADRBK2 -> KIF9  // mi = 0.030326  Likelihood Ratio = 0.67524
ADRBK2 -> MRPS14  // mi = 0.030326  Likelihood Ratio = 0.850062
ADRBK2 -> MUC5AC  // mi = 0.030326  Likelihood Ratio = 0.606292
ADRBK2 -> PHB  // mi = 0.1131  Likelihood Ratio = 1.97438
ADRBK2 -> POLD2  // mi = 0.0747106  Likelihood Ratio = 1.12969
ADRBK2 -> QPCTL  // mi = 0.0556703  Likelihood Ratio = 1.03742
ADRBK2 -> RAB25  // mi = 0.0680379  Likelihood Ratio = 0.943863
ADRBK2 -> RAE1  // mi = 0.0747106  Likelihood Ratio = 1.8251
ADRBK2 -> S100A14  // mi = 0.0395205  Likelihood Ratio = 0.545336
ADRBK2 -> UNC45A  // mi = 0.0616922  Likelihood Ratio = 2.04904
ADRBK2 -> ZNF577  // mi = 0.0347675  Likelihood Ratio = 0.61378
ADRM1 -> OSBPL5  // mi = 0.0472286  Likelihood Ratio = 0.520784
ADSL -> BRD2  // mi = 0.0395205  Likelihood Ratio = 0.0794469
ADSL -> POLR3C  // mi = 0.0586295  Likelihood Ratio = 0.745281
ADSL -> TRMU  // mi = 0.12628  Likelihood Ratio = 1.19701
ADSSL1 -> ANG  // mi = 0.0928293  Likelihood Ratio = 0.258247
ADSSL1 -> APOBEC3C  // mi = 0.042005  Likelihood Ratio = 0.550216
ADSSL1 -> CDKN1A  // mi = 0.0527692  Likelihood Ratio = 0.976175
ADSSL1 -> CENPF  // mi = 0.0499695  Likelihood Ratio = 0.660288
ADSSL1 -> COL5A1  // mi = 0.0324998  Likelihood Ratio = 0.297979
ADSSL1 -> DKC1  // mi = 0.030326  Likelihood Ratio = 1.51157
ADSSL1 -> LGALS1  // mi = 0.0472286  Likelihood Ratio = 0.6665
ADSSL1 -> MAGEF1  // mi = 0.0395205  Likelihood Ratio = 0.895006
ADSSL1 -> MXD3  // mi = 0.0680379  Likelihood Ratio = 0.783356
ADSSL1 -> PDCD7  // mi = 0.030326  Likelihood Ratio = 0.81593
ADSSL1 -> PYGL  // mi = 0.0527692  Likelihood Ratio = 0.523127
ADSSL1 -> RAB34  // mi = 0.0928293  Likelihood Ratio = 0.0396326
ADSSL1 -> RPL3L  // mi = 0.0282138  Likelihood Ratio = 0.466461
ADSSL1 -> SERTAD1  // mi = 0.078157  Likelihood Ratio = 0.738688
ADSSL1 -> SMAD9  // mi = 0.0347675  Likelihood Ratio = 0.547553
ADSSL1 -> TAGLN  // mi = 0.0282138  Likelihood Ratio = 0.54611
ADSSL1 -> ZNF398  // mi = 0.0347675  Likelihood Ratio = 0.7979
AEBP1 -> BUB3  // mi = 0.0817134  Likelihood Ratio = 2.71692
AEBP1 -> C6orf208  // mi = 0.030326  Likelihood Ratio = 1.34899
AEBP1 -> COG5  // mi = 0.0324998  Likelihood Ratio = 2.96466
AEBP1 -> DFNA5  // mi = 0.042005  Likelihood Ratio = 1.81758
AEBP1 -> DNAJC9  // mi = 0.0680379  Likelihood Ratio = 0.803147
AEBP1 -> EGFR  // mi = 0.0472286  Likelihood Ratio = 1.41577
AEBP1 -> EPDR1  // mi = 0.0586295  Likelihood Ratio = 1.38007
AEBP1 -> F3  // mi = 0.0586295  Likelihood Ratio = 1.96169
AEBP1 -> GNAI2  // mi = 0.0648123  Likelihood Ratio = 1.06666
AEBP1 -> IGFBP3  // mi = 0.0586295  Likelihood Ratio = 2.19546
AEBP1 -> KCNE4  // mi = 0.0370961  Likelihood Ratio = 0.923141
AEBP1 -> KIAA0040  // mi = 0.100673  Likelihood Ratio = 1.39618
AEBP1 -> NDST1  // mi = 0.0370961  Likelihood Ratio = 0.291041
AEBP1 -> NRCAM  // mi = 0.0324998  Likelihood Ratio = 0.953408
AEBP1 -> NUDCD3  // mi = 0.0324998  Likelihood Ratio = 1.29221
AEBP1 -> OSMR  // mi = 0.0324998  Likelihood Ratio = 1.92728
AEBP1 -> PAX3  // mi = 0.0370961  Likelihood Ratio = 1.88547
AEBP1 -> RPL34  // mi = 0.0680379  Likelihood Ratio = 1.69183
AEBP1 -> RPL36A  // mi = 0.0890499  Likelihood Ratio = 2.18089
AEBP1 -> RPS3  // mi = 0.0395205  Likelihood Ratio = 1.64442
AEBP1 -> SIRT1  // mi = 0.0890499  Likelihood Ratio = 2.02363
AEBP1 -> SOCS2  // mi = 0.0370961  Likelihood Ratio = 0.6458
AEBP1 -> TADA3L  // mi = 0.0472286  Likelihood Ratio = 0.416726
AEBP1 -> TAGLN2  // mi = 0.0527692  Likelihood Ratio = 1.01282
AEBP1 -> TIMM23  // mi = 0.0680379  Likelihood Ratio = 0.734873
AEBP1 -> TMEM67  // mi = 0.0324998  Likelihood Ratio = 1.21756
AEBP1 -> ZYX  // mi = 0.0853254  Likelihood Ratio = 1.6186
AES -> AGTPBP1  // mi = 0.0747106  Likelihood Ratio = 0.506055
AES -> C19orf22  // mi = 0.0713204  Likelihood Ratio = 0.803352
AES -> C6orf106  // mi = 0.0370961  Likelihood Ratio = 0.466418
AES -> FBXL12  // mi = 0.0324998  Likelihood Ratio = 0.597812
AES -> OMA1  // mi = 0.0556703  Likelihood Ratio = 0.241299
AFF1 -> AP2S1  // mi = 0.0395205  Likelihood Ratio = 0.551995
AFF1 -> DCTN2  // mi = 0.0395205  Likelihood Ratio = 1.04246
AFF1 -> DCTN3  // mi = 0.0817134  Likelihood Ratio = 0.0622533
AFF1 -> KPNA6  // mi = 0.0282138  Likelihood Ratio = 0.236497
AFF1 -> LGALS7  // mi = 0.0445871  Likelihood Ratio = 0.346226
AFF1 -> SUFU  // mi = 0.0282138  Likelihood Ratio = 0.590432
AFF2 -> BHMT2  // mi = 0.0472286  Likelihood Ratio = 0.807708
AFF2 -> C1GALT1  // mi = 0.030326  Likelihood Ratio = 1.48763
AFF2 -> C1orf59  // mi = 0.0586295  Likelihood Ratio = 1.11213
AFF2 -> C9orf6  // mi = 0.030326  Likelihood Ratio = 1.00531
AFF2 -> CDC23  // mi = 0.030326  Likelihood Ratio = 2.07405
AFF2 -> CHCHD3  // mi = 0.030326  Likelihood Ratio = 1.1021
AFF2 -> CHMP2A  // mi = 0.0445871  Likelihood Ratio = 1.28571
AFF2 -> CIDEC  // mi = 0.030326  Likelihood Ratio = 1.17986
AFF2 -> CORO6  // mi = 0.0713204  Likelihood Ratio = 1.51904
AFF2 -> FAM113A  // mi = 0.030326  Likelihood Ratio = 0.98744
AFF2 -> FKBP9  // mi = 0.0556703  Likelihood Ratio = 1.07193
AFF2 -> FLNB  // mi = 0.0282138  Likelihood Ratio = 1.23715
AFF2 -> GNA12  // mi = 0.0347675  Likelihood Ratio = 1.4144
AFF2 -> GRIP1  // mi = 0.0527692  Likelihood Ratio = 1.67128
AFF2 -> H2AFY2  // mi = 0.0370961  Likelihood Ratio = 0.824503
AFF2 -> HES1  // mi = 0.030326  Likelihood Ratio = 1.01169
AFF2 -> LMO7  // mi = 0.0713204  Likelihood Ratio = 1.13596
AFF2 -> MAP1LC3A  // mi = 0.0395205  Likelihood Ratio = 1.06331
AFF2 -> NDN  // mi = 0.042005  Likelihood Ratio = 1.59594
AFF2 -> PABPC5  // mi = 0.0472286  Likelihood Ratio = 0.574562
AFF2 -> POR  // mi = 0.0499695  Likelihood Ratio = 0.498145
AFF2 -> RABL5  // mi = 0.0347675  Likelihood Ratio = 0.108892
AFF2 -> RFC2  // mi = 0.0890499  Likelihood Ratio = 2.4298
AFF2 -> SLC1A6  // mi = 0.0648123  Likelihood Ratio = 1.02146
AFF2 -> TUSC3  // mi = 0.0527692  Likelihood Ratio = 1.53023
AFF2 -> WDR37  // mi = 0.042005  Likelihood Ratio = 1.99375
AFF2 -> ZDHHC4  // mi = 0.0556703  Likelihood Ratio = 1.27244
AFF2 -> ZNF558  // mi = 0.0395205  Likelihood Ratio = 1.1599
AFF3 -> APH1B  // mi = 0.0890499  Likelihood Ratio = 1.03282
AFF3 -> CXCL1  // mi = 0.030326  Likelihood Ratio = 0.92669
AFF3 -> DCX  // mi = 0.117393  Likelihood Ratio = 1.07645
AFF3 -> FRY  // mi = 0.0713204  Likelihood Ratio = 1.38835
AFF3 -> HLA-F  // mi = 0.0890499  Likelihood Ratio = 1.70035
AFF3 -> KCNK10  // mi = 0.078157  Likelihood Ratio = 1.5951
AFF3 -> KPNB1  // mi = 0.0324998  Likelihood Ratio = 0.748817
AFF3 -> LIPH  // mi = 0.0445871  Likelihood Ratio = 0.770198
AFF3 -> LRRC1  // mi = 0.108859  Likelihood Ratio = 0.929233
AFF3 -> MPHOSPH10  // mi = 0.0282138  Likelihood Ratio = 0.650721
AFF3 -> NAV1  // mi = 0.078157  Likelihood Ratio = 0.871392
AFF3 -> ONECUT2  // mi = 0.0853254  Likelihood Ratio = 1.36777
AFF3 -> PAK3  // mi = 0.108859  Likelihood Ratio = 2.20423
AFF3 -> PCYOX1  // mi = 0.0890499  Likelihood Ratio = 0.541527
AFF3 -> PCYT1A  // mi = 0.0556703  Likelihood Ratio = 0.297569
AFF3 -> PDZD4  // mi = 0.0713204  Likelihood Ratio = 0.322135
AFF3 -> PROP1  // mi = 0.0680379  Likelihood Ratio = 0.354003
AFF3 -> RAG1AP1  // mi = 0.0499695  Likelihood Ratio = 1.18972
AFF3 -> SMYD4  // mi = 0.042005  Likelihood Ratio = 0.621067
AFF3 -> STS  // mi = 0.0445871  Likelihood Ratio = 0.140959
AFF3 -> TNFAIP8L2  // mi = 0.0347675  Likelihood Ratio = 0.290375
AFF3 -> UCP3  // mi = 0.0472286  Likelihood Ratio = 0.984885
AFF3 -> ZMYND15  // mi = 0.0817134  Likelihood Ratio = 1.52271
AFF4 -> UPK3B  // mi = 0.0586295  Likelihood Ratio = 0.327876
AFF4 -> ZNF613  // mi = 0.0347675  Likelihood Ratio = 0.232228
AFG3L1 -> ANKRD2  // mi = 0.170793  Likelihood Ratio = 1.01386
AFG3L1 -> BTNL2  // mi = 0.135524  Likelihood Ratio = 0.391336
AFG3L1 -> C20orf195  // mi = 0.0616922  Likelihood Ratio = 0.286443
AFG3L1 -> COMTD1  // mi = 0.0747106  Likelihood Ratio = 0.214522
AFG3L1 -> DR1  // mi = 0.0747106  Likelihood Ratio = 0.0705776
AFG3L1 -> GTF3C1  // mi = 0.117393  Likelihood Ratio = 0.724354
AFG3L1 -> HTATIP2  // mi = 0.0445871  Likelihood Ratio = 0.602646
AFG3L1 -> MAK10  // mi = 0.0928293  Likelihood Ratio = 0.810228
AFG3L1 -> MOBKL2B  // mi = 0.0527692  Likelihood Ratio = 1.78167
AFG3L1 -> MRPL39  // mi = 0.0817134  Likelihood Ratio = 0.00769819
AFG3L1 -> NPFF  // mi = 0.223046  Likelihood Ratio = 0.244333
AFG3L1 -> NUDT5  // mi = 0.0445871  Likelihood Ratio = 0.134427
AFG3L1 -> RETNLB  // mi = 0.0499695  Likelihood Ratio = 0.427521
AFG3L1 -> TMEM86B  // mi = 0.042005  Likelihood Ratio = 0.214253
AFG3L1 -> TP53RK  // mi = 0.0967237  Likelihood Ratio = 0.45448
AFG3L1 -> UNC5CL  // mi = 0.0713204  Likelihood Ratio = 0.843972
AFG3L1 -> ZFYVE1  // mi = 0.0282138  Likelihood Ratio = 0.106111
AFG3L1 -> ZNF660  // mi = 0.117393  Likelihood Ratio = 0.0536307
AGA -> SLC6A13  // mi = 0.030326  Likelihood Ratio = 0.601389
AGBL2 -> ABCC3  // mi = 0.042005  Likelihood Ratio = 1.04254
AGBL2 -> ANGPTL1  // mi = 0.042005  Likelihood Ratio = 0.927593
AGBL2 -> APCDD1  // mi = 0.0499695  Likelihood Ratio = 1.85279
AGBL2 -> ARHGEF9  // mi = 0.0556703  Likelihood Ratio = 0.357776
AGBL2 -> ARIH1  // mi = 0.0472286  Likelihood Ratio = 0.281208
AGBL2 -> ARMC2  // mi = 0.100673  Likelihood Ratio = 2.48133
AGBL2 -> C18orf45  // mi = 0.0556703  Likelihood Ratio = 2.17265
AGBL2 -> C7orf27  // mi = 0.0853254  Likelihood Ratio = 1.2468
AGBL2 -> CNGA3  // mi = 0.0648123  Likelihood Ratio = 1.97275
AGBL2 -> CP  // mi = 0.0472286  Likelihood Ratio = 0.661343
AGBL2 -> DDB2  // mi = 0.0586295  Likelihood Ratio = 1.53101
AGBL2 -> DNALI1  // mi = 0.0586295  Likelihood Ratio = 2.09631
AGBL2 -> ECHDC2  // mi = 0.108859  Likelihood Ratio = 2.27044
AGBL2 -> ESM1  // mi = 0.0499695  Likelihood Ratio = 1.26585
AGBL2 -> F11R  // mi = 0.0928293  Likelihood Ratio = 2.58655
AGBL2 -> FAM89B  // mi = 0.0445871  Likelihood Ratio = 0.7638
AGBL2 -> FBXO39  // mi = 0.0586295  Likelihood Ratio = 2.11105
AGBL2 -> FLRT3  // mi = 0.0499695  Likelihood Ratio = 0.93047
AGBL2 -> FN3KRP  // mi = 0.0324998  Likelihood Ratio = 1.38513
AGBL2 -> FSTL1  // mi = 0.0472286  Likelihood Ratio = 2.0519
AGBL2 -> FZD7  // mi = 0.0527692  Likelihood Ratio = 2.14149
AGBL2 -> HRASLS2  // mi = 0.0472286  Likelihood Ratio = 1.61401
AGBL2 -> KLHL13  // mi = 0.0395205  Likelihood Ratio = 0.520471
AGBL2 -> LAPTM4B  // mi = 0.0616922  Likelihood Ratio = 1.70453
AGBL2 -> LRRC46  // mi = 0.042005  Likelihood Ratio = 1.46995
AGBL2 -> LRRTM1  // mi = 0.0747106  Likelihood Ratio = 2.0169
AGBL2 -> LSAMP  // mi = 0.0395205  Likelihood Ratio = 1.42079
AGBL2 -> MCL1  // mi = 0.0370961  Likelihood Ratio = 2.27391
AGBL2 -> MOV10  // mi = 0.0527692  Likelihood Ratio = 1.7505
AGBL2 -> NDUFB8  // mi = 0.0395205  Likelihood Ratio = 0.842321
AGBL2 -> NEO1  // mi = 0.0648123  Likelihood Ratio = 2.9013
AGBL2 -> NPHP1  // mi = 0.108859  Likelihood Ratio = 1.75837
AGBL2 -> PCSK1N  // mi = 0.0499695  Likelihood Ratio = 0.427023
AGBL2 -> PCSK4  // mi = 0.12628  Likelihood Ratio = 2.84158
AGBL2 -> PDC  // mi = 0.0395205  Likelihood Ratio = 1.01101
AGBL2 -> PHKG1  // mi = 0.0586295  Likelihood Ratio = 1.7085
AGBL2 -> PLCB1  // mi = 0.0616922  Likelihood Ratio = 1.65627
AGBL2 -> POFUT2  // mi = 0.0713204  Likelihood Ratio = 2.01493
AGBL2 -> POLB  // mi = 0.0445871  Likelihood Ratio = 0.739155
AGBL2 -> PPP3CB  // mi = 0.0347675  Likelihood Ratio = 1.19987
AGBL2 -> RAB33A  // mi = 0.0747106  Likelihood Ratio = 3.01503
AGBL2 -> RABL2B  // mi = 0.117393  Likelihood Ratio = 1.95132
AGBL2 -> RAP2B  // mi = 0.0556703  Likelihood Ratio = 1.47571
AGBL2 -> RGL3  // mi = 0.0713204  Likelihood Ratio = 1.54356
AGBL2 -> SMO  // mi = 0.0527692  Likelihood Ratio = 0.945323
AGBL2 -> SSH3  // mi = 0.0586295  Likelihood Ratio = 1.73706
AGBL2 -> STAT2  // mi = 0.0527692  Likelihood Ratio = 2.00435
AGBL2 -> STK3  // mi = 0.0282138  Likelihood Ratio = 0.797294
AGBL2 -> STK33  // mi = 0.0853254  Likelihood Ratio = 2.41513
AGBL2 -> TASP1  // mi = 0.0472286  Likelihood Ratio = 1.63503
AGBL2 -> TIMM23  // mi = 0.0499695  Likelihood Ratio = 0.541188
AGBL2 -> TMEM100  // mi = 0.0556703  Likelihood Ratio = 2.17502
AGBL2 -> TRPS1  // mi = 0.0527692  Likelihood Ratio = 1.28768
AGBL2 -> ZIC2  // mi = 0.0648123  Likelihood Ratio = 0.927975
AGBL2 -> ZIC5  // mi = 0.078157  Likelihood Ratio = 2.03294
AGER -> C21orf66  // mi = 0.0853254  Likelihood Ratio = 0.473973
AGER -> CCDC41  // mi = 0.0282138  Likelihood Ratio = 0.275646
AGER -> CCNB1IP1  // mi = 0.042005  Likelihood Ratio = 1.28122
AGER -> CHRD  // mi = 0.0324998  Likelihood Ratio = 0.896857
AGER -> CNO  // mi = 0.0347675  Likelihood Ratio = 0.368819
AGER -> CREBL2  // mi = 0.0395205  Likelihood Ratio = 0.724397
AGER -> CRIP3  // mi = 0.0713204  Likelihood Ratio = 0.486342
AGER -> LOC91431  // mi = 0.0713204  Likelihood Ratio = 0.116061
AGER -> NCOR1  // mi = 0.0472286  Likelihood Ratio = 0.317576
AGER -> RPL10  // mi = 0.12628  Likelihood Ratio = 0.204248
AGER -> SUV420H2  // mi = 0.0370961  Likelihood Ratio = 0.141479
AGER -> TBX6  // mi = 0.0713204  Likelihood Ratio = 0.394733
AGER -> TIA1  // mi = 0.0472286  Likelihood Ratio = 0.674466
AGER -> ZNF83  // mi = 0.0472286  Likelihood Ratio = 0.223992
AGL -> ESPN  // mi = 0.0395205  Likelihood Ratio = 0.6988
AGL -> XPR1  // mi = 0.0282138  Likelihood Ratio = 0.300522
AGMAT -> ASAH1  // mi = 0.0370961  Likelihood Ratio = 0.359351
AGMAT -> CSNK2A2  // mi = 0.0556703  Likelihood Ratio = 0.433161
AGMAT -> DDX42  // mi = 0.0817134  Likelihood Ratio = 0.21061
AGMAT -> FBXO21  // mi = 0.0817134  Likelihood Ratio = 0.601471
AGMAT -> FLJ40125  // mi = 0.0713204  Likelihood Ratio = 0.551857
AGMAT -> NLGN2  // mi = 0.0890499  Likelihood Ratio = 0.91139
AGMAT -> SFRS8  // mi = 0.0347675  Likelihood Ratio = 0.751392
AGMAT -> UBE3A  // mi = 0.030326  Likelihood Ratio = 0.331022
AGPAT1 -> IPO13  // mi = 0.0586295  Likelihood Ratio = 0.482412
AGPAT1 -> UBE2F  // mi = 0.0347675  Likelihood Ratio = 0.185569
AGPAT2 -> ASNA1  // mi = 0.0853254  Likelihood Ratio = 1.50006
AGPAT2 -> ASPSCR1  // mi = 0.0586295  Likelihood Ratio = 0.301894
AGPAT2 -> C17orf45  // mi = 0.100673  Likelihood Ratio = 0.75243
AGPAT2 -> C9orf114  // mi = 0.100673  Likelihood Ratio = 1.42473
AGPAT2 -> CACNG6  // mi = 0.078157  Likelihood Ratio = 0.782225
AGPAT2 -> CD320  // mi = 0.0648123  Likelihood Ratio = 0.755982
AGPAT2 -> CLDN4  // mi = 0.100673  Likelihood Ratio = 1.30901
AGPAT2 -> DDX19B  // mi = 0.042005  Likelihood Ratio = 1.15545
AGPAT2 -> DPYS  // mi = 0.030326  Likelihood Ratio = 0.842649
AGPAT2 -> FAM49B  // mi = 0.0499695  Likelihood Ratio = 0.689486
AGPAT2 -> FIBP  // mi = 0.0527692  Likelihood Ratio = 0.582246
AGPAT2 -> GCDH  // mi = 0.0853254  Likelihood Ratio = 0.230207
AGPAT2 -> GNB2L1  // mi = 0.0853254  Likelihood Ratio = 0.587389
AGPAT2 -> HMG20B  // mi = 0.078157  Likelihood Ratio = 0.937035
AGPAT2 -> KBTBD4  // mi = 0.0472286  Likelihood Ratio = 0.0326728
AGPAT2 -> KIAA0776  // mi = 0.030326  Likelihood Ratio = 0.473755
AGPAT2 -> KLK11  // mi = 0.0586295  Likelihood Ratio = 1.50333
AGPAT2 -> NOSIP  // mi = 0.0527692  Likelihood Ratio = 0.893767
AGPAT2 -> NSFL1C  // mi = 0.0853254  Likelihood Ratio = 0.386085
AGPAT2 -> NUP188  // mi = 0.0586295  Likelihood Ratio = 2.58391
AGPAT2 -> PLEKHJ1  // mi = 0.0586295  Likelihood Ratio = 1.84879
AGPAT2 -> PRAME  // mi = 0.078157  Likelihood Ratio = 0.299325
AGPAT2 -> PRSS21  // mi = 0.078157  Likelihood Ratio = 0.690626
AGPAT2 -> QARS  // mi = 0.100673  Likelihood Ratio = 0.896587
AGPAT2 -> RAB25  // mi = 0.0586295  Likelihood Ratio = 2.1048
AGPAT2 -> RPL23A  // mi = 0.0472286  Likelihood Ratio = 0.249524
AGPAT2 -> RPL36  // mi = 0.0527692  Likelihood Ratio = 0.866112
AGPAT2 -> SERPIND1  // mi = 0.0472286  Likelihood Ratio = 0.591284
AGPAT2 -> SLC39A3  // mi = 0.0713204  Likelihood Ratio = 1.02932
AGPAT2 -> TAF6L  // mi = 0.0853254  Likelihood Ratio = 1.21278
AGPAT2 -> TBC1D17  // mi = 0.078157  Likelihood Ratio = 0.911709
AGPAT2 -> TCEA2  // mi = 0.042005  Likelihood Ratio = 0.970709
AGPAT2 -> TLE6  // mi = 0.042005  Likelihood Ratio = 2.39734
AGPAT2 -> TMC6  // mi = 0.0616922  Likelihood Ratio = 1.34479
AGPAT3 -> AHNAK  // mi = 0.0527692  Likelihood Ratio = 0.456623
AGPAT3 -> AURKB  // mi = 0.0680379  Likelihood Ratio = 1.57617
AGPAT3 -> CDC25A  // mi = 0.0395205  Likelihood Ratio = 1.19822
AGPAT3 -> COG5  // mi = 0.0282138  Likelihood Ratio = 1.05105
AGPAT3 -> DICER1  // mi = 0.0370961  Likelihood Ratio = 0.551059
AGPAT3 -> KIAA0513  // mi = 0.0853254  Likelihood Ratio = 0.576741
AGPAT3 -> MTMR1  // mi = 0.0472286  Likelihood Ratio = 1.42087
AGPAT3 -> RNASEH2A  // mi = 0.0499695  Likelihood Ratio = 0.563521
AGPAT3 -> RNF122  // mi = 0.0347675  Likelihood Ratio = 0.896459
AGPAT3 -> SEPHS1  // mi = 0.0395205  Likelihood Ratio = 0.0030764
AGPAT3 -> SORL1  // mi = 0.0586295  Likelihood Ratio = 1.95685
AGPAT3 -> SSR2  // mi = 0.0967237  Likelihood Ratio = 1.52795
AGPAT3 -> THYN1  // mi = 0.0499695  Likelihood Ratio = 0.680697
AGPAT3 -> TRIP12  // mi = 0.0853254  Likelihood Ratio = 1.29608
AGPAT4 -> AIP  // mi = 0.0445871  Likelihood Ratio = 0.655548
AGPAT4 -> ARRDC1  // mi = 0.0747106  Likelihood Ratio = 0.76815
AGPAT4 -> BBS7  // mi = 0.0370961  Likelihood Ratio = 0.469401
AGPAT4 -> BCAS3  // mi = 0.030326  Likelihood Ratio = 0.733179
AGPAT4 -> DEGS2  // mi = 0.0445871  Likelihood Ratio = 0.51411
AGPAT4 -> DNAI2  // mi = 0.0472286  Likelihood Ratio = 0.134555
AGPAT4 -> EDN3  // mi = 0.0445871  Likelihood Ratio = 1.19337
AGPAT4 -> STK17B  // mi = 0.0680379  Likelihood Ratio = 0.441583
AGPAT6 -> ABCB9  // mi = 0.0370961  Likelihood Ratio = 0.0440662
AGPAT6 -> ATRN  // mi = 0.0586295  Likelihood Ratio = 0.252215
AGPAT6 -> C17orf61  // mi = 0.0556703  Likelihood Ratio = 0.171203
AGPAT6 -> C20orf141  // mi = 0.0445871  Likelihood Ratio = 1.00277
AGPAT6 -> CLSTN1  // mi = 0.042005  Likelihood Ratio = 0.349761
AGPAT6 -> DEFB1  // mi = 0.0445871  Likelihood Ratio = 0.1488
AGPAT6 -> EXTL3  // mi = 0.0853254  Likelihood Ratio = 0.148152
AGPAT6 -> GYPB  // mi = 0.0680379  Likelihood Ratio = 0.243254
AGPAT6 -> HIST1H2AE  // mi = 0.0347675  Likelihood Ratio = 0.0984205
AGPAT6 -> HIST1H2BB  // mi = 0.0347675  Likelihood Ratio = 0.03222
AGPAT6 -> HIST1H2BI  // mi = 0.030326  Likelihood Ratio = 0.445784
AGPAT6 -> IFT140  // mi = 0.0648123  Likelihood Ratio = 0.186042
AGPAT6 -> KIF23  // mi = 0.0282138  Likelihood Ratio = 0.228951
AGPAT6 -> LOXL3  // mi = 0.0527692  Likelihood Ratio = 0.00337344
AGPAT6 -> MDP-1  // mi = 0.0556703  Likelihood Ratio = 0.0157606
AGPAT6 -> NDEL1  // mi = 0.117393  Likelihood Ratio = 0.623192
AGPAT6 -> NDST4  // mi = 0.0616922  Likelihood Ratio = 0.669485
AGPAT6 -> NUDT2  // mi = 0.0445871  Likelihood Ratio = 0.526495
AGPAT6 -> NUDT3  // mi = 0.030326  Likelihood Ratio = 0.108431
AGPAT6 -> PAGE2  // mi = 0.0395205  Likelihood Ratio = 0.200658
AGPAT6 -> PAX4  // mi = 0.030326  Likelihood Ratio = 0.319033
AGPAT6 -> PCTP  // mi = 0.0395205  Likelihood Ratio = 0.692561
AGPAT6 -> PSMB6  // mi = 0.042005  Likelihood Ratio = 0.021741
AGPAT6 -> RGS12  // mi = 0.0713204  Likelihood Ratio = 0.13989
AGPAT6 -> RPL32  // mi = 0.0680379  Likelihood Ratio = 0.311564
AGPAT6 -> RPL36A  // mi = 0.030326  Likelihood Ratio = 0.282833
AGPAT6 -> SLC25A25  // mi = 0.0928293  Likelihood Ratio = 0.0782771
AGPAT6 -> UPF3A  // mi = 0.0324998  Likelihood Ratio = 0.2516
AGPAT6 -> ZFYVE9  // mi = 0.0527692  Likelihood Ratio = 0.220697
AGR2 -> ADAMTS1  // mi = 0.0556703  Likelihood Ratio = 1.46177
AGR2 -> CNTROB  // mi = 0.0713204  Likelihood Ratio = 0.282987
AGR2 -> CXXC1  // mi = 0.042005  Likelihood Ratio = 0.595833
AGR2 -> MEF2C  // mi = 0.030326  Likelihood Ratio = 0.824685
AGR2 -> MOAP1  // mi = 0.0282138  Likelihood Ratio = 1.0897
AGR2 -> NRP2  // mi = 0.030326  Likelihood Ratio = 0.564398
AGR2 -> NUMB  // mi = 0.0395205  Likelihood Ratio = 0.00741651
AGR2 -> PIGS  // mi = 0.0472286  Likelihood Ratio = 2.1504
AGR2 -> PNN  // mi = 0.0282138  Likelihood Ratio = 0.255654
AGR2 -> PROK2  // mi = 0.030326  Likelihood Ratio = 0.845069
AGR2 -> SEC24D  // mi = 0.0395205  Likelihood Ratio = 0.856187
AGR2 -> TPK1  // mi = 0.0445871  Likelihood Ratio = 0.965584
AGR2 -> UBQLN4  // mi = 0.042005  Likelihood Ratio = 1.2141
AGRP -> ERCC5  // mi = 0.030326  Likelihood Ratio = 1.21256
AGRP -> GATAD2B  // mi = 0.0395205  Likelihood Ratio = 0.383314
AGRP -> MTF2  // mi = 0.0445871  Likelihood Ratio = 0.490358
AGRP -> PALM2-AKAP2  // mi = 0.0616922  Likelihood Ratio = 0.197473
AGRP -> SLC35E4  // mi = 0.0556703  Likelihood Ratio = 0.628448
AGRP -> TMEM106C  // mi = 0.0282138  Likelihood Ratio = 0.35612
AGT -> ALAD  // mi = 0.0395205  Likelihood Ratio = 0.559906
AGT -> ART3  // mi = 0.042005  Likelihood Ratio = 0.998424
AGT -> C11orf49  // mi = 0.0370961  Likelihood Ratio = 2.38914
AGT -> C6orf15  // mi = 0.078157  Likelihood Ratio = 2.31818
AGT -> C9orf30  // mi = 0.0395205  Likelihood Ratio = 1.13037
AGT -> CAMK2A  // mi = 0.0527692  Likelihood Ratio = 1.58698
AGT -> CAMK2B  // mi = 0.042005  Likelihood Ratio = 1.73166
AGT -> CDC42EP4  // mi = 0.0527692  Likelihood Ratio = 2.31012
AGT -> CHMP2A  // mi = 0.0648123  Likelihood Ratio = 2.38451
AGT -> CTSF  // mi = 0.0370961  Likelihood Ratio = 0.434828
AGT -> DBI  // mi = 0.0527692  Likelihood Ratio = 1.51006
AGT -> DDX50  // mi = 0.0445871  Likelihood Ratio = 1.11122
AGT -> ELAC2  // mi = 0.0324998  Likelihood Ratio = 0.752206
AGT -> EPB41  // mi = 0.0445871  Likelihood Ratio = 0.486308
AGT -> EXTL3  // mi = 0.0370961  Likelihood Ratio = 1.1414
AGT -> GNG7  // mi = 0.0648123  Likelihood Ratio = 2.65688
AGT -> GPRC5C  // mi = 0.0472286  Likelihood Ratio = 1.70836
AGT -> IGSF3  // mi = 0.0586295  Likelihood Ratio = 1.40801
AGT -> KCTD14  // mi = 0.0370961  Likelihood Ratio = 0.454774
AGT -> KEAP1  // mi = 0.0370961  Likelihood Ratio = 0.959919
AGT -> LASS1  // mi = 0.0472286  Likelihood Ratio = 1.29364
AGT -> NR3C2  // mi = 0.0853254  Likelihood Ratio = 1.674
AGT -> NRG2  // mi = 0.0648123  Likelihood Ratio = 1.42662
AGT -> OSBPL6  // mi = 0.0648123  Likelihood Ratio = 1.43594
AGT -> OSR1  // mi = 0.0445871  Likelihood Ratio = 1.87217
AGT -> P2RY1  // mi = 0.0713204  Likelihood Ratio = 1.74474
AGT -> PCDH9  // mi = 0.0853254  Likelihood Ratio = 2.49318
AGT -> PLD2  // mi = 0.0527692  Likelihood Ratio = 1.41382
AGT -> PPFIA1  // mi = 0.0282138  Likelihood Ratio = 1.2288
AGT -> RASGRP2  // mi = 0.0713204  Likelihood Ratio = 1.64276
AGT -> REEP5  // mi = 0.0713204  Likelihood Ratio = 0.268536
AGT -> RPH3A  // mi = 0.0472286  Likelihood Ratio = 0.730583
AGT -> RPL36A  // mi = 0.0445871  Likelihood Ratio = 1.71154
AGT -> SCRN1  // mi = 0.0853254  Likelihood Ratio = 1.7388
AGT -> SHOX2  // mi = 0.0472286  Likelihood Ratio = 1.01785
AGT -> SLC4A4  // mi = 0.078157  Likelihood Ratio = 2.74782
AGT -> SMOC2  // mi = 0.030326  Likelihood Ratio = 1.51927
AGT -> SOX9  // mi = 0.078157  Likelihood Ratio = 1.13588
AGT -> UBE2D4  // mi = 0.0586295  Likelihood Ratio = 1.45547
AGT -> ZNF45  // mi = 0.0472286  Likelihood Ratio = 1.0203
AGTRAP -> CD300LG  // mi = 0.0324998  Likelihood Ratio = 0.258302
AGTRAP -> MOS  // mi = 0.0713204  Likelihood Ratio = 0.263433
AGXT -> ADAMTSL1  // mi = 0.0370961  Likelihood Ratio = 1.13661
AGXT -> C14orf68  // mi = 0.0648123  Likelihood Ratio = 0.397744
AGXT2 -> CYP11A1  // mi = 0.0370961  Likelihood Ratio = 0.213724
AGXT2 -> TPD52L1  // mi = 0.0324998  Likelihood Ratio = 0.235258
AGXT2L1 -> FRAT2  // mi = 0.0282138  Likelihood Ratio = 0.619884
AGXT2L1 -> INPP1  // mi = 0.078157  Likelihood Ratio = 0.0136476
AGXT2L1 -> PEBP1  // mi = 0.0648123  Likelihood Ratio = 0.0253053
AGXT2L1 -> RBMS1  // mi = 0.0616922  Likelihood Ratio = 0.854812
AGXT2L1 -> SERPINE1  // mi = 0.0499695  Likelihood Ratio = 0.519796
AGXT2L1 -> SLC12A8  // mi = 0.0370961  Likelihood Ratio = 0.464598
AGXT2L1 -> SURF6  // mi = 0.030326  Likelihood Ratio = 0.249883
AHCTF1 -> CKAP4  // mi = 0.0324998  Likelihood Ratio = 1.05059
AHCTF1 -> FXN  // mi = 0.0445871  Likelihood Ratio = 0.259922
AHCTF1 -> PAX4  // mi = 0.030326  Likelihood Ratio = 0.141149
AHCTF1 -> PIK3R3  // mi = 0.0527692  Likelihood Ratio = 0.139986
AHCTF1 -> PLEKHJ1  // mi = 0.0395205  Likelihood Ratio = 0.565566
AHCTF1 -> PUM1  // mi = 0.0472286  Likelihood Ratio = 0.565671
AHCTF1 -> RAB3C  // mi = 0.0395205  Likelihood Ratio = 0.235446
AHCY -> ACTL6A  // mi = 0.0370961  Likelihood Ratio = 0.539756
AHCY -> ANUBL1  // mi = 0.0445871  Likelihood Ratio = 0.416826
AHCY -> CACNB4  // mi = 0.0347675  Likelihood Ratio = 0.775582
AHCY -> CCDC34  // mi = 0.0648123  Likelihood Ratio = 1.72511
AHCY -> CCNA2  // mi = 0.042005  Likelihood Ratio = 0.856786
AHCY -> CDC6  // mi = 0.042005  Likelihood Ratio = 0.521486
AHCY -> CSDE1  // mi = 0.104739  Likelihood Ratio = 0.850206
AHCY -> DGCR2  // mi = 0.0324998  Likelihood Ratio = 0.705064
AHCY -> DLEU1  // mi = 0.0527692  Likelihood Ratio = 0.463614
AHCY -> HIST1H1B  // mi = 0.0282138  Likelihood Ratio = 0.309085
AHCY -> HIST1H4H  // mi = 0.0324998  Likelihood Ratio = 0.456351
AHCY -> HIST1H4J  // mi = 0.0324998  Likelihood Ratio = 0.455368
AHCY -> IL3  // mi = 0.0282138  Likelihood Ratio = 0.145101
AHCY -> LAT  // mi = 0.0395205  Likelihood Ratio = 0.568519
AHCY -> MARK2  // mi = 0.042005  Likelihood Ratio = 0.452966
AHCY -> MEF2A  // mi = 0.0817134  Likelihood Ratio = 0.647935
AHCY -> PPAN  // mi = 0.078157  Likelihood Ratio = 0.483137
AHCY -> PPIL5  // mi = 0.0472286  Likelihood Ratio = 0.416604
AHCY -> RFC2  // mi = 0.042005  Likelihood Ratio = 0.610617
AHCY -> RNF126  // mi = 0.042005  Likelihood Ratio = 0.118084
AHCY -> RPSA  // mi = 0.042005  Likelihood Ratio = 0.662651
AHCY -> SH3BP5  // mi = 0.030326  Likelihood Ratio = 0.581581
AHCY -> SNRPD2  // mi = 0.0527692  Likelihood Ratio = 1.00169
AHCY -> SRI  // mi = 0.0648123  Likelihood Ratio = 0.534422
AHCY -> TMEM121  // mi = 0.0527692  Likelihood Ratio = 1.94079
AHCY -> TMEM97  // mi = 0.042005  Likelihood Ratio = 0.730151
AHCY -> TNFRSF25  // mi = 0.0347675  Likelihood Ratio = 0.418724
AHCY -> TPX2  // mi = 0.0282138  Likelihood Ratio = 0.535344
AHCY -> WDR12  // mi = 0.0324998  Likelihood Ratio = 0.748171
AHCY -> WDR51A  // mi = 0.0586295  Likelihood Ratio = 0.790685
AHCY -> ZNF416  // mi = 0.117393  Likelihood Ratio = 0.476038
AHCYL1 -> IK  // mi = 0.0282138  Likelihood Ratio = 0.317699
AHCYL1 -> SSX5  // mi = 0.0324998  Likelihood Ratio = 0.394184
AHNAK -> ATOH7  // mi = 0.0680379  Likelihood Ratio = 0.511491
AHNAK -> C7orf36  // mi = 0.0616922  Likelihood Ratio = 0.533521
AHNAK -> CGNL1  // mi = 0.0928293  Likelihood Ratio = 2.8113
AHNAK -> COL8A1  // mi = 0.100673  Likelihood Ratio = 0.538446
AHNAK -> DBF4  // mi = 0.0967237  Likelihood Ratio = 0.710769
AHNAK -> DYNC1LI1  // mi = 0.12181  Likelihood Ratio = 0.696911
AHNAK -> HDLBP  // mi = 0.0853254  Likelihood Ratio = 0.76921
AHNAK -> KBTBD8  // mi = 0.0556703  Likelihood Ratio = 1.54499
AHNAK -> KLHL23  // mi = 0.1131  Likelihood Ratio = 0.46375
AHNAK -> LATS2  // mi = 0.100673  Likelihood Ratio = 0.412035
AHNAK -> MOSPD1  // mi = 0.0967237  Likelihood Ratio = 1.1744
AHNAK -> PLEKHA4  // mi = 0.078157  Likelihood Ratio = 1.85163
AHNAK -> PTRF  // mi = 0.14513  Likelihood Ratio = 0.58613
AHNAK -> SPAST  // mi = 0.0747106  Likelihood Ratio = 0.56031
AHNAK -> STMN1  // mi = 0.0967237  Likelihood Ratio = 0.0973805
AHNAK -> TAGLN3  // mi = 0.0680379  Likelihood Ratio = 0.353
AHNAK -> TBPL1  // mi = 0.0967237  Likelihood Ratio = 0.501034
AHNAK -> UBE2N  // mi = 0.0817134  Likelihood Ratio = 0.50178
AHNAK -> USP15  // mi = 0.0395205  Likelihood Ratio = 0.685103
AHNAK -> ZNF273  // mi = 0.0967237  Likelihood Ratio = 0.959131
AHR -> C16orf55  // mi = 0.0395205  Likelihood Ratio = 1.44152
AHRR -> KIF2C  // mi = 0.042005  Likelihood Ratio = 0.549319
AHRR -> LTV1  // mi = 0.0282138  Likelihood Ratio = 0.400809
AHRR -> REXO4  // mi = 0.0370961  Likelihood Ratio = 0.295131
AHRR -> WDR5  // mi = 0.0472286  Likelihood Ratio = 0.260118
AHSA2 -> EIF2AK2  // mi = 0.042005  Likelihood Ratio = 0.0534363
AHSA2 -> HLCS  // mi = 0.0324998  Likelihood Ratio = 0.356683
AHSA2 -> KCNJ11  // mi = 0.0445871  Likelihood Ratio = 0.209446
AHSA2 -> MEIS2  // mi = 0.0648123  Likelihood Ratio = 0.0926167
AHSA2 -> MRPS12  // mi = 0.0680379  Likelihood Ratio = 0.667017
AHSA2 -> TMEM80  // mi = 0.0586295  Likelihood Ratio = 0.292683
AHSA2 -> UBE2J2  // mi = 0.0616922  Likelihood Ratio = 0.220064
AHSG -> ABCC11  // mi = 0.030326  Likelihood Ratio = 0.549223
AHSG -> AGPAT2  // mi = 0.0472286  Likelihood Ratio = 0.319641
AHSG -> ANP32E  // mi = 0.0370961  Likelihood Ratio = 0.914595
AHSG -> APOA1  // mi = 0.354148  Likelihood Ratio = 1.28941
AHSG -> APOA2  // mi = 0.165453  Likelihood Ratio = 1.73512
AHSG -> ASGR1  // mi = 0.0282138  Likelihood Ratio = 0.707772
AHSG -> ATP5D  // mi = 0.0282138  Likelihood Ratio = 0.0422743
AHSG -> C1orf87  // mi = 0.0347675  Likelihood Ratio = 0.254871
AHSG -> CD38  // mi = 0.0445871  Likelihood Ratio = 0.980448
AHSG -> CHMP2B  // mi = 0.0347675  Likelihood Ratio = 0.57525
AHSG -> CLDN14  // mi = 0.0347675  Likelihood Ratio = 1.1368
AHSG -> CLDN4  // mi = 0.12628  Likelihood Ratio = 1.84855
AHSG -> CLDN7  // mi = 0.042005  Likelihood Ratio = 0.873256
AHSG -> CPM  // mi = 0.0445871  Likelihood Ratio = 0.323496
AHSG -> DLX5  // mi = 0.0445871  Likelihood Ratio = 0.883634
AHSG -> DRAP1  // mi = 0.0370961  Likelihood Ratio = 0.285431
AHSG -> DSP  // mi = 0.100673  Likelihood Ratio = 0.992342
AHSG -> DYNC1I1  // mi = 0.0680379  Likelihood Ratio = 2.35834
AHSG -> ENPP2  // mi = 0.030326  Likelihood Ratio = 0.775747
AHSG -> ENSA  // mi = 0.0472286  Likelihood Ratio = 0.106411
AHSG -> EPHB4  // mi = 0.042005  Likelihood Ratio = 1.29035
AHSG -> F10  // mi = 0.0928293  Likelihood Ratio = 2.06409
AHSG -> FAM3A  // mi = 0.0472286  Likelihood Ratio = 0.560582
AHSG -> FAM49B  // mi = 0.0499695  Likelihood Ratio = 0.866816
AHSG -> FLOT1  // mi = 0.042005  Likelihood Ratio = 0.748264
AHSG -> FNTB  // mi = 0.0445871  Likelihood Ratio = 1.16798
AHSG -> FYTTD1  // mi = 0.0347675  Likelihood Ratio = 0.968567
AHSG -> GEMIN7  // mi = 0.042005  Likelihood Ratio = 0.67607
AHSG -> GRB14  // mi = 0.030326  Likelihood Ratio = 1.16798
AHSG -> GREM1  // mi = 0.0347675  Likelihood Ratio = 1.6839
AHSG -> IPO8  // mi = 0.0370961  Likelihood Ratio = 0.010519
AHSG -> ISYNA1  // mi = 0.0648123  Likelihood Ratio = 1.84408
AHSG -> ITGB7  // mi = 0.100673  Likelihood Ratio = 0.621082
AHSG -> KRT17  // mi = 0.155105  Likelihood Ratio = 0.796999
AHSG -> KRT19  // mi = 0.198809  Likelihood Ratio = 1.08898
AHSG -> LRP12  // mi = 0.0499695  Likelihood Ratio = 0.666303
AHSG -> MBP  // mi = 0.0616922  Likelihood Ratio = 1.05343
AHSG -> MPO  // mi = 0.0395205  Likelihood Ratio = 0.566106
AHSG -> MRPS5  // mi = 0.0527692  Likelihood Ratio = 0.560144
AHSG -> OGT  // mi = 0.0648123  Likelihood Ratio = 1.46424
AHSG -> PRKD2  // mi = 0.0527692  Likelihood Ratio = 0.831392
AHSG -> RAB25  // mi = 0.0928293  Likelihood Ratio = 0.639109
AHSG -> RBMS3  // mi = 0.030326  Likelihood Ratio = 0.572447
AHSG -> RCE1  // mi = 0.0648123  Likelihood Ratio = 1.02001
AHSG -> SMARCD2  // mi = 0.0282138  Likelihood Ratio = 0.577487
AHSG -> TPSB2  // mi = 0.030326  Likelihood Ratio = 0.900182
AHSG -> TRIP10  // mi = 0.042005  Likelihood Ratio = 0.918736
AHSG -> TSPAN4  // mi = 0.0648123  Likelihood Ratio = 1.30606
AIF1 -> ACPP  // mi = 0.291157  Likelihood Ratio = 0.19968
AIF1 -> AOAH  // mi = 0.223046  Likelihood Ratio = 2.35807
AIF1 -> ARHGAP9  // mi = 0.371199  Likelihood Ratio = 5.81036
AIF1 -> C10orf125  // mi = 0.165453  Likelihood Ratio = 2.97065
AIF1 -> CAPS2  // mi = 0.0680379  Likelihood Ratio = 1.65949
AIF1 -> CCL23  // mi = 0.108859  Likelihood Ratio = 1.03326
AIF1 -> CCRL2  // mi = 0.306156  Likelihood Ratio = 1.8338
AIF1 -> CD33  // mi = 0.388808  Likelihood Ratio = 4.94155
AIF1 -> CD53  // mi = 0.306156  Likelihood Ratio = 2.91337
AIF1 -> CRYBB1  // mi = 0.321644  Likelihood Ratio = 1.5268
AIF1 -> CST7  // mi = 0.108859  Likelihood Ratio = 0.19871
AIF1 -> CTSZ  // mi = 0.210722  Likelihood Ratio = 0.648588
AIF1 -> DAPP1  // mi = 0.235789  Likelihood Ratio = 0.150938
AIF1 -> E2F7  // mi = 0.0680379  Likelihood Ratio = 2.58668
AIF1 -> EMR1  // mi = 0.354148  Likelihood Ratio = 0.976278
AIF1 -> EMR2  // mi = 0.337636  Likelihood Ratio = 4.9927
AIF1 -> FAM20A  // mi = 0.262572  Likelihood Ratio = 2.77528
AIF1 -> FCGR1A  // mi = 0.276634  Likelihood Ratio = 1.06667
AIF1 -> FCGR2A  // mi = 0.306156  Likelihood Ratio = 5.24848
AIF1 -> FCGR3A  // mi = 0.262572  Likelihood Ratio = 4.34941
AIF1 -> GBP3  // mi = 0.078157  Likelihood Ratio = 0.534313
AIF1 -> GMIP  // mi = 0.262572  Likelihood Ratio = 3.19679
AIF1 -> HAVCR2  // mi = 0.354148  Likelihood Ratio = 3.32454
AIF1 -> HCK  // mi = 0.354148  Likelihood Ratio = 5.61494
AIF1 -> HCLS1  // mi = 0.291157  Likelihood Ratio = 0.669887
AIF1 -> HIF3A  // mi = 0.0499695  Likelihood Ratio = 1.9517
AIF1 -> HLA-DMA  // mi = 0.306156  Likelihood Ratio = 1.04209
AIF1 -> HOXB4  // mi = 0.235789  Likelihood Ratio = 3.69789
AIF1 -> IL1B  // mi = 0.14513  Likelihood Ratio = 0.811637
AIF1 -> ITGB2  // mi = 0.306156  Likelihood Ratio = 3.39237
AIF1 -> JAK3  // mi = 0.354148  Likelihood Ratio = 3.68747
AIF1 -> LAIR1  // mi = 0.354148  Likelihood Ratio = 1.08992
AIF1 -> LAT2  // mi = 0.306156  Likelihood Ratio = 6.21287
AIF1 -> LCP2  // mi = 0.291157  Likelihood Ratio = 2.84217e-14
AIF1 -> LILRB1  // mi = 0.235789  Likelihood Ratio = 3.80248
AIF1 -> MNDA  // mi = 0.337636  Likelihood Ratio = 4.51652
AIF1 -> MYO1F  // mi = 0.354148  Likelihood Ratio = 4.52564
AIF1 -> MYO7A  // mi = 0.176182  Likelihood Ratio = 3.79345
AIF1 -> NFAM1  // mi = 0.0853254  Likelihood Ratio = 2.22764
AIF1 -> NINJ1  // mi = 0.155105  Likelihood Ratio = 3.7264
AIF1 -> OBFC2A  // mi = 0.223046  Likelihood Ratio = 3.74012
AIF1 -> PAOX  // mi = 0.135524  Likelihood Ratio = 1.55748
AIF1 -> PARVG  // mi = 0.337636  Likelihood Ratio = 1.76989
AIF1 -> PIK3CD  // mi = 0.276634  Likelihood Ratio = 1.60437
AIF1 -> PLCG2  // mi = 0.371199  Likelihood Ratio = 4.87632
AIF1 -> PTAFR  // mi = 0.337636  Likelihood Ratio = 2.05891
AIF1 -> PYCARD  // mi = 0.354148  Likelihood Ratio = 1.35437
AIF1 -> RASL11A  // mi = 0.117393  Likelihood Ratio = 1.43525
AIF1 -> RBMX2  // mi = 0.0747106  Likelihood Ratio = 2.02982
AIF1 -> RNASET2  // mi = 0.248961  Likelihood Ratio = 2.1217
AIF1 -> SOX21  // mi = 0.0890499  Likelihood Ratio = 1.80711
AIF1 -> SPN  // mi = 0.14513  Likelihood Ratio = 2.30963
AIF1 -> SQLE  // mi = 0.0967237  Likelihood Ratio = 2.16093
AIF1 -> SYK  // mi = 0.371199  Likelihood Ratio = 0.785902
AIF1 -> THBD  // mi = 0.262572  Likelihood Ratio = 4.27321
AIF1 -> TLR6  // mi = 0.371199  Likelihood Ratio = 5.57662
AIF1 -> TLR8  // mi = 0.210722  Likelihood Ratio = 1.80036
AIF1 -> TMC8  // mi = 0.321644  Likelihood Ratio = 3.42784
AIF1 -> TNFAIP8L2  // mi = 0.235789  Likelihood Ratio = 0.143531
AIF1 -> TNNI2  // mi = 0.14513  Likelihood Ratio = 2.0953
AIF1 -> VAMP8  // mi = 0.507581  Likelihood Ratio = 1.7067
AIF1 -> VAV1  // mi = 0.406997  Likelihood Ratio = 5.23144
AIG1 -> ACTR6  // mi = 0.0282138  Likelihood Ratio = 0.840983
AIG1 -> ARL6  // mi = 0.0370961  Likelihood Ratio = 1.12652
AIG1 -> BAZ1B  // mi = 0.0616922  Likelihood Ratio = 0.775914
AIG1 -> BICD2  // mi = 0.0395205  Likelihood Ratio = 1.07136
AIG1 -> BRP44L  // mi = 0.14513  Likelihood Ratio = 1.19544
AIG1 -> DNMT3L  // mi = 0.0586295  Likelihood Ratio = 1.09128
AIG1 -> EIF5  // mi = 0.042005  Likelihood Ratio = 0.99584
AIG1 -> GYPA  // mi = 0.0282138  Likelihood Ratio = 0.699454
AIG1 -> PEX3  // mi = 0.165453  Likelihood Ratio = 0.373924
AIG1 -> PPM1G  // mi = 0.0499695  Likelihood Ratio = 0.508239
AIG1 -> RNF141  // mi = 0.0370961  Likelihood Ratio = 1.20352
AIG1 -> SF4  // mi = 0.030326  Likelihood Ratio = 0.263994
AIG1 -> SKI  // mi = 0.030326  Likelihood Ratio = 0.905589
AIG1 -> STX12  // mi = 0.0370961  Likelihood Ratio = 0.89381
AIG1 -> TRIM26  // mi = 0.0616922  Likelihood Ratio = 1.49143
AIG1 -> TXNDC9  // mi = 0.0472286  Likelihood Ratio = 1.27575
AIG1 -> VGLL4  // mi = 0.0347675  Likelihood Ratio = 0.845051
AIM1 -> FBLIM1  // mi = 0.0648123  Likelihood Ratio = 0.830474
AIM1 -> TCIRG1  // mi = 0.155105  Likelihood Ratio = 0.0475414
AIM1 -> TMEM27  // mi = 0.0347675  Likelihood Ratio = 1.41292
AIM2 -> ARNTL  // mi = 0.104739  Likelihood Ratio = 1.83816
AIM2 -> CPNE4  // mi = 0.104739  Likelihood Ratio = 1.74362
AIM2 -> ETV4  // mi = 0.0967237  Likelihood Ratio = 2.14545
AIM2 -> FAM84A  // mi = 0.0817134  Likelihood Ratio = 1.4197
AIM2 -> FAM8A1  // mi = 0.030326  Likelihood Ratio = 2.02637
AIM2 -> FHOD3  // mi = 0.0713204  Likelihood Ratio = 1.04818
AIM2 -> HS3ST3B1  // mi = 0.0747106  Likelihood Ratio = 0.535224
AIM2 -> HSPBAP1  // mi = 0.0370961  Likelihood Ratio = 0.776692
AIM2 -> KCNF1  // mi = 0.0890499  Likelihood Ratio = 1.26516
AIM2 -> MEOX2  // mi = 0.1131  Likelihood Ratio = 1.54175
AIM2 -> PDGFA  // mi = 0.0967237  Likelihood Ratio = 1.50793
AIM2 -> RAB3C  // mi = 0.0928293  Likelihood Ratio = 0.926567
AIM2 -> REPS2  // mi = 0.078157  Likelihood Ratio = 0.910799
AIM2 -> RHOJ  // mi = 0.130876  Likelihood Ratio = 2.09044
AIM2 -> SLC16A7  // mi = 0.0713204  Likelihood Ratio = 1.90196
AIM2 -> SLC44A1  // mi = 0.078157  Likelihood Ratio = 1.09026
AIM2 -> SLC44A5  // mi = 0.0713204  Likelihood Ratio = 0.107774
AIM2 -> SLC8A3  // mi = 0.0928293  Likelihood Ratio = 0.598679
AIM2 -> SULF1  // mi = 0.078157  Likelihood Ratio = 2.3266
AIM2 -> SYT6  // mi = 0.0853254  Likelihood Ratio = 2.04948
AIM2 -> TACR1  // mi = 0.078157  Likelihood Ratio = 2.26341
AIM2 -> USP51  // mi = 0.0928293  Likelihood Ratio = 2.40117
AIP -> CCNF  // mi = 0.0282138  Likelihood Ratio = 0.570098
AIP -> CYP2S1  // mi = 0.0324998  Likelihood Ratio = 0.228046
AIP -> DCT  // mi = 0.0324998  Likelihood Ratio = 0.00339097
AIP -> GLIS1  // mi = 0.0282138  Likelihood Ratio = 0.507192
AIP -> LOC57228  // mi = 0.0527692  Likelihood Ratio = 0.73592
AIP -> NT5DC2  // mi = 0.0282138  Likelihood Ratio = 0.0270839
AIP -> NUDT14  // mi = 0.0282138  Likelihood Ratio = 0.530557
AIP -> SLC39A13  // mi = 0.0347675  Likelihood Ratio = 0.273791
AIP -> TRIM36  // mi = 0.030326  Likelihood Ratio = 1.18991
AIP -> ZNFX1  // mi = 0.0395205  Likelihood Ratio = 0.281689
AIRE -> BRIP1  // mi = 0.0680379  Likelihood Ratio = 1.00969
AIRE -> CEBPE  // mi = 0.042005  Likelihood Ratio = 0.614046
AIRE -> COL18A1  // mi = 0.042005  Likelihood Ratio = 0.786701
AIRE -> GAB3  // mi = 0.0370961  Likelihood Ratio = 0.112494
AIRE -> GPR171  // mi = 0.0324998  Likelihood Ratio = 0.0210227
AIRE -> IGFBP2  // mi = 0.0472286  Likelihood Ratio = 0.195612
AIRE -> KREMEN2  // mi = 0.0347675  Likelihood Ratio = 0.676644
AIRE -> KRT6C  // mi = 0.030326  Likelihood Ratio = 0.313422
AIRE -> PLXDC1  // mi = 0.0370961  Likelihood Ratio = 0.533772
AIRE -> PRKCDBP  // mi = 0.0324998  Likelihood Ratio = 0.271005
AIRE -> STRA6  // mi = 0.0370961  Likelihood Ratio = 0.640845
AJAP1 -> MSX1  // mi = 0.0445871  Likelihood Ratio = 0.213316
AJAP1 -> RNF125  // mi = 0.0370961  Likelihood Ratio = 1.67767
AJAP1 -> SLC7A5  // mi = 0.0472286  Likelihood Ratio = 0.848104
AJAP1 -> SPINT2  // mi = 0.0527692  Likelihood Ratio = 0.872547
AJAP1 -> TSPAN8  // mi = 0.0586295  Likelihood Ratio = 0.436831
AK1 -> WIPI2  // mi = 0.0324998  Likelihood Ratio = 0.0932186
AK2 -> PXDN  // mi = 0.0395205  Likelihood Ratio = 0.267277
AK2 -> ZNF398  // mi = 0.0499695  Likelihood Ratio = 0.286035
AK3 -> FOXK2  // mi = 0.0395205  Likelihood Ratio = 0.23855
AK3 -> GLI4  // mi = 0.0616922  Likelihood Ratio = 0.477876
AK3 -> HGS  // mi = 0.0347675  Likelihood Ratio = 0.0396671
AK3 -> JAK2  // mi = 0.0853254  Likelihood Ratio = 0.908681
AK3 -> MAN2C1  // mi = 0.030326  Likelihood Ratio = 0.508626
AK3 -> NRD1  // mi = 0.0347675  Likelihood Ratio = 0.594128
AK3 -> PRRG1  // mi = 0.0324998  Likelihood Ratio = 0.263558
AK3 -> RING1  // mi = 0.0347675  Likelihood Ratio = 0.560671
AK3L1 -> ACSL3  // mi = 0.0853254  Likelihood Ratio = 1.20919
AK3L1 -> AJAP1  // mi = 0.0556703  Likelihood Ratio = 0.62602
AK3L1 -> ALCAM  // mi = 0.104739  Likelihood Ratio = 2.15261
AK3L1 -> ANXA5  // mi = 0.0928293  Likelihood Ratio = 1.64816
AK3L1 -> BICD1  // mi = 0.078157  Likelihood Ratio = 0.868438
AK3L1 -> CLCC1  // mi = 0.0928293  Likelihood Ratio = 2.57829
AK3L1 -> COX15  // mi = 0.0967237  Likelihood Ratio = 2.86701
AK3L1 -> CUL2  // mi = 0.0556703  Likelihood Ratio = 2.06084
AK3L1 -> DPP4  // mi = 0.108859  Likelihood Ratio = 2.71141
AK3L1 -> EHD2  // mi = 0.100673  Likelihood Ratio = 1.42119
AK3L1 -> ELOVL2  // mi = 0.0928293  Likelihood Ratio = 1.217
AK3L1 -> FBXL2  // mi = 0.0499695  Likelihood Ratio = 2.02251
AK3L1 -> GDPD1  // mi = 0.0680379  Likelihood Ratio = 1.39974
AK3L1 -> HES1  // mi = 0.0928293  Likelihood Ratio = 2.27719
AK3L1 -> IGBP1  // mi = 0.0347675  Likelihood Ratio = 1.40786
AK3L1 -> IL1RAP  // mi = 0.0324998  Likelihood Ratio = 1.97836
AK3L1 -> LOXL1  // mi = 0.0586295  Likelihood Ratio = 0.2868
AK3L1 -> MOSC2  // mi = 0.117393  Likelihood Ratio = 0.519897
AK3L1 -> NDUFAF1  // mi = 0.0472286  Likelihood Ratio = 0.602252
AK3L1 -> NPY2R  // mi = 0.0928293  Likelihood Ratio = 1.68824
AK3L1 -> NR2E1  // mi = 0.12628  Likelihood Ratio = 0.863008
AK3L1 -> NT5C2  // mi = 0.0347675  Likelihood Ratio = 0.850143
AK3L1 -> OPA3  // mi = 0.042005  Likelihood Ratio = 0.715863
AK3L1 -> OSBPL6  // mi = 0.0713204  Likelihood Ratio = 1.77587
AK3L1 -> PCSK5  // mi = 0.108859  Likelihood Ratio = 1.50371
AK3L1 -> PDGFA  // mi = 0.0928293  Likelihood Ratio = 2.08208
AK3L1 -> PJA2  // mi = 0.108859  Likelihood Ratio = 2.06115
AK3L1 -> POLE4  // mi = 0.0556703  Likelihood Ratio = 0.873736
AK3L1 -> PRPSAP2  // mi = 0.0890499  Likelihood Ratio = 1.52306
AK3L1 -> SCRN1  // mi = 0.0648123  Likelihood Ratio = 0.97003
AK3L1 -> SLC1A2  // mi = 0.0713204  Likelihood Ratio = 1.38175
AK3L1 -> SLITRK4  // mi = 0.0395205  Likelihood Ratio = 0.333739
AK3L1 -> TAGLN3  // mi = 0.0747106  Likelihood Ratio = 1.42576
AK3L1 -> TGFB2  // mi = 0.078157  Likelihood Ratio = 0.575744
AK3L1 -> TWSG1  // mi = 0.108859  Likelihood Ratio = 1.29459
AK3L1 -> WDR5B  // mi = 0.0556703  Likelihood Ratio = 1.55528
AK3L1 -> ZNF264  // mi = 0.0853254  Likelihood Ratio = 0.841445
AK3L1 -> ZNF304  // mi = 0.042005  Likelihood Ratio = 0.695543
AK3L1 -> ZNF572  // mi = 0.0499695  Likelihood Ratio = 0.684914
AK5 -> CCDC52  // mi = 0.030326  Likelihood Ratio = 0.628399
AK5 -> LHX6  // mi = 0.0324998  Likelihood Ratio = 0.371325
AK5 -> MLPH  // mi = 0.0347675  Likelihood Ratio = 0.494587
AK5 -> PDE1B  // mi = 0.108859  Likelihood Ratio = 0.275845
AK5 -> PRSS7  // mi = 0.0445871  Likelihood Ratio = 0.630194
AK5 -> RBP7  // mi = 0.135524  Likelihood Ratio = 0.720397
AK7 -> LHFPL1  // mi = 0.0324998  Likelihood Ratio = 1.713
AKAP1 -> ADHFE1  // mi = 0.0586295  Likelihood Ratio = 0.948649
AKAP1 -> ARHGEF10L  // mi = 0.0527692  Likelihood Ratio = 0.86022
AKAP1 -> C9orf102  // mi = 0.0370961  Likelihood Ratio = 0.452967
AKAP1 -> CASP3  // mi = 0.030326  Likelihood Ratio = 0.148899
AKAP1 -> CCDC3  // mi = 0.030326  Likelihood Ratio = 0.80025
AKAP1 -> CNTN1  // mi = 0.0928293  Likelihood Ratio = 0.27814
AKAP1 -> ELOVL6  // mi = 0.0395205  Likelihood Ratio = 0.893426
AKAP1 -> HUS1  // mi = 0.0747106  Likelihood Ratio = 0.629877
AKAP1 -> IKIP  // mi = 0.0499695  Likelihood Ratio = 1.04061
AKAP1 -> ITGA1  // mi = 0.0347675  Likelihood Ratio = 1.05032
AKAP1 -> KDELC1  // mi = 0.030326  Likelihood Ratio = 0.359799
AKAP1 -> PCYT1A  // mi = 0.0616922  Likelihood Ratio = 1.08579
AKAP1 -> PRPF18  // mi = 0.0324998  Likelihood Ratio = 0.38371
AKAP1 -> PSMA1  // mi = 0.0499695  Likelihood Ratio = 0.419333
AKAP1 -> RIPK2  // mi = 0.0324998  Likelihood Ratio = 0.558532
AKAP1 -> SH3GLB1  // mi = 0.0499695  Likelihood Ratio = 0.375497
AKAP1 -> SLC2A14  // mi = 0.0817134  Likelihood Ratio = 0.902134
AKAP1 -> SMARCC1  // mi = 0.0472286  Likelihood Ratio = 0.997756
AKAP11 -> COG6  // mi = 0.165453  Likelihood Ratio = 0.77164
AKAP11 -> GABARAPL2  // mi = 0.0282138  Likelihood Ratio = 0.665842
AKAP11 -> NUFIP1  // mi = 0.187299  Likelihood Ratio = 1.23789
AKAP11 -> PCYT1A  // mi = 0.030326  Likelihood Ratio = 0.00321224
AKAP11 -> RCBTB1  // mi = 0.155105  Likelihood Ratio = 0.786464
AKAP11 -> RNF6  // mi = 0.078157  Likelihood Ratio = 0.0382261
AKAP11 -> SLC35E1  // mi = 0.0347675  Likelihood Ratio = 0.667196
AKAP11 -> TMEM56  // mi = 0.0472286  Likelihood Ratio = 0.518211
AKAP11 -> UQCRB  // mi = 0.0370961  Likelihood Ratio = 0.690275
AKAP12 -> ABCC3  // mi = 0.0853254  Likelihood Ratio = 1.06769
AKAP12 -> ABHD10  // mi = 0.030326  Likelihood Ratio = 0.585669
AKAP12 -> APLP2  // mi = 0.042005  Likelihood Ratio = 1.15568
AKAP12 -> C15orf21  // mi = 0.030326  Likelihood Ratio = 0.781702
AKAP12 -> CANX  // mi = 0.042005  Likelihood Ratio = 0.46745
AKAP12 -> CCDC41  // mi = 0.0445871  Likelihood Ratio = 1.18762
AKAP12 -> CDCA7  // mi = 0.0395205  Likelihood Ratio = 1.06432
AKAP12 -> CHRNA9  // mi = 0.0527692  Likelihood Ratio = 1.37736
AKAP12 -> CHST2  // mi = 0.0472286  Likelihood Ratio = 0.799591
AKAP12 -> E2F2  // mi = 0.030326  Likelihood Ratio = 0.653071
AKAP12 -> EIF1  // mi = 0.0713204  Likelihood Ratio = 0.93219
AKAP12 -> FBXO32  // mi = 0.0472286  Likelihood Ratio = 0.544934
AKAP12 -> FCN3  // mi = 0.0324998  Likelihood Ratio = 0.53638
AKAP12 -> FHL2  // mi = 0.0472286  Likelihood Ratio = 1.09171
AKAP12 -> FKBP9L  // mi = 0.0527692  Likelihood Ratio = 0.899544
AKAP12 -> GRHL3  // mi = 0.0347675  Likelihood Ratio = 0.520285
AKAP12 -> IQSEC1  // mi = 0.042005  Likelihood Ratio = 0.612407
AKAP12 -> LOXL1  // mi = 0.0586295  Likelihood Ratio = 1.00056
AKAP12 -> MMP24  // mi = 0.0324998  Likelihood Ratio = 0.924092
AKAP12 -> MRPL11  // mi = 0.0395205  Likelihood Ratio = 0.658407
AKAP12 -> MRPL9  // mi = 0.030326  Likelihood Ratio = 1.07586
AKAP12 -> PLAUR  // mi = 0.0527692  Likelihood Ratio = 0.931393
AKAP12 -> PNPT1  // mi = 0.0395205  Likelihood Ratio = 0.829347
AKAP12 -> PPIH  // mi = 0.030326  Likelihood Ratio = 1.1673
AKAP12 -> PYGL  // mi = 0.0472286  Likelihood Ratio = 0.142532
AKAP12 -> SCARA3  // mi = 0.0282138  Likelihood Ratio = 0.553362
AKAP12 -> SRPX2  // mi = 0.0527692  Likelihood Ratio = 0.877399
AKAP12 -> ST3GAL5  // mi = 0.0324998  Likelihood Ratio = 0.410531
AKAP12 -> STT3A  // mi = 0.0324998  Likelihood Ratio = 0.97582
AKAP12 -> TACC1  // mi = 0.0324998  Likelihood Ratio = 1.03343
AKAP12 -> TBC1D8  // mi = 0.0527692  Likelihood Ratio = 0.958255
AKAP12 -> TIMP1  // mi = 0.0527692  Likelihood Ratio = 0.815067
AKAP12 -> TMPO  // mi = 0.0347675  Likelihood Ratio = 1.85972
AKAP12 -> ZNF572  // mi = 0.0556703  Likelihood Ratio = 1.74399
AKAP14 -> RAD9B  // mi = 0.0472286  Likelihood Ratio = 0.953208
AKAP14 -> RPL36AL  // mi = 0.030326  Likelihood Ratio = 0.74739
AKAP14 -> TAGLN3  // mi = 0.0472286  Likelihood Ratio = 1.50386
AKAP14 -> TEP1  // mi = 0.030326  Likelihood Ratio = 1.55719
AKAP14 -> WDR5B  // mi = 0.0282138  Likelihood Ratio = 1.16839
AKAP3 -> LDHD  // mi = 0.0282138  Likelihood Ratio = 0.0494984
AKAP6 -> ABHD4  // mi = 0.0324998  Likelihood Ratio = 1.6335
AKAP6 -> APPBP2  // mi = 0.0713204  Likelihood Ratio = 2.05783
AKAP6 -> BANK1  // mi = 0.0347675  Likelihood Ratio = 1.30061
AKAP6 -> BEX1  // mi = 0.100673  Likelihood Ratio = 4.22083
AKAP6 -> C16orf45  // mi = 0.0527692  Likelihood Ratio = 0.180592
AKAP6 -> C3orf52  // mi = 0.0967237  Likelihood Ratio = 2.64996
AKAP6 -> C6orf150  // mi = 0.0556703  Likelihood Ratio = 0.953828
AKAP6 -> CARD8  // mi = 0.0747106  Likelihood Ratio = 0.957454
AKAP6 -> CD79B  // mi = 0.0445871  Likelihood Ratio = 1.02565
AKAP6 -> CD96  // mi = 0.0556703  Likelihood Ratio = 0.367108
AKAP6 -> CEP68  // mi = 0.0282138  Likelihood Ratio = 1.17377
AKAP6 -> COBLL1  // mi = 0.0347675  Likelihood Ratio = 1.13029
AKAP6 -> DERL2  // mi = 0.0890499  Likelihood Ratio = 2.20716
AKAP6 -> DIRAS2  // mi = 0.108859  Likelihood Ratio = 1.91819
AKAP6 -> DYNC1H1  // mi = 0.0527692  Likelihood Ratio = 1.34862
AKAP6 -> ELAVL3  // mi = 0.117393  Likelihood Ratio = 1.92368
AKAP6 -> ELF4  // mi = 0.0817134  Likelihood Ratio = 3.6413
AKAP6 -> EVI5L  // mi = 0.0586295  Likelihood Ratio = 3.04115
AKAP6 -> FBXL13  // mi = 0.0747106  Likelihood Ratio = 1.51646
AKAP6 -> FBXL16  // mi = 0.100673  Likelihood Ratio = 2.41117
AKAP6 -> GAD1  // mi = 0.078157  Likelihood Ratio = 2.97911
AKAP6 -> GATA6  // mi = 0.0499695  Likelihood Ratio = 2.65957
AKAP6 -> GCHFR  // mi = 0.0616922  Likelihood Ratio = 1.98792
AKAP6 -> HABP4  // mi = 0.0527692  Likelihood Ratio = 1.89974
AKAP6 -> ITPK1  // mi = 0.0472286  Likelihood Ratio = 1.34006
AKAP6 -> KCNB1  // mi = 0.100673  Likelihood Ratio = 0.873861
AKAP6 -> KIF5A  // mi = 0.0853254  Likelihood Ratio = 2.19724
AKAP6 -> MGAT3  // mi = 0.0472286  Likelihood Ratio = 1.3367
AKAP6 -> MYO1C  // mi = 0.0445871  Likelihood Ratio = 1.46767
AKAP6 -> NCBP2  // mi = 0.0395205  Likelihood Ratio = 1.39124
AKAP6 -> NNMT  // mi = 0.0890499  Likelihood Ratio = 1.84304
AKAP6 -> NTNG2  // mi = 0.0527692  Likelihood Ratio = 0.704955
AKAP6 -> PNMA1  // mi = 0.0648123  Likelihood Ratio = 2.07303
AKAP6 -> PRDX6  // mi = 0.0890499  Likelihood Ratio = 1.92893
AKAP6 -> PRKD1  // mi = 0.0282138  Likelihood Ratio = 0.727348
AKAP6 -> PTPN5  // mi = 0.0648123  Likelihood Ratio = 1.76102
AKAP6 -> RASA2  // mi = 0.0347675  Likelihood Ratio = 0.826322
AKAP6 -> RCBTB1  // mi = 0.0324998  Likelihood Ratio = 0.993726
AKAP6 -> RGS7  // mi = 0.0527692  Likelihood Ratio = 1.4322
AKAP6 -> SAA2  // mi = 0.0556703  Likelihood Ratio = 1.83773
AKAP6 -> SBF1  // mi = 0.0586295  Likelihood Ratio = 1.64727
AKAP6 -> SCG3  // mi = 0.0527692  Likelihood Ratio = 1.5174
AKAP6 -> SEC24D  // mi = 0.0680379  Likelihood Ratio = 1.8371
AKAP6 -> SLPI  // mi = 0.0747106  Likelihood Ratio = 2.91864
AKAP6 -> SYNGR1  // mi = 0.078157  Likelihood Ratio = 1.82697
AKAP6 -> TACC2  // mi = 0.078157  Likelihood Ratio = 1.84042
AKAP6 -> TES  // mi = 0.1131  Likelihood Ratio = 2.70928
AKAP6 -> TGFBI  // mi = 0.0817134  Likelihood Ratio = 2.28094
AKAP6 -> TMEM55B  // mi = 0.0853254  Likelihood Ratio = 2.92726
AKAP6 -> TNFAIP8  // mi = 0.0890499  Likelihood Ratio = 3.53123
AKAP6 -> UNQ9391  // mi = 0.042005  Likelihood Ratio = 2.52581
AKAP8 -> GDA  // mi = 0.0347675  Likelihood Ratio = 0.0684833
AKAP8 -> GTF3C2  // mi = 0.0324998  Likelihood Ratio = 0.234328
AKR1A1 -> BAP1  // mi = 0.0395205  Likelihood Ratio = 0.402975
AKR1A1 -> BBS7  // mi = 0.0347675  Likelihood Ratio = 0.335416
AKR1A1 -> KLHL21  // mi = 0.042005  Likelihood Ratio = 0.59678
AKR1A1 -> OR10A5  // mi = 0.0370961  Likelihood Ratio = 0.515392
AKR1A1 -> VCP  // mi = 0.0395205  Likelihood Ratio = 1.11871
AKR1A1 -> WFIKKN1  // mi = 0.0347675  Likelihood Ratio = 0.357721
AKR1A1 -> WNT11  // mi = 0.0527692  Likelihood Ratio = 0.214789
AKR1B1 -> AIP  // mi = 0.0586295  Likelihood Ratio = 0.741057
AKR1B1 -> ATP6V1E1  // mi = 0.0472286  Likelihood Ratio = 0.218292
AKR1B1 -> BRMS1  // mi = 0.0586295  Likelihood Ratio = 0.644843
AKR1B1 -> C1orf159  // mi = 0.0472286  Likelihood Ratio = 0.560269
AKR1B1 -> CDK5RAP1  // mi = 0.0324998  Likelihood Ratio = 0.847308
AKR1B1 -> CREG2  // mi = 0.030326  Likelihood Ratio = 0.364817
AKR1B1 -> FLAD1  // mi = 0.100673  Likelihood Ratio = 1.02746
AKR1B1 -> KCNH6  // mi = 0.0499695  Likelihood Ratio = 0.588692
AKR1B1 -> NR1H2  // mi = 0.0282138  Likelihood Ratio = 0.398125
AKR1B1 -> PGAM5  // mi = 0.0928293  Likelihood Ratio = 0.975198
AKR1B1 -> PLEKHJ1  // mi = 0.0324998  Likelihood Ratio = 0.649021
AKR1B1 -> PPIE  // mi = 0.0527692  Likelihood Ratio = 0.634516
AKR1B1 -> PQBP1  // mi = 0.0282138  Likelihood Ratio = 0.201014
AKR1B1 -> SLC37A4  // mi = 0.042005  Likelihood Ratio = 0.190306
AKR1B1 -> SSNA1  // mi = 0.0853254  Likelihood Ratio = 1.06297
AKR1B1 -> TMEM55B  // mi = 0.0282138  Likelihood Ratio = 0.185665
AKR1B10 -> CLDN5  // mi = 0.0347675  Likelihood Ratio = 0.179164
AKR1B10 -> CYP1B1  // mi = 0.078157  Likelihood Ratio = 0.4054
AKR1B10 -> DYRK3  // mi = 0.0853254  Likelihood Ratio = 0.0909911
AKR1B10 -> OGFOD1  // mi = 0.0282138  Likelihood Ratio = 0.443974
AKR1B10 -> PSD2  // mi = 0.0680379  Likelihood Ratio = 0.115119
AKR1B10 -> SRXN1  // mi = 0.0648123  Likelihood Ratio = 0.505278
AKR1D1 -> GPR115  // mi = 0.0648123  Likelihood Ratio = 0.598896
AKR7A3 -> ACOT4  // mi = 0.0527692  Likelihood Ratio = 0.803603
AKR7A3 -> ACTL7A  // mi = 0.0324998  Likelihood Ratio = 0.383629
AKR7A3 -> ADAMTS13  // mi = 0.0445871  Likelihood Ratio = 1.49144
AKR7A3 -> ALOXE3  // mi = 0.0713204  Likelihood Ratio = 0.759712
AKR7A3 -> AMY2B  // mi = 0.0616922  Likelihood Ratio = 0.792914
AKR7A3 -> ARSE  // mi = 0.0586295  Likelihood Ratio = 1.20337
AKR7A3 -> ATAD3C  // mi = 0.078157  Likelihood Ratio = 0.735001
AKR7A3 -> BAT2D1  // mi = 0.12181  Likelihood Ratio = 1.16471
AKR7A3 -> C1orf201  // mi = 0.0648123  Likelihood Ratio = 1.12652
AKR7A3 -> C1orf50  // mi = 0.042005  Likelihood Ratio = 0.689194
AKR7A3 -> C20orf144  // mi = 0.0472286  Likelihood Ratio = 1.22002
AKR7A3 -> C21orf63  // mi = 0.042005  Likelihood Ratio = 0.308292
AKR7A3 -> C21orf86  // mi = 0.0472286  Likelihood Ratio = 0.678738
AKR7A3 -> CBR1  // mi = 0.0648123  Likelihood Ratio = 0.382072
AKR7A3 -> CNOT2  // mi = 0.0556703  Likelihood Ratio = 1.95017
AKR7A3 -> CPE  // mi = 0.0282138  Likelihood Ratio = 0.569672
AKR7A3 -> CRAMP1L  // mi = 0.0445871  Likelihood Ratio = 0.915558
AKR7A3 -> CST3  // mi = 0.0586295  Likelihood Ratio = 0.951591
AKR7A3 -> DMTF1  // mi = 0.0616922  Likelihood Ratio = 1.67115
AKR7A3 -> DUSP15  // mi = 0.100673  Likelihood Ratio = 1.31732
AKR7A3 -> ELOVL1  // mi = 0.0853254  Likelihood Ratio = 0.320188
AKR7A3 -> FOSB  // mi = 0.0282138  Likelihood Ratio = 0.40554
AKR7A3 -> GAS2L1  // mi = 0.042005  Likelihood Ratio = 0.326416
AKR7A3 -> GIPR  // mi = 0.108859  Likelihood Ratio = 0.824815
AKR7A3 -> GNG12  // mi = 0.0324998  Likelihood Ratio = 0.389694
AKR7A3 -> GUCY2F  // mi = 0.030326  Likelihood Ratio = 0.831847
AKR7A3 -> HPD  // mi = 0.0713204  Likelihood Ratio = 0.51748
AKR7A3 -> JRKL  // mi = 0.0967237  Likelihood Ratio = 1.63885
AKR7A3 -> KCNS2  // mi = 0.0853254  Likelihood Ratio = 0.132004
AKR7A3 -> KIAA1539  // mi = 0.0648123  Likelihood Ratio = 1.05908
AKR7A3 -> LRPAP1  // mi = 0.0648123  Likelihood Ratio = 1.55019
AKR7A3 -> LTB4R2  // mi = 0.135524  Likelihood Ratio = 1.36753
AKR7A3 -> MRPS26  // mi = 0.0928293  Likelihood Ratio = 0.82766
AKR7A3 -> MYH3  // mi = 0.0556703  Likelihood Ratio = 1.70157
AKR7A3 -> NBPF15  // mi = 0.0499695  Likelihood Ratio = 0.272247
AKR7A3 -> NDUFA3  // mi = 0.0370961  Likelihood Ratio = 0.0178099
AKR7A3 -> NFAT5  // mi = 0.12181  Likelihood Ratio = 1.22133
AKR7A3 -> NPBWR2  // mi = 0.0324998  Likelihood Ratio = 0.592816
AKR7A3 -> NR2C2  // mi = 0.0395205  Likelihood Ratio = 0.960956
AKR7A3 -> PACSIN1  // mi = 0.0648123  Likelihood Ratio = 0.826859
AKR7A3 -> PAX1  // mi = 0.0370961  Likelihood Ratio = 0.766244
AKR7A3 -> PFKL  // mi = 0.0586295  Likelihood Ratio = 0.621999
AKR7A3 -> PLIN  // mi = 0.078157  Likelihood Ratio = 0.627863
AKR7A3 -> PUSL1  // mi = 0.0324998  Likelihood Ratio = 0.246338
AKR7A3 -> RPIA  // mi = 0.0347675  Likelihood Ratio = 0.4558
AKR7A3 -> SEPW1  // mi = 0.0928293  Likelihood Ratio = 2.47995
AKR7A3 -> SETD4  // mi = 0.0499695  Likelihood Ratio = 0.527836
AKR7A3 -> SETDB1  // mi = 0.0680379  Likelihood Ratio = 0.77917
AKR7A3 -> SIGLEC6  // mi = 0.104739  Likelihood Ratio = 0.864155
AKR7A3 -> SYNPO2L  // mi = 0.0499695  Likelihood Ratio = 1.08395
AKR7A3 -> SYT5  // mi = 0.0527692  Likelihood Ratio = 1.28636
AKR7A3 -> TBC1D3  // mi = 0.0817134  Likelihood Ratio = 1.22529
AKR7A3 -> TCERG1  // mi = 0.0747106  Likelihood Ratio = 1.56188
AKR7A3 -> TMEM115  // mi = 0.0324998  Likelihood Ratio = 0.284546
AKR7A3 -> TMEM53  // mi = 0.117393  Likelihood Ratio = 0.482655
AKR7A3 -> TSPAN5  // mi = 0.0282138  Likelihood Ratio = 0.723389
AKR7A3 -> UPF2  // mi = 0.030326  Likelihood Ratio = 1.11328
AKR7A3 -> USP34  // mi = 0.0499695  Likelihood Ratio = 1.56245
AKR7A3 -> UTS2R  // mi = 0.0586295  Likelihood Ratio = 1.4699
AKR7A3 -> VIPR1  // mi = 0.0282138  Likelihood Ratio = 0.668072
AKR7A3 -> VPS13C  // mi = 0.0747106  Likelihood Ratio = 2.67838
AKR7A3 -> ZC3H11A  // mi = 0.130876  Likelihood Ratio = 0.176776
AKR7A3 -> ZDHHC8  // mi = 0.042005  Likelihood Ratio = 0.85644
AKR7A3 -> ZNF398  // mi = 0.104739  Likelihood Ratio = 0.304386
AKT1 -> APLP2  // mi = 0.0472286  Likelihood Ratio = 0.449433
AKT1 -> CBX6  // mi = 0.0586295  Likelihood Ratio = 0.227658
AKT1 -> CNOT3  // mi = 0.0853254  Likelihood Ratio = 0.0631599
AKT1 -> FAM73B  // mi = 0.078157  Likelihood Ratio = 0.126236
AKT1 -> GPAA1  // mi = 0.042005  Likelihood Ratio = 0.338243
AKT1 -> LRP10  // mi = 0.100673  Likelihood Ratio = 0.441114
AKT1 -> TUBGCP2  // mi = 0.0282138  Likelihood Ratio = 0.734457
AKT1S1 -> DNAJB2  // mi = 0.0527692  Likelihood Ratio = 0.133172
AKT1S1 -> DNASE2  // mi = 0.0472286  Likelihood Ratio = 0.12197
AKT1S1 -> GCH1  // mi = 0.030326  Likelihood Ratio = 0.0761067
AKT1S1 -> NDRG2  // mi = 0.0282138  Likelihood Ratio = 0.28838
AKT1S1 -> TENC1  // mi = 0.0472286  Likelihood Ratio = 0.813927
AKT3 -> ABCB8  // mi = 0.0817134  Likelihood Ratio = 1.71387
AKT3 -> ADAM12  // mi = 0.0817134  Likelihood Ratio = 1.8709
AKT3 -> ALCAM  // mi = 0.117393  Likelihood Ratio = 1.60524
AKT3 -> APOL1  // mi = 0.0747106  Likelihood Ratio = 1.31327
AKT3 -> ARF6  // mi = 0.0817134  Likelihood Ratio = 2.11579
AKT3 -> BUB3  // mi = 0.0928293  Likelihood Ratio = 1.70834
AKT3 -> CD63  // mi = 0.12181  Likelihood Ratio = 2.12271
AKT3 -> CDR1  // mi = 0.12628  Likelihood Ratio = 1.24504
AKT3 -> CSMD3  // mi = 0.108859  Likelihood Ratio = 0.746675
AKT3 -> DNM3  // mi = 0.155105  Likelihood Ratio = 2.22079
AKT3 -> EPB41  // mi = 0.0928293  Likelihood Ratio = 2.00327
AKT3 -> EPDR1  // mi = 0.0890499  Likelihood Ratio = 0.591056
AKT3 -> ERCC6  // mi = 0.0282138  Likelihood Ratio = 0.123165
AKT3 -> ETV5  // mi = 0.1131  Likelihood Ratio = 2.31211
AKT3 -> FBXL16  // mi = 0.0928293  Likelihood Ratio = 1.34381
AKT3 -> FBXO17  // mi = 0.0747106  Likelihood Ratio = 3.33912
AKT3 -> FDXR  // mi = 0.0680379  Likelihood Ratio = 1.76784
AKT3 -> FMR1  // mi = 0.0527692  Likelihood Ratio = 0.339649
AKT3 -> GAB3  // mi = 0.0967237  Likelihood Ratio = 1.73234
AKT3 -> GALNT13  // mi = 0.117393  Likelihood Ratio = 0.684513
AKT3 -> GNAI1  // mi = 0.12628  Likelihood Ratio = 0.966463
AKT3 -> ICK  // mi = 0.108859  Likelihood Ratio = 1.30896
AKT3 -> IGFBP3  // mi = 0.0499695  Likelihood Ratio = 1.67702
AKT3 -> ILK  // mi = 0.0967237  Likelihood Ratio = 2.46933
AKT3 -> JARID1A  // mi = 0.0282138  Likelihood Ratio = 1.08892
AKT3 -> KCNH8  // mi = 0.100673  Likelihood Ratio = 1.00583
AKT3 -> MAGEH1  // mi = 0.100673  Likelihood Ratio = 0.358745
AKT3 -> MAGI3  // mi = 0.0853254  Likelihood Ratio = 2.16799
AKT3 -> MIPOL1  // mi = 0.042005  Likelihood Ratio = 1.10005
AKT3 -> MLL  // mi = 0.0586295  Likelihood Ratio = 1.06064
AKT3 -> MPV17  // mi = 0.0890499  Likelihood Ratio = 1.11663
AKT3 -> NADSYN1  // mi = 0.0817134  Likelihood Ratio = 1.24309
AKT3 -> NUDT5  // mi = 0.0648123  Likelihood Ratio = 1.24741
AKT3 -> PFDN2  // mi = 0.0586295  Likelihood Ratio = 0.894871
AKT3 -> PPIB  // mi = 0.0680379  Likelihood Ratio = 1.09781
AKT3 -> PRG-3  // mi = 0.108859  Likelihood Ratio = 1.29513
AKT3 -> PYGL  // mi = 0.0890499  Likelihood Ratio = 0.402334
AKT3 -> RAB20  // mi = 0.0967237  Likelihood Ratio = 1.29293
AKT3 -> RHOJ  // mi = 0.1131  Likelihood Ratio = 3.29079
AKT3 -> RPL23  // mi = 0.0713204  Likelihood Ratio = 1.73021
AKT3 -> RPL35A  // mi = 0.0586295  Likelihood Ratio = 1.17032
AKT3 -> RPRM  // mi = 0.117393  Likelihood Ratio = 1.07617
AKT3 -> STON1  // mi = 0.0472286  Likelihood Ratio = 0.581508
AKT3 -> TMEM74  // mi = 0.0472286  Likelihood Ratio = 1.03294
AKT3 -> TTC8  // mi = 0.030326  Likelihood Ratio = 1.01163
AKT3 -> UBE2M  // mi = 0.0499695  Likelihood Ratio = 0.56655
AKT3 -> UBQLN2  // mi = 0.0928293  Likelihood Ratio = 1.81039
AKT3 -> WDR37  // mi = 0.0713204  Likelihood Ratio = 1.39395
AKT3 -> XPR1  // mi = 0.0817134  Likelihood Ratio = 1.5659
AKT3 -> ZNF238  // mi = 0.117393  Likelihood Ratio = 1.29222
ALAD -> ABO  // mi = 0.0324998  Likelihood Ratio = 0.404936
ALAD -> ADCYAP1R1  // mi = 0.0747106  Likelihood Ratio = 0.740942
ALAD -> ATG7  // mi = 0.117393  Likelihood Ratio = 0.185183
ALAD -> CAPZA1  // mi = 0.0324998  Likelihood Ratio = 0.426964
ALAD -> DHX38  // mi = 0.0347675  Likelihood Ratio = 0.176938
ALAD -> MDC1  // mi = 0.0890499  Likelihood Ratio = 0.438673
ALAD -> MPZL1  // mi = 0.0324998  Likelihood Ratio = 0.855864
ALAD -> NUP133  // mi = 0.0616922  Likelihood Ratio = 1.29988
ALAD -> SLC24A5  // mi = 0.0967237  Likelihood Ratio = 1.21432
ALAD -> SNX12  // mi = 0.042005  Likelihood Ratio = 0.178095
ALAD -> SOX21  // mi = 0.0616922  Likelihood Ratio = 0.36907
ALAD -> SP4  // mi = 0.0680379  Likelihood Ratio = 0.446845
ALAS1 -> C20orf27  // mi = 0.12628  Likelihood Ratio = 0.387354
ALAS1 -> ERCC1  // mi = 0.042005  Likelihood Ratio = 0.311984
ALAS1 -> LMBR1  // mi = 0.0282138  Likelihood Ratio = 0.143666
ALAS1 -> RBM6  // mi = 0.0347675  Likelihood Ratio = 0.107862
ALAS1 -> SLC25A11  // mi = 0.0648123  Likelihood Ratio = 0.195533
ALAS1 -> UQCRC1  // mi = 0.0586295  Likelihood Ratio = 0.471826
ALAS2 -> BMP2K  // mi = 0.0347675  Likelihood Ratio = 0.435589
ALAS2 -> CLN8  // mi = 0.0370961  Likelihood Ratio = 0.0501395
ALAS2 -> CSTB  // mi = 0.030326  Likelihood Ratio = 0.314495
ALAS2 -> DLK1  // mi = 0.0370961  Likelihood Ratio = 0.473899
ALAS2 -> H1FX  // mi = 0.0282138  Likelihood Ratio = 0.193181
ALAS2 -> HCN2  // mi = 0.0324998  Likelihood Ratio = 0.0406473
ALAS2 -> LAP3  // mi = 0.0616922  Likelihood Ratio = 0.373438
ALAS2 -> MAMDC2  // mi = 0.0347675  Likelihood Ratio = 0.496974
ALAS2 -> MAN1C1  // mi = 0.0445871  Likelihood Ratio = 0.454426
ALAS2 -> PTP4A2  // mi = 0.0445871  Likelihood Ratio = 0.0632943
ALAS2 -> RAB3IL1  // mi = 0.0556703  Likelihood Ratio = 0.183895
ALB -> BIN2  // mi = 0.030326  Likelihood Ratio = 1.59179
ALB -> CCNB1IP1  // mi = 0.0324998  Likelihood Ratio = 0.471431
ALB -> FCGR3A  // mi = 0.0347675  Likelihood Ratio = 0.628425
ALB -> FYB  // mi = 0.030326  Likelihood Ratio = 0.18945
ALB -> JAK3  // mi = 0.0347675  Likelihood Ratio = 0.977441
ALB -> KCNC3  // mi = 0.0370961  Likelihood Ratio = 1.24259
ALB -> LIG3  // mi = 0.0370961  Likelihood Ratio = 0.229874
ALB -> PTP4A2  // mi = 0.0347675  Likelihood Ratio = 1.42698
ALB -> RHOV  // mi = 0.0370961  Likelihood Ratio = 0.00208365
ALB -> VDR  // mi = 0.030326  Likelihood Ratio = 0.565274
ALDH16A1 -> ACOXL  // mi = 0.0324998  Likelihood Ratio = 0.617447
ALDH16A1 -> ATPBD3  // mi = 0.078157  Likelihood Ratio = 0.0244644
ALDH16A1 -> CD320  // mi = 0.0648123  Likelihood Ratio = 1.05376
ALDH16A1 -> ERCC2  // mi = 0.0648123  Likelihood Ratio = 0.944717
ALDH16A1 -> FLJ45717  // mi = 0.042005  Likelihood Ratio = 0.0207146
ALDH16A1 -> GPRC5C  // mi = 0.0324998  Likelihood Ratio = 0.26322
ALDH16A1 -> HIST1H4H  // mi = 0.0370961  Likelihood Ratio = 1.01716
ALDH16A1 -> IMP4  // mi = 0.0324998  Likelihood Ratio = 0.524279
ALDH16A1 -> IQGAP3  // mi = 0.0586295  Likelihood Ratio = 1.54185
ALDH16A1 -> MGC45800  // mi = 0.0527692  Likelihood Ratio = 1.47843
ALDH16A1 -> MLPH  // mi = 0.0370961  Likelihood Ratio = 0.772781
ALDH16A1 -> NOC4L  // mi = 0.0472286  Likelihood Ratio = 0.734961
ALDH16A1 -> PLEKHA4  // mi = 0.042005  Likelihood Ratio = 0.836622
ALDH16A1 -> SH2D3A  // mi = 0.0370961  Likelihood Ratio = 0.56134
ALDH16A1 -> SLC6A5  // mi = 0.0648123  Likelihood Ratio = 0.399754
ALDH16A1 -> WDR36  // mi = 0.0347675  Likelihood Ratio = 0.591696
ALDH16A1 -> ZNF526  // mi = 0.12628  Likelihood Ratio = 2.78249
ALDH16A1 -> ZNF600  // mi = 0.0713204  Likelihood Ratio = 1.11882
ALDH16A1 -> ZNF624  // mi = 0.0556703  Likelihood Ratio = 0.773539
ALDH18A1 -> CASP2  // mi = 0.0282138  Likelihood Ratio = 0.260182
ALDH18A1 -> CRYZ  // mi = 0.0747106  Likelihood Ratio = 0.728257
ALDH18A1 -> CRYZL1  // mi = 0.0890499  Likelihood Ratio = 0.965062
ALDH18A1 -> ILF2  // mi = 0.0586295  Likelihood Ratio = 0.563363
ALDH18A1 -> KIF2C  // mi = 0.078157  Likelihood Ratio = 0.694403
ALDH18A1 -> LACTB2  // mi = 0.0556703  Likelihood Ratio = 0.478852
ALDH18A1 -> MICB  // mi = 0.0324998  Likelihood Ratio = 0.598822
ALDH18A1 -> PARP1  // mi = 0.0713204  Likelihood Ratio = 1.24765
ALDH18A1 -> POLS  // mi = 0.078157  Likelihood Ratio = 0.483389
ALDH18A1 -> SPAG5  // mi = 0.0853254  Likelihood Ratio = 0.576318
ALDH18A1 -> TSLP  // mi = 0.0747106  Likelihood Ratio = 0.286643
ALDH1A1 -> ALDH2  // mi = 0.12628  Likelihood Ratio = 0.308471
ALDH1A1 -> ASXL1  // mi = 0.0817134  Likelihood Ratio = 0.810761
ALDH1A1 -> CFDP1  // mi = 0.0499695  Likelihood Ratio = 1.59885
ALDH1A1 -> CYP3A5  // mi = 0.0370961  Likelihood Ratio = 1.6444
ALDH1A1 -> CYP3A7  // mi = 0.0370961  Likelihood Ratio = 1.73212
ALDH1A1 -> DKK3  // mi = 0.0324998  Likelihood Ratio = 1.29113
ALDH1A1 -> EXPH5  // mi = 0.0472286  Likelihood Ratio = 0.538917
ALDH1A1 -> FMO4  // mi = 0.0648123  Likelihood Ratio = 0.881413
ALDH1A1 -> ITGA6  // mi = 0.0853254  Likelihood Ratio = 1.09548
ALDH1A1 -> KDELC1  // mi = 0.0395205  Likelihood Ratio = 0.334983
ALDH1A1 -> LIX1  // mi = 0.0472286  Likelihood Ratio = 0.975638
ALDH1A1 -> NAT2  // mi = 0.100673  Likelihood Ratio = 1.36461
ALDH1A1 -> RAMP3  // mi = 0.0370961  Likelihood Ratio = 1.17303
ALDH1A1 -> SCGB1D1  // mi = 0.0648123  Likelihood Ratio = 1.25246
ALDH1A1 -> SLC24A4  // mi = 0.078157  Likelihood Ratio = 0.00757305
ALDH1A1 -> SORL1  // mi = 0.108859  Likelihood Ratio = 1.01446
ALDH1A1 -> STOM  // mi = 0.135524  Likelihood Ratio = 0.563119
ALDH1A2 -> CCDC17  // mi = 0.0370961  Likelihood Ratio = 0.600194
ALDH1A2 -> GOLGA8A  // mi = 0.0527692  Likelihood Ratio = 0.00637609
ALDH1A2 -> NR1H4  // mi = 0.0648123  Likelihood Ratio = 0.936844
ALDH1A2 -> RNF170  // mi = 0.0347675  Likelihood Ratio = 0.197015
ALDH1A3 -> ANKH  // mi = 0.0324998  Likelihood Ratio = 1.09236
ALDH1A3 -> AP1M1  // mi = 0.0395205  Likelihood Ratio = 0.939112
ALDH1A3 -> C3orf37  // mi = 0.0445871  Likelihood Ratio = 0.372047
ALDH1A3 -> CLPTM1  // mi = 0.030326  Likelihood Ratio = 0.718871
ALDH1A3 -> CXCL1  // mi = 0.0527692  Likelihood Ratio = 0.342989
ALDH1A3 -> DNAJB2  // mi = 0.0395205  Likelihood Ratio = 0.670523
ALDH1A3 -> MAPK8IP1  // mi = 0.0680379  Likelihood Ratio = 1.63008
ALDH1A3 -> NBL1  // mi = 0.0853254  Likelihood Ratio = 0.0468938
ALDH1B1 -> ACTR5  // mi = 0.0472286  Likelihood Ratio = 0.857689
ALDH1B1 -> COPS7B  // mi = 0.0472286  Likelihood Ratio = 1.80783
ALDH1B1 -> FLJ20444  // mi = 0.0370961  Likelihood Ratio = 0.577078
ALDH1B1 -> GLDN  // mi = 0.0347675  Likelihood Ratio = 0.996914
ALDH1B1 -> KIAA0664  // mi = 0.0853254  Likelihood Ratio = 1.45199
ALDH1B1 -> LASS2  // mi = 0.042005  Likelihood Ratio = 0.470239
ALDH1B1 -> PNKP  // mi = 0.100673  Likelihood Ratio = 1.45342
ALDH1B1 -> PSMD7  // mi = 0.030326  Likelihood Ratio = 0.367504
ALDH1B1 -> PYCR1  // mi = 0.042005  Likelihood Ratio = 1.42344
ALDH1B1 -> RALGPS1  // mi = 0.0395205  Likelihood Ratio = 0.342837
ALDH1B1 -> RASGEF1A  // mi = 0.0499695  Likelihood Ratio = 1.18707
ALDH1B1 -> TBC1D21  // mi = 0.0282138  Likelihood Ratio = 0.904405
ALDH1B1 -> TRAPPC6A  // mi = 0.0324998  Likelihood Ratio = 0.33142
ALDH1L1 -> CLK4  // mi = 0.042005  Likelihood Ratio = 0.122938
ALDH1L1 -> SSX1  // mi = 0.030326  Likelihood Ratio = 0.379664
ALDH1L1 -> STEAP4  // mi = 0.0395205  Likelihood Ratio = 0.366585
ALDH2 -> AK1  // mi = 0.0472286  Likelihood Ratio = 0.0860563
ALDH2 -> IL17D  // mi = 0.0472286  Likelihood Ratio = 0.113507
ALDH2 -> ZNF155  // mi = 0.0347675  Likelihood Ratio = 0.261512
ALDH3A1 -> ABI2  // mi = 0.0817134  Likelihood Ratio = 0.777801
ALDH3A1 -> BAI1  // mi = 0.0967237  Likelihood Ratio = 0.575554
ALDH3A1 -> C10orf107  // mi = 0.0713204  Likelihood Ratio = 1.02758
ALDH3A1 -> C1orf21  // mi = 0.0556703  Likelihood Ratio = 0.893607
ALDH3A1 -> C8orf45  // mi = 0.042005  Likelihood Ratio = 0.375543
ALDH3A1 -> CACNB4  // mi = 0.0817134  Likelihood Ratio = 0.780252
ALDH3A1 -> CBR1  // mi = 0.0648123  Likelihood Ratio = 1.01449
ALDH3A1 -> CCL5  // mi = 0.108859  Likelihood Ratio = 0.801083
ALDH3A1 -> CFB  // mi = 0.078157  Likelihood Ratio = 0.901318
ALDH3A1 -> CFDP1  // mi = 0.0747106  Likelihood Ratio = 1.15633
ALDH3A1 -> CP  // mi = 0.0928293  Likelihood Ratio = 1.92411
ALDH3A1 -> CPSF6  // mi = 0.0616922  Likelihood Ratio = 0.890784
ALDH3A1 -> CYP3A4  // mi = 0.0370961  Likelihood Ratio = 1.3414
ALDH3A1 -> CYP3A7  // mi = 0.0472286  Likelihood Ratio = 0.487501
ALDH3A1 -> DYRK3  // mi = 0.0928293  Likelihood Ratio = 0.978425
ALDH3A1 -> ELAVL1  // mi = 0.104739  Likelihood Ratio = 0.163894
ALDH3A1 -> GCH1  // mi = 0.0648123  Likelihood Ratio = 0.59021
ALDH3A1 -> GCHFR  // mi = 0.108859  Likelihood Ratio = 0.771077
ALDH3A1 -> GOLT1A  // mi = 0.108859  Likelihood Ratio = 0.108167
ALDH3A1 -> HERC2  // mi = 0.0499695  Likelihood Ratio = 0.885064
ALDH3A1 -> HMGCL  // mi = 0.108859  Likelihood Ratio = 0.981177
ALDH3A1 -> HTATIP2  // mi = 0.0324998  Likelihood Ratio = 0.319015
ALDH3A1 -> KHDRBS3  // mi = 0.0890499  Likelihood Ratio = 0.613949
ALDH3A1 -> KLF12  // mi = 0.0680379  Likelihood Ratio = 0.287889
ALDH3A1 -> KLF8  // mi = 0.042005  Likelihood Ratio = 0.485611
ALDH3A1 -> MT1E  // mi = 0.0586295  Likelihood Ratio = 0.285075
ALDH3A1 -> MTRF1L  // mi = 0.0556703  Likelihood Ratio = 1.5501
ALDH3A1 -> MYEF2  // mi = 0.0747106  Likelihood Ratio = 0.454508
ALDH3A1 -> MYST2  // mi = 0.0967237  Likelihood Ratio = 1.28769
ALDH3A1 -> NDRG3  // mi = 0.0445871  Likelihood Ratio = 0.272345
ALDH3A1 -> NOVA1  // mi = 0.0817134  Likelihood Ratio = 0.906536
ALDH3A1 -> PABPN1  // mi = 0.0747106  Likelihood Ratio = 0.62906
ALDH3A1 -> PGAP1  // mi = 0.0817134  Likelihood Ratio = 1.1416
ALDH3A1 -> PIR  // mi = 0.0853254  Likelihood Ratio = 0.182266
ALDH3A1 -> RARRES2  // mi = 0.0928293  Likelihood Ratio = 0.00584854
ALDH3A1 -> RBKS  // mi = 0.14513  Likelihood Ratio = 2.20686
ALDH3A1 -> RER1  // mi = 0.0648123  Likelihood Ratio = 1.26047
ALDH3A1 -> RNASE4  // mi = 0.0648123  Likelihood Ratio = 0.365966
ALDH3A1 -> SIX1  // mi = 0.0680379  Likelihood Ratio = 0.790774
ALDH3A1 -> SIX4  // mi = 0.0817134  Likelihood Ratio = 0.0888638
ALDH3A1 -> SLC39A6  // mi = 0.1131  Likelihood Ratio = 0.450342
ALDH3A1 -> SLC7A1  // mi = 0.0747106  Likelihood Ratio = 0.773442
ALDH3A1 -> SPAG4  // mi = 0.078157  Likelihood Ratio = 0.494824
ALDH3A1 -> SRCRB4D  // mi = 0.117393  Likelihood Ratio = 0.697174
ALDH3A1 -> ST6GALNAC2  // mi = 0.0928293  Likelihood Ratio = 0.71063
ALDH3A1 -> TARS  // mi = 0.0445871  Likelihood Ratio = 0.712996
ALDH3A1 -> TCF12  // mi = 0.0817134  Likelihood Ratio = 1.27778
ALDH3A1 -> THSD1  // mi = 0.0747106  Likelihood Ratio = 0.253295
ALDH3A1 -> TNK2  // mi = 0.0680379  Likelihood Ratio = 0.844665
ALDH3A1 -> TPST1  // mi = 0.0648123  Likelihood Ratio = 1.15808
ALDH3A1 -> UPK3A  // mi = 0.0853254  Likelihood Ratio = 0.232599
ALDH3A1 -> UTP14C  // mi = 0.0817134  Likelihood Ratio = 0.918438
ALDH3A1 -> VMO1  // mi = 0.0713204  Likelihood Ratio = 1.01574
ALDH3A1 -> XKR6  // mi = 0.0680379  Likelihood Ratio = 0.977167
ALDH3A1 -> ZIM2  // mi = 0.0616922  Likelihood Ratio = 0.986646
ALDH3A1 -> ZNF146  // mi = 0.0890499  Likelihood Ratio = 1.2573
ALDH3A1 -> ZNF185  // mi = 0.0648123  Likelihood Ratio = 0.808441
ALDH3A1 -> ZNF202  // mi = 0.104739  Likelihood Ratio = 0.704632
ALDH3A1 -> ZNF573  // mi = 0.0747106  Likelihood Ratio = 0.948606
ALDH3A1 -> ZNF585A  // mi = 0.0747106  Likelihood Ratio = 1.86785
ALDH3A2 -> CCDC24  // mi = 0.0472286  Likelihood Ratio = 1.01397
ALDH3A2 -> CEP27  // mi = 0.030326  Likelihood Ratio = 0.303456
ALDH3A2 -> DKK3  // mi = 0.0324998  Likelihood Ratio = 0.0346704
ALDH3A2 -> RPL26L1  // mi = 0.030326  Likelihood Ratio = 0.305849
ALDH3A2 -> SUMF2  // mi = 0.0472286  Likelihood Ratio = 0.171326
ALDH3B1 -> C19orf2  // mi = 0.0967237  Likelihood Ratio = 0.957275
ALDH3B1 -> GBA  // mi = 0.117393  Likelihood Ratio = 0.484284
ALDH3B1 -> NUP133  // mi = 0.0967237  Likelihood Ratio = 0.577119
ALDH3B1 -> PCMTD2  // mi = 0.150092  Likelihood Ratio = 0.852019
ALDH3B1 -> PTPRS  // mi = 0.104739  Likelihood Ratio = 0.226701
ALDH3B1 -> RFC3  // mi = 0.12181  Likelihood Ratio = 0.13301
ALDH3B1 -> RPS11  // mi = 0.0445871  Likelihood Ratio = 0.348159
ALDH3B1 -> SP4  // mi = 0.104739  Likelihood Ratio = 0.248369
ALDH3B2 -> C17orf45  // mi = 0.0472286  Likelihood Ratio = 0.619639
ALDH3B2 -> COG4  // mi = 0.0324998  Likelihood Ratio = 0.00759617
ALDH3B2 -> F11R  // mi = 0.0556703  Likelihood Ratio = 1.00956
ALDH3B2 -> FAM60A  // mi = 0.0282138  Likelihood Ratio = 1.26037
ALDH3B2 -> FKBP2  // mi = 0.0616922  Likelihood Ratio = 0.961025
ALDH3B2 -> GATAD1  // mi = 0.0347675  Likelihood Ratio = 0.070734
ALDH3B2 -> IIP45  // mi = 0.0370961  Likelihood Ratio = 1.07532
ALDH3B2 -> PHB2  // mi = 0.0648123  Likelihood Ratio = 0.551329
ALDH3B2 -> PRG2  // mi = 0.0324998  Likelihood Ratio = 0.106455
ALDH3B2 -> PSMB7  // mi = 0.042005  Likelihood Ratio = 0.612364
ALDH3B2 -> RIC8A  // mi = 0.0616922  Likelihood Ratio = 0.4237
ALDH3B2 -> SAMD11  // mi = 0.0324998  Likelihood Ratio = 0.285366
ALDH3B2 -> SCML2  // mi = 0.0713204  Likelihood Ratio = 0.170796
ALDH3B2 -> SEPHS1  // mi = 0.0324998  Likelihood Ratio = 0.327345
ALDH3B2 -> SKP2  // mi = 0.0370961  Likelihood Ratio = 0.28219
ALDH3B2 -> SLC35B1  // mi = 0.0370961  Likelihood Ratio = 0.322005
ALDH3B2 -> SRPRB  // mi = 0.0370961  Likelihood Ratio = 0.905543
ALDH3B2 -> STX10  // mi = 0.0282138  Likelihood Ratio = 0.251344
ALDH3B2 -> YWHAE  // mi = 0.042005  Likelihood Ratio = 1.26535
ALDH5A1 -> ARNTL  // mi = 0.0370961  Likelihood Ratio = 1.62443
ALDH5A1 -> P2RY1  // mi = 0.0713204  Likelihood Ratio = 0.614326
ALDH5A1 -> TNF  // mi = 0.030326  Likelihood Ratio = 0.15939
ALDH6A1 -> ABCD4  // mi = 0.14513  Likelihood Ratio = 0.760736
ALDH6A1 -> ABHD4  // mi = 0.0853254  Likelihood Ratio = 0.785131
ALDH6A1 -> FNTB  // mi = 0.0324998  Likelihood Ratio = 0.186165
ALDH6A1 -> MPP5  // mi = 0.108859  Likelihood Ratio = 0.0748364
ALDH6A1 -> RDH11  // mi = 0.135524  Likelihood Ratio = 0.586371
ALDH6A1 -> SEL1L  // mi = 0.078157  Likelihood Ratio = 0.88495
ALDH7A1 -> ANKRD35  // mi = 0.0472286  Likelihood Ratio = 1.12888
ALDH7A1 -> ANKRD43  // mi = 0.0282138  Likelihood Ratio = 0.892674
ALDH7A1 -> CHMP2A  // mi = 0.0472286  Likelihood Ratio = 0.313987
ALDH7A1 -> CUL2  // mi = 0.0347675  Likelihood Ratio = 3.23
ALDH7A1 -> DTX1  // mi = 0.155105  Likelihood Ratio = 0.724002
ALDH7A1 -> FGFR3  // mi = 0.176182  Likelihood Ratio = 1.71623
ALDH7A1 -> GJA1  // mi = 0.108859  Likelihood Ratio = 0.355088
ALDH7A1 -> INHBB  // mi = 0.0527692  Likelihood Ratio = 1.52421
ALDH7A1 -> LECT1  // mi = 0.0648123  Likelihood Ratio = 1.54338
ALDH7A1 -> MTHFD2  // mi = 0.0499695  Likelihood Ratio = 1.35869
ALDH7A1 -> SMO  // mi = 0.0853254  Likelihood Ratio = 2.62775
ALDH8A1 -> AKAP8  // mi = 0.0282138  Likelihood Ratio = 0.924881
ALDH8A1 -> ATP5H  // mi = 0.0395205  Likelihood Ratio = 1.61925
ALDH8A1 -> C16orf58  // mi = 0.0370961  Likelihood Ratio = 0.986822
ALDH8A1 -> GART  // mi = 0.042005  Likelihood Ratio = 1.52414
ALDH8A1 -> GAST  // mi = 0.0347675  Likelihood Ratio = 0.551424
ALDH8A1 -> GOLGA3  // mi = 0.0586295  Likelihood Ratio = 0.858329
ALDH8A1 -> IER5  // mi = 0.0347675  Likelihood Ratio = 0.41117
ALDH8A1 -> KIAA1219  // mi = 0.0282138  Likelihood Ratio = 0.6849
ALDH8A1 -> LTC4S  // mi = 0.0616922  Likelihood Ratio = 1.5047
ALDH8A1 -> MBD1  // mi = 0.0370961  Likelihood Ratio = 1.21674
ALDH8A1 -> MBTD1  // mi = 0.042005  Likelihood Ratio = 0.621128
ALDH8A1 -> MRP63  // mi = 0.0445871  Likelihood Ratio = 0.763393
ALDH8A1 -> MUS81  // mi = 0.0370961  Likelihood Ratio = 0.802416
ALDH8A1 -> NARG1  // mi = 0.0527692  Likelihood Ratio = 1.21703
ALDH8A1 -> NOL11  // mi = 0.0324998  Likelihood Ratio = 0.736086
ALDH8A1 -> PGAP1  // mi = 0.0282138  Likelihood Ratio = 0.963244
ALDH8A1 -> SELPLG  // mi = 0.0499695  Likelihood Ratio = 0.400485
ALDH8A1 -> STAG1  // mi = 0.0324998  Likelihood Ratio = 1.14057
ALDH8A1 -> TAF2  // mi = 0.0472286  Likelihood Ratio = 0.904451
ALDH8A1 -> TCAP  // mi = 0.0370961  Likelihood Ratio = 0.939995
ALDH8A1 -> TCF4  // mi = 0.042005  Likelihood Ratio = 0.798764
ALDH8A1 -> UROD  // mi = 0.0395205  Likelihood Ratio = 0.67936
ALDH8A1 -> USP49  // mi = 0.0648123  Likelihood Ratio = 1.13827
ALDH8A1 -> WARS2  // mi = 0.0347675  Likelihood Ratio = 0.833445
ALDH8A1 -> ZNF146  // mi = 0.0282138  Likelihood Ratio = 0.554826
ALDH8A1 -> ZNF197  // mi = 0.042005  Likelihood Ratio = 1.55292
ALDH8A1 -> ZNF300  // mi = 0.0370961  Likelihood Ratio = 0.673306
ALDH8A1 -> ZNF585A  // mi = 0.0472286  Likelihood Ratio = 1.11188
ALDH9A1 -> CHFR  // mi = 0.0499695  Likelihood Ratio = 1.23388
ALDOB -> ARIH1  // mi = 0.0445871  Likelihood Ratio = 0.491367
ALDOB -> C3orf15  // mi = 0.0747106  Likelihood Ratio = 1.37556
ALDOB -> CABP1  // mi = 0.0648123  Likelihood Ratio = 0.12534
ALDOB -> CBLN2  // mi = 0.0324998  Likelihood Ratio = 0.394958
ALDOB -> EDIL3  // mi = 0.12628  Likelihood Ratio = 1.21724
ALDOB -> HBS1L  // mi = 0.0324998  Likelihood Ratio = 0.73567
ALDOB -> JUB  // mi = 0.0499695  Likelihood Ratio = 0.362946
ALDOB -> KRT19  // mi = 0.0445871  Likelihood Ratio = 1.18199
ALDOB -> MOG  // mi = 0.12628  Likelihood Ratio = 0.390991
ALDOB -> NEUROG2  // mi = 0.0370961  Likelihood Ratio = 0.563582
ALDOB -> PCDHB4  // mi = 0.0282138  Likelihood Ratio = 0.771951
ALDOB -> PEX5L  // mi = 0.12628  Likelihood Ratio = 0.770476
ALDOB -> RBMS1  // mi = 0.0445871  Likelihood Ratio = 0.102015
ALDOB -> SFTPC  // mi = 0.117393  Likelihood Ratio = 0.422687
ALDOB -> SH3GL3  // mi = 0.14513  Likelihood Ratio = 0.702888
ALDOB -> TCF7  // mi = 0.0395205  Likelihood Ratio = 0.640053
ALDOB -> TRAF5  // mi = 0.0445871  Likelihood Ratio = 0.343035
ALDOC -> DKK3  // mi = 0.0370961  Likelihood Ratio = 0.464417
ALG1 -> COX7C  // mi = 0.0324998  Likelihood Ratio = 0.807034
ALG1 -> IRF6  // mi = 0.0370961  Likelihood Ratio = 0.629851
ALG12 -> CCDC9  // mi = 0.187299  Likelihood Ratio = 2.81211
ALG12 -> ENG  // mi = 0.0282138  Likelihood Ratio = 1.23837
ALG12 -> PERP  // mi = 0.0472286  Likelihood Ratio = 0.161667
ALG12 -> SLC22A12  // mi = 0.0324998  Likelihood Ratio = 0.102216
ALG12 -> SYT2  // mi = 0.0527692  Likelihood Ratio = 0.124008
ALG12 -> UBE2D1  // mi = 0.030326  Likelihood Ratio = 0.145592
ALG14 -> BTNL9  // mi = 0.0395205  Likelihood Ratio = 0.0256562
ALG14 -> BXDC1  // mi = 0.0527692  Likelihood Ratio = 0.478224
ALG14 -> C2orf30  // mi = 0.100673  Likelihood Ratio = 0.873965
ALG14 -> MRPL39  // mi = 0.0713204  Likelihood Ratio = 1.34409
ALG14 -> OR2W1  // mi = 0.0472286  Likelihood Ratio = 0.368382
ALG14 -> UCN  // mi = 0.030326  Likelihood Ratio = 1.21605
ALG14 -> UFM1  // mi = 0.0472286  Likelihood Ratio = 0.479029
ALG14 -> VPS52  // mi = 0.0347675  Likelihood Ratio = 0.179867
ALG14 -> WDR52  // mi = 0.0616922  Likelihood Ratio = 0.085274
ALG3 -> CIDEB  // mi = 0.0324998  Likelihood Ratio = 0.0194066
ALG3 -> GNB3  // mi = 0.0527692  Likelihood Ratio = 0.435489
ALG5 -> C9orf102  // mi = 0.0395205  Likelihood Ratio = 0.171242
ALG5 -> COG3  // mi = 0.0324998  Likelihood Ratio = 1.01199
ALG5 -> COMMD6  // mi = 0.042005  Likelihood Ratio = 0.104939
ALG5 -> FBXL3  // mi = 0.155105  Likelihood Ratio = 0.782973
ALG5 -> MRPS31  // mi = 0.0928293  Likelihood Ratio = 0.806666
ALG5 -> UTP14C  // mi = 0.0527692  Likelihood Ratio = 1.14714
ALG5 -> WBP4  // mi = 0.0713204  Likelihood Ratio = 1.01387
ALKBH3 -> AFF4  // mi = 0.0347675  Likelihood Ratio = 0.757766
ALKBH3 -> BTNL2  // mi = 0.0499695  Likelihood Ratio = 1.13913
ALKBH3 -> C1orf89  // mi = 0.0527692  Likelihood Ratio = 0.765501
ALKBH3 -> CABP2  // mi = 0.0586295  Likelihood Ratio = 0.555294
ALKBH3 -> CR2  // mi = 0.0713204  Likelihood Ratio = 0.349092
ALKBH3 -> DNMT3L  // mi = 0.0282138  Likelihood Ratio = 0.608752
ALKBH3 -> FCN2  // mi = 0.042005  Likelihood Ratio = 0.348309
ALKBH3 -> FGFBP1  // mi = 0.0324998  Likelihood Ratio = 0.920286
ALKBH3 -> FUT5  // mi = 0.042005  Likelihood Ratio = 0.597421
ALKBH3 -> HINT3  // mi = 0.0472286  Likelihood Ratio = 1.21489
ALKBH3 -> LIM2  // mi = 0.0324998  Likelihood Ratio = 0.600357
ALKBH3 -> LRRC14  // mi = 0.0324998  Likelihood Ratio = 0.402323
ALKBH3 -> TIMM10  // mi = 0.0324998  Likelihood Ratio = 0.132443
ALKBH3 -> TOMM34  // mi = 0.0324998  Likelihood Ratio = 0.235765
ALKBH3 -> TRPM5  // mi = 0.0586295  Likelihood Ratio = 2.3744
ALKBH4 -> ABCB8  // mi = 0.0472286  Likelihood Ratio = 1.07842
ALKBH4 -> C11orf49  // mi = 0.078157  Likelihood Ratio = 1.62021
ALKBH4 -> CHID1  // mi = 0.0472286  Likelihood Ratio = 0.809035
ALKBH4 -> CHMP2A  // mi = 0.0527692  Likelihood Ratio = 1.01181
ALKBH4 -> CLDN5  // mi = 0.0324998  Likelihood Ratio = 0.910544
ALKBH4 -> CXCL12  // mi = 0.1131  Likelihood Ratio = 1.04982
ALKBH4 -> DAK  // mi = 0.0324998  Likelihood Ratio = 0.725707
ALKBH4 -> FAM20A  // mi = 0.0616922  Likelihood Ratio = 0.693405
ALKBH4 -> HCCA2  // mi = 0.042005  Likelihood Ratio = 0.571813
ALKBH4 -> NAP1L4  // mi = 0.042005  Likelihood Ratio = 0.814422
ALKBH4 -> POR  // mi = 0.0853254  Likelihood Ratio = 0.761489
ALKBH4 -> RIBC2  // mi = 0.0347675  Likelihood Ratio = 0.261219
ALKBH4 -> SF3B2  // mi = 0.0370961  Likelihood Ratio = 0.487605
ALKBH4 -> TSSC4  // mi = 0.078157  Likelihood Ratio = 1.20387
ALKBH6 -> ANKRD26  // mi = 0.0817134  Likelihood Ratio = 2.05299
ALKBH6 -> AP1G1  // mi = 0.0556703  Likelihood Ratio = 1.02225
ALKBH6 -> BMP8A  // mi = 0.135524  Likelihood Ratio = 1.36551
ALKBH6 -> C16orf53  // mi = 0.030326  Likelihood Ratio = 0.961192
ALKBH6 -> C19orf24  // mi = 0.117393  Likelihood Ratio = 1.20563
ALKBH6 -> CDC34  // mi = 0.0648123  Likelihood Ratio = 1.21875
ALKBH6 -> CEL  // mi = 0.0853254  Likelihood Ratio = 1.49265
ALKBH6 -> CEP350  // mi = 0.0967237  Likelihood Ratio = 0.694058
ALKBH6 -> COMT  // mi = 0.042005  Likelihood Ratio = 1.34758
ALKBH6 -> CP110  // mi = 0.0817134  Likelihood Ratio = 1.82945
ALKBH6 -> DEDD2  // mi = 0.117393  Likelihood Ratio = 2.33291
ALKBH6 -> DHH  // mi = 0.165453  Likelihood Ratio = 1.5196
ALKBH6 -> DYRK1B  // mi = 0.0928293  Likelihood Ratio = 1.76431
ALKBH6 -> EXOSC4  // mi = 0.0324998  Likelihood Ratio = 1.24101
ALKBH6 -> FLOT1  // mi = 0.0713204  Likelihood Ratio = 1.37199
ALKBH6 -> FOXD3  // mi = 0.14513  Likelihood Ratio = 1.47962
ALKBH6 -> FSTL3  // mi = 0.042005  Likelihood Ratio = 0.45928
ALKBH6 -> GLIS2  // mi = 0.155105  Likelihood Ratio = 1.34814
ALKBH6 -> GPAA1  // mi = 0.0713204  Likelihood Ratio = 1.20517
ALKBH6 -> GPR156  // mi = 0.12628  Likelihood Ratio = 1.01787
ALKBH6 -> GRWD1  // mi = 0.042005  Likelihood Ratio = 0.857587
ALKBH6 -> HIST1H4K  // mi = 0.0527692  Likelihood Ratio = 0.655825
ALKBH6 -> HLF  // mi = 0.135524  Likelihood Ratio = 1.44771
ALKBH6 -> HMG20B  // mi = 0.0648123  Likelihood Ratio = 0.542947
ALKBH6 -> JUND  // mi = 0.187299  Likelihood Ratio = 2.97806
ALKBH6 -> KLC2  // mi = 0.12628  Likelihood Ratio = 1.83339
ALKBH6 -> KRTAP5-9  // mi = 0.12628  Likelihood Ratio = 1.22044
ALKBH6 -> LENG1  // mi = 0.0853254  Likelihood Ratio = 1.35079
ALKBH6 -> LSP1  // mi = 0.100673  Likelihood Ratio = 1.20943
ALKBH6 -> MRPS12  // mi = 0.0853254  Likelihood Ratio = 2.01538
ALKBH6 -> NR1H2  // mi = 0.100673  Likelihood Ratio = 1.2524
ALKBH6 -> PAIP2  // mi = 0.0445871  Likelihood Ratio = 1.09647
ALKBH6 -> PGLS  // mi = 0.0586295  Likelihood Ratio = 0.915839
ALKBH6 -> PIN1  // mi = 0.0648123  Likelihood Ratio = 0.921017
ALKBH6 -> PNKP  // mi = 0.155105  Likelihood Ratio = 1.70157
ALKBH6 -> PPAN  // mi = 0.117393  Likelihood Ratio = 0.951456
ALKBH6 -> PPP1R11  // mi = 0.100673  Likelihood Ratio = 0.817095
ALKBH6 -> PPYR1  // mi = 0.187299  Likelihood Ratio = 2.01151
ALKBH6 -> PROP1  // mi = 0.12628  Likelihood Ratio = 1.37433
ALKBH6 -> PSENEN  // mi = 0.100673  Likelihood Ratio = 0.543556
ALKBH6 -> QTRT1  // mi = 0.078157  Likelihood Ratio = 1.01074
ALKBH6 -> RLN3  // mi = 0.0713204  Likelihood Ratio = 0.506908
ALKBH6 -> RPS16  // mi = 0.0527692  Likelihood Ratio = 1.31164
ALKBH6 -> SERPINB6  // mi = 0.0648123  Likelihood Ratio = 1.56144
ALKBH6 -> SLC28A1  // mi = 0.0586295  Likelihood Ratio = 1.10486
ALKBH6 -> SNRPD2  // mi = 0.0928293  Likelihood Ratio = 1.06384
ALKBH6 -> TRAPPC6A  // mi = 0.0648123  Likelihood Ratio = 1.61293
ALKBH6 -> TRERF1  // mi = 0.1131  Likelihood Ratio = 1.14477
ALKBH6 -> TXNRD2  // mi = 0.0648123  Likelihood Ratio = 1.2264
ALKBH6 -> USF2  // mi = 0.0928293  Likelihood Ratio = 1.92315
ALKBH6 -> UTF1  // mi = 0.187299  Likelihood Ratio = 1.00912
ALKBH6 -> VCP  // mi = 0.0395205  Likelihood Ratio = 1.07045
ALKBH6 -> WWOX  // mi = 0.0928293  Likelihood Ratio = 2.42456
ALKBH6 -> XAGE5  // mi = 0.0890499  Likelihood Ratio = 0.906288
ALKBH6 -> ZNF574  // mi = 0.0282138  Likelihood Ratio = 0.21737
ALKBH6 -> ZNF581  // mi = 0.155105  Likelihood Ratio = 0.206128
ALKBH7 -> TRAPPC1  // mi = 0.0527692  Likelihood Ratio = 0.245369
ALKBH8 -> MAP1B  // mi = 0.0370961  Likelihood Ratio = 0.147829
ALKBH8 -> RPL3L  // mi = 0.030326  Likelihood Ratio = 0.0501334
ALKBH8 -> TGFB1I1  // mi = 0.0395205  Likelihood Ratio = 0.332646
ALKBH8 -> ZBTB37  // mi = 0.0713204  Likelihood Ratio = 0.185543
ALOX12 -> MDP-1  // mi = 0.0282138  Likelihood Ratio = 0.147292
ALOX12B -> AADAC  // mi = 0.0527692  Likelihood Ratio = 1.44618
ALOX12B -> APH1B  // mi = 0.0586295  Likelihood Ratio = 1.02739
ALOX12B -> ASTE1  // mi = 0.030326  Likelihood Ratio = 1.94217
ALOX12B -> BAT2  // mi = 0.030326  Likelihood Ratio = 1.04577
ALOX12B -> C9orf102  // mi = 0.030326  Likelihood Ratio = 0.294593
ALOX12B -> CPE  // mi = 0.0472286  Likelihood Ratio = 0.72177
ALOX12B -> CREB1  // mi = 0.0445871  Likelihood Ratio = 1.4055
ALOX12B -> CXCL16  // mi = 0.078157  Likelihood Ratio = 1.06302
ALOX12B -> DEK  // mi = 0.0347675  Likelihood Ratio = 0.566347
ALOX12B -> ECHDC3  // mi = 0.0472286  Likelihood Ratio = 0.332487
ALOX12B -> FLJ40125  // mi = 0.0472286  Likelihood Ratio = 0.365744
ALOX12B -> KIAA1841  // mi = 0.0499695  Likelihood Ratio = 0.957302
ALOX12B -> LILRB3  // mi = 0.0586295  Likelihood Ratio = 0.851123
ALOX12B -> LMAN1L  // mi = 0.042005  Likelihood Ratio = 0.555575
ALOX12B -> LMNB1  // mi = 0.0395205  Likelihood Ratio = 0.643598
ALOX12B -> LSR  // mi = 0.0472286  Likelihood Ratio = 1.11528
ALOX12B -> PNPO  // mi = 0.0370961  Likelihood Ratio = 0.435367
ALOX12B -> POMC  // mi = 0.0853254  Likelihood Ratio = 1.05206
ALOX12B -> PPT1  // mi = 0.0370961  Likelihood Ratio = 0.73115
ALOX12B -> PTPRH  // mi = 0.0324998  Likelihood Ratio = 0.365139
ALOX12B -> SFRS1  // mi = 0.0499695  Likelihood Ratio = 1.26318
ALOX12B -> TYMS  // mi = 0.0445871  Likelihood Ratio = 0.699281
ALOX12B -> ZMYND15  // mi = 0.078157  Likelihood Ratio = 1.51759
ALOX12B -> ZNF84  // mi = 0.0499695  Likelihood Ratio = 1.26093
ALOX15 -> RHOBTB2  // mi = 0.0680379  Likelihood Ratio = 0.422611
ALOX15 -> SDCCAG1  // mi = 0.030326  Likelihood Ratio = 0.788301
ALOX15B -> RENBP  // mi = 0.042005  Likelihood Ratio = 0.624959
ALOX5 -> GZMK  // mi = 0.14513  Likelihood Ratio = 0.063285
ALOX5AP -> ABI3  // mi = 0.210722  Likelihood Ratio = 3.04661
ALOX5AP -> ACPP  // mi = 0.223046  Likelihood Ratio = 2.1773
ALOX5AP -> APOC2  // mi = 0.198809  Likelihood Ratio = 2.08174
ALOX5AP -> ARHGDIB  // mi = 0.210722  Likelihood Ratio = 3.07005
ALOX5AP -> ARL11  // mi = 0.235789  Likelihood Ratio = 2.27148
ALOX5AP -> ATG7  // mi = 0.155105  Likelihood Ratio = 3.44251
ALOX5AP -> C10orf58  // mi = 0.030326  Likelihood Ratio = 1.73295
ALOX5AP -> C1QA  // mi = 0.223046  Likelihood Ratio = 3.29733
ALOX5AP -> C1orf162  // mi = 0.262572  Likelihood Ratio = 4.85827
ALOX5AP -> C21orf2  // mi = 0.0347675  Likelihood Ratio = 1.64068
ALOX5AP -> C6orf89  // mi = 0.0928293  Likelihood Ratio = 1.69009
ALOX5AP -> CATSPER1  // mi = 0.223046  Likelihood Ratio = 2.72876
ALOX5AP -> CCDC70  // mi = 0.0324998  Likelihood Ratio = 1.02701
ALOX5AP -> CCL20  // mi = 0.155105  Likelihood Ratio = 2.64909
ALOX5AP -> CD14  // mi = 0.306156  Likelihood Ratio = 3.12085
ALOX5AP -> CD53  // mi = 0.262572  Likelihood Ratio = 3.17168
ALOX5AP -> CD86  // mi = 0.235789  Likelihood Ratio = 1.91334
ALOX5AP -> CLK1  // mi = 0.0616922  Likelihood Ratio = 1.67798
ALOX5AP -> CSF3R  // mi = 0.235789  Likelihood Ratio = 2.13363
ALOX5AP -> CTSC  // mi = 0.210722  Likelihood Ratio = 6.16235
ALOX5AP -> CXorf21  // mi = 0.210722  Likelihood Ratio = 3.13115
ALOX5AP -> DERL1  // mi = 0.0853254  Likelihood Ratio = 2.95834
ALOX5AP -> EMR2  // mi = 0.248961  Likelihood Ratio = 5.57155
ALOX5AP -> FBP1  // mi = 0.235789  Likelihood Ratio = 2.14859
ALOX5AP -> FCGR2A  // mi = 0.276634  Likelihood Ratio = 4.74533
ALOX5AP -> FLJ25006  // mi = 0.0890499  Likelihood Ratio = 1.6841
ALOX5AP -> GPR84  // mi = 0.248961  Likelihood Ratio = 2.57417
ALOX5AP -> HCK  // mi = 0.276634  Likelihood Ratio = 6.83178
ALOX5AP -> HCLS1  // mi = 0.187299  Likelihood Ratio = 0.887634
ALOX5AP -> HIST1H2AI  // mi = 0.0472286  Likelihood Ratio = 1.6758
ALOX5AP -> IFI30  // mi = 0.276634  Likelihood Ratio = 5.749
ALOX5AP -> IL1B  // mi = 0.14513  Likelihood Ratio = 2.40149
ALOX5AP -> ITGAM  // mi = 0.262572  Likelihood Ratio = 2.26899
ALOX5AP -> ITGB2  // mi = 0.291157  Likelihood Ratio = 4.86974
ALOX5AP -> JAZF1  // mi = 0.078157  Likelihood Ratio = 1.67727
ALOX5AP -> KCNK13  // mi = 0.235789  Likelihood Ratio = 3.23921
ALOX5AP -> LAIR1  // mi = 0.306156  Likelihood Ratio = 1.61839
ALOX5AP -> LILRB4  // mi = 0.210722  Likelihood Ratio = 3.509
ALOX5AP -> LMAN1  // mi = 0.0928293  Likelihood Ratio = 2.2577
ALOX5AP -> MAPK13  // mi = 0.165453  Likelihood Ratio = 3.38966
ALOX5AP -> MS4A4A  // mi = 0.291157  Likelihood Ratio = 2.1687
ALOX5AP -> MSR1  // mi = 0.210722  Likelihood Ratio = 2.61519
ALOX5AP -> MYO1F  // mi = 0.276634  Likelihood Ratio = 4.7162
ALOX5AP -> NCF2  // mi = 0.210722  Likelihood Ratio = 0.374341
ALOX5AP -> NCF4  // mi = 0.223046  Likelihood Ratio = 2.06773
ALOX5AP -> OPRL1  // mi = 0.210722  Likelihood Ratio = 0.940212
ALOX5AP -> PHYHIPL  // mi = 0.130876  Likelihood Ratio = 1.80772
ALOX5AP -> PLA2G2A  // mi = 0.108859  Likelihood Ratio = 1.85476
ALOX5AP -> PLAUR  // mi = 0.248961  Likelihood Ratio = 4.40591
ALOX5AP -> PLEK2  // mi = 0.117393  Likelihood Ratio = 1.10714
ALOX5AP -> PLEKHB2  // mi = 0.0853254  Likelihood Ratio = 1.46779
ALOX5AP -> PYCARD  // mi = 0.223046  Likelihood Ratio = 0.77126
ALOX5AP -> RAB32  // mi = 0.078157  Likelihood Ratio = 1.71116
ALOX5AP -> RETN  // mi = 0.14513  Likelihood Ratio = 2.15764
ALOX5AP -> RIPK3  // mi = 0.223046  Likelihood Ratio = 1.40459
ALOX5AP -> RNASE2  // mi = 0.291157  Likelihood Ratio = 4.00438
ALOX5AP -> RNASE3  // mi = 0.262572  Likelihood Ratio = 4.40757
ALOX5AP -> S100A12  // mi = 0.117393  Likelihood Ratio = 2.13756
ALOX5AP -> S100A4  // mi = 0.187299  Likelihood Ratio = 0.557716
ALOX5AP -> S100A9  // mi = 0.210722  Likelihood Ratio = 0.327448
ALOX5AP -> SIGLEC7  // mi = 0.223046  Likelihood Ratio = 3.61564
ALOX5AP -> SIGLEC9  // mi = 0.337636  Likelihood Ratio = 7.00994
ALOX5AP -> SLA  // mi = 0.210722  Likelihood Ratio = 0.0155389
ALOX5AP -> SLC11A1  // mi = 0.354148  Likelihood Ratio = 6.23343
ALOX5AP -> SLC25A19  // mi = 0.176182  Likelihood Ratio = 2.82128
ALOX5AP -> SLC7A7  // mi = 0.306156  Likelihood Ratio = 2.21587
ALOX5AP -> TLR1  // mi = 0.223046  Likelihood Ratio = 3.68958
ALOX5AP -> TLR2  // mi = 0.262572  Likelihood Ratio = 3.21165
ALOX5AP -> TNFRSF1B  // mi = 0.235789  Likelihood Ratio = 4.7059
ALOX5AP -> TPTE  // mi = 0.0499695  Likelihood Ratio = 0.903738
ALOX5AP -> TREML2  // mi = 0.223046  Likelihood Ratio = 2.30071
ALOX5AP -> ULBP2  // mi = 0.0527692  Likelihood Ratio = 1.20232
ALOX5AP -> USP32  // mi = 0.0499695  Likelihood Ratio = 1.75868
ALOXE3 -> ADCY4  // mi = 0.030326  Likelihood Ratio = 0.359559
ALOXE3 -> ASH1L  // mi = 0.030326  Likelihood Ratio = 0.373067
ALOXE3 -> C6orf1  // mi = 0.042005  Likelihood Ratio = 0.11825
ALOXE3 -> DNAJC4  // mi = 0.0586295  Likelihood Ratio = 0.658664
ALOXE3 -> FLJ34503  // mi = 0.0967237  Likelihood Ratio = 2.29691
ALOXE3 -> GLS2  // mi = 0.100673  Likelihood Ratio = 0.33791
ALOXE3 -> HDAC11  // mi = 0.042005  Likelihood Ratio = 0.174683
ALOXE3 -> OR10H1  // mi = 0.0586295  Likelihood Ratio = 0.0743256
ALOXE3 -> PREB  // mi = 0.0472286  Likelihood Ratio = 0.433231
ALOXE3 -> REEP6  // mi = 0.0324998  Likelihood Ratio = 0.17453
ALOXE3 -> ZBTB37  // mi = 0.0347675  Likelihood Ratio = 0.663737
ALOXE3 -> ZNHIT1  // mi = 0.0586295  Likelihood Ratio = 0.380257
ALPI -> AATF  // mi = 0.0747106  Likelihood Ratio = 1.11611
ALPI -> ADD2  // mi = 0.0499695  Likelihood Ratio = 0.762251
ALPI -> AGPAT2  // mi = 0.0586295  Likelihood Ratio = 0.582318
ALPI -> ALG12  // mi = 0.0586295  Likelihood Ratio = 0.668897
ALPI -> ANG  // mi = 0.0472286  Likelihood Ratio = 1.62396
ALPI -> C14orf68  // mi = 0.0324998  Likelihood Ratio = 0.541113
ALPI -> CASP2  // mi = 0.0445871  Likelihood Ratio = 0.530374
ALPI -> CBX1  // mi = 0.0556703  Likelihood Ratio = 0.62086
ALPI -> CDK2AP2  // mi = 0.042005  Likelihood Ratio = 0.823443
ALPI -> ECD  // mi = 0.0370961  Likelihood Ratio = 0.666758
ALPI -> F11  // mi = 0.0648123  Likelihood Ratio = 0.388246
ALPI -> GIPC1  // mi = 0.0324998  Likelihood Ratio = 0.459805
ALPI -> GPR39  // mi = 0.0648123  Likelihood Ratio = 0.304697
ALPI -> HIPK2  // mi = 0.0499695  Likelihood Ratio = 0.883537
ALPI -> ICAM3  // mi = 0.0853254  Likelihood Ratio = 0.585889
ALPI -> KLK1  // mi = 0.0370961  Likelihood Ratio = 0.841845
ALPI -> LRG1  // mi = 0.0648123  Likelihood Ratio = 0.0993125
ALPI -> MATR3  // mi = 0.0817134  Likelihood Ratio = 1.44283
ALPI -> MDC1  // mi = 0.0890499  Likelihood Ratio = 0.860374
ALPI -> MRPL34  // mi = 0.117393  Likelihood Ratio = 1.69811
ALPI -> MRPL49  // mi = 0.078157  Likelihood Ratio = 0.454572
ALPI -> NRF1  // mi = 0.030326  Likelihood Ratio = 0.440157
ALPI -> NUP205  // mi = 0.0347675  Likelihood Ratio = 1.87469
ALPI -> PARP1  // mi = 0.0616922  Likelihood Ratio = 0.625626
ALPI -> PNPO  // mi = 0.0282138  Likelihood Ratio = 0.389411
ALPI -> POLD4  // mi = 0.0586295  Likelihood Ratio = 1.42
ALPI -> PSMD11  // mi = 0.0680379  Likelihood Ratio = 0.674835
ALPI -> RALGPS1  // mi = 0.0747106  Likelihood Ratio = 0.465259
ALPI -> RBM28  // mi = 0.0445871  Likelihood Ratio = 0.850669
ALPI -> RNASE4  // mi = 0.0527692  Likelihood Ratio = 0.909646
ALPI -> SPINK2  // mi = 0.0324998  Likelihood Ratio = 0.344619
ALPI -> TAF2  // mi = 0.0499695  Likelihood Ratio = 2.00411
ALPI -> TRO  // mi = 0.0967237  Likelihood Ratio = 0.211175
ALPI -> WNT7B  // mi = 0.0347675  Likelihood Ratio = 0.83989
ALPI -> ZFPM1  // mi = 0.0527692  Likelihood Ratio = 0.989496
ALPI -> ZNF398  // mi = 0.0616922  Likelihood Ratio = 0.964593
ALPI -> ZNF509  // mi = 0.0499695  Likelihood Ratio = 0.837618
ALPK1 -> B4GALT1  // mi = 0.176182  Likelihood Ratio = 2.01014
ALPK1 -> BACE1  // mi = 0.0370961  Likelihood Ratio = 1.13423
ALPK1 -> BNC2  // mi = 0.12628  Likelihood Ratio = 0.686856
ALPK1 -> C11orf48  // mi = 0.0445871  Likelihood Ratio = 1.39914
ALPK1 -> C1orf96  // mi = 0.030326  Likelihood Ratio = 1.27651
ALPK1 -> C20orf7  // mi = 0.0347675  Likelihood Ratio = 1.11466
ALPK1 -> C4orf18  // mi = 0.135524  Likelihood Ratio = 1.93058
ALPK1 -> CFH  // mi = 0.117393  Likelihood Ratio = 1.22346
ALPK1 -> DNASE1L1  // mi = 0.14513  Likelihood Ratio = 2.49386
ALPK1 -> FMO4  // mi = 0.14513  Likelihood Ratio = 1.70215
ALPK1 -> GIMAP1  // mi = 0.176182  Likelihood Ratio = 1.95343
ALPK1 -> HIST1H4B  // mi = 0.104739  Likelihood Ratio = 1.85549
ALPK1 -> IL13RA1  // mi = 0.210722  Likelihood Ratio = 2.67428
ALPK1 -> IL28RA  // mi = 0.14513  Likelihood Ratio = 1.24258
ALPK1 -> LGALS9  // mi = 0.14513  Likelihood Ratio = 1.89451
ALPK1 -> LTBP2  // mi = 0.117393  Likelihood Ratio = 1.36811
ALPK1 -> MAN1C1  // mi = 0.135524  Likelihood Ratio = 1.57017
ALPK1 -> MARCKSL1  // mi = 0.1131  Likelihood Ratio = 1.6942
ALPK1 -> MFSD1  // mi = 0.155105  Likelihood Ratio = 1.91689
ALPK1 -> NFKBIA  // mi = 0.0648123  Likelihood Ratio = 2.27122
ALPK1 -> NT5DC2  // mi = 0.0817134  Likelihood Ratio = 1.12479
ALPK1 -> NUMB  // mi = 0.100673  Likelihood Ratio = 2.43319
ALPK1 -> PDCD1LG2  // mi = 0.117393  Likelihood Ratio = 0.523624
ALPK1 -> PLAG1  // mi = 0.0928293  Likelihood Ratio = 2.69582
ALPK1 -> SNRPC  // mi = 0.0445871  Likelihood Ratio = 0.169678
ALPK1 -> STOM  // mi = 0.198809  Likelihood Ratio = 2.28112
ALPK1 -> TGFBR2  // mi = 0.176182  Likelihood Ratio = 3.44508
ALPK1 -> TRAF4  // mi = 0.12181  Likelihood Ratio = 1.78514
ALPK1 -> TRPM2  // mi = 0.198809  Likelihood Ratio = 2.11915
ALPK1 -> VDR  // mi = 0.165453  Likelihood Ratio = 1.54681
ALPK1 -> WIPI1  // mi = 0.12628  Likelihood Ratio = 2.28273
ALPK1 -> ZCCHC6  // mi = 0.0648123  Likelihood Ratio = 1.30496
ALPK3 -> COTL1  // mi = 0.0527692  Likelihood Ratio = 1.56421
ALPK3 -> EPDR1  // mi = 0.0853254  Likelihood Ratio = 1.08127
ALPK3 -> MYO7A  // mi = 0.042005  Likelihood Ratio = 1.86398
ALPK3 -> PADI2  // mi = 0.0282138  Likelihood Ratio = 0.59869
ALPK3 -> PVRL2  // mi = 0.0370961  Likelihood Ratio = 0.574832
ALPK3 -> SOD2  // mi = 0.0370961  Likelihood Ratio = 1.30611
ALPK3 -> TRAF1  // mi = 0.0370961  Likelihood Ratio = 0.63085
ALPK3 -> VDAC1  // mi = 0.042005  Likelihood Ratio = 1.59079
ALPL -> ALG8  // mi = 0.0445871  Likelihood Ratio = 0.776982
ALPL -> CD109  // mi = 0.030326  Likelihood Ratio = 0.282561
ALPL -> CNTROB  // mi = 0.0370961  Likelihood Ratio = 0.611411
ALPL -> KIAA0664  // mi = 0.0324998  Likelihood Ratio = 0.723594
ALPL -> L1CAM  // mi = 0.0282138  Likelihood Ratio = 0.421715
ALPL -> PGM2  // mi = 0.0347675  Likelihood Ratio = 0.798543
ALPL -> PHYHD1  // mi = 0.030326  Likelihood Ratio = 0.998501
ALPP -> C1orf161  // mi = 0.042005  Likelihood Ratio = 0.347047
ALPP -> CASC3  // mi = 0.0282138  Likelihood Ratio = 0.175846
ALPP -> DUSP16  // mi = 0.0586295  Likelihood Ratio = 0.337011
ALPP -> L1CAM  // mi = 0.0472286  Likelihood Ratio = 0.667526
ALPP -> OR2S2  // mi = 0.0527692  Likelihood Ratio = 0.583957
ALPP -> PRDM5  // mi = 0.030326  Likelihood Ratio = 0.185014
ALPPL2 -> ADCY6  // mi = 0.0499695  Likelihood Ratio = 0.911888
ALPPL2 -> AGXT2L1  // mi = 0.0282138  Likelihood Ratio = 1.09188
ALPPL2 -> AOX1  // mi = 0.0324998  Likelihood Ratio = 0.863134
ALPPL2 -> ATPIF1  // mi = 0.0370961  Likelihood Ratio = 0.649036
ALPPL2 -> BTF3  // mi = 0.030326  Likelihood Ratio = 1.25457
ALPPL2 -> CEP57  // mi = 0.0445871  Likelihood Ratio = 0.705809
ALPPL2 -> CITED4  // mi = 0.0324998  Likelihood Ratio = 1.95227
ALPPL2 -> CYBA  // mi = 0.0648123  Likelihood Ratio = 0.207349
ALPPL2 -> DAO  // mi = 0.042005  Likelihood Ratio = 0.602803
ALPPL2 -> DVL3  // mi = 0.030326  Likelihood Ratio = 0.326014
ALPPL2 -> FAM78A  // mi = 0.0324998  Likelihood Ratio = 0.73985
ALPPL2 -> GAST  // mi = 0.0853254  Likelihood Ratio = 1.73021
ALPPL2 -> GBGT1  // mi = 0.0586295  Likelihood Ratio = 0.501069
ALPPL2 -> GNB2L1  // mi = 0.030326  Likelihood Ratio = 0.765905
ALPPL2 -> MAP7  // mi = 0.100673  Likelihood Ratio = 1.0609
ALPPL2 -> MTHFS  // mi = 0.0527692  Likelihood Ratio = 0.981623
ALPPL2 -> NEDD1  // mi = 0.0616922  Likelihood Ratio = 0.313016
ALPPL2 -> PDCD1  // mi = 0.0853254  Likelihood Ratio = 0.412081
ALPPL2 -> POLD4  // mi = 0.0648123  Likelihood Ratio = 0.0830982
ALPPL2 -> POLR1B  // mi = 0.030326  Likelihood Ratio = 0.787122
ALPPL2 -> POLR3F  // mi = 0.0445871  Likelihood Ratio = 0.453771
ALPPL2 -> PRKD1  // mi = 0.0395205  Likelihood Ratio = 0.409575
ALPPL2 -> PTCRA  // mi = 0.0527692  Likelihood Ratio = 0.835237
ALPPL2 -> PYCARD  // mi = 0.0472286  Likelihood Ratio = 0.0907061
ALPPL2 -> SEPP1  // mi = 0.0324998  Likelihood Ratio = 0.0309985
ALPPL2 -> SETBP1  // mi = 0.0395205  Likelihood Ratio = 1.0241
ALPPL2 -> SFT2D3  // mi = 0.0445871  Likelihood Ratio = 0.632397
ALPPL2 -> SLC22A18AS  // mi = 0.0472286  Likelihood Ratio = 0.146794
ALPPL2 -> SLC25A35  // mi = 0.100673  Likelihood Ratio = 0.700107
ALPPL2 -> SMARCD1  // mi = 0.0445871  Likelihood Ratio = 0.862019
ALPPL2 -> TMEM61  // mi = 0.0472286  Likelihood Ratio = 0.542028
ALPPL2 -> TPD52L1  // mi = 0.0472286  Likelihood Ratio = 2.64207
ALPPL2 -> TSR1  // mi = 0.0395205  Likelihood Ratio = 0.407225
ALPPL2 -> TTF1  // mi = 0.0680379  Likelihood Ratio = 1.16237
ALPPL2 -> UBN1  // mi = 0.0616922  Likelihood Ratio = 1.39397
ALPPL2 -> ZNF155  // mi = 0.0556703  Likelihood Ratio = 0.274616
ALS2CL -> C22orf15  // mi = 0.0648123  Likelihood Ratio = 0.415741
ALS2CL -> ELOVL3  // mi = 0.0370961  Likelihood Ratio = 0.370824
ALS2CL -> HRC  // mi = 0.0282138  Likelihood Ratio = 0.658738
ALS2CL -> ITGBL1  // mi = 0.0370961  Likelihood Ratio = 0.483155
ALS2CL -> PCOLCE  // mi = 0.0370961  Likelihood Ratio = 0.924451
ALS2CL -> RGS7  // mi = 0.0556703  Likelihood Ratio = 0.447092
ALS2CL -> RTN3  // mi = 0.0445871  Likelihood Ratio = 1.0767
ALS2CL -> SYT1  // mi = 0.0347675  Likelihood Ratio = 0.0816753
ALS2CR11 -> CYP7B1  // mi = 0.0282138  Likelihood Ratio = 0.43406
ALS2CR11 -> GPR143  // mi = 0.042005  Likelihood Ratio = 0.857809
ALS2CR11 -> KRT19  // mi = 0.0347675  Likelihood Ratio = 0.633619
ALS2CR11 -> MPP7  // mi = 0.0648123  Likelihood Ratio = 1.21842
ALS2CR11 -> NDUFA1  // mi = 0.0370961  Likelihood Ratio = 0.753323
ALS2CR11 -> P2RY2  // mi = 0.0370961  Likelihood Ratio = 1.59335
ALS2CR11 -> RELA  // mi = 0.0395205  Likelihood Ratio = 1.2144
ALS2CR11 -> SULT1A2  // mi = 0.0282138  Likelihood Ratio = 0.71003
ALS2CR11 -> TPD52L1  // mi = 0.042005  Likelihood Ratio = 1.27936
ALS2CR11 -> TSPYL5  // mi = 0.0282138  Likelihood Ratio = 0.740493
ALS2CR11 -> YARS  // mi = 0.0347675  Likelihood Ratio = 0.599885
ALS2CR11 -> ZNF638  // mi = 0.0282138  Likelihood Ratio = 0.525639
ALS2CR12 -> PSMD6  // mi = 0.0324998  Likelihood Ratio = 0.514834
ALS2CR12 -> RPS14  // mi = 0.0395205  Likelihood Ratio = 0.11078
ALX3 -> SF4  // mi = 0.0324998  Likelihood Ratio = 1.09642
ALX3 -> SLC30A1  // mi = 0.030326  Likelihood Ratio = 0.615815
ALX3 -> ZNF580  // mi = 0.0324998  Likelihood Ratio = 0.225477
ALX4 -> AIP  // mi = 0.0586295  Likelihood Ratio = 0.787426
ALX4 -> AP2S1  // mi = 0.0370961  Likelihood Ratio = 0.346408
ALX4 -> C1QTNF7  // mi = 0.0395205  Likelihood Ratio = 0.450725
ALX4 -> SNX12  // mi = 0.0472286  Likelihood Ratio = 0.311
AMAC1L2 -> CDC2L5  // mi = 0.0370961  Likelihood Ratio = 0.187879
AMAC1L2 -> CLK2  // mi = 0.0324998  Likelihood Ratio = 0.0912603
AMAC1L2 -> COPS4  // mi = 0.0556703  Likelihood Ratio = 0.0111484
AMAC1L2 -> ELMO1  // mi = 0.0324998  Likelihood Ratio = 0.506289
AMAC1L2 -> FUT2  // mi = 0.030326  Likelihood Ratio = 0.0501047
AMAC1L2 -> MRPS16  // mi = 0.0556703  Likelihood Ratio = 0.563158
AMAC1L2 -> SPATA6  // mi = 0.0445871  Likelihood Ratio = 0.168056
AMAC1L2 -> TMC6  // mi = 0.0586295  Likelihood Ratio = 0.216724
AMAC1L2 -> USP9X  // mi = 0.042005  Likelihood Ratio = 0.491251
AMAC1L2 -> YEATS4  // mi = 0.0395205  Likelihood Ratio = 0.273105
AMACR -> GOLGA3  // mi = 0.030326  Likelihood Ratio = 0.828137
AMACR -> PUM1  // mi = 0.0817134  Likelihood Ratio = 0.801201
AMACR -> TEKT3  // mi = 0.0324998  Likelihood Ratio = 0.105753
AMACR -> ZNF395  // mi = 0.030326  Likelihood Ratio = 1.3643
AMBP -> AURKB  // mi = 0.0586295  Likelihood Ratio = 0.858898
AMBP -> C16orf58  // mi = 0.0586295  Likelihood Ratio = 0.525459
AMBP -> CCL13  // mi = 0.0445871  Likelihood Ratio = 1.20957
AMBP -> CD40  // mi = 0.0445871  Likelihood Ratio = 0.717968
AMBP -> CREBL2  // mi = 0.0499695  Likelihood Ratio = 0.145629
AMBP -> DERL2  // mi = 0.0556703  Likelihood Ratio = 0.559651
AMBP -> FASN  // mi = 0.0853254  Likelihood Ratio = 1.29783
AMBP -> FBL  // mi = 0.0527692  Likelihood Ratio = 0.50686
AMBP -> FZD4  // mi = 0.030326  Likelihood Ratio = 0.218152
AMBP -> GSTO1  // mi = 0.0499695  Likelihood Ratio = 0.908026
AMBP -> KCNE3  // mi = 0.0556703  Likelihood Ratio = 0.841233
AMBP -> KLHL22  // mi = 0.078157  Likelihood Ratio = 0.511449
AMBP -> KRT5  // mi = 0.12628  Likelihood Ratio = 0.368625
AMBP -> KRT7  // mi = 0.117393  Likelihood Ratio = 0.109449
AMBP -> LMNB2  // mi = 0.0853254  Likelihood Ratio = 1.0706
AMBP -> MBD4  // mi = 0.0556703  Likelihood Ratio = 0.512058
AMBP -> MLX  // mi = 0.0347675  Likelihood Ratio = 0.377129
AMBP -> MNDA  // mi = 0.0499695  Likelihood Ratio = 0.545667
AMBP -> MS4A4A  // mi = 0.0445871  Likelihood Ratio = 0.416753
AMBP -> MXRA5  // mi = 0.0445871  Likelihood Ratio = 0.842726
AMBP -> NCF2  // mi = 0.0347675  Likelihood Ratio = 0.461546
AMBP -> NEU1  // mi = 0.0347675  Likelihood Ratio = 0.146316
AMBP -> PES1  // mi = 0.042005  Likelihood Ratio = 0.552001
AMBP -> PIK3R2  // mi = 0.0586295  Likelihood Ratio = 1.40592
AMBP -> POLE  // mi = 0.042005  Likelihood Ratio = 1.48855
AMBP -> PQLC3  // mi = 0.0616922  Likelihood Ratio = 0.768204
AMBP -> RANBP3  // mi = 0.0370961  Likelihood Ratio = 0.920349
AMBP -> REPIN1  // mi = 0.108859  Likelihood Ratio = 1.10116
AMBP -> SCML2  // mi = 0.0527692  Likelihood Ratio = 1.16393
AMBP -> SENP5  // mi = 0.0499695  Likelihood Ratio = 0.253279
AMBP -> SGTB  // mi = 0.0395205  Likelihood Ratio = 0.312413
AMBP -> SLC25A10  // mi = 0.0472286  Likelihood Ratio = 0.328042
AMBP -> TBCD  // mi = 0.0370961  Likelihood Ratio = 0.231488
AMBP -> USP21  // mi = 0.0853254  Likelihood Ratio = 0.424272
AMBP -> XRCC3  // mi = 0.0370961  Likelihood Ratio = 1.12789
AMBP -> ZMYND19  // mi = 0.0853254  Likelihood Ratio = 0.821121
AMBP -> ZNF3  // mi = 0.0527692  Likelihood Ratio = 0.937456
AMDHD1 -> CD109  // mi = 0.0527692  Likelihood Ratio = 0.376986
AMDHD1 -> CDC42BPB  // mi = 0.0556703  Likelihood Ratio = 0.619357
AMDHD1 -> GNG7  // mi = 0.0556703  Likelihood Ratio = 1.94507
AMDHD1 -> IL15  // mi = 0.0713204  Likelihood Ratio = 0.263961
AMDHD1 -> RGS2  // mi = 0.0472286  Likelihood Ratio = 0.978075
AMDHD1 -> ZNF688  // mi = 0.042005  Likelihood Ratio = 0.563297
AMDHD2 -> BRI3  // mi = 0.0472286  Likelihood Ratio = 0.138851
AMDHD2 -> CTBP2  // mi = 0.0556703  Likelihood Ratio = 0.308335
AMDHD2 -> CYP27A1  // mi = 0.0853254  Likelihood Ratio = 0.822435
AMDHD2 -> DNASE2  // mi = 0.108859  Likelihood Ratio = 0.389262
AMDHD2 -> FDXR  // mi = 0.042005  Likelihood Ratio = 0.109594
AMDHD2 -> HIPK2  // mi = 0.0347675  Likelihood Ratio = 0.37745
AMDHD2 -> LLGL2  // mi = 0.0324998  Likelihood Ratio = 0.278534
AMDHD2 -> MAPK1  // mi = 0.0586295  Likelihood Ratio = 0.0921162
AMDHD2 -> PDCD1LG2  // mi = 0.0324998  Likelihood Ratio = 0.578299
AMDHD2 -> PRKCZ  // mi = 0.0347675  Likelihood Ratio = 0.206887
AMDHD2 -> SNX5  // mi = 0.0370961  Likelihood Ratio = 0.222617
AMDHD2 -> TRIM38  // mi = 0.0586295  Likelihood Ratio = 1.24186
AMHR2 -> ACTL8  // mi = 0.0928293  Likelihood Ratio = 0.908883
AMHR2 -> ALB  // mi = 0.0282138  Likelihood Ratio = 0.256569
AMHR2 -> ATIC  // mi = 0.0472286  Likelihood Ratio = 0.288126
AMHR2 -> BNIP2  // mi = 0.0967237  Likelihood Ratio = 1.29878
AMHR2 -> C19orf21  // mi = 0.0370961  Likelihood Ratio = 0.565647
AMHR2 -> CD84  // mi = 0.0395205  Likelihood Ratio = 0.00158342
AMHR2 -> CHSY1  // mi = 0.0499695  Likelihood Ratio = 0.607119
AMHR2 -> COL3A1  // mi = 0.0395205  Likelihood Ratio = 0.533567
AMHR2 -> DOLPP1  // mi = 0.042005  Likelihood Ratio = 0.348753
AMHR2 -> ESX1  // mi = 0.0527692  Likelihood Ratio = 0.731872
AMHR2 -> FOXA1  // mi = 0.0282138  Likelihood Ratio = 1.00657
AMHR2 -> G0S2  // mi = 0.030326  Likelihood Ratio = 1.29084
AMHR2 -> G6PC  // mi = 0.0527692  Likelihood Ratio = 0.412407
AMHR2 -> GPX2  // mi = 0.0586295  Likelihood Ratio = 0.0651814
AMHR2 -> GSK3A  // mi = 0.0370961  Likelihood Ratio = 0.895696
AMHR2 -> HLA-G  // mi = 0.0616922  Likelihood Ratio = 0.370112
AMHR2 -> ITGAM  // mi = 0.0747106  Likelihood Ratio = 0.0464126
AMHR2 -> KL  // mi = 0.0556703  Likelihood Ratio = 1.73386
AMHR2 -> KLK10  // mi = 0.078157  Likelihood Ratio = 0.238967
AMHR2 -> LAPTM4A  // mi = 0.0680379  Likelihood Ratio = 0.452109
AMHR2 -> LYSMD1  // mi = 0.0586295  Likelihood Ratio = 0.756325
AMHR2 -> MAP3K8  // mi = 0.0747106  Likelihood Ratio = 0.512326
AMHR2 -> MEF2A  // mi = 0.0556703  Likelihood Ratio = 0.783355
AMHR2 -> MYBBP1A  // mi = 0.0282138  Likelihood Ratio = 0.616698
AMHR2 -> Magmas  // mi = 0.0648123  Likelihood Ratio = 0.937133
AMHR2 -> PRKCH  // mi = 0.0616922  Likelihood Ratio = 0.717086
AMHR2 -> SERPINA4  // mi = 0.0472286  Likelihood Ratio = 0.0651057
AMHR2 -> SLA  // mi = 0.030326  Likelihood Ratio = 0.925387
AMHR2 -> SMYD5  // mi = 0.042005  Likelihood Ratio = 0.494072
AMHR2 -> SSX4  // mi = 0.078157  Likelihood Ratio = 0.238138
AMHR2 -> TBC1D1  // mi = 0.0680379  Likelihood Ratio = 0.0265508
AMHR2 -> TBL3  // mi = 0.0586295  Likelihood Ratio = 0.977668
AMHR2 -> UPK2  // mi = 0.042005  Likelihood Ratio = 0.365397
AMHR2 -> ZNF623  // mi = 0.0282138  Likelihood Ratio = 0.557929
AMICA1 -> CXCR6  // mi = 0.117393  Likelihood Ratio = 1.53636
AMICA1 -> DAB2  // mi = 0.165453  Likelihood Ratio = 1.19644
AMICA1 -> DOK2  // mi = 0.108859  Likelihood Ratio = 1.34574
AMICA1 -> DPEP2  // mi = 0.12628  Likelihood Ratio = 1.32787
AMICA1 -> GIMAP1  // mi = 0.198809  Likelihood Ratio = 0.77883
AMICA1 -> GIMAP7  // mi = 0.108859  Likelihood Ratio = 1.02513
AMICA1 -> HLA-DPB1  // mi = 0.176182  Likelihood Ratio = 1.02292
AMICA1 -> HLA-DQB2  // mi = 0.223046  Likelihood Ratio = 0.929517
AMICA1 -> IL2RB  // mi = 0.198809  Likelihood Ratio = 1.22401
AMICA1 -> IMPA2  // mi = 0.0853254  Likelihood Ratio = 1.46415
AMICA1 -> PRAME  // mi = 0.0347675  Likelihood Ratio = 1.28497
AMIGO2 -> APBA2  // mi = 0.0680379  Likelihood Ratio = 0.85548
AMIGO2 -> CD109  // mi = 0.117393  Likelihood Ratio = 0.949125
AMIGO2 -> DUS2L  // mi = 0.0499695  Likelihood Ratio = 0.769383
AMIGO2 -> ECM2  // mi = 0.0527692  Likelihood Ratio = 0.141777
AMIGO2 -> F2RL2  // mi = 0.0586295  Likelihood Ratio = 0.605529
AMIGO2 -> JAK2  // mi = 0.0648123  Likelihood Ratio = 0.38636
AMIGO2 -> KARS  // mi = 0.0445871  Likelihood Ratio = 0.607393
AMIGO2 -> KLF8  // mi = 0.0527692  Likelihood Ratio = 0.511768
AMIGO2 -> LCE1F  // mi = 0.0347675  Likelihood Ratio = 0.182476
AMIGO2 -> PSMD11  // mi = 0.0680379  Likelihood Ratio = 0.717322
AMIGO2 -> SHF  // mi = 0.0817134  Likelihood Ratio = 1.06543
AMIGO2 -> SNX7  // mi = 0.0527692  Likelihood Ratio = 0.968679
AMMECR1 -> C3orf19  // mi = 0.0472286  Likelihood Ratio = 0.867433
AMMECR1 -> FOXL1  // mi = 0.0445871  Likelihood Ratio = 0.749071
AMMECR1 -> MYB  // mi = 0.078157  Likelihood Ratio = 0.956555
AMMECR1 -> PRRG2  // mi = 0.0445871  Likelihood Ratio = 0.73871
AMN -> C10orf72  // mi = 0.0556703  Likelihood Ratio = 0.547323
AMN -> CACNB4  // mi = 0.1131  Likelihood Ratio = 0.181229
AMN -> GUCY1B2  // mi = 0.042005  Likelihood Ratio = 0.29228
AMN -> HBQ1  // mi = 0.0648123  Likelihood Ratio = 0.322639
AMN -> LHX1  // mi = 0.0713204  Likelihood Ratio = 0.946352
AMN -> MRPS23  // mi = 0.0713204  Likelihood Ratio = 0.828186
AMN -> NCOA3  // mi = 0.0395205  Likelihood Ratio = 0.299796
AMN -> NDUFAB1  // mi = 0.0282138  Likelihood Ratio = 0.47673
AMN -> NRAS  // mi = 0.0527692  Likelihood Ratio = 0.181042
AMN -> ODC1  // mi = 0.0282138  Likelihood Ratio = 0.380327
AMN -> POLB  // mi = 0.0282138  Likelihood Ratio = 0.625409
AMN -> RBP5  // mi = 0.078157  Likelihood Ratio = 0.200532
AMN -> RPL27  // mi = 0.0527692  Likelihood Ratio = 0.206339
AMN -> TMEM92  // mi = 0.0853254  Likelihood Ratio = 0.538571
AMN -> ZNFX1  // mi = 0.0499695  Likelihood Ratio = 0.155656
AMOT -> DUSP6  // mi = 0.0967237  Likelihood Ratio = 0.116683
AMPD1 -> ABI2  // mi = 0.0499695  Likelihood Ratio = 0.169891
AMPD1 -> ARHGAP26  // mi = 0.042005  Likelihood Ratio = 0.269504
AMPD1 -> CCDC22  // mi = 0.0395205  Likelihood Ratio = 0.0274725
AMPD1 -> KCNIP2  // mi = 0.0347675  Likelihood Ratio = 0.473084
AMPD1 -> MYEF2  // mi = 0.0395205  Likelihood Ratio = 0.0341848
AMPD1 -> NCR1  // mi = 0.0324998  Likelihood Ratio = 1.13984
AMPD1 -> PPP4R1  // mi = 0.0395205  Likelihood Ratio = 0.370611
AMPD1 -> TNFAIP8  // mi = 0.0282138  Likelihood Ratio = 0.211703
AMPD2 -> ARHGEF1  // mi = 0.0853254  Likelihood Ratio = 0.108653
AMPD2 -> C10orf119  // mi = 0.0445871  Likelihood Ratio = 0.354873
AMPD3 -> CHRFAM7A  // mi = 0.0282138  Likelihood Ratio = 0.709614
AMPD3 -> HSD17B2  // mi = 0.0445871  Likelihood Ratio = 0.260572
AMPD3 -> IL10RA  // mi = 0.165453  Likelihood Ratio = 0.487241
AMPD3 -> SAMD7  // mi = 0.0347675  Likelihood Ratio = 0.631083
AMPH -> CLASP2  // mi = 0.0928293  Likelihood Ratio = 0.907432
AMT -> ABCA7  // mi = 0.0324998  Likelihood Ratio = 1.18898
AMT -> ANKRD35  // mi = 0.0282138  Likelihood Ratio = 1.82723
AMT -> BBS1  // mi = 0.0527692  Likelihood Ratio = 2.24128
AMT -> BCORL1  // mi = 0.0395205  Likelihood Ratio = 1.79893
AMT -> C2orf15  // mi = 0.0282138  Likelihood Ratio = 2.08984
AMT -> C3orf15  // mi = 0.042005  Likelihood Ratio = 2.26947
AMT -> CACNG1  // mi = 0.030326  Likelihood Ratio = 1.4125
AMT -> CDC42SE1  // mi = 0.0747106  Likelihood Ratio = 3.14832
AMT -> CDS1  // mi = 0.0586295  Likelihood Ratio = 2.72938
AMT -> CHDH  // mi = 0.0713204  Likelihood Ratio = 2.27799
AMT -> CHEK2  // mi = 0.030326  Likelihood Ratio = 2.13839
AMT -> CHST5  // mi = 0.0370961  Likelihood Ratio = 2.36384
AMT -> CLEC9A  // mi = 0.0282138  Likelihood Ratio = 1.27341
AMT -> CORO1C  // mi = 0.0347675  Likelihood Ratio = 1.88384
AMT -> CST2  // mi = 0.078157  Likelihood Ratio = 4.1927
AMT -> CTSF  // mi = 0.0370961  Likelihood Ratio = 1.64964
AMT -> DYNLRB2  // mi = 0.042005  Likelihood Ratio = 1.55589
AMT -> ECHDC2  // mi = 0.078157  Likelihood Ratio = 1.75164
AMT -> EMX2  // mi = 0.0713204  Likelihood Ratio = 2.91436
AMT -> FSCN1  // mi = 0.0499695  Likelihood Ratio = 1.6017
AMT -> GPC2  // mi = 0.0556703  Likelihood Ratio = 3.2808
AMT -> IL20RA  // mi = 0.0586295  Likelihood Ratio = 2.33309
AMT -> KIN  // mi = 0.0347675  Likelihood Ratio = 1.79762
AMT -> KLF11  // mi = 0.030326  Likelihood Ratio = 2.52697
AMT -> LAMB2  // mi = 0.0928293  Likelihood Ratio = 1.95814
AMT -> LAPTM4B  // mi = 0.0445871  Likelihood Ratio = 1.1976
AMT -> LGI1  // mi = 0.0648123  Likelihood Ratio = 2.73383
AMT -> MDH1B  // mi = 0.042005  Likelihood Ratio = 2.58676
AMT -> METTL7A  // mi = 0.0928293  Likelihood Ratio = 5.15598
AMT -> NEO1  // mi = 0.0324998  Likelihood Ratio = 1.39677
AMT -> NKIRAS2  // mi = 0.0499695  Likelihood Ratio = 2.75165
AMT -> NUP210  // mi = 0.0282138  Likelihood Ratio = 0.962723
AMT -> PCSK4  // mi = 0.0713204  Likelihood Ratio = 2.80496
AMT -> PDDC1  // mi = 0.0648123  Likelihood Ratio = 2.22357
AMT -> PHYHD1  // mi = 0.0282138  Likelihood Ratio = 1.8447
AMT -> PNPLA4  // mi = 0.078157  Likelihood Ratio = 1.7684
AMT -> PPP2R2A  // mi = 0.0347675  Likelihood Ratio = 1.74728
AMT -> RASGEF1C  // mi = 0.0445871  Likelihood Ratio = 1.91016
AMT -> RGL3  // mi = 0.100673  Likelihood Ratio = 3.72975
AMT -> RNF122  // mi = 0.0817134  Likelihood Ratio = 3.27892
AMT -> RNF152  // mi = 0.0347675  Likelihood Ratio = 1.84302
AMT -> SIRT3  // mi = 0.0586295  Likelihood Ratio = 3.1191
AMT -> SRC  // mi = 0.0347675  Likelihood Ratio = 1.09926
AMT -> SSBP2  // mi = 0.0713204  Likelihood Ratio = 2.4841
AMT -> TFCP2L1  // mi = 0.0527692  Likelihood Ratio = 2.54303
AMT -> TMEM38A  // mi = 0.0282138  Likelihood Ratio = 1.45412
AMT -> TMEM67  // mi = 0.0370961  Likelihood Ratio = 1.55409
AMT -> ZIC5  // mi = 0.0648123  Likelihood Ratio = 5.50565
AMT -> ZNF70  // mi = 0.0347675  Likelihood Ratio = 2.1046
AMY2A -> CKM  // mi = 0.0395205  Likelihood Ratio = 0.147789
AMY2A -> NDUFB2  // mi = 0.0556703  Likelihood Ratio = 0.417262
AMY2A -> NOXA1  // mi = 0.0370961  Likelihood Ratio = 0.00562557
AMY2A -> OR3A3  // mi = 0.030326  Likelihood Ratio = 0.182146
AMY2A -> SLC2A11  // mi = 0.0395205  Likelihood Ratio = 0.505941
AMY2B -> CTSD  // mi = 0.0616922  Likelihood Ratio = 0.443842
AMY2B -> GDPD3  // mi = 0.117393  Likelihood Ratio = 0.643544
AMY2B -> GLRX  // mi = 0.0967237  Likelihood Ratio = 0.972805
AMY2B -> GSR  // mi = 0.12181  Likelihood Ratio = 0.268271
AMY2B -> KRTCAP3  // mi = 0.0527692  Likelihood Ratio = 0.0955589
AMY2B -> LRP1B  // mi = 0.0472286  Likelihood Ratio = 0.198815
AMY2B -> MTMR8  // mi = 0.0499695  Likelihood Ratio = 0.491671
AMY2B -> PCMTD2  // mi = 0.0648123  Likelihood Ratio = 0.380861
AMY2B -> PLEKHB2  // mi = 0.0395205  Likelihood Ratio = 0.825325
AMY2B -> ZNF155  // mi = 0.042005  Likelihood Ratio = 0.965368
AMZ2 -> COX5B  // mi = 0.0853254  Likelihood Ratio = 0.383763
AMZ2 -> FECH  // mi = 0.0370961  Likelihood Ratio = 0.260814
AMZ2 -> GUSB  // mi = 0.030326  Likelihood Ratio = 0.584351
AMZ2 -> PACSIN2  // mi = 0.0347675  Likelihood Ratio = 0.43816
AMZ2 -> SPON1  // mi = 0.0282138  Likelihood Ratio = 1.40522
ANAPC1 -> ADAMTS9  // mi = 0.108859  Likelihood Ratio = 1.03291
ANAPC1 -> C1orf43  // mi = 0.0556703  Likelihood Ratio = 0.0835007
ANAPC1 -> ESPN  // mi = 0.0499695  Likelihood Ratio = 0.59573
ANAPC1 -> HRH2  // mi = 0.030326  Likelihood Ratio = 0.349024
ANAPC1 -> TBL1X  // mi = 0.0282138  Likelihood Ratio = 0.158812
ANAPC13 -> GPM6A  // mi = 0.0472286  Likelihood Ratio = 1.55055
ANAPC13 -> NEUROG2  // mi = 0.0370961  Likelihood Ratio = 0.189262
ANAPC2 -> DVL3  // mi = 0.100673  Likelihood Ratio = 0.220261
ANAPC2 -> SYT7  // mi = 0.0282138  Likelihood Ratio = 0.3753
ANAPC4 -> ATP6V1E1  // mi = 0.0817134  Likelihood Ratio = 0.163507
ANAPC4 -> DNMT3B  // mi = 0.0586295  Likelihood Ratio = 0.580859
ANAPC4 -> GABPB2  // mi = 0.0282138  Likelihood Ratio = 0.513496
ANAPC4 -> GTF3C3  // mi = 0.0586295  Likelihood Ratio = 0.323247
ANAPC4 -> L3MBTL  // mi = 0.0713204  Likelihood Ratio = 0.430968
ANAPC4 -> LAS1L  // mi = 0.0282138  Likelihood Ratio = 0.287556
ANAPC4 -> PMS2L5  // mi = 0.0324998  Likelihood Ratio = 0.649676
ANAPC4 -> RABL2B  // mi = 0.0472286  Likelihood Ratio = 0.443292
ANAPC4 -> TSEN2  // mi = 0.0527692  Likelihood Ratio = 1.00079
ANAPC5 -> ASCL2  // mi = 0.0347675  Likelihood Ratio = 0.561352
ANAPC5 -> CAMKK2  // mi = 0.108859  Likelihood Ratio = 0.800347
ANAPC5 -> PLIN  // mi = 0.0347675  Likelihood Ratio = 0.393662
ANAPC5 -> RPL35  // mi = 0.030326  Likelihood Ratio = 0.293056
ANG -> ADRA1D  // mi = 0.0586295  Likelihood Ratio = 0.439522
ANG -> AVP  // mi = 0.0527692  Likelihood Ratio = 0.571968
ANG -> CAMK2N2  // mi = 0.0472286  Likelihood Ratio = 0.397181
ANG -> CHRM1  // mi = 0.0472286  Likelihood Ratio = 0.450969
ANG -> CLDN17  // mi = 0.0527692  Likelihood Ratio = 0.407003
ANG -> CRAMP1L  // mi = 0.0395205  Likelihood Ratio = 0.0908514
ANG -> DMXL1  // mi = 0.0853254  Likelihood Ratio = 0.710155
ANG -> ETV3  // mi = 0.0324998  Likelihood Ratio = 0.368596
ANG -> FAM62A  // mi = 0.100673  Likelihood Ratio = 0.606441
ANG -> GIPR  // mi = 0.0472286  Likelihood Ratio = 0.839277
ANG -> GLUL  // mi = 0.135524  Likelihood Ratio = 2.62518
ANG -> GPR26  // mi = 0.0370961  Likelihood Ratio = 0.186954
ANG -> OR5I1  // mi = 0.0586295  Likelihood Ratio = 0.667488
ANG -> PDGFRB  // mi = 0.042005  Likelihood Ratio = 0.538801
ANG -> PHOX2A  // mi = 0.0527692  Likelihood Ratio = 0.822113
ANG -> PLA2G2D  // mi = 0.0282138  Likelihood Ratio = 0.817938
ANG -> PLIN  // mi = 0.042005  Likelihood Ratio = 0.0509993
ANG -> PNPLA5  // mi = 0.0472286  Likelihood Ratio = 0.116638
ANG -> SCRT2  // mi = 0.0527692  Likelihood Ratio = 0.121294
ANG -> TEX13B  // mi = 0.0713204  Likelihood Ratio = 0.885707
ANGEL2 -> AP1S1  // mi = 0.030326  Likelihood Ratio = 0.374416
ANGEL2 -> PPL  // mi = 0.0395205  Likelihood Ratio = 0.47306
ANGEL2 -> RAB4A  // mi = 0.0370961  Likelihood Ratio = 0.825047
ANGPT1 -> C10orf11  // mi = 0.108859  Likelihood Ratio = 1.20973
ANGPT1 -> CCR3  // mi = 0.0527692  Likelihood Ratio = 0.576856
ANGPT1 -> GALM  // mi = 0.078157  Likelihood Ratio = 1.076
ANGPT1 -> IMPA2  // mi = 0.0853254  Likelihood Ratio = 4.63284
ANGPT1 -> LRFN4  // mi = 0.0890499  Likelihood Ratio = 1.33023
ANGPT1 -> MAST1  // mi = 0.1131  Likelihood Ratio = 1.77455
ANGPT1 -> MCPH1  // mi = 0.0499695  Likelihood Ratio = 1.20274
ANGPT1 -> PIGB  // mi = 0.100673  Likelihood Ratio = 1.94952
ANGPT1 -> PLAGL1  // mi = 0.100673  Likelihood Ratio = 1.19536
ANGPT1 -> PROK2  // mi = 0.0324998  Likelihood Ratio = 1.18851
ANGPT1 -> SDC2  // mi = 0.135524  Likelihood Ratio = 1.72316
ANGPT1 -> SEMA3A  // mi = 0.0527692  Likelihood Ratio = 1.35058
ANGPT1 -> SERPINF1  // mi = 0.0472286  Likelihood Ratio = 0.329141
ANGPT1 -> SHBG  // mi = 0.0527692  Likelihood Ratio = 0.6904
ANGPT1 -> SOX12  // mi = 0.104739  Likelihood Ratio = 2.48724
ANGPT1 -> STOM  // mi = 0.100673  Likelihood Ratio = 1.85763
ANGPT1 -> TSLP  // mi = 0.100673  Likelihood Ratio = 0.287842
ANGPT1 -> XCL2  // mi = 0.0853254  Likelihood Ratio = 0.896433
ANGPT2 -> ACSL3  // mi = 0.078157  Likelihood Ratio = 1.30569
ANGPT2 -> AKR1B1  // mi = 0.0347675  Likelihood Ratio = 0.312123
ANGPT2 -> APEX2  // mi = 0.0499695  Likelihood Ratio = 1.12267
ANGPT2 -> BFSP2  // mi = 0.0445871  Likelihood Ratio = 0.596238
ANGPT2 -> CCDC74A  // mi = 0.0445871  Likelihood Ratio = 0.851679
ANGPT2 -> CNNM2  // mi = 0.0616922  Likelihood Ratio = 0.972371
ANGPT2 -> COL14A1  // mi = 0.0395205  Likelihood Ratio = 0.336847
ANGPT2 -> CRY1  // mi = 0.042005  Likelihood Ratio = 0.821464
ANGPT2 -> DPY19L3  // mi = 0.100673  Likelihood Ratio = 1.52992
ANGPT2 -> ECD  // mi = 0.0445871  Likelihood Ratio = 0.706486
ANGPT2 -> ECHS1  // mi = 0.0747106  Likelihood Ratio = 1.17509
ANGPT2 -> EXOSC1  // mi = 0.130876  Likelihood Ratio = 1.21171
ANGPT2 -> EXTL3  // mi = 0.0586295  Likelihood Ratio = 1.63474
ANGPT2 -> FOXF2  // mi = 0.100673  Likelihood Ratio = 1.25227
ANGPT2 -> GNA12  // mi = 0.0586295  Likelihood Ratio = 1.17151
ANGPT2 -> GPR4  // mi = 0.135524  Likelihood Ratio = 1.9425
ANGPT2 -> HIST1H2BI  // mi = 0.0499695  Likelihood Ratio = 0.332743
ANGPT2 -> IL12A  // mi = 0.0586295  Likelihood Ratio = 1.07576
ANGPT2 -> IRAK1  // mi = 0.030326  Likelihood Ratio = 1.20331
ANGPT2 -> JAG1  // mi = 0.0586295  Likelihood Ratio = 1.09278
ANGPT2 -> LMO2  // mi = 0.0527692  Likelihood Ratio = 0.267402
ANGPT2 -> LY6K  // mi = 0.0680379  Likelihood Ratio = 1.64369
ANGPT2 -> MAPK11  // mi = 0.0324998  Likelihood Ratio = 0.678936
ANGPT2 -> MLLT4  // mi = 0.0370961  Likelihood Ratio = 0.632789
ANGPT2 -> MPPED2  // mi = 0.042005  Likelihood Ratio = 0.868312
ANGPT2 -> MSRB2  // mi = 0.12181  Likelihood Ratio = 4.7611
ANGPT2 -> MYO6  // mi = 0.0527692  Likelihood Ratio = 1.16215
ANGPT2 -> NES  // mi = 0.0527692  Likelihood Ratio = 0.869049
ANGPT2 -> NPAS3  // mi = 0.100673  Likelihood Ratio = 0.670322
ANGPT2 -> NQO1  // mi = 0.0556703  Likelihood Ratio = 1.80488
ANGPT2 -> P2RY1  // mi = 0.0586295  Likelihood Ratio = 0.496043
ANGPT2 -> PDGFA  // mi = 0.0713204  Likelihood Ratio = 1.95714
ANGPT2 -> POLE4  // mi = 0.0499695  Likelihood Ratio = 0.880581
ANGPT2 -> PSMA5  // mi = 0.0445871  Likelihood Ratio = 0.411616
ANGPT2 -> QKI  // mi = 0.042005  Likelihood Ratio = 1.31526
ANGPT2 -> RAB5A  // mi = 0.0370961  Likelihood Ratio = 0.833215
ANGPT2 -> RASGRP2  // mi = 0.0472286  Likelihood Ratio = 1.09867
ANGPT2 -> RASSF2  // mi = 0.0472286  Likelihood Ratio = 0.589782
ANGPT2 -> REV3L  // mi = 0.0648123  Likelihood Ratio = 0.0603678
ANGPT2 -> RP11-529I10.4  // mi = 0.0499695  Likelihood Ratio = 1.11698
ANGPT2 -> SAG  // mi = 0.0445871  Likelihood Ratio = 0.506388
ANGPT2 -> SAMD4A  // mi = 0.0713204  Likelihood Ratio = 0.516801
ANGPT2 -> SAR1A  // mi = 0.0347675  Likelihood Ratio = 0.271982
ANGPT2 -> SCFD1  // mi = 0.042005  Likelihood Ratio = 1.01879
ANGPT2 -> SCRN1  // mi = 0.078157  Likelihood Ratio = 1.1988
ANGPT2 -> SPCS2  // mi = 0.0282138  Likelihood Ratio = 2.34537
ANGPT2 -> SPRY1  // mi = 0.0928293  Likelihood Ratio = 1.93042
ANGPT2 -> SSH2  // mi = 0.0817134  Likelihood Ratio = 2.06775
ANGPT2 -> TBX2  // mi = 0.0586295  Likelihood Ratio = 1.01261
ANGPT2 -> THSD1  // mi = 0.0648123  Likelihood Ratio = 1.64451
ANGPT2 -> TRIB2  // mi = 0.0527692  Likelihood Ratio = 1.54782
ANGPT2 -> TRIM9  // mi = 0.0713204  Likelihood Ratio = 0.958966
ANGPT2 -> TRIO  // mi = 0.100673  Likelihood Ratio = 1.37136
ANGPT2 -> TSPAN1  // mi = 0.0616922  Likelihood Ratio = 1.12107
ANGPT2 -> WNT7A  // mi = 0.0324998  Likelihood Ratio = 1.01669
ANGPT2 -> ZNF667  // mi = 0.0586295  Likelihood Ratio = 0.486742
ANGPT4 -> C9orf114  // mi = 0.0282138  Likelihood Ratio = 0.417664
ANGPT4 -> CAMK1G  // mi = 0.0347675  Likelihood Ratio = 0.324535
ANGPT4 -> CHST13  // mi = 0.0648123  Likelihood Ratio = 0.282695
ANGPT4 -> CRHBP  // mi = 0.0347675  Likelihood Ratio = 0.0803175
ANGPT4 -> DCLRE1C  // mi = 0.030326  Likelihood Ratio = 0.823603
ANGPT4 -> F11  // mi = 0.0324998  Likelihood Ratio = 0.733948
ANGPT4 -> FRMD4A  // mi = 0.0747106  Likelihood Ratio = 0.661126
ANGPT4 -> IL29  // mi = 0.0527692  Likelihood Ratio = 0.629058
ANGPT4 -> NOTCH3  // mi = 0.0648123  Likelihood Ratio = 0.633599
ANGPT4 -> RASAL2  // mi = 0.0347675  Likelihood Ratio = 0.384057
ANGPT4 -> RBM8A  // mi = 0.030326  Likelihood Ratio = 0.115213
ANGPT4 -> TNF  // mi = 0.0370961  Likelihood Ratio = 0.466992
ANGPTL1 -> ASXL1  // mi = 0.030326  Likelihood Ratio = 0.200847
ANGPTL1 -> CYP3A5  // mi = 0.0472286  Likelihood Ratio = 0.0143805
ANGPTL1 -> HHAT  // mi = 0.0324998  Likelihood Ratio = 0.0180331
ANGPTL1 -> HRASLS5  // mi = 0.042005  Likelihood Ratio = 0.164071
ANGPTL2 -> AATF  // mi = 0.042005  Likelihood Ratio = 0.321573
ANGPTL2 -> ATP5G3  // mi = 0.0347675  Likelihood Ratio = 1.7953
ANGPTL2 -> BCAR1  // mi = 0.0472286  Likelihood Ratio = 1.41162
ANGPTL2 -> BYSL  // mi = 0.0370961  Likelihood Ratio = 0.784681
ANGPTL2 -> C11orf30  // mi = 0.042005  Likelihood Ratio = 1.1588
ANGPTL2 -> CALCOCO2  // mi = 0.030326  Likelihood Ratio = 0.638568
ANGPTL2 -> CCR6  // mi = 0.030326  Likelihood Ratio = 0.264973
ANGPTL2 -> CDS1  // mi = 0.0556703  Likelihood Ratio = 0.6976
ANGPTL2 -> CETN2  // mi = 0.0445871  Likelihood Ratio = 0.954397
ANGPTL2 -> CRMP1  // mi = 0.0472286  Likelihood Ratio = 0.892639
ANGPTL2 -> CSNK1E  // mi = 0.0472286  Likelihood Ratio = 0.994469
ANGPTL2 -> DGKI  // mi = 0.0282138  Likelihood Ratio = 0.724143
ANGPTL2 -> DPYSL4  // mi = 0.0527692  Likelihood Ratio = 0.978352
ANGPTL2 -> GRIK2  // mi = 0.0527692  Likelihood Ratio = 1.23464
ANGPTL2 -> HABP4  // mi = 0.0370961  Likelihood Ratio = 2.88295
ANGPTL2 -> JARID2  // mi = 0.0527692  Likelihood Ratio = 0.908048
ANGPTL2 -> LRRC34  // mi = 0.0499695  Likelihood Ratio = 1.4032
ANGPTL2 -> LYAR  // mi = 0.0282138  Likelihood Ratio = 0.929996
ANGPTL2 -> MAP4K5  // mi = 0.0713204  Likelihood Ratio = 1.48764
ANGPTL2 -> MGST2  // mi = 0.0445871  Likelihood Ratio = 1.15953
ANGPTL2 -> PCBP4  // mi = 0.0472286  Likelihood Ratio = 1.18475
ANGPTL2 -> PPIC  // mi = 0.0616922  Likelihood Ratio = 0.492301
ANGPTL2 -> S100B  // mi = 0.0445871  Likelihood Ratio = 0.744694
ANGPTL2 -> SEMA5B  // mi = 0.108859  Likelihood Ratio = 1.53173
ANGPTL2 -> SIX4  // mi = 0.042005  Likelihood Ratio = 0.354132
ANGPTL2 -> SNAPC5  // mi = 0.0395205  Likelihood Ratio = 1.03167
ANGPTL2 -> SOX4  // mi = 0.0713204  Likelihood Ratio = 0.104981
ANGPTL2 -> STAT5A  // mi = 0.0445871  Likelihood Ratio = 0.06094
ANGPTL2 -> TCTEX1D1  // mi = 0.0616922  Likelihood Ratio = 0.794869
ANGPTL2 -> TEX10  // mi = 0.078157  Likelihood Ratio = 1.22417
ANGPTL2 -> TFCP2L1  // mi = 0.0445871  Likelihood Ratio = 0.653505
ANGPTL2 -> TMED7  // mi = 0.0395205  Likelihood Ratio = 0.886272
ANGPTL2 -> VAMP5  // mi = 0.030326  Likelihood Ratio = 1.65624
ANGPTL2 -> WDR63  // mi = 0.0445871  Likelihood Ratio = 1.08337
ANGPTL2 -> ZIC5  // mi = 0.0967237  Likelihood Ratio = 1.71932
ANGPTL4 -> FHOD3  // mi = 0.0445871  Likelihood Ratio = 0.987105
ANGPTL5 -> AP3D1  // mi = 0.0445871  Likelihood Ratio = 0.567236
ANGPTL5 -> ATP5L  // mi = 0.100673  Likelihood Ratio = 0.944528
ANGPTL5 -> ATPIF1  // mi = 0.0324998  Likelihood Ratio = 1.22031
ANGPTL5 -> BHMT  // mi = 0.0472286  Likelihood Ratio = 0.573589
ANGPTL5 -> C19orf22  // mi = 0.0395205  Likelihood Ratio = 0.62752
ANGPTL5 -> CCDC74A  // mi = 0.042005  Likelihood Ratio = 1.09534
ANGPTL5 -> CCDC74B  // mi = 0.0282138  Likelihood Ratio = 0.872735
ANGPTL5 -> CENPF  // mi = 0.0347675  Likelihood Ratio = 1.05545
ANGPTL5 -> CHERP  // mi = 0.0817134  Likelihood Ratio = 1.64732
ANGPTL5 -> CSPG4  // mi = 0.0395205  Likelihood Ratio = 1.48491
ANGPTL5 -> DNAJC12  // mi = 0.042005  Likelihood Ratio = 0.883614
ANGPTL5 -> EXTL3  // mi = 0.0616922  Likelihood Ratio = 0.791588
ANGPTL5 -> FBXO15  // mi = 0.0472286  Likelihood Ratio = 0.684776
ANGPTL5 -> FLOT2  // mi = 0.030326  Likelihood Ratio = 0.731186
ANGPTL5 -> FMO5  // mi = 0.0586295  Likelihood Ratio = 2.83847
ANGPTL5 -> FOXM1  // mi = 0.0499695  Likelihood Ratio = 1.30473
ANGPTL5 -> GNPDA2  // mi = 0.0527692  Likelihood Ratio = 0.710334
ANGPTL5 -> GPT2  // mi = 0.0445871  Likelihood Ratio = 0.159982
ANGPTL5 -> HOXA7  // mi = 0.0347675  Likelihood Ratio = 1.05044
ANGPTL5 -> MDH1  // mi = 0.0472286  Likelihood Ratio = 1.3162
ANGPTL5 -> MGP  // mi = 0.042005  Likelihood Ratio = 1.07442
ANGPTL5 -> MSRB2  // mi = 0.0472286  Likelihood Ratio = 0.372839
ANGPTL5 -> MYL1  // mi = 0.0282138  Likelihood Ratio = 0.6295
ANGPTL5 -> NEBL  // mi = 0.0370961  Likelihood Ratio = 0.551651
ANGPTL5 -> NLGN3  // mi = 0.0445871  Likelihood Ratio = 0.834162
ANGPTL5 -> PCMTD1  // mi = 0.0282138  Likelihood Ratio = 0.611505
ANGPTL5 -> PLEKHG2  // mi = 0.0445871  Likelihood Ratio = 1.25247
ANGPTL5 -> RTEL1  // mi = 0.0347675  Likelihood Ratio = 1.09534
ANGPTL5 -> SEMA3C  // mi = 0.0527692  Likelihood Ratio = 0.845256
ANGPTL5 -> SMG6  // mi = 0.0499695  Likelihood Ratio = 0.419537
ANGPTL5 -> SOX9  // mi = 0.030326  Likelihood Ratio = 0.409315
ANGPTL5 -> TACC3  // mi = 0.0395205  Likelihood Ratio = 1.58448
ANGPTL5 -> ZNF530  // mi = 0.030326  Likelihood Ratio = 0.823567
ANGPTL5 -> ZYX  // mi = 0.0680379  Likelihood Ratio = 1.39158
ANGPTL6 -> ACSL1  // mi = 0.100673  Likelihood Ratio = 3.30706
ANGPTL6 -> AIF1  // mi = 0.0853254  Likelihood Ratio = 2.38333
ANGPTL6 -> APOC2  // mi = 0.117393  Likelihood Ratio = 2.56842
ANGPTL6 -> C12orf59  // mi = 0.078157  Likelihood Ratio = 1.79607
ANGPTL6 -> C1orf21  // mi = 0.0616922  Likelihood Ratio = 1.74937
ANGPTL6 -> CD53  // mi = 0.100673  Likelihood Ratio = 3.00506
ANGPTL6 -> CEBPA  // mi = 0.108859  Likelihood Ratio = 2.22967
ANGPTL6 -> DAPP1  // mi = 0.0928293  Likelihood Ratio = 3.11336
ANGPTL6 -> DIO1  // mi = 0.0853254  Likelihood Ratio = 1.83294
ANGPTL6 -> F2R  // mi = 0.0347675  Likelihood Ratio = 1.02991
ANGPTL6 -> FCER1G  // mi = 0.078157  Likelihood Ratio = 0.985103
ANGPTL6 -> GNGT2  // mi = 0.12628  Likelihood Ratio = 2.518
ANGPTL6 -> HAVCR2  // mi = 0.100673  Likelihood Ratio = 1.94556
ANGPTL6 -> HSPB2  // mi = 0.0648123  Likelihood Ratio = 2.20636
ANGPTL6 -> KLHL6  // mi = 0.042005  Likelihood Ratio = 1.11297
ANGPTL6 -> LARP6  // mi = 0.0324998  Likelihood Ratio = 1.22699
ANGPTL6 -> LILRA2  // mi = 0.108859  Likelihood Ratio = 1.58613
ANGPTL6 -> LILRA4  // mi = 0.0928293  Likelihood Ratio = 2.09746
ANGPTL6 -> LY86  // mi = 0.0853254  Likelihood Ratio = 2.05372
ANGPTL6 -> NINJ1  // mi = 0.0928293  Likelihood Ratio = 0.990723
ANGPTL6 -> NOTCH4  // mi = 0.030326  Likelihood Ratio = 0.759286
ANGPTL6 -> PADI2  // mi = 0.0713204  Likelihood Ratio = 1.78185
ANGPTL6 -> PTCRA  // mi = 0.108859  Likelihood Ratio = 0.916736
ANGPTL6 -> PTPN6  // mi = 0.0853254  Likelihood Ratio = 1.98502
ANGPTL6 -> PYCARD  // mi = 0.100673  Likelihood Ratio = 2.31184
ANGPTL6 -> RCOR1  // mi = 0.0395205  Likelihood Ratio = 0.871893
ANGPTL6 -> RIPK3  // mi = 0.100673  Likelihood Ratio = 2.40263
ANGPTL6 -> SPON1  // mi = 0.0395205  Likelihood Ratio = 0.392348
ANGPTL6 -> UBE2E2  // mi = 0.0282138  Likelihood Ratio = 1.38059
ANGPTL6 -> VAMP8  // mi = 0.0928293  Likelihood Ratio = 2.12352
ANGPTL7 -> ACSL1  // mi = 0.0324998  Likelihood Ratio = 0.426681
ANGPTL7 -> AMPD3  // mi = 0.0282138  Likelihood Ratio = 0.0376161
ANGPTL7 -> LCP2  // mi = 0.0282138  Likelihood Ratio = 0.19645
ANK1 -> AGMAT  // mi = 0.0472286  Likelihood Ratio = 0.497169
ANK1 -> ALKBH4  // mi = 0.0499695  Likelihood Ratio = 0.0599622
ANK1 -> BNIP2  // mi = 0.0586295  Likelihood Ratio = 1.11769
ANK1 -> CDC42EP2  // mi = 0.0370961  Likelihood Ratio = 0.333034
ANK1 -> CHP  // mi = 0.0282138  Likelihood Ratio = 0.182001
ANK1 -> COG4  // mi = 0.0445871  Likelihood Ratio = 0.585478
ANK1 -> DKK1  // mi = 0.0527692  Likelihood Ratio = 0.103122
ANK1 -> DOM3Z  // mi = 0.0445871  Likelihood Ratio = 0.766987
ANK1 -> GAL3ST3  // mi = 0.0347675  Likelihood Ratio = 0.496555
ANK1 -> GSTO1  // mi = 0.0370961  Likelihood Ratio = 0.497008
ANK1 -> IL23A  // mi = 0.0324998  Likelihood Ratio = 0.532889
ANK1 -> MEF2A  // mi = 0.0527692  Likelihood Ratio = 0.648364
ANK1 -> MFI2  // mi = 0.0282138  Likelihood Ratio = 0.509377
ANK1 -> PAPSS2  // mi = 0.0370961  Likelihood Ratio = 0.473801
ANK1 -> PYCR1  // mi = 0.0445871  Likelihood Ratio = 0.67137
ANK1 -> SGTA  // mi = 0.0395205  Likelihood Ratio = 0.750762
ANK1 -> SLC25A10  // mi = 0.0680379  Likelihood Ratio = 0.342897
ANK1 -> SUPT7L  // mi = 0.042005  Likelihood Ratio = 0.512299
ANK1 -> TGFBR1  // mi = 0.0282138  Likelihood Ratio = 0.350042
ANK1 -> TMEM2  // mi = 0.0282138  Likelihood Ratio = 0.34874
ANK1 -> TTYH1  // mi = 0.0616922  Likelihood Ratio = 0.0403428
ANK1 -> WDR44  // mi = 0.042005  Likelihood Ratio = 0.371766
ANK1 -> ZNF3  // mi = 0.0499695  Likelihood Ratio = 0.751716
ANK1 -> ZNF710  // mi = 0.0370961  Likelihood Ratio = 0.0298561
ANK2 -> FGB  // mi = 0.0347675  Likelihood Ratio = 0.479693
ANK2 -> HOXC11  // mi = 0.0499695  Likelihood Ratio = 0.0675221
ANK2 -> RPL13A  // mi = 0.030326  Likelihood Ratio = 0.190781
ANK2 -> WBP2  // mi = 0.0324998  Likelihood Ratio = 0.509464
ANK3 -> ABCC8  // mi = 0.042005  Likelihood Ratio = 1.01923
ANK3 -> ADAT1  // mi = 0.0282138  Likelihood Ratio = 1.52183
ANK3 -> AKAP11  // mi = 0.0713204  Likelihood Ratio = 1.34866
ANK3 -> ANXA2  // mi = 0.0680379  Likelihood Ratio = 0.90807
ANK3 -> ATOH7  // mi = 0.0527692  Likelihood Ratio = 1.19967
ANK3 -> ATP8A2  // mi = 0.042005  Likelihood Ratio = 1.70765
ANK3 -> ATXN10  // mi = 0.0586295  Likelihood Ratio = 1.27824
ANK3 -> BCL11B  // mi = 0.12628  Likelihood Ratio = 3.44446
ANK3 -> BSN  // mi = 0.12628  Likelihood Ratio = 3.24234
ANK3 -> C1orf102  // mi = 0.0445871  Likelihood Ratio = 0.836046
ANK3 -> CAMSAP1  // mi = 0.100673  Likelihood Ratio = 1.49786
ANK3 -> CCAR1  // mi = 0.0370961  Likelihood Ratio = 1.18723
ANK3 -> CCS  // mi = 0.030326  Likelihood Ratio = 0.656086
ANK3 -> CDH22  // mi = 0.0853254  Likelihood Ratio = 0.82655
ANK3 -> CDH7  // mi = 0.0853254  Likelihood Ratio = 2.37787
ANK3 -> CDH8  // mi = 0.14513  Likelihood Ratio = 2.97115
ANK3 -> CHGA  // mi = 0.12628  Likelihood Ratio = 1.97245
ANK3 -> CNTNAP4  // mi = 0.078157  Likelihood Ratio = 0.948937
ANK3 -> CSMD3  // mi = 0.12628  Likelihood Ratio = 3.1794
ANK3 -> DDX1  // mi = 0.0527692  Likelihood Ratio = 1.23197
ANK3 -> DUSP26  // mi = 0.135524  Likelihood Ratio = 4.1868
ANK3 -> ENTPD4  // mi = 0.0527692  Likelihood Ratio = 2.01291
ANK3 -> FAM3A  // mi = 0.0817134  Likelihood Ratio = 1.1349
ANK3 -> FBXL16  // mi = 0.187299  Likelihood Ratio = 3.10981
ANK3 -> FNDC4  // mi = 0.0747106  Likelihood Ratio = 0.994025
ANK3 -> GAD1  // mi = 0.12628  Likelihood Ratio = 1.85471
ANK3 -> GALK1  // mi = 0.0556703  Likelihood Ratio = 1.13424
ANK3 -> GOT2  // mi = 0.0324998  Likelihood Ratio = 0.913697
ANK3 -> GPR83  // mi = 0.0586295  Likelihood Ratio = 1.14599
ANK3 -> GPRASP2  // mi = 0.042005  Likelihood Ratio = 1.31227
ANK3 -> HECW1  // mi = 0.210722  Likelihood Ratio = 3.14471
ANK3 -> HMGCL  // mi = 0.0817134  Likelihood Ratio = 2.8315
ANK3 -> IFI35  // mi = 0.0616922  Likelihood Ratio = 0.219712
ANK3 -> INPP5A  // mi = 0.0586295  Likelihood Ratio = 2.07133
ANK3 -> JPH3  // mi = 0.165453  Likelihood Ratio = 4.22866
ANK3 -> KCNB2  // mi = 0.12628  Likelihood Ratio = 1.18221
ANK3 -> KCNMB2  // mi = 0.0648123  Likelihood Ratio = 3.04778
ANK3 -> KCTD4  // mi = 0.0853254  Likelihood Ratio = 0.212042
ANK3 -> LNX1  // mi = 0.0853254  Likelihood Ratio = 1.50854
ANK3 -> LRP8  // mi = 0.100673  Likelihood Ratio = 2.03592
ANK3 -> LSP1  // mi = 0.0616922  Likelihood Ratio = 1.25795
ANK3 -> MGAT3  // mi = 0.078157  Likelihood Ratio = 1.63152
ANK3 -> MMP14  // mi = 0.12181  Likelihood Ratio = 0.927253
ANK3 -> MSX1  // mi = 0.0395205  Likelihood Ratio = 0.411737
ANK3 -> MYBL1  // mi = 0.0586295  Likelihood Ratio = 1.73591
ANK3 -> MYO5A  // mi = 0.0586295  Likelihood Ratio = 1.39764
ANK3 -> NNMT  // mi = 0.0817134  Likelihood Ratio = 3.67963
ANK3 -> OFCC1  // mi = 0.030326  Likelihood Ratio = 1.29681
ANK3 -> OMG  // mi = 0.0472286  Likelihood Ratio = 0.764441
ANK3 -> OPCML  // mi = 0.155105  Likelihood Ratio = 1.16541
ANK3 -> PEG3  // mi = 0.117393  Likelihood Ratio = 2.71244
ANK3 -> PLCL1  // mi = 0.078157  Likelihood Ratio = 1.71364
ANK3 -> R3HDM1  // mi = 0.108859  Likelihood Ratio = 2.17317
ANK3 -> RIMS2  // mi = 0.14513  Likelihood Ratio = 4.62989
ANK3 -> RUSC2  // mi = 0.117393  Likelihood Ratio = 0.645072
ANK3 -> S100A2  // mi = 0.0616922  Likelihood Ratio = 1.16728
ANK3 -> SEC61A2  // mi = 0.0713204  Likelihood Ratio = 2.29652
ANK3 -> SHANK2  // mi = 0.198809  Likelihood Ratio = 2.53107
ANK3 -> SLC17A6  // mi = 0.135524  Likelihood Ratio = 2.22457
ANK3 -> SLC25A34  // mi = 0.030326  Likelihood Ratio = 0.999157
ANK3 -> SLC39A1  // mi = 0.0680379  Likelihood Ratio = 2.02405
ANK3 -> SLITRK1  // mi = 0.12628  Likelihood Ratio = 4.01105
ANK3 -> SLITRK4  // mi = 0.0853254  Likelihood Ratio = 2.16215
ANK3 -> SMPD3  // mi = 0.12628  Likelihood Ratio = 0.625492
ANK3 -> STMN2  // mi = 0.100673  Likelihood Ratio = 2.75659
ANK3 -> TRADD  // mi = 0.0890499  Likelihood Ratio = 1.9797
ANK3 -> TUG1  // mi = 0.0282138  Likelihood Ratio = 1.00016
ANK3 -> VAMP5  // mi = 0.0817134  Likelihood Ratio = 0.501678
ANK3 -> WBSCR27  // mi = 0.0556703  Likelihood Ratio = 1.2606
ANK3 -> XYLT1  // mi = 0.12628  Likelihood Ratio = 2.84087
ANKDD1A -> ACYP1  // mi = 0.0282138  Likelihood Ratio = 0.468217
ANKDD1A -> AGRP  // mi = 0.0395205  Likelihood Ratio = 0.228433
ANKDD1A -> ARHGAP15  // mi = 0.0395205  Likelihood Ratio = 0.366418
ANKDD1A -> ASPM  // mi = 0.0472286  Likelihood Ratio = 1.06512
ANKDD1A -> ATP6V1E1  // mi = 0.0680379  Likelihood Ratio = 0.978322
ANKDD1A -> BAK1  // mi = 0.0347675  Likelihood Ratio = 0.814379
ANKDD1A -> C10orf26  // mi = 0.0499695  Likelihood Ratio = 0.894143
ANKDD1A -> C11orf45  // mi = 0.0616922  Likelihood Ratio = 0.702479
ANKDD1A -> C1orf89  // mi = 0.030326  Likelihood Ratio = 1.08056
ANKDD1A -> CCDC13  // mi = 0.0395205  Likelihood Ratio = 0.381248
ANKDD1A -> CCDC71  // mi = 0.0713204  Likelihood Ratio = 0.0154403
ANKDD1A -> CREBL2  // mi = 0.0616922  Likelihood Ratio = 1.2854
ANKDD1A -> DDX52  // mi = 0.0282138  Likelihood Ratio = 0.785424
ANKDD1A -> EPB41L3  // mi = 0.0499695  Likelihood Ratio = 0.95433
ANKDD1A -> EPS15  // mi = 0.0616922  Likelihood Ratio = 0.079226
ANKDD1A -> FAM60A  // mi = 0.0324998  Likelihood Ratio = 0.605736
ANKDD1A -> FANCA  // mi = 0.042005  Likelihood Ratio = 0.828561
ANKDD1A -> FECH  // mi = 0.0499695  Likelihood Ratio = 0.7694
ANKDD1A -> GIMAP2  // mi = 0.0616922  Likelihood Ratio = 0.22803
ANKDD1A -> HEBP1  // mi = 0.0347675  Likelihood Ratio = 0.16836
ANKDD1A -> HHEX  // mi = 0.0445871  Likelihood Ratio = 0.290684
ANKDD1A -> HNMT  // mi = 0.0817134  Likelihood Ratio = 0.626762
ANKDD1A -> IFNGR1  // mi = 0.0499695  Likelihood Ratio = 0.54128
ANKDD1A -> IL18  // mi = 0.0616922  Likelihood Ratio = 0.78535
ANKDD1A -> KIF14  // mi = 0.042005  Likelihood Ratio = 0.295465
ANKDD1A -> KLHL5  // mi = 0.0556703  Likelihood Ratio = 0.799325
ANKDD1A -> LMNB2  // mi = 0.0324998  Likelihood Ratio = 0.649579
ANKDD1A -> LRRC23  // mi = 0.0445871  Likelihood Ratio = 0.190573
ANKDD1A -> MAML1  // mi = 0.0370961  Likelihood Ratio = 0.698402
ANKDD1A -> MGAT4A  // mi = 0.0747106  Likelihood Ratio = 0.958027
ANKDD1A -> MXD3  // mi = 0.0472286  Likelihood Ratio = 1.00999
ANKDD1A -> P2RX4  // mi = 0.030326  Likelihood Ratio = 0.551375
ANKDD1A -> PITPNA  // mi = 0.030326  Likelihood Ratio = 0.879099
ANKDD1A -> PRDX1  // mi = 0.030326  Likelihood Ratio = 0.800113
ANKDD1A -> SLC4A2  // mi = 0.0282138  Likelihood Ratio = 0.0544306
ANKDD1A -> TNFSF10  // mi = 0.0445871  Likelihood Ratio = 0.636193
ANKH -> ABL2  // mi = 0.0648123  Likelihood Ratio = 0.619086
ANKH -> BCAM  // mi = 0.030326  Likelihood Ratio = 0.437533
ANKH -> BRUNOL6  // mi = 0.0586295  Likelihood Ratio = 0.334595
ANKH -> C14orf118  // mi = 0.0282138  Likelihood Ratio = 0.433667
ANKH -> C21orf93  // mi = 0.0395205  Likelihood Ratio = 0.388024
ANKH -> CGB8  // mi = 0.0445871  Likelihood Ratio = 0.222335
ANKH -> ESAM  // mi = 0.0347675  Likelihood Ratio = 0.406534
ANKH -> FOXD3  // mi = 0.0499695  Likelihood Ratio = 1.54998
ANKH -> HSPB9  // mi = 0.0499695  Likelihood Ratio = 0.0848531
ANKH -> IER5  // mi = 0.0395205  Likelihood Ratio = 0.509171
ANKH -> JUND  // mi = 0.0616922  Likelihood Ratio = 0.57007
ANKH -> LIG3  // mi = 0.0499695  Likelihood Ratio = 0.154488
ANKH -> LRRC14  // mi = 0.0347675  Likelihood Ratio = 1.02481
ANKH -> NEUROG3  // mi = 0.0499695  Likelihood Ratio = 1.11082
ANKH -> NRAS  // mi = 0.030326  Likelihood Ratio = 1.11406
ANKH -> NSUN2  // mi = 0.042005  Likelihood Ratio = 0.396257
ANKH -> P2RY4  // mi = 0.0499695  Likelihood Ratio = 0.511375
ANKH -> PDCD6IP  // mi = 0.078157  Likelihood Ratio = 0.750779
ANKH -> PPP1R11  // mi = 0.0445871  Likelihood Ratio = 0.347754
ANKH -> SF3B5  // mi = 0.0395205  Likelihood Ratio = 0.282208
ANKH -> SLTM  // mi = 0.0853254  Likelihood Ratio = 0.44112
ANKH -> TATDN2  // mi = 0.0347675  Likelihood Ratio = 0.0790172
ANKH -> TNFRSF4  // mi = 0.0395205  Likelihood Ratio = 0.454746
ANKH -> TRIM7  // mi = 0.0445871  Likelihood Ratio = 1.40355
ANKMY1 -> HMBS  // mi = 0.0282138  Likelihood Ratio = 0.673722
ANKMY1 -> REXO2  // mi = 0.030326  Likelihood Ratio = 0.709958
ANKMY1 -> SARM1  // mi = 0.042005  Likelihood Ratio = 1.82598
ANKMY1 -> TCF3  // mi = 0.0472286  Likelihood Ratio = 0.857137
ANKMY2 -> ARNTL  // mi = 0.0586295  Likelihood Ratio = 1.18667
ANKMY2 -> BCKDHB  // mi = 0.042005  Likelihood Ratio = 1.20901
ANKMY2 -> BVES  // mi = 0.0395205  Likelihood Ratio = 0.470092
ANKMY2 -> CLDN12  // mi = 0.0928293  Likelihood Ratio = 1.05622
ANKMY2 -> EPHX2  // mi = 0.0527692  Likelihood Ratio = 1.20421
ANKMY2 -> KCNIP1  // mi = 0.0370961  Likelihood Ratio = 0.316278
ANKMY2 -> KIAA0895  // mi = 0.14513  Likelihood Ratio = 0.0452464
ANKMY2 -> LARP5  // mi = 0.0556703  Likelihood Ratio = 1.20125
ANKMY2 -> MICAL1  // mi = 0.030326  Likelihood Ratio = 0.287727
ANKMY2 -> PCBP4  // mi = 0.030326  Likelihood Ratio = 1.20302
ANKMY2 -> PIGB  // mi = 0.0370961  Likelihood Ratio = 1.20993
ANKMY2 -> PLS3  // mi = 0.0282138  Likelihood Ratio = 0.554095
ANKMY2 -> RAGE  // mi = 0.0282138  Likelihood Ratio = 0.493105
ANKMY2 -> XPR1  // mi = 0.0324998  Likelihood Ratio = 0.617687
ANKMY2 -> ZIC5  // mi = 0.042005  Likelihood Ratio = 0.677015
ANKRA2 -> ABCA3  // mi = 0.0395205  Likelihood Ratio = 0.0618478
ANKRA2 -> CASC5  // mi = 0.0395205  Likelihood Ratio = 0.876319
ANKRA2 -> CDR2L  // mi = 0.0817134  Likelihood Ratio = 0.922052
ANKRA2 -> KIF5B  // mi = 0.0499695  Likelihood Ratio = 0.857834
ANKRA2 -> LRFN4  // mi = 0.0499695  Likelihood Ratio = 0.241685
ANKRA2 -> MAPK7  // mi = 0.030326  Likelihood Ratio = 0.809974
ANKRA2 -> PARP1  // mi = 0.0445871  Likelihood Ratio = 0.840095
ANKRA2 -> SLC2A4  // mi = 0.0472286  Likelihood Ratio = 0.643651
ANKRA2 -> UBE2I  // mi = 0.030326  Likelihood Ratio = 0.465814
ANKRA2 -> WDSUB1  // mi = 0.0370961  Likelihood Ratio = 0.43855
ANKRD10 -> AHSA2  // mi = 0.0853254  Likelihood Ratio = 0.606934
ANKRD10 -> NUCB1  // mi = 0.0395205  Likelihood Ratio = 1.72573
ANKRD10 -> PSMD6  // mi = 0.0527692  Likelihood Ratio = 0.625594
ANKRD10 -> TRO  // mi = 0.0713204  Likelihood Ratio = 0.660305
ANKRD11 -> ANUBL1  // mi = 0.0499695  Likelihood Ratio = 1.30331
ANKRD11 -> ARPC2  // mi = 0.030326  Likelihood Ratio = 0.333302
ANKRD11 -> C6orf106  // mi = 0.0713204  Likelihood Ratio = 0.606616
ANKRD11 -> CPNE7  // mi = 0.0713204  Likelihood Ratio = 1.70114
ANKRD11 -> FOXE1  // mi = 0.0472286  Likelihood Ratio = 1.11874
ANKRD11 -> HDAC6  // mi = 0.0324998  Likelihood Ratio = 0.485946
ANKRD11 -> HIVEP1  // mi = 0.0616922  Likelihood Ratio = 1.48561
ANKRD11 -> IPO4  // mi = 0.0472286  Likelihood Ratio = 0.685141
ANKRD11 -> KIAA0664  // mi = 0.0282138  Likelihood Ratio = 1.47214
ANKRD11 -> LMAN2  // mi = 0.0713204  Likelihood Ratio = 0.918837
ANKRD11 -> NLE1  // mi = 0.0370961  Likelihood Ratio = 0.79855
ANKRD11 -> PIGS  // mi = 0.0282138  Likelihood Ratio = 1.38665
ANKRD11 -> PNKP  // mi = 0.0713204  Likelihood Ratio = 3.18751
ANKRD11 -> PRM1  // mi = 0.117393  Likelihood Ratio = 0.885248
ANKRD11 -> PRPF19  // mi = 0.0282138  Likelihood Ratio = 0.380516
ANKRD11 -> SCARB1  // mi = 0.078157  Likelihood Ratio = 0.914422
ANKRD11 -> SCNN1A  // mi = 0.0527692  Likelihood Ratio = 0.61116
ANKRD11 -> SYT5  // mi = 0.14513  Likelihood Ratio = 0.567354
ANKRD11 -> TSSK2  // mi = 0.0648123  Likelihood Ratio = 0.647898
ANKRD11 -> VTN  // mi = 0.100673  Likelihood Ratio = 2.22077
ANKRD11 -> WDTC1  // mi = 0.0370961  Likelihood Ratio = 0.407616
ANKRD11 -> ZNF668  // mi = 0.0586295  Likelihood Ratio = 0.72262
ANKRD12 -> HEBP2  // mi = 0.0445871  Likelihood Ratio = 0.49402
ANKRD12 -> NCOA3  // mi = 0.0472286  Likelihood Ratio = 0.308496
ANKRD13B -> CNOT3  // mi = 0.100673  Likelihood Ratio = 0.398374
ANKRD2 -> ARHGEF5  // mi = 0.0395205  Likelihood Ratio = 1.69502
ANKRD2 -> CLDN3  // mi = 0.0853254  Likelihood Ratio = 0.79133
ANKRD2 -> DNAJC6  // mi = 0.0395205  Likelihood Ratio = 0.820791
ANKRD2 -> EPB41L3  // mi = 0.0395205  Likelihood Ratio = 0.287185
ANKRD2 -> FFAR2  // mi = 0.0282138  Likelihood Ratio = 0.389896
ANKRD2 -> IL18R1  // mi = 0.030326  Likelihood Ratio = 0.0673173
ANKRD2 -> KIAA0427  // mi = 0.0817134  Likelihood Ratio = 1.64852
ANKRD2 -> KLK11  // mi = 0.0472286  Likelihood Ratio = 0.0451904
ANKRD2 -> LHFPL2  // mi = 0.0395205  Likelihood Ratio = 0.0540414
ANKRD2 -> MAP4K1  // mi = 0.0472286  Likelihood Ratio = 0.95467
ANKRD2 -> MXI1  // mi = 0.0445871  Likelihood Ratio = 0.451357
ANKRD2 -> OPTN  // mi = 0.0395205  Likelihood Ratio = 0.604677
ANKRD2 -> PHPT1  // mi = 0.0648123  Likelihood Ratio = 0.155549
ANKRD2 -> PSMD2  // mi = 0.0967237  Likelihood Ratio = 0.83035
ANKRD2 -> RALY  // mi = 0.0648123  Likelihood Ratio = 0.373712
ANKRD2 -> SYNPO2L  // mi = 0.0680379  Likelihood Ratio = 1.63757
ANKRD2 -> TRAPPC6A  // mi = 0.042005  Likelihood Ratio = 0.707837
ANKRD2 -> WDR4  // mi = 0.0853254  Likelihood Ratio = 1.58301
ANKRD2 -> ZCCHC14  // mi = 0.0347675  Likelihood Ratio = 0.391297
ANKRD20A1 -> C1GALT1  // mi = 0.0445871  Likelihood Ratio = 0.410742
ANKRD20A1 -> FOXD4L1  // mi = 0.0853254  Likelihood Ratio = 0.113894
ANKRD20A1 -> TIMM8A  // mi = 0.0499695  Likelihood Ratio = 0.0848824
ANKRD20A1 -> TRIM59  // mi = 0.030326  Likelihood Ratio = 0.39687
ANKRD22 -> HERC2  // mi = 0.0347675  Likelihood Ratio = 0.083395
ANKRD22 -> NXF1  // mi = 0.0395205  Likelihood Ratio = 0.114094
ANKRD22 -> PRSS8  // mi = 0.030326  Likelihood Ratio = 0.251491
ANKRD22 -> SNAPC4  // mi = 0.0499695  Likelihood Ratio = 0.0529596
ANKRD22 -> SSH2  // mi = 0.042005  Likelihood Ratio = 0.863561
ANKRD22 -> SYNE2  // mi = 0.0499695  Likelihood Ratio = 0.116293
ANKRD22 -> TFF1  // mi = 0.030326  Likelihood Ratio = 0.275356
ANKRD22 -> VPS37A  // mi = 0.0282138  Likelihood Ratio = 0.131223
ANKRD23 -> ANXA1  // mi = 0.0817134  Likelihood Ratio = 1.32201
ANKRD23 -> C9orf116  // mi = 0.0890499  Likelihood Ratio = 0.844979
ANKRD23 -> CELSR3  // mi = 0.0713204  Likelihood Ratio = 0.292715
ANKRD23 -> DNM3  // mi = 0.0586295  Likelihood Ratio = 0.546114
ANKRD23 -> DYNLRB2  // mi = 0.0445871  Likelihood Ratio = 0.623219
ANKRD23 -> EBPL  // mi = 0.0680379  Likelihood Ratio = 0.818666
ANKRD23 -> ENTPD4  // mi = 0.100673  Likelihood Ratio = 1.07315
ANKRD23 -> GJA1  // mi = 0.0395205  Likelihood Ratio = 1.3098
ANKRD23 -> GPC4  // mi = 0.0499695  Likelihood Ratio = 0.769737
ANKRD23 -> GRK4  // mi = 0.0853254  Likelihood Ratio = 0.262067
ANKRD23 -> GUCY2D  // mi = 0.0347675  Likelihood Ratio = 0.203274
ANKRD23 -> LRRTM1  // mi = 0.0648123  Likelihood Ratio = 0.141733
ANKRD23 -> MAPK4  // mi = 0.0347675  Likelihood Ratio = 0.707134
ANKRD23 -> NME5  // mi = 0.0445871  Likelihood Ratio = 0.53062
ANKRD23 -> PALMD  // mi = 0.0817134  Likelihood Ratio = 0.137688
ANKRD23 -> PBXIP1  // mi = 0.0556703  Likelihood Ratio = 1.13247
ANKRD23 -> PLSCR4  // mi = 0.0395205  Likelihood Ratio = 0.529441
ANKRD23 -> RARA  // mi = 0.0324998  Likelihood Ratio = 0.220635
ANKRD23 -> TEKT1  // mi = 0.0616922  Likelihood Ratio = 0.805208
ANKRD23 -> TRIM65  // mi = 0.0347675  Likelihood Ratio = 0.581989
ANKRD23 -> ZNF396  // mi = 0.0445871  Likelihood Ratio = 0.444409
ANKRD26 -> AEBP1  // mi = 0.030326  Likelihood Ratio = 0.831721
ANKRD26 -> AP1M1  // mi = 0.0616922  Likelihood Ratio = 0.447616
ANKRD26 -> B4GALT7  // mi = 0.0680379  Likelihood Ratio = 0.898542
ANKRD26 -> C20orf186  // mi = 0.0395205  Likelihood Ratio = 0.412989
ANKRD26 -> EIF4EBP2  // mi = 0.0370961  Likelihood Ratio = 0.672364
ANKRD26 -> ERCC6  // mi = 0.0853254  Likelihood Ratio = 0.289526
ANKRD26 -> ETFDH  // mi = 0.0648123  Likelihood Ratio = 1.31083
ANKRD26 -> FBXW9  // mi = 0.0967237  Likelihood Ratio = 1.06191
ANKRD26 -> FCER2  // mi = 0.0499695  Likelihood Ratio = 0.241724
ANKRD26 -> GJB2  // mi = 0.0499695  Likelihood Ratio = 0.00267752
ANKRD26 -> NDUFA11  // mi = 0.0556703  Likelihood Ratio = 0.196107
ANKRD26 -> RABGGTB  // mi = 0.0282138  Likelihood Ratio = 0.171864
ANKRD26 -> TRIM8  // mi = 0.0713204  Likelihood Ratio = 1.34649
ANKRD26 -> UBE2J2  // mi = 0.0747106  Likelihood Ratio = 1.57089
ANKRD29 -> MOCS2  // mi = 0.0370961  Likelihood Ratio = 0.513822
ANKRD33 -> ACY3  // mi = 0.0282138  Likelihood Ratio = 0.220074
ANKRD33 -> B2M  // mi = 0.0648123  Likelihood Ratio = 0.110017
ANKRD33 -> BNIP1  // mi = 0.0853254  Likelihood Ratio = 0.217642
ANKRD33 -> C14orf80  // mi = 0.030326  Likelihood Ratio = 0.128174
ANKRD33 -> C1orf50  // mi = 0.042005  Likelihood Ratio = 0.245776
ANKRD33 -> CAB39  // mi = 0.0445871  Likelihood Ratio = 0.973719
ANKRD33 -> CCT2  // mi = 0.030326  Likelihood Ratio = 0.967161
ANKRD33 -> CECR1  // mi = 0.117393  Likelihood Ratio = 0.362173
ANKRD33 -> CENPF  // mi = 0.0556703  Likelihood Ratio = 0.247141
ANKRD33 -> CFDP1  // mi = 0.0616922  Likelihood Ratio = 0.0220035
ANKRD33 -> CLN3  // mi = 0.0556703  Likelihood Ratio = 0.0245853
ANKRD33 -> CYP2E1  // mi = 0.0347675  Likelihood Ratio = 0.932953
ANKRD33 -> DOPEY1  // mi = 0.0499695  Likelihood Ratio = 0.268718
ANKRD33 -> DUSP3  // mi = 0.0527692  Likelihood Ratio = 0.109231
ANKRD33 -> EHMT2  // mi = 0.030326  Likelihood Ratio = 0.0200675
ANKRD33 -> ENAH  // mi = 0.0445871  Likelihood Ratio = 0.132594
ANKRD33 -> EPM2AIP1  // mi = 0.0747106  Likelihood Ratio = 0.00799566
ANKRD33 -> FOXJ2  // mi = 0.0347675  Likelihood Ratio = 0.745602
ANKRD33 -> FRMD4A  // mi = 0.0445871  Likelihood Ratio = 0.105848
ANKRD33 -> GNGT2  // mi = 0.0713204  Likelihood Ratio = 0.0122105
ANKRD33 -> HAP1  // mi = 0.0527692  Likelihood Ratio = 1.01017
ANKRD33 -> HSPB6  // mi = 0.108859  Likelihood Ratio = 1.24587
ANKRD33 -> KIAA0922  // mi = 0.0445871  Likelihood Ratio = 0.153787
ANKRD33 -> KLK9  // mi = 0.0928293  Likelihood Ratio = 0.236908
ANKRD33 -> LOC91431  // mi = 0.0556703  Likelihood Ratio = 0.0554221
ANKRD33 -> MEFV  // mi = 0.0282138  Likelihood Ratio = 0.25656
ANKRD33 -> MTRF1L  // mi = 0.0556703  Likelihood Ratio = 0.414411
ANKRD33 -> MXD3  // mi = 0.0556703  Likelihood Ratio = 0.538859
ANKRD33 -> PHF21B  // mi = 0.0347675  Likelihood Ratio = 0.621189
ANKRD33 -> POLG2  // mi = 0.030326  Likelihood Ratio = 0.150406
ANKRD33 -> POLR2L  // mi = 0.0713204  Likelihood Ratio = 0.230654
ANKRD33 -> POMC  // mi = 0.0713204  Likelihood Ratio = 0.362255
ANKRD33 -> PTCRA  // mi = 0.0527692  Likelihood Ratio = 1.38278
ANKRD33 -> RAMP1  // mi = 0.0324998  Likelihood Ratio = 0.432858
ANKRD33 -> RIOK1  // mi = 0.0347675  Likelihood Ratio = 0.0248438
ANKRD33 -> SERTAD3  // mi = 0.0472286  Likelihood Ratio = 0.138361
ANKRD33 -> TAF2  // mi = 0.0395205  Likelihood Ratio = 0.189524
ANKRD33 -> TCF4  // mi = 0.0556703  Likelihood Ratio = 0.495665
ANKRD33 -> TGFB1  // mi = 0.0324998  Likelihood Ratio = 0.489196
ANKRD33 -> TOB1  // mi = 0.0527692  Likelihood Ratio = 0.911158
ANKRD33 -> TSKS  // mi = 0.0370961  Likelihood Ratio = 0.597772
ANKRD33 -> U2AF1  // mi = 0.0680379  Likelihood Ratio = 0.693721
ANKRD33 -> USP49  // mi = 0.0817134  Likelihood Ratio = 0.0359045
ANKRD33 -> ZNF43  // mi = 0.0499695  Likelihood Ratio = 0.25757
ANKRD33 -> ZNF559  // mi = 0.0556703  Likelihood Ratio = 0.387526
ANKRD33 -> ZNF566  // mi = 0.0616922  Likelihood Ratio = 0.0935903
ANKRD37 -> ATP10A  // mi = 0.030326  Likelihood Ratio = 1.59125
ANKRD37 -> LOC55908  // mi = 0.0282138  Likelihood Ratio = 0.467584
ANKRD37 -> TFPI  // mi = 0.0370961  Likelihood Ratio = 0.0441397
ANKRD37 -> ZNF143  // mi = 0.0324998  Likelihood Ratio = 0.447653
ANKRD39 -> LETM2  // mi = 0.0395205  Likelihood Ratio = 0.406755
ANKRD40 -> NOV  // mi = 0.0527692  Likelihood Ratio = 0.910102
ANKRD42 -> PHF5A  // mi = 0.030326  Likelihood Ratio = 1.00214
ANKRD42 -> SSR2  // mi = 0.0680379  Likelihood Ratio = 0.86742
ANKRD43 -> CAMK2A  // mi = 0.0472286  Likelihood Ratio = 0.595903
ANKRD43 -> GABRA1  // mi = 0.078157  Likelihood Ratio = 1.19702
ANKRD43 -> HTR5A  // mi = 0.0928293  Likelihood Ratio = 1.04321
ANKRD43 -> MMP14  // mi = 0.0445871  Likelihood Ratio = 2.09615
ANKRD43 -> NEURL  // mi = 0.0713204  Likelihood Ratio = 0.153969
ANKRD43 -> NR3C2  // mi = 0.0324998  Likelihood Ratio = 0.562187
ANKRD43 -> PCDH9  // mi = 0.0527692  Likelihood Ratio = 0.130644
ANKRD43 -> SDCBP2  // mi = 0.0282138  Likelihood Ratio = 1.29237
ANKRD43 -> SLC12A5  // mi = 0.117393  Likelihood Ratio = 1.04454
ANKRD43 -> SNAP25  // mi = 0.0928293  Likelihood Ratio = 1.37083
ANKRD43 -> SYCE1  // mi = 0.0282138  Likelihood Ratio = 0.0796639
ANKRD43 -> TK1  // mi = 0.0445871  Likelihood Ratio = 1.30371
ANKRD43 -> TUBA8  // mi = 0.0713204  Likelihood Ratio = 0.271867
ANKRD45 -> CCDC13  // mi = 0.117393  Likelihood Ratio = 0.147818
ANKRD46 -> ANAPC13  // mi = 0.0586295  Likelihood Ratio = 1.10285
ANKRD46 -> ANKRA2  // mi = 0.0370961  Likelihood Ratio = 0.185719
ANKRD46 -> LANCL1  // mi = 0.0928293  Likelihood Ratio = 0.600298
ANKRD46 -> PRPSAP2  // mi = 0.0853254  Likelihood Ratio = 0.278941
ANKRD46 -> SCYL3  // mi = 0.0713204  Likelihood Ratio = 0.476668
ANKRD46 -> SEC61A1  // mi = 0.0747106  Likelihood Ratio = 0.292308
ANKRD46 -> STAMBP  // mi = 0.0928293  Likelihood Ratio = 0.747472
ANKRD46 -> STX12  // mi = 0.0324998  Likelihood Ratio = 0.673641
ANKRD46 -> TTRAP  // mi = 0.0282138  Likelihood Ratio = 0.453701
ANKRD5 -> ARHGEF19  // mi = 0.042005  Likelihood Ratio = 1.5145
ANKRD5 -> ASNA1  // mi = 0.030326  Likelihood Ratio = 1.44336
ANKRD5 -> BAI1  // mi = 0.0967237  Likelihood Ratio = 1.25102
ANKRD5 -> BTBD6  // mi = 0.0347675  Likelihood Ratio = 0.735345
ANKRD5 -> C10orf35  // mi = 0.078157  Likelihood Ratio = 2.59547
ANKRD5 -> C11orf10  // mi = 0.0527692  Likelihood Ratio = 2.1833
ANKRD5 -> C16orf45  // mi = 0.0556703  Likelihood Ratio = 0.28444
ANKRD5 -> C3orf52  // mi = 0.0928293  Likelihood Ratio = 2.25753
ANKRD5 -> CA8  // mi = 0.042005  Likelihood Ratio = 1.37955
ANKRD5 -> CACNG7  // mi = 0.0556703  Likelihood Ratio = 1.67163
ANKRD5 -> CBLN4  // mi = 0.030326  Likelihood Ratio = 0.372244
ANKRD5 -> CCDC74A  // mi = 0.0853254  Likelihood Ratio = 1.84665
ANKRD5 -> CCDC74B  // mi = 0.0853254  Likelihood Ratio = 2.6791
ANKRD5 -> CD72  // mi = 0.0527692  Likelihood Ratio = 1.09905
ANKRD5 -> CD82  // mi = 0.0499695  Likelihood Ratio = 1.76248
ANKRD5 -> CLGN  // mi = 0.078157  Likelihood Ratio = 1.38284
ANKRD5 -> CUL5  // mi = 0.0648123  Likelihood Ratio = 1.80813
ANKRD5 -> CYP7B1  // mi = 0.0586295  Likelihood Ratio = 0.343022
ANKRD5 -> DPY19L3  // mi = 0.0817134  Likelihood Ratio = 2.71504
ANKRD5 -> DZIP1  // mi = 0.140301  Likelihood Ratio = 3.86695
ANKRD5 -> EDN1  // mi = 0.0445871  Likelihood Ratio = 1.37559
ANKRD5 -> ELOF1  // mi = 0.030326  Likelihood Ratio = 0.719961
ANKRD5 -> ERCC2  // mi = 0.0616922  Likelihood Ratio = 2.82344
ANKRD5 -> EXTL3  // mi = 0.0680379  Likelihood Ratio = 2.66804
ANKRD5 -> FBXL2  // mi = 0.0370961  Likelihood Ratio = 2.53814
ANKRD5 -> FHIT  // mi = 0.0586295  Likelihood Ratio = 1.1267
ANKRD5 -> GLT25D2  // mi = 0.0445871  Likelihood Ratio = 0.781456
ANKRD5 -> HAAO  // mi = 0.0282138  Likelihood Ratio = 0.232256
ANKRD5 -> HIRA  // mi = 0.0445871  Likelihood Ratio = 0.00188581
ANKRD5 -> HIST1H1C  // mi = 0.0586295  Likelihood Ratio = 2.43376
ANKRD5 -> HIST1H2AE  // mi = 0.0370961  Likelihood Ratio = 1.52213
ANKRD5 -> HSP90AA1  // mi = 0.0347675  Likelihood Ratio = 1.82301
ANKRD5 -> KIF6  // mi = 0.0648123  Likelihood Ratio = 1.76809
ANKRD5 -> KLF8  // mi = 0.0586295  Likelihood Ratio = 2.20924
ANKRD5 -> KLHL4  // mi = 0.0680379  Likelihood Ratio = 1.26431
ANKRD5 -> NOVA1  // mi = 0.0680379  Likelihood Ratio = 0.82304
ANKRD5 -> OSGEP  // mi = 0.0395205  Likelihood Ratio = 1.43554
ANKRD5 -> PCDH8  // mi = 0.0395205  Likelihood Ratio = 1.23863
ANKRD5 -> PIN1  // mi = 0.0347675  Likelihood Ratio = 1.67397
ANKRD5 -> PLA2R1  // mi = 0.0648123  Likelihood Ratio = 1.26966
ANKRD5 -> PTPRM  // mi = 0.0648123  Likelihood Ratio = 2.03468
ANKRD5 -> RIBC2  // mi = 0.0472286  Likelihood Ratio = 1.89684
ANKRD5 -> SALL1  // mi = 0.0817134  Likelihood Ratio = 2.57579
ANKRD5 -> SNX10  // mi = 0.078157  Likelihood Ratio = 0.53289
ANKRD5 -> TIMM44  // mi = 0.0616922  Likelihood Ratio = 2.11904
ANKRD5 -> TIMP2  // mi = 0.0395205  Likelihood Ratio = 2.53228
ANKRD5 -> TRIM9  // mi = 0.0817134  Likelihood Ratio = 2.12027
ANKRD5 -> TUFT1  // mi = 0.0527692  Likelihood Ratio = 1.41055
ANKRD5 -> VANGL1  // mi = 0.042005  Likelihood Ratio = 0.356123
ANKRD5 -> WDFY2  // mi = 0.0616922  Likelihood Ratio = 1.67163
ANKRD5 -> ZNF146  // mi = 0.0967237  Likelihood Ratio = 3.49024
ANKRD7 -> CALM1  // mi = 0.0395205  Likelihood Ratio = 0.842212
ANKRD7 -> COLEC12  // mi = 0.0282138  Likelihood Ratio = 0.153145
ANKRD7 -> CREB5  // mi = 0.0445871  Likelihood Ratio = 0.0501527
ANKRD7 -> ERF  // mi = 0.0347675  Likelihood Ratio = 0.161879
ANKRD7 -> FAM91A1  // mi = 0.0282138  Likelihood Ratio = 1.08751
ANKRD7 -> HSPBP1  // mi = 0.0556703  Likelihood Ratio = 0.381738
ANKRD7 -> KSR1  // mi = 0.030326  Likelihood Ratio = 1.81867
ANKRD7 -> MLLT4  // mi = 0.0347675  Likelihood Ratio = 0.721257
ANKRD7 -> PDE7B  // mi = 0.030326  Likelihood Ratio = 1.9758
ANKRD7 -> PDGFA  // mi = 0.0499695  Likelihood Ratio = 1.29983
ANKRD7 -> SCN4B  // mi = 0.0282138  Likelihood Ratio = 0.648442
ANKRD7 -> SOX9  // mi = 0.0817134  Likelihood Ratio = 0.748593
ANKRD7 -> STEAP2  // mi = 0.0648123  Likelihood Ratio = 1.36427
ANKRD7 -> TFPI2  // mi = 0.042005  Likelihood Ratio = 0.186441
ANKRD7 -> TMEM70  // mi = 0.042005  Likelihood Ratio = 0.779977
ANKRD7 -> TRAF4  // mi = 0.0445871  Likelihood Ratio = 1.06146
ANKRD9 -> ABCB8  // mi = 0.0586295  Likelihood Ratio = 2.876
ANKRD9 -> ABCB9  // mi = 0.0472286  Likelihood Ratio = 1.24383
ANKRD9 -> ABHD11  // mi = 0.0853254  Likelihood Ratio = 1.88586
ANKRD9 -> ABHD8  // mi = 0.0472286  Likelihood Ratio = 0.672658
ANKRD9 -> ACSS2  // mi = 0.0648123  Likelihood Ratio = 1.34581
ANKRD9 -> ACVR2A  // mi = 0.0616922  Likelihood Ratio = 1.55121
ANKRD9 -> ALG12  // mi = 0.042005  Likelihood Ratio = 1.94608
ANKRD9 -> ALOXE3  // mi = 0.0324998  Likelihood Ratio = 0.895118
ANKRD9 -> ARSF  // mi = 0.0713204  Likelihood Ratio = 0.592338
ANKRD9 -> ATP1B2  // mi = 0.0648123  Likelihood Ratio = 1.30691
ANKRD9 -> BMPER  // mi = 0.0680379  Likelihood Ratio = 2.29406
ANKRD9 -> C1orf116  // mi = 0.0527692  Likelihood Ratio = 1.47943
ANKRD9 -> CCDC9  // mi = 0.0472286  Likelihood Ratio = 0.889724
ANKRD9 -> CD47  // mi = 0.030326  Likelihood Ratio = 1.09551
ANKRD9 -> CDC37  // mi = 0.0282138  Likelihood Ratio = 1.21301
ANKRD9 -> CDC40  // mi = 0.0967237  Likelihood Ratio = 3.25287
ANKRD9 -> CHST7  // mi = 0.078157  Likelihood Ratio = 2.96016
ANKRD9 -> CKB  // mi = 0.0648123  Likelihood Ratio = 1.7243
ANKRD9 -> CLPB  // mi = 0.100673  Likelihood Ratio = 1.85265
ANKRD9 -> CSDE1  // mi = 0.0499695  Likelihood Ratio = 2.03093
ANKRD9 -> CST3  // mi = 0.0853254  Likelihood Ratio = 2.35788
ANKRD9 -> DGKZ  // mi = 0.12628  Likelihood Ratio = 1.68262
ANKRD9 -> DMWD  // mi = 0.0586295  Likelihood Ratio = 1.67276
ANKRD9 -> DPP7  // mi = 0.0472286  Likelihood Ratio = 1.79373
ANKRD9 -> EIF2C4  // mi = 0.0680379  Likelihood Ratio = 1.61891
ANKRD9 -> EMX1  // mi = 0.0648123  Likelihood Ratio = 1.39223
ANKRD9 -> EPHB2  // mi = 0.0616922  Likelihood Ratio = 1.70452
ANKRD9 -> FDXR  // mi = 0.0713204  Likelihood Ratio = 1.02898
ANKRD9 -> FN3K  // mi = 0.042005  Likelihood Ratio = 1.74751
ANKRD9 -> FOXI1  // mi = 0.042005  Likelihood Ratio = 0.329152
ANKRD9 -> GAMT  // mi = 0.0648123  Likelihood Ratio = 1.5407
ANKRD9 -> GHRH  // mi = 0.078157  Likelihood Ratio = 1.83813
ANKRD9 -> HSPB6  // mi = 0.0928293  Likelihood Ratio = 2.87377
ANKRD9 -> ICK  // mi = 0.104739  Likelihood Ratio = 2.3577
ANKRD9 -> JOSD2  // mi = 0.0648123  Likelihood Ratio = 0.812086
ANKRD9 -> KCNC4  // mi = 0.0527692  Likelihood Ratio = 1.65065
ANKRD9 -> KCNJ4  // mi = 0.042005  Likelihood Ratio = 1.37213
ANKRD9 -> KLHL13  // mi = 0.0680379  Likelihood Ratio = 2.57523
ANKRD9 -> KLHL26  // mi = 0.0527692  Likelihood Ratio = 0.859251
ANKRD9 -> LBR  // mi = 0.0680379  Likelihood Ratio = 1.31749
ANKRD9 -> LHFP  // mi = 0.0472286  Likelihood Ratio = 1.43721
ANKRD9 -> LIG4  // mi = 0.0890499  Likelihood Ratio = 2.30732
ANKRD9 -> LRP12  // mi = 0.0967237  Likelihood Ratio = 2.44532
ANKRD9 -> MAP1LC3A  // mi = 0.0648123  Likelihood Ratio = 1.96457
ANKRD9 -> MCC  // mi = 0.0527692  Likelihood Ratio = 1.55857
ANKRD9 -> MLC1  // mi = 0.0713204  Likelihood Ratio = 2.40084
ANKRD9 -> MYCN  // mi = 0.0324998  Likelihood Ratio = 0.493788
ANKRD9 -> MYT1  // mi = 0.0747106  Likelihood Ratio = 1.37252
ANKRD9 -> NFATC4  // mi = 0.042005  Likelihood Ratio = 1.20106
ANKRD9 -> NID2  // mi = 0.0347675  Likelihood Ratio = 1.4195
ANKRD9 -> PARP8  // mi = 0.0817134  Likelihood Ratio = 2.26807
ANKRD9 -> PCDH15  // mi = 0.0967237  Likelihood Ratio = 1.70218
ANKRD9 -> PCYT2  // mi = 0.0472286  Likelihood Ratio = 1.13376
ANKRD9 -> PIPOX  // mi = 0.078157  Likelihood Ratio = 3.57334
ANKRD9 -> PNKP  // mi = 0.0472286  Likelihood Ratio = 1.0229
ANKRD9 -> POLR2I  // mi = 0.0282138  Likelihood Ratio = 1.45248
ANKRD9 -> POR  // mi = 0.0586295  Likelihood Ratio = 1.71282
ANKRD9 -> PPARGC1A  // mi = 0.078157  Likelihood Ratio = 2.11758
ANKRD9 -> PPP2R5A  // mi = 0.0282138  Likelihood Ratio = 1.68168
ANKRD9 -> PTDSS2  // mi = 0.0713204  Likelihood Ratio = 1.34223
ANKRD9 -> RAPSN  // mi = 0.0648123  Likelihood Ratio = 2.52999
ANKRD9 -> RPS19BP1  // mi = 0.0370961  Likelihood Ratio = 1.17217
ANKRD9 -> SIRPB1  // mi = 0.0472286  Likelihood Ratio = 1.3835
ANKRD9 -> SLC2A4RG  // mi = 0.12628  Likelihood Ratio = 1.12783
ANKRD9 -> SLC44A5  // mi = 0.0890499  Likelihood Ratio = 0.507625
ANKRD9 -> SMEK2  // mi = 0.0445871  Likelihood Ratio = 1.19029
ANKRD9 -> SMOX  // mi = 0.0472286  Likelihood Ratio = 0.991879
ANKRD9 -> SNTA1  // mi = 0.117393  Likelihood Ratio = 3.61337
ANKRD9 -> SSTR3  // mi = 0.0370961  Likelihood Ratio = 1.59785
ANKRD9 -> SYMPK  // mi = 0.042005  Likelihood Ratio = 0.733659
ANKRD9 -> TREX1  // mi = 0.042005  Likelihood Ratio = 1.20901
ANKRD9 -> TRIP6  // mi = 0.0713204  Likelihood Ratio = 0.123581
ANKRD9 -> UAP1  // mi = 0.030326  Likelihood Ratio = 0.606974
ANKRD9 -> UBE2E2  // mi = 0.0967237  Likelihood Ratio = 2.32763
ANKRD9 -> UST  // mi = 0.0747106  Likelihood Ratio = 1.96211
ANKRD9 -> VPS4B  // mi = 0.0499695  Likelihood Ratio = 1.46986
ANKRD9 -> XRCC3  // mi = 0.0648123  Likelihood Ratio = 1.85544
ANKS1A -> ARHGAP1  // mi = 0.100673  Likelihood Ratio = 0.0994678
ANKS1A -> C1orf74  // mi = 0.0347675  Likelihood Ratio = 0.875178
ANKS1A -> CREBBP  // mi = 0.0713204  Likelihood Ratio = 0.93399
ANKS1A -> HIST1H3J  // mi = 0.030326  Likelihood Ratio = 0.519006
ANKS1A -> KCNS2  // mi = 0.0890499  Likelihood Ratio = 0.181681
ANKS1A -> KIAA0494  // mi = 0.0527692  Likelihood Ratio = 0.215059
ANKS1A -> PPHLN1  // mi = 0.0395205  Likelihood Ratio = 0.257755
ANKS1A -> PSMD12  // mi = 0.030326  Likelihood Ratio = 0.39541
ANKS1A -> RPA3  // mi = 0.0395205  Likelihood Ratio = 0.937807
ANKS1A -> SLTM  // mi = 0.0853254  Likelihood Ratio = 0.598345
ANKS1A -> SNRPD1  // mi = 0.0445871  Likelihood Ratio = 0.262731
ANKS1A -> TIMM23  // mi = 0.0445871  Likelihood Ratio = 0.904321
ANKS3 -> MMD  // mi = 0.0395205  Likelihood Ratio = 0.148103
ANP32A -> FRMD6  // mi = 0.0324998  Likelihood Ratio = 0.0810351
ANP32A -> NUAK1  // mi = 0.0282138  Likelihood Ratio = 0.635896
ANP32B -> ADCY6  // mi = 0.0586295  Likelihood Ratio = 0.458735
ANP32B -> BAZ2A  // mi = 0.0370961  Likelihood Ratio = 0.578425
ANP32B -> C14orf2  // mi = 0.030326  Likelihood Ratio = 0.245311
ANP32B -> EIF4A1  // mi = 0.042005  Likelihood Ratio = 0.284624
ANP32B -> FLJ42393  // mi = 0.0282138  Likelihood Ratio = 0.0776433
ANP32B -> GAST  // mi = 0.030326  Likelihood Ratio = 0.101648
ANP32B -> GJB5  // mi = 0.030326  Likelihood Ratio = 0.450322
ANP32B -> MCL1  // mi = 0.042005  Likelihood Ratio = 1.23872
ANP32B -> NUDC  // mi = 0.0324998  Likelihood Ratio = 2.07072
ANP32B -> PIP5K1A  // mi = 0.0324998  Likelihood Ratio = 0.20708
ANP32D -> ANXA1  // mi = 0.0395205  Likelihood Ratio = 0.405696
ANP32D -> ARHGAP11A  // mi = 0.0527692  Likelihood Ratio = 0.529478
ANP32D -> C15orf42  // mi = 0.0586295  Likelihood Ratio = 0.73243
ANP32D -> C1orf102  // mi = 0.0347675  Likelihood Ratio = 0.383932
ANP32D -> CCNA2  // mi = 0.0324998  Likelihood Ratio = 0.376376
ANP32D -> CCT7  // mi = 0.0324998  Likelihood Ratio = 0.38858
ANP32D -> COL4A6  // mi = 0.0347675  Likelihood Ratio = 0.346554
ANP32D -> OXTR  // mi = 0.030326  Likelihood Ratio = 0.292923
ANP32D -> PRMT1  // mi = 0.042005  Likelihood Ratio = 0.346934
ANP32D -> PYGM  // mi = 0.030326  Likelihood Ratio = 0.690741
ANP32D -> RBKS  // mi = 0.0747106  Likelihood Ratio = 0.66309
ANP32D -> RBM14  // mi = 0.0370961  Likelihood Ratio = 0.691875
ANP32D -> SLC41A2  // mi = 0.0347675  Likelihood Ratio = 0.164531
ANP32D -> STEAP2  // mi = 0.0616922  Likelihood Ratio = 0.0841972
ANP32D -> TMEM81  // mi = 0.0472286  Likelihood Ratio = 0.63766
ANP32D -> TPX2  // mi = 0.0370961  Likelihood Ratio = 0.0504707
ANP32D -> TROAP  // mi = 0.0324998  Likelihood Ratio = 0.376669
ANP32D -> TUBB  // mi = 0.0324998  Likelihood Ratio = 0.459665
ANP32D -> ZMYND12  // mi = 0.030326  Likelihood Ratio = 0.473786
ANP32D -> ZNF197  // mi = 0.0472286  Likelihood Ratio = 0.567034
ANP32D -> ZNF202  // mi = 0.042005  Likelihood Ratio = 1.40627
ANP32E -> ANXA9  // mi = 0.0347675  Likelihood Ratio = 0.521899
ANP32E -> ATAD3A  // mi = 0.0472286  Likelihood Ratio = 0.640591
ANP32E -> C6orf118  // mi = 0.0472286  Likelihood Ratio = 0.363493
ANP32E -> CDC25A  // mi = 0.0370961  Likelihood Ratio = 0.774611
ANP32E -> DKC1  // mi = 0.0586295  Likelihood Ratio = 0.3498
ANP32E -> E2F2  // mi = 0.0370961  Likelihood Ratio = 0.0129621
ANP32E -> H2AFX  // mi = 0.0282138  Likelihood Ratio = 0.753196
ANP32E -> IMMT  // mi = 0.0370961  Likelihood Ratio = 0.962512
ANP32E -> MDC1  // mi = 0.042005  Likelihood Ratio = 1.06989
ANP32E -> MELK  // mi = 0.0324998  Likelihood Ratio = 0.485123
ANP32E -> NASP  // mi = 0.14513  Likelihood Ratio = 1.07471
ANP32E -> SQLE  // mi = 0.0527692  Likelihood Ratio = 1.19515
ANP32E -> TRPM1  // mi = 0.030326  Likelihood Ratio = 0.446981
ANP32E -> USP1  // mi = 0.0370961  Likelihood Ratio = 1.11429
ANPEP -> ABCA4  // mi = 0.0586295  Likelihood Ratio = 1.36106
ANPEP -> ADAM8  // mi = 0.0928293  Likelihood Ratio = 1.09564
ANPEP -> ADRBK1  // mi = 0.0586295  Likelihood Ratio = 1.28267
ANPEP -> ANKRD46  // mi = 0.0680379  Likelihood Ratio = 1.54677
ANPEP -> ASCL1  // mi = 0.0890499  Likelihood Ratio = 1.38782
ANPEP -> C1orf124  // mi = 0.0616922  Likelihood Ratio = 1.04939
ANPEP -> C3orf39  // mi = 0.0817134  Likelihood Ratio = 1.4651
ANPEP -> C5AR1  // mi = 0.078157  Likelihood Ratio = 1.072
ANPEP -> CEBPE  // mi = 0.078157  Likelihood Ratio = 1.33753
ANPEP -> CLIC3  // mi = 0.0282138  Likelihood Ratio = 0.650764
ANPEP -> COL5A2  // mi = 0.078157  Likelihood Ratio = 1.77978
ANPEP -> CRB1  // mi = 0.0680379  Likelihood Ratio = 0.0792094
ANPEP -> CSDA  // mi = 0.0586295  Likelihood Ratio = 1.00258
ANPEP -> CYP2S1  // mi = 0.078157  Likelihood Ratio = 1.96946
ANPEP -> DUSP3  // mi = 0.078157  Likelihood Ratio = 1.79794
ANPEP -> ECE1  // mi = 0.042005  Likelihood Ratio = 1.23859
ANPEP -> ECM1  // mi = 0.100673  Likelihood Ratio = 3.04774
ANPEP -> ELL  // mi = 0.117393  Likelihood Ratio = 2.1776
ANPEP -> FBXO11  // mi = 0.0747106  Likelihood Ratio = 1.77685
ANPEP -> FCGRT  // mi = 0.0853254  Likelihood Ratio = 0.970787
ANPEP -> GMPPA  // mi = 0.0648123  Likelihood Ratio = 0.98432
ANPEP -> HMOX1  // mi = 0.0928293  Likelihood Ratio = 1.23328
ANPEP -> HYAL2  // mi = 0.0324998  Likelihood Ratio = 1.37846
ANPEP -> IGFBP3  // mi = 0.0853254  Likelihood Ratio = 0.848707
ANPEP -> ING3  // mi = 0.0680379  Likelihood Ratio = 2.36656
ANPEP -> ITGA5  // mi = 0.135524  Likelihood Ratio = 1.58833
ANPEP -> KBTBD3  // mi = 0.0499695  Likelihood Ratio = 0.59545
ANPEP -> KCNE2  // mi = 0.0395205  Likelihood Ratio = 0.640032
ANPEP -> KCNJ15  // mi = 0.108859  Likelihood Ratio = 0.653968
ANPEP -> KPNA4  // mi = 0.0527692  Likelihood Ratio = 0.498874
ANPEP -> LAMP1  // mi = 0.0527692  Likelihood Ratio = 0.832085
ANPEP -> LANCL1  // mi = 0.0680379  Likelihood Ratio = 1.31958
ANPEP -> LIF  // mi = 0.0648123  Likelihood Ratio = 1.49869
ANPEP -> MAGI2  // mi = 0.0347675  Likelihood Ratio = 0.918104
ANPEP -> MFSD7  // mi = 0.0713204  Likelihood Ratio = 1.82358
ANPEP -> MMP14  // mi = 0.117393  Likelihood Ratio = 1.36352
ANPEP -> MT2A  // mi = 0.0713204  Likelihood Ratio = 1.79078
ANPEP -> NNMT  // mi = 0.0928293  Likelihood Ratio = 0.660216
ANPEP -> NRP2  // mi = 0.100673  Likelihood Ratio = 1.06806
ANPEP -> OSMR  // mi = 0.0713204  Likelihood Ratio = 1.94247
ANPEP -> P4HA2  // mi = 0.0853254  Likelihood Ratio = 1.40519
ANPEP -> PCSK1  // mi = 0.0586295  Likelihood Ratio = 0.869101
ANPEP -> PDLIM7  // mi = 0.135524  Likelihood Ratio = 1.6539
ANPEP -> PRPS1  // mi = 0.0395205  Likelihood Ratio = 1.41153
ANPEP -> PTRF  // mi = 0.0713204  Likelihood Ratio = 1.14571
ANPEP -> PTX3  // mi = 0.0928293  Likelihood Ratio = 1.52308
ANPEP -> SHC1  // mi = 0.0648123  Likelihood Ratio = 1.11224
ANPEP -> SIRT4  // mi = 0.0616922  Likelihood Ratio = 1.19458
ANPEP -> SLC43A3  // mi = 0.0527692  Likelihood Ratio = 1.71249
ANPEP -> SRPX2  // mi = 0.100673  Likelihood Ratio = 0.964637
ANPEP -> THBS1  // mi = 0.117393  Likelihood Ratio = 1.87624
ANPEP -> TNFRSF1B  // mi = 0.078157  Likelihood Ratio = 1.02111
ANPEP -> TPD52L2  // mi = 0.0586295  Likelihood Ratio = 0.953203
ANPEP -> TREML2  // mi = 0.0648123  Likelihood Ratio = 0.157872
ANPEP -> TSPAN4  // mi = 0.0527692  Likelihood Ratio = 1.93567
ANPEP -> USP33  // mi = 0.0616922  Likelihood Ratio = 0.720484
ANPEP -> VASP  // mi = 0.0713204  Likelihood Ratio = 1.28573
ANPEP -> VDR  // mi = 0.0853254  Likelihood Ratio = 1.91664
ANPEP -> WDR55  // mi = 0.078157  Likelihood Ratio = 1.47425
ANPEP -> ZBTB7A  // mi = 0.0282138  Likelihood Ratio = 0.443259
ANPEP -> ZNF323  // mi = 0.0556703  Likelihood Ratio = 1.51372
ANTXR1 -> ELOVL5  // mi = 0.030326  Likelihood Ratio = 0.391497
ANTXR1 -> HELZ  // mi = 0.0370961  Likelihood Ratio = 0.387981
ANTXR1 -> HIVEP1  // mi = 0.0527692  Likelihood Ratio = 0.362634
ANTXR1 -> KCTD3  // mi = 0.0282138  Likelihood Ratio = 3.52218
ANTXR1 -> PALM2-AKAP2  // mi = 0.0324998  Likelihood Ratio = 0.234741
ANTXR1 -> PDK3  // mi = 0.0817134  Likelihood Ratio = 0.499702
ANTXR1 -> SARM1  // mi = 0.078157  Likelihood Ratio = 0.161063
ANTXR1 -> UPP1  // mi = 0.0680379  Likelihood Ratio = 0.747107
ANTXR1 -> ZNF193  // mi = 0.0472286  Likelihood Ratio = 0.00893556
ANXA1 -> ANKRD42  // mi = 0.12628  Likelihood Ratio = 1.7991
ANXA1 -> BCL7A  // mi = 0.181716  Likelihood Ratio = 0.325532
ANXA1 -> DYX1C1  // mi = 0.100673  Likelihood Ratio = 0.91182
ANXA1 -> GADD45A  // mi = 0.0928293  Likelihood Ratio = 0.621253
ANXA1 -> ICA1  // mi = 0.0680379  Likelihood Ratio = 0.292221
ANXA1 -> NXN  // mi = 0.1131  Likelihood Ratio = 0.706984
ANXA1 -> OSBPL3  // mi = 0.12628  Likelihood Ratio = 0.56381
ANXA1 -> RORB  // mi = 0.0928293  Likelihood Ratio = 1.62217
ANXA1 -> SRP14  // mi = 0.0370961  Likelihood Ratio = 0.427831
ANXA11 -> ABI2  // mi = 0.104739  Likelihood Ratio = 3.26897
ANXA11 -> ACAA2  // mi = 0.0370961  Likelihood Ratio = 0.577958
ANXA11 -> ADNP  // mi = 0.0890499  Likelihood Ratio = 2.52104
ANXA11 -> ALDH3B1  // mi = 0.135524  Likelihood Ratio = 2.72288
ANXA11 -> ALOX5  // mi = 0.12628  Likelihood Ratio = 3.77326
ANXA11 -> ALPK1  // mi = 0.117393  Likelihood Ratio = 0.749441
ANXA11 -> ANKRD29  // mi = 0.117393  Likelihood Ratio = 3.53791
ANXA11 -> ANXA4  // mi = 0.12628  Likelihood Ratio = 2.07375
ANXA11 -> ATP5H  // mi = 0.0853254  Likelihood Ratio = 2.20461
ANXA11 -> ATP6V1B1  // mi = 0.0817134  Likelihood Ratio = 2.30546
ANXA11 -> BANK1  // mi = 0.0648123  Likelihood Ratio = 2.04531
ANXA11 -> BRSK2  // mi = 0.1131  Likelihood Ratio = 2.29487
ANXA11 -> C10orf11  // mi = 0.117393  Likelihood Ratio = 1.81615
ANXA11 -> C14orf138  // mi = 0.0616922  Likelihood Ratio = 1.97731
ANXA11 -> C14orf80  // mi = 0.12181  Likelihood Ratio = 4.52862
ANXA11 -> C15orf42  // mi = 0.130876  Likelihood Ratio = 2.62848
ANXA11 -> C1orf201  // mi = 0.0713204  Likelihood Ratio = 1.06919
ANXA11 -> C4orf18  // mi = 0.117393  Likelihood Ratio = 3.68664
ANXA11 -> C6orf134  // mi = 0.0967237  Likelihood Ratio = 3.15803
ANXA11 -> C7  // mi = 0.0713204  Likelihood Ratio = 1.30179
ANXA11 -> CCNB1IP1  // mi = 0.12181  Likelihood Ratio = 2.17469
ANXA11 -> CCNT2  // mi = 0.0890499  Likelihood Ratio = 2.63297
ANXA11 -> CD109  // mi = 0.165453  Likelihood Ratio = 5.14809
ANXA11 -> CECR5  // mi = 0.1131  Likelihood Ratio = 1.21325
ANXA11 -> CIB1  // mi = 0.135524  Likelihood Ratio = 2.80588
ANXA11 -> COL8A1  // mi = 0.155105  Likelihood Ratio = 1.49022
ANXA11 -> COL8A2  // mi = 0.176182  Likelihood Ratio = 2.04697
ANXA11 -> CPNE9  // mi = 0.0472286  Likelihood Ratio = 2.55589
ANXA11 -> CPSF6  // mi = 0.0890499  Likelihood Ratio = 2.90989
ANXA11 -> CRTAP  // mi = 0.0648123  Likelihood Ratio = 1.94968
ANXA11 -> CSNK1E  // mi = 0.12181  Likelihood Ratio = 2.32987
ANXA11 -> CSTA  // mi = 0.135524  Likelihood Ratio = 1.60014
ANXA11 -> CUL3  // mi = 0.0817134  Likelihood Ratio = 3.07515
ANXA11 -> CXCR3  // mi = 0.135524  Likelihood Ratio = 2.61509
ANXA11 -> CYB5R1  // mi = 0.12628  Likelihood Ratio = 1.34048
ANXA11 -> CYP1B1  // mi = 0.117393  Likelihood Ratio = 2.20555
ANXA11 -> DFFB  // mi = 0.104739  Likelihood Ratio = 2.54501
ANXA11 -> DHPS  // mi = 0.12181  Likelihood Ratio = 1.07188
ANXA11 -> DHX15  // mi = 0.1131  Likelihood Ratio = 2.58051
ANXA11 -> DNAJC1  // mi = 0.14513  Likelihood Ratio = 1.83599
ANXA11 -> DOPEY1  // mi = 0.104739  Likelihood Ratio = 2.48622
ANXA11 -> DUSP23  // mi = 0.187299  Likelihood Ratio = 2.8608
ANXA11 -> EFNA2  // mi = 0.030326  Likelihood Ratio = 1.05648
ANXA11 -> ELOVL1  // mi = 0.0853254  Likelihood Ratio = 2.43424
ANXA11 -> FAH  // mi = 0.187299  Likelihood Ratio = 3.03809
ANXA11 -> FAM69B  // mi = 0.0967237  Likelihood Ratio = 2.6283
ANXA11 -> FANCE  // mi = 0.0747106  Likelihood Ratio = 1.91474
ANXA11 -> FBXO5  // mi = 0.0890499  Likelihood Ratio = 2.2069
ANXA11 -> FSD1  // mi = 0.1131  Likelihood Ratio = 2.37844
ANXA11 -> FUCA1  // mi = 0.187299  Likelihood Ratio = 1.8642
ANXA11 -> FXYD5  // mi = 0.135524  Likelihood Ratio = 2.08987
ANXA11 -> GAB1  // mi = 0.104739  Likelihood Ratio = 2.2569
ANXA11 -> GALM  // mi = 0.117393  Likelihood Ratio = 3.97976
ANXA11 -> GALNT2  // mi = 0.135524  Likelihood Ratio = 3.90307
ANXA11 -> GBA  // mi = 0.117393  Likelihood Ratio = 3.32197
ANXA11 -> GTF2I  // mi = 0.0967237  Likelihood Ratio = 3.90334
ANXA11 -> HEXA  // mi = 0.135524  Likelihood Ratio = 4.03026
ANXA11 -> HEY1  // mi = 0.0890499  Likelihood Ratio = 3.12639
ANXA11 -> HRASLS5  // mi = 0.100673  Likelihood Ratio = 2.51743
ANXA11 -> IGFBP6  // mi = 0.135524  Likelihood Ratio = 2.67652
ANXA11 -> IL13RA1  // mi = 0.198809  Likelihood Ratio = 2.08922
ANXA11 -> IL16  // mi = 0.14513  Likelihood Ratio = 2.68212
ANXA11 -> KIF1B  // mi = 0.104739  Likelihood Ratio = 2.81851
ANXA11 -> LCTL  // mi = 0.108859  Likelihood Ratio = 2.80678
ANXA11 -> LYN  // mi = 0.187299  Likelihood Ratio = 3.4255
ANXA11 -> MAP2  // mi = 0.130876  Likelihood Ratio = 0.366372
ANXA11 -> MBTD1  // mi = 0.140301  Likelihood Ratio = 4.5976
ANXA11 -> MCM7  // mi = 0.130876  Likelihood Ratio = 2.79297
ANXA11 -> MEFV  // mi = 0.0928293  Likelihood Ratio = 0.567237
ANXA11 -> MFSD1  // mi = 0.14513  Likelihood Ratio = 2.81636
ANXA11 -> MGST2  // mi = 0.108859  Likelihood Ratio = 1.97527
ANXA11 -> MR1  // mi = 0.14513  Likelihood Ratio = 3.09605
ANXA11 -> MRP63  // mi = 0.0527692  Likelihood Ratio = 1.89429
ANXA11 -> MVP  // mi = 0.176182  Likelihood Ratio = 2.34159
ANXA11 -> NFIX  // mi = 0.0967237  Likelihood Ratio = 3.30988
ANXA11 -> NONO  // mi = 0.104739  Likelihood Ratio = 3.60949
ANXA11 -> NOVA1  // mi = 0.130876  Likelihood Ratio = 2.60952
ANXA11 -> NPC2  // mi = 0.117393  Likelihood Ratio = 2.60825
ANXA11 -> OGDHL  // mi = 0.0472286  Likelihood Ratio = 1.1241
ANXA11 -> OLIG2  // mi = 0.1131  Likelihood Ratio = 3.55013
ANXA11 -> OSTF1  // mi = 0.14513  Likelihood Ratio = 1.27326
ANXA11 -> PAPOLA  // mi = 0.0556703  Likelihood Ratio = 4.55929
ANXA11 -> PARP11  // mi = 0.1131  Likelihood Ratio = 2.16591
ANXA11 -> PGAP1  // mi = 0.130876  Likelihood Ratio = 2.97298
ANXA11 -> PHF16  // mi = 0.0616922  Likelihood Ratio = 2.27182
ANXA11 -> PIGV  // mi = 0.0853254  Likelihood Ratio = 1.97637
ANXA11 -> PLEKHF1  // mi = 0.108859  Likelihood Ratio = 2.68709
ANXA11 -> PMS1  // mi = 0.12181  Likelihood Ratio = 3.48486
ANXA11 -> PODXL2  // mi = 0.0967237  Likelihood Ratio = 1.37971
ANXA11 -> PRDX6  // mi = 0.12628  Likelihood Ratio = 2.12062
ANXA11 -> PROCR  // mi = 0.135524  Likelihood Ratio = 2.6472
ANXA11 -> PRRG1  // mi = 0.078157  Likelihood Ratio = 2.26755
ANXA11 -> PSD4  // mi = 0.117393  Likelihood Ratio = 0.562535
ANXA11 -> PTPRS  // mi = 0.1131  Likelihood Ratio = 4.03251
ANXA11 -> PUM2  // mi = 0.0445871  Likelihood Ratio = 1.62314
ANXA11 -> PURG  // mi = 0.150092  Likelihood Ratio = 4.72457
ANXA11 -> RBKS  // mi = 0.165453  Likelihood Ratio = 5.12735
ANXA11 -> RCOR2  // mi = 0.0967237  Likelihood Ratio = 2.67871
ANXA11 -> REPIN1  // mi = 0.0967237  Likelihood Ratio = 2.16392
ANXA11 -> REV3L  // mi = 0.1131  Likelihood Ratio = 2.20527
ANXA11 -> REXO2  // mi = 0.12628  Likelihood Ratio = 3.45479
ANXA11 -> RIOK1  // mi = 0.0890499  Likelihood Ratio = 1.91123
ANXA11 -> RSBN1  // mi = 0.104739  Likelihood Ratio = 2.91791
ANXA11 -> RSPO2  // mi = 0.0370961  Likelihood Ratio = 1.69772
ANXA11 -> S100A10  // mi = 0.117393  Likelihood Ratio = 0.416445
ANXA11 -> S100A4  // mi = 0.117393  Likelihood Ratio = 1.21881
ANXA11 -> SALL3  // mi = 0.1131  Likelihood Ratio = 2.13055
ANXA11 -> SDSL  // mi = 0.14513  Likelihood Ratio = 2.85777
ANXA11 -> SERHL  // mi = 0.0967237  Likelihood Ratio = 2.0073
ANXA11 -> SFT2D2  // mi = 0.117393  Likelihood Ratio = 2.58454
ANXA11 -> SLC15A3  // mi = 0.12628  Likelihood Ratio = 0.461227
ANXA11 -> SLC2A9  // mi = 0.0853254  Likelihood Ratio = 0.490543
ANXA11 -> SLC39A8  // mi = 0.100673  Likelihood Ratio = 3.07365
ANXA11 -> SOAT1  // mi = 0.12628  Likelihood Ratio = 2.22735
ANXA11 -> SOD3  // mi = 0.100673  Likelihood Ratio = 1.60228
ANXA11 -> SQRDL  // mi = 0.155105  Likelihood Ratio = 2.08638
ANXA11 -> SS18L1  // mi = 0.160254  Likelihood Ratio = 3.57416
ANXA11 -> STEAP2  // mi = 0.108859  Likelihood Ratio = 2.08903
ANXA11 -> STOM  // mi = 0.223046  Likelihood Ratio = 2.71635
ANXA11 -> SUMF1  // mi = 0.12628  Likelihood Ratio = 2.31685
ANXA11 -> TCERG1  // mi = 0.0890499  Likelihood Ratio = 1.49117
ANXA11 -> TNFRSF1A  // mi = 0.12628  Likelihood Ratio = 4.00249
ANXA11 -> TNFSF12  // mi = 0.0928293  Likelihood Ratio = 2.01818
ANXA11 -> TRAF1  // mi = 0.0928293  Likelihood Ratio = 0.366836
ANXA11 -> TRO  // mi = 0.130876  Likelihood Ratio = 4.95733
ANXA11 -> VAX2  // mi = 0.104739  Likelihood Ratio = 0.102973
ANXA11 -> VDR  // mi = 0.14513  Likelihood Ratio = 3.03069
ANXA11 -> WDR31  // mi = 0.0472286  Likelihood Ratio = 1.54278
ANXA11 -> WDR6  // mi = 0.0890499  Likelihood Ratio = 1.86887
ANXA11 -> WDR63  // mi = 0.117393  Likelihood Ratio = 3.6101
ANXA11 -> WIPI1  // mi = 0.108859  Likelihood Ratio = 2.14191
ANXA11 -> ZDHHC24  // mi = 0.135524  Likelihood Ratio = 1.70468
ANXA11 -> ZNF133  // mi = 0.104739  Likelihood Ratio = 2.86955
ANXA11 -> ZNF177  // mi = 0.1131  Likelihood Ratio = 1.57834
ANXA11 -> ZNF187  // mi = 0.0616922  Likelihood Ratio = 4.56559
ANXA11 -> ZNF197  // mi = 0.0890499  Likelihood Ratio = 2.1762
ANXA11 -> ZNF254  // mi = 0.104739  Likelihood Ratio = 2.23205
ANXA11 -> ZNF300  // mi = 0.160254  Likelihood Ratio = 2.26907
ANXA11 -> ZNF566  // mi = 0.12181  Likelihood Ratio = 3.08322
ANXA2 -> ACTN1  // mi = 0.100673  Likelihood Ratio = 1.08799
ANXA2 -> ACTN3  // mi = 0.12628  Likelihood Ratio = 3.8154
ANXA2 -> ADAM12  // mi = 0.12628  Likelihood Ratio = 1.37972
ANXA2 -> ADAMTS19  // mi = 0.0890499  Likelihood Ratio = 0.413983
ANXA2 -> ADCY2  // mi = 0.0395205  Likelihood Ratio = 0.994815
ANXA2 -> AIM1  // mi = 0.155105  Likelihood Ratio = 1.96998
ANXA2 -> ALDOC  // mi = 0.0680379  Likelihood Ratio = 3.35967
ANXA2 -> ANKRD46  // mi = 0.104739  Likelihood Ratio = 2.28774
ANXA2 -> ANXA1  // mi = 0.155105  Likelihood Ratio = 5.21028
ANXA2 -> AP1S2  // mi = 0.0586295  Likelihood Ratio = 1.89128
ANXA2 -> B3GALT2  // mi = 0.0890499  Likelihood Ratio = 0.802829
ANXA2 -> BCL7A  // mi = 0.170793  Likelihood Ratio = 2.45581
ANXA2 -> C1QTNF4  // mi = 0.0817134  Likelihood Ratio = 2.96558
ANXA2 -> C1S  // mi = 0.176182  Likelihood Ratio = 2.29517
ANXA2 -> C6orf136  // mi = 0.1131  Likelihood Ratio = 2.08301
ANXA2 -> CAPG  // mi = 0.187299  Likelihood Ratio = 2.00352
ANXA2 -> CASP1  // mi = 0.14513  Likelihood Ratio = 1.80118
ANXA2 -> CASP4  // mi = 0.176182  Likelihood Ratio = 1.08676
ANXA2 -> CASP5  // mi = 0.14513  Likelihood Ratio = 2.73858
ANXA2 -> CAST  // mi = 0.210722  Likelihood Ratio = 2.58514
ANXA2 -> CCL26  // mi = 0.165453  Likelihood Ratio = 2.54441
ANXA2 -> CCRN4L  // mi = 0.0713204  Likelihood Ratio = 2.33859
ANXA2 -> CD276  // mi = 0.117393  Likelihood Ratio = 2.0319
ANXA2 -> CEBPE  // mi = 0.117393  Likelihood Ratio = 1.59916
ANXA2 -> CFI  // mi = 0.235789  Likelihood Ratio = 3.63796
ANXA2 -> CLIC1  // mi = 0.135524  Likelihood Ratio = 1.45563
ANXA2 -> CLIC4  // mi = 0.165453  Likelihood Ratio = 2.41018
ANXA2 -> CMTM3  // mi = 0.0713204  Likelihood Ratio = 2.77709
ANXA2 -> CNN1  // mi = 0.12628  Likelihood Ratio = 1.8839
ANXA2 -> CNN3  // mi = 0.0713204  Likelihood Ratio = 2.86474
ANXA2 -> COL6A1  // mi = 0.14513  Likelihood Ratio = 0.208726
ANXA2 -> CTNNA1  // mi = 0.0713204  Likelihood Ratio = 2.02471
ANXA2 -> DCBLD2  // mi = 0.117393  Likelihood Ratio = 3.01182
ANXA2 -> DPYD  // mi = 0.187299  Likelihood Ratio = 3.04689
ANXA2 -> DTX3L  // mi = 0.078157  Likelihood Ratio = 1.54861
ANXA2 -> EDEM1  // mi = 0.12628  Likelihood Ratio = 1.90472
ANXA2 -> EFEMP2  // mi = 0.155105  Likelihood Ratio = 4.73751
ANXA2 -> EHD2  // mi = 0.117393  Likelihood Ratio = 3.23367
ANXA2 -> ELF4  // mi = 0.155105  Likelihood Ratio = 0.81468
ANXA2 -> EMP3  // mi = 0.155105  Likelihood Ratio = 2.89729
ANXA2 -> FNDC5  // mi = 0.0890499  Likelihood Ratio = 1.67848
ANXA2 -> FRY  // mi = 0.0967237  Likelihood Ratio = 1.81339
ANXA2 -> FSIP1  // mi = 0.100673  Likelihood Ratio = 1.58844
ANXA2 -> FUCA2  // mi = 0.14513  Likelihood Ratio = 3.13947
ANXA2 -> GABRG1  // mi = 0.0616922  Likelihood Ratio = 1.7895
ANXA2 -> GDAP1L1  // mi = 0.0967237  Likelihood Ratio = 1.06015
ANXA2 -> GNG12  // mi = 0.0648123  Likelihood Ratio = 1.17535
ANXA2 -> GPC1  // mi = 0.100673  Likelihood Ratio = 2.82118
ANXA2 -> GRID2  // mi = 0.12181  Likelihood Ratio = 2.8061
ANXA2 -> GRM5  // mi = 0.0556703  Likelihood Ratio = 1.99907
ANXA2 -> IFITM2  // mi = 0.135524  Likelihood Ratio = 3.12782
ANXA2 -> IQGAP1  // mi = 0.155105  Likelihood Ratio = 1.38435
ANXA2 -> KIAA1919  // mi = 0.100673  Likelihood Ratio = 2.54027
ANXA2 -> KLHL23  // mi = 0.170793  Likelihood Ratio = 2.83444
ANXA2 -> LAMC1  // mi = 0.042005  Likelihood Ratio = 1.73171
ANXA2 -> LCTL  // mi = 0.223046  Likelihood Ratio = 0.373525
ANXA2 -> LGALS1  // mi = 0.248961  Likelihood Ratio = 2.0234
ANXA2 -> LGALS3  // mi = 0.223046  Likelihood Ratio = 2.00754
ANXA2 -> LMNA  // mi = 0.108859  Likelihood Ratio = 3.62003
ANXA2 -> MMP14  // mi = 0.135524  Likelihood Ratio = 2.85958
ANXA2 -> MTHFS  // mi = 0.12628  Likelihood Ratio = 1.57118
ANXA2 -> MTMR11  // mi = 0.100673  Likelihood Ratio = 2.45075
ANXA2 -> NFKBIZ  // mi = 0.14513  Likelihood Ratio = 2.35454
ANXA2 -> NKD1  // mi = 0.181716  Likelihood Ratio = 4.65363
ANXA2 -> NTAN1  // mi = 0.235789  Likelihood Ratio = 3.34614
ANXA2 -> NUFIP1  // mi = 0.104739  Likelihood Ratio = 1.77727
ANXA2 -> OLIG2  // mi = 0.130876  Likelihood Ratio = 1.4003
ANXA2 -> OSMR  // mi = 0.198809  Likelihood Ratio = 2.20838
ANXA2 -> PDPN  // mi = 0.14513  Likelihood Ratio = 1.38305
ANXA2 -> PHLDA2  // mi = 0.0713204  Likelihood Ratio = 2.7815
ANXA2 -> PHOSPHO1  // mi = 0.135524  Likelihood Ratio = 2.07261
ANXA2 -> PHYHIPL  // mi = 0.12181  Likelihood Ratio = 1.33509
ANXA2 -> PKM2  // mi = 0.187299  Likelihood Ratio = 3.01004
ANXA2 -> PLA2G5  // mi = 0.165453  Likelihood Ratio = 1.35422
ANXA2 -> PLOD1  // mi = 0.078157  Likelihood Ratio = 1.29369
ANXA2 -> PLP2  // mi = 0.165453  Likelihood Ratio = 3.36206
ANXA2 -> PTRF  // mi = 0.210722  Likelihood Ratio = 1.29594
ANXA2 -> PTX3  // mi = 0.176182  Likelihood Ratio = 2.61876
ANXA2 -> PYGL  // mi = 0.187299  Likelihood Ratio = 3.54047
ANXA2 -> RAB8B  // mi = 0.078157  Likelihood Ratio = 2.90122
ANXA2 -> RALGPS1  // mi = 0.140301  Likelihood Ratio = 0.296758
ANXA2 -> RASL10B  // mi = 0.0967237  Likelihood Ratio = 1.36272
ANXA2 -> RPL7A  // mi = 0.0890499  Likelihood Ratio = 1.53826
ANXA2 -> S100A10  // mi = 0.306156  Likelihood Ratio = 1.9669
ANXA2 -> S100A6  // mi = 0.276634  Likelihood Ratio = 3.22049
ANXA2 -> SAA1  // mi = 0.135524  Likelihood Ratio = 2.09028
ANXA2 -> SATB1  // mi = 0.160254  Likelihood Ratio = 2.07847
ANXA2 -> SFT2D2  // mi = 0.155105  Likelihood Ratio = 2.92354
ANXA2 -> SIGLEC9  // mi = 0.176182  Likelihood Ratio = 2.34335
ANXA2 -> SLC41A2  // mi = 0.0853254  Likelihood Ratio = 1.73394
ANXA2 -> SNAP91  // mi = 0.0967237  Likelihood Ratio = 2.18731
ANXA2 -> SPPL2A  // mi = 0.12628  Likelihood Ratio = 2.88507
ANXA2 -> SRPX2  // mi = 0.223046  Likelihood Ratio = 2.49087
ANXA2 -> STEAP3  // mi = 0.210722  Likelihood Ratio = 1.10583
ANXA2 -> TAGLN2  // mi = 0.108859  Likelihood Ratio = 1.2293
ANXA2 -> TARBP1  // mi = 0.0680379  Likelihood Ratio = 1.43516
ANXA2 -> TIMP1  // mi = 0.210722  Likelihood Ratio = 1.90928
ANXA2 -> TNC  // mi = 0.235789  Likelihood Ratio = 2.74566
ANXA2 -> TNFRSF10B  // mi = 0.135524  Likelihood Ratio = 1.64807
ANXA2 -> TNFSF15  // mi = 0.0648123  Likelihood Ratio = 0.773977
ANXA2 -> TUBB6  // mi = 0.117393  Likelihood Ratio = 1.66896
ANXA2 -> ZC3H12A  // mi = 0.155105  Likelihood Ratio = 1.75935
ANXA2 -> ZNF276  // mi = 0.030326  Likelihood Ratio = 0.693884
ANXA4 -> ARL1  // mi = 0.165453  Likelihood Ratio = 0.269747
ANXA4 -> CELSR3  // mi = 0.150092  Likelihood Ratio = 0.860652
ANXA4 -> CETN3  // mi = 0.0324998  Likelihood Ratio = 0.336524
ANXA4 -> DBN1  // mi = 0.104739  Likelihood Ratio = 0.377403
ANXA4 -> DNAJC7  // mi = 0.0445871  Likelihood Ratio = 0.761624
ANXA4 -> HHAT  // mi = 0.0713204  Likelihood Ratio = 0.400367
ANXA4 -> MBTD1  // mi = 0.140301  Likelihood Ratio = 0.807342
ANXA4 -> PAFAH1B3  // mi = 0.0890499  Likelihood Ratio = 0.962047
ANXA4 -> YBX1  // mi = 0.0967237  Likelihood Ratio = 0.948749
ANXA5 -> CITED1  // mi = 0.078157  Likelihood Ratio = 0.645061
ANXA5 -> NEO1  // mi = 0.0472286  Likelihood Ratio = 0.139934
ANXA6 -> NFATC2  // mi = 0.030326  Likelihood Ratio = 0.556107
ANXA7 -> AMOT  // mi = 0.0472286  Likelihood Ratio = 0.319888
ANXA7 -> AVPI1  // mi = 0.0370961  Likelihood Ratio = 0.615583
ANXA7 -> CNNM2  // mi = 0.0472286  Likelihood Ratio = 1.23182
ANXA7 -> COMTD1  // mi = 0.0586295  Likelihood Ratio = 1.0921
ANXA7 -> DCHS1  // mi = 0.140301  Likelihood Ratio = 0.793011
ANXA7 -> DNMT3A  // mi = 0.0747106  Likelihood Ratio = 1.19828
ANXA7 -> IDI1  // mi = 0.0282138  Likelihood Ratio = 0.522395
ANXA7 -> IGFBP2  // mi = 0.0395205  Likelihood Ratio = 0.955168
ANXA7 -> MRO  // mi = 0.0713204  Likelihood Ratio = 0.888837
ANXA7 -> MTBP  // mi = 0.0556703  Likelihood Ratio = 2.04798
ANXA7 -> PSAP  // mi = 0.0586295  Likelihood Ratio = 0.22403
ANXA7 -> ZNF438  // mi = 0.0324998  Likelihood Ratio = 0.616339
ANXA8 -> APOC3  // mi = 0.0853254  Likelihood Ratio = 1.48347
ANXA8 -> APOM  // mi = 0.0282138  Likelihood Ratio = 0.358015
ANXA8 -> COL1A1  // mi = 0.030326  Likelihood Ratio = 1.12075
ANXA8 -> GCDH  // mi = 0.0324998  Likelihood Ratio = 0.036886
ANXA8 -> GPR172A  // mi = 0.0282138  Likelihood Ratio = 0.492246
ANXA8 -> NFASC  // mi = 0.030326  Likelihood Ratio = 1.0972
ANXA8 -> PLA2G6  // mi = 0.0282138  Likelihood Ratio = 0.51009
ANXA8 -> PLEKHJ1  // mi = 0.0282138  Likelihood Ratio = 0.318966
ANXA8 -> PRPF19  // mi = 0.0527692  Likelihood Ratio = 0.680222
ANXA8 -> RALY  // mi = 0.0324998  Likelihood Ratio = 1.15721
ANXA8 -> SLC35B3  // mi = 0.0347675  Likelihood Ratio = 0.0267797
ANXA8 -> TRIP10  // mi = 0.0282138  Likelihood Ratio = 0.368252
ANXA8 -> VPS4B  // mi = 0.030326  Likelihood Ratio = 0.433578
ANXA8 -> WNK4  // mi = 0.0370961  Likelihood Ratio = 0.424129
ANXA9 -> ACADSB  // mi = 0.0324998  Likelihood Ratio = 0.148892
ANXA9 -> ACY1  // mi = 0.078157  Likelihood Ratio = 0.146362
ANXA9 -> ADAMTSL1  // mi = 0.0586295  Likelihood Ratio = 1.08382
ANXA9 -> AGPAT2  // mi = 0.0713204  Likelihood Ratio = 0.736854
ANXA9 -> ALKBH6  // mi = 0.0527692  Likelihood Ratio = 0.516226
ANXA9 -> AMDHD2  // mi = 0.042005  Likelihood Ratio = 0.686615
ANXA9 -> ASGR2  // mi = 0.0472286  Likelihood Ratio = 0.669645
ANXA9 -> B3GAT3  // mi = 0.0527692  Likelihood Ratio = 0.700887
ANXA9 -> BET1L  // mi = 0.0370961  Likelihood Ratio = 0.486615
ANXA9 -> CA7  // mi = 0.0282138  Likelihood Ratio = 0.586208
ANXA9 -> COL9A1  // mi = 0.0395205  Likelihood Ratio = 0.343429
ANXA9 -> CRYGN  // mi = 0.0648123  Likelihood Ratio = 0.686665
ANXA9 -> CYBA  // mi = 0.0282138  Likelihood Ratio = 0.419379
ANXA9 -> CYP2S1  // mi = 0.0928293  Likelihood Ratio = 0.735452
ANXA9 -> ELAVL3  // mi = 0.030326  Likelihood Ratio = 0.372414
ANXA9 -> EPHA2  // mi = 0.0324998  Likelihood Ratio = 0.70568
ANXA9 -> FOSL1  // mi = 0.0586295  Likelihood Ratio = 1.06515
ANXA9 -> GIP  // mi = 0.042005  Likelihood Ratio = 0.0258268
ANXA9 -> HNF4A  // mi = 0.0713204  Likelihood Ratio = 1.23438
ANXA9 -> LRG1  // mi = 0.0853254  Likelihood Ratio = 0.403683
ANXA9 -> MDC1  // mi = 0.0445871  Likelihood Ratio = 0.968457
ANXA9 -> MSH6  // mi = 0.0445871  Likelihood Ratio = 1.27776
ANXA9 -> NCR1  // mi = 0.0324998  Likelihood Ratio = 0.269136
ANXA9 -> NXF3  // mi = 0.0853254  Likelihood Ratio = 0.580486
ANXA9 -> PLEKHN1  // mi = 0.0928293  Likelihood Ratio = 0.942627
ANXA9 -> POLD4  // mi = 0.0527692  Likelihood Ratio = 0.172415
ANXA9 -> POMC  // mi = 0.0282138  Likelihood Ratio = 0.768066
ANXA9 -> PRIMA1  // mi = 0.030326  Likelihood Ratio = 0.00911085
ANXA9 -> RAG1AP1  // mi = 0.100673  Likelihood Ratio = 1.4436
ANXA9 -> SH3BGRL3  // mi = 0.0370961  Likelihood Ratio = 0.235132
ANXA9 -> SPIN1  // mi = 0.0445871  Likelihood Ratio = 0.286335
ANXA9 -> ZBTB7B  // mi = 0.0282138  Likelihood Ratio = 0.842607
AOAH -> ARHGAP9  // mi = 0.235789  Likelihood Ratio = 0.742216
AOAH -> ARL11  // mi = 0.276634  Likelihood Ratio = 0.883423
AOAH -> ATF7  // mi = 0.0713204  Likelihood Ratio = 0.391195
AOAH -> BTK  // mi = 0.210722  Likelihood Ratio = 2.50133
AOAH -> C1orf162  // mi = 0.210722  Likelihood Ratio = 0.845426
AOAH -> CCDC28A  // mi = 0.100673  Likelihood Ratio = 1.43958
AOAH -> CCL5  // mi = 0.187299  Likelihood Ratio = 0.370291
AOAH -> CD33  // mi = 0.262572  Likelihood Ratio = 1.0284
AOAH -> CD48  // mi = 0.198809  Likelihood Ratio = 1.34217
AOAH -> CLEC10A  // mi = 0.0928293  Likelihood Ratio = 0.740071
AOAH -> CLEC12A  // mi = 0.14513  Likelihood Ratio = 1.20888
AOAH -> CTSH  // mi = 0.165453  Likelihood Ratio = 0.917314
AOAH -> DNASE1L1  // mi = 0.165453  Likelihood Ratio = 0.894555
AOAH -> DPEP2  // mi = 0.187299  Likelihood Ratio = 1.42115
AOAH -> GABBR1  // mi = 0.104739  Likelihood Ratio = 1.21562
AOAH -> GIMAP1  // mi = 0.248961  Likelihood Ratio = 0.380324
AOAH -> GIMAP4  // mi = 0.165453  Likelihood Ratio = 1.55648
AOAH -> GIMAP7  // mi = 0.165453  Likelihood Ratio = 1.18159
AOAH -> GNGT2  // mi = 0.235789  Likelihood Ratio = 0.904963
AOAH -> HAVCR2  // mi = 0.223046  Likelihood Ratio = 0.0897639
AOAH -> HCK  // mi = 0.291157  Likelihood Ratio = 0.501484
AOAH -> IL18  // mi = 0.187299  Likelihood Ratio = 1.05974
AOAH -> ITGB2  // mi = 0.223046  Likelihood Ratio = 0.335294
AOAH -> KPNA4  // mi = 0.0648123  Likelihood Ratio = 0.101417
AOAH -> MYO1F  // mi = 0.235789  Likelihood Ratio = 0.208967
AOAH -> NEUROG1  // mi = 0.0282138  Likelihood Ratio = 0.23539
AOAH -> NUMA1  // mi = 0.0445871  Likelihood Ratio = 0.161376
AOAH -> OSTF1  // mi = 0.187299  Likelihood Ratio = 0.933854
AOAH -> PLGLB2  // mi = 0.0967237  Likelihood Ratio = 0.757376
AOAH -> RBM9  // mi = 0.0445871  Likelihood Ratio = 0.241478
AOAH -> RGPD5  // mi = 0.0817134  Likelihood Ratio = 0.640511
AOAH -> SAMHD1  // mi = 0.155105  Likelihood Ratio = 1.09749
AOAH -> SLC39A6  // mi = 0.12181  Likelihood Ratio = 1.76065
AOAH -> SLITRK2  // mi = 0.0556703  Likelihood Ratio = 1.04461
AOAH -> TAGAP  // mi = 0.155105  Likelihood Ratio = 1.4337
AOAH -> TGFBR1  // mi = 0.165453  Likelihood Ratio = 0.538995
AOAH -> TLR2  // mi = 0.235789  Likelihood Ratio = 0.536587
AOC2 -> AADAC  // mi = 0.042005  Likelihood Ratio = 0.446512
AOC2 -> BRWD3  // mi = 0.0616922  Likelihood Ratio = 0.905417
AOC2 -> C10orf33  // mi = 0.0472286  Likelihood Ratio = 0.313414
AOC2 -> C11orf35  // mi = 0.0472286  Likelihood Ratio = 1.45249
AOC2 -> GTF2I  // mi = 0.030326  Likelihood Ratio = 0.110589
AOC2 -> NKX3-1  // mi = 0.042005  Likelihood Ratio = 1.57797
AOC2 -> PDIK1L  // mi = 0.030326  Likelihood Ratio = 0.554365
AOC2 -> PERP  // mi = 0.0370961  Likelihood Ratio = 0.287456
AOC2 -> REV3L  // mi = 0.0445871  Likelihood Ratio = 0.651157
AOC2 -> SLC10A3  // mi = 0.042005  Likelihood Ratio = 0.587034
AOC2 -> SREBF1  // mi = 0.0282138  Likelihood Ratio = 0.358022
AOC2 -> ZFP1  // mi = 0.0347675  Likelihood Ratio = 0.291014
AOC3 -> ACSL4  // mi = 0.0324998  Likelihood Ratio = 0.206207
AOC3 -> ATAD2  // mi = 0.0445871  Likelihood Ratio = 0.579367
AOC3 -> C15orf21  // mi = 0.0556703  Likelihood Ratio = 0.838204
AOC3 -> C1orf35  // mi = 0.0445871  Likelihood Ratio = 0.72049
AOC3 -> CCNB2  // mi = 0.0395205  Likelihood Ratio = 0.855795
AOC3 -> COL13A1  // mi = 0.0648123  Likelihood Ratio = 0.576249
AOC3 -> COL15A1  // mi = 0.0370961  Likelihood Ratio = 0.781797
AOC3 -> CXCL12  // mi = 0.0713204  Likelihood Ratio = 0.572299
AOC3 -> E2F2  // mi = 0.0347675  Likelihood Ratio = 0.545268
AOC3 -> ELAVL3  // mi = 0.030326  Likelihood Ratio = 0.101337
AOC3 -> FBLN2  // mi = 0.0586295  Likelihood Ratio = 0.275998
AOC3 -> GAA  // mi = 0.0527692  Likelihood Ratio = 0.422915
AOC3 -> HIST1H3J  // mi = 0.0347675  Likelihood Ratio = 0.625458
AOC3 -> HMGN2  // mi = 0.0556703  Likelihood Ratio = 1.08044
AOC3 -> MLF1IP  // mi = 0.0347675  Likelihood Ratio = 0.975965
AOC3 -> OGN  // mi = 0.0527692  Likelihood Ratio = 1.04054
AOC3 -> RRM2  // mi = 0.0556703  Likelihood Ratio = 1.51622
AOC3 -> SELP  // mi = 0.0282138  Likelihood Ratio = 0.322139
AOC3 -> SFRP2  // mi = 0.042005  Likelihood Ratio = 0.617676
AOC3 -> SFRS7  // mi = 0.0556703  Likelihood Ratio = 0.234313
AOC3 -> SPINT2  // mi = 0.042005  Likelihood Ratio = 0.345191
AOC3 -> TMEM97  // mi = 0.0556703  Likelihood Ratio = 0.264506
AOC3 -> TYMS  // mi = 0.0395205  Likelihood Ratio = 1.11977
AOC3 -> ZNF184  // mi = 0.0395205  Likelihood Ratio = 0.7266
AOX1 -> ENTPD1  // mi = 0.0556703  Likelihood Ratio = 0.146948
AOX1 -> GPR1  // mi = 0.0472286  Likelihood Ratio = 0.944889
AOX1 -> LTF  // mi = 0.0713204  Likelihood Ratio = 1.45444
AOX1 -> MIPOL1  // mi = 0.0347675  Likelihood Ratio = 0.662598
AOX1 -> SLC13A3  // mi = 0.0527692  Likelihood Ratio = 1.46106
AOX1 -> SNAI2  // mi = 0.042005  Likelihood Ratio = 0.0137776
AOX1 -> TIAL1  // mi = 0.0445871  Likelihood Ratio = 0.616296
AOX1 -> TMEM55B  // mi = 0.0499695  Likelihood Ratio = 0.966958
AOX1 -> VAC14  // mi = 0.0395205  Likelihood Ratio = 1.0882
AP1B1 -> AQP3  // mi = 0.0370961  Likelihood Ratio = 0.0181819
AP1B1 -> PPP3CC  // mi = 0.0499695  Likelihood Ratio = 0.29161
AP1B1 -> RPS26  // mi = 0.0499695  Likelihood Ratio = 0.323983
AP1G1 -> ENSA  // mi = 0.0556703  Likelihood Ratio = 0.206943
AP1G1 -> NOL10  // mi = 0.0648123  Likelihood Ratio = 1.22233
AP1G2 -> ATP12A  // mi = 0.0324998  Likelihood Ratio = 0.103981
AP1G2 -> HSPBAP1  // mi = 0.0282138  Likelihood Ratio = 0.333034
AP1GBP1 -> ABCG2  // mi = 0.0282138  Likelihood Ratio = 0.612285
AP1GBP1 -> C14orf106  // mi = 0.0370961  Likelihood Ratio = 0.718965
AP1GBP1 -> EEF1A2  // mi = 0.030326  Likelihood Ratio = 1.03075
AP1GBP1 -> LAMC3  // mi = 0.0324998  Likelihood Ratio = 0.413337
AP1M1 -> CARM1  // mi = 0.0853254  Likelihood Ratio = 1.08885
AP1M1 -> DDX49  // mi = 0.176182  Likelihood Ratio = 1.65418
AP1M1 -> GADD45GIP1  // mi = 0.0370961  Likelihood Ratio = 0.240672
AP1M1 -> KEAP1  // mi = 0.187299  Likelihood Ratio = 1.94213
AP1M1 -> PDCD10  // mi = 0.104739  Likelihood Ratio = 0.156294
AP1M1 -> RFXANK  // mi = 0.0713204  Likelihood Ratio = 0.423537
AP1M1 -> RNF126  // mi = 0.0648123  Likelihood Ratio = 1.21973
AP1M1 -> RPL36  // mi = 0.0370961  Likelihood Ratio = 0.988857
AP1M1 -> ZNF317  // mi = 0.14513  Likelihood Ratio = 0.897174
AP1S1 -> GOLGA2L1  // mi = 0.0556703  Likelihood Ratio = 0.477302
AP1S1 -> RILP  // mi = 0.0527692  Likelihood Ratio = 0.805296
AP1S1 -> STATH  // mi = 0.0282138  Likelihood Ratio = 0.122578
AP1S3 -> ARNTL2  // mi = 0.0527692  Likelihood Ratio = 0.604253
AP1S3 -> CBLB  // mi = 0.0680379  Likelihood Ratio = 0.749666
AP1S3 -> CHST6  // mi = 0.0648123  Likelihood Ratio = 3.64281
AP1S3 -> CYP19A1  // mi = 0.0527692  Likelihood Ratio = 0.423178
AP1S3 -> IL22RA2  // mi = 0.0324998  Likelihood Ratio = 0.560986
AP1S3 -> MGAT4A  // mi = 0.108859  Likelihood Ratio = 0.897352
AP1S3 -> MXI1  // mi = 0.0445871  Likelihood Ratio = 1.52951
AP1S3 -> RAB31  // mi = 0.0527692  Likelihood Ratio = 1.20555
AP1S3 -> SEMA4D  // mi = 0.0445871  Likelihood Ratio = 0.257282
AP1S3 -> SUFU  // mi = 0.0556703  Likelihood Ratio = 0.0399185
AP1S3 -> ZNF76  // mi = 0.0556703  Likelihood Ratio = 0.808222
AP2A2 -> COL5A2  // mi = 0.042005  Likelihood Ratio = 0.858668
AP2A2 -> PLTP  // mi = 0.0472286  Likelihood Ratio = 0.454961
AP2M1 -> CNOT10  // mi = 0.0556703  Likelihood Ratio = 0.285259
AP2M1 -> CRISPLD1  // mi = 0.0395205  Likelihood Ratio = 0.36426
AP2M1 -> DNTTIP2  // mi = 0.0445871  Likelihood Ratio = 0.345531
AP2M1 -> LSM3  // mi = 0.0556703  Likelihood Ratio = 1.05414
AP2M1 -> SF3B14  // mi = 0.0556703  Likelihood Ratio = 0.781847
AP2M1 -> SYNJ2  // mi = 0.0324998  Likelihood Ratio = 0.845418
AP2S1 -> BCL2L12  // mi = 0.0928293  Likelihood Ratio = 0.486428
AP2S1 -> CD3EAP  // mi = 0.0324998  Likelihood Ratio = 0.227584
AP2S1 -> ERAS  // mi = 0.0556703  Likelihood Ratio = 0.155403
AP2S1 -> GEMIN7  // mi = 0.14513  Likelihood Ratio = 0.0201016
AP2S1 -> HIST3H3  // mi = 0.0445871  Likelihood Ratio = 0.14427
AP2S1 -> KIFAP3  // mi = 0.0347675  Likelihood Ratio = 0.41658
AP2S1 -> TBX2  // mi = 0.042005  Likelihood Ratio = 0.317862
AP2S1 -> ZNF526  // mi = 0.0648123  Likelihood Ratio = 0.0657702
AP3B1 -> HIST1H3F  // mi = 0.0499695  Likelihood Ratio = 0.264951
AP3B1 -> MYO1F  // mi = 0.0713204  Likelihood Ratio = 0.923863
AP3B1 -> NPM2  // mi = 0.0499695  Likelihood Ratio = 0.0680596
AP3B1 -> NUP35  // mi = 0.0445871  Likelihood Ratio = 0.111721
AP3B1 -> POLB  // mi = 0.0499695  Likelihood Ratio = 0.316386
AP3B1 -> RPS7  // mi = 0.0556703  Likelihood Ratio = 0.451306
AP3B1 -> RUFY1  // mi = 0.078157  Likelihood Ratio = 0.22198
AP3B1 -> SSTR1  // mi = 0.0347675  Likelihood Ratio = 0.127333
AP3B1 -> STMN1  // mi = 0.0499695  Likelihood Ratio = 0.0346785
AP3B1 -> YAF2  // mi = 0.030326  Likelihood Ratio = 0.0769137
AP3B1 -> ZHX3  // mi = 0.0527692  Likelihood Ratio = 0.154424
AP3B2 -> ELA3B  // mi = 0.030326  Likelihood Ratio = 0.134074
AP3B2 -> NCBP2  // mi = 0.0616922  Likelihood Ratio = 0.241555
AP3B2 -> TCEA2  // mi = 0.042005  Likelihood Ratio = 0.149944
AP3D1 -> AGPAT2  // mi = 0.0472286  Likelihood Ratio = 0.587089
AP3D1 -> AK3L1  // mi = 0.0324998  Likelihood Ratio = 0.152899
AP3D1 -> AMPD2  // mi = 0.135524  Likelihood Ratio = 0.998417
AP3D1 -> ANK2  // mi = 0.0853254  Likelihood Ratio = 1.03289
AP3D1 -> ATP13A4  // mi = 0.0370961  Likelihood Ratio = 0.183711
AP3D1 -> BAG2  // mi = 0.0347675  Likelihood Ratio = 2.60262
AP3D1 -> BRP44  // mi = 0.030326  Likelihood Ratio = 0.791296
AP3D1 -> BSG  // mi = 0.100673  Likelihood Ratio = 1.56683
AP3D1 -> BTBD2  // mi = 0.176182  Likelihood Ratio = 0.589628
AP3D1 -> C11orf10  // mi = 0.0616922  Likelihood Ratio = 1.57825
AP3D1 -> C20orf20  // mi = 0.0928293  Likelihood Ratio = 1.25713
AP3D1 -> CA8  // mi = 0.0680379  Likelihood Ratio = 0.79258
AP3D1 -> CALCOCO1  // mi = 0.0370961  Likelihood Ratio = 0.796735
AP3D1 -> CAMK2B  // mi = 0.0527692  Likelihood Ratio = 0.926038
AP3D1 -> CBX5  // mi = 0.030326  Likelihood Ratio = 1.01938
AP3D1 -> CENPB  // mi = 0.0853254  Likelihood Ratio = 2.15845
AP3D1 -> CGNL1  // mi = 0.0370961  Likelihood Ratio = 1.06441
AP3D1 -> CHST10  // mi = 0.108859  Likelihood Ratio = 1.48141
AP3D1 -> CIRBP  // mi = 0.0586295  Likelihood Ratio = 0.49732
AP3D1 -> CPSF1  // mi = 0.117393  Likelihood Ratio = 1.3752
AP3D1 -> CSNK1D  // mi = 0.0282138  Likelihood Ratio = 0.932288
AP3D1 -> CTNNBL1  // mi = 0.0472286  Likelihood Ratio = 0.307816
AP3D1 -> ENTPD6  // mi = 0.0282138  Likelihood Ratio = 0.887219
AP3D1 -> EPOR  // mi = 0.042005  Likelihood Ratio = 1.46014
AP3D1 -> FGFRL1  // mi = 0.0853254  Likelihood Ratio = 1.16676
AP3D1 -> FTSJ2  // mi = 0.0527692  Likelihood Ratio = 1.46234
AP3D1 -> GAS1  // mi = 0.0586295  Likelihood Ratio = 1.29054
AP3D1 -> GMEB2  // mi = 0.187299  Likelihood Ratio = 1.23398
AP3D1 -> GTF2F1  // mi = 0.155105  Likelihood Ratio = 1.41019
AP3D1 -> HOXD8  // mi = 0.030326  Likelihood Ratio = 0.200594
AP3D1 -> IL17B  // mi = 0.0445871  Likelihood Ratio = 0.9201
AP3D1 -> IPO4  // mi = 0.108859  Likelihood Ratio = 0.842447
AP3D1 -> KIF3C  // mi = 0.0928293  Likelihood Ratio = 1.04582
AP3D1 -> LRPAP1  // mi = 0.0586295  Likelihood Ratio = 0.967085
AP3D1 -> LSM8  // mi = 0.0347675  Likelihood Ratio = 0.485103
AP3D1 -> LYPLAL1  // mi = 0.0499695  Likelihood Ratio = 0.584289
AP3D1 -> MARK3  // mi = 0.108859  Likelihood Ratio = 1.10679
AP3D1 -> MKNK2  // mi = 0.0648123  Likelihood Ratio = 1.73649
AP3D1 -> MYO18A  // mi = 0.042005  Likelihood Ratio = 0.973027
AP3D1 -> NR2F6  // mi = 0.135524  Likelihood Ratio = 1.84194
AP3D1 -> NRG2  // mi = 0.0370961  Likelihood Ratio = 0.909449
AP3D1 -> NSFL1C  // mi = 0.108859  Likelihood Ratio = 0.493158
AP3D1 -> ORMDL3  // mi = 0.078157  Likelihood Ratio = 0.429459
AP3D1 -> OXA1L  // mi = 0.0527692  Likelihood Ratio = 1.57642
AP3D1 -> PDLIM7  // mi = 0.0586295  Likelihood Ratio = 0.808207
AP3D1 -> PLCG1  // mi = 0.165453  Likelihood Ratio = 1.54516
AP3D1 -> PNMT  // mi = 0.0445871  Likelihood Ratio = 1.14892
AP3D1 -> PPP2R1A  // mi = 0.155105  Likelihood Ratio = 1.96105
AP3D1 -> PRELP  // mi = 0.0395205  Likelihood Ratio = 1.32335
AP3D1 -> ProSAPiP1  // mi = 0.0370961  Likelihood Ratio = 1.34407
AP3D1 -> RAB5B  // mi = 0.0472286  Likelihood Ratio = 0.24152
AP3D1 -> RABGGTA  // mi = 0.0527692  Likelihood Ratio = 1.68221
AP3D1 -> RANBP3  // mi = 0.14513  Likelihood Ratio = 2.56388
AP3D1 -> SFXN5  // mi = 0.0586295  Likelihood Ratio = 0.978194
AP3D1 -> SIRPB1  // mi = 0.0472286  Likelihood Ratio = 0.790863
AP3D1 -> SLC25A29  // mi = 0.078157  Likelihood Ratio = 1.61282
AP3D1 -> SPAST  // mi = 0.0395205  Likelihood Ratio = 1.03761
AP3D1 -> SS18L2  // mi = 0.104739  Likelihood Ratio = 1.0595
AP3D1 -> STK11  // mi = 0.042005  Likelihood Ratio = 0.326064
AP3D1 -> TBC1D20  // mi = 0.0713204  Likelihood Ratio = 0.806956
AP3D1 -> TMEM14B  // mi = 0.160254  Likelihood Ratio = 1.29646
AP3D1 -> TSPYL5  // mi = 0.030326  Likelihood Ratio = 0.8246
AP3D1 -> UNC45A  // mi = 0.14513  Likelihood Ratio = 1.14259
AP3D1 -> VPS16  // mi = 0.0648123  Likelihood Ratio = 1.10821
AP3D1 -> XKR6  // mi = 0.0282138  Likelihood Ratio = 0.6987
AP3D1 -> ZNF317  // mi = 0.100673  Likelihood Ratio = 0.574736
AP3S2 -> AP3B2  // mi = 0.0282138  Likelihood Ratio = 0.201206
AP3S2 -> NEO1  // mi = 0.0586295  Likelihood Ratio = 0.648674
AP3S2 -> OAZ2  // mi = 0.0324998  Likelihood Ratio = 3.30098
AP3S2 -> SLC27A4  // mi = 0.042005  Likelihood Ratio = 0.678546
AP4B1 -> CTRL  // mi = 0.042005  Likelihood Ratio = 0.215587
AP4B1 -> PUS1  // mi = 0.0282138  Likelihood Ratio = 0.0795368
AP4M1 -> CNOT4  // mi = 0.0648123  Likelihood Ratio = 0.783811
AP4M1 -> CPSF4  // mi = 0.135524  Likelihood Ratio = 0.575587
AP4M1 -> POR  // mi = 0.0527692  Likelihood Ratio = 0.906079
AP4M1 -> TRIP6  // mi = 0.078157  Likelihood Ratio = 0.815405
AP4S1 -> ABCD4  // mi = 0.108859  Likelihood Ratio = 0.902774
AP4S1 -> ALDH6A1  // mi = 0.0853254  Likelihood Ratio = 1.16487
AP4S1 -> C14orf147  // mi = 0.0648123  Likelihood Ratio = 0.556847
AP4S1 -> CHMP4A  // mi = 0.0853254  Likelihood Ratio = 1.32181
AP4S1 -> CHST7  // mi = 0.0472286  Likelihood Ratio = 1.11076
AP4S1 -> CLPX  // mi = 0.042005  Likelihood Ratio = 1.83604
AP4S1 -> COQ6  // mi = 0.0472286  Likelihood Ratio = 0.466155
AP4S1 -> DHRS7  // mi = 0.0648123  Likelihood Ratio = 1.36567
AP4S1 -> DNAJB11  // mi = 0.030326  Likelihood Ratio = 0.584539
AP4S1 -> GPD1  // mi = 0.030326  Likelihood Ratio = 0.762108
AP4S1 -> HTATIP2  // mi = 0.030326  Likelihood Ratio = 0.839052
AP4S1 -> KIAA1737  // mi = 0.0928293  Likelihood Ratio = 1.3787
AP4S1 -> L2HGDH  // mi = 0.0713204  Likelihood Ratio = 1.62193
AP4S1 -> MBIP  // mi = 0.14513  Likelihood Ratio = 0.8276
AP4S1 -> MCAM  // mi = 0.0395205  Likelihood Ratio = 0.0735618
AP4S1 -> MDP-1  // mi = 0.0282138  Likelihood Ratio = 0.73417
AP4S1 -> NEDD8  // mi = 0.0586295  Likelihood Ratio = 0.38004
AP4S1 -> OSGEP  // mi = 0.078157  Likelihood Ratio = 1.94231
AP4S1 -> PCCA  // mi = 0.100673  Likelihood Ratio = 0.65998
AP4S1 -> RASGRP1  // mi = 0.0370961  Likelihood Ratio = 1.09023
AP4S1 -> RPL36AL  // mi = 0.0527692  Likelihood Ratio = 0.282169
AP4S1 -> THY1  // mi = 0.030326  Likelihood Ratio = 0.999643
AP4S1 -> TIMM9  // mi = 0.042005  Likelihood Ratio = 0.922639
AP4S1 -> TINF2  // mi = 0.14513  Likelihood Ratio = 1.57548
AP4S1 -> TP53BP2  // mi = 0.0472286  Likelihood Ratio = 1.14542
APAF1 -> AUP1  // mi = 0.030326  Likelihood Ratio = 0.464939
APAF1 -> CTPS  // mi = 0.0324998  Likelihood Ratio = 0.465018
APAF1 -> CYB5D2  // mi = 0.0747106  Likelihood Ratio = 0.983073
APAF1 -> GAMT  // mi = 0.0347675  Likelihood Ratio = 0.198848
APAF1 -> HHLA3  // mi = 0.12181  Likelihood Ratio = 0.309779
APAF1 -> KBTBD4  // mi = 0.0347675  Likelihood Ratio = 0.33776
APAF1 -> LRP10  // mi = 0.0445871  Likelihood Ratio = 0.213648
APAF1 -> NAPA  // mi = 0.0556703  Likelihood Ratio = 1.14959
APAF1 -> SNX17  // mi = 0.0499695  Likelihood Ratio = 0.256334
APAF1 -> STIP1  // mi = 0.0347675  Likelihood Ratio = 0.535876
APAF1 -> VRK3  // mi = 0.030326  Likelihood Ratio = 0.261435
APBA1 -> CACNB1  // mi = 0.0713204  Likelihood Ratio = 0.528041
APBA1 -> EPB41L1  // mi = 0.078157  Likelihood Ratio = 1.33657
APBA1 -> SLC44A4  // mi = 0.0347675  Likelihood Ratio = 0.596421
APBA1 -> TNNC1  // mi = 0.0445871  Likelihood Ratio = 0.239381
APBA2 -> ACBD6  // mi = 0.0853254  Likelihood Ratio = 0.873748
APBA2 -> C10orf59  // mi = 0.0967237  Likelihood Ratio = 1.3145
APBA2 -> EMILIN3  // mi = 0.0586295  Likelihood Ratio = 0.884993
APBA2 -> FAM5B  // mi = 0.0586295  Likelihood Ratio = 0.818587
APBA2 -> HLA-DQB2  // mi = 0.0680379  Likelihood Ratio = 0.520873
APBA2 -> PTGER4  // mi = 0.0747106  Likelihood Ratio = 1.27428
APBA2 -> RNASE6  // mi = 0.0680379  Likelihood Ratio = 1.33937
APBA2 -> SH2D2A  // mi = 0.0890499  Likelihood Ratio = 0.663191
APBA2 -> SUOX  // mi = 0.0527692  Likelihood Ratio = 0.805166
APBA2 -> TTYH2  // mi = 0.0853254  Likelihood Ratio = 0.476202
APBA3 -> AKAP8  // mi = 0.0928293  Likelihood Ratio = 1.07865
APBA3 -> AP1M1  // mi = 0.0713204  Likelihood Ratio = 1.07408
APBA3 -> ATG4D  // mi = 0.0713204  Likelihood Ratio = 0.843694
APBA3 -> CHERP  // mi = 0.0586295  Likelihood Ratio = 0.808017
APBA3 -> CLPP  // mi = 0.165453  Likelihood Ratio = 1.2743
APBA3 -> MAP2K2  // mi = 0.100673  Likelihood Ratio = 0.949444
APBA3 -> NR2F6  // mi = 0.0648123  Likelihood Ratio = 0.561788
APBA3 -> PIAS4  // mi = 0.12628  Likelihood Ratio = 1.95894
APBA3 -> SH3GL1  // mi = 0.0282138  Likelihood Ratio = 0.26791
APBA3 -> TIMM13  // mi = 0.108859  Likelihood Ratio = 1.14796
APBB1 -> C16orf48  // mi = 0.042005  Likelihood Ratio = 0.580057
APBB1 -> USP32  // mi = 0.0282138  Likelihood Ratio = 0.277653
APBB2 -> C10orf99  // mi = 0.030326  Likelihood Ratio = 0.773348
APBB2 -> LETM2  // mi = 0.0472286  Likelihood Ratio = 0.191573
APBB2 -> PEX10  // mi = 0.030326  Likelihood Ratio = 1.34319
APBB2 -> PTS  // mi = 0.030326  Likelihood Ratio = 0.400097
APBB3 -> FAM20B  // mi = 0.0347675  Likelihood Ratio = 0.222388
APC -> ABCA3  // mi = 0.0713204  Likelihood Ratio = 1.0385
APC -> ABI2  // mi = 0.12628  Likelihood Ratio = 1.3281
APC -> ACAD8  // mi = 0.0527692  Likelihood Ratio = 0.797881
APC -> ADAMTSL1  // mi = 0.0817134  Likelihood Ratio = 0.911894
APC -> ADNP  // mi = 0.117393  Likelihood Ratio = 1.05912
APC -> AKR1A1  // mi = 0.0556703  Likelihood Ratio = 0.849526
APC -> ALAD  // mi = 0.0556703  Likelihood Ratio = 0.920288
APC -> ANKRD5  // mi = 0.0680379  Likelihood Ratio = 1.22107
APC -> ARHGAP21  // mi = 0.0586295  Likelihood Ratio = 1.82985
APC -> ARID4A  // mi = 0.0853254  Likelihood Ratio = 0.992263
APC -> ARPC5  // mi = 0.0747106  Likelihood Ratio = 0.937166
APC -> BDKRB1  // mi = 0.0499695  Likelihood Ratio = 0.947929
APC -> BTBD3  // mi = 0.0713204  Likelihood Ratio = 0.401705
APC -> C10orf104  // mi = 0.0556703  Likelihood Ratio = 0.507634
APC -> C1QB  // mi = 0.0747106  Likelihood Ratio = 1.26006
APC -> C1orf21  // mi = 0.0928293  Likelihood Ratio = 1.01015
APC -> CALCOCO1  // mi = 0.0713204  Likelihood Ratio = 0.756946
APC -> CARD8  // mi = 0.0556703  Likelihood Ratio = 0.475676
APC -> CDYL  // mi = 0.108859  Likelihood Ratio = 1.01808
APC -> CIDEB  // mi = 0.0395205  Likelihood Ratio = 0.0864602
APC -> CLIC3  // mi = 0.0395205  Likelihood Ratio = 1.42687
APC -> CTCF  // mi = 0.12628  Likelihood Ratio = 1.48448
APC -> CUL3  // mi = 0.135524  Likelihood Ratio = 1.17373
APC -> CXorf38  // mi = 0.0890499  Likelihood Ratio = 1.18426
APC -> DHDDS  // mi = 0.0616922  Likelihood Ratio = 0.453409
APC -> DPF2  // mi = 0.0853254  Likelihood Ratio = 1.2336
APC -> DPP6  // mi = 0.100673  Likelihood Ratio = 1.36499
APC -> FAM84B  // mi = 0.078157  Likelihood Ratio = 1.05461
APC -> FBLIM1  // mi = 0.0445871  Likelihood Ratio = 1.28828
APC -> FHL1  // mi = 0.0853254  Likelihood Ratio = 0.8691
APC -> FOXD4L1  // mi = 0.042005  Likelihood Ratio = 0.643366
APC -> FPR1  // mi = 0.12181  Likelihood Ratio = 1.72046
APC -> GAB1  // mi = 0.135524  Likelihood Ratio = 1.06695
APC -> GABBR1  // mi = 0.0928293  Likelihood Ratio = 0.688809
APC -> GYPC  // mi = 0.0556703  Likelihood Ratio = 0.425867
APC -> HIPK2  // mi = 0.0586295  Likelihood Ratio = 3.05157
APC -> IKIP  // mi = 0.0680379  Likelihood Ratio = 1.12026
APC -> JAKMIP2  // mi = 0.0586295  Likelihood Ratio = 0.965535
APC -> KCNC1  // mi = 0.042005  Likelihood Ratio = 1.71447
APC -> KDELR3  // mi = 0.0616922  Likelihood Ratio = 1.16606
APC -> KLHL22  // mi = 0.0472286  Likelihood Ratio = 1.12962
APC -> LLGL1  // mi = 0.0370961  Likelihood Ratio = 1.09642
APC -> LMO4  // mi = 0.078157  Likelihood Ratio = 0.865649
APC -> LOXL2  // mi = 0.0680379  Likelihood Ratio = 1.34709
APC -> MAGEF1  // mi = 0.0853254  Likelihood Ratio = 1.49867
APC -> MAP2  // mi = 0.0648123  Likelihood Ratio = 0.270143
APC -> MAPK8IP1  // mi = 0.0928293  Likelihood Ratio = 0.795324
APC -> MAPK8IP2  // mi = 0.0586295  Likelihood Ratio = 1.0998
APC -> MTERFD3  // mi = 0.0527692  Likelihood Ratio = 0.662797
APC -> MYST2  // mi = 0.176182  Likelihood Ratio = 1.63741
APC -> NBPF3  // mi = 0.0472286  Likelihood Ratio = 0.310195
APC -> NCOA6  // mi = 0.100673  Likelihood Ratio = 1.2681
APC -> NFIA  // mi = 0.0586295  Likelihood Ratio = 0.822986
APC -> NFIX  // mi = 0.108859  Likelihood Ratio = 1.32613
APC -> NOTCH1  // mi = 0.135524  Likelihood Ratio = 0.726836
APC -> NRG2  // mi = 0.0586295  Likelihood Ratio = 1.17428
APC -> NUP133  // mi = 0.0853254  Likelihood Ratio = 1.04856
APC -> OPRL1  // mi = 0.0747106  Likelihood Ratio = 0.352286
APC -> OSBP  // mi = 0.0713204  Likelihood Ratio = 0.964078
APC -> PBX1  // mi = 0.078157  Likelihood Ratio = 1.37012
APC -> PHYHIPL  // mi = 0.14513  Likelihood Ratio = 0.561874
APC -> PIAS4  // mi = 0.0527692  Likelihood Ratio = 0.626382
APC -> PIM1  // mi = 0.0347675  Likelihood Ratio = 0.334271
APC -> PLCE1  // mi = 0.0648123  Likelihood Ratio = 0.467977
APC -> PLOD2  // mi = 0.0395205  Likelihood Ratio = 0.983087
APC -> PNMA1  // mi = 0.108859  Likelihood Ratio = 1.91395
APC -> POU6F1  // mi = 0.100673  Likelihood Ratio = 0.685109
APC -> PSMF1  // mi = 0.0648123  Likelihood Ratio = 1.6352
APC -> PTPRS  // mi = 0.108859  Likelihood Ratio = 2.00922
APC -> RALGPS1  // mi = 0.0853254  Likelihood Ratio = 1.65501
APC -> RBM4B  // mi = 0.100673  Likelihood Ratio = 1.31434
APC -> RRAGB  // mi = 0.0648123  Likelihood Ratio = 0.920298
APC -> SALL3  // mi = 0.0853254  Likelihood Ratio = 0.925292
APC -> SAPS2  // mi = 0.0586295  Likelihood Ratio = 1.36843
APC -> SENP5  // mi = 0.104739  Likelihood Ratio = 0.892352
APC -> SERPINB8  // mi = 0.104739  Likelihood Ratio = 0.603406
APC -> SETBP1  // mi = 0.100673  Likelihood Ratio = 0.876762
APC -> SH2D2A  // mi = 0.104739  Likelihood Ratio = 1.60489
APC -> SLAMF9  // mi = 0.0967237  Likelihood Ratio = 2.06938
APC -> SLC25A19  // mi = 0.104739  Likelihood Ratio = 0.857443
APC -> SLPI  // mi = 0.0747106  Likelihood Ratio = 0.988872
APC -> SMARCC2  // mi = 0.0853254  Likelihood Ratio = 0.875618
APC -> SNCAIP  // mi = 0.0527692  Likelihood Ratio = 0.998671
APC -> SNRK  // mi = 0.117393  Likelihood Ratio = 1.39866
APC -> SOX21  // mi = 0.0928293  Likelihood Ratio = 1.70809
APC -> SPAG9  // mi = 0.12628  Likelihood Ratio = 1.0057
APC -> SPHK1  // mi = 0.0967237  Likelihood Ratio = 0.762284
APC -> STYX  // mi = 0.0817134  Likelihood Ratio = 1.92154
APC -> SURF4  // mi = 0.0616922  Likelihood Ratio = 1.01571
APC -> TAS2R5  // mi = 0.0713204  Likelihood Ratio = 0.475151
APC -> TCF12  // mi = 0.0928293  Likelihood Ratio = 1.56981
APC -> THBS1  // mi = 0.0680379  Likelihood Ratio = 0.889791
APC -> TIMM13  // mi = 0.078157  Likelihood Ratio = 1.15735
APC -> TNFAIP8  // mi = 0.1131  Likelihood Ratio = 0.732772
APC -> TPM2  // mi = 0.0445871  Likelihood Ratio = 2.72427
APC -> TRIM23  // mi = 0.12628  Likelihood Ratio = 0.180753
APC -> TSPAN3  // mi = 0.108859  Likelihood Ratio = 0.756258
APC -> TTLL1  // mi = 0.0713204  Likelihood Ratio = 1.27454
APC -> UPK3A  // mi = 0.0967237  Likelihood Ratio = 1.21476
APC -> VN1R1  // mi = 0.108859  Likelihood Ratio = 1.12566
APC -> WDR6  // mi = 0.0472286  Likelihood Ratio = 0.939226
APC -> YTHDC1  // mi = 0.0713204  Likelihood Ratio = 1.53975
APC -> ZBTB9  // mi = 0.0648123  Likelihood Ratio = 1.20468
APC -> ZFP1  // mi = 0.100673  Likelihood Ratio = 0.984578
APC -> ZFP2  // mi = 0.117393  Likelihood Ratio = 0.824465
APC -> ZFP41  // mi = 0.100673  Likelihood Ratio = 0.13256
APC -> ZFPM1  // mi = 0.0817134  Likelihood Ratio = 0.723654
APC -> ZIM2  // mi = 0.042005  Likelihood Ratio = 0.854905
APC -> ZNF177  // mi = 0.0586295  Likelihood Ratio = 1.50616
APC -> ZNF187  // mi = 0.0713204  Likelihood Ratio = 0.731435
APC -> ZNF193  // mi = 0.0853254  Likelihood Ratio = 1.36056
APC -> ZNF227  // mi = 0.12628  Likelihood Ratio = 0.524373
APC -> ZNF24  // mi = 0.0928293  Likelihood Ratio = 1.21266
APC -> ZNF287  // mi = 0.155105  Likelihood Ratio = 1.15039
APC -> ZNF337  // mi = 0.0648123  Likelihood Ratio = 0.785013
APC -> ZNF41  // mi = 0.12628  Likelihood Ratio = 1.32083
APC -> ZNF434  // mi = 0.135524  Likelihood Ratio = 1.41168
APC -> ZNF566  // mi = 0.100673  Likelihood Ratio = 0.972179
APC -> ZNF571  // mi = 0.0648123  Likelihood Ratio = 1.70039
APC -> ZNF585A  // mi = 0.0853254  Likelihood Ratio = 2.15134
APC -> ZNF624  // mi = 0.078157  Likelihood Ratio = 0.991459
APC2 -> APBA2  // mi = 0.0648123  Likelihood Ratio = 0.584152
APC2 -> ARL1  // mi = 0.12181  Likelihood Ratio = 2.03405
APC2 -> CAPZA1  // mi = 0.0616922  Likelihood Ratio = 1.78939
APC2 -> CD6  // mi = 0.0556703  Likelihood Ratio = 0.125212
APC2 -> CREBL2  // mi = 0.1131  Likelihood Ratio = 2.06066
APC2 -> CRTAM  // mi = 0.0347675  Likelihood Ratio = 0.185076
APC2 -> CSTA  // mi = 0.12181  Likelihood Ratio = 1.84832
APC2 -> CXorf38  // mi = 0.104739  Likelihood Ratio = 1.78806
APC2 -> DPF2  // mi = 0.0586295  Likelihood Ratio = 1.60249
APC2 -> DPYS  // mi = 0.0347675  Likelihood Ratio = 0.976528
APC2 -> ELAVL1  // mi = 0.135524  Likelihood Ratio = 1.74665
APC2 -> ELMOD2  // mi = 0.104739  Likelihood Ratio = 2.1623
APC2 -> FOXC2  // mi = 0.0747106  Likelihood Ratio = 1.46208
APC2 -> FOXD1  // mi = 0.0324998  Likelihood Ratio = 2.5724
APC2 -> FOXJ2  // mi = 0.0853254  Likelihood Ratio = 0.18522
APC2 -> GAB1  // mi = 0.0928293  Likelihood Ratio = 1.32126
APC2 -> GIMAP2  // mi = 0.0890499  Likelihood Ratio = 2.67939
APC2 -> GK  // mi = 0.104739  Likelihood Ratio = 2.15363
APC2 -> GSTK1  // mi = 0.0817134  Likelihood Ratio = 1.41422
APC2 -> HDAC5  // mi = 0.0928293  Likelihood Ratio = 2.46025
APC2 -> IFNGR1  // mi = 0.0817134  Likelihood Ratio = 1.89528
APC2 -> ILF3  // mi = 0.165453  Likelihood Ratio = 2.68643
APC2 -> KPNA4  // mi = 0.0890499  Likelihood Ratio = 1.31773
APC2 -> LCN12  // mi = 0.0347675  Likelihood Ratio = 0.995089
APC2 -> MAGED4  // mi = 0.0853254  Likelihood Ratio = 0.925495
APC2 -> MAP3K13  // mi = 0.0853254  Likelihood Ratio = 0.11674
APC2 -> MAPT  // mi = 0.12628  Likelihood Ratio = 1.46308
APC2 -> MGC24975  // mi = 0.0527692  Likelihood Ratio = 1.70741
APC2 -> MMP15  // mi = 0.0853254  Likelihood Ratio = 1.77474
APC2 -> MS4A4A  // mi = 0.0747106  Likelihood Ratio = 0.205164
APC2 -> MYST2  // mi = 0.135524  Likelihood Ratio = 2.41394
APC2 -> NCOA6  // mi = 0.100673  Likelihood Ratio = 1.17044
APC2 -> OGG1  // mi = 0.0928293  Likelihood Ratio = 0.261724
APC2 -> OSTF1  // mi = 0.130876  Likelihood Ratio = 2.72163
APC2 -> OSTM1  // mi = 0.0817134  Likelihood Ratio = 1.41857
APC2 -> OVGP1  // mi = 0.108859  Likelihood Ratio = 2.25096
APC2 -> PAK1  // mi = 0.0556703  Likelihood Ratio = 0.946078
APC2 -> PDE1C  // mi = 0.0445871  Likelihood Ratio = 0.363687
APC2 -> POMT1  // mi = 0.0928293  Likelihood Ratio = 0.760228
APC2 -> PROCR  // mi = 0.104739  Likelihood Ratio = 2.18965
APC2 -> PTPN2  // mi = 0.1131  Likelihood Ratio = 2.33108
APC2 -> ProSAPiP1  // mi = 0.0713204  Likelihood Ratio = 2.20627
APC2 -> SARM1  // mi = 0.165453  Likelihood Ratio = 2.45839
APC2 -> SEPP1  // mi = 0.0680379  Likelihood Ratio = 1.95888
APC2 -> SERPINB1  // mi = 0.1131  Likelihood Ratio = 3.17842
APC2 -> SFT2D2  // mi = 0.140301  Likelihood Ratio = 2.40155
APC2 -> SIRT2  // mi = 0.0648123  Likelihood Ratio = 0.667765
APC2 -> SOX2  // mi = 0.0853254  Likelihood Ratio = 2.19677
APC2 -> TCF3  // mi = 0.135524  Likelihood Ratio = 1.7734
APC2 -> TIGD7  // mi = 0.0586295  Likelihood Ratio = 1.0529
APC2 -> TSC22D2  // mi = 0.0282138  Likelihood Ratio = 0.453252
APC2 -> UNQ9391  // mi = 0.0527692  Likelihood Ratio = 1.05506
APC2 -> VNN2  // mi = 0.0967237  Likelihood Ratio = 0.81368
APC2 -> VPS37B  // mi = 0.0853254  Likelihood Ratio = 1.31707
APC2 -> WDR68  // mi = 0.12628  Likelihood Ratio = 1.23567
APC2 -> YTHDC1  // mi = 0.108859  Likelihood Ratio = 2.04902
APC2 -> ZDHHC12  // mi = 0.104739  Likelihood Ratio = 2.00334
APC2 -> ZHX2  // mi = 0.0713204  Likelihood Ratio = 0.940058
APC2 -> ZNF146  // mi = 0.100673  Likelihood Ratio = 1.11807
APC2 -> ZNF227  // mi = 0.108859  Likelihood Ratio = 0.999784
APC2 -> ZNF585A  // mi = 0.108859  Likelihood Ratio = 2.15211
APC2 -> ZNF671  // mi = 0.0928293  Likelihood Ratio = 2.89408
APC2 -> ZNRF2  // mi = 0.12181  Likelihood Ratio = 2.32724
APCDD1 -> ATP6V0A4  // mi = 0.0586295  Likelihood Ratio = 1.91255
APCDD1 -> COL9A1  // mi = 0.0472286  Likelihood Ratio = 0.391377
APCDD1 -> DCUN1D1  // mi = 0.0370961  Likelihood Ratio = 0.33582
APCDD1 -> GALNT13  // mi = 0.0527692  Likelihood Ratio = 1.32546
APCDD1 -> PHACTR3  // mi = 0.078157  Likelihood Ratio = 1.62297
APCS -> DUSP12  // mi = 0.0445871  Likelihood Ratio = 0.158181
APCS -> ELAVL4  // mi = 0.0445871  Likelihood Ratio = 1.39759
APCS -> GABBR1  // mi = 0.0556703  Likelihood Ratio = 0.265641
APCS -> IL15RA  // mi = 0.0282138  Likelihood Ratio = 0.323367
APCS -> RAG1AP1  // mi = 0.0324998  Likelihood Ratio = 0.543412
APCS -> TSEN2  // mi = 0.030326  Likelihood Ratio = 0.089059
APCS -> ZNF24  // mi = 0.0347675  Likelihood Ratio = 0.130201
APEH -> KLK11  // mi = 0.100673  Likelihood Ratio = 1.07657
APEH -> LASS4  // mi = 0.108859  Likelihood Ratio = 2.12304
APEH -> NDUFV1  // mi = 0.100673  Likelihood Ratio = 0.50263
APEH -> PARP1  // mi = 0.0445871  Likelihood Ratio = 1.04366
APEH -> SEC23B  // mi = 0.0324998  Likelihood Ratio = 0.661938
APEH -> SERINC3  // mi = 0.0586295  Likelihood Ratio = 0.980157
APEH -> TLE6  // mi = 0.0527692  Likelihood Ratio = 1.7195
APEH -> TMEM115  // mi = 0.0648123  Likelihood Ratio = 1.42392
APEH -> WWC3  // mi = 0.0817134  Likelihood Ratio = 1.16072
APEX1 -> SLC16A7  // mi = 0.0347675  Likelihood Ratio = 1.54109
APEX1 -> TM9SF1  // mi = 0.0853254  Likelihood Ratio = 1.05154
APEX2 -> LDB1  // mi = 0.042005  Likelihood Ratio = 0.700306
APH1B -> C20orf195  // mi = 0.0282138  Likelihood Ratio = 0.751528
APH1B -> CCDC41  // mi = 0.0680379  Likelihood Ratio = 0.364444
APH1B -> CCL26  // mi = 0.135524  Likelihood Ratio = 0.597687
APH1B -> DCBLD2  // mi = 0.100673  Likelihood Ratio = 1.1531
APH1B -> DERL2  // mi = 0.135524  Likelihood Ratio = 0.910945
APH1B -> ENTPD4  // mi = 0.0445871  Likelihood Ratio = 0.0909638
APH1B -> MEIS2  // mi = 0.0445871  Likelihood Ratio = 0.0285471
APH1B -> NPC2  // mi = 0.155105  Likelihood Ratio = 0.0174302
APH1B -> PDE6G  // mi = 0.0853254  Likelihood Ratio = 0.0157115
APH1B -> S100A8  // mi = 0.155105  Likelihood Ratio = 1.50279
APH1B -> SCNM1  // mi = 0.0324998  Likelihood Ratio = 0.52005
APH1B -> SERHL  // mi = 0.104739  Likelihood Ratio = 0.714636
APH1B -> SERTAD3  // mi = 0.0928293  Likelihood Ratio = 0.349869
APH1B -> SQRDL  // mi = 0.14513  Likelihood Ratio = 0.887329
APH1B -> TECTA  // mi = 0.0680379  Likelihood Ratio = 0.800967
APH1B -> WDR42A  // mi = 0.0445871  Likelihood Ratio = 0.338699
APIP -> LIG1  // mi = 0.030326  Likelihood Ratio = 0.387568
APIP -> PDHX  // mi = 0.12628  Likelihood Ratio = 0.840021
APIP -> PRMT3  // mi = 0.0370961  Likelihood Ratio = 0.575588
APIP -> SGPP1  // mi = 0.0648123  Likelihood Ratio = 0.405684
APITD1 -> C1orf198  // mi = 0.0324998  Likelihood Ratio = 0.502601
APITD1 -> EPHA10  // mi = 0.0324998  Likelihood Ratio = 1.68274
APITD1 -> PPIF  // mi = 0.0282138  Likelihood Ratio = 0.064789
APITD1 -> RAB27A  // mi = 0.030326  Likelihood Ratio = 0.327205
APITD1 -> TMEM56  // mi = 0.0370961  Likelihood Ratio = 0.22059
APLP1 -> C11orf9  // mi = 0.0648123  Likelihood Ratio = 1.00692
APLP1 -> CTSF  // mi = 0.0347675  Likelihood Ratio = 0.659219
APLP1 -> DDX59  // mi = 0.0395205  Likelihood Ratio = 1.14321
APLP1 -> HAPLN2  // mi = 0.100673  Likelihood Ratio = 1.00128
APLP1 -> KIRREL2  // mi = 0.0713204  Likelihood Ratio = 0.838001
APLP1 -> KLK6  // mi = 0.0713204  Likelihood Ratio = 0.750933
APLP1 -> MAG  // mi = 0.078157  Likelihood Ratio = 0.580732
APLP1 -> MOG  // mi = 0.0648123  Likelihood Ratio = 0.630974
APLP1 -> NINJ2  // mi = 0.0648123  Likelihood Ratio = 0.849573
APLP1 -> RASGEF1C  // mi = 0.078157  Likelihood Ratio = 1.14628
APLP1 -> SULT2B1  // mi = 0.0347675  Likelihood Ratio = 0.651251
APLP1 -> SYNGR2  // mi = 0.0648123  Likelihood Ratio = 1.27418
APLP1 -> TMCC2  // mi = 0.0713204  Likelihood Ratio = 1.432
APLP1 -> TPPP  // mi = 0.0853254  Likelihood Ratio = 1.04371
APLP2 -> ABCB10  // mi = 0.030326  Likelihood Ratio = 0.437627
APLP2 -> IL4R  // mi = 0.0648123  Likelihood Ratio = 0.652284
APLP2 -> NUP54  // mi = 0.0499695  Likelihood Ratio = 0.38601
APLP2 -> PSMC5  // mi = 0.0324998  Likelihood Ratio = 0.178766
APLP2 -> RFC3  // mi = 0.0616922  Likelihood Ratio = 0.393437
APLP2 -> RFC4  // mi = 0.0680379  Likelihood Ratio = 0.433474
APLP2 -> RPSA  // mi = 0.0680379  Likelihood Ratio = 0.50526
APOA1 -> ANKDD1A  // mi = 0.0324998  Likelihood Ratio = 0.331198
APOA1 -> BAT3  // mi = 0.0648123  Likelihood Ratio = 1.22679
APOA1 -> BTBD2  // mi = 0.14513  Likelihood Ratio = 0.308603
APOA1 -> C1orf159  // mi = 0.0586295  Likelihood Ratio = 1.0309
APOA1 -> C5orf15  // mi = 0.030326  Likelihood Ratio = 0.226501
APOA1 -> C6orf105  // mi = 0.0556703  Likelihood Ratio = 1.39222
APOA1 -> CCDC68  // mi = 0.0499695  Likelihood Ratio = 0.206374
APOA1 -> CEP250  // mi = 0.117393  Likelihood Ratio = 1.34851
APOA1 -> CNGA2  // mi = 0.0347675  Likelihood Ratio = 1.18615
APOA1 -> CNTROB  // mi = 0.0928293  Likelihood Ratio = 0.573583
APOA1 -> COMMD5  // mi = 0.0282138  Likelihood Ratio = 0.745672
APOA1 -> CPSF1  // mi = 0.165453  Likelihood Ratio = 1.55539
APOA1 -> CXorf21  // mi = 0.0445871  Likelihood Ratio = 0.110376
APOA1 -> DMAP1  // mi = 0.078157  Likelihood Ratio = 1.00962
APOA1 -> DNAJC11  // mi = 0.0713204  Likelihood Ratio = 1.02804
APOA1 -> DUS2L  // mi = 0.0928293  Likelihood Ratio = 0.224053
APOA1 -> FBXO18  // mi = 0.0370961  Likelihood Ratio = 1.05986
APOA1 -> FGD1  // mi = 0.100673  Likelihood Ratio = 0.217297
APOA1 -> GNA13  // mi = 0.030326  Likelihood Ratio = 0.189856
APOA1 -> GTF2IRD1  // mi = 0.0928293  Likelihood Ratio = 0.278006
APOA1 -> HBE1  // mi = 0.100673  Likelihood Ratio = 0.0532655
APOA1 -> HDAC8  // mi = 0.0472286  Likelihood Ratio = 0.397325
APOA1 -> KARS  // mi = 0.0853254  Likelihood Ratio = 3.25333
APOA1 -> LMBR1L  // mi = 0.042005  Likelihood Ratio = 0.602656
APOA1 -> MAGEA1  // mi = 0.0853254  Likelihood Ratio = 1.39949
APOA1 -> MAGEA10  // mi = 0.0928293  Likelihood Ratio = 1.04577
APOA1 -> MEN1  // mi = 0.108859  Likelihood Ratio = 1.09031
APOA1 -> NPL  // mi = 0.0499695  Likelihood Ratio = 0.859808
APOA1 -> NR2F6  // mi = 0.100673  Likelihood Ratio = 1.03148
APOA1 -> PGC  // mi = 0.0713204  Likelihood Ratio = 0.00732069
APOA1 -> PIK3CG  // mi = 0.0499695  Likelihood Ratio = 1.57879
APOA1 -> POU5F1  // mi = 0.248961  Likelihood Ratio = 2.28199
APOA1 -> SDCBP  // mi = 0.0347675  Likelihood Ratio = 1.12253
APOA1 -> SF3B2  // mi = 0.0713204  Likelihood Ratio = 0.946849
APOA1 -> SLC25A29  // mi = 0.0928293  Likelihood Ratio = 0.576281
APOA1 -> STK25  // mi = 0.0853254  Likelihood Ratio = 1.40478
APOA1 -> TCN1  // mi = 0.0347675  Likelihood Ratio = 0.39973
APOA1 -> TNFSF15  // mi = 0.0395205  Likelihood Ratio = 0.352929
APOA1 -> TNPO3  // mi = 0.0713204  Likelihood Ratio = 2.4149
APOA1 -> TUFM  // mi = 0.042005  Likelihood Ratio = 0.649718
APOA1 -> TXNRD2  // mi = 0.0853254  Likelihood Ratio = 0.363161
APOA1 -> UBTF  // mi = 0.14513  Likelihood Ratio = 1.05428
APOA1 -> UGT2A3  // mi = 0.030326  Likelihood Ratio = 0.335106
APOA1 -> WHSC1  // mi = 0.108859  Likelihood Ratio = 0.682414
APOA1 -> WNT1  // mi = 0.030326  Likelihood Ratio = 0.760399
APOA1 -> ZMYM3  // mi = 0.0324998  Likelihood Ratio = 0.37062
APOA1BP -> ANXA9  // mi = 0.0324998  Likelihood Ratio = 0.970838
APOA1BP -> BCL7C  // mi = 0.117393  Likelihood Ratio = 0.145233
APOA1BP -> C1orf56  // mi = 0.0713204  Likelihood Ratio = 0.891817
APOA1BP -> CALD1  // mi = 0.0747106  Likelihood Ratio = 0.352645
APOA1BP -> CAMSAP1  // mi = 0.0395205  Likelihood Ratio = 0.614529
APOA1BP -> CER1  // mi = 0.0928293  Likelihood Ratio = 0.891608
APOA1BP -> CRKL  // mi = 0.030326  Likelihood Ratio = 1.18248
APOA1BP -> HIST1H4D  // mi = 0.0282138  Likelihood Ratio = 0.00917424
APOA1BP -> HSPB6  // mi = 0.0282138  Likelihood Ratio = 0.246695
APOA1BP -> ISLR2  // mi = 0.0472286  Likelihood Ratio = 0.657695
APOA1BP -> KCNK5  // mi = 0.0282138  Likelihood Ratio = 0.439993
APOA1BP -> KLHDC7A  // mi = 0.0370961  Likelihood Ratio = 0.441661
APOA1BP -> MDP-1  // mi = 0.108859  Likelihood Ratio = 1.04277
APOA1BP -> MYLPF  // mi = 0.042005  Likelihood Ratio = 0.57248
APOA1BP -> NDUFV2  // mi = 0.0527692  Likelihood Ratio = 0.689227
APOA1BP -> NHLH2  // mi = 0.0324998  Likelihood Ratio = 1.48264
APOA1BP -> PALM2-AKAP2  // mi = 0.170793  Likelihood Ratio = 1.90643
APOA1BP -> PDCD6IP  // mi = 0.030326  Likelihood Ratio = 0.186489
APOA1BP -> PITX3  // mi = 0.0527692  Likelihood Ratio = 0.704466
APOA1BP -> RHOF  // mi = 0.0370961  Likelihood Ratio = 0.639082
APOA1BP -> SLC35C2  // mi = 0.0370961  Likelihood Ratio = 0.329176
APOA1BP -> SPSB2  // mi = 0.0370961  Likelihood Ratio = 1.36293
APOA1BP -> TAAR5  // mi = 0.0713204  Likelihood Ratio = 0.00107611
APOA1BP -> TATDN2  // mi = 0.0370961  Likelihood Ratio = 0.532127
APOA1BP -> TLCD1  // mi = 0.042005  Likelihood Ratio = 1.26604
APOA1BP -> TOP2B  // mi = 0.0395205  Likelihood Ratio = 0.679642
APOA1BP -> ZBED4  // mi = 0.0347675  Likelihood Ratio = 0.306743
APOA2 -> CYCS  // mi = 0.030326  Likelihood Ratio = 0.738391
APOA2 -> STK39  // mi = 0.030326  Likelihood Ratio = 0.746616
APOA2 -> TNNI3  // mi = 0.0324998  Likelihood Ratio = 0.442818
APOA2 -> TXNL4A  // mi = 0.0347675  Likelihood Ratio = 0.585148
APOA4 -> ADCY7  // mi = 0.0445871  Likelihood Ratio = 0.779259
APOA4 -> APOM  // mi = 0.0282138  Likelihood Ratio = 0.74221
APOA4 -> BLOC1S2  // mi = 0.0499695  Likelihood Ratio = 1.25112
APOA4 -> DOM3Z  // mi = 0.0282138  Likelihood Ratio = 0.139982
APOA4 -> EHD3  // mi = 0.030326  Likelihood Ratio = 0.490804
APOA4 -> EPO  // mi = 0.0282138  Likelihood Ratio = 0.53622
APOA4 -> GATA1  // mi = 0.0282138  Likelihood Ratio = 0.137418
APOA4 -> GLDN  // mi = 0.0445871  Likelihood Ratio = 0.931656
APOA4 -> GLO1  // mi = 0.0324998  Likelihood Ratio = 0.674825
APOA4 -> HMG20B  // mi = 0.0282138  Likelihood Ratio = 0.457122
APOA4 -> KRT5  // mi = 0.0282138  Likelihood Ratio = 0.752788
APOA4 -> MEF2A  // mi = 0.0445871  Likelihood Ratio = 0.374154
APOA4 -> MKNK1  // mi = 0.0747106  Likelihood Ratio = 1.68444
APOA4 -> MRPL4  // mi = 0.0370961  Likelihood Ratio = 0.378503
APOA4 -> MRPL54  // mi = 0.0370961  Likelihood Ratio = 0.601505
APOA4 -> NOSIP  // mi = 0.0324998  Likelihood Ratio = 0.624123
APOA4 -> NR2F2  // mi = 0.030326  Likelihood Ratio = 2.55878
APOA4 -> NXT1  // mi = 0.0282138  Likelihood Ratio = 0.787221
APOA4 -> OXGR1  // mi = 0.0347675  Likelihood Ratio = 1.10726
APOA4 -> PARS2  // mi = 0.0324998  Likelihood Ratio = 0.633384
APOA4 -> POLD2  // mi = 0.0370961  Likelihood Ratio = 0.499627
APOA4 -> PPAN  // mi = 0.0324998  Likelihood Ratio = 1.32088
APOA4 -> PRKCH  // mi = 0.0347675  Likelihood Ratio = 1.0046
APOA4 -> RAE1  // mi = 0.0527692  Likelihood Ratio = 0.449873
APOA4 -> RAG1  // mi = 0.042005  Likelihood Ratio = 0.86736
APOA4 -> SERPINA7  // mi = 0.0370961  Likelihood Ratio = 1.16893
APOA4 -> TLR7  // mi = 0.0499695  Likelihood Ratio = 0.801632
APOA4 -> TNS4  // mi = 0.0648123  Likelihood Ratio = 0.175409
APOA5 -> ENPP7  // mi = 0.078157  Likelihood Ratio = 0.322433
APOA5 -> FNDC3B  // mi = 0.030326  Likelihood Ratio = 0.929623
APOA5 -> PTPRJ  // mi = 0.0616922  Likelihood Ratio = 0.00256999
APOB -> ARHGAP9  // mi = 0.030326  Likelihood Ratio = 0.745947
APOB -> ASAH1  // mi = 0.0556703  Likelihood Ratio = 0.11066
APOB -> COL4A1  // mi = 0.030326  Likelihood Ratio = 0.302755
APOB -> EMR2  // mi = 0.030326  Likelihood Ratio = 0.531448
APOB -> ENDOG  // mi = 0.0324998  Likelihood Ratio = 0.369848
APOB -> ITGA4  // mi = 0.0556703  Likelihood Ratio = 0.307398
APOB -> KCNE3  // mi = 0.0499695  Likelihood Ratio = 0.630877
APOB -> MBD4  // mi = 0.0445871  Likelihood Ratio = 0.572791
APOB -> PAPSS2  // mi = 0.0499695  Likelihood Ratio = 0.544916
APOB -> PC  // mi = 0.0527692  Likelihood Ratio = 0.0964335
APOB -> PRB2  // mi = 0.042005  Likelihood Ratio = 0.413646
APOB -> PTGER4  // mi = 0.0445871  Likelihood Ratio = 1.35891
APOB -> SOCS5  // mi = 0.0347675  Likelihood Ratio = 0.0394135
APOB -> STX11  // mi = 0.0395205  Likelihood Ratio = 0.363321
APOBEC2 -> ARHGEF16  // mi = 0.0370961  Likelihood Ratio = 0.442155
APOBEC2 -> GPC2  // mi = 0.0282138  Likelihood Ratio = 0.388197
APOBEC2 -> HLA-DMB  // mi = 0.0616922  Likelihood Ratio = 0.956848
APOBEC2 -> ITM2B  // mi = 0.0395205  Likelihood Ratio = 0.84528
APOBEC2 -> LAPTM4A  // mi = 0.0445871  Likelihood Ratio = 0.966125
APOBEC2 -> PARD6A  // mi = 0.0370961  Likelihood Ratio = 1.08856
APOBEC2 -> TREML1  // mi = 0.0616922  Likelihood Ratio = 0.47631
APOBEC3A -> COMTD1  // mi = 0.0370961  Likelihood Ratio = 0.179544
APOBEC3A -> DSTN  // mi = 0.0586295  Likelihood Ratio = 0.0716702
APOBEC3A -> GOLGA1  // mi = 0.0556703  Likelihood Ratio = 0.149916
APOBEC3A -> LMTK2  // mi = 0.0347675  Likelihood Ratio = 0.151247
APOBEC3A -> OTOP3  // mi = 0.0324998  Likelihood Ratio = 1.37886
APOBEC3A -> SNF8  // mi = 0.0347675  Likelihood Ratio = 1.29819
APOBEC3A -> SSSCA1  // mi = 0.0324998  Likelihood Ratio = 0.11986
APOBEC3A -> WDR45L  // mi = 0.1131  Likelihood Ratio = 0.252538
APOBEC3B -> APOBEC3A  // mi = 0.529861  Likelihood Ratio = 3.26936
APOBEC3B -> APOBEC3C  // mi = 0.078157  Likelihood Ratio = 1.00965
APOBEC3B -> ATF7  // mi = 0.0648123  Likelihood Ratio = 1.49373
APOBEC3B -> CASP6  // mi = 0.100673  Likelihood Ratio = 1.83477
APOBEC3B -> FAM106A  // mi = 0.0556703  Likelihood Ratio = 1.16191
APOBEC3B -> FXC1  // mi = 0.042005  Likelihood Ratio = 1.52918
APOBEC3B -> GTF2H3  // mi = 0.0527692  Likelihood Ratio = 2.12695
APOBEC3B -> HCP5  // mi = 0.0472286  Likelihood Ratio = 1.4172
APOBEC3B -> HIPK2  // mi = 0.0616922  Likelihood Ratio = 1.74857
APOBEC3B -> ICAM3  // mi = 0.0648123  Likelihood Ratio = 1.66482
APOBEC3B -> IDS  // mi = 0.0527692  Likelihood Ratio = 1.66102
APOBEC3B -> IL22RA1  // mi = 0.0370961  Likelihood Ratio = 1.08759
APOBEC3B -> KCNC4  // mi = 0.0472286  Likelihood Ratio = 0.752545
APOBEC3B -> LGALS7  // mi = 0.078157  Likelihood Ratio = 1.34223
APOBEC3B -> LOC388152  // mi = 0.0616922  Likelihood Ratio = 1.34179
APOBEC3B -> NLN  // mi = 0.042005  Likelihood Ratio = 0.948038
APOBEC3B -> NUP37  // mi = 0.0472286  Likelihood Ratio = 1.30703
APOBEC3B -> PDLIM4  // mi = 0.0282138  Likelihood Ratio = 0.568244
APOBEC3B -> PI4K2B  // mi = 0.0586295  Likelihood Ratio = 1.40146
APOBEC3B -> PLGLB2  // mi = 0.0445871  Likelihood Ratio = 1.81939
APOBEC3B -> POFUT1  // mi = 0.0648123  Likelihood Ratio = 2.32676
APOBEC3B -> POLR2L  // mi = 0.0648123  Likelihood Ratio = 1.41026
APOBEC3B -> PSMB8  // mi = 0.0713204  Likelihood Ratio = 1.90775
APOBEC3B -> PSMB9  // mi = 0.0527692  Likelihood Ratio = 1.73991
APOBEC3B -> RAD18  // mi = 0.0282138  Likelihood Ratio = 0.000938342
APOBEC3B -> RECQL  // mi = 0.0586295  Likelihood Ratio = 1.63551
APOBEC3B -> RNF146  // mi = 0.0556703  Likelihood Ratio = 1.58108
APOBEC3B -> SLC25A17  // mi = 0.0282138  Likelihood Ratio = 0.285066
APOBEC3B -> SLC2A4RG  // mi = 0.078157  Likelihood Ratio = 0.487329
APOBEC3B -> SLC30A6  // mi = 0.0586295  Likelihood Ratio = 1.57146
APOBEC3B -> TCAP  // mi = 0.0747106  Likelihood Ratio = 1.09058
APOBEC3B -> TMEM106C  // mi = 0.042005  Likelihood Ratio = 0.942996
APOBEC3B -> TMEM110  // mi = 0.0282138  Likelihood Ratio = 0.814882
APOBEC3B -> TRIM21  // mi = 0.0586295  Likelihood Ratio = 2.05423
APOBEC3B -> VAMP5  // mi = 0.0472286  Likelihood Ratio = 0.314177
APOBEC3B -> ZDHHC12  // mi = 0.0648123  Likelihood Ratio = 1.63768
APOBEC3B -> ZNF511  // mi = 0.0324998  Likelihood Ratio = 1.44305
APOBEC3C -> AIM1  // mi = 0.12628  Likelihood Ratio = 2.24076
APOBEC3C -> ALDH3B1  // mi = 0.176182  Likelihood Ratio = 1.75556
APOBEC3C -> ANXA4  // mi = 0.155105  Likelihood Ratio = 2.47832
APOBEC3C -> APOBEC3A  // mi = 0.0853254  Likelihood Ratio = 1.69647
APOBEC3C -> APOL3  // mi = 0.100673  Likelihood Ratio = 1.33295
APOBEC3C -> AXL  // mi = 0.12628  Likelihood Ratio = 1.57115
APOBEC3C -> C1S  // mi = 0.117393  Likelihood Ratio = 2.26512
APOBEC3C -> C5orf15  // mi = 0.0472286  Likelihood Ratio = 1.62019
APOBEC3C -> CAST  // mi = 0.117393  Likelihood Ratio = 1.70216
APOBEC3C -> CD3G  // mi = 0.12628  Likelihood Ratio = 1.64684
APOBEC3C -> CD5  // mi = 0.100673  Likelihood Ratio = 1.55713
APOBEC3C -> CDH22  // mi = 0.0499695  Likelihood Ratio = 1.08188
APOBEC3C -> CFI  // mi = 0.117393  Likelihood Ratio = 2.05451
APOBEC3C -> CNTFR  // mi = 0.1131  Likelihood Ratio = 0.165761
APOBEC3C -> COL8A1  // mi = 0.100673  Likelihood Ratio = 2.36115
APOBEC3C -> DLL1  // mi = 0.181716  Likelihood Ratio = 2.17702
APOBEC3C -> DNASE1L1  // mi = 0.12628  Likelihood Ratio = 2.61285
APOBEC3C -> DPYD  // mi = 0.108859  Likelihood Ratio = 2.49733
APOBEC3C -> DUSP26  // mi = 0.104739  Likelihood Ratio = 1.71494
APOBEC3C -> DUSP8  // mi = 0.0890499  Likelihood Ratio = 1.19278
APOBEC3C -> EMP3  // mi = 0.108859  Likelihood Ratio = 2.37085
APOBEC3C -> FAH  // mi = 0.117393  Likelihood Ratio = 0.626302
APOBEC3C -> FBXO5  // mi = 0.130876  Likelihood Ratio = 0.996574
APOBEC3C -> FOLR1  // mi = 0.0648123  Likelihood Ratio = 0.5995
APOBEC3C -> GNG4  // mi = 0.160254  Likelihood Ratio = 1.58599
APOBEC3C -> GPC2  // mi = 0.104739  Likelihood Ratio = 2.42554
APOBEC3C -> GRID2  // mi = 0.0747106  Likelihood Ratio = 1.39009
APOBEC3C -> HOXB4  // mi = 0.100673  Likelihood Ratio = 1.77501
APOBEC3C -> HSF2  // mi = 0.130876  Likelihood Ratio = 2.15272
APOBEC3C -> IFITM2  // mi = 0.108859  Likelihood Ratio = 0.822584
APOBEC3C -> ITGA3  // mi = 0.117393  Likelihood Ratio = 1.16887
APOBEC3C -> KCTD12  // mi = 0.108859  Likelihood Ratio = 2.90749
APOBEC3C -> KLHL23  // mi = 0.160254  Likelihood Ratio = 2.55327
APOBEC3C -> LGALS1  // mi = 0.108859  Likelihood Ratio = 1.99882
APOBEC3C -> LIPH  // mi = 0.0713204  Likelihood Ratio = 1.35501
APOBEC3C -> NAGS  // mi = 0.0586295  Likelihood Ratio = 1.65282
APOBEC3C -> NPC2  // mi = 0.117393  Likelihood Ratio = 1.68369
APOBEC3C -> OSMR  // mi = 0.117393  Likelihood Ratio = 1.70228
APOBEC3C -> PFDN2  // mi = 0.0747106  Likelihood Ratio = 0.926694
APOBEC3C -> PTPN18  // mi = 0.12628  Likelihood Ratio = 1.52107
APOBEC3C -> RALGPS1  // mi = 0.130876  Likelihood Ratio = 1.14531
APOBEC3C -> RNGTT  // mi = 0.0817134  Likelihood Ratio = 1.40199
APOBEC3C -> S100A10  // mi = 0.165453  Likelihood Ratio = 2.344
APOBEC3C -> S100A11  // mi = 0.210722  Likelihood Ratio = 1.47159
APOBEC3C -> SERPING1  // mi = 0.100673  Likelihood Ratio = 3.6192
APOBEC3C -> SIPA1  // mi = 0.108859  Likelihood Ratio = 1.10715
APOBEC3C -> SLC22A18  // mi = 0.117393  Likelihood Ratio = 0.157252
APOBEC3C -> SQSTM1  // mi = 0.108859  Likelihood Ratio = 1.72745
APOBEC3C -> SS18L1  // mi = 0.12181  Likelihood Ratio = 2.0878
APOBEC3C -> SUMF1  // mi = 0.117393  Likelihood Ratio = 1.63778
APOBEC3C -> TAPBPL  // mi = 0.0928293  Likelihood Ratio = 2.20386
APOBEC3C -> TBC1D10C  // mi = 0.0853254  Likelihood Ratio = 0.141649
APOBEC3C -> TMCO4  // mi = 0.117393  Likelihood Ratio = 2.43302
APOBEC3C -> TMEM109  // mi = 0.117393  Likelihood Ratio = 3.21338
APOBEC3C -> TNFRSF14  // mi = 0.12628  Likelihood Ratio = 2.00505
APOBEC3C -> WDR17  // mi = 0.0890499  Likelihood Ratio = 1.50911
APOBEC3C -> ZNF300  // mi = 0.140301  Likelihood Ratio = 0.45035
APOBEC3C -> ZNF552  // mi = 0.0648123  Likelihood Ratio = 2.14166
APOBEC3G -> ACOX2  // mi = 0.0648123  Likelihood Ratio = 1.40609
APOBEC3G -> ACTR1A  // mi = 0.1131  Likelihood Ratio = 2.75073
APOBEC3G -> ADAMTS14  // mi = 0.0853254  Likelihood Ratio = 2.03852
APOBEC3G -> AIM1  // mi = 0.117393  Likelihood Ratio = 3.49032
APOBEC3G -> APOBEC3C  // mi = 0.165453  Likelihood Ratio = 3.14051
APOBEC3G -> APOL3  // mi = 0.12628  Likelihood Ratio = 3.84855
APOBEC3G -> B4GALT1  // mi = 0.100673  Likelihood Ratio = 2.36967
APOBEC3G -> BCL7A  // mi = 0.104739  Likelihood Ratio = 5.60148
APOBEC3G -> BEX1  // mi = 0.1131  Likelihood Ratio = 6.203
APOBEC3G -> BRSK2  // mi = 0.0967237  Likelihood Ratio = 3.76749
APOBEC3G -> C1RL  // mi = 0.0928293  Likelihood Ratio = 0.55326
APOBEC3G -> C1orf118  // mi = 0.0648123  Likelihood Ratio = 2.07091
APOBEC3G -> C20orf39  // mi = 0.0395205  Likelihood Ratio = 1.46394
APOBEC3G -> CABP4  // mi = 0.042005  Likelihood Ratio = 0.981018
APOBEC3G -> CASP8  // mi = 0.165453  Likelihood Ratio = 4.02729
APOBEC3G -> CDYL  // mi = 0.0890499  Likelihood Ratio = 2.40359
APOBEC3G -> CFI  // mi = 0.108859  Likelihood Ratio = 4.14247
APOBEC3G -> CGNL1  // mi = 0.0648123  Likelihood Ratio = 1.51096
APOBEC3G -> CNGA3  // mi = 0.0324998  Likelihood Ratio = 1.00816
APOBEC3G -> CNTFR  // mi = 0.104739  Likelihood Ratio = 3.04613
APOBEC3G -> CXCR3  // mi = 0.108859  Likelihood Ratio = 3.87383
APOBEC3G -> DCTN3  // mi = 0.1131  Likelihood Ratio = 3.47042
APOBEC3G -> DLL3  // mi = 0.12181  Likelihood Ratio = 6.09852
APOBEC3G -> EGF  // mi = 0.117393  Likelihood Ratio = 4.78829
APOBEC3G -> FAH  // mi = 0.108859  Likelihood Ratio = 4.76818
APOBEC3G -> FAM69B  // mi = 0.104739  Likelihood Ratio = 2.33111
APOBEC3G -> FBXO39  // mi = 0.078157  Likelihood Ratio = 3.64451
APOBEC3G -> FSD1  // mi = 0.0967237  Likelihood Ratio = 2.77534
APOBEC3G -> GADD45G  // mi = 0.150092  Likelihood Ratio = 7.33074
APOBEC3G -> GBP3  // mi = 0.117393  Likelihood Ratio = 0.325295
APOBEC3G -> GBP4  // mi = 0.0928293  Likelihood Ratio = 3.19446
APOBEC3G -> GDAP1L1  // mi = 0.1131  Likelihood Ratio = 3.56681
APOBEC3G -> GDI1  // mi = 0.0680379  Likelihood Ratio = 1.42743
APOBEC3G -> GPR171  // mi = 0.155105  Likelihood Ratio = 3.95376
APOBEC3G -> GPS1  // mi = 0.0817134  Likelihood Ratio = 0.814365
APOBEC3G -> GPSM2  // mi = 0.0890499  Likelihood Ratio = 4.96017
APOBEC3G -> HES6  // mi = 0.1131  Likelihood Ratio = 3.30656
APOBEC3G -> HLA-G  // mi = 0.117393  Likelihood Ratio = 3.00916
APOBEC3G -> IL15RA  // mi = 0.108859  Likelihood Ratio = 2.4425
APOBEC3G -> KIAA1199  // mi = 0.078157  Likelihood Ratio = 2.06288
APOBEC3G -> MARCKS  // mi = 0.12181  Likelihood Ratio = 2.84375
APOBEC3G -> MOBKL2C  // mi = 0.100673  Likelihood Ratio = 3.96662
APOBEC3G -> MTRF1L  // mi = 0.0616922  Likelihood Ratio = 1.67823
APOBEC3G -> MYST1  // mi = 0.0747106  Likelihood Ratio = 1.64919
APOBEC3G -> NDUFB11  // mi = 0.0817134  Likelihood Ratio = 2.17047
APOBEC3G -> NT5DC2  // mi = 0.0747106  Likelihood Ratio = 1.88593
APOBEC3G -> ORC1L  // mi = 0.0616922  Likelihood Ratio = 2.51599
APOBEC3G -> OSBPL3  // mi = 0.108859  Likelihood Ratio = 4.92284
APOBEC3G -> PANK1  // mi = 0.0890499  Likelihood Ratio = 4.46863
APOBEC3G -> PARP4  // mi = 0.0928293  Likelihood Ratio = 2.48885
APOBEC3G -> PCDH21  // mi = 0.0556703  Likelihood Ratio = 1.54344
APOBEC3G -> PODXL2  // mi = 0.140301  Likelihood Ratio = 2.89099
APOBEC3G -> POLE3  // mi = 0.0395205  Likelihood Ratio = 1.44089
APOBEC3G -> PRPSAP2  // mi = 0.130876  Likelihood Ratio = 4.8314
APOBEC3G -> RAD21  // mi = 0.0817134  Likelihood Ratio = 3.34988
APOBEC3G -> RANBP6  // mi = 0.0616922  Likelihood Ratio = 2.31215
APOBEC3G -> RASEF  // mi = 0.0853254  Likelihood Ratio = 3.28608
APOBEC3G -> RASL10B  // mi = 0.104739  Likelihood Ratio = 2.3626
APOBEC3G -> RCOR2  // mi = 0.104739  Likelihood Ratio = 4.32628
APOBEC3G -> RNF122  // mi = 0.0747106  Likelihood Ratio = 2.4812
APOBEC3G -> RNF41  // mi = 0.0890499  Likelihood Ratio = 3.08524
APOBEC3G -> RPL7A  // mi = 0.0967237  Likelihood Ratio = 3.52665
APOBEC3G -> RPS6KA3  // mi = 0.0853254  Likelihood Ratio = 3.22464
APOBEC3G -> SERPING1  // mi = 0.117393  Likelihood Ratio = 2.35675
APOBEC3G -> SIAH1  // mi = 0.0967237  Likelihood Ratio = 4.35999
APOBEC3G -> SLIT3  // mi = 0.0586295  Likelihood Ratio = 1.93685
APOBEC3G -> SNAPC3  // mi = 0.0445871  Likelihood Ratio = 2.27871
APOBEC3G -> SNX4  // mi = 0.0967237  Likelihood Ratio = 2.66546
APOBEC3G -> SOCS1  // mi = 0.100673  Likelihood Ratio = 2.49912
APOBEC3G -> SP100  // mi = 0.12628  Likelihood Ratio = 1.2281
APOBEC3G -> SP140  // mi = 0.12628  Likelihood Ratio = 3.46229
APOBEC3G -> SPTBN2  // mi = 0.0890499  Likelihood Ratio = 3.73206
APOBEC3G -> SRPR  // mi = 0.0928293  Likelihood Ratio = 1.30801
APOBEC3G -> STAT2  // mi = 0.100673  Likelihood Ratio = 2.68305
APOBEC3G -> STEAP3  // mi = 0.108859  Likelihood Ratio = 5.58647
APOBEC3G -> SWAP70  // mi = 0.0853254  Likelihood Ratio = 1.72386
APOBEC3G -> TCIRG1  // mi = 0.135524  Likelihood Ratio = 1.38231
APOBEC3G -> TLR3  // mi = 0.0928293  Likelihood Ratio = 3.51643
APOBEC3G -> TNFRSF14  // mi = 0.14513  Likelihood Ratio = 5.9743
APOBEC3G -> TRIM38  // mi = 0.135524  Likelihood Ratio = 1.08171
APOBEC3G -> UBE2E2  // mi = 0.104739  Likelihood Ratio = 2.59134
APOBEC3G -> YWHAE  // mi = 0.0890499  Likelihood Ratio = 2.09132
APOBEC3G -> ZFP37  // mi = 0.0817134  Likelihood Ratio = 1.25051
APOBEC3G -> ZNF217  // mi = 0.108859  Likelihood Ratio = 1.19962
APOC1 -> AMDHD1  // mi = 0.0586295  Likelihood Ratio = 1.08383
APOC1 -> C9orf80  // mi = 0.0282138  Likelihood Ratio = 0.563784
APOC1 -> DIDO1  // mi = 0.0347675  Likelihood Ratio = 0.159115
APOC1 -> QDPR  // mi = 0.0527692  Likelihood Ratio = 0.296885
APOC1 -> SGK3  // mi = 0.0370961  Likelihood Ratio = 0.576214
APOC1 -> SPATA5L1  // mi = 0.0347675  Likelihood Ratio = 0.479452
APOC1 -> ZNF264  // mi = 0.0556703  Likelihood Ratio = 1.33833
APOC2 -> C20orf39  // mi = 0.0472286  Likelihood Ratio = 1.56895
APOC2 -> CYB5R4  // mi = 0.0713204  Likelihood Ratio = 0.644687
APOC2 -> CYP19A1  // mi = 0.165453  Likelihood Ratio = 0.261944
APOC2 -> LGI3  // mi = 0.0282138  Likelihood Ratio = 0.453733
APOC2 -> PLA2G7  // mi = 0.0324998  Likelihood Ratio = 0.422902
APOC2 -> RASGEF1C  // mi = 0.042005  Likelihood Ratio = 0.440018
APOC2 -> TEKT2  // mi = 0.0499695  Likelihood Ratio = 0.301161
APOC2 -> TSPAN13  // mi = 0.0472286  Likelihood Ratio = 0.258442
APOC2 -> TTC9C  // mi = 0.0282138  Likelihood Ratio = 0.663898
APOC3 -> ACVR2B  // mi = 0.0472286  Likelihood Ratio = 0.571426
APOC3 -> ADRA1B  // mi = 0.0445871  Likelihood Ratio = 0.758201
APOC3 -> ARID3A  // mi = 0.0370961  Likelihood Ratio = 0.400203
APOC3 -> BTF3  // mi = 0.0324998  Likelihood Ratio = 0.328767
APOC3 -> C4orf14  // mi = 0.0282138  Likelihood Ratio = 0.0389695
APOC3 -> CASC3  // mi = 0.0586295  Likelihood Ratio = 0.889136
APOC3 -> CCBL1  // mi = 0.135524  Likelihood Ratio = 0.754717
APOC3 -> CD81  // mi = 0.0347675  Likelihood Ratio = 0.639471
APOC3 -> CPB2  // mi = 0.078157  Likelihood Ratio = 0.341734
APOC3 -> DDX55  // mi = 0.042005  Likelihood Ratio = 0.876475
APOC3 -> EPSTI1  // mi = 0.030326  Likelihood Ratio = 0.384772
APOC3 -> FOXRED1  // mi = 0.078157  Likelihood Ratio = 0.654059
APOC3 -> GATA1  // mi = 0.100673  Likelihood Ratio = 0.185507
APOC3 -> ICMT  // mi = 0.0499695  Likelihood Ratio = 0.667061
APOC3 -> IGF1R  // mi = 0.0648123  Likelihood Ratio = 0.517483
APOC3 -> ITPR1  // mi = 0.0395205  Likelihood Ratio = 0.270649
[truncated: 8,576,234 more chars]
