# Supplementary material for: Identification of direction in gene networks from expression and methylation
Source: BMC Syst Biol. 2013 Nov 1;7:118. doi: 10.1186/1752-0509-7-118 (PMC4228359; doi:10.1186/1752-0509-7-118)
Supplement: Additional file 7 — The actual network for the synthetic data. [file 1752-0509-7-118-S7.txt]

digraph G {
	G1
	G1 -> "G69" [value="+"];
	G2
	G3
	G4
	G4 -> "G545" [value="+"];
	G4 -> "G82" [value="+"];
	G4 -> "G552" [value="+"];
	G5
	G6
	G6 -> "G413" [value="+"];
	G6 -> "G956" [value="+"];
	G6 -> "G776" [value="-"];
	G7
	G7 -> "G995" [value="-"];
	G7 -> "G795" [value="-"];
	G8
	G9
	G10
	G10 -> "G775" [value="-"];
	G11
	G11 -> "G785" [value="+"];
	G12
	G13
	G14
	G15
	G16
	G17
	G17 -> "G866" [value="+"];
	G18
	G19
	G19 -> "G853" [value="+"];
	G20
	G21
	G22
	G23
	G23 -> "G799" [value="-"];
	G24
	G25
	G26
	G27
	G28
	G29
	G29 -> "G354" [value="-"];
	G29 -> "G976" [value="-"];
	G30
	G31
	G31 -> "G348" [value="-"];
	G32
	G33
	G33 -> "G920" [value="-"];
	G33 -> "G102" [value="+"];
	G33 -> "G463" [value="+"];
	G34
	G35
	G35 -> "G956" [value="+"];
	G36
	G37
	G37 -> "G169" [value="-"];
	G38
	G38 -> "G697" [value="-"];
	G39
	G40
	G41
	G42
	G43
	G44
	G45
	G45 -> "G239" [value="-"];
	G45 -> "G872" [value="-"];
	G45 -> "G334" [value="+"];
	G45 -> "G899" [value="+"];
	G45 -> "G202" [value="+"];
	G46
	G47
	G48
	G49
	G50
	G50 -> "G269" [value="-"];
	G51
	G52
	G53
	G53 -> "G743" [value="-"];
	G53 -> "G413" [value="-"];
	G53 -> "G619" [value="+"];
	G53 -> "G957" [value="+"];
	G53 -> "G37" [value="+"];
	G53 -> "G117" [value="-"];
	G53 -> "G196" [value="+"];
	G53 -> "G796" [value="-"];
	G53 -> "G529" [value="-"];
	G53 -> "G750" [value="-"];
	G53 -> "G475" [value="-"];
	G53 -> "G909" [value="+"];
	G53 -> "G359" [value="+"];
	G53 -> "G504" [value="-"];
	G53 -> "G481" [value="-"];
	G53 -> "G966" [value="-"];
	G54
	G55
	G56
	G57
	G58
	G58 -> "G743" [value="-"];
	G59
	G60
	G60 -> "G196" [value="-"];
	G60 -> "G731" [value="-"];
	G61
	G61 -> "G980" [value="-"];
	G62
	G63
	G63 -> "G901" [value="-"];
	G63 -> "G705" [value="-"];
	G64
	G65
	G66
	G67
	G67 -> "G590" [value="+"];
	G67 -> "G574" [value="+"];
	G67 -> "G355" [value="-"];
	G67 -> "G498" [value="-"];
	G67 -> "G243" [value="+"];
	G67 -> "G596" [value="+"];
	G67 -> "G392" [value="-"];
	G68
	G68 -> "G985" [value="-"];
	G68 -> "G959" [value="+"];
	G68 -> "G888" [value="-"];
	G69
	G69 -> "G529" [value="+"];
	G70
	G71
	G72
	G73
	G74
	G74 -> "G455" [value="+"];
	G74 -> "G710" [value="+"];
	G74 -> "G963" [value="+"];
	G74 -> "G909" [value="+"];
	G74 -> "G282" [value="-"];
	G74 -> "G127" [value="-"];
	G74 -> "G679" [value="-"];
	G75
	G76
	G76 -> "G182" [value="-"];
	G77
	G78
	G79
	G80
	G80 -> "G637" [value="-"];
	G80 -> "G493" [value="-"];
	G80 -> "G778" [value="-"];
	G80 -> "G829" [value="-"];
	G80 -> "G40" [value="+"];
	G80 -> "G48" [value="-"];
	G80 -> "G454" [value="-"];
	G81
	G81 -> "G706" [value="-"];
	G82
	G83
	G84
	G85
	G85 -> "G368" [value="+"];
	G85 -> "G665" [value="-"];
	G86
	G86 -> "G124" [value="+"];
	G86 -> "G608" [value="+"];
	G87
	G88
	G89
	G89 -> "G475" [value="+"];
	G90
	G90 -> "G225" [value="+"];
	G91
	G91 -> "G920" [value="+"];
	G91 -> "G969" [value="-"];
	G92
	G93
	G93 -> "G961" [value="-"];
	G93 -> "G239" [value="+"];
	G94
	G95
	G95 -> "G399" [value="+"];
	G95 -> "G665" [value="-"];
	G95 -> "G950" [value="+"];
	G95 -> "G445" [value="+"];
	G95 -> "G933" [value="-"];
	G95 -> "G574" [value="+"];
	G95 -> "G454" [value="-"];
	G95 -> "G892" [value="-"];
	G95 -> "G25" [value="+"];
	G95 -> "G66" [value="+"];
	G95 -> "G578" [value="+"];
	G95 -> "G910" [value="+"];
	G95 -> "G379" [value="+"];
	G95 -> "G155" [value="+"];
	G95 -> "G455" [value="-"];
	G95 -> "G247" [value="+"];
	G95 -> "G946" [value="+"];
	G95 -> "G427" [value="-"];
	G96
	G96 -> "G454" [value="+"];
	G97
	G98
	G98 -> "G722" [value="-"];
	G98 -> "G143" [value="-"];
	G98 -> "G349" [value="-"];
	G99
	G100
	G101
	G102
	G102 -> "G38" [value="-"];
	G103
	G103 -> "G547" [value="+"];
	G104
	G104 -> "G310" [value="-"];
	G104 -> "G334" [value="-"];
	G104 -> "G77" [value="+"];
	G104 -> "G777" [value="+"];
	G104 -> "G811" [value="+"];
	G104 -> "G277" [value="-"];
	G104 -> "G301" [value="-"];
	G104 -> "G884" [value="+"];
	G104 -> "G595" [value="-"];
	G104 -> "G999" [value="+"];
	G104 -> "G31" [value="-"];
	G104 -> "G347" [value="+"];
	G104 -> "G915" [value="+"];
	G104 -> "G603" [value="+"];
	G104 -> "G853" [value="-"];
	G104 -> "G350" [value="-"];
	G104 -> "G753" [value="+"];
	G104 -> "G414" [value="-"];
	G104 -> "G478" [value="-"];
	G104 -> "G38" [value="+"];
	G104 -> "G732" [value="-"];
	G104 -> "G796" [value="+"];
	G104 -> "G908" [value="+"];
	G104 -> "G798" [value="-"];
	G104 -> "G295" [value="+"];
	G104 -> "G695" [value="-"];
	G104 -> "G108" [value="-"];
	G104 -> "G290" [value="+"];
	G104 -> "G613" [value="+"];
	G104 -> "G173" [value="-"];
	G104 -> "G363" [value="+"];
	G104 -> "G364" [value="-"];
	G104 -> "G743" [value="-"];
	G104 -> "G933" [value="+"];
	G104 -> "G871" [value="+"];
	G104 -> "G431" [value="-"];
	G104 -> "G621" [value="-"];
	G104 -> "G1000" [value="+"];
	G104 -> "G698" [value="+"];
	G104 -> "G220" [value="+"];
	G104 -> "G687" [value="+"];
	G104 -> "G326" [value="-"];
	G104 -> "G255" [value="-"];
	G104 -> "G530" [value="+"];
	G104 -> "G950" [value="+"];
	G104 -> "G293" [value="-"];
	G104 -> "G943" [value="+"];
	G104 -> "G980" [value="-"];
	G104 -> "G2" [value="+"];
	G104 -> "G127" [value="-"];
	G104 -> "G162" [value="+"];
	G104 -> "G294" [value="+"];
	G104 -> "G82" [value="+"];
	G104 -> "G936" [value="-"];
	G104 -> "G194" [value="-"];
	G104 -> "G197" [value="-"];
	G104 -> "G498" [value="-"];
	G104 -> "G951" [value="+"];
	G104 -> "G637" [value="-"];
	G104 -> "G638" [value="-"];
	G104 -> "G605" [value="-"];
	G104 -> "G41" [value="+"];
	G104 -> "G263" [value="+"];
	G104 -> "G957" [value="-"];
	G104 -> "G190" [value="-"];
	G104 -> "G583" [value="-"];
	G105
	G105 -> "G102" [value="+"];
	G106
	G106 -> "G111" [value="+"];
	G107
	G107 -> "G499" [value="+"];
	G108
	G109
	G110
	G111
	G112
	G113
	G114
	G115
	G115 -> "G248" [value="-"];
	G115 -> "G447" [value="+"];
	G116
	G117
	G118
	G118 -> "G303" [value="-"];
	G119
	G120
	G121
	G122
	G123
	G123 -> "G97" [value="+"];
	G123 -> "G625" [value="+"];
	G123 -> "G350" [value="-"];
	G123 -> "G225" [value="+"];
	G123 -> "G366" [value="+"];
	G123 -> "G888" [value="-"];
	G123 -> "G102" [value="+"];
	G123 -> "G418" [value="-"];
	G123 -> "G681" [value="-"];
	G123 -> "G295" [value="+"];
	G123 -> "G59" [value="+"];
	G123 -> "G85" [value="-"];
	G123 -> "G912" [value="+"];
	G123 -> "G136" [value="-"];
	G123 -> "G94" [value="-"];
	G123 -> "G637" [value="+"];
	G124
	G125
	G125 -> "G909" [value="-"];
	G126
	G126 -> "G340" [value="-"];
	G127
	G127 -> "G654" [value="+"];
	G128
	G128 -> "G239" [value="-"];
	G129
	G129 -> "G948" [value="-"];
	G129 -> "G919" [value="+"];
	G129 -> "G652" [value="+"];
	G129 -> "G875" [value="-"];
	G129 -> "G687" [value="-"];
	G129 -> "G295" [value="-"];
	G130
	G130 -> "G425" [value="+"];
	G130 -> "G475" [value="-"];
	G131
	G132
	G133
	G133 -> "G281" [value="+"];
	G134
	G134 -> "G185" [value="-"];
	G135
	G136
	G136 -> "G864" [value="+"];
	G137
	G137 -> "G314" [value="+"];
	G138
	G138 -> "G703" [value="+"];
	G139
	G139 -> "G264" [value="+"];
	G139 -> "G475" [value="+"];
	G139 -> "G599" [value="+"];
	G139 -> "G128" [value="-"];
	G140
	G141
	G141 -> "G471" [value="-"];
	G142
	G143
	G143 -> "G170" [value="+"];
	G144
	G144 -> "G741" [value="-"];
	G144 -> "G599" [value="-"];
	G145
	G145 -> "G127" [value="-"];
	G146
	G146 -> "G805" [value="-"];
	G146 -> "G686" [value="-"];
	G146 -> "G55" [value="+"];
	G146 -> "G170" [value="+"];
	G146 -> "G45" [value="-"];
	G146 -> "G882" [value="+"];
	G147
	G148
	G148 -> "G573" [value="+"];
	G148 -> "G848" [value="+"];
	G149
	G149 -> "G697" [value="+"];
	G149 -> "G847" [value="-"];
	G150
	G150 -> "G708" [value="-"];
	G151
	G152
	G152 -> "G30" [value="-"];
	G153
	G153 -> "G635" [value="+"];
	G154
	G155
	G156
	G156 -> "G755" [value="+"];
	G157
	G157 -> "G118" [value="+"];
	G157 -> "G654" [value="-"];
	G157 -> "G351" [value="-"];
	G158
	G158 -> "G15" [value="-"];
	G159
	G160
	G160 -> "G14" [value="+"];
	G161
	G162
	G162 -> "G295" [value="-"];
	G162 -> "G350" [value="+"];
	G162 -> "G533" [value="-"];
	G162 -> "G545" [value="-"];
	G163
	G164
	G165
	G165 -> "G708" [value="+"];
	G166
	G166 -> "G975" [value="-"];
	G166 -> "G12" [value="-"];
	G167
	G168
	G169
	G170
	G171
	G171 -> "G77" [value="+"];
	G172
	G173
	G173 -> "G408" [value="-"];
	G173 -> "G908" [value="+"];
	G174
	G175
	G176
	G176 -> "G864" [value="-"];
	G177
	G178
	G179
	G180
	G180 -> "G354" [value="-"];
	G180 -> "G19" [value="+"];
	G181
	G181 -> "G114" [value="+"];
	G182
	G183
	G183 -> "G23" [value="+"];
	G184
	G185
	G186
	G187
	G188
	G189
	G189 -> "G711" [value="-"];
	G189 -> "G269" [value="-"];
	G189 -> "G303" [value="-"];
	G189 -> "G220" [value="-"];
	G189 -> "G340" [value="+"];
	G189 -> "G224" [value="-"];
	G189 -> "G975" [value="-"];
	G189 -> "G10" [value="+"];
	G189 -> "G976" [value="+"];
	G189 -> "G640" [value="+"];
	G189 -> "G868" [value="-"];
	G189 -> "G860" [value="+"];
	G190
	G190 -> "G570" [value="+"];
	G190 -> "G94" [value="+"];
	G190 -> "G256" [value="+"];
	G190 -> "G269" [value="+"];
	G190 -> "G841" [value="-"];
	G190 -> "G842" [value="+"];
	G190 -> "G176" [value="-"];
	G190 -> "G276" [value="-"];
	G190 -> "G340" [value="+"];
	G190 -> "G6" [value="+"];
	G190 -> "G815" [value="+"];
	G190 -> "G76" [value="+"];
	G190 -> "G681" [value="+"];
	G190 -> "G199" [value="+"];
	G190 -> "G332" [value="+"];
	G190 -> "G794" [value="+"];
	G191
	G191 -> "G92" [value="+"];
	G192
	G193
	G194
	G194 -> "G333" [value="+"];
	G194 -> "G461" [value="+"];
	G194 -> "G951" [value="-"];
	G194 -> "G854" [value="-"];
	G194 -> "G533" [value="+"];
	G194 -> "G117" [value="+"];
	G194 -> "G3" [value="+"];
	G194 -> "G597" [value="-"];
	G194 -> "G97" [value="+"];
	G194 -> "G224" [value="-"];
	G194 -> "G789" [value="-"];
	G194 -> "G798" [value="+"];
	G194 -> "G108" [value="-"];
	G194 -> "G487" [value="+"];
	G194 -> "G866" [value="+"];
	G194 -> "G238" [value="+"];
	G194 -> "G745" [value="-"];
	G194 -> "G999" [value="+"];
	G194 -> "G364" [value="+"];
	G194 -> "G790" [value="-"];
	G194 -> "G374" [value="+"];
	G194 -> "G882" [value="+"];
	G194 -> "G946" [value="+"];
	G194 -> "G616" [value="+"];
	G194 -> "G824" [value="-"];
	G194 -> "G131" [value="+"];
	G194 -> "G447" [value="+"];
	G194 -> "G389" [value="-"];
	G194 -> "G327" [value="+"];
	G194 -> "G190" [value="+"];
	G194 -> "G916" [value="+"];
	G195
	G195 -> "G947" [value="-"];
	G196
	G197
	G198
	G198 -> "G129" [value="+"];
	G198 -> "G598" [value="+"];
	G199
	G200
	G201
	G201 -> "G475" [value="+"];
	G201 -> "G910" [value="+"];
	G201 -> "G132" [value="+"];
	G201 -> "G123" [value="+"];
	G201 -> "G312" [value="-"];
	G201 -> "G912" [value="-"];
	G201 -> "G252" [value="+"];
	G202
	G202 -> "G841" [value="+"];
	G203
	G203 -> "G647" [value="-"];
	G203 -> "G750" [value="-"];
	G203 -> "G26" [value="-"];
	G204
	G205
	G205 -> "G444" [value="+"];
	G205 -> "G311" [value="-"];
	G206
	G207
	G208
	G209
	G209 -> "G42" [value="+"];
	G210
	G211
	G211 -> "G648" [value="-"];
	G211 -> "G523" [value="-"];
	G211 -> "G590" [value="-"];
	G211 -> "G717" [value="-"];
	G211 -> "G625" [value="-"];
	G211 -> "G736" [value="+"];
	G211 -> "G408" [value="+"];
	G211 -> "G635" [value="+"];
	G211 -> "G414" [value="+"];
	G211 -> "G545" [value="+"];
	G211 -> "G739" [value="-"];
	G211 -> "G174" [value="+"];
	G211 -> "G994" [value="+"];
	G211 -> "G809" [value="+"];
	G211 -> "G243" [value="-"];
	G211 -> "G433" [value="-"];
	G211 -> "G364" [value="+"];
	G211 -> "G979" [value="-"];
	G211 -> "G660" [value="-"];
	G211 -> "G187" [value="+"];
	G211 -> "G998" [value="-"];
	G211 -> "G824" [value="-"];
	G211 -> "G970" [value="-"];
	G211 -> "G197" [value="-"];
	G211 -> "G893" [value="+"];
	G211 -> "G368" [value="+"];
	G211 -> "G77" [value="+"];
	G211 -> "G449" [value="+"];
	G211 -> "G834" [value="+"];
	G211 -> "G899" [value="-"];
	G212
	G212 -> "G868" [value="+"];
	G213
	G214
	G214 -> "G303" [value="+"];
	G214 -> "G359" [value="-"];
	G215
	G216
	G216 -> "G332" [value="-"];
	G216 -> "G854" [value="+"];
	G217
	G217 -> "G395" [value="+"];
	G217 -> "G1" [value="-"];
	G217 -> "G718" [value="-"];
	G217 -> "G733" [value="+"];
	G217 -> "G504" [value="+"];
	G217 -> "G231" [value="-"];
	G218
	G218 -> "G14" [value="+"];
	G219
	G220
	G221
	G221 -> "G173" [value="+"];
	G221 -> "G835" [value="-"];
	G221 -> "G599" [value="+"];
	G221 -> "G741" [value="+"];
	G222
	G222 -> "G364" [value="-"];
	G222 -> "G289" [value="+"];
	G223
	G223 -> "G395" [value="+"];
	G224
	G224 -> "G147" [value="+"];
	G224 -> "G86" [value="-"];
	G224 -> "G781" [value="+"];
	G224 -> "G1" [value="+"];
	G224 -> "G104" [value="-"];
	G224 -> "G92" [value="+"];
	G224 -> "G94" [value="+"];
	G224 -> "G852" [value="+"];
	G224 -> "G966" [value="+"];
	G224 -> "G605" [value="+"];
	G224 -> "G102" [value="-"];
	G224 -> "G482" [value="-"];
	G224 -> "G303" [value="-"];
	G224 -> "G111" [value="+"];
	G224 -> "G994" [value="-"];
	G224 -> "G933" [value="+"];
	G224 -> "G640" [value="+"];
	G224 -> "G971" [value="+"];
	G224 -> "G2" [value="-"];
	G224 -> "G128" [value="+"];
	G224 -> "G635" [value="+"];
	G224 -> "G256" [value="-"];
	G224 -> "G131" [value="-"];
	G224 -> "G636" [value="-"];
	G224 -> "G259" [value="+"];
	G224 -> "G957" [value="+"];
	G224 -> "G258" [value="-"];
	G224 -> "G457" [value="+"];
	G225
	G225 -> "G538" [value="+"];
	G225 -> "G70" [value="+"];
	G225 -> "G304" [value="-"];
	G225 -> "G129" [value="-"];
	G225 -> "G359" [value="-"];
	G225 -> "G547" [value="-"];
	G225 -> "G424" [value="-"];
	G225 -> "G391" [value="-"];
	G225 -> "G975" [value="+"];
	G226
	G227
	G228
	G229
	G229 -> "G207" [value="-"];
	G230
	G230 -> "G345" [value="-"];
	G231
	G231 -> "G309" [value="-"];
	G232
	G232 -> "G455" [value="+"];
	G232 -> "G127" [value="+"];
	G233
	G234
	G235
	G236
	G237
	G238
	G238 -> "G15" [value="-"];
	G238 -> "G860" [value="-"];
	G239
	G240
	G241
	G242
	G242 -> "G741" [value="-"];
	G243
	G244
	G245
	G245 -> "G776" [value="+"];
	G246
	G246 -> "G289" [value="-"];
	G246 -> "G156" [value="+"];
	G246 -> "G782" [value="-"];
	G247
	G248
	G249
	G250
	G251
	G252
	G252 -> "G144" [value="-"];
	G252 -> "G125" [value="+"];
	G253
	G254
	G254 -> "G176" [value="-"];
	G255
	G255 -> "G849" [value="-"];
	G255 -> "G246" [value="+"];
	G255 -> "G606" [value="-"];
	G255 -> "G942" [value="+"];
	G255 -> "G305" [value="-"];
	G256
	G256 -> "G339" [value="-"];
	G257
	G258
	G259
	G259 -> "G151" [value="-"];
	G259 -> "G835" [value="-"];
	G259 -> "G225" [value="-"];
	G260
	G260 -> "G746" [value="-"];
	G261
	G262
	G262 -> "G800" [value="+"];
	G262 -> "G560" [value="-"];
	G263
	G264
	G264 -> "G946" [value="-"];
	G264 -> "G823" [value="-"];
	G264 -> "G766" [value="-"];
	G264 -> "G886" [value="+"];
	G264 -> "G196" [value="+"];
	G264 -> "G861" [value="+"];
	G264 -> "G608" [value="-"];
	G264 -> "G214" [value="-"];
	G264 -> "G244" [value="-"];
	G264 -> "G169" [value="+"];
	G264 -> "G111" [value="-"];
	G265
	G266
	G267
	G267 -> "G591" [value="+"];
	G267 -> "G612" [value="-"];
	G267 -> "G791" [value="-"];
	G267 -> "G698" [value="+"];
	G267 -> "G353" [value="-"];
	G267 -> "G852" [value="+"];
	G267 -> "G276" [value="+"];
	G267 -> "G555" [value="+"];
	G267 -> "G624" [value="-"];
	G267 -> "G759" [value="+"];
	G267 -> "G837" [value="-"];
	G267 -> "G313" [value="-"];
	G267 -> "G546" [value="+"];
	G267 -> "G75" [value="+"];
	G267 -> "G900" [value="+"];
	G267 -> "G665" [value="+"];
	G267 -> "G283" [value="+"];
	G267 -> "G537" [value="-"];
	G267 -> "G679" [value="+"];
	G268
	G269
	G270
	G271
	G271 -> "G754" [value="+"];
	G271 -> "G483" [value="-"];
	G272
	G273
	G274
	G275
	G275 -> "G960" [value="+"];
	G275 -> "G14" [value="-"];
	G275 -> "G603" [value="-"];
	G275 -> "G817" [value="+"];
	G276
	G277
	G277 -> "G119" [value="+"];
	G278
	G279
	G280
	G280 -> "G731" [value="-"];
	G281
	G281 -> "G468" [value="-"];
	G282
	G282 -> "G364" [value="+"];
	G282 -> "G351" [value="-"];
	G283
	G283 -> "G654" [value="-"];
	G284
	G284 -> "G94" [value="+"];
	G284 -> "G848" [value="+"];
	G284 -> "G803" [value="+"];
	G284 -> "G550" [value="-"];
	G285
	G285 -> "G527" [value="-"];
	G286
	G287
	G288
	G288 -> "G603" [value="-"];
	G289
	G290
	G290 -> "G906" [value="-"];
	G291
	G292
	G292 -> "G227" [value="-"];
	G292 -> "G225" [value="-"];
	G293
	G293 -> "G808" [value="+"];
	G294
	G295
	G295 -> "G81" [value="-"];
	G296
	G296 -> "G349" [value="-"];
	G296 -> "G707" [value="+"];
	G296 -> "G287" [value="+"];
	G296 -> "G398" [value="+"];
	G296 -> "G776" [value="+"];
	G296 -> "G23" [value="-"];
	G296 -> "G703" [value="+"];
	G296 -> "G784" [value="+"];
	G296 -> "G379" [value="-"];
	G297
	G297 -> "G139" [value="-"];
	G298
	G299
	G299 -> "G220" [value="+"];
	G299 -> "G186" [value="-"];
	G299 -> "G73" [value="+"];
	G300
	G300 -> "G648" [value="+"];
	G301
	G302
	G302 -> "G899" [value="+"];
	G302 -> "G539" [value="+"];
	G302 -> "G781" [value="+"];
	G302 -> "G944" [value="-"];
	G302 -> "G547" [value="+"];
	G302 -> "G405" [value="-"];
	G302 -> "G108" [value="-"];
	G302 -> "G787" [value="-"];
	G302 -> "G313" [value="+"];
	G302 -> "G530" [value="+"];
	G303
	G303 -> "G220" [value="+"];
	G303 -> "G782" [value="-"];
	G303 -> "G463" [value="+"];
	G304
	G305
	G306
	G307
	G308
	G308 -> "G70" [value="+"];
	G308 -> "G189" [value="-"];
	G309
	G309 -> "G959" [value="+"];
	G310
	G310 -> "G254" [value="+"];
	G311
	G312
	G313
	G313 -> "G337" [value="-"];
	G313 -> "G281" [value="+"];
	G313 -> "G409" [value="+"];
	G313 -> "G413" [value="-"];
	G313 -> "G858" [value="-"];
	G313 -> "G990" [value="-"];
	G313 -> "G111" [value="+"];
	G313 -> "G365" [value="+"];
	G313 -> "G51" [value="-"];
	G313 -> "G652" [value="-"];
	G313 -> "G530" [value="+"];
	G313 -> "G946" [value="+"];
	G313 -> "G569" [value="+"];
	G313 -> "G608" [value="+"];
	G313 -> "G67" [value="+"];
	G313 -> "G320" [value="+"];
	G313 -> "G245" [value="+"];
	G313 -> "G452" [value="+"];
	G313 -> "G961" [value="-"];
	G313 -> "G165" [value="+"];
	G313 -> "G82" [value="-"];
	G313 -> "G592" [value="+"];
	G313 -> "G574" [value="+"];
	G313 -> "G408" [value="+"];
	G313 -> "G694" [value="-"];
	G313 -> "G348" [value="+"];
	G313 -> "G301" [value="+"];
	G313 -> "G416" [value="+"];
	G313 -> "G102" [value="+"];
	G313 -> "G356" [value="+"];
	G313 -> "G989" [value="+"];
	G313 -> "G278" [value="-"];
	G313 -> "G176" [value="+"];
	G313 -> "G435" [value="+"];
	G313 -> "G180" [value="+"];
	G313 -> "G118" [value="+"];
	G313 -> "G813" [value="+"];
	G313 -> "G591" [value="-"];
	G313 -> "G380" [value="+"];
	G313 -> "G776" [value="-"];
	G313 -> "G888" [value="+"];
	G313 -> "G198" [value="-"];
	G313 -> "G703" [value="-"];
	G313 -> "G956" [value="-"];
	G313 -> "G832" [value="-"];
	G313 -> "G679" [value="-"];
	G313 -> "G57" [value="-"];
	G313 -> "G475" [value="+"];
	G313 -> "G980" [value="+"];
	G313 -> "G933" [value="+"];
	G313 -> "G860" [value="+"];
	G313 -> "G735" [value="+"];
	G313 -> "G547" [value="+"];
	G313 -> "G499" [value="+"];
	G313 -> "G800" [value="-"];
	G313 -> "G238" [value="-"];
	G313 -> "G996" [value="+"];
	G313 -> "G495" [value="-"];
	G313 -> "G559" [value="+"];
	G313 -> "G812" [value="-"];
	G313 -> "G246" [value="+"];
	G313 -> "G207" [value="-"];
	G313 -> "G937" [value="+"];
	G313 -> "G627" [value="+"];
	G313 -> "G439" [value="+"];
	G313 -> "G755" [value="+"];
	G313 -> "G303" [value="+"];
	G313 -> "G951" [value="+"];
	G313 -> "G578" [value="-"];
	G313 -> "G76" [value="-"];
	G313 -> "G84" [value="+"];
	G313 -> "G523" [value="+"];
	G313 -> "G342" [value="-"];
	G313 -> "G975" [value="-"];
	G313 -> "G915" [value="-"];
	G313 -> "G40" [value="+"];
	G313 -> "G799" [value="-"];
	G313 -> "G490" [value="+"];
	G313 -> "G305" [value="+"];
	G313 -> "G622" [value="+"];
	G313 -> "G56" [value="+"];
	G313 -> "G309" [value="-"];
	G313 -> "G398" [value="-"];
	G313 -> "G815" [value="-"];
	G313 -> "G691" [value="-"];
	G313 -> "G442" [value="+"];
	G313 -> "G128" [value="+"];
	G313 -> "G239" [value="+"];
	G313 -> "G823" [value="-"];
	G313 -> "G762" [value="-"];
	G313 -> "G307" [value="-"];
	G313 -> "G638" [value="-"];
	G313 -> "G325" [value="+"];
	G313 -> "G958" [value="+"];
	G313 -> "G646" [value="+"];
	G314
	G314 -> "G753" [value="+"];
	G315
	G316
	G316 -> "G254" [value="-"];
	G316 -> "G996" [value="-"];
	G317
	G318
	G319
	G319 -> "G41" [value="-"];
	G319 -> "G43" [value="-"];
	G320
	G320 -> "G900" [value="-"];
	G320 -> "G716" [value="+"];
	G320 -> "G259" [value="+"];
	G320 -> "G374" [value="+"];
	G320 -> "G847" [value="-"];
	G320 -> "G708" [value="-"];
	G320 -> "G946" [value="+"];
	G321
	G321 -> "G859" [value="+"];
	G321 -> "G546" [value="+"];
	G322
	G322 -> "G716" [value="-"];
	G323
	G323 -> "G901" [value="+"];
	G324
	G324 -> "G127" [value="-"];
	G325
	G326
	G327
	G328
	G328 -> "G374" [value="+"];
	G328 -> "G781" [value="+"];
	G329
	G330
	G331
	G332
	G332 -> "G957" [value="-"];
	G333
	G333 -> "G540" [value="+"];
	G334
	G334 -> "G438" [value="-"];
	G334 -> "G899" [value="+"];
	G334 -> "G982" [value="-"];
	G334 -> "G194" [value="-"];
	G334 -> "G112" [value="+"];
	G334 -> "G620" [value="+"];
	G334 -> "G402" [value="+"];
	G334 -> "G41" [value="-"];
	G334 -> "G728" [value="-"];
	G334 -> "G263" [value="-"];
	G334 -> "G737" [value="-"];
	G334 -> "G312" [value="+"];
	G334 -> "G142" [value="-"];
	G334 -> "G220" [value="-"];
	G334 -> "G536" [value="+"];
	G334 -> "G758" [value="+"];
	G335
	G336
	G336 -> "G646" [value="-"];
	G337
	G337 -> "G465" [value="+"];
	G337 -> "G523" [value="+"];
	G338
	G339
	G340
	G341
	G341 -> "G4" [value="+"];
	G342
	G343
	G343 -> "G76" [value="+"];
	G344
	G344 -> "G526" [value="-"];
	G345
	G346
	G346 -> "G1000" [value="-"];
	G347
	G348
	G349
	G349 -> "G841" [value="-"];
	G350
	G350 -> "G2" [value="+"];
	G350 -> "G225" [value="+"];
	G351
	G352
	G352 -> "G62" [value="-"];
	G352 -> "G424" [value="+"];
	G352 -> "G353" [value="-"];
	G353
	G353 -> "G396" [value="-"];
	G353 -> "G334" [value="-"];
	G353 -> "G527" [value="-"];
	G353 -> "G852" [value="+"];
	G353 -> "G2" [value="-"];
	G353 -> "G659" [value="-"];
	G353 -> "G534" [value="+"];
	G353 -> "G598" [value="+"];
	G353 -> "G158" [value="+"];
	G353 -> "G349" [value="+"];
	G353 -> "G413" [value="+"];
	G353 -> "G603" [value="+"];
	G353 -> "G858" [value="-"];
	G353 -> "G924" [value="-"];
	G353 -> "G799" [value="-"];
	G353 -> "G107" [value="-"];
	G353 -> "G801" [value="+"];
	G353 -> "G802" [value="+"];
	G353 -> "G303" [value="+"];
	G353 -> "G238" [value="-"];
	G353 -> "G239" [value="+"];
	G353 -> "G366" [value="-"];
	G353 -> "G307" [value="-"];
	G353 -> "G140" [value="+"];
	G353 -> "G438" [value="+"];
	G353 -> "G817" [value="-"];
	G353 -> "G189" [value="+"];
	G353 -> "G946" [value="-"];
	G353 -> "G742" [value="-"];
	G353 -> "G256" [value="+"];
	G353 -> "G388" [value="+"];
	G353 -> "G927" [value="-"];
	G353 -> "G703" [value="-"];
	G353 -> "G390" [value="+"];
	G353 -> "G1000" [value="-"];
	G353 -> "G190" [value="-"];
	G354
	G354 -> "G653" [value="+"];
	G354 -> "G665" [value="-"];
	G355
	G355 -> "G865" [value="-"];
	G356
	G357
	G357 -> "G151" [value="-"];
	G358
	G358 -> "G615" [value="-"];
	G358 -> "G97" [value="+"];
	G359
	G360
	G360 -> "G708" [value="-"];
	G361
	G361 -> "G333" [value="-"];
	G361 -> "G525" [value="-"];
	G361 -> "G85" [value="+"];
	G361 -> "G275" [value="+"];
	G361 -> "G158" [value="-"];
	G361 -> "G214" [value="-"];
	G361 -> "G571" [value="-"];
	G361 -> "G634" [value="-"];
	G361 -> "G532" [value="-"];
	G361 -> "G471" [value="+"];
	G361 -> "G359" [value="-"];
	G361 -> "G599" [value="-"];
	G361 -> "G349" [value="-"];
	G361 -> "G463" [value="+"];
	G361 -> "G413" [value="-"];
	G361 -> "G414" [value="+"];
	G361 -> "G919" [value="+"];
	G361 -> "G416" [value="+"];
	G361 -> "G526" [value="-"];
	G361 -> "G293" [value="-"];
	G361 -> "G887" [value="+"];
	G361 -> "G972" [value="-"];
	G361 -> "G422" [value="-"];
	G361 -> "G278" [value="+"];
	G361 -> "G434" [value="+"];
	G361 -> "G299" [value="+"];
	G361 -> "G265" [value="-"];
	G361 -> "G741" [value="-"];
	G361 -> "G868" [value="+"];
	G361 -> "G943" [value="+"];
	G361 -> "G621" [value="-"];
	G361 -> "G404" [value="+"];
	G361 -> "G560" [value="-"];
	G361 -> "G340" [value="-"];
	G361 -> "G967" [value="+"];
	G361 -> "G900" [value="-"];
	G361 -> "G38" [value="-"];
	G361 -> "G186" [value="-"];
	G361 -> "G313" [value="+"];
	G361 -> "G946" [value="+"];
	G361 -> "G717" [value="-"];
	G361 -> "G400" [value="-"];
	G361 -> "G320" [value="+"];
	G361 -> "G940" [value="-"];
	G361 -> "G893" [value="+"];
	G361 -> "G957" [value="-"];
	G361 -> "G454" [value="-"];
	G361 -> "G928" [value="+"];
	G361 -> "G267" [value="-"];
	G361 -> "G709" [value="-"];
	G361 -> "G475" [value="+"];
	G362
	G363
	G364
	G365
	G365 -> "G146" [value="-"];
	G366
	G366 -> "G999" [value="-"];
	G366 -> "G653" [value="+"];
	G367
	G368
	G369
	G369 -> "G471" [value="-"];
	G370
	G370 -> "G116" [value="+"];
	G370 -> "G625" [value="-"];
	G370 -> "G705" [value="-"];
	G371
	G371 -> "G679" [value="-"];
	G372
	G373
	G373 -> "G399" [value="+"];
	G374
	G375
	G375 -> "G592" [value="-"];
	G375 -> "G238" [value="+"];
	G376
	G376 -> "G948" [value="+"];
	G376 -> "G281" [value="-"];
	G376 -> "G775" [value="-"];
	G376 -> "G729" [value="-"];
	G376 -> "G795" [value="-"];
	G376 -> "G980" [value="-"];
	G376 -> "G267" [value="+"];
	G376 -> "G601" [value="-"];
	G376 -> "G643" [value="+"];
	G376 -> "G550" [value="-"];
	G376 -> "G791" [value="+"];
	G376 -> "G976" [value="+"];
	G377
	G377 -> "G390" [value="+"];
	G377 -> "G237" [value="-"];
	G378
	G378 -> "G173" [value="+"];
	G379
	G379 -> "G545" [value="-"];
	G380
	G380 -> "G195" [value="+"];
	G380 -> "G791" [value="-"];
	G380 -> "G194" [value="-"];
	G380 -> "G525" [value="-"];
	G380 -> "G463" [value="-"];
	G380 -> "G721" [value="+"];
	G380 -> "G275" [value="-"];
	G380 -> "G256" [value="+"];
	G380 -> "G939" [value="+"];
	G380 -> "G192" [value="-"];
	G380 -> "G295" [value="+"];
	G380 -> "G351" [value="-"];
	G380 -> "G737" [value="+"];
	G380 -> "G2" [value="-"];
	G380 -> "G45" [value="+"];
	G380 -> "G598" [value="-"];
	G380 -> "G741" [value="-"];
	G380 -> "G713" [value="-"];
	G380 -> "G55" [value="-"];
	G381
	G381 -> "G196" [value="-"];
	G382
	G382 -> "G775" [value="-"];
	G383
	G383 -> "G933" [value="+"];
	G384
	G384 -> "G67" [value="+"];
	G385
	G385 -> "G47" [value="-"];
	G386
	G386 -> "G727" [value="-"];
	G386 -> "G108" [value="-"];
	G387
	G388
	G388 -> "G823" [value="+"];
	G388 -> "G715" [value="-"];
	G389
	G389 -> "G901" [value="-"];
	G389 -> "G976" [value="-"];
	G389 -> "G653" [value="+"];
	G389 -> "G728" [value="-"];
	G389 -> "G31" [value="-"];
	G389 -> "G656" [value="+"];
	G389 -> "G98" [value="-"];
	G389 -> "G352" [value="+"];
	G389 -> "G82" [value="+"];
	G389 -> "G55" [value="+"];
	G389 -> "G813" [value="+"];
	G389 -> "G806" [value="-"];
	G389 -> "G60" [value="-"];
	G389 -> "G691" [value="+"];
	G389 -> "G443" [value="-"];
	G389 -> "G256" [value="-"];
	G389 -> "G194" [value="+"];
	G389 -> "G70" [value="-"];
	G389 -> "G953" [value="-"];
	G389 -> "G702" [value="+"];
	G389 -> "G724" [value="-"];
	G389 -> "G709" [value="-"];
	G389 -> "G521" [value="-"];
	G390
	G391
	G392
	G392 -> "G173" [value="-"];
	G392 -> "G665" [value="-"];
	G392 -> "G854" [value="+"];
	G392 -> "G102" [value="+"];
	G392 -> "G340" [value="-"];
	G392 -> "G594" [value="-"];
	G393
	G393 -> "G266" [value="-"];
	G393 -> "G679" [value="-"];
	G394
	G394 -> "G853" [value="-"];
	G395
	G396
	G397
	G397 -> "G999" [value="+"];
	G398
	G398 -> "G545" [value="+"];
	G398 -> "G665" [value="-"];
	G398 -> "G2" [value="+"];
	G398 -> "G270" [value="-"];
	G399
	G400
	G400 -> "G947" [value="+"];
	G401
	G401 -> "G452" [value="-"];
	G401 -> "G556" [value="+"];
	G401 -> "G433" [value="-"];
	G401 -> "G150" [value="+"];
	G401 -> "G530" [value="-"];
	G401 -> "G107" [value="-"];
	G401 -> "G281" [value="+"];
	G401 -> "G676" [value="+"];
	G401 -> "G126" [value="-"];
	G402
	G402 -> "G127" [value="+"];
	G402 -> "G169" [value="+"];
	G403
	G403 -> "G364" [value="-"];
	G403 -> "G763" [value="+"];
	G403 -> "G307" [value="+"];
	G403 -> "G869" [value="-"];
	G404
	G404 -> "G2" [value="+"];
	G405
	G406
	G407
	G408
	G409
	G410
	G411
	G411 -> "G798" [value="-"];
	G411 -> "G661" [value="-"];
	G411 -> "G709" [value="+"];
	G412
	G413
	G414
	G415
	G416
	G416 -> "G545" [value="-"];
	G417
	G418
	G419
	G420
	G420 -> "G238" [value="+"];
	G421
	G422
	G422 -> "G147" [value="+"];
	G423
	G423 -> "G927" [value="+"];
	G424
	G425
	G426
	G426 -> "G471" [value="+"];
	G427
	G427 -> "G670" [value="+"];
	G427 -> "G47" [value="-"];
	G427 -> "G884" [value="+"];
	G427 -> "G368" [value="-"];
	G428
	G428 -> "G464" [value="-"];
	G428 -> "G296" [value="-"];
	G428 -> "G983" [value="+"];
	G428 -> "G899" [value="+"];
	G429
	G430
	G430 -> "G229" [value="+"];
	G430 -> "G853" [value="-"];
	G430 -> "G718" [value="+"];
	G431
	G431 -> "G399" [value="+"];
	G432
	G432 -> "G73" [value="+"];
	G432 -> "G813" [value="-"];
	G432 -> "G188" [value="+"];
	G433
	G434
	G434 -> "G431" [value="+"];
	G435
	G435 -> "G837" [value="-"];
	G436
	G436 -> "G245" [value="+"];
	G437
	G437 -> "G139" [value="-"];
	G437 -> "G735" [value="+"];
	G437 -> "G982" [value="-"];
	G438
	G438 -> "G308" [value="+"];
	G439
	G439 -> "G938" [value="-"];
	G439 -> "G931" [value="+"];
	G439 -> "G837" [value="-"];
	G440
	G440 -> "G229" [value="+"];
	G441
	G442
	G443
	G444
	G444 -> "G134" [value="-"];
	G444 -> "G972" [value="-"];
	G444 -> "G722" [value="-"];
	G445
	G446
	G447
	G448
	G448 -> "G350" [value="+"];
	G448 -> "G84" [value="-"];
	G449
	G450
	G450 -> "G976" [value="+"];
	G451
	G451 -> "G111" [value="-"];
	G451 -> "G481" [value="+"];
	G451 -> "G334" [value="+"];
	G452
	G453
	G453 -> "G475" [value="+"];
	G453 -> "G454" [value="+"];
	G453 -> "G933" [value="-"];
	G453 -> "G776" [value="-"];
	G453 -> "G766" [value="+"];
	G453 -> "G196" [value="+"];
	G453 -> "G946" [value="+"];
	G453 -> "G824" [value="-"];
	G453 -> "G340" [value="+"];
	G453 -> "G117" [value="+"];
	G453 -> "G799" [value="-"];
	G453 -> "G931" [value="-"];
	G453 -> "G2" [value="+"];
	G453 -> "G646" [value="+"];
	G453 -> "G647" [value="-"];
	G454
	G454 -> "G825" [value="+"];
	G455
	G455 -> "G60" [value="+"];
	G455 -> "G350" [value="-"];
	G456
	G456 -> "G741" [value="-"];
	G457
	G457 -> "G268" [value="-"];
	G458
	G459
	G460
	G461
	G461 -> "G429" [value="+"];
	G462
	G462 -> "G530" [value="-"];
	G462 -> "G77" [value="-"];
	G463
	G463 -> "G616" [value="-"];
	G464
	G464 -> "G117" [value="-"];
	G465
	G465 -> "G959" [value="-"];
	G466
	G467
	G468
	G468 -> "G396" [value="+"];
	G468 -> "G753" [value="-"];
	G468 -> "G413" [value="+"];
	G468 -> "G5" [value="+"];
	G468 -> "G795" [value="+"];
	G468 -> "G901" [value="+"];
	G468 -> "G779" [value="+"];
	G468 -> "G457" [value="-"];
	G468 -> "G307" [value="-"];
	G468 -> "G638" [value="+"];
	G468 -> "G813" [value="+"];
	G468 -> "G568" [value="+"];
	G468 -> "G480" [value="-"];
	G468 -> "G937" [value="-"];
	G468 -> "G378" [value="+"];
	G468 -> "G722" [value="-"];
	G468 -> "G756" [value="-"];
	G468 -> "G359" [value="+"];
	G468 -> "G599" [value="-"];
	G468 -> "G703" [value="+"];
	G468 -> "G679" [value="+"];
	G469
	G470
	G470 -> "G7" [value="-"];
	G470 -> "G704" [value="+"];
	G471
	G472
	G473
	G474
	G475
	G475 -> "G603" [value="-"];
	G476
	G477
	G477 -> "G232" [value="+"];
	G478
	G478 -> "G444" [value="+"];
	G478 -> "G251" [value="+"];
	G478 -> "G708" [value="-"];
	G479
	G479 -> "G395" [value="-"];
	G480
	G481
	G481 -> "G354" [value="+"];
	G482
	G482 -> "G832" [value="+"];
	G483
	G483 -> "G116" [value="-"];
	G483 -> "G413" [value="-"];
	G484
	G485
	G485 -> "G537" [value="+"];
	G485 -> "G646" [value="+"];
	G485 -> "G637" [value="-"];
	G486
	G487
	G488
	G489
	G490
	G491
	G491 -> "G317" [value="+"];
	G491 -> "G639" [value="-"];
	G492
	G492 -> "G110" [value="-"];
	G493
	G493 -> "G665" [value="-"];
	G494
	G494 -> "G918" [value="+"];
	G494 -> "G444" [value="+"];
	G494 -> "G94" [value="-"];
	G495
	G495 -> "G966" [value="+"];
	G496
	G497
	G498
	G498 -> "G398" [value="-"];
	G499
	G500
	G501
	G501 -> "G100" [value="+"];
	G502
	G503
	G503 -> "G988" [value="+"];
	G504
	G504 -> "G792" [value="+"];
	G505
	G505 -> "G854" [value="-"];
	G505 -> "G252" [value="-"];
	G506
	G507
	G507 -> "G280" [value="+"];
	G507 -> "G599" [value="-"];
	G507 -> "G307" [value="-"];
	G507 -> "G116" [value="-"];
	G507 -> "G94" [value="-"];
	G508
	G508 -> "G438" [value="+"];
	G509
	G509 -> "G112" [value="-"];
	G510
	G510 -> "G880" [value="-"];
	G510 -> "G950" [value="+"];
	G510 -> "G741" [value="-"];
	G510 -> "G650" [value="+"];
	G510 -> "G648" [value="+"];
	G511
	G511 -> "G47" [value="+"];
	G512
	G513
	G514
	G514 -> "G325" [value="-"];
	G515
	G516
	G516 -> "G687" [value="-"];
	G516 -> "G871" [value="-"];
	G517
	G517 -> "G144" [value="-"];
	G517 -> "G367" [value="-"];
	G517 -> "G256" [value="+"];
	G517 -> "G918" [value="-"];
	G517 -> "G966" [value="-"];
	G517 -> "G463" [value="-"];
	G517 -> "G808" [value="+"];
	G517 -> "G213" [value="-"];
	G517 -> "G970" [value="+"];
	G517 -> "G548" [value="-"];
	G517 -> "G861" [value="+"];
	G517 -> "G238" [value="-"];
	G517 -> "G4" [value="-"];
	G517 -> "G504" [value="-"];
	G517 -> "G616" [value="+"];
	G517 -> "G647" [value="-"];
	G518
	G518 -> "G594" [value="-"];
	G519
	G520
	G520 -> "G648" [value="+"];
	G521
	G522
	G522 -> "G251" [value="-"];
	G522 -> "G841" [value="-"];
	G522 -> "G868" [value="+"];
	G523
	G523 -> "G906" [value="+"];
	G524
	G524 -> "G574" [value="-"];
	G524 -> "G530" [value="-"];
	G524 -> "G637" [value="+"];
	G525
	G526
	G526 -> "G320" [value="-"];
	G527
	G527 -> "G182" [value="-"];
	G528
	G529
	G530
	G530 -> "G194" [value="+"];
	G531
	G531 -> "G660" [value="-"];
	G531 -> "G731" [value="-"];
	G531 -> "G795" [value="-"];
	G531 -> "G651" [value="+"];
	G531 -> "G799" [value="-"];
	G531 -> "G611" [value="-"];
	G531 -> "G596" [value="+"];
	G531 -> "G946" [value="-"];
	G532
	G532 -> "G743" [value="-"];
	G533
	G533 -> "G148" [value="-"];
	G534
	G535
	G536
	G536 -> "G523" [value="+"];
	G536 -> "G971" [value="+"];
	G537
	G538
	G539
	G540
	G540 -> "G735" [value="-"];
	G541
	G542
	G543
	G543 -> "G971" [value="+"];
	G543 -> "G341" [value="-"];
	G543 -> "G137" [value="-"];
	G543 -> "G848" [value="+"];
	G543 -> "G435" [value="+"];
	G544
	G544 -> "G805" [value="+"];
	G545
	G545 -> "G937" [value="-"];
	G546
	G546 -> "G942" [value="+"];
	G547
	G547 -> "G555" [value="+"];
	G548
	G549
	G550
	G551
	G551 -> "G578" [value="+"];
	G552
	G552 -> "G356" [value="+"];
	G553
	G554
	G554 -> "G986" [value="-"];
	G555
	G556
	G557
	G557 -> "G668" [value="-"];
	G557 -> "G368" [value="+"];
	G558
	G558 -> "G124" [value="-"];
	G559
	G559 -> "G644" [value="+"];
	G560
	G561
	G561 -> "G803" [value="-"];
	G562
	G562 -> "G661" [value="-"];
	G563
	G564
	G564 -> "G560" [value="-"];
	G565
	G566
	G567
	G567 -> "G787" [value="+"];
	G568
	G569
	G570
	G570 -> "G10" [value="+"];
	G571
	G572
	G572 -> "G197" [value="-"];
	G573
	G573 -> "G956" [value="+"];
	G573 -> "G169" [value="-"];
	G574
	G575
	G576
	G577
	G577 -> "G194" [value="+"];
	G577 -> "G331" [value="-"];
	G577 -> "G717" [value="-"];
	G577 -> "G545" [value="+"];
	G577 -> "G413" [value="-"];
	G577 -> "G693" [value="+"];
	G577 -> "G599" [value="+"];
	G577 -> "G395" [value="-"];
	G577 -> "G860" [value="-"];
	G578
	G579
	G580
	G580 -> "G573" [value="+"];
	G581
	G581 -> "G750" [value="-"];
	G582
	G583
	G584
	G584 -> "G118" [value="-"];
	G585
	G585 -> "G96" [value="+"];
	G586
	G586 -> "G225" [value="-"];
	G586 -> "G281" [value="+"];
	G587
	G587 -> "G765" [value="+"];
	G588
	G589
	G589 -> "G900" [value="+"];
	G590
	G591
	G592
	G593
	G594
	G595
	G595 -> "G841" [value="+"];
	G595 -> "G100" [value="-"];
	G595 -> "G187" [value="+"];
	G596
	G596 -> "G908" [value="+"];
	G597
	G597 -> "G864" [value="-"];
	G598
	G599
	G599 -> "G1000" [value="-"];
	G600
	G600 -> "G312" [value="+"];
	G601
	G601 -> "G858" [value="-"];
	G601 -> "G613" [value="-"];
	G602
	G602 -> "G303" [value="-"];
	G603
	G604
	G605
	G605 -> "G931" [value="-"];
	G605 -> "G344" [value="-"];
	G605 -> "G763" [value="-"];
	G605 -> "G791" [value="-"];
	G605 -> "G413" [value="-"];
	G606
	G606 -> "G824" [value="+"];
	G606 -> "G418" [value="-"];
	G606 -> "G633" [value="+"];
	G607
	G607 -> "G972" [value="+"];
	G608
	G608 -> "G688" [value="-"];
	G608 -> "G715" [value="-"];
	G608 -> "G127" [value="+"];
	G608 -> "G965" [value="+"];
	G608 -> "G652" [value="-"];
	G608 -> "G463" [value="-"];
	G608 -> "G354" [value="-"];
	G608 -> "G795" [value="+"];
	G608 -> "G733" [value="+"];
	G608 -> "G435" [value="-"];
	G608 -> "G339" [value="+"];
	G608 -> "G263" [value="+"];
	G608 -> "G900" [value="+"];
	G608 -> "G533" [value="-"];
	G608 -> "G377" [value="+"];
	G608 -> "G220" [value="-"];
	G608 -> "G536" [value="+"];
	G608 -> "G581" [value="+"];
	G609
	G609 -> "G900" [value="+"];
	G609 -> "G366" [value="+"];
	G609 -> "G351" [value="-"];
	G609 -> "G653" [value="-"];
	G609 -> "G165" [value="+"];
	G609 -> "G234" [value="+"];
	G609 -> "G408" [value="-"];
	G609 -> "G679" [value="+"];
	G610
	G611
	G611 -> "G350" [value="+"];
	G611 -> "G891" [value="+"];
	G611 -> "G418" [value="+"];
	G612
	G612 -> "G986" [value="-"];
	G613
	G614
	G615
	G616
	G617
	G618
	G619
	G619 -> "G129" [value="+"];
	G619 -> "G127" [value="-"];
	G619 -> "G208" [value="+"];
	G619 -> "G782" [value="+"];
	G619 -> "G979" [value="+"];
	G619 -> "G580" [value="-"];
	G620
	G621
	G622
	G622 -> "G435" [value="-"];
	G622 -> "G587" [value="+"];
	G622 -> "G956" [value="-"];
	G622 -> "G865" [value="-"];
	G622 -> "G256" [value="-"];
	G623
	G623 -> "G47" [value="-"];
	G624
	G625
	G626
	G626 -> "G871" [value="-"];
	G627
	G628
	G629
	G629 -> "G736" [value="-"];
	G629 -> "G799" [value="-"];
	G630
	G630 -> "G648" [value="+"];
	G631
	G632
	G632 -> "G297" [value="+"];
	G632 -> "G814" [value="+"];
	G633
	G633 -> "G651" [value="-"];
	G634
	G634 -> "G739" [value="-"];
	G635
	G635 -> "G654" [value="-"];
	G636
	G636 -> "G853" [value="-"];
	G636 -> "G729" [value="-"];
	G636 -> "G399" [value="+"];
	G636 -> "G443" [value="-"];
	G636 -> "G359" [value="+"];
	G636 -> "G424" [value="-"];
	G637
	G638
	G638 -> "G717" [value="-"];
	G639
	G639 -> "G621" [value="+"];
	G640
	G641
	G641 -> "G834" [value="-"];
	G642
	G643
	G644
	G645
	G645 -> "G313" [value="-"];
	G646
	G647
	G648
	G649
	G649 -> "G94" [value="+"];
	G650
	G651
	G652
	G652 -> "G532" [value="+"];
	G653
	G653 -> "G648" [value="-"];
	G653 -> "G523" [value="-"];
	G653 -> "G776" [value="+"];
	G653 -> "G43" [value="+"];
	G653 -> "G147" [value="+"];
	G653 -> "G778" [value="+"];
	G653 -> "G880" [value="+"];
	G653 -> "G151" [value="+"];
	G653 -> "G529" [value="+"];
	G653 -> "G443" [value="-"];
	G653 -> "G909" [value="+"];
	G653 -> "G104" [value="+"];
	G653 -> "G288" [value="-"];
	G653 -> "G452" [value="+"];
	G653 -> "G868" [value="-"];
	G653 -> "G787" [value="-"];
	G653 -> "G788" [value="-"];
	G653 -> "G703" [value="+"];
	G653 -> "G285" [value="-"];
	G653 -> "G3" [value="-"];
	G653 -> "G350" [value="+"];
	G653 -> "G162" [value="-"];
	G653 -> "G704" [value="-"];
	G653 -> "G814" [value="+"];
	G653 -> "G228" [value="+"];
	G653 -> "G418" [value="+"];
	G653 -> "G47" [value="+"];
	G653 -> "G986" [value="+"];
	G653 -> "G395" [value="-"];
	G653 -> "G861" [value="-"];
	G653 -> "G480" [value="+"];
	G653 -> "G925" [value="-"];
	G653 -> "G533" [value="-"];
	G653 -> "G82" [value="-"];
	G653 -> "G550" [value="-"];
	G653 -> "G587" [value="+"];
	G653 -> "G803" [value="+"];
	G653 -> "G615" [value="+"];
	G653 -> "G742" [value="-"];
	G653 -> "G554" [value="+"];
	G653 -> "G943" [value="-"];
	G653 -> "G555" [value="+"];
	G653 -> "G115" [value="-"];
	G653 -> "G707" [value="-"];
	G653 -> "G434" [value="-"];
	G653 -> "G495" [value="-"];
	G653 -> "G717" [value="+"];
	G653 -> "G875" [value="-"];
	G653 -> "G214" [value="+"];
	G653 -> "G239" [value="+"];
	G653 -> "G110" [value="-"];
	G653 -> "G187" [value="+"];
	G653 -> "G526" [value="-"];
	G653 -> "G985" [value="+"];
	G653 -> "G722" [value="+"];
	G653 -> "G569" [value="-"];
	G653 -> "G353" [value="+"];
	G653 -> "G208" [value="-"];
	G653 -> "G634" [value="+"];
	G653 -> "G743" [value="+"];
	G653 -> "G194" [value="+"];
	G653 -> "G893" [value="+"];
	G653 -> "G782" [value="+"];
	G653 -> "G825" [value="+"];
	G653 -> "G354" [value="+"];
	G653 -> "G763" [value="+"];
	G653 -> "G96" [value="+"];
	G653 -> "G729" [value="+"];
	G653 -> "G829" [value="-"];
	G653 -> "G461" [value="+"];
	G653 -> "G515" [value="-"];
	G653 -> "G516" [value="-"];
	G653 -> "G877" [value="+"];
	G653 -> "G928" [value="+"];
	G653 -> "G568" [value="-"];
	G653 -> "G457" [value="-"];
	G653 -> "G836" [value="-"];
	G654
	G655
	G655 -> "G525" [value="+"];
	G655 -> "G927" [value="+"];
	G655 -> "G413" [value="-"];
	G655 -> "G809" [value="-"];
	G655 -> "G463" [value="-"];
	G655 -> "G39" [value="+"];
	G655 -> "G293" [value="+"];
	G655 -> "G475" [value="+"];
	G655 -> "G972" [value="-"];
	G655 -> "G564" [value="-"];
	G655 -> "G307" [value="+"];
	G655 -> "G971" [value="+"];
	G655 -> "G327" [value="+"];
	G655 -> "G26" [value="+"];
	G655 -> "G127" [value="+"];
	G655 -> "G147" [value="-"];
	G656
	G657
	G658
	G658 -> "G69" [value="-"];
	G659
	G659 -> "G900" [value="+"];
	G659 -> "G545" [value="-"];
	G659 -> "G870" [value="+"];
	G659 -> "G115" [value="+"];
	G659 -> "G369" [value="+"];
	G659 -> "G523" [value="-"];
	G659 -> "G56" [value="-"];
	G659 -> "G309" [value="+"];
	G659 -> "G654" [value="-"];
	G659 -> "G532" [value="-"];
	G659 -> "G832" [value="-"];
	G659 -> "G728" [value="+"];
	G659 -> "G708" [value="-"];
	G659 -> "G703" [value="-"];
	G660
	G661
	G661 -> "G180" [value="+"];
	G661 -> "G566" [value="-"];
	G662
	G663
	G663 -> "G527" [value="+"];
	G663 -> "G854" [value="+"];
	G664
	G665
	G665 -> "G102" [value="+"];
	G666
	G667
	G667 -> "G619" [value="-"];
	G667 -> "G224" [value="+"];
	G667 -> "G379" [value="+"];
	G667 -> "G766" [value="-"];
	G667 -> "G621" [value="+"];
	G667 -> "G605" [value="+"];
	G667 -> "G736" [value="-"];
	G667 -> "G70" [value="+"];
	G667 -> "G875" [value="+"];
	G667 -> "G734" [value="+"];
	G667 -> "G259" [value="-"];
	G667 -> "G169" [value="-"];
	G667 -> "G422" [value="+"];
	G667 -> "G660" [value="+"];
	G667 -> "G771" [value="+"];
	G667 -> "G481" [value="-"];
	G667 -> "G615" [value="-"];
	G667 -> "G547" [value="+"];
	G667 -> "G813" [value="-"];
	G668
	G669
	G670
	G671
	G671 -> "G545" [value="+"];
	G672
	G673
	G673 -> "G463" [value="-"];
	G673 -> "G943" [value="+"];
	G674
	G674 -> "G977" [value="-"];
	G675
	G675 -> "G81" [value="-"];
	G675 -> "G812" [value="-"];
	G675 -> "G350" [value="-"];
	G675 -> "G745" [value="-"];
	G675 -> "G413" [value="+"];
	G675 -> "G919" [value="+"];
	G675 -> "G69" [value="+"];
[truncated: 939 more rows]
