# Supplementary material for: Identification of direction in gene networks from expression and methylation
Source: BMC Syst Biol. 2013 Nov 1;7:118. doi: 10.1186/1752-0509-7-118 (PMC4228359; doi:10.1186/1752-0509-7-118)
Supplement: Additional file 8 — Preprocessed synthetic expression data at each sample size. [file 1752-0509-7-118-S8.zip]

Archive with 3 entries (3 files):
- syntheticExp1000.tsv
- syntheticExp100.tsv
- syntheticExp500.tsv
