# Supplementary material for: Identification of direction in gene networks from expression and methylation
Source: BMC Syst Biol. 2013 Nov 1;7:118. doi: 10.1186/1752-0509-7-118 (PMC4228359; doi:10.1186/1752-0509-7-118)
Supplement: Additional file 8 — Preprocessed synthetic expression data at each sample size. [file 1752-0509-7-118-S8.zip › syntheticExp100.tsv]

	S1	S2	S3	S4	S5	S6	S7	S8	S9	S10	S11	S12	S13	S14	S15	S16	S17	S18	S19	S20	S21	S22	S23	S24	S25	S26	S27	S28	S29	S30	S31	S32	S33	S34	S35	S36	S37	S38	S39	S40	S41	S42	S43	S44	S45	S46	S47	S48	S49
G1	33.0	53.0	99.0	83.0	25.0	23.0	45.0	31.0	21.0	50.0	7.0	26.0	15.0	28.0	33.0	21.0	19.0	17.0	34.0	41.0	19.0	23.0	22.0	56.0	27.0	31.0	22.0	17.0	48.0	49.0	43.0	31.0	45.0	24.0	59.0	26.0	29.0	20.0	100.0	26.0	15.0	25.0	105.0	17.0	16.0	24.0	21.0	14.0	12.0
G10	552.0	565.0	768.0	849.0	938.0	555.0	653.0	932.0	701.0	538.0	509.0	612.0	828.0	464.0	727.0	514.0	650.0	709.0	594.0	677.0	968.0	659.0	600.0	749.0	827.0	892.0	945.0	646.0	800.0	734.0	802.0	585.0	559.0	581.0	553.0	582.0	626.0	538.0	689.0	573.0	518.0	733.0	607.0	794.0	662.0	855.0	603.0	779.0	711.0
G100	382.0	582.0	376.0	454.0	470.0	662.0	424.0	454.0	448.0	383.0	616.0	419.0	412.0	386.0	356.0	601.0	525.0	401.0	407.0	419.0	589.0	467.0	474.0	433.0	395.0	423.0	444.0	456.0	367.0	402.0	416.0	423.0	407.0	390.0	398.0	516.0	387.0	435.0	431.0	395.0	478.0	614.0	450.0	352.0	464.0	420.0	385.0	399.0	492.0
G1000	325.0	375.0	269.0	406.0	335.0	386.0	394.0	308.0	313.0	334.0	311.0	270.0	278.0	297.0	340.0	340.0	265.0	375.0	362.0	313.0	325.0	313.0	291.0	266.0	314.0	285.0	428.0	348.0	323.0	379.0	242.0	364.0	380.0	277.0	376.0	323.0	394.0	379.0	317.0	339.0	331.0	251.0	386.0	350.0	285.0	388.0	294.0	303.0	286.0
G101	263.0	323.0	284.0	341.0	344.0	307.0	319.0	324.0	298.0	301.0	269.0	317.0	229.0	257.0	302.0	309.0	293.0	291.0	353.0	346.0	304.0	370.0	307.0	334.0	378.0	213.0	257.0	354.0	320.0	386.0	384.0	298.0	382.0	279.0	310.0	379.0	349.0	316.0	365.0	326.0	318.0	309.0	283.0	250.0	265.0	355.0	359.0	408.0	271.0
G102	440.0	380.0	310.0	409.0	381.0	346.0	366.0	288.0	266.0	385.0	369.0	285.0	388.0	270.0	377.0	315.0	372.0	315.0	377.0	337.0	350.0	315.0	405.0	342.0	287.0	238.0	387.0	361.0	397.0	252.0	276.0	379.0	284.0	294.0	316.0	308.0	304.0	382.0	360.0	321.0	301.0	350.0	290.0	407.0	261.0	368.0	333.0	318.0	318.0
G103	620.0	874.0	804.0	668.0	538.0	684.0	839.0	919.0	817.0	976.0	995.0	808.0	866.0	914.0	552.0	773.0	563.0	660.0	924.0	782.0	914.0	679.0	786.0	794.0	637.0	777.0	931.0	874.0	713.0	756.0	914.0	601.0	647.0	664.0	676.0	561.0	821.0	808.0	857.0	554.0	627.0	796.0	695.0	996.0	807.0	553.0	651.0	607.0	735.0
G104	359.0	418.0	415.0	397.0	314.0	416.0	410.0	402.0	393.0	520.0	425.0	355.0	345.0	411.0	314.0	423.0	475.0	393.0	390.0	341.0	431.0	330.0	375.0	442.0	402.0	460.0	394.0	445.0	325.0	408.0	412.0	582.0	367.0	464.0	418.0	410.0	371.0	437.0	362.0	368.0	413.0	452.0	393.0	458.0	447.0	413.0	323.0	478.0	390.0
G105	608.0	723.0	855.0	894.0	999.0	655.0	910.0	694.0	916.0	757.0	630.0	495.0	961.0	519.0	548.0	715.0	902.0	918.0	855.0	603.0	644.0	938.0	983.0	924.0	710.0	776.0	579.0	685.0	773.0	638.0	830.0	865.0	953.0	533.0	991.0	632.0	703.0	931.0	889.0	688.0	497.0	486.0	909.0	779.0	706.0	922.0	511.0	815.0	938.0
G106	630.0	898.0	695.0	710.0	618.0	666.0	732.0	645.0	686.0	644.0	568.0	818.0	804.0	778.0	974.0	674.0	644.0	953.0	778.0	891.0	720.0	631.0	973.0	977.0	758.0	923.0	719.0	817.0	546.0	628.0	848.0	551.0	836.0	584.0	679.0	828.0	909.0	998.0	661.0	710.0	692.0	763.0	985.0	898.0	756.0	889.0	837.0	854.0	809.0
G107	436.0	538.0	537.0	497.0	565.0	547.0	445.0	392.0	410.0	407.0	462.0	517.0	413.0	476.0	434.0	534.0	423.0	473.0	430.0	531.0	477.0	381.0	466.0	396.0	487.0	484.0	390.0	446.0	439.0	414.0	434.0	460.0	406.0	427.0	506.0	481.0	401.0	340.0	439.0	431.0	505.0	443.0	500.0	372.0	395.0	396.0	460.0	381.0	527.0
G108	116.0	121.0	139.0	135.0	116.0	140.0	134.0	148.0	146.0	82.0	122.0	100.0	135.0	95.0	98.0	201.0	159.0	148.0	90.0	123.0	88.0	170.0	153.0	146.0	102.0	136.0	142.0	158.0	201.0	82.0	149.0	108.0	110.0	115.0	121.0	107.0	74.0	98.0	97.0	128.0	154.0	121.0	99.0	139.0	133.0	135.0	108.0	124.0	87.0
G109	934.0	503.0	681.0	804.0	816.0	715.0	996.0	742.0	497.0	930.0	689.0	486.0	682.0	955.0	963.0	921.0	602.0	546.0	926.0	956.0	843.0	992.0	837.0	504.0	450.0	808.0	825.0	871.0	688.0	600.0	855.0	550.0	936.0	748.0	920.0	889.0	790.0	668.0	524.0	838.0	791.0	579.0	518.0	944.0	697.0	485.0	553.0	910.0	654.0
G11	774.0	810.0	797.0	718.0	631.0	526.0	942.0	692.0	669.0	893.0	636.0	550.0	800.0	945.0	781.0	745.0	894.0	761.0	478.0	766.0	928.0	971.0	914.0	841.0	781.0	998.0	771.0	726.0	718.0	749.0	755.0	628.0	672.0	808.0	990.0	771.0	599.0	719.0	946.0	756.0	920.0	661.0	871.0	893.0	599.0	542.0	997.0	583.0	567.0
G110	842.0	644.0	762.0	934.0	648.0	551.0	651.0	752.0	785.0	512.0	663.0	703.0	698.0	744.0	827.0	822.0	791.0	785.0	758.0	508.0	627.0	715.0	737.0	630.0	738.0	734.0	681.0	854.0	696.0	875.0	870.0	845.0	866.0	735.0	587.0	867.0	992.0	660.0	436.0	869.0	830.0	565.0	573.0	926.0	601.0	611.0	653.0	860.0	786.0
G111	171.0	263.0	257.0	234.0	265.0	201.0	259.0	253.0	202.0	238.0	334.0	221.0	233.0	207.0	201.0	231.0	255.0	190.0	265.0	238.0	214.0	240.0	209.0	290.0	324.0	226.0	226.0	219.0	225.0	242.0	189.0	272.0	170.0	164.0	238.0	263.0	293.0	241.0	254.0	257.0	229.0	320.0	213.0	230.0	190.0	234.0	253.0	251.0	199.0
G112	613.0	483.0	605.0	942.0	601.0	502.0	511.0	539.0	668.0	804.0	904.0	883.0	591.0	807.0	763.0	591.0	922.0	858.0	722.0	537.0	670.0	903.0	687.0	883.0	824.0	778.0	674.0	482.0	952.0	892.0	716.0	575.0	851.0	676.0	926.0	773.0	813.0	602.0	942.0	611.0	998.0	524.0	878.0	803.0	664.0	888.0	734.0	757.0	599.0
G113	782.0	775.0	887.0	712.0	876.0	980.0	662.0	878.0	743.0	736.0	715.0	813.0	892.0	888.0	962.0	964.0	988.0	563.0	928.0	1000.0	940.0	678.0	588.0	978.0	837.0	903.0	971.0	564.0	788.0	699.0	602.0	613.0	636.0	933.0	784.0	909.0	867.0	919.0	676.0	726.0	923.0	774.0	850.0	767.0	666.0	628.0	861.0	802.0	878.0
G114	628.0	805.0	781.0	813.0	756.0	971.0	788.0	618.0	519.0	587.0	826.0	548.0	604.0	589.0	644.0	626.0	785.0	515.0	876.0	886.0	758.0	648.0	561.0	894.0	976.0	587.0	741.0	491.0	567.0	682.0	534.0	925.0	904.0	812.0	903.0	626.0	660.0	900.0	715.0	720.0	594.0	670.0	982.0	554.0	590.0	783.0	979.0	477.0	930.0
G115	190.0	171.0	237.0	206.0	328.0	264.0	227.0	201.0	245.0	203.0	343.0	248.0	266.0	245.0	237.0	227.0	167.0	285.0	284.0	230.0	237.0	273.0	253.0	199.0	247.0	207.0	272.0	240.0	221.0	187.0	248.0	207.0	219.0	178.0	261.0	320.0	323.0	214.0	261.0	220.0	221.0	207.0	274.0	213.0	247.0	297.0	216.0	229.0	280.0
G116	147.0	140.0	118.0	123.0	109.0	152.0	182.0	137.0	132.0	130.0	154.0	173.0	138.0	114.0	148.0	165.0	168.0	111.0	138.0	173.0	162.0	91.0	156.0	132.0	150.0	121.0	152.0	137.0	130.0	140.0	109.0	152.0	162.0	124.0	93.0	118.0	137.0	169.0	114.0	112.0	131.0	99.0	135.0	141.0	148.0	116.0	125.0	177.0	138.0
G117	351.0	385.0	335.0	422.0	412.0	411.0	364.0	371.0	380.0	394.0	329.0	294.0	403.0	373.0	382.0	495.0	385.0	340.0	436.0	300.0	343.0	382.0	395.0	379.0	403.0	360.0	300.0	392.0	399.0	350.0	310.0	383.0	315.0	344.0	367.0	407.0	417.0	390.0	300.0	306.0	387.0	453.0	343.0	330.0	277.0	364.0	410.0	414.0	343.0
G118	297.0	278.0	207.0	183.0	293.0	231.0	214.0	269.0	238.0	356.0	219.0	234.0	224.0	243.0	215.0	174.0	208.0	194.0	254.0	199.0	236.0	186.0	196.0	283.0	240.0	303.0	200.0	214.0	210.0	239.0	229.0	289.0	141.0	189.0	196.0	203.0	193.0	203.0	242.0	200.0	243.0	259.0	246.0	198.0	204.0	218.0	297.0	335.0	213.0
G119	161.0	181.0	240.0	220.0	246.0	205.0	163.0	187.0	220.0	180.0	203.0	213.0	227.0	193.0	310.0	267.0	187.0	196.0	189.0	203.0	204.0	223.0	219.0	331.0	169.0	191.0	231.0	198.0	178.0	200.0	206.0	212.0	177.0	290.0	230.0	195.0	131.0	216.0	269.0	201.0	181.0	216.0	202.0	134.0	176.0	181.0	213.0	223.0	223.0
G12	353.0	197.0	322.0	266.0	407.0	271.0	315.0	340.0	357.0	242.0	411.0	286.0	326.0	269.0	244.0	286.0	332.0	328.0	299.0	374.0	356.0	318.0	427.0	357.0	263.0	295.0	373.0	265.0	321.0	294.0	314.0	288.0	369.0	284.0	225.0	360.0	386.0	298.0	327.0	263.0	305.0	307.0	312.0	217.0	387.0	261.0	405.0	253.0	350.0
G120	716.0	965.0	862.0	998.0	775.0	833.0	601.0	797.0	942.0	650.0	668.0	859.0	812.0	763.0	904.0	874.0	670.0	650.0	741.0	829.0	547.0	884.0	725.0	847.0	534.0	820.0	828.0	953.0	613.0	905.0	555.0	710.0	876.0	922.0	735.0	886.0	715.0	723.0	530.0	577.0	778.0	880.0	610.0	824.0	911.0	715.0	595.0	679.0	760.0
G121	866.0	867.0	957.0	832.0	684.0	726.0	849.0	913.0	928.0	824.0	764.0	514.0	848.0	880.0	773.0	929.0	913.0	668.0	514.0	758.0	786.0	791.0	642.0	727.0	867.0	983.0	750.0	808.0	822.0	766.0	910.0	798.0	861.0	510.0	799.0	797.0	810.0	618.0	745.0	764.0	767.0	910.0	781.0	959.0	990.0	983.0	678.0	851.0	913.0
G122	809.0	608.0	936.0	940.0	851.0	770.0	936.0	796.0	791.0	889.0	799.0	937.0	582.0	873.0	810.0	473.0	865.0	867.0	987.0	622.0	801.0	994.0	979.0	641.0	836.0	996.0	952.0	533.0	805.0	931.0	967.0	990.0	828.0	575.0	981.0	901.0	642.0	580.0	607.0	926.0	733.0	961.0	852.0	624.0	780.0	720.0	665.0	756.0	525.0
G123	191.0	216.0	122.0	170.0	149.0	193.0	164.0	156.0	174.0	170.0	115.0	147.0	163.0	154.0	113.0	153.0	152.0	172.0	98.0	201.0	208.0	175.0	150.0	175.0	195.0	165.0	151.0	154.0	156.0	157.0	131.0	164.0	218.0	150.0	180.0	187.0	149.0	148.0	170.0	164.0	138.0	196.0	175.0	155.0	222.0	201.0	119.0	172.0	211.0
G124	565.0	421.0	564.0	549.0	447.0	505.0	556.0	485.0	496.0	459.0	565.0	501.0	492.0	428.0	507.0	488.0	444.0	464.0	462.0	528.0	476.0	526.0	593.0	497.0	514.0	548.0	494.0	487.0	446.0	582.0	480.0	436.0	507.0	503.0	507.0	567.0	782.0	604.0	491.0	693.0	663.0	721.0	602.0	475.0	547.0	610.0	566.0	730.0	729.0
G125	521.0	422.0	447.0	617.0	456.0	467.0	510.0	667.0	387.0	461.0	491.0	682.0	575.0	536.0	632.0	459.0	491.0	466.0	502.0	754.0	956.0	494.0	715.0	461.0	724.0	693.0	427.0	478.0	558.0	633.0	507.0	470.0	439.0	622.0	560.0	779.0	425.0	555.0	509.0	514.0	545.0	519.0	466.0	467.0	430.0	519.0	564.0	833.0	549.0
G126	165.0	218.0	127.0	245.0	189.0	239.0	212.0	286.0	199.0	182.0	228.0	237.0	206.0	244.0	214.0	224.0	172.0	222.0	174.0	153.0	238.0	192.0	181.0	205.0	184.0	205.0	175.0	192.0	227.0	179.0	212.0	202.0	200.0	210.0	162.0	192.0	243.0	244.0	211.0	204.0	203.0	195.0	223.0	206.0	184.0	206.0	201.0	185.0	226.0
G127	524.0	403.0	432.0	523.0	676.0	512.0	438.0	502.0	470.0	450.0	452.0	541.0	421.0	490.0	452.0	505.0	387.0	497.0	544.0	424.0	660.0	441.0	459.0	415.0	503.0	447.0	627.0	785.0	489.0	534.0	630.0	458.0	522.0	443.0	493.0	478.0	634.0	773.0	587.0	468.0	454.0	433.0	574.0	530.0	474.0	457.0	474.0	551.0	493.0
G128	896.0	790.0	740.0	977.0	660.0	629.0	764.0	648.0	434.0	947.0	545.0	615.0	558.0	501.0	808.0	552.0	949.0	557.0	506.0	762.0	515.0	859.0	961.0	752.0	860.0	722.0	800.0	933.0	725.0	709.0	571.0	666.0	510.0	706.0	882.0	730.0	728.0	463.0	910.0	734.0	562.0	731.0	896.0	455.0	628.0	747.0	620.0	553.0	535.0
G129	387.0	407.0	354.0	345.0	359.0	445.0	426.0	409.0	353.0	359.0	389.0	357.0	479.0	420.0	414.0	429.0	374.0	384.0	421.0	416.0	478.0	349.0	606.0	445.0	408.0	341.0	406.0	459.0	391.0	398.0	411.0	385.0	392.0	416.0	495.0	342.0	355.0	343.0	435.0	351.0	343.0	403.0	438.0	365.0	446.0	418.0	358.0	384.0	376.0
G13	778.0	594.0	824.0	925.0	692.0	775.0	751.0	641.0	779.0	546.0	857.0	675.0	625.0	799.0	846.0	879.0	489.0	970.0	887.0	512.0	571.0	886.0	815.0	827.0	656.0	934.0	946.0	580.0	560.0	914.0	919.0	944.0	749.0	699.0	849.0	940.0	906.0	949.0	904.0	724.0	914.0	902.0	899.0	875.0	841.0	764.0	969.0	985.0	737.0
G130	596.0	637.0	826.0	1000.0	924.0	914.0	852.0	620.0	725.0	646.0	473.0	795.0	977.0	730.0	732.0	583.0	876.0	651.0	967.0	719.0	789.0	585.0	958.0	795.0	902.0	759.0	502.0	907.0	677.0	613.0	878.0	724.0	877.0	924.0	955.0	933.0	948.0	483.0	546.0	708.0	642.0	537.0	655.0	837.0	566.0	599.0	893.0	987.0	949.0
G131	700.0	634.0	877.0	775.0	495.0	609.0	896.0	447.0	623.0	843.0	481.0	637.0	849.0	580.0	694.0	799.0	821.0	737.0	801.0	559.0	554.0	527.0	798.0	708.0	685.0	662.0	679.0	619.0	796.0	676.0	505.0	963.0	888.0	409.0	562.0	487.0	965.0	794.0	731.0	800.0	803.0	476.0	444.0	482.0	665.0	561.0	441.0	613.0	753.0
G132	222.0	190.0	151.0	204.0	174.0	190.0	187.0	182.0	185.0	168.0	171.0	186.0	166.0	184.0	177.0	173.0	210.0	290.0	176.0	175.0	210.0	158.0	154.0	99.0	212.0	186.0	191.0	209.0	188.0	210.0	220.0	211.0	187.0	149.0	194.0	174.0	188.0	158.0	224.0	140.0	122.0	177.0	237.0	171.0	156.0	187.0	172.0	140.0	171.0
G133	742.0	643.0	949.0	689.0	611.0	591.0	797.0	593.0	924.0	749.0	828.0	939.0	518.0	810.0	782.0	768.0	801.0	863.0	996.0	913.0	648.0	789.0	780.0	900.0	863.0	791.0	702.0	663.0	860.0	664.0	752.0	822.0	738.0	764.0	814.0	963.0	539.0	757.0	902.0	993.0	994.0	543.0	555.0	904.0	844.0	988.0	957.0	914.0	968.0
G134	250.0	353.0	324.0	321.0	400.0	332.0	320.0	293.0	282.0	364.0	306.0	376.0	323.0	385.0	358.0	337.0	271.0	295.0	298.0	415.0	266.0	361.0	302.0	269.0	349.0	302.0	310.0	315.0	288.0	356.0	366.0	348.0	294.0	368.0	333.0	473.0	296.0	310.0	306.0	261.0	403.0	344.0	318.0	278.0	348.0	298.0	289.0	397.0	366.0
G135	895.0	545.0	477.0	912.0	778.0	578.0	894.0	850.0	838.0	992.0	736.0	812.0	936.0	861.0	669.0	642.0	834.0	982.0	683.0	647.0	987.0	804.0	651.0	914.0	621.0	891.0	955.0	509.0	630.0	933.0	683.0	533.0	489.0	938.0	541.0	826.0	954.0	840.0	977.0	700.0	1000.0	949.0	638.0	810.0	837.0	587.0	808.0	666.0	634.0
G136	825.0	706.0	780.0	452.0	505.0	849.0	652.0	912.0	672.0	599.0	761.0	841.0	565.0	655.0	844.0	912.0	554.0	944.0	896.0	580.0	539.0	753.0	594.0	592.0	603.0	898.0	528.0	500.0	478.0	971.0	710.0	959.0	987.0	681.0	929.0	970.0	911.0	925.0	643.0	817.0	615.0	633.0	869.0	578.0	577.0	817.0	513.0	650.0	500.0
G137	32.0	47.0	37.0	34.0	27.0	56.0	52.0	21.0	35.0	21.0	46.0	53.0	46.0	76.0	32.0	39.0	43.0	63.0	51.0	57.0	101.0	30.0	50.0	37.0	18.0	65.0	59.0	63.0	33.0	32.0	33.0	43.0	36.0	18.0	42.0	79.0	79.0	25.0	43.0	65.0	76.0	44.0	48.0	20.0	27.0	40.0	31.0	15.0	64.0
G138	21.0	9.0	2.0	10.0	11.0	12.0	3.0	24.0	13.0	12.0	5.0	17.0	6.0	3.0	4.0	2.0	14.0	8.0	7.0	6.0	9.0	27.0	4.0	3.0	6.0	10.0	6.0	2.0	3.0	4.0	13.0	14.0	5.0	5.0	16.0	10.0	22.0	17.0	8.0	7.0	8.0	16.0	12.0	10.0	8.0	7.0	14.0	3.0	1.0
G139	240.0	214.0	291.0	213.0	212.0	236.0	194.0	229.0	196.0	266.0	200.0	256.0	240.0	260.0	212.0	215.0	224.0	191.0	201.0	212.0	215.0	265.0	198.0	188.0	255.0	232.0	284.0	230.0	204.0	235.0	192.0	170.0	198.0	211.0	272.0	249.0	162.0	190.0	233.0	218.0	228.0	240.0	225.0	207.0	192.0	226.0	167.0	312.0	238.0
G14	308.0	347.0	348.0	378.0	430.0	300.0	301.0	373.0	394.0	322.0	360.0	380.0	452.0	303.0	360.0	433.0	368.0	356.0	363.0	379.0	367.0	357.0	403.0	393.0	373.0	315.0	327.0	384.0	403.0	413.0	356.0	372.0	348.0	371.0	393.0	446.0	383.0	322.0	384.0	337.0	391.0	435.0	293.0	356.0	405.0	359.0	390.0	357.0	368.0
G140	5.0	6.0	4.0	18.0	14.0	4.0	5.0	8.0	4.0	6.0	4.0	7.0	7.0	8.0	13.0	9.0	8.0	27.0	9.0	8.0	6.0	10.0	12.0	11.0	13.0	6.0	5.0	22.0	14.0	5.0	26.0	13.0	8.0	15.0	7.0	6.0	4.0	24.0	22.0	6.0	10.0	9.0	14.0	8.0	6.0	8.0	12.0	8.0	6.0
G141	677.0	797.0	693.0	764.0	936.0	558.0	774.0	565.0	576.0	763.0	589.0	845.0	920.0	804.0	556.0	835.0	592.0	791.0	814.0	826.0	775.0	615.0	586.0	650.0	764.0	992.0	941.0	769.0	671.0	601.0	758.0	973.0	870.0	892.0	945.0	955.0	563.0	573.0	536.0	664.0	645.0	465.0	823.0	882.0	879.0	918.0	670.0	637.0	997.0
G142	759.0	859.0	683.0	503.0	388.0	426.0	540.0	729.0	475.0	451.0	532.0	426.0	415.0	545.0	554.0	564.0	514.0	595.0	457.0	779.0	481.0	581.0	585.0	471.0	550.0	492.0	416.0	715.0	916.0	736.0	593.0	622.0	943.0	478.0	470.0	784.0	619.0	641.0	639.0	417.0	646.0	502.0	495.0	604.0	904.0	384.0	521.0	556.0	483.0
G143	286.0	260.0	331.0	326.0	348.0	305.0	309.0	307.0	206.0	440.0	300.0	336.0	344.0	311.0	337.0	320.0	315.0	284.0	385.0	320.0	299.0	300.0	410.0	411.0	325.0	267.0	408.0	373.0	519.0	326.0	298.0	325.0	282.0	334.0	266.0	399.0	374.0	454.0	320.0	314.0	323.0	253.0	405.0	338.0	260.0	278.0	321.0	288.0	304.0
G144	38.0	45.0	13.0	9.0	18.0	28.0	25.0	9.0	30.0	31.0	21.0	19.0	24.0	14.0	17.0	23.0	25.0	29.0	17.0	31.0	14.0	59.0	55.0	29.0	24.0	52.0	19.0	11.0	44.0	19.0	16.0	8.0	18.0	30.0	29.0	28.0	20.0	6.0	19.0	21.0	14.0	30.0	24.0	23.0	31.0	35.0	22.0	43.0	13.0
G145	496.0	671.0	715.0	577.0	859.0	997.0	699.0	902.0	914.0	817.0	677.0	983.0	756.0	625.0	569.0	816.0	798.0	582.0	651.0	714.0	704.0	915.0	941.0	601.0	593.0	647.0	608.0	812.0	946.0	859.0	852.0	840.0	570.0	712.0	521.0	533.0	772.0	731.0	665.0	628.0	714.0	735.0	916.0	791.0	881.0	842.0	526.0	524.0	657.0
G146	551.0	457.0	633.0	420.0	612.0	444.0	463.0	438.0	767.0	607.0	608.0	416.0	576.0	642.0	496.0	516.0	511.0	485.0	679.0	428.0	510.0	557.0	699.0	657.0	432.0	510.0	437.0	428.0	437.0	430.0	564.0	471.0	576.0	417.0	469.0	472.0	555.0	534.0	825.0	629.0	553.0	436.0	571.0	425.0	781.0	887.0	417.0	487.0	407.0
G147	299.0	202.0	199.0	208.0	187.0	269.0	235.0	210.0	129.0	187.0	277.0	202.0	217.0	134.0	209.0	289.0	214.0	223.0	243.0	162.0	264.0	154.0	192.0	206.0	264.0	162.0	173.0	157.0	131.0	203.0	136.0	158.0	221.0	173.0	286.0	234.0	173.0	58.0	217.0	203.0	191.0	214.0	250.0	126.0	251.0	191.0	248.0	216.0	245.0
G148	841.0	887.0	809.0	795.0	855.0	888.0	891.0	627.0	564.0	806.0	949.0	948.0	769.0	787.0	857.0	881.0	768.0	601.0	829.0	914.0	637.0	822.0	933.0	583.0	895.0	629.0	845.0	988.0	532.0	957.0	889.0	755.0	922.0	994.0	832.0	895.0	552.0	967.0	1000.0	647.0	945.0	970.0	523.0	670.0	634.0	684.0	578.0	767.0	660.0
G149	805.0	511.0	527.0	808.0	767.0	654.0	904.0	630.0	651.0	790.0	996.0	791.0	911.0	846.0	993.0	927.0	927.0	436.0	959.0	502.0	709.0	775.0	825.0	689.0	669.0	562.0	663.0	929.0	608.0	966.0	838.0	604.0	948.0	644.0	913.0	698.0	778.0	986.0	631.0	977.0	450.0	980.0	937.0	947.0	483.0	668.0	920.0	898.0	979.0
G15	338.0	367.0	200.0	223.0	222.0	297.0	246.0	245.0	303.0	218.0	309.0	200.0	256.0	195.0	323.0	270.0	275.0	255.0	216.0	275.0	250.0	236.0	226.0	317.0	258.0	220.0	220.0	264.0	242.0	225.0	260.0	238.0	270.0	288.0	237.0	278.0	284.0	334.0	249.0	379.0	240.0	314.0	257.0	221.0	290.0	250.0	263.0	269.0	298.0
G150	303.0	355.0	275.0	318.0	231.0	402.0	323.0	299.0	339.0	236.0	240.0	209.0	198.0	350.0	317.0	295.0	289.0	218.0	297.0	226.0	274.0	296.0	300.0	281.0	300.0	229.0	270.0	256.0	220.0	246.0	261.0	248.0	232.0	266.0	288.0	317.0	226.0	303.0	276.0	300.0	300.0	267.0	224.0	342.0	236.0	273.0	264.0	360.0	296.0
G151	108.0	133.0	87.0	60.0	64.0	131.0	122.0	115.0	82.0	101.0	112.0	91.0	98.0	126.0	53.0	105.0	129.0	123.0	126.0	136.0	112.0	63.0	160.0	98.0	129.0	145.0	110.0	75.0	89.0	92.0	115.0	141.0	147.0	129.0	72.0	85.0	109.0	76.0	92.0	82.0	100.0	107.0	132.0	131.0	121.0	114.0	103.0	106.0	110.0
G152	682.0	801.0	624.0	834.0	491.0	741.0	781.0	585.0	468.0	888.0	810.0	529.0	588.0	682.0	687.0	648.0	463.0	776.0	672.0	524.0	403.0	505.0	507.0	515.0	804.0	626.0	556.0	575.0	459.0	720.0	561.0	441.0	706.0	861.0	547.0	525.0	493.0	726.0	617.0	473.0	621.0	983.0	861.0	652.0	693.0	566.0	493.0	845.0	574.0
G153	345.0	270.0	374.0	360.0	406.0	324.0	289.0	310.0	359.0	316.0	314.0	341.0	258.0	300.0	232.0	422.0	370.0	371.0	282.0	398.0	339.0	334.0	299.0	301.0	283.0	390.0	314.0	387.0	328.0	362.0	335.0	273.0	335.0	380.0	380.0	302.0	314.0	304.0	288.0	375.0	381.0	351.0	322.0	413.0	332.0	377.0	395.0	292.0	303.0
G154	958.0	820.0	839.0	788.0	643.0	648.0	767.0	734.0	740.0	852.0	791.0	594.0	836.0	952.0	850.0	592.0	816.0	510.0	859.0	769.0	718.0	680.0	944.0	858.0	616.0	542.0	746.0	677.0	770.0	453.0	791.0	464.0	550.0	524.0	557.0	997.0	654.0	906.0	813.0	558.0	991.0	886.0	961.0	860.0	573.0	604.0	809.0	609.0	969.0
G155	432.0	382.0	385.0	270.0	404.0	347.0	425.0	305.0	343.0	429.0	399.0	303.0	406.0	374.0	313.0	317.0	424.0	331.0	393.0	434.0	435.0	366.0	369.0	355.0	357.0	381.0	393.0	319.0	383.0	347.0	343.0	523.0	403.0	396.0	348.0	414.0	365.0	449.0	364.0	393.0	377.0	439.0	470.0	364.0	425.0	371.0	408.0	392.0	508.0
G156	79.0	65.0	97.0	90.0	155.0	59.0	65.0	92.0	157.0	120.0	100.0	66.0	57.0	112.0	64.0	175.0	100.0	104.0	130.0	86.0	166.0	106.0	95.0	137.0	38.0	107.0	45.0	125.0	76.0	102.0	64.0	53.0	101.0	152.0	114.0	34.0	62.0	126.0	131.0	34.0	152.0	110.0	81.0	179.0	93.0	120.0	190.0	126.0	102.0
G157	783.0	996.0	886.0	979.0	705.0	701.0	557.0	767.0	611.0	761.0	876.0	672.0	585.0	681.0	996.0	911.0	874.0	643.0	908.0	855.0	934.0	654.0	531.0	636.0	955.0	642.0	635.0	916.0	707.0	711.0	692.0	565.0	815.0	793.0	924.0	946.0	938.0	817.0	722.0	792.0	701.0	826.0	547.0	537.0	598.0	655.0	701.0	555.0	974.0
G158	670.0	467.0	457.0	796.0	543.0	492.0	549.0	602.0	492.0	721.0	514.0	452.0	497.0	562.0	449.0	522.0	589.0	598.0	664.0	954.0	815.0	499.0	551.0	439.0	624.0	501.0	562.0	515.0	767.0	472.0	623.0	884.0	860.0	683.0	571.0	614.0	663.0	714.0	493.0	357.0	746.0	434.0	611.0	771.0	811.0	670.0	585.0	534.0	689.0
G159	826.0	813.0	815.0	806.0	736.0	686.0	862.0	843.0	773.0	595.0	881.0	700.0	894.0	821.0	983.0	701.0	764.0	801.0	494.0	903.0	611.0	855.0	934.0	742.0	489.0	941.0	697.0	965.0	666.0	896.0	536.0	951.0	912.0	771.0	717.0	573.0	824.0	922.0	837.0	866.0	586.0	624.0	836.0	662.0	713.0	884.0	562.0	641.0	592.0
G16	885.0	529.0	587.0	686.0	766.0	922.0	648.0	610.0	831.0	861.0	588.0	603.0	810.0	901.0	509.0	736.0	588.0	715.0	951.0	991.0	719.0	989.0	895.0	807.0	979.0	916.0	511.0	934.0	930.0	759.0	976.0	513.0	774.0	904.0	668.0	542.0	879.0	677.0	835.0	850.0	794.0	832.0	624.0	696.0	954.0	851.0	579.0	509.0	925.0
G160	937.0	537.0	996.0	858.0	878.0	735.0	620.0	952.0	613.0	905.0	554.0	638.0	786.0	481.0	859.0	847.0	840.0	843.0	674.0	849.0	691.0	738.0	736.0	959.0	899.0	882.0	573.0	532.0	764.0	531.0	495.0	894.0	856.0	679.0	721.0	714.0	621.0	750.0	444.0	566.0	618.0	967.0	749.0	674.0	874.0	712.0	469.0	805.0	473.0
G161	791.0	994.0	962.0	670.0	599.0	484.0	820.0	629.0	506.0	596.0	824.0	912.0	833.0	832.0	513.0	619.0	998.0	1000.0	557.0	472.0	772.0	766.0	805.0	844.0	748.0	919.0	917.0	675.0	789.0	707.0	723.0	709.0	825.0	858.0	566.0	462.0	975.0	792.0	936.0	648.0	665.0	788.0	706.0	823.0	657.0	827.0	556.0	870.0	684.0
G162	328.0	315.0	327.0	349.0	428.0	360.0	413.0	388.0	369.0	336.0	344.0	359.0	289.0	327.0	288.0	342.0	400.0	369.0	324.0	305.0	327.0	306.0	331.0	314.0	385.0	369.0	306.0	297.0	338.0	325.0	264.0	293.0	330.0	331.0	366.0	333.0	391.0	404.0	319.0	398.0	369.0	377.0	326.0	339.0	373.0	362.0	307.0	293.0	269.0
G163	990.0	969.0	805.0	738.0	533.0	464.0	578.0	930.0	827.0	788.0	476.0	653.0	840.0	532.0	820.0	760.0	590.0	778.0	709.0	708.0	581.0	818.0	691.0	998.0	879.0	756.0	901.0	759.0	694.0	795.0	888.0	982.0	829.0	990.0	600.0	738.0	741.0	847.0	885.0	715.0	750.0	999.0	494.0	561.0	772.0	953.0	559.0	528.0	709.0
G164	827.0	879.0	628.0	856.0	884.0	854.0	864.0	835.0	910.0	809.0	815.0	814.0	795.0	938.0	902.0	885.0	528.0	692.0	612.0	933.0	832.0	531.0	975.0	929.0	638.0	922.0	584.0	896.0	676.0	964.0	840.0	896.0	913.0	713.0	760.0	722.0	732.0	917.0	949.0	784.0	565.0	772.0	524.0	849.0	680.0	805.0	904.0	719.0	891.0
G165	736.0	730.0	659.0	626.0	921.0	656.0	916.0	578.0	477.0	641.0	842.0	903.0	944.0	715.0	897.0	918.0	897.0	532.0	777.0	966.0	863.0	983.0	855.0	698.0	970.0	585.0	972.0	802.0	781.0	740.0	981.0	676.0	767.0	836.0	950.0	673.0	919.0	632.0	934.0	680.0	992.0	468.0	920.0	790.0	835.0	658.0	984.0	731.0	835.0
G166	991.0	861.0	841.0	675.0	666.0	610.0	777.0	909.0	643.0	938.0	740.0	621.0	856.0	614.0	932.0	654.0	603.0	883.0	545.0	728.0	755.0	970.0	522.0	499.0	772.0	956.0	961.0	832.0	620.0	507.0	798.0	863.0	637.0	985.0	986.0	527.0	615.0	745.0	802.0	675.0	544.0	619.0	926.0	924.0	510.0	621.0	693.0	722.0	717.0
G167	535.0	853.0	761.0	580.0	879.0	583.0	733.0	819.0	923.0	877.0	979.0	914.0	666.0	770.0	909.0	580.0	733.0	770.0	798.0	809.0	760.0	997.0	905.0	731.0	725.0	957.0	913.0	956.0	780.0	721.0	558.0	525.0	710.0	936.0	680.0	824.0	708.0	756.0	984.0	983.0	502.0	933.0	868.0	688.0	991.0	999.0	955.0	965.0	584.0
G168	236.0	180.0	289.0	207.0	255.0	306.0	282.0	188.0	286.0	260.0	359.0	162.0	265.0	205.0	343.0	281.0	192.0	241.0	264.0	309.0	273.0	327.0	256.0	279.0	227.0	271.0	304.0	242.0	217.0	238.0	259.0	184.0	236.0	213.0	229.0	244.0	261.0	288.0	281.0	197.0	217.0	172.0	195.0	243.0	220.0	283.0	243.0	243.0	218.0
G169	335.0	331.0	441.0	487.0	349.0	337.0	328.0	329.0	310.0	376.0	356.0	315.0	374.0	381.0	357.0	321.0	301.0	351.0	321.0	446.0	336.0	303.0	386.0	389.0	299.0	372.0	495.0	313.0	430.0	285.0	297.0	416.0	278.0	271.0	309.0	312.0	328.0	306.0	256.0	355.0	236.0	359.0	366.0	300.0	350.0	214.0	372.0	333.0	418.0
G17	951.0	826.0	905.0	490.0	460.0	490.0	526.0	805.0	517.0	837.0	719.0	875.0	601.0	769.0	609.0	622.0	542.0	629.0	452.0	840.0	514.0	913.0	848.0	948.0	814.0	622.0	480.0	635.0	476.0	969.0	904.0	461.0	735.0	597.0	568.0	652.0	686.0	526.0	553.0	542.0	482.0	609.0	651.0	558.0	749.0	820.0	796.0	676.0	718.0
G170	312.0	284.0	312.0	308.0	401.0	304.0	376.0	300.0	308.0	325.0	341.0	388.0	296.0	290.0	331.0	290.0	357.0	248.0	285.0	327.0	321.0	258.0	376.0	264.0	296.0	306.0	299.0	336.0	305.0	270.0	281.0	287.0	288.0	304.0	172.0	295.0	339.0	356.0	388.0	322.0	299.0	285.0	288.0	277.0	244.0	243.0	267.0	353.0	337.0
G171	651.0	841.0	498.0	494.0	743.0	810.0	793.0	529.0	844.0	491.0	756.0	764.0	705.0	972.0	550.0	891.0	961.0	972.0	913.0	602.0	949.0	774.0	954.0	930.0	570.0	668.0	878.0	696.0	769.0	683.0	643.0	776.0	919.0	932.0	586.0	558.0	826.0	685.0	816.0	587.0	976.0	682.0	598.0	658.0	593.0	535.0	857.0	866.0	885.0
G172	537.0	974.0	631.0	511.0	702.0	752.0	770.0	943.0	554.0	795.0	739.0	892.0	725.0	721.0	888.0	876.0	1000.0	890.0	619.0	920.0	636.0	697.0	722.0	600.0	942.0	692.0	735.0	771.0	548.0	719.0	700.0	756.0	612.0	926.0	933.0	836.0	631.0	556.0	714.0	547.0	596.0	769.0	456.0	582.0	963.0	822.0	552.0	592.0	990.0
G173	227.0	200.0	261.0	227.0	228.0	273.0	209.0	249.0	216.0	202.0	296.0	261.0	193.0	253.0	251.0	170.0	238.0	264.0	213.0	247.0	226.0	259.0	292.0	270.0	209.0	253.0	186.0	234.0	252.0	227.0	244.0	231.0	209.0	238.0	218.0	242.0	209.0	281.0	202.0	245.0	248.0	227.0	189.0	181.0	278.0	232.0	215.0	224.0	241.0
G174	358.0	662.0	466.0	489.0	425.0	407.0	420.0	468.0	645.0	501.0	392.0	713.0	429.0	376.0	514.0	445.0	522.0	488.0	504.0	443.0	638.0	506.0	443.0	438.0	412.0	556.0	425.0	671.0	531.0	451.0	472.0	447.0	500.0	539.0	448.0	501.0	489.0	441.0	464.0	476.0	407.0	478.0	401.0	460.0	527.0	435.0	492.0	511.0	484.0
G175	891.0	803.0	907.0	632.0	699.0	594.0	872.0	985.0	761.0	776.0	700.0	794.0	878.0	666.0	636.0	808.0	850.0	811.0	770.0	590.0	612.0	675.0	743.0	581.0	878.0	533.0	881.0	654.0	906.0	607.0	985.0	759.0	680.0	801.0	999.0	496.0	673.0	831.0	674.0	975.0	814.0	681.0	556.0	906.0	939.0	945.0	750.0	796.0	510.0
G176	248.0	262.0	220.0	230.0	237.0	209.0	217.0	207.0	233.0	248.0	215.0	171.0	214.0	197.0	222.0	244.0	243.0	192.0	248.0	187.0	181.0	217.0	203.0	216.0	172.0	231.0	204.0	250.0	296.0	190.0	262.0	196.0	192.0	231.0	222.0	223.0	224.0	257.0	234.0	228.0	215.0	222.0	188.0	170.0	207.0	184.0	262.0	289.0	198.0
G177	391.0	309.0	522.0	327.0	249.0	318.0	272.0	296.0	321.0	354.0	385.0	347.0	348.0	370.0	367.0	393.0	373.0	326.0	402.0	357.0	362.0	377.0	324.0	404.0	369.0	401.0	401.0	301.0	267.0	392.0	270.0	304.0	329.0	360.0	314.0	398.0	373.0	255.0	413.0	452.0	274.0	414.0	363.0	434.0	335.0	374.0	328.0	272.0	378.0
G178	584.0	728.0	750.0	823.0	695.0	917.0	964.0	530.0	775.0	895.0	499.0	871.0	636.0	974.0	816.0	702.0	697.0	565.0	882.0	562.0	776.0	490.0	741.0	809.0	695.0	838.0	581.0	689.0	917.0	536.0	665.0	797.0	760.0	830.0	739.0	993.0	620.0	613.0	766.0	571.0	762.0	953.0	488.0	850.0	485.0	697.0	881.0	710.0	886.0
G179	816.0	972.0	770.0	948.0	652.0	595.0	752.0	894.0	970.0	705.0	657.0	734.0	972.0	630.0	944.0	793.0	480.0	887.0	754.0	698.0	739.0	772.0	867.0	935.0	967.0	822.0	876.0	835.0	969.0	888.0	956.0	989.0	988.0	984.0	928.0	686.0	612.0	916.0	720.0	762.0	933.0	634.0	630.0	587.0	774.0	635.0	741.0	557.0	576.0
G18	574.0	633.0	668.0	714.0	920.0	999.0	900.0	745.0	927.0	789.0	602.0	990.0	949.0	833.0	911.0	676.0	947.0	964.0	810.0	835.0	592.0	934.0	988.0	971.0	568.0	540.0	1000.0	899.0	955.0	935.0	773.0	937.0	855.0	905.0	872.0	493.0	744.0	786.0	994.0	712.0	588.0	888.0	889.0	515.0	938.0	454.0	978.0	747.0	967.0
G180	92.0	131.0	152.0	69.0	135.0	184.0	143.0	114.0	117.0	123.0	123.0	112.0	50.0	116.0	126.0	127.0	97.0	105.0	43.0	124.0	76.0	86.0	73.0	123.0	182.0	118.0	81.0	47.0	57.0	28.0	107.0	105.0	167.0	171.0	129.0	152.0	40.0	132.0	81.0	79.0	34.0	84.0	118.0	73.0	58.0	126.0	105.0	181.0	68.0
G181	884.0	917.0	649.0	751.0	685.0	483.0	926.0	960.0	680.0	751.0	906.0	562.0	886.0	929.0	724.0	544.0	513.0	981.0	638.0	990.0	959.0	945.0	886.0	835.0	649.0	830.0	844.0	574.0	653.0	996.0	906.0	987.0	794.0	875.0	949.0	843.0	511.0	488.0	762.0	758.0	845.0	757.0	739.0	975.0	755.0	835.0	543.0	872.0	794.0
G182	394.0	320.0	407.0	423.0	434.0	314.0	316.0	320.0	363.0	380.0	357.0	389.0	376.0	287.0	378.0	338.0	340.0	334.0	395.0	295.0	341.0	339.0	332.0	359.0	344.0	243.0	370.0	408.0	295.0	337.0	373.0	373.0	341.0	324.0	328.0	282.0	420.0	335.0	321.0	374.0	288.0	355.0	241.0	268.0	415.0	318.0	377.0	393.0	351.0
G183	606.0	778.0	784.0	921.0	560.0	987.0	939.0	757.0	847.0	630.0	803.0	494.0	880.0	942.0	660.0	568.0	903.0	675.0	974.0	871.0	723.0	686.0	913.0	826.0	497.0	860.0	745.0	694.0	964.0	595.0	924.0	957.0	905.0	867.0	927.0	951.0	964.0	522.0	611.0	707.0	528.0	939.0	741.0	847.0	967.0	650.0	622.0	882.0	852.0
G184	964.0	581.0	741.0	769.0	717.0	943.0	677.0	688.0	989.0	519.0	671.0	411.0	727.0	733.0	588.0	767.0	569.0	741.0	983.0	814.0	828.0	830.0	952.0	993.0	515.0	696.0	464.0	984.0	882.0	541.0	971.0	657.0	843.0	747.0	700.0	948.0	956.0	589.0	575.0	613.0	797.0	785.0	897.0	855.0	930.0	970.0	686.0	568.0	537.0
G185	497.0	445.0	449.0	439.0	729.0	429.0	395.0	432.0	471.0	485.0	762.0	409.0	436.0	909.0	384.0	524.0	639.0	433.0	427.0	420.0	378.0	435.0	435.0	441.0	472.0	670.0	382.0	526.0	547.0	425.0	481.0	530.0	491.0	401.0	577.0	353.0	415.0	472.0	408.0	439.0	504.0	518.0	410.0	418.0	565.0	593.0	551.0	420.0	466.0
G186	228.0	237.0	262.0	244.0	242.0	191.0	223.0	196.0	215.0	186.0	222.0	245.0	263.0	190.0	206.0	214.0	188.0	234.0	202.0	170.0	267.0	215.0	205.0	236.0	204.0	265.0	202.0	226.0	260.0	212.0	249.0	247.0	247.0	218.0	213.0	202.0	230.0	235.0	257.0	251.0	242.0	228.0	235.0	227.0	255.0	205.0	245.0	210.0	182.0
G187	323.0	296.0	307.0	384.0	277.0	331.0	225.0	342.0	350.0	311.0	351.0	260.0	280.0	301.0	374.0	272.0	363.0	273.0	219.0	274.0	301.0	267.0	323.0	233.0	329.0	293.0	297.0	263.0	362.0	314.0	294.0	361.0	340.0	282.0	276.0	248.0	281.0	248.0	332.0	260.0	281.0	365.0	277.0	303.0	322.0	344.0	318.0	283.0	327.0
G188	427.0	578.0	595.0	480.0	493.0	491.0	408.0	437.0	710.0	454.0	507.0	384.0	437.0	515.0	756.0	562.0	551.0	463.0	559.0	430.0	643.0	501.0	456.0	586.0	629.0	418.0	505.0	404.0	538.0	442.0	577.0	597.0	451.0	428.0	638.0	443.0	459.0	451.0	683.0	503.0	421.0	649.0	451.0	499.0	437.0	464.0	407.0	454.0	440.0
G189	862.0	873.0	664.0	915.0	550.0	823.0	614.0	905.0	738.0	865.0	482.0	657.0	908.0	843.0	926.0	930.0	651.0	519.0	775.0	656.0	695.0	695.0	842.0	674.0	682.0	771.0	938.0	702.0	617.0	838.0	735.0	789.0	599.0	841.0	885.0	621.0	833.0	686.0	726.0	938.0	780.0	699.0	697.0	538.0	469.0	743.0	858.0	846.0	523.0
G19	307.0	448.0	318.0	358.0	354.0	375.0	399.0	403.0	332.0	372.0	242.0	402.0	408.0	388.0	344.0	396.0	428.0	376.0	323.0	376.0	306.0	324.0	279.0	312.0	291.0	387.0	338.0	324.0	352.0	320.0	338.0	399.0	352.0	358.0	346.0	338.0	414.0	525.0	370.0	412.0	374.0	342.0	337.0	392.0	309.0	400.0	296.0	378.0	399.0
G190	265.0	321.0	277.0	264.0	269.0	248.0	388.0	263.0	320.0	259.0	251.0	287.0	232.0	294.0	295.0	266.0	227.0	278.0	308.0	351.0	220.0	322.0	254.0	303.0	316.0	276.0	228.0	316.0	289.0	322.0	275.0	257.0	351.0	373.0	299.0	284.0	219.0	337.0	326.0	292.0	306.0	280.0	357.0	301.0	242.0	345.0	312.0	386.0	257.0
G191	926.0	708.0	835.0	887.0	842.0	986.0	974.0	788.0	616.0	556.0	841.0	790.0	718.0	737.0	819.0	652.0	931.0	714.0	479.0	511.0	836.0	570.0	480.0	652.0	640.0	851.0	839.0	756.0	998.0	775.0	541.0	928.0	898.0	609.0	754.0	770.0	582.0	909.0	976.0	830.0	625.0	759.0	992.0	798.0	488.0	963.0	936.0	807.0	674.0
G192	655.0	768.0	403.0	747.0	807.0	522.0	500.0	540.0	630.0	494.0	637.0	585.0	622.0	564.0	861.0	722.0	546.0	492.0	454.0	583.0	847.0	746.0	791.0	685.0	665.0	848.0	783.0	713.0	874.0	713.0	715.0	698.0	567.0	465.0	429.0	672.0	625.0	605.0	684.0	546.0	728.0	475.0	558.0	615.0	704.0	716.0	662.0	544.0	541.0
G193	708.0	890.0	992.0	674.0	856.0	998.0	835.0	646.0	936.0	606.0	860.0	957.0	641.0	579.0	757.0	987.0	559.0	542.0	541.0	805.0	663.0	969.0	976.0	783.0	810.0	713.0	779.0	730.0	836.0	712.0	781.0	935.0	578.0	583.0	606.0	804.0	504.0	642.0	794.0	535.0	599.0	556.0	690.0	579.0	646.0	874.0	737.0	855.0	817.0
G194	407.0	431.0	355.0	416.0	292.0	361.0	352.0	444.0	376.0	348.0	331.0	377.0	369.0	366.0	351.0	374.0	395.0	362.0	391.0	339.0	349.0	360.0	322.0	388.0	377.0	383.0	341.0	370.0	360.0	341.0	394.0	312.0	331.0	341.0	451.0	426.0	341.0	410.0	348.0	394.0	372.0	378.0	389.0	354.0	358.0	408.0	470.0	369.0	306.0
G195	13.0	85.0	5.0	12.0	61.0	9.0	77.0	112.0	40.0	54.0	3.0	49.0	1.0	9.0	72.0	95.0	62.0	60.0	5.0	15.0	60.0	8.0	7.0	83.0	64.0	64.0	25.0	12.0	111.0	110.0	122.0	101.0	17.0	20.0	70.0	64.0	104.0	4.0	5.0	56.0	101.0	27.0	94.0	52.0	1.0	3.0	63.0	115.0	23.0
G196	416.0	489.0	424.0	419.0	561.0	486.0	547.0	616.0	532.0	573.0	429.0	508.0	574.0	426.0	486.0	426.0	409.0	681.0	500.0	561.0	456.0	478.0	517.0	477.0	530.0	543.0	448.0	447.0	447.0	467.0	517.0	411.0	497.0	628.0	583.0	445.0	409.0	506.0	609.0	658.0	561.0	457.0	420.0	629.0	502.0	486.0	437.0	656.0	531.0
G197	182.0	186.0	187.0	205.0	215.0	186.0	160.0	217.0	165.0	220.0	208.0	172.0	196.0	233.0	200.0	213.0	174.0	175.0	256.0	250.0	167.0	155.0	114.0	178.0	164.0	144.0	187.0	184.0	231.0	205.0	176.0	187.0	249.0	186.0	193.0	233.0	152.0	179.0	184.0	190.0	137.0	180.0	192.0	211.0	219.0	219.0	187.0	205.0	130.0
G198	483.0	502.0	471.0	534.0	478.0	440.0	453.0	487.0	746.0	537.0	713.0	471.0	487.0	422.0	538.0	493.0	458.0	614.0	467.0	458.0	415.0	469.0	461.0	443.0	421.0	461.0	659.0	465.0	458.0	470.0	448.0	440.0	484.0	500.0	589.0	577.0	448.0	583.0	372.0	366.0	501.0	421.0	512.0	412.0	504.0	475.0	384.0	444.0	451.0
G199	730.0	870.0	724.0	637.0	580.0	884.0	912.0	669.0	720.0	670.0	892.0	759.0	714.0	924.0	965.0	607.0	933.0	932.0	647.0	596.0	896.0	647.0	971.0	901.0	717.0	739.0	995.0	736.0	981.0	955.0	831.0	652.0	991.0	980.0	934.0	745.0	644.0	918.0	968.0	917.0	962.0	825.0	606.0	526.0	769.0	847.0	843.0	903.0	903.0
G2	719.0	771.0	922.0	716.0	609.0	453.0	834.0	595.0	794.0	560.0	688.0	978.0	861.0	969.0	679.0	570.0	833.0	931.0	823.0	465.0	971.0	660.0	965.0	813.0	966.0	572.0	520.0	556.0	883.0	950.0	784.0	919.0	717.0	948.0	833.0	657.0	657.0	639.0	874.0	642.0	566.0	572.0	936.0	487.0	763.0	638.0	961.0	732.0	572.0
G20	560.0	951.0	906.0	624.0	954.0	625.0	959.0	727.0	622.0	773.0	642.0	717.0	535.0	729.0	626.0	754.0	752.0	993.0	593.0	724.0	888.0	779.0	992.0	747.0	657.0	942.0	485.0	943.0	675.0	746.0	675.0	857.0	868.0	646.0	741.0	661.0	847.0	968.0	739.0	863.0	720.0	585.0	549.0	620.0	1000.0	699.0	815.0	955.0	547.0
G200	849.0	716.0	904.0	538.0	832.0	843.0	755.0	955.0	716.0	677.0	558.0	684.0	627.0	699.0	591.0	735.0	494.0	749.0	831.0	693.0	982.0	990.0	749.0	745.0	641.0	590.0	962.0	847.0	825.0	811.0	839.0	623.0	989.0	852.0	654.0	669.0	688.0	564.0	621.0	769.0	679.0	753.0	669.0	543.0	820.0	591.0	608.0	698.0	841.0
G201	268.0	264.0	319.0	237.0	220.0	250.0	213.0	235.0	227.0	251.0	282.0	308.0	300.0	274.0	249.0	233.0	223.0	204.0	270.0	243.0	252.0	283.0	222.0	238.0	262.0	197.0	199.0	310.0	262.0	247.0	257.0	213.0	295.0	234.0	245.0	226.0	228.0	260.0	223.0	213.0	196.0	257.0	211.0	283.0	229.0	254.0	236.0	232.0	246.0
G202	35.0	48.0	55.0	25.0	83.0	108.0	63.0	102.0	44.0	80.0	90.0	68.0	33.0	110.0	30.0	41.0	67.0	57.0	82.0	51.0	84.0	53.0	81.0	33.0	34.0	38.0	119.0	48.0	59.0	70.0	32.0	62.0	57.0	19.0	20.0	84.0	71.0	73.0	66.0	55.0	114.0	47.0	87.0	81.0	36.0	53.0	92.0	90.0	28.0
G203	706.0	705.0	417.0	427.0	432.0	592.0	880.0	460.0	431.0	518.0	490.0	439.0	442.0	468.0	436.0	484.0	699.0	459.0	437.0	455.0	442.0	434.0	392.0	419.0	715.0	469.0	412.0	422.0	484.0	499.0	501.0	555.0	347.0	523.0	457.0	565.0	473.0	407.0	398.0	530.0	442.0	440.0	418.0	403.0	454.0	441.0	472.0	471.0	439.0
G204	912.0	945.0	596.0	800.0	968.0	678.0	962.0	896.0	683.0	785.0	887.0	987.0	752.0	835.0	924.0	517.0	578.0	907.0	525.0	969.0	508.0	953.0	591.0	756.0	759.0	634.0	523.0	568.0	786.0	942.0	794.0	833.0	517.0	851.0	976.0	668.0	755.0	952.0	732.0	964.0	813.0	445.0	942.0	704.0	752.0	893.0	895.0	956.0	901.0
G205	661.0	791.0	978.0	817.0	833.0	749.0	576.0	936.0	444.0	720.0	822.0	779.0	942.0	884.0	758.0	682.0	637.0	804.0	648.0	780.0	635.0	735.0	520.0	810.0	714.0	682.0	641.0	623.0	861.0	997.0	739.0	807.0	625.0	909.0	794.0	742.0	910.0	904.0	487.0	714.0	902.0	916.0	970.0	694.0	602.0	948.0	575.0	523.0	694.0
G206	572.0	484.0	481.0	431.0	522.0	442.0	371.0	475.0	712.0	506.0	909.0	470.0	533.0	421.0	421.0	503.0	470.0	583.0	487.0	736.0	392.0	664.0	509.0	787.0	496.0	509.0	647.0	454.0	463.0	650.0	828.0	437.0	795.0	585.0	546.0	422.0	908.0	433.0	473.0	472.0	487.0	567.0	492.0	509.0	427.0	693.0	458.0	497.0	437.0
G207	543.0	517.0	590.0	606.0	751.0	707.0	527.0	612.0	504.0	406.0	585.0	725.0	593.0	505.0	594.0	467.0	548.0	545.0	659.0	612.0	744.0	539.0	623.0	556.0	443.0	637.0	463.0	578.0	443.0	587.0	638.0	505.0	549.0	495.0	433.0	693.0	548.0	501.0	511.0	551.0	439.0	415.0	502.0	415.0	519.0	639.0	523.0	640.0	503.0
G208	322.0	328.0	394.0	425.0	393.0	350.0	423.0	380.0	306.0	366.0	439.0	412.0	362.0	474.0	425.0	370.0	408.0	337.0	438.0	358.0	348.0	341.0	390.0	378.0	337.0	290.0	478.0	358.0	461.0	387.0	455.0	435.0	303.0	305.0	396.0	363.0	407.0	424.0	353.0	345.0	427.0	426.0	399.0	449.0	328.0	409.0	442.0	358.0	394.0
G209	463.0	460.0	429.0	451.0	422.0	469.0	461.0	457.0	628.0	434.0	669.0	460.0	570.0	407.0	500.0	420.0	545.0	440.0	460.0	427.0	448.0	354.0	440.0	640.0	419.0	450.0	509.0	414.0	530.0	566.0	490.0	520.0	440.0	445.0	423.0	514.0	342.0	625.0	419.0	477.0	526.0	659.0	443.0	426.0	476.0	608.0	429.0	422.0	404.0
G21	505.0	963.0	782.0	946.0	861.0	956.0	890.0	741.0	691.0	946.0	869.0	982.0	932.0	516.0	970.0	857.0	849.0	626.0	980.0	700.0	511.0	689.0	758.0	677.0	500.0	558.0	513.0	544.0	791.0	989.0	592.0	960.0	544.0	556.0	895.0	717.0	610.0	629.0	558.0	888.0	828.0	982.0	708.0	589.0	803.0	941.0	992.0	975.0	781.0
G210	156.0	166.0	153.0	175.0	130.0	142.0	127.0	157.0	145.0	132.0	143.0	151.0	223.0	168.0	164.0	137.0	158.0	152.0	148.0	83.0	175.0	135.0	202.0	143.0	216.0	185.0	132.0	118.0	168.0	108.0	147.0	159.0	121.0	144.0	104.0	176.0	177.0	173.0	198.0	141.0	149.0	173.0	126.0	177.0	217.0	141.0	129.0	163.0	191.0
G211	800.0	703.0	806.0	762.0	796.0	580.0	955.0	586.0	788.0	768.0	681.0	569.0	996.0	872.0	695.0	834.0	817.0	604.0	934.0	610.0	580.0	762.0	711.0	906.0	449.0	667.0	724.0	902.0	631.0	639.0	925.0	847.0	596.0	785.0	704.0	735.0	637.0	767.0	814.0	730.0	895.0	965.0	561.0	730.0	561.0	689.0	882.0	762.0	866.0
G212	515.0	744.0	448.0	611.0	865.0	705.0	519.0	807.0	509.0	872.0	905.0	561.0	653.0	994.0	691.0	790.0	745.0	840.0	870.0	928.0	505.0	792.0	779.0	704.0	696.0	605.0	699.0	590.0	962.0	461.0	531.0	934.0	854.0	708.0	522.0	528.0	892.0	941.0	775.0	804.0	961.0	695.0	704.0	691.0	604.0	545.0	545.0	728.0	991.0
G213	42.0	77.0	47.0	29.0	26.0	42.0	36.0	58.0	42.0	48.0	42.0	37.0	51.0	96.0	19.0	12.0	89.0	16.0	91.0	49.0	111.0	61.0	51.0	54.0	40.0	93.0	84.0	38.0	35.0	88.0	59.0	95.0	66.0	58.0	50.0	17.0	27.0	47.0	36.0	45.0	95.0	74.0	46.0	94.0	47.0	31.0	37.0	22.0	39.0
G214	278.0	337.0	313.0	316.0	254.0	245.0	313.0	247.0	256.0	288.0	250.0	328.0	372.0	309.0	315.0	312.0	277.0	357.0	276.0	324.0	270.0	346.0	309.0	325.0	279.0	320.0	333.0	296.0	347.0	335.0	344.0	303.0	321.0	328.0	239.0	310.0	274.0	282.0	231.0	315.0	286.0	343.0	276.0	238.0	288.0	299.0	341.0	395.0	309.0
G215	202.0	268.0	286.0	305.0	365.0	268.0	268.0	268.0	336.0	280.0	202.0	312.0	237.0	313.0	213.0	313.0	206.0	199.0	326.0	239.0	279.0	284.0	223.0	321.0	241.0	280.0	309.0	270.0	279.0	281.0	390.0	216.0	297.0	296.0	251.0	346.0	257.0	199.0	310.0	296.0	272.0	268.0	233.0	284.0	267.0	202.0	247.0	273.0	289.0
G216	529.0	590.0	812.0	968.0	526.0	903.0	553.0	691.0	820.0	762.0	896.0	726.0	693.0	921.0	919.0	937.0	649.0	946.0	904.0	989.0	634.0	858.0	813.0	668.0	680.0	945.0	706.0	710.0	571.0	949.0	767.0	948.0	783.0	588.0	651.0	731.0	754.0	524.0	948.0	861.0	527.0	593.0	771.0	701.0	857.0	863.0	641.0	631.0	800.0
G217	618.0	712.0	765.0	725.0	937.0	776.0	898.0	639.0	808.0	964.0	732.0	504.0	876.0	660.0	647.0	980.0	698.0	857.0	678.0	639.0	672.0	794.0	999.0	613.0	995.0	878.0	797.0	662.0	945.0	569.0	835.0	954.0	700.0	589.0	674.0	513.0	955.0	761.0	738.0	774.0	532.0	715.0	872.0	699.0	833.0	730.0	888.0	635.0	580.0
G218	206.0	251.0	253.0	265.0	235.0	176.0	173.0	244.0	231.0	214.0	176.0	166.0	148.0	217.0	194.0	249.0	205.0	224.0	255.0	236.0	217.0	309.0	215.0	235.0	160.0	202.0	192.0	245.0	243.0	255.0	221.0	234.0	208.0	252.0	212.0	238.0	235.0	251.0	232.0	163.0	265.0	130.0	182.0	186.0	250.0	200.0	205.0	203.0	228.0
G219	905.0	495.0	685.0	852.0	889.0	624.0	786.0	733.0	688.0	550.0	962.0	804.0	744.0	910.0	908.0	899.0	683.0	864.0	636.0	451.0	820.0	942.0	739.0	516.0	736.0	868.0	908.0	748.0	959.0	826.0	974.0	813.0	994.0	831.0	652.0	981.0	674.0	671.0	596.0	952.0	899.0	964.0	999.0	559.0	794.0	930.0	514.0	759.0	827.0
G22	830.0	667.0	604.0	555.0	770.0	725.0	813.0	711.0	748.0	838.0	685.0	881.0	818.0	983.0	991.0	632.0	854.0	700.0	809.0	988.0	647.0	846.0	810.0	988.0	783.0	855.0	871.0	995.0	877.0	643.0	652.0	932.0	802.0	529.0	675.0	490.0	659.0	791.0	753.0	557.0	853.0	766.0	759.0	814.0	651.0	536.0	865.0	853.0	884.0
G220	211.0	239.0	157.0	203.0	204.0	182.0	156.0	193.0	246.0	159.0	214.0	196.0	202.0	214.0	172.0	254.0	225.0	170.0	220.0	174.0	172.0	187.0	235.0	209.0	165.0	153.0	210.0	231.0	197.0	191.0	183.0	182.0	210.0	219.0	208.0	253.0	210.0	210.0	260.0	165.0	207.0	193.0	169.0	214.0	337.0	231.0	258.0	188.0	216.0
G221	878.0	673.0	710.0	861.0	922.0	507.0	718.0	979.0	601.0	866.0	590.0	932.0	883.0	865.0	710.0	944.0	861.0	559.0	615.0	673.0	944.0	996.0	870.0	672.0	742.0	964.0	805.0	595.0	695.0	962.0	777.0	668.0	676.0	509.0	951.0	704.0	536.0	972.0	534.0	599.0	760.0	586.0	853.0	568.0	782.0	959.0	703.0	925.0	874.0
G222	829.0	857.0	607.0	750.0	559.0	873.0	967.0	995.0	931.0	849.0	916.0	639.0	541.0	582.0	877.0	873.0	654.0	871.0	526.0	555.0	726.0	865.0	890.0	961.0	820.0	550.0	755.0	814.0	881.0	878.0	717.0	875.0	469.0	773.0	887.0	602.0	506.0	915.0	501.0	616.0	790.0	912.0	779.0	564.0	663.0	910.0	983.0	614.0	752.0
G223	733.0	886.0	789.0	815.0	795.0	900.0	987.0	731.0	502.0	920.0	798.0	693.0	948.0	604.0	532.0	917.0	714.0	870.0	586.0	650.0	891.0	795.0	608.0	524.0	679.0	961.0	743.0	961.0	867.0	851.0	917.0	988.0	698.0	737.0	866.0	815.0	828.0	494.0	846.0	867.0	848.0	711.0	698.0	955.0	685.0	932.0	987.0	986.0	658.0
G224	91.0	124.0	120.0	127.0	171.0	166.0	135.0	146.0	171.0	100.0	121.0	130.0	139.0	196.0	136.0	139.0	102.0	125.0	122.0	89.0	129.0	118.0	148.0	111.0	157.0	115.0	145.0	117.0	150.0	160.0	140.0	160.0	135.0	142.0	158.0	141.0	124.0	106.0	128.0	156.0	120.0	170.0	168.0	168.0	115.0	115.0	123.0	112.0	150.0
G225	212.0	219.0	224.0	236.0	190.0	224.0	247.0	236.0	275.0	243.0	286.0	223.0	165.0	208.0	199.0	236.0	288.0	299.0	181.0	304.0	173.0	213.0	268.0	249.0	265.0	228.0	241.0	222.0	234.0	229.0	195.0	209.0	229.0	200.0	181.0	196.0	192.0	230.0	192.0	179.0	235.0	191.0	199.0	210.0	239.0	221.0	272.0	309.0	200.0
G226	153.0	168.0	142.0	134.0	202.0	111.0	157.0	209.0	73.0	106.0	226.0	176.0	120.0	153.0	163.0	150.0	116.0	198.0	110.0	178.0	184.0	100.0	122.0	142.0	154.0	160.0	106.0	142.0	193.0	130.0	157.0	168.0	106.0	158.0	126.0	125.0	85.0	171.0	130.0	180.0	241.0	168.0	100.0	184.0	168.0	155.0	159.0	105.0	252.0
G227	215.0	176.0	221.0	199.0	210.0	207.0	188.0	169.0	323.0	193.0	265.0	189.0	270.0	286.0	299.0	255.0	185.0	346.0	198.0	244.0	229.0	280.0	320.0	210.0	238.0	266.0	292.0	248.0	219.0	183.0	305.0	308.0	267.0	226.0	277.0	205.0	211.0	250.0	201.0	301.0	190.0	192.0	230.0	290.0	206.0	220.0	194.0	255.0	251.0
G228	425.0	410.0	528.0	320.0	455.0	474.0	421.0	426.0	474.0	478.0	400.0	477.0	467.0	410.0	423.0	449.0	581.0	388.0	379.0	396.0	411.0	345.0	476.0	451.0	482.0	539.0	552.0	485.0	423.0	439.0	442.0	429.0	397.0	506.0	411.0	530.0	406.0	378.0	451.0	436.0	538.0	363.0	441.0	336.0	370.0	402.0	402.0	421.0	457.0
G229	503.0	514.0	404.0	482.0	464.0	548.0	458.0	411.0	513.0	399.0	831.0	577.0	510.0	363.0	771.0	525.0	434.0	438.0	549.0	567.0	480.0	653.0	442.0	432.0	479.0	508.0	547.0	467.0	474.0	488.0	575.0	484.0	610.0	559.0	523.0	519.0	586.0	595.0	744.0	627.0	751.0	650.0	490.0	450.0	705.0	414.0	477.0	460.0	512.0
G23	641.0	415.0	410.0	413.0	681.0	766.0	472.0	467.0	450.0	496.0	472.0	519.0	511.0	434.0	437.0	448.0	502.0	496.0	748.0	454.0	416.0	483.0	437.0	484.0	388.0	536.0	459.0	431.0	472.0	517.0	456.0	408.0	427.0	471.0	476.0	428.0	470.0	879.0	466.0	349.0	468.0	550.0	635.0	423.0	594.0	453.0	481.0	547.0	402.0
G230	547.0	804.0	753.0	763.0	714.0	853.0	481.0	880.0	803.0	683.0	854.0	632.0	708.0	836.0	747.0	770.0	911.0	696.0	568.0	663.0	569.0	502.0	957.0	996.0	789.0	553.0	821.0	588.0	968.0	879.0	948.0	968.0	974.0	535.0	973.0	636.0	713.0	652.0	871.0	497.0	682.0	702.0	532.0	702.0	544.0	829.0	524.0	994.0	604.0
G231	86.0	125.0	123.0	78.0	95.0	50.0	119.0	107.0	121.0	135.0	71.0	122.0	94.0	40.0	168.0	91.0	126.0	114.0	121.0	105.0	119.0	143.0	124.0	127.0	117.0	86.0	130.0	100.0	119.0	101.0	163.0	85.0	134.0	76.0	122.0	154.0	95.0	95.0	124.0	135.0	116.0	69.0	106.0	82.0	113.0	110.0	177.0	61.0	134.0
G232	536.0	456.0	393.0	481.0	568.0	430.0	407.0	427.0	395.0	584.0	451.0	454.0	411.0	492.0	464.0	391.0	438.0	453.0	380.0	329.0	447.0	445.0	434.0	420.0	454.0	397.0	409.0	437.0	462.0	266.0	439.0	362.0	381.0	375.0	359.0	343.0	389.0	397.0	338.0	453.0	419.0	391.0	422.0	481.0	408.0	422.0	479.0	398.0	491.0
G233	94.0	83.0	52.0	55.0	50.0	48.0	80.0	65.0	122.0	39.0	103.0	41.0	39.0	32.0	80.0	65.0	140.0	122.0	69.0	43.0	95.0	60.0	115.0	45.0	58.0	53.0	34.0	85.0	97.0	52.0	62.0	87.0	60.0	89.0	87.0	51.0	48.0	50.0	83.0	91.0	72.0	73.0	43.0	33.0	37.0	62.0	65.0	27.0	15.0
G234	448.0	393.0	584.0	565.0	564.0	465.0	456.0	567.0	674.0	388.0	576.0	584.0	462.0	473.0	477.0	499.0	549.0	474.0	419.0	617.0	708.0	705.0	587.0	520.0	456.0	743.0	461.0	463.0	438.0	458.0	693.0	427.0	608.0	406.0	505.0	389.0	446.0	504.0	559.0	428.0	437.0	412.0	798.0	690.0	497.0	590.0	456.0	663.0	465.0
G235	683.0	845.0	577.0	799.0	810.0	816.0	854.0	686.0	459.0	613.0	925.0	579.0	1000.0	673.0	596.0	902.0	692.0	493.0	820.0	513.0	762.0	710.0	939.0	638.0	864.0	840.0	870.0	879.0	870.0	902.0	657.0	808.0	961.0	607.0	732.0	794.0	671.0	835.0	999.0	778.0	716.0	615.0	506.0	734.0	969.0	528.0	950.0	858.0	677.0
G236	68.0	107.0	59.0	80.0	97.0	67.0	128.0	125.0	79.0	136.0	133.0	95.0	102.0	106.0	47.0	85.0	121.0	102.0	149.0	116.0	85.0	69.0	149.0	75.0	143.0	72.0	70.0	88.0	105.0	106.0	70.0	44.0	85.0	45.0	173.0	43.0	55.0	61.0	113.0	62.0	108.0	36.0	109.0	86.0	126.0	96.0	49.0	129.0	86.0
G237	460.0	542.0	362.0	567.0	427.0	403.0	694.0	420.0	383.0	521.0	478.0	330.0	417.0	418.0	451.0	481.0	472.0	418.0	567.0	460.0	460.0	473.0	464.0	435.0	465.0	388.0	422.0	398.0	436.0	738.0	451.0	500.0	476.0	453.0	382.0	394.0	436.0	442.0	537.0	373.0	361.0	494.0	428.0	431.0	366.0	423.0	394.0	461.0	372.0
G238	411.0	432.0	427.0	377.0	294.0	381.0	351.0	440.0	371.0	367.0	361.0	424.0	434.0	456.0	350.0	362.0	334.0	430.0	378.0	421.0	520.0	365.0	415.0	399.0	427.0	402.0	455.0	285.0	388.0	431.0	369.0	455.0	435.0	335.0	434.0	409.0	483.0	593.0	425.0	414.0	434.0	428.0	349.0	444.0	316.0	598.0	316.0	276.0	389.0
G239	757.0	688.0	889.0	642.0	670.0	699.0	567.0	969.0	897.0	918.0	778.0	549.0	903.0	576.0	522.0	625.0	504.0	763.0	468.0	790.0	878.0	582.0	698.0	739.0	415.0	648.0	877.0	592.0	594.0	484.0	747.0	677.0	998.0	805.0	524.0	591.0	889.0	927.0	736.0	836.0	715.0	842.0	938.0	547.0	908.0	766.0	794.0	619.0	642.0
G24	831.0	915.0	728.0	860.0	691.0	968.0	923.0	958.0	702.0	640.0	862.0	865.0	806.0	680.0	571.0	737.0	691.0	678.0	588.0	816.0	849.0	811.0	802.0	735.0	882.0	902.0	560.0	860.0	899.0	982.0	659.0	838.0	758.0	552.0	745.0	535.0	861.0	781.0	800.0	610.0	855.0	499.0	737.0	840.0	747.0	897.0	975.0	606.0	573.0
G240	744.0	988.0	869.0	756.0	711.0	711.0	791.0	561.0	505.0	625.0	957.0	445.0	824.0	600.0	807.0	966.0	929.0	445.0	458.0	870.0	885.0	850.0	866.0	658.0	844.0	515.0	816.0	626.0	900.0	647.0	987.0	985.0	954.0	561.0	763.0	579.0	602.0	833.0	727.0	548.0	739.0	549.0	895.0	752.0	838.0	543.0	639.0	786.0	928.0
G241	899.0	825.0	511.0	996.0	641.0	907.0	961.0	842.0	850.0	750.0	582.0	446.0	730.0	577.0	564.0	896.0	789.0	529.0	852.0	899.0	926.0	824.0	558.0	884.0	567.0	563.0	677.0	686.0	756.0	629.0	842.0	660.0	883.0	518.0	783.0	587.0	838.0	804.0	667.0	823.0	815.0	665.0	613.0	822.0	641.0	964.0	558.0	973.0	610.0
G242	795.0	799.0	901.0	859.0	969.0	825.0	692.0	772.0	858.0	638.0	859.0	904.0	480.0	892.0	463.0	662.0	614.0	561.0	793.0	439.0	821.0	752.0	661.0	778.0	898.0	726.0	926.0	755.0	813.0	753.0	812.0	748.0	981.0	968.0	862.0	676.0	933.0	905.0	838.0	739.0	515.0	640.0	863.0	892.0	952.0	770.0	515.0	974.0	894.0
G243	274.0	215.0	293.0	235.0	197.0	373.0	329.0	270.0	219.0	263.0	301.0	251.0	288.0	305.0	259.0	250.0	262.0	251.0	260.0	282.0	297.0	216.0	312.0	260.0	251.0	307.0	293.0	246.0	245.0	240.0	209.0	263.0	251.0	323.0	374.0	276.0	334.0	339.0	235.0	246.0	269.0	348.0	370.0	225.0	284.0	300.0	293.0	264.0	316.0
G244	372.0	433.0	346.0	365.0	315.0	317.0	431.0	379.0	289.0	310.0	390.0	373.0	389.0	365.0	293.0	334.0	302.0	296.0	439.0	409.0	346.0	383.0	423.0	350.0	439.0	327.0	361.0	343.0	356.0	420.0	331.0	388.0	338.0	298.0	350.0	411.0	382.0	358.0	383.0	342.0	359.0	353.0	315.0	304.0	305.0	323.0	284.0	281.0	331.0
G245	389.0	405.0	414.0	368.0	637.0	415.0	339.0	443.0	379.0	393.0	346.0	363.0	322.0	460.0	402.0	335.0	404.0	404.0	412.0	382.0	376.0	379.0	396.0	478.0	430.0	398.0	347.0	386.0	464.0	394.0	477.0	296.0	413.0	383.0	406.0	375.0	520.0	336.0	432.0	522.0	405.0	311.0	381.0	419.0	546.0	381.0	569.0	417.0	401.0
G246	112.0	18.0	17.0	43.0	139.0	5.0	39.0	30.0	162.0	62.0	34.0	16.0	5.0	117.0	49.0	46.0	38.0	15.0	113.0	46.0	138.0	97.0	23.0	59.0	36.0	106.0	83.0	151.0	16.0	54.0	116.0	1.0	130.0	162.0	120.0	87.0	14.0	107.0	38.0	63.0	69.0	78.0	90.0	165.0	5.0	18.0	152.0	28.0	63.0
G247	865.0	777.0	858.0	966.0	727.0	782.0	522.0	982.0	619.0	490.0	759.0	754.0	882.0	581.0	677.0	565.0	747.0	878.0	794.0	978.0	750.0	836.0	707.0	819.0	964.0	750.0	675.0	690.0	948.0	605.0	662.0	778.0	566.0	800.0	855.0	860.0	608.0	670.0	743.0	930.0	939.0	889.0	497.0	873.0	880.0	957.0	998.0	500.0	941.0
G248	133.0	128.0	130.0	86.0	121.0	89.0	96.0	71.0	126.0	77.0	105.0	87.0	126.0	31.0	127.0	80.0	28.0	157.0	73.0	97.0	67.0	96.0	113.0	90.0	116.0	90.0	76.0	119.0	116.0	122.0	97.0	68.0	107.0	111.0	124.0	133.0	127.0	130.0	76.0	72.0	103.0	98.0	110.0	65.0	117.0	74.0	68.0	56.0	142.0
G249	758.0	766.0	1000.0	547.0	820.0	872.0	883.0	697.0	587.0	510.0	948.0	652.0	499.0	982.0	698.0	519.0	497.0	684.0	597.0	674.0	837.0	544.0	676.0	852.0	662.0	665.0	691.0	464.0	635.0	564.0	955.0	773.0	759.0	665.0	531.0	847.0	924.0	820.0	729.0	892.0	764.0	555.0	478.0	631.0	801.0	935.0	596.0	961.0	582.0
G25	339.0	338.0	336.0	279.0	303.0	290.0	348.0	312.0	243.0	294.0	288.0	297.0	290.0	252.0	253.0	265.0	369.0	322.0	331.0	345.0	292.0	294.0	361.0	285.0	363.0	349.0	275.0	381.0	312.0	267.0	399.0	253.0	256.0	278.0	394.0	291.0	303.0	273.0	280.0	350.0	342.0	296.0	341.0	366.0	312.0	292.0	259.0	242.0	260.0
G250	701.0	731.0	775.0	839.0	901.0	951.0	696.0	901.0	732.0	714.0	836.0	623.0	889.0	477.0	920.0	539.0	889.0	813.0	573.0	952.0	939.0	713.0	889.0	838.0	644.0	666.0	852.0	660.0	727.0	874.0	628.0	995.0	702.0	943.0	715.0	740.0	655.0	976.0	967.0	893.0	946.0	469.0	623.0	731.0	776.0	819.0	847.0	682.0	704.0
G251	40.0	55.0	80.0	53.0	48.0	20.0	17.0	108.0	58.0	23.0	37.0	55.0	90.0	18.0	78.0	86.0	32.0	35.0	85.0	84.0	70.0	46.0	38.0	55.0	25.0	17.0	66.0	69.0	56.0	51.0	44.0	69.0	40.0	54.0	44.0	32.0	25.0	14.0	123.0	38.0	97.0	42.0	36.0	42.0	41.0	36.0	17.0	92.0	26.0
G252	410.0	496.0	566.0	447.0	382.0	449.0	403.0	452.0	436.0	442.0	424.0	413.0	557.0	432.0	721.0	500.0	371.0	499.0	409.0	445.0	479.0	392.0	417.0	444.0	359.0	419.0	489.0	424.0	386.0	494.0	465.0	380.0	879.0	454.0	410.0	459.0	397.0	381.0	502.0	427.0	461.0	450.0	562.0	485.0	445.0	463.0	425.0	484.0	411.0
G253	724.0	536.0	926.0	570.0	445.0	691.0	596.0	915.0	734.0	764.0	856.0	889.0	721.0	764.0	473.0	936.0	755.0	899.0	790.0	935.0	753.0	756.0	935.0	741.0	650.0	611.0	728.0	764.0	840.0	993.0	678.0	706.0	819.0	777.0	677.0	921.0	941.0	706.0	548.0	970.0	533.0	894.0	820.0	654.0	960.0	603.0	630.0	818.0	893.0
G254	859.0	510.0	442.0	437.0	372.0	462.0	405.0	569.0	650.0	405.0	775.0	554.0	457.0	450.0	491.0	403.0	330.0	462.0	524.0	480.0	509.0	731.0	521.0	513.0	488.0	511.0	429.0	451.0	499.0	526.0	441.0	456.0	460.0	467.0	489.0	801.0	410.0	528.0	445.0	406.0	774.0	540.0	484.0	382.0	401.0	568.0	598.0	481.0	469.0
G255	159.0	195.0	176.0	161.0	209.0	149.0	200.0	165.0	164.0	210.0	153.0	193.0	255.0	169.0	283.0	179.0	160.0	168.0	188.0	233.0	222.0	210.0	182.0	242.0	158.0	196.0	156.0	188.0	174.0	231.0	235.0	172.0	152.0	232.0	210.0	190.0	88.0	136.0	207.0	161.0	77.0	161.0	164.0	193.0	153.0	198.0	145.0	280.0	161.0
G256	375.0	298.0	344.0	351.0	339.0	368.0	359.0	267.0	272.0	391.0	398.0	332.0	312.0	352.0	422.0	497.0	344.0	379.0	357.0	402.0	382.0	404.0	265.0	353.0	365.0	351.0	313.0	307.0	394.0	358.0	364.0	418.0	332.0	307.0	320.0	386.0	312.0	426.0	386.0	340.0	353.0	424.0	367.0	272.0	424.0	431.0	435.0	343.0	353.0
G257	913.0	838.0	939.0	672.0	647.0	893.0	558.0	466.0	666.0	572.0	867.0	919.0	713.0	658.0	503.0	837.0	989.0	760.0	511.0	895.0	484.0	656.0	862.0	565.0	660.0	870.0	759.0	682.0	551.0	871.0	526.0	655.0	669.0	923.0	707.0	840.0	986.0	673.0	675.0	821.0	669.0	685.0	769.0	705.0	538.0	802.0	817.0	723.0	478.0
G258	946.0	506.0	725.0	507.0	634.0	589.0	683.0	505.0	714.0	470.0	617.0	974.0	605.0	405.0	777.0	708.0	822.0	625.0	480.0	725.0	488.0	698.0	701.0	928.0	655.0	526.0	682.0	570.0	869.0	571.0	764.0	751.0	809.0	885.0	533.0	737.0	978.0	964.0	996.0	492.0	983.0	514.0	793.0	789.0	618.0	749.0	600.0	508.0	828.0
G259	218.0	317.0	398.0	355.0	431.0	284.0	288.0	398.0	402.0	271.0	206.0	390.0	298.0	470.0	448.0	389.0	311.0	280.0	373.0	322.0	419.0	553.0	371.0	346.0	310.0	335.0	402.0	421.0	382.0	405.0	414.0	311.0	349.0	370.0	421.0	362.0	338.0	369.0	358.0	346.0	303.0	398.0	229.0	305.0	327.0	349.0	355.0	322.0	375.0
G26	824.0	516.0	745.0	943.0	664.0	586.0	642.0	537.0	798.0	977.0	699.0	464.0	881.0	808.0	568.0	820.0	795.0	621.0	606.0	976.0	525.0	718.0	709.0	531.0	733.0	875.0	782.0	600.0	956.0	744.0	645.0	579.0	916.0	822.0	840.0	648.0	870.0	733.0	601.0	881.0	978.0	839.0	917.0	831.0	537.0	951.0	951.0	884.0	926.0
G260	747.0	936.0	987.0	984.0	875.0	976.0	743.0	695.0	982.0	747.0	792.0	642.0	857.0	677.0	868.0	532.0	940.0	869.0	755.0	981.0	935.0	630.0	812.0	737.0	667.0	930.0	953.0	989.0	991.0	977.0	926.0	742.0	640.0	660.0	844.0	859.0	839.0	649.0	717.0	985.0	932.0	752.0	952.0	768.0	791.0	818.0	816.0	744.0	791.0
G261	669.0	627.0	578.0	970.0	517.0	732.0	794.0	523.0	943.0	653.0	986.0	907.0	602.0	471.0	842.0	959.0	621.0	925.0	537.0	742.0	512.0	733.0	556.0	769.0	542.0	598.0	923.0	958.0	542.0	589.0	969.0	646.0	618.0	872.0	892.0	529.0	780.0	812.0	988.0	936.0	911.0	994.0	929.0	645.0	959.0	507.0	671.0	888.0	734.0
G262	634.0	907.0	803.0	694.0	765.0	916.0	914.0	703.0	572.0	760.0	623.0	524.0	615.0	984.0	874.0	803.0	979.0	528.0	894.0	687.0	981.0	897.0	753.0	656.0	744.0	712.0	997.0	962.0	537.0	940.0	881.0	711.0	915.0	652.0	622.0	980.0	942.0	624.0	651.0	604.0	835.0	783.0	723.0	877.0	985.0	890.0	901.0	451.0	842.0
G263	395.0	327.0	351.0	414.0	304.0	419.0	441.0	464.0	373.0	387.0	403.0	361.0	476.0	312.0	376.0	343.0	375.0	507.0	306.0	377.0	293.0	317.0	411.0	294.0	410.0	358.0	320.0	379.0	371.0	385.0	407.0	332.0	361.0	438.0	353.0	395.0	399.0	383.0	251.0	293.0	445.0	368.0	338.0	432.0	385.0	334.0	396.0	351.0	405.0
G264	393.0	292.0	334.0	311.0	324.0	330.0	334.0	395.0	427.0	355.0	312.0	310.0	292.0	322.0	270.0	291.0	323.0	387.0	367.0	280.0	316.0	281.0	355.0	241.0	327.0	286.0	378.0	287.0	273.0	262.0	304.0	319.0	293.0	350.0	284.0	256.0	299.0	317.0	273.0	329.0	337.0	329.0	268.0	319.0	311.0	351.0	311.0	319.0	239.0
G265	321.0	248.0	301.0	357.0	262.0	291.0	263.0	360.0	268.0	245.0	323.0	379.0	301.0	304.0	271.0	316.0	355.0	372.0	360.0	287.0	248.0	424.0	286.0	280.0	280.0	329.0	332.0	275.0	417.0	339.0	317.0	350.0	309.0	311.0	332.0	348.0	254.0	362.0	373.0	258.0	317.0	277.0	332.0	294.0	263.0	311.0	288.0	316.0	291.0
G266	166.0	147.0	178.0	168.0	142.0	198.0	175.0	162.0	194.0	176.0	135.0	120.0	104.0	138.0	185.0	102.0	161.0	160.0	168.0	166.0	139.0	157.0	176.0	148.0	153.0	175.0	177.0	161.0	180.0	136.0	182.0	188.0	174.0	177.0	164.0	206.0	203.0	135.0	126.0	182.0	113.0	143.0	129.0	107.0	185.0	127.0	169.0	213.0	90.0
G267	173.0	136.0	202.0	209.0	157.0	157.0	152.0	158.0	181.0	140.0	164.0	199.0	182.0	145.0	166.0	141.0	136.0	108.0	230.0	163.0	176.0	163.0	145.0	162.0	159.0	154.0	164.0	155.0	108.0	172.0	155.0	174.0	182.0	160.0	118.0	178.0	191.0	115.0	171.0	166.0	184.0	178.0	155.0	163.0	195.0	175.0	176.0	144.0	183.0
G268	762.0	767.0	868.0	746.0	725.0	838.0	656.0	758.0	706.0	713.0	936.0	917.0	780.0	590.0	895.0	947.0	871.0	939.0	550.0	662.0	771.0	624.0	776.0	693.0	963.0	781.0	709.0	831.0	855.0	853.0	771.0	846.0	792.0	868.0	821.0	998.0	593.0	500.0	602.0	505.0	940.0	541.0	676.0	977.0	496.0	837.0	592.0	708.0	961.0
G269	203.0	238.0	215.0	216.0	214.0	247.0	208.0	199.0	192.0	207.0	207.0	235.0	221.0	237.0	241.0	199.0	201.0	239.0	204.0	195.0	295.0	231.0	195.0	240.0	198.0	214.0	247.0	190.0	223.0	257.0	240.0	258.0	202.0	209.0	303.0	214.0	206.0	177.0	237.0	227.0	247.0	205.0	248.0	208.0	258.0	177.0	279.0	201.0	217.0
G27	794.0	621.0	831.0	870.0	822.0	722.0	697.0	737.0	921.0	906.0	645.0	827.0	815.0	717.0	894.0	446.0	586.0	927.0	819.0	558.0	679.0	685.0	991.0	949.0	712.0	978.0	722.0	647.0	703.0	725.0	792.0	581.0	862.0	474.0	706.0	856.0	627.0	610.0	713.0	957.0	721.0	495.0	826.0	974.0	849.0	878.0	852.0	751.0	661.0
G270	221.0	196.0	146.0	154.0	248.0	258.0	161.0	190.0	182.0	179.0	194.0	169.0	154.0	155.0	197.0	151.0	130.0	113.0	203.0	191.0	154.0	134.0	272.0	154.0	181.0	199.0	137.0	150.0	167.0	180.0	156.0	140.0	169.0	183.0	179.0	198.0	160.0	191.0	150.0	158.0	173.0	188.0	187.0	149.0	129.0	154.0	131.0	166.0	149.0
G271	840.0	609.0	881.0	872.0	735.0	569.0	887.0	834.0	512.0	759.0	714.0	833.0	563.0	858.0	801.0	993.0	951.0	775.0	605.0	568.0	948.0	910.0	926.0	728.0	684.0	783.0	985.0	994.0	988.0	662.0	944.0	819.0	684.0	690.0	633.0	975.0	759.0	863.0	687.0	976.0	558.0	611.0	904.0	832.0	684.0	936.0	915.0	850.0	908.0
G272	737.0	894.0	795.0	645.0	869.0	637.0	594.0	668.0	962.0	912.0	447.0	718.0	676.0	989.0	692.0	839.0	852.0	569.0	903.0	514.0	839.0	979.0	597.0	922.0	478.0	948.0	479.0	925.0	834.0	535.0	797.0	998.0	568.0	819.0	992.0	905.0	854.0	459.0	906.0	670.0	960.0	883.0	980.0	990.0	660.0	643.0	879.0	803.0	957.0
G273	472.0	960.0	603.0	944.0	852.0	717.0	575.0	992.0	469.0	585.0	560.0	934.0	572.0	940.0	495.0	832.0	885.0	985.0	839.0	965.0	807.0	933.0	554.0	537.0	750.0	785.0	980.0	900.0	520.0	528.0	672.0	715.0	504.0	982.0	593.0	677.0	704.0	930.0	921.0	822.0	571.0	802.0	951.0	828.0	559.0	937.0	582.0	716.0	911.0
G274	288.0	333.0	419.0	306.0	337.0	344.0	286.0	369.0	391.0	513.0	383.0	369.0	334.0	372.0	329.0	369.0	308.0	381.0	384.0	361.0	355.0	411.0	326.0	347.0	323.0	384.0	391.0	376.0	398.0	336.0	345.0	318.0	316.0	385.0	372.0	358.0	347.0	371.0	378.0	363.0	339.0	423.0	320.0	318.0	352.0	342.0	378.0	423.0	253.0
G275	980.0	628.0	651.0	980.0	502.0	807.0	541.0	655.0	698.0	841.0	742.0	552.0	580.0	674.0	720.0	685.0	512.0	868.0	485.0	648.0	716.0	466.0	541.0	701.0	631.0	990.0	831.0	496.0	950.0	833.0	677.0	772.0	526.0	907.0	723.0	908.0	738.0	611.0	635.0	873.0	704.0	851.0	647.0	610.0	743.0	846.0	647.0	549.0	482.0
G276	51.0	57.0	45.0	49.0	5.0	122.0	22.0	19.0	24.0	25.0	56.0	52.0	82.0	13.0	12.0	11.0	26.0	21.0	25.0	30.0	48.0	26.0	60.0	71.0	21.0	97.0	55.0	78.0	124.0	39.0	10.0	35.0	27.0	21.0	31.0	23.0	18.0	16.0	78.0	51.0	13.0	29.0	26.0	95.0	20.0	12.0	98.0	4.0	16.0
G277	103.0	160.0	131.0	84.0	113.0	81.0	140.0	93.0	178.0	118.0	146.0	116.0	185.0	147.0	235.0	120.0	73.0	119.0	147.0	188.0	164.0	127.0	135.0	214.0	176.0	129.0	147.0	165.0	139.0	153.0	185.0	77.0	103.0	206.0	152.0	89.0	113.0	89.0	121.0	149.0	89.0	134.0	63.0	140.0	131.0	85.0	101.0	167.0	184.0
G278	55.0	19.0	98.0	96.0	30.0	57.0	58.0	59.0	31.0	8.0	64.0	34.0	28.0	6.0	88.0	5.0	49.0	18.0	15.0	60.0	52.0	4.0	6.0	7.0	8.0	8.0	28.0	19.0	18.0	8.0	105.0	2.0	23.0	25.0	26.0	76.0	9.0	34.0	6.0	81.0	9.0	22.0	79.0	47.0	4.0	69.0	40.0	35.0	4.0
G279	578.0	878.0	971.0	556.0	826.0	861.0	980.0	759.0	980.0	839.0	833.0	512.0	783.0	898.0	599.0	613.0	544.0	661.0	964.0	642.0	722.0	828.0	950.0	917.0	889.0	914.0	854.0	951.0	841.0	648.0	521.0	737.0	907.0	949.0	520.0	965.0	844.0	876.0	698.0	676.0	585.0	827.0	973.0	965.0	718.0	780.0	640.0	822.0	843.0
G28	441.0	658.0	967.0	895.0	748.0	821.0	885.0	806.0	843.0	766.0	861.0	890.0	890.0	695.0	971.0	439.0	892.0	579.0	693.0	757.0	550.0	709.0	527.0	637.0	939.0	940.0	842.0	838.0	658.0	821.0	877.0	821.0	864.0	634.0	746.0	798.0	518.0	988.0	883.0	816.0	898.0	775.0	879.0	807.0	956.0	765.0	990.0	941.0	620.0
G280	570.0	847.0	647.0	926.0	659.0	960.0	937.0	754.0	596.0	848.0	848.0	784.0	842.0	709.0	492.0	791.0	775.0	652.0	879.0	520.0	804.0	798.0	974.0	888.0	791.0	912.0	747.0	763.0	961.0	836.0	587.0	898.0	827.0	782.0	699.0	502.0	679.0	661.0	958.0	659.0	934.0	814.0	770.0	684.0	829.0	920.0	877.0	754.0	802.0
G281	185.0	228.0	195.0	163.0	156.0	178.0	206.0	194.0	175.0	189.0	145.0	187.0	150.0	179.0	188.0	159.0	189.0	238.0	159.0	180.0	170.0	167.0	239.0	165.0	190.0	178.0	212.0	134.0	192.0	156.0	187.0	181.0	151.0	174.0	184.0	140.0	179.0	139.0	176.0	162.0	176.0	152.0	222.0	195.0	170.0	209.0	185.0	194.0	167.0
G282	175.0	199.0	209.0	151.0	154.0	126.0	262.0	183.0	172.0	228.0	201.0	164.0	178.0	194.0	145.0	220.0	197.0	262.0	191.0	164.0	207.0	200.0	191.0	106.0	192.0	242.0	193.0	208.0	222.0	142.0	173.0	228.0	220.0	175.0	215.0	255.0	236.0	143.0	221.0	208.0	183.0	215.0	193.0	288.0	186.0	159.0	165.0	165.0	232.0
G283	47.0	67.0	69.0	57.0	42.0	102.0	44.0	70.0	71.0	91.0	86.0	76.0	121.0	65.0	76.0	88.0	83.0	107.0	70.0	121.0	41.0	54.0	64.0	50.0	83.0	134.0	107.0	52.0	103.0	74.0	77.0	47.0	100.0	44.0	27.0	74.0	72.0	88.0	75.0	66.0	90.0	111.0	69.0	62.0	90.0	97.0	83.0	63.0	58.0
G284	994.0	580.0	593.0	905.0	740.0	938.0	688.0	844.0	926.0	932.0	767.0	758.0	963.0	583.0	792.0	935.0	724.0	827.0	607.0	906.0	745.0	765.0	925.0	954.0	762.0	499.0	832.0	783.0	583.0	822.0	488.0	607.0	834.0	1000.0	904.0	996.0	787.0	614.0	873.0	656.0	980.0	700.0	923.0	813.0	624.0	632.0	611.0	653.0	710.0
G285	311.0	307.0	373.0	403.0	484.0	315.0	353.0	354.0	305.0	331.0	340.0	366.0	353.0	329.0	289.0	361.0	303.0	353.0	292.0	321.0	409.0	320.0	351.0	311.0	326.0	318.0	350.0	306.0	365.0	348.0	367.0	333.0	376.0	346.0	300.0	341.0	337.0	385.0	393.0	389.0	291.0	306.0	331.0	348.0	313.0	367.0	304.0	356.0	299.0
G286	729.0	501.0	539.0	678.0	693.0	560.0	512.0	678.0	579.0	910.0	722.0	701.0	853.0	777.0	653.0	831.0	887.0	541.0	978.0	723.0	907.0	633.0	918.0	779.0	729.0	684.0	984.0	869.0	719.0	979.0	980.0	696.0	737.0	991.0	792.0	552.0	898.0	694.0	817.0	922.0	772.0	792.0	945.0	599.0	936.0	651.0	645.0	550.0	727.0
G287	423.0	442.0	484.0	398.0	479.0	391.0	609.0	471.0	536.0	395.0	406.0	391.0	382.0	433.0	666.0	447.0	633.0	461.0	354.0	462.0	379.0	457.0	432.0	494.0	471.0	471.0	420.0	462.0	390.0	446.0	422.0	430.0	424.0	449.0	403.0	477.0	461.0	346.0	488.0	451.0	455.0	444.0	501.0	417.0	419.0	581.0	381.0	447.0	385.0
G288	434.0	440.0	485.0	557.0	521.0	499.0	444.0	451.0	482.0	481.0	489.0	636.0	470.0	521.0	743.0	511.0	560.0	616.0	455.0	638.0	605.0	509.0	492.0	526.0	674.0	476.0	602.0	393.0	566.0	476.0	563.0	414.0	467.0	470.0	483.0	682.0	959.0	544.0	704.0	455.0	597.0	427.0	789.0	483.0	465.0	460.0	606.0	591.0	396.0
G289	484.0	677.0	706.0	545.0	696.0	576.0	624.0	492.0	768.0	618.0	967.0	829.0	763.0	975.0	863.0	825.0	737.0	787.0	854.0	756.0	952.0	513.0	446.0	576.0	832.0	498.0	900.0	741.0	624.0	554.0	871.0	915.0	996.0	586.0	915.0	851.0	788.0	480.0	716.0	568.0	950.0	575.0	702.0	900.0	905.0	815.0	784.0	868.0	769.0
G29	656.0	884.0	959.0	963.0	698.0	886.0	655.0	662.0	665.0	547.0	844.0	816.0	644.0	954.0	831.0	990.0	674.0	547.0	940.0	776.0	826.0	511.0	964.0	994.0	961.0	959.0	716.0	664.0	645.0	576.0	902.0	785.0	536.0	687.0	891.0	772.0	997.0	739.0	899.0	824.0	989.0	966.0	847.0	958.0	870.0	857.0	542.0	658.0	633.0
G290	233.0	234.0	234.0	241.0	287.0	311.0	255.0	219.0	191.0	284.0	236.0	247.0	207.0	256.0	250.0	275.0	353.0	232.0	212.0	210.0	260.0	227.0	398.0	251.0	286.0	278.0	243.0	252.0	299.0	243.0	250.0	256.0	373.0	274.0	244.0	289.0	325.0	350.0	205.0	229.0	357.0	316.0	256.0	209.0	225.0	255.0	383.0	241.0	258.0
G291	603.0	717.0	932.0	854.0	898.0	501.0	742.0	675.0	555.0	927.0	988.0	834.0	637.0	996.0	939.0	643.0	568.0	633.0	933.0	901.0	870.0	840.0	671.0	879.0	924.0	904.0	567.0	753.0	904.0	787.0	497.0	940.0	797.0	743.0	544.0	667.0	494.0	907.0	943.0	609.0	776.0	819.0	913.0	545.0	902.0	748.0	649.0	775.0	612.0
G292	922.0	592.0	534.0	744.0	823.0	902.0	866.0	631.0	584.0	698.0	609.0	951.0	597.0	903.0	964.0	764.0	729.0	592.0	759.0	765.0	777.0	944.0	659.0	801.0	949.0	971.0	476.0	870.0	888.0	837.0	963.0	473.0	972.0	999.0	584.0	610.0	800.0	606.0	960.0	801.0	986.0	606.0	792.0	523.0	979.0	933.0	926.0	577.0	487.0
G293	195.0	204.0	186.0	217.0	203.0	158.0	229.0	232.0	226.0	272.0	259.0	208.0	213.0	210.0	262.0	222.0	264.0	269.0	239.0	223.0	300.0	226.0	174.0	186.0	221.0	254.0	249.0	251.0	200.0	194.0	202.0	266.0	238.0	236.0	197.0	186.0	201.0	154.0	228.0	247.0	150.0	237.0	185.0	173.0	218.0	265.0	178.0	180.0	274.0
G294	214.0	155.0	203.0	164.0	124.0	179.0	203.0	181.0	153.0	113.0	182.0	215.0	129.0	148.0	137.0	131.0	204.0	164.0	228.0	171.0	198.0	156.0	208.0	185.0	171.0	172.0	197.0	205.0	161.0	137.0	193.0	236.0	207.0	201.0	200.0	204.0	199.0	234.0	206.0	119.0	175.0	166.0	163.0	151.0	172.0	157.0	183.0	168.0	166.0
G295	50.0	66.0	65.0	98.0	59.0	165.0	85.0	73.0	38.0	144.0	66.0	62.0	91.0	48.0	9.0	30.0	55.0	52.0	24.0	82.0	33.0	38.0	59.0	32.0	124.0	56.0	23.0	44.0	88.0	60.0	53.0	55.0	67.0	53.0	69.0	70.0	69.0	104.0	73.0	31.0	31.0	100.0	80.0	49.0	75.0	123.0	75.0	59.0	74.0
G296	232.0	310.0	345.0	362.0	321.0	292.0	256.0	374.0	314.0	269.0	367.0	320.0	283.0	254.0	330.0	280.0	322.0	286.0	251.0	290.0	313.0	292.0	343.0	291.0	306.0	319.0	262.0	276.0	302.0	331.0	282.0	345.0	344.0	329.0	289.0	293.0	285.0	266.0	381.0	250.0	280.0	255.0	300.0	279.0	271.0	249.0	329.0	341.0	359.0
G297	760.0	687.0	888.0	909.0	687.0	975.0	562.0	923.0	744.0	815.0	512.0	864.0	737.0	738.0	589.0	683.0	656.0	525.0	721.0	627.0	623.0	662.0	752.0	572.0	520.0	493.0	631.0	631.0	901.0	508.0	952.0	688.0	859.0	661.0	501.0	641.0	815.0	587.0	589.0	527.0	463.0	566.0	832.0	626.0	786.0	872.0	538.0	482.0	496.0
G298	788.0	715.0	608.0	699.0	956.0	841.0	951.0	829.0	556.0	666.0	840.0	962.0	965.0	780.0	697.0	730.0	566.0	676.0	646.0	827.0	966.0	618.0	617.0	812.0	927.0	613.0	892.0	881.0	669.0	820.0	847.0	507.0	733.0	666.0	650.0	1000.0	985.0	881.0	966.0	885.0	820.0	823.0	797.0	874.0	613.0	502.0	768.0	940.0	975.0
G299	408.0	414.0	426.0	450.0	433.0	461.0	568.0	456.0	567.0	562.0	522.0	487.0	561.0	616.0	785.0	536.0	490.0	489.0	548.0	669.0	606.0	450.0	515.0	595.0	481.0	505.0	575.0	518.0	418.0	490.0	522.0	527.0	468.0	484.0	447.0	615.0	481.0	436.0	657.0	681.0	429.0	542.0	625.0	441.0	845.0	451.0	457.0	515.0	536.0
G3	457.0	426.0	588.0	366.0	866.0	493.0	534.0	554.0	639.0	528.0	591.0	709.0	635.0	549.0	413.0	546.0	407.0	398.0	807.0	713.0	495.0	782.0	467.0	496.0	558.0	616.0	383.0	565.0	539.0	661.0	694.0	459.0	414.0	481.0	512.0	420.0	542.0	594.0	541.0	456.0	554.0	544.0	380.0	488.0	515.0	518.0	445.0	473.0	409.0
G30	80.0	60.0	63.0	88.0	72.0	46.0	88.0	80.0	70.0	96.0	62.0	127.0	71.0	90.0	56.0	87.0	53.0	71.0	86.0	108.0	104.0	76.0	46.0	89.0	52.0	96.0	42.0	81.0	125.0	105.0	99.0	83.0	125.0	106.0	54.0	81.0	80.0	53.0	103.0	90.0	80.0	131.0	83.0	87.0	120.0	55.0	33.0	60.0	91.0
G300	966.0	908.0	785.0	657.0	918.0	616.0	946.0	951.0	978.0	968.0	534.0	877.0	802.0	933.0	883.0	665.0	715.0	830.0	950.0	859.0	587.0	819.0	829.0	762.0	651.0	764.0	645.0	810.0	926.0	700.0	936.0	955.0	444.0	913.0	621.0	750.0	980.0	608.0	625.0	674.0	775.0	582.0	595.0	801.0	804.0	746.0	813.0	856.0	912.0
G301	132.0	120.0	167.0	105.0	176.0	137.0	146.0	129.0	80.0	177.0	136.0	142.0	188.0	171.0	109.0	166.0	191.0	154.0	144.0	119.0	98.0	131.0	106.0	141.0	80.0	116.0	82.0	162.0	61.0	91.0	124.0	110.0	81.0	122.0	139.0	131.0	123.0	83.0	148.0	132.0	39.0	109.0	136.0	128.0	128.0	51.0	117.0	164.0	85.0
G302	446.0	999.0	558.0	903.0	864.0	867.0	664.0	588.0	837.0	926.0	679.0	523.0	987.0	612.0	664.0	752.0	751.0	850.0	600.0	564.0	724.0	902.0	692.0	726.0	577.0	841.0	879.0	721.0	628.0	983.0	525.0	818.0	838.0	686.0	719.0	995.0	953.0	513.0	648.0	544.0	591.0	767.0	590.0	884.0	941.0	973.0	747.0	610.0	770.0
G303	575.0	560.0	423.0	395.0	423.0	458.0	536.0	359.0	597.0	449.0	493.0	503.0	432.0	378.0	616.0	520.0	459.0	416.0	398.0	414.0	436.0	358.0	408.0	555.0	400.0	432.0	359.0	586.0	449.0	498.0	646.0	401.0	364.0	431.0	392.0	319.0	431.0	431.0	512.0	397.0	449.0	467.0	412.0	402.0	386.0	390.0	512.0	488.0	529.0
G304	528.0	557.0	433.0	512.0	605.0	875.0	459.0	573.0	480.0	565.0	418.0	662.0	677.0	719.0	499.0	441.0	492.0	511.0	512.0	407.0	619.0	623.0	544.0	485.0	474.0	503.0	626.0	547.0	576.0	584.0	730.0	562.0	480.0	568.0	845.0	716.0	464.0	465.0	549.0	818.0	574.0	591.0	448.0	574.0	471.0	425.0	525.0	431.0	722.0
G305	874.0	833.0	779.0	713.0	829.0	599.0	588.0	824.0	818.0	810.0	912.0	942.0	900.0	774.0	558.0	892.0	688.0	562.0	717.0	889.0	713.0	604.0	763.0	746.0	491.0	928.0	930.0	967.0	596.0	604.0	503.0	663.0	964.0	673.0	687.0	694.0	628.0	678.0	569.0	605.0	970.0	744.0	631.0	948.0	924.0	994.0	669.0	792.0	647.0
G306	963.0	938.0	581.0	548.0	854.0	566.0	757.0	749.0	661.0	801.0	773.0	766.0	799.0	805.0	989.0	812.0	908.0	548.0	776.0	763.0	529.0	972.0	768.0	992.0	839.0	706.0	903.0	976.0	808.0	828.0	808.0	627.0	940.0	882.0	516.0	685.0	706.0	725.0	779.0	810.0	647.0	947.0	680.0	616.0	551.0	812.0	707.0	932.0	792.0
G307	476.0	479.0	553.0	888.0	617.0	815.0	496.0	770.0	479.0	480.0	652.0	618.0	954.0	626.0	638.0	616.0	945.0	739.0	957.0	609.0	531.0	939.0	477.0	525.0	811.0	789.0	594.0	719.0	829.0	568.0	427.0	629.0	553.0	746.0	634.0	599.0	683.0	801.0	918.0	757.0	494.0	977.0	515.0	878.0	843.0	501.0	711.0	806.0	499.0
G308	104.0	167.0	191.0	225.0	239.0	79.0	108.0	208.0	217.0	133.0	67.0	160.0	142.0	166.0	242.0	157.0	131.0	112.0	231.0	80.0	148.0	279.0	131.0	204.0	178.0	161.0	160.0	178.0	191.0	162.0	135.0	205.0	183.0	82.0	188.0	170.0	150.0	220.0	159.0	187.0	126.0	183.0	29.0	189.0	216.0	174.0	188.0	134.0	118.0
G309	933.0	901.0	808.0	702.0	633.0	649.0	911.0	506.0	851.0	686.0	940.0	534.0	934.0	601.0	547.0	872.0	612.0	963.0	668.0	752.0	773.0	558.0	772.0	567.0	510.0	817.0	942.0	605.0	497.0	521.0	734.0	965.0	806.0	816.0	552.0	870.0	791.0	883.0	980.0	819.0	805.0	794.0	715.0	527.0	710.0	907.0	599.0	605.0	934.0
G31	201.0	175.0	188.0	189.0	179.0	169.0	241.0	134.0	152.0	199.0	144.0	158.0	179.0	227.0	217.0	192.0	143.0	178.0	192.0	207.0	197.0	194.0	194.0	179.0	194.0	149.0	276.0	148.0	182.0	234.0	204.0	148.0	184.0	229.0	198.0	165.0	148.0	183.0	183.0	178.0	178.0	146.0	234.0	175.0	189.0	176.0	111.0	195.0	180.0
G310	451.0	512.0	480.0	688.0	453.0	412.0	493.0	430.0	499.0	410.0	419.0	499.0	423.0	801.0	488.0	465.0	436.0	385.0	592.0	560.0	613.0	602.0	372.0	467.0	452.0	464.0	707.0	706.0	453.0	411.0	454.0	466.0	416.0	536.0	692.0	402.0	427.0	398.0	561.0	528.0	397.0	491.0	848.0	597.0	466.0	472.0	420.0	566.0	429.0
G311	151.0	119.0	121.0	145.0	75.0	123.0	87.0	105.0	137.0	122.0	128.0	121.0	111.0	123.0	119.0	142.0	82.0	150.0	195.0	158.0	127.0	137.0	108.0	149.0	118.0	204.0	184.0	114.0	90.0	123.0	81.0	82.0	165.0	88.0	83.0	132.0	159.0	113.0	93.0	98.0	125.0	123.0	156.0	112.0	89.0	146.0	120.0	136.0	126.0
G312	362.0	425.0	611.0	428.0	468.0	400.0	397.0	367.0	399.0	499.0	477.0	469.0	410.0	425.0	450.0	421.0	443.0	584.0	414.0	393.0	532.0	431.0	407.0	460.0	341.0	371.0	424.0	328.0	353.0	384.0	383.0	384.0	377.0	490.0	484.0	415.0	497.0	452.0	385.0	390.0	324.0	418.0	409.0	391.0	407.0	361.0	404.0	406.0	433.0
G313	204.0	233.0	212.0	195.0	291.0	214.0	281.0	191.0	251.0	332.0	184.0	204.0	189.0	189.0	167.0	178.0	220.0	182.0	214.0	245.0	209.0	197.0	238.0	212.0	183.0	206.0	189.0	200.0	218.0	199.0	223.0	163.0	201.0	223.0	317.0	216.0	168.0	181.0	220.0	219.0	205.0	241.0	210.0	271.0	226.0	152.0	241.0	254.0	235.0
G314	93.0	80.0	70.0	125.0	104.0	60.0	126.0	54.0	76.0	47.0	63.0	119.0	105.0	105.0	68.0	98.0	128.0	61.0	60.0	63.0	97.0	151.0	78.0	78.0	90.0	51.0	88.0	96.0	152.0	58.0	46.0	72.0	86.0	105.0	79.0	44.0	54.0	87.0	60.0	87.0	85.0	108.0	104.0	55.0	54.0	121.0	67.0	37.0	81.0
G315	15.0	82.0	41.0	63.0	68.0	68.0	40.0	63.0	55.0	67.0	85.0	44.0	85.0	30.0	24.0	84.0	69.0	47.0	46.0	72.0	37.0	24.0	57.0	61.0	74.0	35.0	26.0	57.0	52.0	121.0	76.0	38.0	31.0	72.0	33.0	40.0	145.0	41.0	70.0	80.0	70.0	61.0	49.0	71.0	64.0	41.0	28.0	131.0	34.0
G316	740.0	923.0	592.0	778.0	843.0	761.0	897.0	708.0	624.0	904.0	564.0	916.0	869.0	511.0	830.0	590.0	793.0	603.0	676.0	837.0	829.0	954.0	563.0	825.0	755.0	740.0	999.0	705.0	787.0	765.0	970.0	815.0	894.0	711.0	492.0	664.0	616.0	736.0	708.0	988.0	903.0	877.0	995.0	602.0	627.0	938.0	735.0	831.0	798.0
G317	363.0	439.0	493.0	469.0	486.0	488.0	368.0	490.0	563.0	486.0	495.0	492.0	439.0	445.0	406.0	434.0	630.0	429.0	417.0	401.0	443.0	576.0	513.0	518.0	423.0	431.0	467.0	559.0	426.0	509.0	640.0	358.0	651.0	511.0	491.0	507.0	519.0	490.0	520.0	526.0	506.0	739.0	468.0	563.0	819.0	478.0	516.0	533.0	742.0
G318	987.0	758.0	757.0	521.0	915.0	934.0	832.0	934.0	793.0	745.0	708.0	815.0	658.0	932.0	420.0	572.0	613.0	866.0	707.0	678.0	464.0	849.0	912.0	733.0	852.0	680.0	592.0	732.0	814.0	806.0	559.0	892.0	521.0	638.0	683.0	822.0	775.0	843.0	740.0	690.0	708.0	737.0	958.0	774.0	995.0	733.0	993.0	790.0	679.0
G319	538.0	697.0	982.0	931.0	991.0	859.0	667.0	642.0	766.0	734.0	745.0	712.0	472.0	837.0	551.0	657.0	928.0	959.0	833.0	611.0	530.0	641.0	742.0	512.0	978.0	772.0	516.0	525.0	799.0	943.0	934.0	986.0	534.0	925.0	978.0	855.0	522.0	874.0	828.0	682.0	857.0	636.0	950.0	783.0	997.0	688.0	831.0	999.0	945.0
G32	977.0	964.0	828.0	707.0	873.0	689.0	856.0	681.0	944.0	530.0	498.0	896.0	555.0	661.0	553.0	620.0	728.0	458.0	706.0	554.0	958.0	643.0	523.0	620.0	799.0	672.0	792.0	666.0	903.0	459.0	749.0	909.0	748.0	842.0	932.0	778.0	987.0	889.0	772.0	667.0	569.0	596.0	543.0	569.0	600.0	722.0	872.0	743.0	920.0
G320	430.0	391.0	379.0	465.0	485.0	395.0	455.0	459.0	461.0	443.0	432.0	443.0	395.0	353.0	462.0	394.0	555.0	399.0	539.0	463.0	489.0	422.0	468.0	502.0	453.0	467.0	436.0	480.0	442.0	406.0	457.0	433.0	524.0	397.0	460.0	455.0	467.0	421.0	406.0	450.0	404.0	401.0	407.0	474.0	499.0	517.0	452.0	445.0	447.0
G321	732.0	601.0	975.0	893.0	992.0	830.0	741.0	564.0	525.0	514.0	976.0	747.0	707.0	765.0	860.0	814.0	896.0	632.0	779.0	822.0	551.0	888.0	665.0	788.0	901.0	554.0	648.0	913.0	838.0	572.0	862.0	897.0	772.0	989.0	554.0	744.0	765.0	944.0	637.0	787.0	987.0	990.0	931.0	949.0	533.0	615.0	825.0	588.0	921.0
G322	861.0	863.0	533.0	715.0	782.0	716.0	468.0	895.0	784.0	925.0	682.0	737.0	808.0	960.0	737.0	776.0	727.0	815.0	788.0	486.0	555.0	589.0	943.0	968.0	590.0	742.0	909.0	489.0	782.0	827.0	841.0	686.0	997.0	979.0	848.0	646.0	988.0	832.0	584.0	760.0	706.0	951.0	967.0	611.0	748.0	809.0	934.0	738.0	864.0
G323	968.0	980.0	562.0	881.0	590.0	927.0	590.0	705.0	671.0	586.0	676.0	658.0	801.0	782.0	800.0	769.0	537.0	533.0	868.0	543.0	790.0	973.0	689.0	615.0	743.0	735.0	564.0	882.0	641.0	967.0	815.0	820.0	600.0	742.0	738.0	808.0	994.0	788.0	920.0	929.0	804.0	690.0	760.0	672.0	856.0	661.0	762.0	620.0	581.0
G324	698.0	722.0	639.0	723.0	646.0	784.0	804.0	634.0	859.0	729.0	868.0	985.0	819.0	640.0	890.0	900.0	954.0	984.0	508.0	546.0	912.0	893.0	838.0	980.0	968.0	762.0	665.0	839.0	722.0	938.0	547.0	495.0	584.0	576.0	918.0	721.0	590.0	898.0	457.0	729.0	929.0	864.0	911.0	864.0	597.0	906.0	938.0	995.0	947.0
G325	30.0	33.0	56.0	13.0	62.0	22.0	49.0	4.0	57.0	42.0	79.0	81.0	62.0	64.0	41.0	31.0	75.0	65.0	44.0	65.0	69.0	101.0	107.0	74.0	67.0	54.0	36.0	43.0	36.0	50.0	39.0	106.0	76.0	27.0	99.0	21.0	36.0	67.0	49.0	69.0	127.0	95.0	70.0	44.0	69.0	84.0	43.0	53.0	66.0
G326	320.0	325.0	273.0	287.0	282.0	228.0	278.0	255.0	299.0	267.0	281.0	255.0	282.0	288.0	333.0	234.0	296.0	302.0	309.0	301.0	271.0	310.0	220.0	271.0	228.0	297.0	287.0	217.0	233.0	201.0	313.0	204.0	276.0	260.0	250.0	235.0	217.0	187.0	304.0	297.0	211.0	231.0	266.0	302.0	324.0	204.0	227.0	307.0	266.0
G327	491.0	466.0	505.0	455.0	539.0	635.0	422.0	638.0	501.0	559.0	586.0	491.0	475.0	417.0	438.0	405.0	418.0	606.0	481.0	438.0	470.0	444.0	614.0	465.0	625.0	603.0	470.0	466.0	404.0	400.0	689.0	493.0	493.0	540.0	656.0	520.0	465.0	466.0	545.0	486.0	464.0	643.0	417.0	439.0	507.0	583.0	454.0	505.0	767.0
G328	564.0	755.0	650.0	517.0	529.0	694.0	953.0	755.0	836.0	998.0	692.0	999.0	771.0	669.0	917.0	807.0	965.0	517.0	746.0	668.0	640.0	556.0	734.0	758.0	671.0	883.0	729.0	784.0	875.0	475.0	545.0	432.0	958.0	967.0	815.0	764.0	751.0	973.0	815.0	600.0	972.0	758.0	957.0	573.0	846.0	923.0	780.0	485.0	965.0
G329	751.0	465.0	817.0	922.0	694.0	790.0	801.0	504.0	709.0	639.0	627.0	805.0	916.0	560.0	709.0	965.0	778.0	941.0	784.0	852.0	707.0	621.0	548.0	690.0	766.0	977.0	624.0	897.0	592.0	631.0	554.0	931.0	458.0	633.0	643.0	556.0	743.0	815.0	730.0	590.0	725.0	669.0	773.0	784.0	568.0	718.0	890.0	498.0	685.0
G33	739.0	913.0	871.0	776.0	632.0	480.0	633.0	693.0	946.0	887.0	800.0	878.0	507.0	692.0	978.0	609.0	964.0	724.0	637.0	573.0	973.0	914.0	655.0	889.0	728.0	963.0	593.0	577.0	923.0	656.0	648.0	620.0	927.0	707.0	630.0	978.0	665.0	989.0	641.0	990.0	619.0	762.0	997.0	505.0	796.0	595.0	953.0	674.0	821.0
G330	675.0	943.0	836.0	847.0	978.0	918.0	686.0	812.0	848.0	696.0	661.0	507.0	959.0	665.0	817.0	994.0	956.0	898.0	906.0	929.0	955.0	593.0	858.0	521.0	893.0	628.0	943.0	804.0	706.0	998.0	701.0	992.0	975.0	993.0	615.0	962.0	935.0	575.0	503.0	899.0	968.0	870.0	778.0	954.0	716.0	659.0	833.0	707.0	713.0
G331	950.0	500.0	411.0	463.0	402.0	842.0	476.0	404.0	426.0	438.0	716.0	396.0	501.0	452.0	533.0	427.0	457.0	414.0	388.0	666.0	474.0	438.0	463.0	557.0	928.0	475.0	545.0	493.0	381.0	375.0	436.0	616.0	499.0	508.0	356.0	575.0	460.0	391.0	336.0	331.0	365.0	394.0	507.0	542.0	411.0	446.0	450.0	366.0	363.0
G332	78.0	75.0	95.0	62.0	112.0	62.0	84.0	145.0	77.0	103.0	106.0	115.0	107.0	150.0	154.0	77.0	145.0	126.0	66.0	106.0	64.0	111.0	140.0	92.0	81.0	78.0	37.0	138.0	70.0	152.0	121.0	133.0	79.0	130.0	78.0	80.0	100.0	56.0	57.0	103.0	112.0	127.0	68.0	80.0	102.0	103.0	109.0	113.0	131.0
G333	177.0	143.0	140.0	112.0	85.0	146.0	145.0	144.0	86.0	119.0	175.0	135.0	66.0	107.0	108.0	58.0	80.0	147.0	140.0	58.0	110.0	77.0	111.0	156.0	121.0	91.0	127.0	147.0	136.0	120.0	207.0	98.0	157.0	132.0	95.0	71.0	156.0	208.0	178.0	101.0	170.0	218.0	166.0	74.0	147.0	137.0	158.0	102.0	177.0
G334	146.0	189.0	163.0	233.0	326.0	213.0	165.0	212.0	203.0	188.0	221.0	252.0	238.0	149.0	300.0	217.0	180.0	247.0	240.0	183.0	221.0	201.0	162.0	225.0	196.0	217.0	209.0	185.0	162.0	178.0	141.0	192.0	227.0	289.0	207.0	130.0	202.0	206.0	144.0	232.0	194.0	235.0	239.0	228.0	142.0	195.0	162.0	202.0	244.0
G335	769.0	663.0	940.0	945.0	974.0	979.0	658.0	591.0	781.0	680.0	670.0	928.0	528.0	862.0	809.0	982.0	730.0	653.0	662.0	767.0	872.0	749.0	814.0	882.0	620.0	962.0	840.0	806.0	1000.0	637.0	939.0	731.0	729.0	570.0	906.0	890.0	991.0	836.0	481.0	903.0	867.0	727.0	454.0	778.0	585.0	788.0	708.0	919.0	748.0
G336	39.0	32.0	68.0	58.0	46.0	45.0	104.0	55.0	91.0	63.0	58.0	50.0	112.0	46.0	70.0	78.0	36.0	51.0	76.0	44.0	15.0	81.0	54.0	51.0	73.0	34.0	52.0	33.0	63.0	78.0	52.0	29.0	160.0	68.0	32.0	69.0	47.0	46.0	35.0	23.0	27.0	49.0	45.0	100.0	63.0	44.0	38.0	57.0	27.0
G337	123.0	88.0	90.0	14.0	8.0	55.0	14.0	5.0	52.0	69.0	53.0	28.0	72.0	79.0	97.0	55.0	15.0	43.0	38.0	34.0	57.0	13.0	3.0	21.0	95.0	63.0	86.0	3.0	67.0	17.0	51.0	79.0	144.0	14.0	65.0	92.0	73.0	28.0	56.0	18.0	49.0	12.0	38.0	51.0	50.0	50.0	73.0	80.0	72.0
G338	576.0	793.0	521.0	587.0	520.0	571.0	499.0	584.0	933.0	728.0	559.0	955.0	918.0	772.0	521.0	989.0	923.0	915.0	885.0	474.0	696.0	848.0	607.0	919.0	690.0	549.0	836.0	650.0	528.0	694.0	584.0	803.0	949.0	694.0	529.0	768.0	606.0	770.0	843.0	671.0	875.0	797.0	593.0	750.0	741.0	675.0	771.0	611.0	575.0
G339	609.0	909.0	976.0	663.0	582.0	969.0	859.0	696.0	569.0	984.0	750.0	733.0	807.0	841.0	549.0	598.0	978.0	824.0	623.0	744.0	1000.0	518.0	947.0	831.0	587.0	720.0	884.0	794.0	652.0	624.0	804.0	832.0	941.0	719.0	972.0	723.0	748.0	586.0	932.0	872.0	823.0	644.0	557.0	761.0	937.0	588.0	751.0	733.0	960.0
G34	882.0	664.0	814.0	814.0	620.0	908.0	706.0	817.0	964.0	825.0	743.0	793.0	773.0	891.0	998.0	981.0	689.0	536.0	889.0	834.0	541.0	571.0	978.0	821.0	885.0	847.0	808.0	754.0	573.0	552.0	996.0	479.0	751.0	906.0	834.0	613.0	893.0	865.0	646.0	638.0	864.0	581.0	785.0	979.0	580.0	798.0	764.0	543.0	916.0
G340	318.0	378.0	366.0	501.0	331.0	420.0	342.0	479.0	392.0	467.0	384.0	447.0	401.0	429.0	415.0	390.0	411.0	343.0	465.0	452.0	397.0	403.0	418.0	368.0	413.0	364.0	400.0	389.0	377.0	415.0	370.0	438.0	447.0	475.0	373.0	417.0	332.0	389.0	335.0	380.0	386.0	397.0	373.0	420.0	362.0	386.0	347.0	425.0	277.0
G341	61.0	112.0	79.0	102.0	111.0	112.0	136.0	175.0	116.0	60.0	73.0	143.0	58.0	74.0	34.0	94.0	162.0	78.0	152.0	131.0	161.0	42.0	165.0	84.0	78.0	99.0	161.0	86.0	83.0	62.0	78.0	167.0	54.0	73.0	18.0	108.0	90.0	124.0	108.0	138.0	59.0	184.0	57.0	108.0	108.0	148.0	107.0	69.0	148.0
G342	443.0	485.0	690.0	402.0	379.0	431.0	497.0	621.0	485.0	328.0	538.0	423.0	811.0	657.0	370.0	463.0	416.0	752.0	532.0	640.0	420.0	562.0	454.0	409.0	493.0	454.0	610.0	581.0	444.0	577.0	461.0	864.0	635.0	457.0	431.0	578.0	450.0	512.0	447.0	471.0	662.0	480.0	505.0	512.0	376.0	469.0	398.0	385.0	413.0
G343	998.0	854.0	571.0	824.0	1000.0	647.0	730.0	865.0	912.0	765.0	928.0	711.0	711.0	935.0	789.0	640.0	535.0	951.0	572.0	867.0	618.0	832.0	488.0	671.0	993.0	731.0	762.0	739.0	862.0	784.0	995.0	795.0	803.0	798.0	671.0	746.0	977.0	892.0	796.0	728.0	712.0	837.0	840.0	786.0	569.0	529.0	854.0	668.0	649.0
G344	807.0	787.0	830.0	785.0	528.0	904.0	646.0	683.0	953.0	545.0	592.0	640.0	700.0	755.0	665.0	542.0	703.0	635.0	751.0	979.0	853.0	841.0	622.0	751.0	805.0	951.0	848.0	843.0	533.0	844.0	849.0	905.0	833.0	859.0	997.0	709.0	707.0	724.0	982.0	478.0	909.0	879.0	570.0	901.0	754.0	654.0	658.0	848.0	598.0
G345	247.0	406.0	174.0	285.0	283.0	206.0	232.0	200.0	257.0	190.0	199.0	253.0	239.0	225.0	225.0	252.0	240.0	205.0	218.0	197.0	247.0	237.0	288.0	217.0	245.0	241.0	251.0	286.0	274.0	250.0	217.0	201.0	214.0	369.0	199.0	208.0	260.0	243.0	210.0	207.0	302.0	246.0	261.0	234.0	209.0	267.0	273.0	191.0	242.0
G346	779.0	558.0	524.0	962.0	940.0	633.0	851.0	571.0	814.0	805.0	866.0	923.0	581.0	831.0	995.0	913.0	726.0	873.0	842.0	581.0	814.0	603.0	557.0	903.0	972.0	602.0	687.0	911.0	737.0	847.0	627.0	475.0	992.0	541.0	837.0	791.0	801.0	735.0	677.0	620.0	846.0	590.0	924.0	792.0	625.0	612.0	785.0	740.0	733.0
G347	283.0	246.0	384.0	269.0	271.0	321.0	354.0	254.0	351.0	292.0	354.0	313.0	242.0	266.0	276.0	282.0	359.0	339.0	278.0	326.0	259.0	363.0	310.0	243.0	277.0	404.0	240.0	294.0	294.0	315.0	273.0	347.0	339.0	254.0	233.0	288.0	308.0	341.0	433.0	307.0	333.0	347.0	328.0	270.0	282.0	287.0	278.0	261.0	349.0
G348	231.0	220.0	204.0	187.0	278.0	263.0	300.0	230.0	237.0	246.0	272.0	225.0	225.0	261.0	291.0	263.0	257.0	317.0	164.0	220.0	268.0	270.0	221.0	282.0	213.0	222.0	232.0	228.0	261.0	220.0	219.0	189.0	263.0	264.0	273.0	254.0	239.0	226.0	204.0	212.0	252.0	187.0	302.0	236.0	292.0	233.0	238.0	228.0	219.0
G349	409.0	363.0	389.0	330.0	356.0	286.0	330.0	381.0	341.0	343.0	364.0	394.0	367.0	362.0	352.0	364.0	300.0	336.0	334.0	298.0	374.0	316.0	328.0	548.0	447.0	275.0	308.0	271.0	333.0	318.0	357.0	382.0	308.0	275.0	258.0	369.0	346.0	329.0	394.0	336.0	400.0	321.0	365.0	337.0	349.0	399.0	313.0	321.0	273.0
G35	748.0	784.0	676.0	826.0	939.0	567.0	474.0	929.0	999.0	712.0	673.0	956.0	559.0	746.0	881.0	705.0	950.0	674.0	552.0	897.0	767.0	634.0	767.0	845.0	522.0	676.0	813.0	717.0	672.0	961.0	688.0	643.0	587.0	615.0	859.0	536.0	831.0	824.0	941.0	876.0	887.0	833.0	901.0	641.0	617.0	756.0	738.0	939.0	833.0
G350	101.0	73.0	102.0	87.0	91.0	151.0	170.0	91.0	84.0	139.0	83.0	139.0	151.0	97.0	103.0	167.0	78.0	72.0	71.0	151.0	145.0	205.0	118.0	68.0	69.0	80.0	155.0	141.0	62.0	126.0	129.0	146.0	116.0	67.0	115.0	55.0	91.0	82.0	133.0	117.0	81.0	162.0	147.0	182.0	145.0	162.0	148.0	101.0	29.0
G351	238.0	232.0	246.0	252.0	253.0	255.0	211.0	206.0	273.0	231.0	239.0	226.0	216.0	299.0	190.0	264.0	254.0	304.0	223.0	225.0	241.0	232.0	241.0	309.0	260.0	255.0	239.0	235.0	239.0	269.0	224.0	254.0	269.0	255.0	254.0	193.0	246.0	269.0	240.0	224.0	233.0	290.0	317.0	256.0	240.0	248.0	242.0	237.0	233.0
G352	24.0	10.0	18.0	26.0	31.0	13.0	21.0	20.0	41.0	41.0	32.0	5.0	32.0	37.0	82.0	13.0	22.0	20.0	6.0	62.0	74.0	33.0	76.0	81.0	43.0	20.0	50.0	14.0	47.0	25.0	49.0	23.0	41.0	31.0	60.0	111.0	81.0	12.0	11.0	47.0	91.0	19.0	30.0	40.0	61.0	25.0	42.0	30.0	69.0
G353	557.0	858.0	451.0	518.0	415.0	485.0	702.0	613.0	464.0	448.0	511.0	488.0	486.0	528.0	506.0	410.0	533.0	420.0	564.0	579.0	491.0	472.0	455.0	436.0	476.0	438.0	519.0	448.0	585.0	514.0	475.0	786.0	464.0	534.0	474.0	429.0	476.0	626.0	448.0	424.0	452.0	463.0	452.0	486.0	491.0	459.0	668.0	647.0	638.0
G354	704.0	624.0	408.0	546.0	366.0	496.0	728.0	435.0	377.0	515.0	597.0	547.0	455.0	437.0	456.0	452.0	536.0	484.0	697.0	476.0	519.0	432.0	397.0	507.0	518.0	422.0	540.0	511.0	471.0	423.0	611.0	729.0	482.0	433.0	863.0	454.0	368.0	438.0	376.0	877.0	446.0	743.0	517.0	459.0	513.0	541.0	531.0	602.0	665.0
G355	948.0	827.0	778.0	955.0	906.0	639.0	736.0	507.0	975.0	846.0	829.0	835.0	724.0	617.0	898.0	801.0	635.0	797.0	860.0	892.0	712.0	563.0	542.0	849.0	564.0	721.0	959.0	919.0	891.0	697.0	745.0	543.0	671.0	564.0	574.0	898.0	921.0	890.0	839.0	939.0	796.0	790.0	764.0	928.0	965.0	531.0	644.0	578.0	862.0
G356	291.0	90.0	8.0	273.0	153.0	174.0	133.0	222.0	155.0	38.0	140.0	32.0	204.0	167.0	176.0	190.0	106.0	56.0	199.0	45.0	187.0	162.0	303.0	237.0	136.0	192.0	207.0	156.0	123.0	154.0	12.0	200.0	25.0	197.0	195.0	90.0	175.0	238.0	65.0	186.0	232.0	164.0	76.0	251.0	66.0	125.0	171.0	70.0	208.0
G357	646.0	975.0	666.0	753.0	531.0	573.0	552.0	625.0	908.0	778.0	662.0	743.0	544.0	904.0	621.0	833.0	685.0	723.0	653.0	964.0	575.0	862.0	609.0	732.0	911.0	790.0	827.0	599.0	556.0	919.0	982.0	793.0	990.0	828.0	987.0	765.0	774.0	698.0	915.0	763.0	582.0	988.0	891.0	930.0	993.0	562.0	698.0	704.0	768.0
G358	869.0	997.0	726.0	593.0	895.0	895.0	615.0	599.0	707.0	951.0	528.0	781.0	670.0	698.0	690.0	721.0	636.0	906.0	796.0	599.0	915.0	646.0	589.0	599.0	891.0	968.0	752.0	952.0	873.0	804.0	576.0	508.0	901.0	879.0	870.0	700.0	820.0	633.0	760.0	759.0	690.0	734.0	811.0	982.0	596.0	934.0	627.0	962.0	936.0
G359	290.0	335.0	210.0	228.0	146.0	227.0	265.0	266.0	252.0	225.0	217.0	254.0	253.0	221.0	236.0	271.0	250.0	207.0	209.0	221.0	286.0	250.0	298.0	215.0	210.0	211.0	289.0	191.0	246.0	276.0	214.0	208.0	255.0	267.0	248.0	229.0	229.0	313.0	262.0	344.0	230.0	212.0	263.0	205.0	177.0	223.0	191.0	236.0	197.0
G36	509.0	490.0	924.0	811.0	499.0	772.0	676.0	746.0	538.0	871.0	573.0	929.0	598.0	706.0	580.0	521.0	597.0	834.0	527.0	980.0	903.0	671.0	993.0	828.0	648.0	645.0	796.0	497.0	726.0	877.0	583.0	667.0	560.0	799.0	731.0	622.0	925.0	691.0	694.0	908.0	496.0	520.0	426.0	937.0	872.0	848.0	637.0	667.0	723.0
G360	806.0	714.0	884.0	727.0	965.0	876.0	881.0	601.0	947.0	674.0	898.0	531.0	775.0	978.0	515.0	551.0	495.0	777.0	999.0	821.0	729.0	716.0	543.0	719.0	636.0	584.0	698.0	992.0	910.0	575.0	748.0	695.0	852.0	871.0	867.0	844.0	808.0	974.0	702.0	960.0	630.0	782.0	486.0	518.0	961.0	895.0	869.0	816.0	751.0
G361	717.0	987.0	964.0	627.0	783.0	653.0	949.0	650.0	747.0	574.0	969.0	678.0	837.0	537.0	774.0	813.0	705.0	781.0	878.0	939.0	906.0	717.0	652.0	878.0	678.0	985.0	853.0	886.0	957.0	801.0	681.0	828.0	979.0	662.0	899.0	756.0	802.0	715.0	820.0	868.0	811.0	742.0	838.0	908.0	477.0	757.0	965.0	812.0	981.0
G362	681.0	588.0	892.0	660.0	615.0	764.0	812.0	441.0	789.0	472.0	918.0	543.0	610.0	876.0	784.0	556.0	777.0	912.0	575.0	888.0	962.0	928.0	733.0	880.0	545.0	888.0	524.0	946.0	540.0	934.0	761.0	926.0	799.0	563.0	747.0	607.0	701.0	665.0	735.0	753.0	738.0	534.0	740.0	689.0	686.0	969.0	683.0	834.0	705.0
G363	489.0	455.0	658.0	478.0	675.0	677.0	451.0	469.0	659.0	808.0	527.0	497.0	667.0	416.0	606.0	450.0	826.0	671.0	684.0	470.0	642.0	595.0	644.0	648.0	654.0	497.0	451.0	396.0	557.0	790.0	440.0	675.0	728.0	404.0	400.0	471.0	507.0	478.0	482.0	637.0	731.0	539.0	565.0	484.0	416.0	664.0	661.0	585.0	458.0
G364	124.0	132.0	137.0	76.0	84.0	96.0	191.0	117.0	115.0	172.0	161.0	140.0	144.0	66.0	110.0	133.0	165.0	39.0	74.0	152.0	79.0	113.0	86.0	126.0	89.0	45.0	108.0	172.0	102.0	174.0	103.0	88.0	129.0	81.0	127.0	116.0	83.0	77.0	129.0	95.0	65.0	97.0	47.0	110.0	166.0	48.0	90.0	58.0	117.0
G365	244.0	273.0	192.0	247.0	206.0	230.0	236.0	251.0	236.0	300.0	247.0	262.0	259.0	198.0	335.0	187.0	207.0	228.0	145.0	206.0	194.0	206.0	244.0	226.0	246.0	239.0	236.0	293.0	208.0	278.0	225.0	285.0	234.0	276.0	325.0	241.0	241.0	228.0	252.0	215.0	238.0	220.0	295.0	202.0	215.0	288.0	251.0	222.0	231.0
G366	58.0	38.0	19.0	85.0	60.0	17.0	27.0	29.0	29.0	65.0	24.0	63.0	22.0	72.0	35.0	50.0	27.0	92.0	49.0	54.0	89.0	34.0	24.0	17.0	23.0	59.0	104.0	46.0	60.0	57.0	75.0	15.0	69.0	23.0	90.0	54.0	39.0	54.0	109.0	42.0	41.0	38.0	40.0	89.0	71.0	76.0	132.0	64.0	75.0
G367	380.0	281.0	386.0	443.0	358.0	312.0	393.0	276.0	340.0	403.0	338.0	302.0	321.0	392.0	387.0	284.0	377.0	327.0	392.0	335.0	329.0	338.0	327.0	326.0	307.0	310.0	397.0	364.0	378.0	380.0	403.0	327.0	388.0	389.0	496.0	325.0	331.0	380.0	377.0	371.0	354.0	448.0	336.0	404.0	351.0	358.0	350.0	391.0	297.0
G368	474.0	474.0	568.0	537.0	546.0	632.0	439.0	637.0	653.0	664.0	885.0	616.0	935.0	824.0	680.0	569.0	437.0	670.0	649.0	745.0	421.0	493.0	774.0	753.0	552.0	531.0	617.0	492.0	642.0	513.0	535.0	749.0	621.0	527.0	693.0	724.0	604.0	473.0	630.0	937.0	649.0	730.0	472.0	492.0	508.0	496.0	581.0	516.0	442.0
G369	179.0	182.0	180.0	192.0	172.0	183.0	169.0	155.0	186.0	155.0	195.0	170.0	149.0	212.0	151.0	183.0	183.0	185.0	173.0	146.0	156.0	173.0	158.0	161.0	166.0	187.0	196.0	177.0	186.0	163.0	200.0	210.0	175.0	90.0	221.0	155.0	205.0	200.0	177.0	193.0	231.0	135.0	154.0	197.0	158.0	188.0	217.0	139.0	163.0
G37	640.0	540.0	714.0	857.0	792.0	785.0	772.0	716.0	863.0	727.0	611.0	635.0	951.0	753.0	566.0	656.0	898.0	504.0	719.0	664.0	699.0	482.0	880.0	573.0	572.0	513.0	850.0	560.0	456.0	747.0	915.0	504.0	685.0	678.0	559.0	711.0	569.0	790.0	620.0	679.0	896.0	710.0	529.0	714.0	907.0	771.0	689.0	501.0	565.0
G370	722.0	570.0	661.0	575.0	794.0	727.0	630.0	849.0	656.0	814.0	599.0	922.0	925.0	922.0	949.0	878.0	995.0	989.0	643.0	877.0	754.0	964.0	785.0	738.0	583.0	656.0	778.0	801.0	615.0	925.0	615.0	723.0	508.0	700.0	984.0	748.0	996.0	869.0	634.0	793.0	930.0	584.0	864.0	773.0	947.0	860.0	577.0	873.0	804.0
G371	602.0	683.0	833.0	956.0	655.0	835.0	616.0	761.0	853.0	687.0	973.0	994.0	673.0	598.0	530.0	940.0	626.0	879.0	797.0	705.0	957.0	891.0	719.0	514.0	604.0	681.0	533.0	890.0	775.0	731.0	929.0	733.0	641.0	776.0	625.0	891.0	869.0	571.0	881.0	614.0	605.0	749.0	743.0	853.0	714.0	742.0	942.0	532.0	675.0
G372	962.0	919.0	667.0	904.0	985.0	471.0	762.0	672.0	581.0	699.0	838.0	679.0	624.0	874.0	603.0	535.0	570.0	740.0	787.0	996.0	783.0	880.0	852.0	673.0	757.0	592.0	613.0	963.0	784.0	823.0	932.0	642.0	726.0	601.0	743.0	495.0	445.0	913.0	790.0	807.0	827.0	984.0	816.0	585.0	733.0	899.0	568.0	697.0	562.0
G373	619.0	871.0	787.0	649.0	805.0	962.0	878.0	722.0	634.0	673.0	977.0	706.0	895.0	814.0	736.0	859.0	721.0	703.0	804.0	777.0	833.0	951.0	746.0	999.0	751.0	705.0	786.0	820.0	588.0	970.0	551.0	879.0	730.0	613.0	619.0	639.0	1000.0	567.0	832.0	851.0	657.0	986.0	667.0	833.0	808.0	544.0	862.0	618.0	750.0
G374	834.0	830.0	961.0	891.0	586.0	846.0	750.0	910.0	778.0	945.0	891.0	605.0	960.0	442.0	525.0	864.0	600.0	986.0	742.0	774.0	886.0	619.0	876.0	859.0	825.0	755.0	725.0	603.0	521.0	752.0	729.0	886.0	631.0	562.0	960.0	517.0	818.0	955.0	892.0	612.0	603.0	504.0	757.0	800.0	825.0	663.0	583.0	764.0	964.0
G375	579.0	615.0	597.0	605.0	874.0	973.0	985.0	883.0	959.0	858.0	634.0	924.0	592.0	818.0	903.0	578.0	835.0	765.0	728.0	900.0	784.0	926.0	708.0	798.0	585.0	566.0	646.0	883.0	704.0	769.0	867.0	975.0	548.0	718.0	941.0	703.0	624.0	753.0	937.0	835.0	503.0	935.0	592.0	868.0	703.0	989.0	939.0	867.0	725.0
G376	810.0	918.0	850.0	947.0	998.0	450.0	807.0	556.0	728.0	508.0	584.0	714.0	823.0	740.0	693.0	955.0	575.0	822.0	935.0	751.0	578.0	982.0	489.0	748.0	850.0	546.0	829.0	980.0	982.0	882.0	581.0	687.0	897.0	878.0	861.0	939.0	976.0	740.0	940.0	496.0	633.0	795.0	692.0	738.0	942.0	665.0	700.0	491.0	756.0
G377	752.0	954.0	748.0	993.0	597.0	880.0	544.0	996.0	689.0	525.0	809.0	910.0	683.0	728.0	640.0	870.0	694.0	895.0	690.0	509.0	791.0	721.0	572.0	647.0	652.0	632.0	558.0	798.0	689.0	946.0	918.0	854.0	644.0	650.0	664.0	950.0	850.0	491.0	655.0	781.0	884.0	801.0	806.0	598.0	541.0	993.0	900.0	594.0	740.0
G378	819.0	806.0	747.0	600.0	728.0	540.0	501.0	858.0	718.0	770.0	870.0	607.0	642.0	552.0	661.0	997.0	707.0	971.0	962.0	605.0	450.0	904.0	784.0	486.0	670.0	754.0	453.0	563.0	811.0	944.0	823.0	801.0	646.0	884.0	716.0	732.0	498.0	782.0	908.0	563.0	832.0	708.0	576.0	740.0	654.0	909.0	982.0	571.0	978.0
G379	294.0	280.0	229.0	240.0	263.0	301.0	224.0	243.0	287.0	309.0	224.0	342.0	244.0	230.0	219.0	219.0	231.0	277.0	300.0	219.0	272.0	243.0	245.0	306.0	257.0	224.0	296.0	262.0	285.0	209.0	216.0	280.0	254.0	247.0	202.0	272.0	220.0	237.0	239.0	276.0	283.0	289.0	226.0	269.0	231.0	240.0	274.0	220.0	317.0
G38	136.0	144.0	158.0	174.0	211.0	218.0	162.0	124.0	187.0	160.0	142.0	197.0	158.0	170.0	189.0	130.0	138.0	156.0	179.0	133.0	174.0	196.0	178.0	167.0	132.0	195.0	114.0	149.0	177.0	155.0	208.0	137.0	180.0	169.0	150.0	146.0	183.0	141.0	149.0	235.0	188.0	179.0	196.0	136.0	169.0	150.0	218.0	173.0	175.0
G380	26.0	24.0	39.0	41.0	88.0	31.0	23.0	34.0	45.0	43.0	47.0	6.0	41.0	71.0	14.0	32.0	42.0	90.0	45.0	98.0	43.0	31.0	15.0	25.0	4.0	9.0	15.0	41.0	19.0	41.0	18.0	16.0	9.0	17.0	49.0	13.0	32.0	11.0	32.0	33.0	19.0	24.0	7.0	32.0	30.0	22.0	24.0	23.0	11.0
G381	881.0	685.0	843.0	730.0	872.0	542.0	546.0	964.0	862.0	845.0	858.0	502.0	630.0	585.0	748.0	604.0	619.0	792.0	954.0	993.0	668.0	889.0	583.0	561.0	556.0	747.0	490.0	444.0	715.0	672.0	590.0	852.0	832.0	900.0	515.0	503.0	858.0	647.0	696.0	502.0	568.0	693.0	581.0	804.0	529.0	694.0	826.0	879.0	873.0
G382	863.0	819.0	988.0	792.0	987.0	532.0	561.0	535.0	589.0	568.0	850.0	748.0	860.0	702.0	791.0	747.0	757.0	591.0	871.0	820.0	665.0	597.0	716.0	684.0	562.0	897.0	758.0	749.0	818.0	634.0	703.0	816.0	863.0	937.0	537.0	938.0	680.0	958.0	610.0	738.0	672.0	703.0	968.0	741.0	925.0	774.0	548.0	554.0	617.0
G383	789.0	920.0	870.0	666.0	677.0	690.0	735.0	723.0	824.0	719.0	897.0	823.0	784.0	678.0	930.0	797.0	663.0	949.0	811.0	547.0	884.0	706.0	724.0	775.0	990.0	795.0	855.0	901.0	856.0	593.0	498.0	777.0	869.0	635.0	629.0	618.0	950.0	675.0	600.0	943.0	667.0	804.0	689.0	812.0	998.0	763.0	819.0	717.0	950.0
G384	864.0	533.0	492.0	933.0	507.0	498.0	632.0	714.0	834.0	857.0	802.0	571.0	893.0	548.0	722.0	614.0	647.0	659.0	538.0	874.0	451.0	519.0	483.0	453.0	417.0	495.0	442.0	981.0	686.0	693.0	653.0	474.0	470.0	606.0	726.0	476.0	564.0	440.0	806.0	826.0	546.0	484.0	620.0	535.0	681.0	721.0	466.0	479.0	504.0
G385	894.0	979.0	490.0	544.0	639.0	479.0	868.0	921.0	684.0	649.0	874.0	688.0	850.0	906.0	843.0	664.0	915.0	819.0	609.0	749.0	892.0	673.0	839.0	865.0	626.0	857.0	690.0	859.0	523.0	1000.0	997.0	682.0	659.0	728.0	963.0	999.0	943.0	845.0	995.0	751.0	943.0	530.0	893.0	935.0	645.0	673.0	866.0	904.0	561.0
G386	818.0	713.0	655.0	989.0	588.0	494.0	977.0	661.0	541.0	952.0	961.0	649.0	690.0	628.0	985.0	617.0	983.0	719.0	626.0	785.0	632.0	985.0	647.0	679.0	984.0	911.0	861.0	488.0	993.0	999.0	585.0	483.0	935.0	447.0	585.0	878.0	990.0	926.0	626.0	513.0	886.0	716.0	629.0	941.0	861.0	704.0	801.0	449.0	971.0
G387	48.0	37.0	74.0	46.0	65.0	39.0	32.0	61.0	23.0	15.0	92.0	23.0	87.0	34.0	106.0	29.0	64.0	22.0	54.0	17.0	38.0	12.0	17.0	18.0	35.0	26.0	21.0	77.0	5.0	111.0	11.0	56.0	62.0	87.0	30.0	35.0	41.0	72.0	18.0	37.0	18.0	60.0	133.0	78.0	25.0	38.0	95.0	36.0	7.0
G388	397.0	257.0	263.0	263.0	221.0	280.0	298.0	278.0	312.0	302.0	353.0	241.0	310.0	296.0	265.0	228.0	258.0	275.0	315.0	303.0	303.0	234.0	283.0	255.0	347.0	272.0	285.0	350.0	244.0	297.0	290.0	281.0	239.0	258.0	306.0	306.0	270.0	292.0	270.0	338.0	250.0	367.0	330.0	289.0	269.0	343.0	352.0	250.0	229.0
G389	225.0	265.0	264.0	292.0	347.0	238.0	304.0	213.0	317.0	254.0	270.0	238.0	273.0	268.0	279.0	240.0	233.0	250.0	233.0	255.0	315.0	293.0	243.0	253.0	285.0	289.0	322.0	300.0	268.0	305.0	319.0	301.0	240.0	244.0	259.0	350.0	251.0	262.0	264.0	217.0	227.0	298.0	251.0	235.0	256.0	253.0	270.0	270.0	283.0
G39	631.0	902.0	520.0	586.0	726.0	757.0	960.0	550.0	515.0	942.0	954.0	757.0	662.0	946.0	977.0	815.0	676.0	526.0	888.0	587.0	823.0	947.0	723.0	834.0	813.0	858.0	543.0	528.0	912.0	860.0	684.0	780.0	662.0	639.0	890.0	789.0	545.0	643.0	803.0	595.0	651.0	907.0	892.0	570.0	839.0	939.0	783.0	540.0	521.0
G390	200.0	191.0	267.0	255.0	150.0	185.0	230.0	290.0	221.0	165.0	216.0	212.0	275.0	263.0	203.0	247.0	249.0	216.0	245.0	276.0	218.0	238.0	225.0	250.0	244.0	237.0	253.0	197.0	286.0	196.0	252.0	246.0	225.0	207.0	176.0	217.0	279.0	246.0	244.0	199.0	206.0	198.0	299.0	201.0	224.0	225.0	230.0	190.0	190.0
G391	270.0	319.0	278.0	325.0	333.0	283.0	271.0	282.0	235.0	313.0	283.0	229.0	330.0	241.0	391.0	307.0	313.0	256.0	311.0	325.0	253.0	207.0	294.0	256.0	275.0	244.0	277.0	267.0	309.0	284.0	236.0	360.0	237.0	381.0	371.0	298.0	245.0	295.0	258.0	303.0	251.0	288.0	297.0	245.0	257.0	244.0	331.0	235.0	364.0
G392	629.0	585.0	663.0	840.0	576.0	554.0	800.0	821.0	705.0	842.0	894.0	846.0	767.0	867.0	645.0	838.0	510.0	779.0	781.0	631.0	549.0	742.0	620.0	696.0	965.0	821.0	769.0	737.0	937.0	936.0	704.0	883.0	785.0	516.0	800.0	651.0	758.0	943.0	974.0	678.0	702.0	787.0	675.0	980.0	572.0	761.0	718.0	830.0	691.0
G393	754.0	763.0	895.0	848.0	885.0	703.0	992.0	793.0	682.0	706.0	981.0	676.0	753.0	870.0	797.0	711.0	912.0	978.0	847.0	998.0	810.0	967.0	683.0	987.0	571.0	864.0	669.0	966.0	575.0	984.0	772.0	984.0	960.0	491.0	599.0	838.0	541.0	557.0	872.0	691.0	993.0	666.0	662.0	894.0	578.0	686.0	909.0	664.0	849.0
G394	960.0	620.0	579.0	896.0	817.0	787.0	587.0	608.0	620.0	792.0	467.0	563.0	612.0	913.0	879.0	732.0	780.0	759.0	937.0	692.0	818.0	810.0	662.0	670.0	915.0	832.0	711.0	535.0	682.0	794.0	800.0	713.0	615.0	578.0	843.0	911.0	633.0	590.0	672.0	782.0	623.0	698.0	721.0	456.0	906.0	825.0	648.0	958.0	976.0
G395	310.0	259.0	251.0	248.0	275.0	276.0	261.0	259.0	250.0	247.0	276.0	284.0	245.0	238.0	280.0	230.0	237.0	282.0	291.0	283.0	242.0	247.0	276.0	299.0	273.0	281.0	221.0	258.0	283.0	277.0	280.0	306.0	319.0	240.0	322.0	239.0	271.0	271.0	229.0	239.0	313.0	261.0	231.0	247.0	274.0	322.0	275.0	266.0	243.0
G396	197.0	250.0	218.0	261.0	272.0	295.0	226.0	238.0	242.0	198.0	315.0	227.0	234.0	216.0	239.0	274.0	260.0	213.0	338.0	229.0	284.0	242.0	252.0	248.0	193.0	256.0	244.0	280.0	237.0	214.0	285.0	250.0	258.0	198.0	285.0	290.0	225.0	218.0	250.0	274.0	222.0	204.0	253.0	248.0	270.0	228.0	295.0	198.0	250.0
G397	305.0	244.0	205.0	198.0	166.0	327.0	257.0	184.0	179.0	291.0	358.0	157.0	315.0	201.0	227.0	198.0	213.0	244.0	153.0	248.0	183.0	189.0	259.0	174.0	259.0	282.0	188.0	168.0	216.0	232.0	194.0	194.0	197.0	225.0	224.0	161.0	237.0	160.0	120.0	243.0	200.0	313.0	304.0	253.0	173.0	227.0	252.0	231.0	212.0
G398	349.0	434.0	368.0	293.0	373.0	333.0	326.0	321.0	335.0	265.0	321.0	371.0	325.0	375.0	321.0	367.0	392.0	364.0	404.0	349.0	426.0	395.0	335.0	387.0	396.0	394.0	337.0	367.0	440.0	360.0	353.0	330.0	363.0	451.0	364.0	361.0	366.0	422.0	375.0	435.0	304.0	337.0	408.0	378.0	392.0	404.0	416.0	412.0	446.0
G399	415.0	499.0	478.0	483.0	457.0	541.0	790.0	423.0	422.0	417.0	494.0	450.0	391.0	451.0	516.0	553.0	505.0	503.0	446.0	450.0	434.0	407.0	393.0	431.0	353.0	519.0	417.0	555.0	415.0	691.0	459.0	485.0	412.0	504.0	409.0	365.0	549.0	368.0	452.0	361.0	440.0	535.0	487.0	443.0	398.0	395.0	506.0	424.0	423.0
G4	118.0	194.0	134.0	153.0	177.0	150.0	201.0	178.0	159.0	164.0	134.0	132.0	183.0	160.0	220.0	160.0	154.0	201.0	166.0	169.0	130.0	176.0	180.0	211.0	149.0	184.0	205.0	132.0	164.0	148.0	201.0	183.0	155.0	154.0	191.0	182.0	170.0	168.0	164.0	194.0	167.0	156.0	162.0	200.0	157.0	196.0	164.0	187.0	119.0
G40	374.0	288.0	241.0	354.0	411.0	336.0	266.0	389.0	307.0	374.0	307.0	368.0	337.0	226.0	290.0	296.0	367.0	377.0	273.0	352.0	307.0	291.0	271.0	402.0	308.0	352.0	290.0	331.0	298.0	312.0	341.0	337.0	379.0	332.0	426.0	470.0	361.0	354.0	379.0	277.0	379.0	250.0	439.0	344.0	369.0	329.0	388.0	314.0	321.0
G400	18.0	51.0	84.0	30.0	40.0	63.0	76.0	25.0	78.0	46.0	48.0	1.0	48.0	20.0	2.0	25.0	11.0	32.0	31.0	67.0	25.0	83.0	20.0	73.0	33.0	15.0	30.0	28.0	23.0	24.0	41.0	24.0	30.0	43.0	25.0	29.0	52.0	27.0	2.0	25.0	7.0	35.0	65.0	4.0	9.0	63.0	29.0	25.0	31.0
G401	844.0	962.0	990.0	719.0	535.0	631.0	816.0	966.0	881.0	944.0	788.0	800.0	567.0	533.0	633.0	533.0	700.0	839.0	474.0	653.0	537.0	901.0	959.0	661.0	467.0	678.0	642.0	858.0	859.0	714.0	474.0	834.0	515.0	732.0	776.0	499.0	605.0	951.0	562.0	635.0	765.0	620.0	618.0	961.0	720.0	539.0	557.0	828.0	696.0
G402	267.0	249.0	350.0	232.0	362.0	278.0	244.0	265.0	285.0	192.0	246.0	257.0	274.0	240.0	311.0	211.0	219.0	206.0	206.0	284.0	290.0	260.0	267.0	344.0	301.0	249.0	258.0	233.0	277.0	291.0	350.0	233.0	372.0	269.0	220.0	201.0	310.0	333.0	265.0	299.0	223.0	213.0	296.0	280.0	178.0	341.0	214.0	244.0	295.0
G403	777.0	893.0	864.0	975.0	797.0	942.0	636.0	572.0	524.0	544.0	551.0	656.0	964.0	798.0	907.0	1000.0	595.0	556.0	630.0	950.0	964.0	470.0	881.0	770.0	675.0	969.0	834.0	615.0	850.0	901.0	845.0	762.0	537.0	611.0	827.0	659.0	630.0	896.0	654.0	532.0	990.0	821.0	591.0	911.0	935.0	481.0	899.0	964.0	570.0
G404	471.0	692.0	615.0	571.0	642.0	513.0	448.0	611.0	930.0	725.0	902.0	516.0	608.0	802.0	745.0	810.0	675.0	772.0	764.0	878.0	560.0	590.0	534.0	818.0	732.0	842.0	621.0	718.0	681.0	701.0	596.0	794.0	555.0	850.0	737.0	959.0	982.0	644.0	542.0	458.0	537.0	577.0	476.0	844.0	450.0	482.0	638.0	623.0	761.0
G405	150.0	158.0	133.0	146.0	126.0	154.0	158.0	149.0	144.0	148.0	198.0	161.0	190.0	113.0	173.0	144.0	99.0	146.0	93.0	156.0	190.0	133.0	177.0	176.0	152.0	174.0	133.0	159.0	138.0	197.0	161.0	132.0	133.0	167.0	169.0	175.0	136.0	189.0	161.0	173.0	146.0	163.0	170.0	133.0	97.0	192.0	211.0	170.0	209.0
G406	213.0	217.0	226.0	239.0	213.0	196.0	240.0	205.0	214.0	224.0	192.0	231.0	174.0	229.0	231.0	200.0	247.0	212.0	252.0	213.0	200.0	219.0	261.0	197.0	232.0	331.0	227.0	210.0	205.0	204.0	238.0	180.0	203.0	216.0	234.0	286.0	215.0	233.0	218.0	256.0	210.0	248.0	218.0	246.0	221.0	222.0	210.0	192.0	186.0
G407	186.0	149.0	194.0	210.0	178.0	170.0	172.0	189.0	127.0	204.0	169.0	180.0	215.0	161.0	162.0	197.0	173.0	203.0	193.0	190.0	193.0	233.0	183.0	172.0	189.0	151.0	195.0	189.0	198.0	216.0	186.0	226.0	178.0	187.0	168.0	212.0	163.0	219.0	188.0	150.0	245.0	189.0	204.0	191.0	199.0	203.0	221.0	227.0	204.0
G408	942.0	953.0	941.0	780.0	600.0	713.0	934.0	516.0	969.0	899.0	795.0	686.0	620.0	885.0	865.0	865.0	485.0	580.0	498.0	534.0	493.0	495.0	863.0	566.0	877.0	853.0	468.0	669.0	554.0	581.0	622.0	703.0	709.0	981.0	729.0	902.0	486.0	535.0	697.0	771.0	534.0	810.0	804.0	555.0	983.0	967.0	830.0	959.0	652.0
G409	188.0	225.0	78.0	178.0	224.0	113.0	72.0	147.0	151.0	191.0	172.0	145.0	127.0	141.0	149.0	114.0	179.0	136.0	120.0	69.0	140.0	149.0	169.0	190.0	137.0	208.0	87.0	173.0	92.0	182.0	117.0	150.0	89.0	153.0	154.0	173.0	138.0	147.0	194.0	236.0	156.0	160.0	194.0	188.0	152.0	143.0	207.0	239.0	113.0
G41	129.0	70.0	89.0	119.0	119.0	90.0	129.0	104.0	130.0	124.0	59.0	138.0	64.0	127.0	62.0	107.0	85.0	96.0	118.0	115.0	68.0	153.0	159.0	97.0	107.0	104.0	120.0	109.0	120.0	119.0	108.0	124.0	142.0	143.0	143.0	144.0	97.0	79.0	166.0	86.0	102.0	87.0	159.0	102.0	94.0	73.0	96.0	83.0	140.0
G410	749.0	679.0	914.0	836.0	994.0	832.0	780.0	823.0	787.0	608.0	503.0	941.0	733.0	985.0	601.0	713.0	881.0	727.0	627.0	945.0	887.0	845.0	686.0	757.0	787.0	690.0	493.0	940.0	824.0	680.0	766.0	764.0	776.0	659.0	678.0	606.0	692.0	1000.0	788.0	910.0	883.0	663.0	661.0	659.0	858.0	978.0	824.0	595.0	609.0
G411	573.0	732.0	807.0	949.0	834.0	605.0	721.0	522.0	642.0	818.0	982.0	975.0	577.0	823.0	750.0	687.0	486.0	685.0	912.0	778.0	998.0	632.0	580.0	811.0	919.0	952.0	992.0	799.0	878.0	959.0	513.0	967.0	580.0	657.0	923.0	969.0	961.0	662.0	961.0	539.0	894.0	867.0	775.0	910.0	757.0	508.0	533.0	670.0	789.0
G412	705.0	829.0	609.0	866.0	977.0	611.0	782.0	589.0	573.0	702.0	557.0	776.0	648.0	498.0	688.0	983.0	941.0	973.0	724.0	645.0	700.0	1000.0	628.0	960.0	916.0	532.0	652.0	906.0	659.0	839.0	719.0	707.0	540.0	753.0	935.0	695.0	999.0	962.0	886.0	844.0	678.0	674.0	745.0	848.0	608.0	662.0	892.0	766.0	918.0
G413	694.0	531.0	529.0	522.0	501.0	598.0	548.0	596.0	885.0	619.0	465.0	654.0	466.0	611.0	751.0	472.0	531.0	590.0	461.0	574.0	591.0	552.0	681.0	706.0	876.0	804.0	586.0	458.0	491.0	796.0	574.0	553.0	770.0	493.0	473.0	874.0	513.0	503.0	563.0	619.0	422.0	511.0	514.0	540.0	470.0	738.0	491.0	736.0	498.0
G414	513.0	949.0	813.0	752.0	715.0	994.0	605.0	515.0	906.0	884.0	941.0	710.0	867.0	941.0	742.0	672.0	882.0	769.0	803.0	523.0	702.0	620.0	864.0	840.0	880.0	482.0	830.0	640.0	721.0	626.0	968.0	558.0	683.0	853.0	757.0	600.0	936.0	730.0	574.0	672.0	632.0	914.0	491.0	769.0	570.0	606.0	935.0	893.0	902.0
G415	563.0	605.0	532.0	609.0	744.0	584.0	921.0	795.0	640.0	878.0	901.0	565.0	941.0	902.0	959.0	751.0	982.0	903.0	677.0	872.0	628.0	956.0	981.0	542.0	807.0	887.0	618.0	974.0	826.0	831.0	599.0	974.0	589.0	598.0	824.0	763.0	904.0	582.0	847.0	909.0	557.0	608.0	777.0	660.0	640.0	838.0	932.0	689.0	832.0
G416	470.0	759.0	834.0	969.0	719.0	645.0	963.0	497.0	588.0	933.0	919.0	832.0	845.0	931.0	593.0	649.0	500.0	707.0	472.0	552.0	743.0	561.0	761.0	538.0	600.0	442.0	587.0	523.0	636.0	886.0	644.0	586.0	755.0	603.0	720.0	416.0	650.0	529.0	526.0	933.0	514.0	781.0	719.0	480.0	976.0	792.0	756.0	552.0	762.0
G417	753.0	710.0	997.0	748.0	819.0	856.0	1000.0	751.0	813.0	775.0	960.0	631.0	694.0	856.0	713.0	948.0	517.0	967.0	621.0	876.0	769.0	427.0	469.0	963.0	988.0	890.0	990.0	735.0	593.0	495.0	680.0	843.0	629.0	574.0	953.0	743.0	809.0	999.0	472.0	996.0	951.0	866.0	763.0	737.0	777.0	997.0	576.0	960.0	755.0
G418	304.0	299.0	216.0	267.0	183.0	217.0	221.0	264.0	254.0	234.0	232.0	243.0	251.0	250.0	258.0	277.0	347.0	246.0	247.0	252.0	245.0	204.0	270.0	275.0	253.0	216.0	318.0	329.0	301.0	254.0	228.0	331.0	302.0	265.0	226.0	267.0	213.0	258.0	193.0	230.0	273.0	206.0	242.0	240.0	233.0	224.0	282.0	248.0	450.0
G419	893.0	464.0	489.0	664.0	742.0	746.0	467.0	606.0	695.0	465.0	415.0	897.0	583.0	603.0	493.0	602.0	526.0	828.0	886.0	833.0	542.0	548.0	601.0	678.0	501.0	597.0	688.0	536.0	820.0	930.0	582.0	529.0	653.0	505.0	649.0	835.0	771.0	591.0	678.0	541.0	629.0	687.0	665.0	776.0	536.0	455.0	724.0	442.0	670.0
G42	293.0	193.0	316.0	224.0	295.0	349.0	273.0	281.0	222.0	196.0	244.0	350.0	268.0	314.0	301.0	358.0	319.0	266.0	262.0	311.0	335.0	246.0	274.0	336.0	281.0	377.0	267.0	292.0	264.0	289.0	232.0	309.0	257.0	242.0	241.0	270.0	311.0	321.0	316.0	323.0	257.0	315.0	249.0	317.0	308.0	294.0	280.0	209.0	334.0
G420	925.0	842.0	989.0	871.0	749.0	891.0	595.0	583.0	840.0	791.0	686.0	731.0	844.0	819.0	760.0	673.0	758.0	786.0	671.0	679.0	800.0	777.0	794.0	589.0	735.0	577.0	976.0	569.0	607.0	805.0	458.0	704.0	786.0	755.0	607.0	864.0	661.0	548.0	623.0	944.0	784.0	645.0	975.0	984.0	974.0	844.0	889.0	905.0	937.0
G421	7.0	2.0	25.0	8.0	41.0	2.0	13.0	13.0	5.0	19.0	81.0	11.0	14.0	42.0	18.0	35.0	54.0	12.0	27.0	100.0	20.0	14.0	34.0	53.0	32.0	29.0	2.0	30.0	15.0	44.0	27.0	64.0	51.0	8.0	10.0	61.0	19.0	1.0	26.0	4.0	6.0	83.0	3.0	22.0	73.0	33.0	16.0	16.0	50.0
G422	431.0	402.0	305.0	374.0	513.0	379.0	317.0	391.0	328.0	276.0	336.0	444.0	387.0	308.0	326.0	326.0	361.0	383.0	410.0	356.0	381.0	332.0	367.0	416.0	386.0	382.0	351.0	347.0	346.0	367.0	325.0	324.0	362.0	314.0	417.0	412.0	333.0	302.0	341.0	409.0	389.0	410.0	411.0	346.0	418.0	324.0	375.0	462.0	436.0
G423	486.0	564.0	776.0	798.0	467.0	521.0	841.0	666.0	638.0	777.0	410.0	602.0	757.0	557.0	524.0	453.0	571.0	530.0	509.0	492.0	499.0	428.0	823.0	452.0	907.0	673.0	501.0	723.0	524.0	497.0	528.0	548.0	575.0	958.0	711.0	968.0	672.0	764.0	459.0	706.0	541.0	528.0	703.0	711.0	886.0	516.0	742.0	558.0	643.0
G424	612.0	789.0	523.0	525.0	498.0	652.0	583.0	558.0	679.0	523.0	449.0	520.0	896.0	671.0	504.0	733.0	953.0	437.0	513.0	588.0	543.0	704.0	487.0	603.0	507.0	575.0	662.0	505.0	858.0	560.0	864.0	732.0	506.0	796.0	718.0	766.0	922.0	508.0	453.0	799.0	653.0	554.0	541.0	678.0	611.0	450.0	867.0	453.0	624.0
G425	126.0	52.0	112.0	104.0	118.0	95.0	118.0	53.0	90.0	36.0	137.0	51.0	106.0	77.0	71.0	63.0	71.0	70.0	106.0	66.0	50.0	90.0	68.0	93.0	56.0	113.0	65.0	101.0	117.0	56.0	67.0	144.0	49.0	136.0	37.0	72.0	101.0	100.0	104.0	93.0	118.0	103.0	158.0	70.0	79.0	56.0	69.0	89.0	67.0
G426	660.0	743.0	704.0	930.0	523.0	977.0	920.0	782.0	741.0	983.0	903.0	797.0	973.0	925.0	811.0	679.0	806.0	706.0	685.0	759.0	908.0	817.0	900.0	915.0	914.0	589.0	721.0	853.0	549.0	646.0	520.0	977.0	531.0	722.0	665.0	539.0	438.0	828.0	565.0	806.0	862.0	696.0	867.0	742.0	729.0	750.0	588.0	817.0	585.0
G427	45.0	91.0	67.0	111.0	20.0	49.0	73.0	100.0	61.0	58.0	29.0	40.0	113.0	78.0	91.0	82.0	5.0	109.0	68.0	33.0	66.0	50.0	41.0	76.0	98.0	102.0	117.0	108.0	40.0	79.0	82.0	73.0	46.0	50.0	74.0	3.0	115.0	105.0	99.0	12.0	21.0	62.0	42.0	75.0	104.0	11.0	20.0	87.0	77.0
G428	965.0	848.0	863.0	784.0	882.0	909.0	823.0	906.0	625.0	935.0	793.0	634.0	992.0	854.0	878.0	829.0	771.0	853.0	965.0	918.0	652.0	898.0	882.0	837.0	532.0	949.0	535.0	765.0	603.0	727.0	851.0	788.0	969.0	579.0	637.0	848.0	689.0	550.0	880.0	591.0	919.0	874.0	617.0	675.0	982.0	875.0	500.0	797.0	771.0
G429	76.0	44.0	21.0	28.0	36.0	40.0	37.0	10.0	11.0	24.0	30.0	96.0	43.0	85.0	79.0	70.0	21.0	110.0	28.0	99.0	61.0	105.0	5.0	49.0	57.0	55.0	77.0	126.0	22.0	83.0	38.0	61.0	16.0	48.0	53.0	91.0	16.0	74.0	68.0	13.0	66.0	81.0	56.0	59.0	95.0	133.0	79.0	32.0	38.0
G43	388.0	376.0	352.0	418.0	298.0	357.0	379.0	416.0	425.0	305.0	220.0	307.0	438.0	360.0	428.0	494.0	427.0	359.0	355.0	425.0	396.0	398.0	453.0	437.0	380.0	344.0	365.0	340.0	422.0	404.0	418.0	338.0	425.0	366.0	464.0	364.0	263.0	328.0	438.0	418.0	398.0	369.0	271.0	353.0	342.0	417.0	373.0	329.0	419.0
G430	838.0	782.0	994.0	646.0	853.0	792.0	850.0	557.0	752.0	898.0	779.0	687.0	745.0	535.0	611.0	967.0	541.0	702.0	970.0	755.0	556.0	776.0	796.0	481.0	426.0	636.0	975.0	844.0	908.0	923.0	993.0	956.0	890.0	675.0	765.0	788.0	873.0	485.0	890.0	907.0	871.0	948.0	678.0	614.0	739.0	560.0	839.0	750.0	897.0
G431	365.0	362.0	295.0	433.0	273.0	289.0	343.0	356.0	300.0	339.0	386.0	319.0	351.0	345.0	408.0	304.0	336.0	391.0	492.0	315.0	340.0	328.0	290.0	377.0	361.0	408.0	302.0	338.0	324.0	363.0	385.0	322.0	402.0	317.0	379.0	390.0	322.0	396.0	295.0	364.0	279.0	407.0	374.0	340.0	281.0	282.0	370.0	396.0	342.0
G432	666.0	702.0	764.0	498.0	571.0	913.0	954.0	594.0	940.0	830.0	805.0	801.0	990.0	963.0	536.0	907.0	883.0	884.0	663.0	938.0	664.0	977.0	705.0	651.0	883.0	845.0	718.0	803.0	854.0	929.0	905.0	598.0	638.0	914.0	773.0	706.0	598.0	809.0	793.0	862.0	891.0	973.0	825.0	939.0	778.0	791.0	704.0	703.0	544.0
G433	220.0	242.0	222.0	312.0	247.0	241.0	324.0	337.0	260.0	275.0	227.0	329.0	284.0	236.0	256.0	229.0	270.0	307.0	232.0	235.0	240.0	254.0	232.0	223.0	252.0	269.0	208.0	207.0	257.0	188.0	289.0	292.0	312.0	300.0	281.0	221.0	267.0	265.0	255.0	211.0	261.0	202.0	327.0	220.0	300.0	230.0	319.0	249.0	248.0
G434	379.0	301.0	326.0	391.0	386.0	354.0	355.0	396.0	384.0	296.0	304.0	338.0	313.0	524.0	403.0	407.0	380.0	405.0	376.0	390.0	390.0	386.0	336.0	425.0	343.0	298.0	454.0	415.0	329.0	340.0	446.0	313.0	366.0	386.0	339.0	354.0	300.0	387.0	400.0	320.0	351.0	266.0	291.0	345.0	393.0	320.0	332.0	474.0	301.0
G435	898.0	785.0	818.0	957.0	569.0	896.0	709.0	971.0	882.0	780.0	483.0	589.0	618.0	911.0	770.0	660.0	842.0	960.0	791.0	825.0	943.0	955.0	728.0	584.0	890.0	753.0	898.0	561.0	610.0	520.0	494.0	835.0	762.0	577.0	749.0	767.0	887.0	935.0	804.0	896.0	874.0	497.0	998.0	647.0	966.0	617.0	802.0	883.0	749.0
G436	718.0	753.0	525.0	810.0	841.0	719.0	932.0	831.0	864.0	629.0	993.0	765.0	650.0	809.0	686.0	780.0	938.0	745.0	830.0	591.0	728.0	594.0	535.0	654.0	785.0	1000.0	950.0	616.0	734.0	677.0	613.0	669.0	502.0	512.0	823.0	727.0	656.0	687.0	686.0	855.0	947.0	848.0	783.0	943.0	862.0	919.0	688.0	972.0	607.0
G437	566.0	872.0	847.0	739.0	704.0	798.0	970.0	726.0	603.0	571.0	660.0	698.0	569.0	731.0	923.0	958.0	695.0	551.0	984.0	887.0	795.0	974.0	646.0	931.0	502.0	746.0	597.0	668.0	685.0	814.0	817.0	720.0	720.0	720.0	592.0	492.0	681.0	684.0	588.0	843.0	699.0	853.0	622.0	751.0	614.0	995.0	798.0	735.0	671.0
G438	924.0	450.0	540.0	634.0	591.0	481.0	675.0	477.0	527.0	671.0	704.0	440.0	471.0	570.0	520.0	547.0	622.0	617.0	768.0	635.0	650.0	451.0	549.0	593.0	466.0	424.0	668.0	519.0	434.0	592.0	538.0	571.0	509.0	558.0	445.0	431.0	484.0	777.0	723.0	512.0	664.0	533.0	748.0	491.0	610.0	448.0	401.0	841.0	486.0
G439	53.0	43.0	44.0	42.0	102.0	66.0	54.0	27.0	63.0	99.0	36.0	24.0	12.0	22.0	52.0	34.0	68.0	23.0	26.0	87.0	63.0	9.0	71.0	40.0	60.0	22.0	8.0	71.0	29.0	40.0	35.0	21.0	28.0	57.0	57.0	14.0	45.0	5.0	25.0	39.0	123.0	37.0	71.0	50.0	92.0	20.0	81.0	54.0	20.0
G44	445.0	548.0	679.0	825.0	739.0	546.0	607.0	566.0	830.0	504.0	641.0	489.0	545.0	525.0	578.0	457.0	596.0	644.0	428.0	589.0	523.0	744.0	704.0	532.0	437.0	967.0	856.0	471.0	580.0	596.0	544.0	446.0	492.0	376.0	486.0	623.0	466.0	699.0	567.0	718.0	473.0	580.0	839.0	521.0	553.0	576.0	540.0	686.0	593.0
G440	867.0	518.0	614.0	985.0	804.0	992.0	778.0	753.0	846.0	850.0	570.0	853.0	571.0	928.0	659.0	706.0	573.0	610.0	631.0	947.0	517.0	931.0	634.0	877.0	608.0	826.0	935.0	499.0	606.0	685.0	578.0	685.0	475.0	814.0	796.0	973.0	940.0	996.0	970.0	834.0	634.0	927.0	583.0	532.0	674.0	902.0	446.0	927.0	896.0
G441	665.0	860.0	572.0	876.0	857.0	871.0	729.0	881.0	557.0	665.0	760.0	683.0	868.0	684.0	893.0	529.0	558.0	991.0	843.0	783.0	824.0	611.0	806.0	784.0	578.0	895.0	833.0	845.0	559.0	956.0	898.0	971.0	650.0	758.0	588.0	928.0	998.0	979.0	851.0	979.0	810.0	651.0	814.0	829.0	655.0	876.0	972.0	929.0	823.0
G442	100.0	146.0	53.0	77.0	96.0	52.0	67.0	2.0	16.0	33.0	76.0	10.0	88.0	5.0	115.0	15.0	77.0	97.0	4.0	40.0	42.0	51.0	53.0	112.0	44.0	67.0	47.0	74.0	99.0	103.0	94.0	100.0	68.0	74.0	56.0	9.0	8.0	142.0	13.0	84.0	30.0	23.0	27.0	101.0	26.0	89.0	137.0	133.0	95.0
G443	544.0	469.0	329.0	393.0	392.0	433.0	392.0	401.0	419.0	381.0	371.0	473.0	385.0	401.0	385.0	351.0	430.0	407.0	475.0	447.0	427.0	460.0	340.0	352.0	508.0	370.0	385.0	406.0	364.0	369.0	352.0	387.0	422.0	388.0	390.0	387.0	403.0	374.0	339.0	360.0	392.0	364.0	413.0	436.0	403.0	430.0	422.0	400.0	348.0
G444	295.0	370.0	279.0	286.0	325.0	308.0	258.0	298.0	274.0	277.0	292.0	314.0	276.0	271.0	298.0	306.0	346.0	253.0	241.0	294.0	324.0	323.0	295.0	302.0	335.0	332.0	298.0	365.0	306.0	323.0	378.0	242.0	260.0	259.0	341.0	300.0	256.0	300.0	346.0	287.0	219.0	291.0	329.0	311.0	234.0	316.0	356.0	260.0	357.0
G445	577.0	388.0	469.0	562.0	413.0	418.0	529.0	382.0	430.0	505.0	430.0	461.0	394.0	463.0	371.0	502.0	469.0	471.0	495.0	576.0	521.0	586.0	441.0	667.0	438.0	586.0	572.0	395.0	508.0	399.0	365.0	448.0	389.0	466.0	414.0	444.0	375.0	523.0	389.0	461.0	466.0	396.0	509.0	453.0	421.0	449.0	427.0	435.0	468.0
G446	169.0	222.0	244.0	337.0	289.0	160.0	199.0	257.0	293.0	184.0	119.0	334.0	194.0	264.0	247.0	283.0	202.0	188.0	304.0	278.0	283.0	299.0	240.0	232.0	278.0	194.0	178.0	183.0	247.0	282.0	251.0	227.0	277.0	248.0	183.0	277.0	264.0	213.0	289.0	255.0	195.0	144.0	171.0	222.0	194.0	212.0	212.0	211.0	196.0
G447	419.0	396.0	848.0	691.0	587.0	698.0	480.0	419.0	465.0	444.0	474.0	505.0	493.0	523.0	700.0	504.0	429.0	494.0	578.0	473.0	471.0	522.0	565.0	434.0	424.0	440.0	438.0	472.0	441.0	570.0	444.0	452.0	401.0	448.0	548.0	489.0	456.0	408.0	455.0	494.0	522.0	623.0	475.0	429.0	456.0	403.0	461.0	499.0	477.0
G448	839.0	571.0	735.0	841.0	887.0	822.0	539.0	947.0	598.0	772.0	723.0	931.0	562.0	783.0	711.0	550.0	880.0	917.0	844.0	942.0	553.0	737.0	946.0	850.0	673.0	638.0	932.0	796.0	843.0	897.0	750.0	630.0	923.0	530.0	902.0	893.0	760.0	545.0	585.0	902.0	922.0	835.0	597.0	881.0	770.0	500.0	659.0	776.0	759.0
G449	711.0	472.0	470.0	938.0	462.0	534.0	409.0	528.0	467.0	583.0	531.0	475.0	448.0	656.0	546.0	750.0	474.0	412.0	449.0	412.0	494.0	628.0	475.0	450.0	756.0	483.0	656.0	470.0	460.0	438.0	504.0	603.0	538.0	551.0	657.0	678.0	538.0	543.0	471.0	663.0	604.0	483.0	794.0	667.0	522.0	754.0	415.0	526.0	707.0
G45	63.0	31.0	113.0	147.0	147.0	129.0	102.0	136.0	161.0	174.0	97.0	77.0	134.0	104.0	138.0	75.0	110.0	165.0	116.0	112.0	123.0	89.0	87.0	77.0	114.0	135.0	143.0	121.0	127.0	100.0	111.0	131.0	38.0	139.0	149.0	96.0	135.0	111.0	58.0	88.0	177.0	57.0	122.0	67.0	86.0	77.0	62.0	111.0	172.0
G450	920.0	906.0	634.0	564.0	837.0	860.0	810.0	926.0	607.0	793.0	541.0	861.0	914.0	785.0	718.0	984.0	769.0	930.0	675.0	839.0	657.0	852.0	731.0	543.0	900.0	984.0	770.0	979.0	754.0	703.0	893.0	861.0	926.0	553.0	842.0	927.0	881.0	970.0	638.0	882.0	676.0	612.0	546.0	707.0	832.0	702.0	549.0	729.0	825.0
G451	868.0	896.0	856.0	927.0	737.0	957.0	617.0	877.0	574.0	820.0	922.0	574.0	871.0	596.0	705.0	956.0	466.0	913.0	884.0	738.0	910.0	769.0	921.0	940.0	561.0	683.0	974.0	813.0	801.0	616.0	790.0	768.0	947.0	877.0	702.0	728.0	667.0	886.0	819.0	487.0	626.0	828.0	818.0	504.0	688.0	727.0	690.0	917.0	623.0
G452	373.0	356.0	303.0	309.0	320.0	341.0	341.0	345.0	329.0	361.0	381.0	269.0	426.0	321.0	325.0	279.0	401.0	441.0	381.0	312.0	344.0	362.0	275.0	375.0	340.0	236.0	342.0	322.0	311.0	343.0	382.0	335.0	391.0	297.0	349.0	334.0	227.0	224.0	215.0	268.0	321.0	308.0	353.0	296.0	330.0	376.0	351.0	326.0	456.0
G453	943.0	733.0	496.0	558.0	786.0	932.0	684.0	826.0	610.0	931.0	695.0	872.0	743.0	970.0	957.0	977.0	844.0	501.0	835.0	522.0	607.0	534.0	641.0	925.0	840.0	687.0	739.0	823.0	662.0	529.0	664.0	672.0	944.0	624.0	658.0	914.0	501.0	650.0	741.0	779.0	543.0	900.0	925.0	916.0	643.0	801.0	818.0	876.0	994.0
G454	174.0	203.0	211.0	243.0	173.0	260.0	254.0	186.0	261.0	150.0	210.0	136.0	208.0	224.0	184.0	101.0	115.0	173.0	108.0	307.0	169.0	230.0	217.0	189.0	220.0	150.0	182.0	202.0	160.0	208.0	138.0	219.0	228.0	215.0	160.0	158.0	194.0	165.0	187.0	196.0	199.0	171.0	238.0	167.0	174.0	211.0	149.0	186.0	194.0
G455	337.0	357.0	375.0	415.0	371.0	287.0	372.0	332.0	483.0	357.0	258.0	273.0	314.0	559.0	394.0	357.0	447.0	368.0	383.0	426.0	319.0	367.0	406.0	360.0	414.0	330.0	349.0	272.0	375.0	440.0	409.0	374.0	393.0	302.0	305.0	336.0	330.0	327.0	399.0	311.0	416.0	349.0	284.0	341.0	343.0	302.0	342.0	430.0	340.0
G456	738.0	654.0	610.0	735.0	773.0	953.0	639.0	841.0	995.0	876.0	594.0	664.0	715.0	572.0	565.0	728.0	977.0	807.0	642.0	657.0	616.0	785.0	499.0	725.0	618.0	981.0	701.0	602.0	857.0	932.0	991.0	853.0	725.0	599.0	753.0	892.0	544.0	552.0	952.0	798.0	906.0	815.0	681.0	879.0	746.0	854.0	555.0	769.0	951.0
G457	117.0	114.0	124.0	93.0	175.0	128.0	53.0	160.0	37.0	129.0	126.0	110.0	69.0	122.0	147.0	100.0	112.0	81.0	119.0	91.0	34.0	119.0	120.0	180.0	84.0	179.0	171.0	127.0	144.0	134.0	128.0	125.0	114.0	163.0	185.0	145.0	122.0	84.0	107.0	125.0	64.0	232.0	148.0	120.0	70.0	99.0	173.0	79.0	147.0
G458	533.0	883.0	851.0	819.0	839.0	723.0	695.0	828.0	678.0	647.0	724.0	663.0	600.0	723.0	527.0	976.0	702.0	955.0	490.0	908.0	900.0	687.0	611.0	950.0	551.0	874.0	977.0	861.0	944.0	480.0	832.0	600.0	976.0	883.0	662.0	988.0	853.0	797.0	700.0	832.0	997.0	860.0	730.0	953.0	722.0	845.0	855.0	809.0	784.0
G459	611.0	930.0	737.0	596.0	769.0	762.0	554.0	978.0	833.0	654.0	524.0	745.0	764.0	953.0	796.0	714.0	846.0	630.0	905.0	961.0	689.0	878.0	750.0	759.0	986.0	621.0	692.0	811.0	732.0	573.0	612.0	678.0	1000.0	870.0	938.0	850.0	880.0	627.0	810.0	890.0	817.0	995.0	584.0	493.0	916.0	898.0	874.0	993.0	992.0
G46	725.0	900.0	698.0	583.0	606.0	718.0	798.0	855.0	887.0	923.0	552.0	699.0	864.0	842.0	519.0	939.0	553.0	935.0	730.0	734.0	929.0	835.0	569.0	768.0	700.0	565.0	733.0	594.0	568.0	580.0	560.0	943.0	946.0	996.0	734.0	555.0	721.0	769.0	923.0	525.0	590.0	997.0	734.0	917.0	986.0	816.0	616.0	908.0	996.0
G460	135.0	116.0	77.0	122.0	74.0	94.0	66.0	43.0	112.0	56.0	72.0	73.0	65.0	50.0	89.0	140.0	96.0	88.0	161.0	85.0	44.0	93.0	80.0	69.0	63.0	117.0	125.0	116.0	45.0	127.0	30.0	90.0	98.0	83.0	43.0	78.0	102.0	96.0	142.0	107.0	115.0	66.0	89.0	138.0	72.0	81.0	118.0	82.0	98.0
G461	72.0	8.0	50.0	37.0	37.0	24.0	50.0	72.0	50.0	20.0	9.0	61.0	31.0	57.0	10.0	89.0	41.0	42.0	41.0	88.0	16.0	57.0	31.0	39.0	51.0	39.0	43.0	98.0	26.0	34.0	61.0	33.0	35.0	62.0	40.0	12.0	57.0	163.0	51.0	29.0	60.0	85.0	23.0	88.0	65.0	23.0	32.0	67.0	54.0
G462	87.0	87.0	93.0	165.0	141.0	37.0	46.0	170.0	87.0	51.0	39.0	167.0	130.0	54.0	140.0	117.0	108.0	85.0	75.0	127.0	126.0	122.0	85.0	138.0	100.0	69.0	75.0	179.0	128.0	80.0	169.0	81.0	104.0	96.0	73.0	110.0	118.0	138.0	152.0	155.0	96.0	77.0	35.0	92.0	106.0	94.0	88.0	88.0	78.0
G463	251.0	344.0	255.0	256.0	385.0	326.0	283.0	304.0	346.0	323.0	237.0	291.0	293.0	282.0	347.0	253.0	272.0	400.0	370.0	232.0	354.0	344.0	319.0	318.0	305.0	338.0	218.0	291.0	343.0	319.0	327.0	305.0	287.0	241.0	217.0	268.0	352.0	283.0	329.0	362.0	260.0	283.0	265.0	374.0	339.0	335.0	240.0	256.0	288.0
G464	4.0	5.0	7.0	11.0	2.0	6.0	6.0	6.0	7.0	2.0	2.0	2.0	10.0	2.0	6.0	6.0	10.0	1.0	2.0	5.0	11.0	1.0	2.0	1.0	11.0	2.0	1.0	4.0	8.0	2.0	8.0	6.0	3.0	3.0	1.0	2.0	5.0	2.0	10.0	5.0	3.0	2.0	10.0	6.0	2.0	4.0	6.0	1.0	2.0
G465	66.0	79.0	107.0	44.0	133.0	71.0	41.0	39.0	56.0	79.0	93.0	93.0	63.0	68.0	74.0	81.0	46.0	46.0	96.0	53.0	100.0	56.0	72.0	119.0	99.0	74.0	93.0	83.0	81.0	69.0	55.0	80.0	108.0	80.0	94.0	94.0	99.0	42.0	105.0	41.0	119.0	94.0	127.0	148.0	51.0	60.0	91.0	48.0	111.0
G466	971.0	604.0	554.0	941.0	777.0	834.0	621.0	967.0	704.0	652.0	622.0	851.0	862.0	828.0	966.0	788.0	667.0	835.0	782.0	615.0	661.0	714.0	771.0	774.0	886.0	711.0	660.0	878.0	868.0	653.0	959.0	611.0	970.0	894.0	789.0	924.0	639.0	530.0	939.0	624.0	904.0	813.0	921.0	495.0	616.0	557.0	618.0	701.0	524.0
G467	892.0	653.0	980.0	981.0	877.0	996.0	831.0	773.0	545.0	722.0	615.0	752.0	738.0	897.0	622.0	862.0	811.0	585.0	699.0	743.0	693.0	900.0	811.0	631.0	634.0	925.0	936.0	868.0	996.0	927.0	890.0	625.0	707.0	998.0	825.0	931.0	726.0	599.0	944.0	607.0	999.0	975.0	954.0	963.0	701.0	796.0	929.0	502.0	795.0
G468	134.0	108.0	125.0	172.0	145.0	173.0	81.0	101.0	149.0	114.0	96.0	118.0	162.0	185.0	112.0	124.0	98.0	189.0	111.0	113.0	153.0	182.0	128.0	94.0	128.0	85.0	118.0	139.0	135.0	114.0	162.0	149.0	148.0	118.0	137.0	123.0	144.0	149.0	118.0	169.0	111.0	147.0	97.0	192.0	110.0	136.0	121.0	174.0	128.0
G469	932.0	488.0	854.0	633.0	575.0	622.0	744.0	750.0	935.0	655.0	789.0	964.0	814.0	923.0	929.0	585.0	917.0	847.0	501.0	934.0	586.0	800.0	730.0	655.0	903.0	766.0	536.0	998.0	947.0	976.0	984.0	567.0	757.0	903.0	595.0	954.0	725.0	630.0	858.0	997.0	844.0	688.0	752.0	651.0	672.0	971.0	617.0	669.0	868.0
G47	406.0	409.0	340.0	388.0	383.0	389.0	386.0	358.0	433.0	455.0	368.0	304.0	379.0	364.0	401.0	401.0	460.0	338.0	644.0	435.0	302.0	479.0	317.0	374.0	411.0	339.0	386.0	405.0	609.0	353.0	287.0	395.0	436.0	419.0	420.0	330.0	419.0	376.0	410.0	465.0	349.0	449.0	424.0	293.0	364.0	412.0	302.0	323.0	400.0
G470	944.0	889.0	952.0	661.0	503.0	550.0	990.0	885.0	876.0	637.0	607.0	522.0	938.0	848.0	670.0	621.0	653.0	783.0	853.0	685.0	536.0	525.0	675.0	691.0	991.0	803.0	703.0	612.0	921.0	840.0	903.0	559.0	857.0	778.0	871.0	974.0	783.0	744.0	783.0	746.0	756.0	509.0	666.0	933.0	563.0	799.0	695.0	576.0	698.0
G471	331.0	371.0	395.0	295.0	351.0	359.0	333.0	277.0	447.0	435.0	376.0	318.0	498.0	377.0	398.0	360.0	350.0	321.0	310.0	359.0	351.0	364.0	363.0	371.0	392.0	361.0	395.0	352.0	317.0	457.0	363.0	302.0	353.0	364.0	487.0	337.0	402.0	360.0	450.0	347.0	319.0	417.0	415.0	428.0	333.0	385.0	336.0	437.0	403.0
G472	699.0	711.0	793.0	620.0	888.0	695.0	603.0	776.0	760.0	555.0	577.0	573.0	748.0	948.0	643.0	584.0	762.0	856.0	602.0	672.0	941.0	617.0	994.0	767.0	544.0	704.0	636.0	744.0	809.0	958.0	673.0	679.0	924.0	513.0	912.0	825.0	658.0	720.0	969.0	645.0	841.0	761.0	588.0	590.0	830.0	505.0	829.0	791.0	797.0
G473	553.0	862.0	736.0	554.0	914.0	663.0	555.0	779.0	629.0	950.0	675.0	572.0	967.0	893.0	704.0	897.0	641.0	667.0	700.0	795.0	787.0	676.0	874.0	577.0	771.0	975.0	951.0	469.0	678.0	802.0	813.0	888.0	736.0	929.0	964.0	837.0	447.0	584.0	854.0	750.0	474.0	960.0	837.0	679.0	539.0	633.0	712.0	593.0	860.0
G474	684.0	610.0	823.0	773.0	547.0	750.0	537.0	762.0	812.0	966.0	930.0	809.0	966.0	967.0	824.0	836.0	916.0	837.0	771.0	848.0	972.0	672.0	516.0	715.0	936.0	802.0	603.0	935.0	987.0	510.0	806.0	887.0	572.0	902.0	535.0	548.0	757.0	779.0	955.0	684.0	931.0	903.0	746.0	991.0	877.0	631.0	571.0	926.0	923.0
G475	743.0	625.0	800.0	659.0	506.0	940.0	879.0	789.0	894.0	752.0	513.0	855.0	542.0	454.0	933.0	479.0	509.0	540.0	617.0	931.0	877.0	591.0	508.0	476.0	642.0	707.0	799.0	822.0	772.0	561.0	733.0	577.0	563.0	647.0	762.0	689.0	647.0	829.0	570.0	534.0	560.0	631.0	589.0	899.0	582.0	494.0	733.0	562.0	985.0
G476	771.0	649.0	910.0	623.0	578.0	700.0	871.0	532.0	618.0	739.0	837.0	874.0	556.0	866.0	672.0	490.0	918.0	921.0	866.0	598.0	617.0	912.0	566.0	842.0	998.0	675.0	872.0	789.0	536.0	791.0	833.0	662.0	824.0	752.0	858.0	805.0	718.0	631.0	768.0	789.0	910.0	773.0	905.0	802.0	730.0	601.0	666.0	748.0	955.0
G477	851.0	774.0	979.0	803.0	718.0	745.0	827.0	980.0	948.0	812.0	913.0	730.0	687.0	1000.0	717.0	986.0	942.0	718.0	555.0	798.0	579.0	701.0	769.0	780.0	630.0	761.0	601.0	704.0	700.0	481.0	523.0	775.0	495.0	745.0	807.0	910.0	762.0	834.0	595.0	995.0	819.0	924.0	633.0	720.0	675.0	955.0	981.0	705.0	678.0
G478	421.0	446.0	402.0	440.0	474.0	340.0	396.0	390.0	417.0	365.0	413.0	482.0	420.0	389.0	472.0	409.0	508.0	395.0	464.0	495.0	383.0	440.0	472.0	429.0	404.0	425.0	672.0	508.0	411.0	421.0	512.0	402.0	455.0	485.0	437.0	421.0	440.0	308.0	404.0	372.0	417.0	471.0	429.0	393.0	389.0	366.0	455.0	464.0	424.0
G479	25.0	34.0	16.0	20.0	23.0	19.0	26.0	33.0	22.0	35.0	16.0	60.0	18.0	10.0	27.0	27.0	39.0	28.0	10.0	21.0	22.0	29.0	62.0	15.0	15.0	13.0	27.0	29.0	6.0	12.0	47.0	49.0	21.0	70.0	17.0	8.0	37.0	38.0	17.0	11.0	11.0	17.0	16.0	21.0	10.0	26.0	25.0	17.0	33.0
G48	224.0	162.0	236.0	262.0	218.0	221.0	149.0	239.0	210.0	197.0	234.0	201.0	222.0	177.0	208.0	145.0	144.0	177.0	183.0	256.0	199.0	128.0	214.0	195.0	174.0	176.0	183.0	123.0	207.0	151.0	178.0	221.0	154.0	168.0	190.0	180.0	216.0	197.0	186.0	168.0	224.0	226.0	174.0	218.0	201.0	186.0	222.0	218.0	249.0
G480	246.0	213.0	239.0	196.0	192.0	199.0	219.0	241.0	223.0	209.0	211.0	216.0	176.0	192.0	193.0	207.0	194.0	214.0	211.0	196.0	223.0	271.0	248.0	194.0	199.0	279.0	185.0	223.0	254.0	228.0	222.0	224.0	191.0	230.0	209.0	185.0	234.0	236.0	138.0	234.0	197.0	197.0	176.0	263.0	200.0	258.0	189.0	193.0	187.0
G481	241.0	235.0	232.0	212.0	234.0	252.0	252.0	192.0	244.0	205.0	213.0	296.0	231.0	337.0	195.0	202.0	230.0	236.0	269.0	234.0	213.0	225.0	258.0	213.0	225.0	233.0	255.0	232.0	276.0	218.0	245.0	237.0	216.0	235.0	227.0	219.0	204.0	232.0	214.0	216.0	249.0	247.0	217.0	216.0	210.0	236.0	229.0	267.0	201.0
G482	512.0	648.0	760.0	897.0	979.0	863.0	611.0	717.0	685.0	657.0	845.0	952.0	531.0	741.0	889.0	849.0	962.0	634.0	845.0	471.0	846.0	496.0	694.0	904.0	509.0	631.0	767.0	837.0	720.0	540.0	601.0	501.0	820.0	889.0	612.0	920.0	678.0	875.0	540.0	935.0	644.0	931.0	653.0	861.0	764.0	980.0	940.0	727.0	681.0
G483	189.0	178.0	235.0	176.0	286.0	232.0	177.0	171.0	213.0	235.0	204.0	194.0	209.0	173.0	180.0	169.0	200.0	219.0	208.0	249.0	178.0	211.0	188.0	192.0	191.0	200.0	179.0	193.0	179.0	244.0	180.0	245.0	217.0	172.0	265.0	218.0	161.0	192.0	200.0	154.0	189.0	221.0	173.0	142.0	203.0	208.0	198.0	149.0	169.0
G484	569.0	888.0	616.0	641.0	910.0	688.0	668.0	857.0	617.0	915.0	917.0	840.0	740.0	875.0	673.0	742.0	738.0	902.0	856.0	806.0	682.0	827.0	765.0	945.0	611.0	850.0	671.0	887.0	777.0	553.0	654.0	468.0	928.0	945.0	696.0	549.0	453.0	961.0	826.0	913.0	742.0	777.0	686.0	830.0	940.0	570.0	728.0	947.0	511.0
G485	487.0	611.0	591.0	728.0	541.0	619.0	886.0	760.0	855.0	567.0	769.0	629.0	747.0	852.0	956.0	928.0	648.0	976.0	834.0	525.0	490.0	747.0	573.0	781.0	767.0	917.0	734.0	537.0	457.0	777.0	686.0	891.0	722.0	669.0	742.0	834.0	852.0	813.0	758.0	770.0	885.0	820.0	628.0	857.0	798.0	795.0	736.0	997.0	605.0
G486	954.0	937.0	758.0	982.0	480.0	933.0	993.0	840.0	667.0	802.0	626.0	882.0	910.0	784.0	828.0	719.0	652.0	825.0	613.0	866.0	945.0	839.0	940.0	491.0	632.0	474.0	599.0	672.0	581.0	889.0	880.0	941.0	546.0	770.0	841.0	760.0	785.0	502.0	919.0	842.0	859.0	936.0	880.0	721.0	694.0	785.0	459.0	496.0	736.0
G487	317.0	330.0	323.0	336.0	308.0	322.0	307.0	280.0	318.0	400.0	325.0	324.0	281.0	340.0	320.0	323.0	328.0	325.0	289.0	296.0	320.0	278.0	242.0	354.0	355.0	353.0	331.0	304.0	235.0	300.0	329.0	243.0	336.0	402.0	378.0	269.0	262.0	400.0	266.0	309.0	332.0	332.0	280.0	281.0	495.0	363.0	334.0	404.0	287.0
G488	679.0	652.0	951.0	608.0	986.0	731.0	705.0	574.0	832.0	579.0	927.0	866.0	515.0	506.0	951.0	915.0	925.0	933.0	963.0	802.0	812.0	821.0	663.0	786.0	769.0	768.0	873.0	608.0	647.0	619.0	702.0	962.0	980.0	890.0	930.0	945.0	912.0	664.0	925.0	880.0	877.0	501.0	658.0	748.0	964.0	908.0	547.0	829.0	995.0
G489	653.0	576.0	790.0	590.0	443.0	537.0	828.0	623.0	466.0	588.0	864.0	843.0	985.0	726.0	833.0	963.0	974.0	721.0	614.0	586.0	562.0	768.0	679.0	755.0	741.0	979.0	713.0	982.0	578.0	551.0	709.0	868.0	598.0	934.0	613.0	926.0	860.0	598.0	845.0	991.0	905.0	506.0	959.0	669.0	586.0	616.0	763.0	699.0	863.0
G49	625.0	606.0	977.0	597.0	941.0	993.0	968.0	663.0	693.0	784.0	710.0	788.0	742.0	553.0	935.0	804.0	610.0	865.0	865.0	922.0	862.0	876.0	987.0	974.0	875.0	779.0	915.0	724.0	793.0	867.0	631.0	881.0	995.0	689.0	775.0	776.0	947.0	566.0	586.0	731.0	529.0	941.0	859.0	712.0	994.0	711.0	572.0	673.0	464.0
G490	216.0	145.0	144.0	130.0	199.0	98.0	159.0	60.0	163.0	166.0	156.0	129.0	99.0	103.0	118.0	71.0	118.0	66.0	125.0	102.0	83.0	72.0	132.0	103.0	105.0	60.0	60.0	224.0	84.0	104.0	139.0	78.0	96.0	135.0	156.0	59.0	166.0	92.0	145.0	122.0	151.0	104.0	125.0	109.0	140.0	75.0	144.0	176.0	121.0
G491	561.0	750.0	788.0	588.0	723.0	967.0	873.0	707.0	655.0	679.0	643.0	787.0	917.0	987.0	954.0	848.0	788.0	929.0	702.0	963.0	858.0	609.0	495.0	760.0	829.0	833.0	695.0	714.0	879.0	813.0	931.0	633.0	892.0	765.0	958.0	930.0	845.0	937.0	795.0	898.0	520.0	629.0	887.0	981.0	934.0	731.0	956.0	978.0	811.0
G492	781.0	958.0	838.0	916.0	929.0	579.0	531.0	931.0	841.0	885.0	709.0	556.0	956.0	618.0	584.0	951.0	625.0	708.0	582.0	521.0	666.0	546.0	843.0	730.0	628.0	719.0	981.0	634.0	506.0	658.0	779.0	836.0	539.0	939.0	875.0	710.0	682.0	932.0	504.0	805.0	650.0	872.0	803.0	665.0	505.0	527.0	894.0	911.0	764.0
G493	73.0	111.0	94.0	101.0	51.0	73.0	48.0	74.0	68.0	73.0	26.0	75.0	76.0	91.0	107.0	51.0	114.0	83.0	95.0	101.0	62.0	62.0	89.0	101.0	111.0	94.0	38.0	50.0	98.0	96.0	71.0	93.0	74.0	32.0	68.0	98.0	114.0	114.0	59.0	106.0	61.0	102.0	66.0	48.0	39.0	170.0	102.0	97.0	73.0
G494	939.0	547.0	849.0	705.0	760.0	801.0	674.0	940.0	731.0	965.0	910.0	749.0	606.0	713.0	620.0	962.0	994.0	885.0	986.0	851.0	969.0	612.0	782.0	926.0	896.0	982.0	965.0	949.0	995.0	779.0	666.0	929.0	978.0	688.0	998.0	697.0	983.0	734.0	930.0	767.0	696.0	770.0	843.0	809.0	802.0	676.0	968.0	821.0	895.0
G495	873.0	925.0	583.0	500.0	510.0	906.0	766.0	942.0	696.0	703.0	725.0	803.0	596.0	686.0	947.0	775.0	634.0	535.0	523.0	706.0	868.0	833.0	775.0	951.0	958.0	561.0	731.0	513.0	980.0	941.0	763.0	953.0	687.0	642.0	850.0	696.0	603.0	696.0	791.0	978.0	573.0	489.0	755.0	920.0	884.0	537.0	758.0	601.0	683.0
G496	848.0	508.0	897.0	967.0	481.0	730.0	928.0	783.0	968.0	604.0	871.0	708.0	679.0	920.0	733.0	914.0	809.0	988.0	763.0	667.0	838.0	815.0	896.0	558.0	941.0	926.0	582.0	774.0	731.0	559.0	930.0	761.0	780.0	803.0	733.0	800.0	730.0	603.0	666.0	621.0	912.0	822.0	835.0	727.0	498.0	831.0	610.0	680.0	970.0
G497	707.0	680.0	742.0	954.0	932.0	562.0	628.0	870.0	633.0	875.0	852.0	906.0	539.0	725.0	803.0	950.0	829.0	664.0	463.0	917.0	526.0	635.0	920.0	932.0	933.0	724.0	580.0	657.0	893.0	492.0	639.0	712.0	694.0	733.0	601.0	832.0	849.0	903.0	781.0	894.0	490.0	791.0	553.0	566.0	854.0	666.0	812.0	457.0	594.0
G498	381.0	513.0	494.0	504.0	477.0	509.0	592.0	491.0	455.0	541.0	500.0	438.0	484.0	341.0	461.0	594.0	445.0	477.0	466.0	433.0	454.0	587.0	400.0	559.0	540.0	504.0	515.0	490.0	480.0	381.0	359.0	469.0	450.0	569.0	478.0	439.0	430.0	420.0	486.0	524.0	448.0	477.0	425.0	396.0	486.0	512.0	497.0	428.0	414.0
G499	289.0	313.0	299.0	324.0	285.0	353.0	331.0	353.0	337.0	344.0	365.0	305.0	320.0	335.0	287.0	314.0	317.0	319.0	319.0	336.0	375.0	400.0	353.0	370.0	297.0	366.0	329.0	308.0	327.0	317.0	349.0	453.0	378.0	312.0	307.0	326.0	321.0	296.0	287.0	325.0	360.0	370.0	385.0	329.0	345.0	296.0	354.0	275.0	322.0
G5	82.0	7.0	31.0	38.0	19.0	27.0	4.0	90.0	27.0	64.0	54.0	4.0	47.0	26.0	28.0	45.0	87.0	2.0	8.0	1.0	1.0	52.0	33.0	35.0	109.0	57.0	85.0	67.0	7.0	144.0	1.0	84.0	99.0	7.0	61.0	47.0	35.0	9.0	1.0	16.0	23.0	112.0	4.0	53.0	105.0	52.0	89.0	12.0	48.0
G50	727.0	741.0	576.0	828.0	701.0	881.0	492.0	533.0	544.0	709.0	517.0	842.0	788.0	542.0	561.0	689.0	837.0	814.0	711.0	788.0	540.0	883.0	822.0	509.0	818.0	881.0	886.0	659.0	569.0	809.0	589.0	522.0	545.0	760.0	597.0	888.0	779.0	838.0	900.0	846.0	570.0	856.0	656.0	834.0	649.0	692.0	776.0	712.0	690.0
G500	812.0	523.0	678.0	774.0	594.0	827.0	924.0	949.0	648.0	816.0	863.0	735.0	955.0	879.0	783.0	916.0	754.0	874.0	873.0	569.0	992.0	642.0	729.0	927.0	663.0	445.0	785.0	655.0	728.0	609.0	708.0	823.0	620.0	789.0	889.0	852.0	591.0	669.0	898.0	982.0	869.0	487.0	780.0	541.0	813.0	624.0	917.0	886.0	980.0
G501	592.0	942.0	973.0	777.0	836.0	789.0	981.0	542.0	898.0	974.0	943.0	986.0	741.0	917.0	961.0	855.0	783.0	979.0	925.0	801.0	497.0	700.0	938.0	776.0	559.0	797.0	817.0	909.0	690.0	608.0	606.0	719.0	756.0	626.0	443.0	644.0	792.0	859.0	895.0	963.0	893.0	671.0	691.0	891.0	567.0	602.0	720.0	604.0	846.0
G502	418.0	443.0	452.0	343.0	280.0	365.0	385.0	410.0	372.0	390.0	320.0	404.0	360.0	368.0	396.0	413.0	298.0	287.0	348.0	449.0	437.0	415.0	422.0	447.0	370.0	411.0	447.0	441.0	345.0	465.0	484.0	420.0	800.0	412.0	344.0	401.0	533.0	427.0	417.0	432.0	411.0	340.0	316.0	383.0	448.0	434.0	357.0	434.0	346.0
G503	644.0	852.0	878.0	767.0	776.0	920.0	530.0	715.0	644.0	836.0	629.0	885.0	874.0	651.0	775.0	641.0	857.0	693.0	570.0	684.0	681.0	921.0	540.0	973.0	913.0	728.0	625.0	699.0	894.0	511.0	721.0	564.0	516.0	862.0	917.0	671.0	512.0	763.0	951.0	538.0	826.0	996.0	579.0	683.0	709.0	867.0	601.0	921.0	879.0
G504	532.0	395.0	501.0	917.0	682.0	581.0	419.0	463.0	454.0	577.0	502.0	578.0	398.0	486.0	478.0	492.0	496.0	421.0	441.0	394.0	465.0	446.0	524.0	487.0	440.0	496.0	441.0	805.0	513.0	505.0	413.0	445.0	628.0	482.0	440.0	488.0	822.0	477.0	391.0	518.0	563.0	408.0	481.0	516.0	592.0	439.0	467.0	466.0	431.0
G505	399.0	322.0	328.0	302.0	332.0	274.0	335.0	228.0	276.0	304.0	350.0	360.0	324.0	248.0	285.0	293.0	299.0	235.0	235.0	338.0	389.0	297.0	421.0	305.0	407.0	356.0	340.0	239.0	334.0	264.0	380.0	376.0	248.0	436.0	282.0	318.0	393.0	386.0	299.0	332.0	297.0	297.0	340.0	276.0	331.0	315.0	277.0	285.0	328.0
G506	654.0	701.0	692.0	651.0	613.0	868.0	830.0	887.0	937.0	900.0	658.0	778.0	831.0	650.0	654.0	501.0	477.0	897.0	766.0	799.0	738.0	564.0	800.0	943.0	702.0	524.0	857.0	895.0	623.0	953.0	705.0	913.0	875.0	897.0	703.0	936.0	918.0	683.0	865.0	945.0	907.0	673.0	800.0	970.0	875.0	678.0	789.0	706.0	851.0
G507	989.0	617.0	754.0	846.0	689.0	947.0	998.0	862.0	907.0	748.0	814.0	559.0	494.0	745.0	946.0	846.0	891.0	990.0	735.0	721.0	963.0	786.0	902.0	957.0	845.0	725.0	609.0	809.0	919.0	951.0	597.0	849.0	881.0	969.0	966.0	783.0	764.0	821.0	462.0	786.0	863.0	625.0	753.0	964.0	842.0	732.0	721.0	952.0	931.0
G508	697.0	924.0	894.0	760.0	799.0	981.0	768.0	428.0	802.0	626.0	997.0	848.0	809.0	976.0	938.0	774.0	971.0	508.0	920.0	858.0	614.0	507.0	951.0	546.0	701.0	580.0	548.0	545.0	994.0	522.0	478.0	634.0	821.0	734.0	828.0	705.0	716.0	827.0	516.0	615.0	892.0	859.0	534.0	811.0	588.0	984.0	923.0	661.0	656.0
G509	906.0	776.0	709.0	495.0	981.0	510.0	948.0	538.0	825.0	833.0	924.0	898.0	664.0	860.0	712.0	819.0	577.0	796.0	850.0	694.0	876.0	652.0	602.0	862.0	819.0	796.0	983.0	815.0	619.0	887.0	899.0	781.0	930.0	927.0	803.0	670.0	583.0	681.0	882.0	597.0	807.0	592.0	569.0	818.0	619.0	574.0	574.0	991.0	830.0
G51	617.0	595.0	575.0	369.0	512.0	477.0	508.0	671.0	652.0	441.0	504.0	630.0	546.0	586.0	534.0	478.0	440.0	771.0	566.0	467.0	601.0	625.0	603.0	895.0	543.0	571.0	835.0	423.0	570.0	651.0	579.0	716.0	938.0	437.0	471.0	869.0	439.0	482.0	479.0	521.0	420.0	395.0	664.0	635.0	492.0	807.0	632.0	489.0	571.0
G510	947.0	579.0	913.0	603.0	623.0	552.0	682.0	818.0	708.0	940.0	763.0	817.0	536.0	638.0	806.0	678.0	886.0	900.0	958.0	912.0	629.0	975.0	706.0	570.0	697.0	534.0	920.0	941.0	740.0	808.0	533.0	766.0	865.0	944.0	977.0	688.0	934.0	959.0	778.0	636.0	949.0	940.0	983.0	676.0	668.0	772.0	898.0	969.0	635.0
G511	876.0	809.0	638.0	939.0	556.0	601.0	532.0	739.0	919.0	617.0	785.0	509.0	647.0	882.0	925.0	979.0	904.0	943.0	960.0	959.0	507.0	748.0	969.0	856.0	687.0	784.0	982.0	923.0	837.0	797.0	621.0	608.0	840.0	648.0	916.0	823.0	756.0	852.0	773.0	860.0	535.0	639.0	701.0	725.0	889.0	998.0	534.0	737.0	856.0
G512	531.0	543.0	637.0	855.0	830.0	661.0	738.0	775.0	478.0	536.0	530.0	993.0	770.0	855.0	618.0	766.0	673.0	587.0	914.0	572.0	809.0	651.0	756.0	766.0	627.0	655.0	781.0	829.0	599.0	908.0	696.0	858.0	692.0	702.0	898.0	944.0	613.0	981.0	598.0	673.0	683.0	809.0	772.0	457.0	765.0	962.0	584.0	902.0	845.0
G513	720.0	903.0	723.0	711.0	745.0	941.0	591.0	847.0	771.0	782.0	880.0	909.0	746.0	919.0	754.0	629.0	763.0	974.0	713.0	771.0	486.0	533.0	820.0	457.0	541.0	615.0	914.0	727.0	622.0	773.0	836.0	580.0	882.0	876.0	980.0	827.0	556.0	542.0	876.0	754.0	831.0	683.0	632.0	757.0	723.0	858.0	536.0	889.0	933.0
G514	927.0	482.0	677.0	902.0	712.0	882.0	634.0	756.0	819.0	800.0	569.0	950.0	829.0	621.0	744.0	509.0	987.0	666.0	826.0	739.0	678.0	797.0	667.0	622.0	683.0	560.0	532.0	884.0	973.0	599.0	943.0	817.0	880.0	651.0	579.0	608.0	611.0	695.0	911.0	927.0	795.0	706.0	531.0	909.0	761.0	700.0	629.0	988.0	668.0
G515	615.0	614.0	958.0	965.0	808.0	965.0	842.0	781.0	815.0	622.0	731.0	970.0	937.0	947.0	764.0	789.0	580.0	952.0	521.0	545.0	653.0	834.0	599.0	643.0	881.0	770.0	838.0	548.0	928.0	644.0	699.0	912.0	742.0	756.0	655.0	849.0	495.0	901.0	983.0	665.0	843.0	854.0	710.0	603.0	482.0	577.0	709.0	700.0	568.0
G516	466.0	429.0	392.0	426.0	536.0	343.0	412.0	476.0	406.0	482.0	455.0	425.0	461.0	390.0	483.0	537.0	358.0	403.0	510.0	488.0	501.0	406.0	366.0	458.0	425.0	365.0	440.0	450.0	421.0	376.0	430.0	544.0	441.0	382.0	401.0	442.0	395.0	458.0	397.0	334.0	607.0	376.0	427.0	470.0	452.0	433.0	485.0	382.0	428.0
G517	456.0	423.0	425.0	407.0	534.0	405.0	483.0	368.0	421.0	477.0	441.0	333.0	375.0	307.0	416.0	373.0	307.0	478.0	361.0	418.0	432.0	372.0	409.0	361.0	360.0	436.0	344.0	378.0	450.0	445.0	302.0	391.0	390.0	384.0	446.0	406.0	388.0	432.0	343.0	440.0	394.0	305.0	423.0	369.0	420.0	429.0	440.0	367.0	392.0
G518	622.0	961.0	567.0	988.0	785.0	802.0	905.0	652.0	1000.0	589.0	537.0	782.0	734.0	889.0	905.0	700.0	657.0	518.0	837.0	632.0	615.0	719.0	702.0	720.0	822.0	538.0	919.0	645.0	889.0	623.0	712.0	994.0	523.0	620.0	701.0	547.0	746.0	467.0	916.0	490.0	824.0	641.0	599.0	934.0	521.0	775.0	510.0	784.0	630.0
G519	680.0	748.0	660.0	516.0	899.0	748.0	515.0	946.0	811.0	929.0	950.0	613.0	939.0	971.0	726.0	695.0	862.0	992.0	765.0	459.0	889.0	761.0	630.0	817.0	851.0	608.0	637.0	927.0	543.0	988.0	586.0	705.0	766.0	931.0	995.0	912.0	589.0	554.0	956.0	765.0	996.0	913.0	634.0	623.0	797.0	864.0	807.0	574.0	765.0
G52	823.0	589.0	984.0	838.0	935.0	682.0	824.0	873.0	965.0	711.0	496.0	785.0	827.0	647.0	725.0	972.0	608.0	733.0	931.0	864.0	482.0	476.0	903.0	540.0	513.0	663.0	761.0	501.0	743.0	690.0	741.0	876.0	844.0	549.0	954.0	987.0	581.0	752.0	869.0	470.0	913.0	971.0	934.0	962.0	859.0	790.0	996.0	725.0	858.0
G520	674.0	638.0	563.0	807.0	747.0	887.0	600.0	624.0	733.0	948.0	970.0	911.0	628.0	734.0	910.0	740.0	999.0	449.0	667.0	958.0	848.0	699.0	970.0	716.0	727.0	594.0	578.0	828.0	744.0	778.0	921.0	844.0	594.0	762.0	688.0	754.0	814.0	965.0	594.0	827.0	925.0	830.0	642.0	854.0	503.0	629.0	910.0	720.0	743.0
G521	376.0	394.0	458.0	370.0	398.0	514.0	418.0	422.0	511.0	497.0	405.0	467.0	414.0	482.0	431.0	498.0	467.0	426.0	413.0	517.0	458.0	412.0	473.0	410.0	457.0	430.0	411.0	390.0	416.0	437.0	372.0	417.0	355.0	343.0	385.0	467.0	385.0	418.0	424.0	491.0	491.0	470.0	474.0	398.0	461.0	350.0	406.0	429.0	480.0
G522	910.0	926.0	697.0	833.0	665.0	515.0	704.0	838.0	861.0	669.0	548.0	991.0	980.0	795.0	832.0	739.0	767.0	957.0	756.0	854.0	751.0	842.0	550.0	539.0	664.0	612.0	865.0	969.0	730.0	654.0	825.0	743.0	519.0	855.0	777.0	544.0	885.0	713.0	691.0	579.0	705.0	969.0	519.0	815.0	892.0	926.0	775.0	984.0	906.0
G523	477.0	386.0	338.0	460.0	377.0	396.0	383.0	361.0	345.0	456.0	442.0	378.0	397.0	316.0	375.0	404.0	327.0	366.0	329.0	291.0	487.0	352.0	297.0	398.0	330.0	486.0	439.0	411.0	419.0	301.0	361.0	386.0	356.0	395.0	387.0	430.0	353.0	518.0	324.0	438.0	388.0	302.0	364.0	367.0	384.0	347.0	473.0	456.0	415.0
G524	761.0	666.0	657.0	607.0	494.0	786.0	930.0	721.0	867.0	874.0	646.0	587.0	854.0	687.0	753.0	856.0	646.0	636.0	761.0	775.0	671.0	940.0	690.0	955.0	872.0	947.0	705.0	863.0	712.0	598.0	876.0	590.0	781.0	898.0	724.0	640.0	829.0	581.0	642.0	447.0	865.0	568.0	696.0	668.0	987.0	705.0	674.0	798.0	596.0
G525	127.0	99.0	32.0	65.0	94.0	76.0	94.0	85.0	67.0	26.0	43.0	90.0	60.0	45.0	75.0	49.0	63.0	73.0	53.0	111.0	87.0	130.0	88.0	124.0	108.0	133.0	101.0	90.0	112.0	133.0	86.0	121.0	88.0	65.0	142.0	68.0	94.0	131.0	125.0	124.0	84.0	65.0	114.0	117.0	141.0	109.0	151.0	47.0	100.0
G526	647.0	568.0	606.0	842.0	755.0	646.0	507.0	626.0	800.0	707.0	955.0	732.0	709.0	781.0	555.0	712.0	939.0	663.0	680.0	699.0	518.0	541.0	584.0	634.0	480.0	801.0	700.0	522.0	693.0	782.0	731.0	722.0	614.0	520.0	856.0	627.0	931.0	621.0	576.0	570.0	955.0	515.0	711.0	819.0	928.0	578.0	565.0	692.0	514.0
G527	384.0	438.0	358.0	364.0	389.0	468.0	362.0	473.0	462.0	368.0	395.0	429.0	418.0	393.0	307.0	386.0	412.0	361.0	448.0	484.0	444.0	503.0	447.0	523.0	428.0	619.0	343.0	399.0	387.0	306.0	355.0	375.0	858.0	473.0	415.0	538.0	449.0	366.0	443.0	354.0	410.0	330.0	414.0	430.0	380.0	524.0	448.0	340.0	336.0
G528	756.0	967.0	746.0	683.0	858.0	753.0	707.0	677.0	717.0	741.0	926.0	530.0	946.0	696.0	780.0	563.0	664.0	755.0	992.0	649.0	622.0	803.0	658.0	754.0	688.0	807.0	649.0	674.0	997.0	771.0	751.0	658.0	574.0	888.0	936.0	616.0	795.0	536.0	498.0	625.0	660.0	798.0	554.0	671.0	799.0	839.0	827.0	825.0	590.0
G529	3.0	26.0	12.0	67.0	53.0	105.0	28.0	17.0	108.0	105.0	6.0	30.0	83.0	19.0	73.0	57.0	125.0	4.0	21.0	52.0	36.0	67.0	104.0	65.0	10.0	19.0	40.0	21.0	24.0	47.0	7.0	5.0	19.0	11.0	3.0	83.0	68.0	22.0	21.0	102.0	68.0	32.0	15.0	15.0	28.0	5.0	27.0	71.0	76.0
G53	997.0	599.0	669.0	770.0	700.0	898.0	848.0	825.0	582.0	591.0	899.0	870.0	548.0	759.0	940.0	782.0	717.0	845.0	806.0	786.0	683.0	831.0	834.0	580.0	760.0	921.0	954.0	483.0	663.0	803.0	695.0	850.0	667.0	610.0	809.0	564.0	883.0	866.0	912.0	961.0	481.0	778.0	972.0	886.0	984.0	821.0	908.0	839.0	530.0
G530	208.0	236.0	254.0	268.0	196.0	237.0	274.0	271.0	265.0	249.0	218.0	233.0	220.0	258.0	218.0	204.0	203.0	209.0	286.0	267.0	276.0	180.0	281.0	244.0	203.0	273.0	248.0	302.0	250.0	222.0	247.0	235.0	224.0	212.0	201.0	181.0	343.0	204.0	296.0	267.0	268.0	194.0	270.0	231.0	208.0	304.0	281.0	258.0	189.0
G531	935.0	769.0	543.0	961.0	622.0	670.0	670.0	724.0	641.0	532.0	542.0	960.0	681.0	659.0	845.0	901.0	561.0	893.0	601.0	987.0	600.0	658.0	625.0	624.0	776.0	946.0	550.0	779.0	794.0	620.0	895.0	584.0	817.0	724.0	771.0	511.0	521.0	772.0	681.0	639.0	966.0	648.0	626.0	871.0	661.0	960.0	959.0	655.0	651.0
G532	350.0	316.0	282.0	254.0	274.0	293.0	233.0	275.0	211.0	273.0	278.0	299.0	309.0	310.0	342.0	259.0	282.0	283.0	350.0	257.0	311.0	276.0	325.0	278.0	321.0	334.0	307.0	359.0	270.0	332.0	268.0	323.0	246.0	293.0	290.0	257.0	307.0	377.0	309.0	259.0	320.0	346.0	243.0	363.0	262.0	246.0	314.0	221.0	278.0
G533	19.0	68.0	28.0	15.0	16.0	58.0	19.0	48.0	36.0	17.0	22.0	9.0	44.0	16.0	16.0	7.0	24.0	36.0	22.0	26.0	12.0	36.0	29.0	34.0	17.0	32.0	44.0	37.0	31.0	23.0	42.0	11.0	42.0	35.0	34.0	39.0	21.0	8.0	46.0	24.0	20.0	20.0	22.0	11.0	23.0	57.0	23.0	99.0	44.0
G534	482.0	544.0	720.0	703.0	595.0	734.0	874.0	747.0	500.0	474.0	521.0	673.0	508.0	539.0	612.0	515.0	534.0	756.0	477.0	695.0	808.0	844.0	568.0	536.0	908.0	954.0	622.0	630.0	974.0	418.0	464.0	639.0	983.0	446.0	888.0	484.0	968.0	620.0	539.0	489.0	556.0	505.0	679.0	728.0	609.0	487.0	519.0	546.0	566.0
G535	741.0	751.0	732.0	920.0	654.0	788.0	976.0	927.0	990.0	730.0	705.0	667.0	888.0	712.0	953.0	731.0	975.0	728.0	611.0	737.0	864.0	870.0	929.0	568.0	788.0	862.0	670.0	990.0	918.0	824.0	556.0	752.0	903.0	950.0	766.0	736.0	735.0	803.0	991.0	849.0	868.0	945.0	898.0	925.0	789.0	769.0	655.0	642.0	880.0
G536	347.0	374.0	383.0	429.0	374.0	390.0	429.0	350.0	442.0	397.0	382.0	354.0	459.0	395.0	327.0	380.0	309.0	456.0	372.0	340.0	298.0	409.0	356.0	383.0	475.0	413.0	399.0	443.0	331.0	434.0	377.0	359.0	342.0	476.0	347.0	339.0	398.0	455.0	347.0	508.0	507.0	409.0	396.0	422.0	367.0	426.0	368.0	315.0	445.0
G537	949.0	773.0	821.0	878.0	880.0	955.0	560.0	744.0	729.0	580.0	990.0	973.0	822.0	986.0	639.0	910.0	907.0	954.0	740.0	843.0	905.0	545.0	726.0	938.0	706.0	677.0	897.0	857.0	454.0	870.0	635.0	674.0	845.0	794.0	881.0	645.0	872.0	697.0	734.0	692.0	723.0	745.0	857.0	972.0	728.0	657.0	878.0	600.0	848.0
G538	198.0	183.0	179.0	120.0	114.0	210.0	205.0	142.0	198.0	241.0	193.0	174.0	186.0	276.0	223.0	223.0	176.0	200.0	157.0	217.0	151.0	140.0	171.0	208.0	187.0	167.0	198.0	153.0	183.0	173.0	190.0	206.0	194.0	109.0	165.0	177.0	186.0	209.0	216.0	157.0	186.0	142.0	145.0	190.0	193.0	235.0	128.0	196.0	156.0
G539	559.0	515.0	688.0	485.0	577.0	651.0	581.0	653.0	508.0	603.0	475.0	738.0	761.0	727.0	487.0	438.0	658.0	744.0	864.0	688.0	570.0	535.0	532.0	734.0	716.0	702.0	458.0	521.0	621.0	965.0	463.0	545.0	822.0	616.0	886.0	515.0	500.0	443.0	636.0	696.0	470.0	548.0	580.0	468.0	631.0	623.0	590.0	512.0	663.0
G54	556.0	399.0	372.0	515.0	387.0	517.0	449.0	461.0	382.0	419.0	433.0	428.0	468.0	446.0	417.0	460.0	481.0	448.0	596.0	676.0	457.0	376.0	429.0	407.0	647.0	491.0	500.0	418.0	495.0	542.0	419.0	421.0	530.0	496.0	428.0	465.0	509.0	417.0	496.0	396.0	423.0	371.0	404.0	524.0	431.0	398.0	504.0	596.0	426.0
G540	164.0	150.0	183.0	107.0	131.0	177.0	150.0	127.0	139.0	171.0	132.0	179.0	187.0	159.0	117.0	245.0	120.0	138.0	136.0	118.0	128.0	159.0	164.0	163.0	170.0	146.0	131.0	143.0	126.0	181.0	196.0	175.0	140.0	133.0	108.0	156.0	139.0	150.0	117.0	145.0	180.0	138.0	191.0	121.0	149.0	199.0	142.0	156.0	203.0
G541	886.0	947.0	995.0	656.0	909.0	915.0	978.0	975.0	888.0	566.0	754.0	546.0	919.0	894.0	759.0	726.0	946.0	936.0	923.0	696.0	552.0	984.0	618.0	936.0	565.0	733.0	768.0	562.0	625.0	606.0	819.0	589.0	557.0	531.0	580.0	934.0	559.0	758.0	728.0	668.0	988.0	746.0	964.0	869.0	700.0	891.0	943.0	726.0	962.0
G542	936.0	983.0	771.0	673.0	607.0	985.0	802.0	867.0	849.0	883.0	596.0	739.0	696.0	956.0	906.0	725.0	770.0	620.0	851.0	660.0	922.0	608.0	518.0	944.0	854.0	640.0	916.0	930.0	753.0	928.0	1000.0	692.0	965.0	630.0	884.0	510.0	558.0	785.0	848.0	857.0	668.0	954.0	687.0	867.0	725.0	794.0	886.0	537.0	528.0
G543	594.0	618.0	613.0	983.0	625.0	924.0	619.0	527.0	730.0	771.0	816.0	604.0	684.0	593.0	948.0	787.0	900.0	697.0	733.0	909.0	468.0	847.0	760.0	510.0	962.0	937.0	814.0	621.0	865.0	829.0	875.0	659.0	911.0	827.0	725.0	786.0	949.0	960.0	478.0	989.0	821.0	895.0	568.0	600.0	876.0	649.0	930.0	652.0	907.0
G544	856.0	1000.0	696.0	648.0	990.0	777.0	716.0	778.0	546.0	645.0	653.0	753.0	549.0	817.0	884.0	844.0	666.0	938.0	927.0	896.0	856.0	968.0	949.0	446.0	951.0	620.0	569.0	795.0	711.0	911.0	492.0	856.0	591.0	891.0	988.0	583.0	687.0	537.0	748.0	725.0	589.0	635.0	694.0	478.0	834.0	556.0	706.0	891.0	882.0
G545	309.0	279.0	315.0	222.0	259.0	348.0	260.0	294.0	218.0	293.0	266.0	387.0	287.0	265.0	284.0	305.0	352.0	342.0	344.0	272.0	275.0	342.0	306.0	258.0	332.0	321.0	261.0	289.0	354.0	416.0	318.0	310.0	259.0	322.0	302.0	309.0	253.0	344.0	297.0	302.0	309.0	294.0	344.0	264.0	301.0	247.0	254.0	234.0	320.0
G546	344.0	377.0	363.0	389.0	466.0	371.0	380.0	407.0	398.0	349.0	421.0	545.0	347.0	383.0	395.0	402.0	539.0	367.0	328.0	331.0	347.0	439.0	420.0	358.0	322.0	405.0	334.0	425.0	413.0	419.0	387.0	406.0	386.0	411.0	391.0	436.0	372.0	363.0	416.0	421.0	390.0	336.0	400.0	377.0	326.0	352.0	364.0	362.0	344.0
G547	776.0	657.0	691.0	768.0	614.0	525.0	485.0	654.0	922.0	862.0	746.0	597.0	957.0	683.0	510.0	943.0	413.0	475.0	710.0	436.0	803.0	864.0	801.0	479.0	536.0	596.0	590.0	550.0	525.0	873.0	632.0	661.0	569.0	715.0	897.0	658.0	927.0	551.0	922.0	820.0	559.0	704.0	640.0	618.0	823.0	784.0	594.0	539.0	688.0
G548	414.0	468.0	437.0	408.0	307.0	511.0	415.0	520.0	408.0	488.0	394.0	442.0	373.0	441.0	412.0	418.0	381.0	349.0	406.0	387.0	402.0	391.0	364.0	500.0	446.0	606.0	430.0	371.0	368.0	407.0	406.0	510.0	465.0	415.0	383.0	449.0	437.0	461.0	441.0	475.0	458.0	399.0	462.0	508.0	361.0	437.0	673.0	439.0	333.0
G549	835.0	436.0	656.0	459.0	537.0	628.0	947.0	918.0	737.0	869.0	780.0	740.0	754.0	859.0	655.0	777.0	841.0	942.0	969.0	510.0	752.0	965.0	773.0	986.0	566.0	727.0	823.0	975.0	614.0	679.0	588.0	699.0	592.0	928.0	685.0	692.0	897.0	793.0	543.0	783.0	736.0	858.0	646.0	522.0	805.0	836.0	799.0	761.0	876.0
G55	450.0	526.0	561.0	506.0	488.0	779.0	837.0	798.0	529.0	558.0	656.0	420.0	710.0	494.0	741.0	431.0	449.0	586.0	599.0	456.0	500.0	684.0	595.0	923.0	576.0	649.0	525.0	551.0	597.0	845.0	392.0	895.0	579.0	643.0	488.0	687.0	490.0	601.0	465.0	540.0	509.0	529.0	788.0	664.0	644.0	768.0	522.0	755.0	615.0
G550	128.0	42.0	100.0	128.0	188.0	135.0	97.0	49.0	89.0	162.0	57.0	101.0	68.0	143.0	83.0	123.0	84.0	115.0	178.0	68.0	120.0	166.0	92.0	80.0	123.0	61.0	121.0	113.0	58.0	65.0	144.0	76.0	77.0	95.0	130.0	189.0	190.0	122.0	132.0	74.0	92.0	115.0	103.0	106.0	119.0	105.0	70.0	116.0	62.0
G551	194.0	69.0	96.0	181.0	160.0	101.0	131.0	96.0	74.0	156.0	168.0	84.0	96.0	62.0	122.0	239.0	195.0	116.0	158.0	32.0	75.0	98.0	77.0	108.0	125.0	193.0	135.0	115.0	129.0	107.0	126.0	86.0	118.0	114.0	123.0	166.0	167.0	81.0	55.0	130.0	144.0	101.0	61.0	114.0	123.0	131.0	186.0	130.0	101.0
G552	90.0	115.0	82.0	51.0	107.0	127.0	61.0	111.0	148.0	70.0	111.0	98.0	169.0	81.0	134.0	99.0	60.0	91.0	124.0	114.0	65.0	121.0	125.0	134.0	142.0	143.0	72.0	62.0	133.0	118.0	125.0	107.0	95.0	99.0	96.0	88.0	171.0	90.0	95.0	137.0	53.0	51.0	123.0	83.0	96.0	93.0	150.0	93.0	125.0
G553	793.0	868.0	981.0	987.0	919.0	845.0	593.0	719.0	675.0	970.0	843.0	820.0	481.0	895.0	657.0	716.0	760.0	901.0	821.0	722.0	574.0	922.0	851.0	660.0	835.0	866.0	798.0	625.0	915.0	692.0	728.0	760.0	697.0	821.0	914.0	900.0	547.0	862.0	812.0	651.0	613.0	741.0	830.0	583.0	558.0	648.0	907.0	626.0	540.0
G554	184.0	226.0	258.0	167.0	151.0	192.0	251.0	215.0	201.0	233.0	166.0	181.0	236.0	176.0	202.0	218.0	241.0	335.0	186.0	204.0	195.0	169.0	187.0	200.0	248.0	189.0	225.0	220.0	251.0	248.0	211.0	217.0	253.0	303.0	206.0	199.0	142.0	180.0	196.0	233.0	192.0	312.0	207.0	204.0	198.0	268.0	249.0	247.0	240.0
G555	170.0	209.0	172.0	137.0	87.0	202.0	207.0	116.0	95.0	211.0	291.0	146.0	184.0	172.0	141.0	203.0	184.0	208.0	128.0	182.0	150.0	146.0	141.0	107.0	173.0	142.0	159.0	120.0	107.0	113.0	123.0	99.0	136.0	214.0	155.0	135.0	155.0	140.0	111.0	147.0	187.0	209.0	240.0	196.0	188.0	140.0	153.0	159.0	116.0
G556	510.0	661.0	796.0	729.0	627.0	533.0	714.0	676.0	857.0	684.0	703.0	463.0	634.0	754.0	950.0	573.0	552.0	841.0	450.0	410.0	725.0	808.0	897.0	608.0	575.0	479.0	940.0	891.0	667.0	832.0	548.0	802.0	542.0	693.0	620.0	572.0	472.0	484.0	782.0	529.0	516.0	985.0	652.0	852.0	451.0	582.0	820.0	793.0	552.0
G557	499.0	834.0	516.0	618.0	649.0	685.0	773.0	592.0	449.0	924.0	563.0	945.0	506.0	881.0	826.0	727.0	863.0	550.0	701.0	625.0	861.0	937.0	927.0	966.0	830.0	827.0	966.0	770.0	966.0	864.0	834.0	753.0	666.0	710.0	868.0	913.0	766.0	897.0	834.0	741.0	611.0	793.0	976.0	889.0	917.0	968.0	464.0	753.0	854.0
G558	888.0	941.0	929.0	820.0	690.0	606.0	746.0	740.0	873.0	754.0	734.0	707.0	926.0	797.0	762.0	771.0	628.0	446.0	681.0	831.0	851.0	813.0	937.0	588.0	633.0	630.0	763.0	848.0	759.0	891.0	962.0	839.0	639.0	833.0	996.0	941.0	550.0	807.0	807.0	536.0	861.0	885.0	1000.0	952.0	581.0	931.0	745.0	924.0	782.0
G559	368.0	302.0	266.0	329.0	336.0	328.0	310.0	231.0	291.0	312.0	299.0	309.0	199.0	320.0	274.0	395.0	333.0	270.0	237.0	241.0	269.0	266.0	280.0	313.0	234.0	300.0	229.0	368.0	226.0	219.0	269.0	252.0	226.0	349.0	336.0	315.0	288.0	215.0	315.0	283.0	263.0	373.0	346.0	286.0	289.0	280.0	290.0	388.0	285.0
G56	671.0	635.0	535.0	576.0	720.0	693.0	748.0	531.0	783.0	621.0	640.0	949.0	595.0	756.0	602.0	796.0	681.0	687.0	872.0	750.0	584.0	655.0	996.0	772.0	589.0	488.0	868.0	692.0	644.0	565.0	783.0	922.0	790.0	995.0	982.0	461.0	837.0	710.0	701.0	748.0	622.0	664.0	530.0	772.0	636.0	669.0	945.0	721.0	987.0
G560	71.0	95.0	66.0	66.0	63.0	109.0	109.0	78.0	110.0	71.0	187.0	69.0	55.0	129.0	81.0	76.0	70.0	94.0	52.0	76.0	121.0	123.0	123.0	66.0	92.0	70.0	79.0	53.0	71.0	97.0	104.0	37.0	91.0	92.0	63.0	105.0	49.0	44.0	79.0	48.0	129.0	80.0	96.0	66.0	49.0	80.0	76.0	84.0	40.0
G561	590.0	836.0	972.0	901.0	801.0	937.0	796.0	555.0	445.0	769.0	556.0	544.0	826.0	606.0	703.0	973.0	866.0	623.0	624.0	607.0	817.0	936.0	966.0	743.0	980.0	685.0	715.0	893.0	602.0	980.0	983.0	681.0	704.0	829.0	921.0	833.0	907.0	703.0	693.0	780.0	639.0	991.0	875.0	608.0	785.0	679.0	822.0	944.0	532.0
G562	857.0	912.0	885.0	884.0	933.0	529.0	853.0	875.0	951.0	524.0	758.0	811.0	488.0	849.0	652.0	903.0	890.0	442.0	590.0	654.0	975.0	837.0	615.0	814.0	843.0	893.0	791.0	538.0	821.0	710.0	885.0	697.0	527.0	545.0	940.0	720.0	597.0	910.0	777.0	967.0	471.0	829.0	641.0	636.0	695.0	634.0	931.0	503.0	716.0
G563	845.0	559.0	974.0	685.0	628.0	535.0	902.0	820.0	724.0	956.0	696.0	979.0	661.0	790.0	943.0	666.0	753.0	480.0	901.0	817.0	590.0	751.0	840.0	913.0	707.0	873.0	541.0	964.0	723.0	991.0	540.0	734.0	724.0	637.0	686.0	758.0	609.0	991.0	721.0	776.0	936.0	952.0	932.0	601.0	915.0	550.0	913.0	842.0	877.0
G564	257.0	342.0	274.0	284.0	329.0	303.0	275.0	365.0	348.0	282.0	324.0	279.0	299.0	326.0	341.0	257.0	338.0	272.0	246.0	271.0	277.0	261.0	197.0	229.0	313.0	314.0	256.0	326.0	291.0	393.0	246.0	371.0	383.0	262.0	319.0	283.0	295.0	274.0	268.0	359.0	284.0	264.0	298.0	322.0	314.0	256.0	269.0	290.0	263.0
G565	598.0	981.0	536.0	908.0	530.0	640.0	822.0	780.0	988.0	957.0	786.0	867.0	830.0	742.0	834.0	823.0	955.0	916.0	966.0	624.0	705.0	932.0	831.0	664.0	768.0	643.0	639.0	767.0	983.0	549.0	941.0	554.0	744.0	820.0	759.0	830.0	717.0	759.0	987.0	968.0	834.0	522.0	660.0	716.0	737.0	943.0	593.0	683.0	706.0
G566	545.0	694.0	569.0	837.0	662.0	733.0	489.0	518.0	932.0	473.0	600.0	575.0	530.0	472.0	683.0	637.0	734.0	689.0	836.0	671.0	461.0	528.0	808.0	530.0	841.0	625.0	555.0	546.0	760.0	448.0	476.0	626.0	626.0	591.0	817.0	595.0	752.0	837.0	647.0	837.0	758.0	570.0	440.0	976.0	549.0	510.0	563.0	573.0	629.0
G567	822.0	916.0	621.0	527.0	679.0	878.0	665.0	856.0	958.0	415.0	644.0	852.0	587.0	605.0	529.0	755.0	790.0	852.0	540.0	440.0	759.0	649.0	632.0	808.0	754.0	552.0	529.0	948.0	942.0	671.0	909.0	745.0	811.0	784.0	617.0	654.0	753.0	992.0	856.0	689.0	460.0	849.0	650.0	993.0	896.0	498.0	974.0	695.0	776.0
G568	522.0	435.0	472.0	457.0	395.0	436.0	535.0	377.0	334.0	479.0	540.0	481.0	430.0	794.0	459.0	471.0	406.0	417.0	405.0	620.0	398.0	486.0	460.0	390.0	547.0	494.0	446.0	476.0	451.0	483.0	562.0	467.0	428.0	489.0	517.0	576.0	516.0	481.0	427.0	462.0	530.0	493.0	845.0	469.0	443.0	540.0	392.0	459.0	420.0
G569	439.0	392.0	357.0	367.0	454.0	427.0	457.0	341.0	416.0	718.0	412.0	349.0	380.0	331.0	383.0	298.0	341.0	313.0	316.0	372.0	472.0	321.0	304.0	322.0	345.0	399.0	260.0	429.0	344.0	324.0	491.0	320.0	325.0	422.0	413.0	349.0	422.0	301.0	411.0	441.0	368.0	387.0	398.0	381.0	394.0	308.0	453.0	427.0	325.0
G57	88.0	135.0	109.0	94.0	39.0	88.0	83.0	51.0	75.0	108.0	98.0	117.0	159.0	84.0	171.0	147.0	171.0	151.0	109.0	139.0	136.0	48.0	146.0	62.0	139.0	71.0	166.0	94.0	109.0	68.0	45.0	111.0	105.0	121.0	81.0	197.0	106.0	164.0	82.0	67.0	82.0	106.0	75.0	103.0	78.0	79.0	71.0	51.0	84.0
G570	277.0	266.0	435.0	417.0	319.0	384.0	377.0	387.0	368.0	298.0	287.0	362.0	356.0	357.0	389.0	385.0	285.0	396.0	302.0	490.0	408.0	312.0	385.0	323.0	333.0	410.0	364.0	259.0	366.0	368.0	347.0	353.0	387.0	354.0	362.0	345.0	278.0	267.0	460.0	446.0	326.0	322.0	403.0	399.0	347.0	373.0	387.0	443.0	308.0
G571	961.0	693.0	396.0	470.0	683.0	634.0	577.0	470.0	428.0	570.0	566.0	474.0	495.0	531.0	453.0	608.0	895.0	554.0	499.0	949.0	522.0	410.0	498.0	426.0	686.0	506.0	605.0	461.0	490.0	478.0	468.0	497.0	426.0	405.0	530.0	384.0	480.0	562.0	392.0	622.0	488.0	603.0	738.0	536.0	512.0	514.0	631.0	564.0	422.0
G572	970.0	944.0	857.0	658.0	763.0	806.0	538.0	839.0	609.0	611.0	678.0	965.0	922.0	752.0	715.0	692.0	523.0	962.0	898.0	910.0	624.0	908.0	894.0	571.0	580.0	748.0	899.0	731.0	967.0	793.0	760.0	767.0	902.0	956.0	946.0	633.0	984.0	946.0	747.0	921.0	959.0	780.0	941.0	870.0	968.0	776.0	777.0	634.0	904.0
G573	77.0	94.0	40.0	33.0	164.0	85.0	132.0	154.0	120.0	115.0	101.0	124.0	38.0	52.0	135.0	126.0	88.0	76.0	79.0	48.0	105.0	112.0	93.0	116.0	134.0	147.0	39.0	32.0	75.0	90.0	137.0	28.0	117.0	156.0	97.0	153.0	107.0	57.0	110.0	100.0	153.0	140.0	121.0	105.0	112.0	182.0	60.0	100.0	97.0
G574	400.0	247.0	242.0	259.0	258.0	323.0	264.0	227.0	288.0	299.0	253.0	344.0	212.0	199.0	210.0	210.0	253.0	186.0	196.0	302.0	232.0	272.0	249.0	234.0	315.0	270.0	214.0	227.0	266.0	275.0	266.0	259.0	252.0	327.0	205.0	271.0	221.0	299.0	275.0	291.0	371.0	217.0	319.0	237.0	235.0	284.0	287.0	370.0	272.0
G575	889.0	535.0	801.0	722.0	787.0	797.0	945.0	582.0	736.0	972.0	807.0	742.0	774.0	853.0	610.0	824.0	530.0	881.0	581.0	823.0	954.0	627.0	645.0	887.0	862.0	659.0	925.0	876.0	927.0	834.0	986.0	610.0	488.0	992.0	830.0	666.0	733.0	560.0	947.0	519.0	576.0	878.0	726.0	510.0	932.0	571.0	624.0	881.0	780.0
G576	587.0	631.0	911.0	638.0	713.0	574.0	582.0	889.0	700.0	937.0	975.0	971.0	728.0	973.0	761.0	589.0	611.0	607.0	641.0	937.0	974.0	477.0	538.0	528.0	894.0	871.0	680.0	937.0	960.0	807.0	660.0	602.0	691.0	741.0	965.0	854.0	871.0	592.0	568.0	950.0	872.0	574.0	978.0	754.0	898.0	637.0	971.0	996.0	963.0
G577	28.0	27.0	92.0	97.0	99.0	18.0	47.0	81.0	69.0	85.0	12.0	97.0	36.0	87.0	20.0	121.0	45.0	82.0	83.0	37.0	30.0	87.0	52.0	41.0	93.0	21.0	46.0	104.0	50.0	71.0	85.0	75.0	34.0	22.0	89.0	57.0	56.0	80.0	112.0	177.0	145.0	64.0	95.0	26.0	85.0	27.0	58.0	114.0	104.0
G578	568.0	553.0	612.0	885.0	688.0	814.0	809.0	860.0	649.0	854.0	516.0	685.0	838.0	886.0	605.0	938.0	713.0	720.0	780.0	619.0	937.0	726.0	778.0	933.0	809.0	849.0	673.0	698.0	771.0	462.0	865.0	950.0	688.0	627.0	847.0	985.0	819.0	856.0	469.0	871.0	729.0	728.0	604.0	825.0	790.0	942.0	532.0	627.0	977.0
G579	872.0	935.0	772.0	695.0	784.0	627.0	927.0	988.0	905.0	542.0	720.0	746.0	607.0	667.0	735.0	557.0	786.0	965.0	930.0	711.0	893.0	529.0	637.0	982.0	937.0	729.0	551.0	589.0	905.0	866.0	879.0	890.0	973.0	751.0	653.0	762.0	515.0	771.0	500.0	594.0	500.0	578.0	674.0	788.0	873.0	687.0	905.0	832.0	588.0
G58	633.0	567.0	594.0	874.0	527.0	709.0	753.0	790.0	765.0	807.0	978.0	761.0	649.0	691.0	999.0	800.0	819.0	820.0	635.0	682.0	740.0	867.0	853.0	703.0	957.0	880.0	619.0	510.0	939.0	854.0	529.0	841.0	682.0	846.0	952.0	643.0	499.0	850.0	679.0	768.0	944.0	855.0	965.0	685.0	860.0	674.0	761.0	863.0	836.0
G580	145.0	151.0	135.0	157.0	167.0	141.0	151.0	176.0	177.0	216.0	141.0	217.0	124.0	163.0	183.0	162.0	124.0	183.0	167.0	157.0	168.0	129.0	143.0	177.0	161.0	152.0	138.0	182.0	151.0	143.0	148.0	166.0	119.0	120.0	157.0	167.0	129.0	116.0	146.0	172.0	155.0	154.0	186.0	96.0	154.0	160.0	116.0	132.0	139.0
G581	967.0	992.0	504.0	647.0	552.0	590.0	606.0	968.0	614.0	978.0	849.0	669.0	654.0	826.0	968.0	600.0	920.0	816.0	658.0	457.0	734.0	866.0	511.0	793.0	698.0	478.0	887.0	846.0	815.0	681.0	737.0	714.0	657.0	580.0	536.0	929.0	773.0	577.0	456.0	999.0	640.0	632.0	751.0	581.0	742.0	696.0	494.0	970.0	917.0
G582	996.0	905.0	791.0	652.0	942.0	681.0	563.0	822.0	750.0	737.0	889.0	601.0	781.0	980.0	799.0	549.0	981.0	743.0	800.0	601.0	609.0	550.0	484.0	763.0	753.0	661.0	890.0	773.0	637.0	743.0	938.0	481.0	746.0	960.0	819.0	774.0	573.0	679.0	724.0	962.0	981.0	760.0	876.0	876.0	953.0	833.0	505.0	660.0	982.0
G583	300.0	314.0	281.0	231.0	229.0	240.0	248.0	272.0	326.0	183.0	248.0	250.0	377.0	279.0	332.0	299.0	226.0	274.0	339.0	332.0	361.0	255.0	210.0	263.0	229.0	245.0	325.0	255.0	215.0	224.0	320.0	251.0	241.0	413.0	268.0	211.0	180.0	194.0	294.0	298.0	193.0	272.0	258.0	309.0	212.0	262.0	225.0	334.0	234.0
G584	858.0	676.0	645.0	924.0	616.0	911.0	566.0	948.0	892.0	890.0	701.0	760.0	609.0	905.0	630.0	933.0	740.0	788.0	874.0	665.0	845.0	498.0	873.0	941.0	870.0	714.0	685.0	530.0	529.0	704.0	916.0	480.0	889.0	947.0	639.0	679.0	862.0	963.0	754.0	904.0	870.0	955.0	808.0	999.0	712.0	680.0	697.0	510.0	927.0
G585	850.0	970.0	993.0	636.0	953.0	755.0	938.0	597.0	719.0	557.0	835.0	1000.0	522.0	637.0	728.0	599.0	632.0	742.0	929.0	857.0	999.0	899.0	757.0	975.0	935.0	970.0	858.0	681.0	664.0	890.0	725.0	739.0	771.0	918.0	876.0	681.0	799.0	704.0	771.0	480.0	761.0	932.0	860.0	897.0	887.0	985.0	954.0	636.0	946.0
G586	804.0	641.0	937.0	992.0	509.0	728.0	906.0	684.0	681.0	576.0	730.0	954.0	755.0	584.0	887.0	798.0	604.0	998.0	949.0	518.0	834.0	788.0	598.0	970.0	960.0	749.0	888.0	752.0	601.0	768.0	821.0	424.0	893.0	544.0	896.0	853.0	884.0	760.0	963.0	560.0	809.0	714.0	684.0	932.0	758.0	677.0	823.0	713.0	924.0
G587	105.0	35.0	27.0	92.0	13.0	69.0	62.0	44.0	28.0	59.0	65.0	106.0	45.0	120.0	25.0	96.0	111.0	55.0	37.0	27.0	7.0	17.0	42.0	60.0	39.0	131.0	18.0	103.0	80.0	36.0	118.0	19.0	13.0	29.0	55.0	67.0	105.0	55.0	37.0	53.0	33.0	53.0	82.0	68.0	59.0	59.0	15.0	31.0	51.0
G588	811.0	647.0	729.0	892.0	657.0	614.0	528.0	907.0	929.0	1000.0	999.0	992.0	797.0	944.0	876.0	860.0	985.0	937.0	712.0	496.0	535.0	728.0	738.0	851.0	869.0	943.0	998.0	743.0	990.0	910.0	736.0	952.0	734.0	826.0	669.0	593.0	875.0	953.0	591.0	722.0	694.0	764.0	747.0	571.0	951.0	954.0	986.0	916.0	805.0
G589	773.0	734.0	727.0	830.0	934.0	575.0	858.0	811.0	992.0	908.0	921.0	777.0	870.0	883.0	973.0	882.0	888.0	624.0	799.0	972.0	997.0	943.0	803.0	964.0	954.0	600.0	748.0	707.0	783.0	869.0	787.0	592.0	789.0	844.0	879.0	605.0	729.0	596.0	888.0	905.0	745.0	862.0	677.0	842.0	556.0	698.0	680.0	953.0	940.0
G59	243.0	291.0	219.0	352.0	266.0	233.0	183.0	316.0	241.0	401.0	209.0	219.0	116.0	278.0	191.0	208.0	335.0	301.0	180.0	333.0	330.0	289.0	179.0	207.0	274.0	342.0	144.0	211.0	199.0	311.0	239.0	161.0	310.0	222.0	262.0	251.0	208.0	167.0	156.0	198.0	216.0	284.0	160.0	241.0	307.0	369.0	325.0	226.0	356.0
G590	43.0	59.0	103.0	50.0	38.0	83.0	43.0	41.0	48.0	76.0	25.0	39.0	30.0	43.0	45.0	16.0	65.0	44.0	48.0	36.0	21.0	73.0	30.0	28.0	50.0	47.0	29.0	39.0	46.0	43.0	83.0	17.0	22.0	28.0	46.0	86.0	43.0	23.0	63.0	40.0	83.0	39.0	34.0	45.0	88.0	28.0	53.0	33.0	37.0
G591	500.0	985.0	509.0	445.0	917.0	771.0	473.0	521.0	558.0	509.0	546.0	614.0	502.0	767.0	468.0	595.0	867.0	553.0	824.0	868.0	909.0	543.0	430.0	554.0	775.0	697.0	615.0	637.0	736.0	630.0	569.0	700.0	617.0	797.0	558.0	807.0	677.0	666.0	440.0	711.0	684.0	500.0	643.0	612.0	481.0	755.0	537.0	458.0	692.0
G592	192.0	154.0	104.0	133.0	261.0	171.0	166.0	130.0	167.0	194.0	181.0	149.0	136.0	119.0	150.0	122.0	155.0	103.0	165.0	107.0	157.0	136.0	105.0	171.0	88.0	158.0	68.0	175.0	146.0	87.0	197.0	103.0	122.0	208.0	125.0	142.0	133.0	86.0	162.0	108.0	134.0	149.0	180.0	122.0	175.0	90.0	220.0	215.0	159.0
G593	525.0	875.0	899.0	907.0	724.0	720.0	941.0	679.0	868.0	867.0	878.0	894.0	503.0	951.0	980.0	931.0	812.0	924.0	595.0	861.0	844.0	874.0	693.0	750.0	666.0	568.0	633.0	506.0	954.0	678.0	942.0	516.0	678.0	807.0	730.0	557.0	750.0	789.0	859.0	469.0	498.0	691.0	790.0	969.0	831.0	580.0	656.0	887.0	637.0
G594	59.0	64.0	26.0	47.0	82.0	77.0	92.0	82.0	54.0	37.0	78.0	35.0	101.0	75.0	59.0	18.0	79.0	33.0	50.0	61.0	39.0	70.0	65.0	48.0	47.0	41.0	57.0	27.0	38.0	67.0	58.0	60.0	71.0	47.0	103.0	114.0	58.0	99.0	62.0	113.0	63.0	45.0	44.0	56.0	48.0	78.0	36.0	72.0	52.0
G595	530.0	424.0	648.0	464.0	436.0	503.0	430.0	446.0	565.0	416.0	480.0	576.0	463.0	569.0	835.0	464.0	393.0	470.0	576.0	437.0	558.0	500.0	382.0	466.0	498.0	470.0	432.0	494.0	452.0	424.0	633.0	494.0	627.0	522.0	640.0	437.0	424.0	320.0	519.0	401.0	399.0	492.0	510.0	549.0	532.0	468.0	451.0	541.0	489.0
G596	346.0	289.0	271.0	373.0	310.0	392.0	404.0	314.0	290.0	468.0	402.0	265.0	368.0	277.0	366.0	408.0	351.0	276.0	349.0	273.0	332.0	351.0	250.0	348.0	298.0	325.0	366.0	339.0	303.0	253.0	254.0	321.0	374.0	378.0	354.0	264.0	287.0	361.0	303.0	254.0	373.0	325.0	267.0	368.0	323.0	274.0	344.0	383.0	355.0
G597	348.0	346.0	440.0	476.0	465.0	409.0	427.0	450.0	559.0	432.0	539.0	306.0	402.0	351.0	319.0	372.0	305.0	427.0	358.0	363.0	387.0	419.0	419.0	385.0	293.0	393.0	407.0	416.0	376.0	429.0	437.0	404.0	359.0	333.0	375.0	388.0	454.0	367.0	312.0	381.0	285.0	431.0	460.0	584.0	406.0	392.0	439.0	342.0	341.0
G598	813.0	922.0	662.0	650.0	624.0	737.0	918.0	853.0	955.0	723.0	581.0	535.0	652.0	775.0	955.0	587.0	735.0	549.0	815.0	608.0	925.0	755.0	685.0	896.0	925.0	780.0	864.0	777.0	936.0	673.0	953.0	518.0	873.0	910.0	542.0	877.0	806.0	510.0	711.0	695.0	850.0	925.0	874.0	627.0	579.0	840.0	619.0	612.0	850.0
G599	158.0	170.0	159.0	173.0	191.0	168.0	179.0	164.0	169.0	258.0	183.0	206.0	192.0	206.0	234.0	184.0	198.0	180.0	258.0	165.0	185.0	198.0	236.0	152.0	215.0	169.0	201.0	206.0	169.0	184.0	154.0	193.0	181.0	220.0	182.0	139.0	176.0	205.0	180.0	151.0	174.0	151.0	178.0	203.0	150.0	164.0	170.0	157.0	193.0
G6	148.0	127.0	201.0	214.0	201.0	118.0	147.0	163.0	193.0	178.0	127.0	190.0	157.0	140.0	169.0	181.0	177.0	144.0	172.0	208.0	233.0	193.0	161.0	169.0	126.0	125.0	167.0	140.0	153.0	161.0	181.0	138.0	212.0	161.0	136.0	188.0	169.0	193.0	167.0	210.0	124.0	122.0	140.0	132.0	139.0	168.0	156.0	155.0	132.0
G60	498.0	461.0	420.0	430.0	419.0	438.0	524.0	785.0	526.0	437.0	366.0	511.0	465.0	443.0	476.0	636.0	524.0	472.0	757.0	550.0	433.0	515.0	503.0	414.0	512.0	429.0	522.0	460.0	654.0	487.0	467.0	588.0	437.0	525.0	534.0	405.0	411.0	428.0	434.0	433.0	677.0	602.0	430.0	463.0	435.0	445.0	786.0	542.0	398.0
G600	982.0	655.0	705.0	592.0	824.0	812.0	720.0	890.0	972.0	855.0	733.0	775.0	777.0	966.0	583.0	756.0	627.0	758.0	556.0	970.0	506.0	843.0	787.0	709.0	582.0	929.0	789.0	793.0	846.0	688.0	928.0	809.0	675.0	696.0	907.0	897.0	886.0	945.0	990.0	727.0	847.0	552.0	766.0	718.0	633.0	958.0	722.0	894.0	871.0
G601	226.0	283.0	230.0	200.0	270.0	244.0	279.0	301.0	325.0	317.0	372.0	242.0	260.0	306.0	246.0	261.0	239.0	240.0	257.0	277.0	308.0	235.0	313.0	329.0	270.0	240.0	265.0	229.0	265.0	230.0	391.0	215.0	289.0	257.0	263.0	260.0	286.0	272.0	226.0	244.0	256.0	318.0	245.0	275.0	268.0	263.0	299.0	361.0	302.0
G602	820.0	843.0	739.0	900.0	738.0	621.0	679.0	846.0	925.0	642.0	808.0	838.0	855.0	751.0	767.0	757.0	690.0	572.0	895.0	984.0	873.0	995.0	788.0	855.0	539.0	732.0	994.0	597.0	852.0	757.0	998.0	537.0	910.0	835.0	578.0	935.0	794.0	657.0	664.0	900.0	957.0	756.0	536.0	780.0	958.0	869.0	788.0	535.0	628.0
G603	420.0	459.0	308.0	315.0	408.0	370.0	373.0	311.0	342.0	378.0	326.0	370.0	363.0	404.0	322.0	365.0	324.0	409.0	327.0	354.0	322.0	405.0	334.0	268.0	371.0	350.0	316.0	413.0	370.0	477.0	322.0	356.0	333.0	363.0	368.0	400.0	318.0	345.0	374.0	313.0	334.0	333.0	362.0	411.0	433.0	401.0	286.0	410.0	374.0
G604	914.0	493.0	547.0	864.0	988.0	744.0	882.0	651.0	553.0	693.0	914.0	681.0	749.0	517.0	915.0	888.0	878.0	928.0	818.0	595.0	639.0	712.0	923.0	612.0	612.0	516.0	749.0	571.0	887.0	899.0	655.0	906.0	477.0	854.0	829.0	674.0	702.0	822.0	605.0	955.0	838.0	709.0	663.0	708.0	945.0	585.0	774.0	885.0	900.0
G605	162.0	177.0	177.0	166.0	264.0	223.0	153.0	221.0	240.0	181.0	163.0	188.0	205.0	213.0	204.0	206.0	163.0	159.0	151.0	172.0	179.0	202.0	201.0	184.0	200.0	223.0	234.0	221.0	232.0	169.0	188.0	195.0	206.0	217.0	243.0	164.0	172.0	186.0	147.0	222.0	142.0	201.0	221.0	215.0	243.0	190.0	160.0	171.0	206.0
G606	986.0	622.0	763.0	877.0	961.0	840.0	640.0	787.0	745.0	659.0	830.0	806.0	929.0	648.0	729.0	734.0	843.0	576.0	825.0	796.0	782.0	523.0	797.0	981.0	703.0	907.0	559.0	991.0	561.0	921.0	756.0	614.0	699.0	750.0	822.0	733.0	830.0	682.0	718.0	745.0	781.0	846.0	915.0	706.0	973.0	509.0	587.0	922.0	929.0
G607	604.0	807.0	503.0	613.0	868.0	824.0	846.0	632.0	591.0	909.0	882.0	854.0	947.0	594.0	634.0	759.0	948.0	662.0	941.0	556.0	662.0	670.0	575.0	843.0	770.0	773.0	820.0	985.0	940.0	939.0	866.0	618.0	788.0	740.0	642.0	990.0	817.0	540.0	849.0	598.0	908.0	898.0	545.0	775.0	923.0	701.0	586.0	950.0	829.0
G608	979.0	976.0	722.0	960.0	957.0	780.0	589.0	928.0	703.0	997.0	593.0	763.0	843.0	999.0	545.0	978.0	802.0	923.0	745.0	932.0	827.0	720.0	857.0	686.0	677.0	816.0	598.0	708.0	661.0	815.0	886.0	806.0	808.0	818.0	710.0	873.0	803.0	778.0	954.0	516.0	822.0	523.0	813.0	922.0	738.0	781.0	999.0	624.0	783.0
G609	917.0	882.0	682.0	589.0	927.0	597.0	734.0	953.0	764.0	993.0	687.0	893.0	657.0	526.0	896.0	597.0	991.0	555.0	769.0	680.0	785.0	877.0	649.0	642.0	721.0	775.0	964.0	766.0	839.0	918.0	591.0	996.0	764.0	528.0	909.0	810.0	963.0	980.0	785.0	932.0	614.0	915.0	516.0	956.0	760.0	708.0	803.0	836.0	998.0
G61	855.0	672.0	707.0	781.0	871.0	657.0	986.0	800.0	658.0	831.0	989.0	670.0	680.0	676.0	523.0	971.0	731.0	877.0	956.0	792.0	796.0	966.0	633.0	791.0	943.0	736.0	948.0	772.0	792.0	986.0	846.0	947.0	565.0	880.0	812.0	553.0	923.0	995.0	751.0	1000.0	666.0	654.0	714.0	858.0	867.0	924.0	778.0	880.0	726.0
G610	652.0	534.0	930.0	863.0	545.0	928.0	909.0	774.0	890.0	526.0	907.0	515.0	669.0	627.0	543.0	868.0	993.0	800.0	907.0	731.0	894.0	669.0	845.0	833.0	528.0	651.0	612.0	477.0	741.0	992.0	826.0	811.0	942.0	521.0	853.0	923.0	651.0	532.0	909.0	736.0	727.0	768.0	585.0	887.0	750.0	477.0	705.0	649.0	785.0
G611	292.0	444.0	304.0	335.0	300.0	339.0	325.0	262.0	271.0	314.0	257.0	218.0	311.0	346.0	240.0	346.0	379.0	297.0	340.0	266.0	239.0	249.0	287.0	245.0	243.0	343.0	279.0	295.0	278.0	321.0	316.0	351.0	243.0	309.0	270.0	266.0	268.0	338.0	197.0	358.0	322.0	292.0	333.0	334.0	377.0	180.0	256.0	365.0	315.0
G612	956.0	519.0	565.0	801.0	973.0	803.0	861.0	699.0	987.0	690.0	650.0	830.0	821.0	743.0	969.0	575.0	601.0	588.0	747.0	883.0	527.0	547.0	783.0	713.0	848.0	610.0	811.0	745.0	779.0	663.0	801.0	920.0	705.0	977.0	791.0	625.0	972.0	474.0	692.0	562.0	766.0	944.0	670.0	739.0	840.0	956.0	748.0	711.0	548.0
G613	588.0	659.0	530.0	410.0	492.0	508.0	414.0	474.0	437.0	672.0	529.0	453.0	500.0	430.0	368.0	548.0	501.0	479.0	432.0	503.0	388.0	514.0	570.0	418.0	435.0	518.0	526.0	582.0	494.0	388.0	786.0	457.0	670.0	461.0	436.0	647.0	503.0	702.0	402.0	403.0	457.0	617.0	527.0	454.0	413.0	456.0	773.0	426.0	513.0
G614	511.0	929.0	882.0	997.0	752.0	972.0	626.0	766.0	973.0	936.0	770.0	946.0	554.0	918.0	772.0	828.0	643.0	605.0	657.0	940.0	513.0	517.0	759.0	886.0	816.0	617.0	570.0	939.0	639.0	723.0	754.0	741.0	690.0	691.0	661.0	984.0	930.0	612.0	499.0	553.0	889.0	978.0	894.0	838.0	809.0	894.0	702.0	1000.0	775.0
G615	360.0	379.0	300.0	372.0	340.0	383.0	345.0	343.0	400.0	303.0	319.0	331.0	384.0	399.0	442.0	347.0	345.0	348.0	371.0	493.0	377.0	456.0	402.0	292.0	339.0	374.0	410.0	417.0	337.0	374.0	362.0	369.0	434.0	353.0	358.0	403.0	434.0	348.0	420.0	408.0	340.0	356.0	356.0	349.0	319.0	360.0	337.0	284.0	347.0
G616	383.0	372.0	325.0	400.0	426.0	437.0	299.0	355.0	355.0	308.0	279.0	353.0	291.0	323.0	379.0	331.0	396.0	374.0	293.0	392.0	317.0	396.0	373.0	338.0	485.0	250.0	396.0	318.0	393.0	346.0	375.0	328.0	408.0	391.0	324.0	382.0	377.0	352.0	350.0	316.0	296.0	385.0	379.0	314.0	320.0	327.0	403.0	310.0	294.0
G617	468.0	521.0	538.0	472.0	448.0	672.0	779.0	455.0	646.0	498.0	485.0	625.0	478.0	620.0	689.0	486.0	782.0	558.0	731.0	606.0	654.0	637.0	684.0	644.0	527.0	458.0	776.0	438.0	527.0	539.0	516.0	502.0	501.0	632.0	497.0	521.0	435.0	891.0	571.0	634.0	759.0	474.0	513.0	862.0	517.0	861.0	501.0	538.0	546.0
G618	843.0	892.0	956.0	520.0	596.0	702.0	722.0	659.0	797.0	990.0	619.0	771.0	632.0	991.0	615.0	633.0	910.0	698.0	577.0	516.0	498.0	610.0	795.0	714.0	803.0	523.0	736.0	633.0	832.0	904.0	714.0	924.0	971.0	455.0	569.0	780.0	517.0	950.0	827.0	865.0	700.0	628.0	535.0	639.0	639.0	647.0	729.0	657.0	799.0
G619	405.0	539.0	652.0	539.0	604.0	406.0	482.0	421.0	361.0	422.0	461.0	421.0	464.0	458.0	454.0	555.0	468.0	599.0	424.0	506.0	395.0	414.0	470.0	483.0	394.0	751.0	486.0	369.0	657.0	479.0	443.0	506.0	512.0	550.0	435.0	393.0	540.0	359.0	415.0	365.0	717.0	672.0	449.0	466.0	383.0	438.0	503.0	778.0	481.0
G62	798.0	989.0	766.0	911.0	983.0	817.0	795.0	732.0	739.0	663.0	872.0	762.0	720.0	995.0	502.0	709.0	930.0	888.0	944.0	921.0	947.0	812.0	664.0	947.0	800.0	730.0	423.0	997.0	650.0	724.0	958.0	800.0	595.0	547.0	943.0	551.0	917.0	507.0	707.0	777.0	825.0	546.0	649.0	557.0	899.0	778.0	880.0	981.0	680.0
G620	54.0	13.0	20.0	95.0	117.0	32.0	56.0	66.0	32.0	75.0	38.0	78.0	97.0	25.0	55.0	43.0	13.0	79.0	80.0	28.0	109.0	19.0	18.0	110.0	42.0	49.0	95.0	10.0	34.0	93.0	15.0	114.0	47.0	100.0	52.0	38.0	64.0	21.0	27.0	64.0	42.0	55.0	51.0	25.0	21.0	13.0	7.0	66.0	145.0
G621	83.0	113.0	106.0	149.0	69.0	64.0	78.0	94.0	143.0	92.0	113.0	58.0	141.0	82.0	139.0	52.0	61.0	100.0	105.0	73.0	107.0	132.0	63.0	133.0	120.0	92.0	122.0	99.0	140.0	85.0	100.0	74.0	78.0	151.0	112.0	99.0	92.0	103.0	116.0	97.0	75.0	68.0	102.0	72.0	111.0	91.0	82.0	73.0	93.0
G622	167.0	117.0	162.0	201.0	226.0	194.0	220.0	166.0	156.0	222.0	212.0	156.0	137.0	188.0	178.0	119.0	215.0	155.0	150.0	161.0	202.0	164.0	167.0	191.0	119.0	177.0	269.0	176.0	134.0	198.0	151.0	177.0	90.0	166.0	216.0	150.0	200.0	162.0	190.0	205.0	185.0	155.0	165.0	180.0	183.0	161.0	195.0	183.0	214.0
G623	999.0	973.0	769.0	851.0	558.0	889.0	940.0	765.0	687.0	624.0	992.0	581.0	551.0	588.0	537.0	703.0	680.0	560.0	673.0	948.0	813.0	890.0	942.0	627.0	746.0	669.0	812.0	945.0	565.0	640.0	873.0	848.0	813.0	631.0	967.0	953.0	855.0	469.0	830.0	650.0	849.0	618.0	768.0	567.0	543.0	813.0	804.0	582.0	606.0
G624	728.0	437.0	515.0	742.0	863.0	704.0	747.0	509.0	580.0	859.0	825.0	857.0	671.0	949.0	937.0	763.0	958.0	522.0	418.0	760.0	902.0	614.0	592.0	829.0	838.0	599.0	643.0	611.0	643.0	863.0	896.0	641.0	609.0	695.0	770.0	629.0	973.0	799.0	475.0	654.0	542.0	455.0	807.0	642.0	555.0	714.0	573.0	622.0	622.0
G625	74.0	74.0	81.0	73.0	71.0	75.0	34.0	62.0	46.0	95.0	50.0	71.0	34.0	58.0	48.0	24.0	51.0	89.0	101.0	78.0	73.0	45.0	32.0	14.0	104.0	79.0	24.0	84.0	85.0	59.0	73.0	30.0	55.0	51.0	98.0	66.0	31.0	52.0	72.0	76.0	38.0	141.0	33.0	58.0	43.0	108.0	57.0	98.0	61.0
G626	417.0	384.0	370.0	499.0	357.0	446.0	488.0	364.0	566.0	445.0	515.0	468.0	422.0	736.0	637.0	387.0	422.0	531.0	440.0	621.0	440.0	399.0	582.0	406.0	499.0	451.0	481.0	341.0	487.0	427.0	447.0	392.0	466.0	614.0	526.0	453.0	432.0	768.0	494.0	386.0	441.0	425.0	483.0	437.0	460.0	881.0	411.0	368.0	371.0
G627	890.0	623.0	598.0	610.0	907.0	643.0	929.0	587.0	869.0	995.0	741.0	566.0	716.0	844.0	716.0	425.0	759.0	455.0	727.0	644.0	625.0	986.0	984.0	475.0	619.0	995.0	655.0	950.0	656.0	500.0	552.0	726.0	787.0	717.0	528.0	917.0	594.0	774.0	808.0	592.0	816.0	726.0	762.0	968.0	848.0	987.0	663.0	971.0	888.0
G628	540.0	738.0	464.0	578.0	964.0	721.0	819.0	511.0	692.0	880.0	886.0	899.0	617.0	527.0	678.0	669.0	914.0	482.0	654.0	810.0	857.0	949.0	977.0	792.0	868.0	541.0	944.0	987.0	845.0	602.0	990.0	997.0	535.0	935.0	985.0	588.0	914.0	912.0	671.0	580.0	641.0	845.0	709.0	733.0	910.0	873.0	902.0	490.0	644.0
G629	985.0	563.0	557.0	643.0	997.0	923.0	811.0	962.0	676.0	881.0	991.0	490.0	805.0	768.0	707.0	890.0	538.0	909.0	639.0	845.0	737.0	538.0	636.0	659.0	931.0	865.0	996.0	761.0	515.0	954.0	718.0	799.0	977.0	866.0	793.0	650.0	571.0	888.0	824.0	852.0	719.0	713.0	815.0	796.0	671.0	709.0	848.0	951.0	869.0
G63	772.0	742.0	783.0	953.0	989.0	948.0	543.0	986.0	971.0	916.0	737.0	825.0	884.0	711.0	631.0	743.0	515.0	581.0	716.0	784.0	805.0	629.0	997.0	958.0	720.0	993.0	851.0	676.0	562.0	730.0	519.0	910.0	773.0	963.0	838.0	906.0	587.0	923.0	632.0	626.0	956.0	993.0	566.0	817.0	623.0	996.0	918.0	857.0	872.0
G630	723.0	478.0	694.0	601.0	610.0	855.0	551.0	680.0	870.0	581.0	888.0	959.0	688.0	813.0	836.0	906.0	659.0	524.0	749.0	557.0	993.0	725.0	827.0	885.0	897.0	988.0	614.0	830.0	709.0	830.0	810.0	936.0	835.0	736.0	550.0	683.0	944.0	717.0	737.0	641.0	917.0	998.0	918.0	539.0	992.0	728.0	589.0	741.0	837.0
G631	673.0	707.0	883.0	708.0	771.0	769.0	725.0	963.0	835.0	658.0	956.0	958.0	792.0	869.0	471.0	574.0	859.0	757.0	979.0	873.0	620.0	485.0	884.0	892.0	828.0	788.0	503.0	807.0	938.0	835.0	778.0	921.0	723.0	857.0	459.0	925.0	989.0	619.0	564.0	802.0	806.0	536.0	671.0	756.0	865.0	619.0	906.0	565.0	632.0
G632	852.0	524.0	630.0	831.0	557.0	765.0	671.0	961.0	957.0	799.0	784.0	478.0	923.0	514.0	927.0	802.0	506.0	597.0	783.0	986.0	965.0	999.0	697.0	869.0	969.0	861.0	957.0	852.0	618.0	655.0	803.0	496.0	853.0	649.0	636.0	532.0	945.0	651.0	492.0	796.0	580.0	563.0	480.0	715.0	677.0	751.0	845.0	758.0	834.0
G633	366.0	293.0	416.0	382.0	346.0	401.0	389.0	303.0	280.0	398.0	393.0	352.0	399.0	400.0	392.0	341.0	378.0	347.0	368.0	297.0	352.0	311.0	347.0	366.0	331.0	379.0	380.0	333.0	315.0	389.0	360.0	329.0	420.0	362.0	327.0	313.0	316.0	305.0	292.0	419.0	380.0	362.0	361.0	306.0	356.0	338.0	305.0	354.0	369.0
G634	343.0	343.0	382.0	339.0	343.0	356.0	382.0	386.0	388.0	352.0	305.0	406.0	354.0	315.0	286.0	327.0	337.0	300.0	307.0	286.0	359.0	425.0	389.0	372.0	362.0	346.0	371.0	353.0	402.0	426.0	368.0	407.0	357.0	337.0	381.0	545.0	280.0	353.0	430.0	415.0	356.0	324.0	311.0	347.0	412.0	328.0	400.0	305.0	365.0
G635	714.0	462.0	431.0	412.0	370.0	434.0	525.0	424.0	476.0	458.0	327.0	397.0	357.0	408.0	466.0	400.0	773.0	378.0	389.0	431.0	394.0	374.0	414.0	427.0	433.0	421.0	374.0	397.0	385.0	432.0	408.0	465.0	442.0	444.0	405.0	425.0	443.0	444.0	429.0	457.0	550.0	460.0	416.0	435.0	473.0	462.0	423.0	371.0	460.0
G636	369.0	245.0	390.0	376.0	391.0	335.0	318.0	339.0	319.0	351.0	362.0	346.0	304.0	292.0	277.0	345.0	388.0	402.0	280.0	288.0	386.0	307.0	346.0	386.0	320.0	347.0	362.0	268.0	363.0	345.0	326.0	339.0	307.0	295.0	321.0	296.0	367.0	309.0	387.0	353.0	425.0	303.0	301.0	360.0	365.0	319.0	257.0	387.0	382.0
G637	16.0	29.0	110.0	79.0	10.0	38.0	115.0	11.0	26.0	29.0	20.0	18.0	61.0	83.0	39.0	62.0	18.0	48.0	23.0	22.0	23.0	79.0	27.0	57.0	20.0	36.0	49.0	36.0	32.0	30.0	34.0	27.0	72.0	69.0	13.0	56.0	11.0	32.0	61.0	60.0	44.0	43.0	60.0	13.0	74.0	49.0	112.0	40.0	21.0
G638	89.0	49.0	105.0	99.0	44.0	70.0	38.0	45.0	124.0	55.0	107.0	36.0	119.0	55.0	84.0	115.0	105.0	64.0	47.0	74.0	81.0	58.0	119.0	52.0	75.0	44.0	97.0	35.0	78.0	48.0	56.0	70.0	64.0	85.0	64.0	52.0	98.0	39.0	85.0	94.0	55.0	82.0	72.0	43.0	62.0	45.0	55.0	42.0	65.0
G639	67.0	46.0	3.0	59.0	34.0	72.0	10.0	35.0	94.0	9.0	23.0	3.0	67.0	38.0	42.0	56.0	20.0	101.0	58.0	16.0	10.0	39.0	83.0	20.0	48.0	3.0	33.0	49.0	41.0	55.0	22.0	42.0	32.0	52.0	45.0	58.0	42.0	70.0	54.0	22.0	52.0	3.0	53.0	3.0	44.0	54.0	11.0	44.0	24.0
G64	437.0	646.0	702.0	536.0	440.0	524.0	433.0	543.0	463.0	428.0	587.0	510.0	433.0	615.0	482.0	466.0	503.0	977.0	720.0	519.0	485.0	488.0	596.0	682.0	464.0	415.0	544.0	468.0	496.0	666.0	452.0	519.0	648.0	442.0	500.0	480.0	846.0	646.0	612.0	559.0	782.0	595.0	812.0	438.0	550.0	493.0	482.0	519.0	558.0
G640	272.0	285.0	290.0	296.0	297.0	225.0	311.0	260.0	281.0	274.0	231.0	230.0	252.0	259.0	233.0	328.0	269.0	245.0	271.0	242.0	243.0	287.0	227.0	332.0	266.0	215.0	242.0	257.0	330.0	279.0	342.0	297.0	305.0	285.0	257.0	225.0	258.0	293.0	236.0	242.0	244.0	258.0	309.0	226.0	266.0	229.0	338.0	286.0	222.0
G641	113.0	40.0	75.0	40.0	127.0	106.0	106.0	97.0	65.0	52.0	129.0	47.0	115.0	92.0	100.0	73.0	74.0	77.0	63.0	93.0	115.0	75.0	90.0	85.0	68.0	43.0	89.0	73.0	110.0	64.0	57.0	91.0	102.0	102.0	51.0	73.0	66.0	85.0	89.0	78.0	86.0	70.0	55.0	34.0	40.0	104.0	51.0	91.0	60.0
G642	549.0	850.0	943.0	865.0	926.0	754.0	631.0	700.0	866.0	615.0	966.0	969.0	726.0	747.0	786.0	826.0	864.0	914.0	729.0	860.0	819.0	809.0	718.0	729.0	1000.0	623.0	773.0	648.0	844.0	610.0	543.0	740.0	496.0	543.0	604.0	630.0	635.0	539.0	767.0	630.0	969.0	680.0	718.0	845.0	530.0	569.0	967.0	518.0	475.0
G643	469.0	420.0	463.0	405.0	438.0	394.0	384.0	415.0	367.0	340.0	459.0	448.0	404.0	382.0	399.0	455.0	405.0	370.0	374.0	367.0	385.0	471.0	338.0	307.0	460.0	521.0	377.0	410.0	369.0	454.0	482.0	450.0	358.0	458.0	365.0	423.0	350.0	342.0	449.0	407.0	335.0	461.0	378.0	447.0	371.0	466.0	391.0	373.0	463.0
G644	955.0	555.0	589.0	709.0	626.0	500.0	618.0	640.0	852.0	551.0	972.0	690.0	991.0	998.0	913.0	806.0	818.0	805.0	543.0	893.0	932.0	692.0	868.0	723.0	923.0	924.0	589.0	720.0	817.0	544.0	617.0	664.0	801.0	769.0	614.0	509.0	969.0	497.0	821.0	574.0	673.0	712.0	854.0	722.0	988.0	567.0	924.0	774.0	708.0
G645	607.0	453.0	953.0	950.0	790.0	504.0	969.0	738.0	753.0	561.0	470.0	938.0	975.0	749.0	854.0	677.0	616.0	892.0	832.0	838.0	597.0	741.0	953.0	863.0	588.0	834.0	538.0	867.0	876.0	772.0	649.0	587.0	547.0	667.0	582.0	876.0	888.0	825.0	986.0	986.0	643.0	918.0	795.0	938.0	658.0	965.0	612.0	852.0	772.0
G646	520.0	522.0	473.0	579.0	803.0	585.0	622.0	562.0	723.0	886.0	639.0	643.0	454.0	480.0	706.0	852.0	507.0	539.0	518.0	712.0	452.0	569.0	539.0	489.0	523.0	886.0	521.0	716.0	553.0	441.0	487.0	561.0	623.0	685.0	454.0	649.0	575.0	623.0	580.0	721.0	548.0	621.0	688.0	656.0	545.0	555.0	717.0	913.0	820.0
G647	180.0	198.0	149.0	141.0	161.0	162.0	192.0	197.0	176.0	137.0	155.0	191.0	168.0	151.0	161.0	189.0	151.0	131.0	184.0	216.0	192.0	171.0	133.0	159.0	197.0	171.0	172.0	181.0	189.0	226.0	198.0	151.0	230.0	165.0	189.0	179.0	178.0	178.0	195.0	191.0	179.0	133.0	152.0	185.0	165.0	129.0	168.0	104.0	151.0
G648	770.0	699.0	672.0	468.0	441.0	618.0	994.0	484.0	967.0	469.0	479.0	770.0	953.0	499.0	841.0	957.0	642.0	690.0	897.0	703.0	538.0	480.0	533.0	909.0	557.0	652.0	815.0	924.0	648.0	545.0	608.0	640.0	593.0	587.0	768.0	518.0	928.0	729.0	527.0	717.0	768.0	646.0	575.0	461.0	526.0	497.0	710.0	472.0	666.0
G649	688.0	950.0	573.0	812.0	944.0	839.0	669.0	997.0	895.0	835.0	659.0	798.0	505.0	571.0	740.0	941.0	813.0	543.0	892.0	869.0	463.0	683.0	619.0	984.0	909.0	520.0	989.0	833.0	984.0	868.0	746.0	991.0	804.0	548.0	563.0	947.0	932.0	887.0	615.0	719.0	564.0	521.0	993.0	693.0	827.0	990.0	643.0	662.0	943.0
G65	916.0	669.0	861.0	935.0	931.0	931.0	693.0	614.0	918.0	676.0	684.0	799.0	796.0	806.0	869.0	624.0	787.0	699.0	881.0	707.0	626.0	577.0	668.0	681.0	601.0	765.0	491.0	819.0	768.0	558.0	816.0	970.0	581.0	757.0	632.0	759.0	866.0	780.0	913.0	588.0	873.0	627.0	700.0	464.0	542.0	834.0	805.0	584.0	517.0
G650	685.0	795.0	632.0	995.0	952.0	680.0	505.0	803.0	801.0	901.0	935.0	839.0	785.0	670.0	942.0	475.0	960.0	849.0	943.0	761.0	674.0	993.0	799.0	675.0	857.0	601.0	906.0	539.0	684.0	788.0	829.0	827.0	474.0	604.0	503.0	991.0	903.0	541.0	864.0	697.0	691.0	723.0	503.0	473.0	949.0	880.0	911.0	718.0	883.0
G651	479.0	470.0	428.0	432.0	424.0	408.0	434.0	442.0	518.0	404.0	422.0	418.0	456.0	455.0	380.0	379.0	487.0	380.0	456.0	395.0	401.0	458.0	388.0	505.0	376.0	403.0	443.0	435.0	564.0	401.0	462.0	378.0	462.0	398.0	388.0	424.0	376.0	493.0	525.0	404.0	469.0	429.0	406.0	595.0	467.0	419.0	476.0	401.0	459.0
G652	284.0	294.0	418.0	313.0	342.0	242.0	346.0	385.0	311.0	371.0	345.0	372.0	327.0	324.0	228.0	344.0	297.0	329.0	351.0	306.0	331.0	350.0	277.0	351.0	282.0	299.0	321.0	349.0	307.0	286.0	315.0	377.0	328.0	280.0	326.0	324.0	426.0	330.0	322.0	352.0	347.0	260.0	281.0	298.0	458.0	291.0	335.0	299.0	383.0
G653	253.0	211.0	238.0	242.0	195.0	208.0	293.0	250.0	232.0	229.0	189.0	239.0	319.0	280.0	273.0	300.0	273.0	260.0	236.0	258.0	205.0	203.0	301.0	265.0	254.0	260.0	222.0	237.0	282.0	251.0	237.0	214.0	193.0	316.0	187.0	222.0	302.0	201.0	243.0	289.0	311.0	225.0	220.0	291.0	223.0	207.0	255.0	225.0	227.0
G654	261.0	261.0	280.0	404.0	296.0	410.0	336.0	330.0	327.0	418.0	380.0	321.0	286.0	358.0	407.0	287.0	252.0	231.0	301.0	317.0	254.0	314.0	380.0	284.0	356.0	333.0	294.0	288.0	300.0	292.0	400.0	410.0	320.0	342.0	338.0	329.0	324.0	392.0	405.0	252.0	330.0	210.0	285.0	370.0	294.0	410.0	367.0	268.0	412.0
G655	623.0	824.0	986.0	802.0	813.0	818.0	785.0	551.0	694.0	786.0	680.0	498.0	629.0	724.0	862.0	579.0	873.0	568.0	628.0	497.0	694.0	960.0	744.0	635.0	999.0	835.0	843.0	691.0	975.0	857.0	600.0	612.0	891.0	988.0	761.0	562.0	939.0	948.0	959.0	911.0	921.0	656.0	858.0	827.0	612.0	966.0	570.0	900.0	563.0
G656	64.0	30.0	33.0	36.0	45.0	87.0	69.0	14.0	113.0	28.0	139.0	107.0	77.0	24.0	51.0	83.0	59.0	59.0	33.0	79.0	86.0	109.0	98.0	105.0	138.0	101.0	62.0	68.0	51.0	33.0	54.0	67.0	80.0	131.0	41.0	129.0	93.0	43.0	48.0	85.0	29.0	50.0	84.0	57.0	109.0	71.0	87.0	96.0	41.0
G657	953.0	864.0	965.0	898.0	911.0	826.0	584.0	510.0	879.0	979.0	939.0	925.0	915.0	739.0	802.0	909.0	926.0	817.0	877.0	655.0	576.0	787.0	452.0	591.0	866.0	809.0	904.0	993.0	804.0	763.0	973.0	536.0	878.0	780.0	919.0	560.0	553.0	982.0	627.0	723.0	475.0	717.0	786.0	519.0	918.0	982.0	580.0	752.0	724.0
G658	879.0	846.0	703.0	869.0	768.0	527.0	715.0	674.0	755.0	601.0	718.0	968.0	885.0	566.0	577.0	809.0	593.0	768.0	551.0	740.0	686.0	980.0	972.0	623.0	982.0	859.0	683.0	628.0	739.0	881.0	625.0	546.0	741.0	825.0	813.0	782.0	523.0	908.0	712.0	701.0	687.0	963.0	787.0	985.0	948.0	546.0	846.0	521.0	952.0
G659	115.0	84.0	83.0	64.0	80.0	82.0	86.0	121.0	96.0	34.0	74.0	102.0	70.0	118.0	38.0	118.0	81.0	137.0	65.0	130.0	77.0	84.0	116.0	42.0	115.0	87.0	73.0	70.0	94.0	147.0	113.0	102.0	126.0	140.0	106.0	109.0	132.0	63.0	106.0	99.0	57.0	113.0	85.0	127.0	91.0	68.0	56.0	29.0	122.0
G66	36.0	81.0	91.0	193.0	198.0	92.0	124.0	132.0	189.0	61.0	49.0	74.0	54.0	202.0	94.0	136.0	35.0	45.0	244.0	94.0	206.0	102.0	37.0	115.0	135.0	108.0	168.0	110.0	25.0	89.0	50.0	135.0	26.0	119.0	58.0	117.0	61.0	62.0	31.0	96.0	58.0	125.0	101.0	79.0	124.0	47.0	97.0	169.0	155.0
G660	258.0	267.0	223.0	253.0	245.0	197.0	196.0	223.0	180.0	255.0	280.0	195.0	235.0	249.0	226.0	193.0	221.0	220.0	281.0	222.0	244.0	245.0	212.0	231.0	217.0	221.0	238.0	244.0	206.0	211.0	267.0	222.0	199.0	179.0	166.0	246.0	232.0	239.0	293.0	206.0	239.0	234.0	161.0	326.0	230.0	245.0	231.0	184.0	224.0
G661	168.0	253.0	213.0	197.0	244.0	229.0	195.0	211.0	209.0	208.0	230.0	205.0	156.0	242.0	297.0	194.0	211.0	210.0	227.0	228.0	203.0	212.0	186.0	202.0	214.0	188.0	216.0	186.0	163.0	176.0	184.0	178.0	179.0	188.0	145.0	231.0	197.0	245.0	141.0	174.0	275.0	223.0	205.0	199.0	197.0	269.0	147.0	206.0	188.0
G662	715.0	821.0	955.0	994.0	844.0	674.0	877.0	864.0	993.0	685.0	846.0	582.0	865.0	592.0	505.0	988.0	807.0	686.0	893.0	994.0	735.0	894.0	713.0	625.0	940.0	800.0	841.0	971.0	698.0	550.0	647.0	593.0	503.0	670.0	705.0	795.0	793.0	882.0	836.0	906.0	802.0	738.0	603.0	888.0	943.0	911.0	863.0	599.0	495.0
G663	119.0	105.0	72.0	109.0	103.0	115.0	142.0	150.0	98.0	147.0	99.0	109.0	125.0	124.0	120.0	93.0	104.0	54.0	139.0	125.0	122.0	125.0	96.0	120.0	167.0	110.0	113.0	122.0	79.0	86.0	102.0	52.0	132.0	110.0	113.0	106.0	75.0	134.0	115.0	83.0	94.0	105.0	74.0	116.0	98.0	95.0	77.0	46.0	144.0
G664	676.0	747.0	646.0	999.0	753.0	559.0	517.0	748.0	997.0	717.0	963.0	891.0	534.0	491.0	457.0	970.0	598.0	460.0	774.0	659.0	692.0	665.0	962.0	697.0	495.0	578.0	686.0	757.0	747.0	706.0	820.0	783.0	554.0	612.0	869.0	977.0	720.0	861.0	938.0	808.0	741.0	722.0	809.0	649.0	524.0	886.0	667.0	906.0	959.0
G665	8.0	11.0	22.0	16.0	12.0	14.0	7.0	3.0	9.0	18.0	17.0	12.0	19.0	4.0	7.0	19.0	6.0	14.0	3.0	20.0	5.0	7.0	10.0	10.0	19.0	5.0	4.0	5.0	13.0	7.0	6.0	9.0	6.0	16.0	4.0	20.0	12.0	19.0	14.0	8.0	5.0	14.0	21.0	5.0	14.0	6.0	8.0	6.0	10.0
G666	909.0	781.0	777.0	923.0	975.0	813.0	737.0	941.0	805.0	803.0	595.0	998.0	905.0	834.0	912.0	651.0	562.0	851.0	981.0	715.0	901.0	767.0	610.0	761.0	973.0	828.0	929.0	683.0	925.0	748.0	722.0	673.0	718.0	582.0	798.0	598.0	652.0	940.0	490.0	925.0	954.0	588.0	767.0	781.0	779.0	853.0	896.0	820.0	954.0
G667	854.0	541.0	625.0	818.0	993.0	659.0	806.0	848.0	839.0	787.0	583.0	989.0	759.0	547.0	696.0	543.0	669.0	734.0	917.0	701.0	733.0	764.0	922.0	861.0	763.0	695.0	542.0	534.0	920.0	876.0	882.0	490.0	920.0	532.0	635.0	806.0	877.0	884.0	597.0	887.0	788.0	784.0	844.0	632.0	732.0	614.0	626.0	763.0	754.0
G668	229.0	275.0	294.0	271.0	281.0	262.0	290.0	214.0	239.0	270.0	303.0	244.0	250.0	272.0	238.0	226.0	212.0	215.0	295.0	259.0	234.0	244.0	237.0	224.0	276.0	274.0	264.0	261.0	212.0	283.0	258.0	230.0	271.0	283.0	280.0	250.0	259.0	286.0	301.0	249.0	266.0	256.0	228.0	359.0	228.0	266.0	237.0	262.0	281.0
G669	746.0	613.0	799.0	619.0	707.0	671.0	845.0	869.0	842.0	535.0	984.0	847.0	613.0	961.0	921.0	506.0	567.0	838.0	620.0	973.0	655.0	644.0	928.0	802.0	537.0	737.0	979.0	973.0	819.0	754.0	814.0	521.0	656.0	978.0	609.0	631.0	789.0	505.0	868.0	549.0	577.0	719.0	990.0	697.0	955.0	660.0	723.0	794.0	988.0
G67	196.0	106.0	111.0	68.0	193.0	139.0	144.0	42.0	88.0	227.0	170.0	99.0	89.0	36.0	93.0	59.0	175.0	74.0	102.0	39.0	159.0	49.0	79.0	109.0	97.0	138.0	63.0	105.0	66.0	29.0	133.0	48.0	83.0	108.0	135.0	134.0	103.0	49.0	134.0	126.0	62.0	56.0	141.0	123.0	159.0	58.0	179.0	204.0	107.0
G670	14.0	92.0	57.0	45.0	4.0	53.0	9.0	87.0	81.0	10.0	61.0	67.0	21.0	80.0	50.0	28.0	56.0	68.0	59.0	11.0	8.0	3.0	112.0	26.0	71.0	33.0	134.0	16.0	39.0	22.0	5.0	12.0	29.0	6.0	92.0	24.0	3.0	94.0	80.0	32.0	40.0	10.0	2.0	19.0	34.0	134.0	1.0	34.0	88.0
G671	678.0	991.0	552.0	932.0	883.0	829.0	761.0	725.0	796.0	958.0	772.0	756.0	584.0	988.0	975.0	884.0	499.0	854.0	688.0	444.0	757.0	730.0	510.0	683.0	912.0	936.0	859.0	818.0	632.0	865.0	945.0	917.0	739.0	974.0	672.0	702.0	576.0	765.0	629.0	742.0	592.0	911.0	699.0	735.0	740.0	974.0	838.0	912.0	777.0
G672	668.0	525.0	837.0	671.0	862.0	989.0	805.0	972.0	963.0	914.0	920.0	844.0	970.0	820.0	838.0	998.0	736.0	945.0	530.0	898.0	545.0	790.0	854.0	872.0	591.0	958.0	824.0	679.0	626.0	789.0	744.0	914.0	925.0	730.0	714.0	619.0	915.0	716.0	950.0	567.0	584.0	929.0	563.0	546.0	787.0	489.0	509.0	517.0	766.0
G673	149.0	153.0	160.0	124.0	108.0	155.0	186.0	143.0	104.0	131.0	138.0	113.0	118.0	178.0	125.0	116.0	169.0	197.0	97.0	179.0	93.0	116.0	82.0	125.0	82.0	181.0	92.0	144.0	114.0	166.0	168.0	119.0	112.0	148.0	128.0	93.0	174.0	144.0	155.0	142.0	143.0	86.0	143.0	146.0	202.0	158.0	52.0	158.0	136.0
G674	903.0	651.0	966.0	835.0	925.0	857.0	895.0	993.0	776.0	828.0	985.0	627.0	529.0	766.0	604.0	895.0	858.0	872.0	952.0	930.0	911.0	853.0	878.0	614.0	726.0	876.0	970.0	776.0	790.0	642.0	807.0	693.0	606.0	645.0	626.0	964.0	900.0	994.0	878.0	755.0	549.0	747.0	761.0	703.0	575.0	630.0	517.0	589.0	485.0
G675	957.0	678.0	960.0	509.0	640.0	890.0	509.0	914.0	673.0	882.0	651.0	961.0	794.0	779.0	798.0	717.0	776.0	704.0	695.0	927.0	919.0	854.0	525.0	891.0	535.0	905.0	949.0	498.0	958.0	856.0	935.0	859.0	732.0	838.0	959.0	531.0	648.0	762.0	891.0	761.0	926.0	876.0	881.0	777.0	891.0	991.0	856.0	874.0	611.0
G676	319.0	290.0	297.0	342.0	276.0	385.0	312.0	323.0	324.0	306.0	322.0	343.0	308.0	289.0	359.0	339.0	321.0	397.0	275.0	268.0	372.0	333.0	285.0	349.0	358.0	340.0	357.0	344.0	335.0	309.0	253.0	269.0	265.0	357.0	329.0	331.0	421.0	323.0	382.0	378.0	289.0	358.0	289.0	266.0	295.0	339.0	327.0	339.0	319.0
G677	672.0	729.0	711.0	875.0	573.0	796.0	844.0	984.0	749.0	600.0	691.0	863.0	873.0	791.0	982.0	618.0	706.0	571.0	942.0	813.0	741.0	978.0	872.0	881.0	846.0	654.0	714.0	516.0	992.0	733.0	954.0	805.0	689.0	840.0	694.0	866.0	695.0	634.0	842.0	951.0	681.0	750.0	827.0	843.0	678.0	787.0	725.0	915.0	589.0
G678	542.0	566.0	619.0	867.0	629.0	697.0	452.0	845.0	540.0	724.0	434.0	555.0	887.0	587.0	650.0	869.0	984.0	782.0	396.0	830.0	633.0	691.0	567.0	582.0	470.0	931.0	561.0	629.0	586.0	588.0	514.0	574.0	590.0	895.0	514.0	620.0	526.0	447.0	699.0	515.0	918.0	771.0	963.0	747.0	866.0	526.0	499.0	814.0	773.0
G679	172.0	271.0	193.0	177.0	250.0	270.0	287.0	273.0	195.0	223.0	238.0	198.0	200.0	218.0	211.0	177.0	235.0	184.0	238.0	231.0	230.0	168.0	218.0	247.0	224.0	198.0	246.0	212.0	209.0	236.0	210.0	179.0	242.0	195.0	232.0	213.0	276.0	211.0	175.0	183.0	220.0	211.0	216.0	254.0	254.0	270.0	226.0	257.0	192.0
G68	887.0	780.0	829.0	720.0	764.0	612.0	689.0	994.0	657.0	609.0	953.0	772.0	640.0	561.0	518.0	968.0	591.0	794.0	828.0	481.0	732.0	896.0	612.0	816.0	977.0	932.0	607.0	836.0	505.0	524.0	658.0	747.0	986.0	843.0	477.0	829.0	916.0	814.0	971.0	941.0	456.0	928.0	974.0	995.0	595.0	622.0	676.0	648.0	462.0
G680	658.0	726.0	827.0	973.0	598.0	791.0	740.0	876.0	770.0	731.0	526.0	996.0	958.0	827.0	1000.0	571.0	832.0	789.0	666.0	718.0	483.0	754.0	574.0	721.0	938.0	618.0	539.0	656.0	763.0	751.0	661.0	651.0	952.0	976.0	901.0	656.0	670.0	921.0	752.0	914.0	697.0	807.0	499.0	713.0	895.0	573.0	946.0	813.0	810.0
G681	163.0	230.0	181.0	191.0	225.0	175.0	178.0	185.0	190.0	149.0	177.0	203.0	147.0	182.0	152.0	171.0	157.0	169.0	175.0	185.0	144.0	161.0	139.0	182.0	145.0	163.0	162.0	194.0	118.0	206.0	172.0	198.0	159.0	203.0	174.0	169.0	196.0	184.0	182.0	189.0	171.0	286.0	177.0	154.0	134.0	169.0	197.0	197.0	168.0
G682	821.0	966.0	751.0	644.0	730.0	675.0	749.0	792.0	865.0	715.0	911.0	860.0	668.0	864.0	739.0	778.0	716.0	645.0	661.0	957.0	698.0	542.0	576.0	983.0	445.0	763.0	777.0	862.0	949.0	917.0	850.0	810.0	982.0	698.0	758.0	922.0	951.0	588.0	975.0	949.0	652.0	850.0	935.0	650.0	981.0	929.0	757.0	896.0	779.0
G683	494.0	684.0	947.0	755.0	821.0	852.0	713.0	777.0	934.0	758.0	768.0	586.0	999.0	899.0	738.0	893.0	808.0	821.0	554.0	600.0	685.0	930.0	505.0	985.0	920.0	782.0	704.0	665.0	911.0	770.0	650.0	927.0	562.0	864.0	667.0	799.0	842.0	860.0	979.0	966.0	770.0	831.0	943.0	609.0	768.0	646.0	991.0	895.0	653.0
G684	650.0	746.0	810.0	581.0	762.0	760.0	825.0	801.0	901.0	996.0	883.0	666.0	645.0	776.0	682.0	456.0	606.0	826.0	732.0	955.0	923.0	696.0	830.0	717.0	944.0	463.0	600.0	978.0	951.0	990.0	509.0	893.0	747.0	602.0	1000.0	820.0	798.0	855.0	792.0	831.0	753.0	887.0	831.0	576.0	682.0	868.0	715.0	639.0	966.0
G685	969.0	822.0	915.0	745.0	814.0	946.0	899.0	813.0	856.0	971.0	801.0	644.0	701.0	771.0	674.0	696.0	869.0	747.0	997.0	570.0	933.0	861.0	985.0	765.0	926.0	869.0	801.0	790.0	999.0	767.0	634.0	880.0	721.0	729.0	900.0	839.0	691.0	751.0	756.0	661.0	606.0	707.0	636.0	719.0	989.0	682.0	1000.0	724.0	914.0
G686	176.0	142.0	115.0	138.0	120.0	147.0	130.0	172.0	142.0	143.0	180.0	141.0	123.0	111.0	133.0	156.0	156.0	130.0	131.0	103.0	149.0	141.0	97.0	145.0	101.0	164.0	116.0	167.0	132.0	138.0	119.0	117.0	205.0	113.0	140.0	136.0	128.0	97.0	69.0	131.0	132.0	116.0	120.0	124.0	122.0	172.0	141.0	121.0	105.0
G687	235.0	258.0	339.0	280.0	288.0	220.0	295.0	334.0	270.0	350.0	271.0	295.0	303.0	295.0	263.0	308.0	331.0	324.0	318.0	318.0	227.0	252.0	293.0	310.0	269.0	288.0	271.0	346.0	351.0	371.0	291.0	370.0	313.0	326.0	298.0	351.0	315.0	357.0	277.0	383.0	298.0	279.0	339.0	373.0	296.0	326.0	382.0	302.0	370.0
G688	239.0	255.0	265.0	211.0	207.0	281.0	321.0	336.0	224.0	264.0	235.0	300.0	350.0	281.0	255.0	243.0	261.0	320.0	210.0	202.0	249.0	251.0	189.0	337.0	292.0	261.0	312.0	225.0	272.0	310.0	205.0	265.0	350.0	239.0	256.0	240.0	369.0	314.0	219.0	237.0	164.0	236.0	200.0	233.0	287.0	260.0	283.0	252.0	230.0
G689	571.0	598.0	586.0	758.0	584.0	793.0	760.0	794.0	762.0	819.0	693.0	769.0	851.0	825.0	847.0	765.0	720.0	911.0	953.0	863.0	565.0	946.0	700.0	639.0	887.0	674.0	473.0	955.0	778.0	548.0	539.0	983.0	929.0	815.0	797.0	653.0	981.0	798.0	669.0	998.0	754.0	786.0	824.0	551.0	462.0	504.0	966.0	765.0	667.0
G69	370.0	411.0	421.0	322.0	394.0	452.0	400.0	372.0	407.0	411.0	347.0	386.0	543.0	487.0	338.0	406.0	342.0	495.0	330.0	292.0	429.0	356.0	330.0	493.0	338.0	324.0	353.0	504.0	400.0	359.0	398.0	343.0	384.0	377.0	334.0	418.0	379.0	373.0	418.0	328.0	444.0	488.0	255.0	433.0	317.0	325.0	449.0	409.0	362.0
G690	488.0	788.0	916.0	582.0	511.0	919.0	989.0	810.0	521.0	742.0	968.0	822.0	979.0	773.0	511.0	960.0	797.0	995.0	655.0	764.0	585.0	869.0	781.0	846.0	992.0	837.0	918.0	658.0	729.0	852.0	668.0	725.0	551.0	618.0	755.0	617.0	827.0	746.0	866.0	737.0	829.0	938.0	855.0	966.0	638.0	652.0	682.0	989.0	664.0
G691	262.0	212.0	249.0	221.0	200.0	187.0	174.0	344.0	197.0	213.0	233.0	236.0	318.0	247.0	196.0	285.0	134.0	263.0	267.0	254.0	280.0	285.0	255.0	221.0	249.0	182.0	319.0	218.0	258.0	186.0	213.0	176.0	235.0	221.0	219.0	243.0	252.0	247.0	212.0	181.0	226.0	182.0	236.0	223.0	252.0	213.0	182.0	179.0	261.0
G692	109.0	22.0	36.0	17.0	67.0	65.0	30.0	37.0	15.0	13.0	70.0	22.0	8.0	59.0	21.0	54.0	40.0	24.0	81.0	14.0	46.0	37.0	48.0	70.0	66.0	37.0	32.0	79.0	72.0	31.0	98.0	20.0	61.0	26.0	38.0	15.0	26.0	51.0	15.0	28.0	35.0	11.0	32.0	12.0	38.0	16.0	48.0	21.0	71.0
G693	217.0	308.0	380.0	348.0	384.0	246.0	305.0	258.0	472.0	412.0	317.0	405.0	336.0	414.0	312.0	318.0	251.0	305.0	375.0	251.0	265.0	423.0	368.0	343.0	379.0	257.0	303.0	298.0	297.0	329.0	279.0	419.0	398.0	261.0	340.0	307.0	326.0	326.0	414.0	411.0	453.0	372.0	348.0	333.0	329.0	391.0	292.0	277.0	345.0
G694	342.0	417.0	465.0	401.0	355.0	352.0	374.0	472.0	352.0	333.0	378.0	422.0	474.0	398.0	435.0	451.0	349.0	509.0	610.0	406.0	413.0	565.0	413.0	376.0	399.0	434.0	574.0	283.0	384.0	455.0	424.0	512.0	453.0	348.0	439.0	376.0	579.0	416.0	390.0	556.0	384.0	388.0	359.0	385.0	379.0	488.0	360.0	246.0	453.0
G695	273.0	254.0	256.0	307.0	205.0	254.0	234.0	242.0	267.0	257.0	318.0	281.0	317.0	342.0	303.0	269.0	283.0	279.0	283.0	319.0	288.0	214.0	213.0	300.0	235.0	235.0	224.0	266.0	241.0	261.0	301.0	290.0	244.0	263.0	291.0	232.0	255.0	294.0	298.0	262.0	246.0	273.0	272.0	308.0	321.0	264.0	228.0	324.0	270.0
G696	713.0	682.0	912.0	628.0	892.0	936.0	958.0	945.0	880.0	424.0	900.0	536.0	599.0	697.0	922.0	746.0	744.0	894.0	743.0	803.0	721.0	682.0	907.0	692.0	989.0	812.0	499.0	920.0	823.0	489.0	785.0	918.0	649.0	726.0	925.0	540.0	769.0	800.0	599.0	980.0	484.0	981.0	884.0	793.0	605.0	762.0	806.0	483.0	697.0
G697	506.0	528.0	491.0	473.0	519.0	421.0	789.0	827.0	751.0	409.0	428.0	567.0	736.0	466.0	541.0	538.0	462.0	408.0	434.0	553.0	439.0	489.0	530.0	553.0	436.0	657.0	620.0	527.0	466.0	422.0	397.0	409.0	486.0	492.0	458.0	450.0	736.0	445.0	461.0	429.0	483.0	326.0	455.0	646.0	493.0	506.0	486.0	525.0	444.0
G698	316.0	297.0	337.0	298.0	323.0	377.0	296.0	331.0	330.0	320.0	332.0	364.0	294.0	325.0	328.0	301.0	278.0	292.0	288.0	366.0	255.0	397.0	216.0	397.0	328.0	416.0	283.0	355.0	339.0	302.0	328.0	249.0	306.0	374.0	384.0	303.0	381.0	270.0	284.0	288.0	282.0	341.0	262.0	316.0	334.0	279.0	322.0	389.0	367.0
G699	976.0	885.0	794.0	971.0	870.0	912.0	637.0	635.0	586.0	700.0	674.0	977.0	989.0	793.0	864.0	842.0	709.0	934.0	883.0	992.0	989.0	743.0	626.0	687.0	529.0	710.0	867.0	894.0	924.0	846.0	911.0	782.0	661.0	672.0	698.0	663.0	902.0	468.0	603.0	788.0	648.0	942.0	873.0	655.0	929.0	741.0	864.0	603.0	479.0
G7	324.0	324.0	250.0	379.0	306.0	299.0	477.0	335.0	403.0	295.0	427.0	381.0	365.0	361.0	267.0	381.0	244.0	330.0	303.0	384.0	323.0	269.0	311.0	340.0	271.0	313.0	388.0	273.0	355.0	287.0	299.0	270.0	291.0	286.0	355.0	321.0	298.0	307.0	330.0	269.0	312.0	287.0	324.0	307.0	359.0	321.0	346.0	301.0	354.0
G70	792.0	591.0	488.0	879.0	579.0	565.0	417.0	769.0	590.0	575.0	420.0	588.0	665.0	567.0	676.0	612.0	582.0	468.0	990.0	542.0	730.0	606.0	514.0	563.0	548.0	500.0	802.0	742.0	660.0	825.0	768.0	690.0	652.0	942.0	808.0	597.0	710.0	464.0	463.0	735.0	489.0	482.0	705.0	560.0	689.0	467.0	769.0	608.0	801.0
G700	56.0	54.0	46.0	52.0	55.0	78.0	68.0	18.0	107.0	127.0	14.0	65.0	109.0	102.0	85.0	48.0	16.0	58.0	30.0	56.0	35.0	65.0	56.0	31.0	62.0	73.0	35.0	82.0	87.0	45.0	65.0	46.0	115.0	55.0	28.0	31.0	53.0	45.0	50.0	59.0	88.0	93.0	52.0	35.0	67.0	139.0	122.0	62.0	47.0
G701	686.0	477.0	623.0	535.0	970.0	650.0	903.0	814.0	878.0	826.0	702.0	802.0	835.0	483.0	539.0	781.0	831.0	766.0	483.0	841.0	822.0	806.0	931.0	997.0	740.0	703.0	530.0	554.0	866.0	884.0	486.0	617.0	498.0	874.0	910.0	634.0	561.0	924.0	690.0	848.0	713.0	679.0	572.0	929.0	683.0	806.0	850.0	844.0	715.0
G702	154.0	123.0	184.0	106.0	148.0	148.0	141.0	119.0	118.0	90.0	179.0	94.0	140.0	174.0	192.0	129.0	103.0	149.0	154.0	142.0	160.0	172.0	142.0	157.0	202.0	137.0	149.0	145.0	121.0	109.0	171.0	153.0	164.0	199.0	132.0	194.0	222.0	157.0	102.0	77.0	140.0	186.0	149.0	166.0	167.0	163.0	115.0	118.0	176.0
G703	285.0	282.0	314.0	250.0	216.0	219.0	238.0	327.0	309.0	200.0	294.0	249.0	246.0	334.0	305.0	241.0	325.0	308.0	249.0	269.0	235.0	286.0	230.0	198.0	237.0	218.0	345.0	236.0	284.0	265.0	265.0	197.0	274.0	339.0	246.0	280.0	273.0	261.0	253.0	272.0	237.0	242.0	260.0	257.0	279.0	305.0	196.0	317.0	310.0
G704	378.0	332.0	456.0	283.0	487.0	362.0	443.0	375.0	344.0	338.0	333.0	345.0	342.0	384.0	353.0	384.0	435.0	373.0	312.0	362.0	328.0	452.0	438.0	382.0	451.0	406.0	369.0	412.0	401.0	258.0	334.0	381.0	324.0	372.0	425.0	359.0	408.0	406.0	331.0	341.0	428.0	473.0	360.0	358.0	375.0	387.0	399.0	352.0	314.0
G705	160.0	101.0	126.0	132.0	123.0	100.0	137.0	131.0	105.0	102.0	117.0	134.0	75.0	130.0	179.0	149.0	170.0	133.0	146.0	122.0	171.0	124.0	103.0	129.0	110.0	140.0	103.0	65.0	100.0	158.0	112.0	156.0	172.0	103.0	144.0	104.0	154.0	121.0	157.0	134.0	166.0	148.0	116.0	115.0	53.0	149.0	104.0	146.0	129.0
G706	599.0	562.0	510.0	771.0	570.0	608.0	745.0	496.0	677.0	844.0	694.0	553.0	489.0	513.0	586.0	567.0	605.0	638.0	669.0	865.0	854.0	588.0	528.0	459.0	796.0	517.0	553.0	502.0	572.0	547.0	568.0	899.0	459.0	955.0	608.0	586.0	551.0	749.0	489.0	481.0	519.0	547.0	551.0	562.0	715.0	691.0	746.0	436.0	587.0
G707	901.0	880.0	438.0	568.0	562.0	620.0	623.0	628.0	412.0	616.0	638.0	624.0	446.0	622.0	945.0	440.0	868.0	491.0	973.0	748.0	645.0	491.0	502.0	870.0	668.0	535.0	576.0	524.0	717.0	972.0	674.0	648.0	826.0	962.0	449.0	590.0	529.0	476.0	480.0	649.0	671.0	622.0	969.0	872.0	548.0	491.0	621.0	586.0	522.0
G708	775.0	978.0	601.0	697.0	706.0	809.0	678.0	702.0	727.0	598.0	839.0	694.0	891.0	520.0	776.0	818.0	557.0	469.0	736.0	819.0	825.0	613.0	960.0	474.0	765.0	709.0	693.0	1000.0	634.0	583.0	565.0	826.0	681.0	802.0	689.0	726.0	527.0	914.0	965.0	608.0	612.0	573.0	508.0	680.0	735.0	779.0	507.0	878.0	859.0
G709	501.0	674.0	752.0	542.0	896.0	950.0	933.0	959.0	486.0	834.0	711.0	702.0	491.0	575.0	899.0	566.0	516.0	648.0	547.0	770.0	811.0	868.0	849.0	804.0	681.0	806.0	664.0	576.0	750.0	546.0	770.0	491.0	716.0	869.0	854.0	611.0	577.0	929.0	573.0	666.0	851.0	922.0	758.0	940.0	788.0	915.0	636.0	938.0	948.0
G71	526.0	876.0	935.0	734.0	644.0	773.0	952.0	970.0	792.0	533.0	951.0	540.0	998.0	633.0	984.0	946.0	992.0	513.0	471.0	842.0	867.0	814.0	865.0	468.0	922.0	994.0	512.0	649.0	985.0	675.0	553.0	976.0	686.0	809.0	751.0	884.0	607.0	648.0	831.0	923.0	879.0	893.0	504.0	565.0	909.0	483.0	922.0	714.0	984.0
G710	548.0	505.0	495.0	551.0	473.0	543.0	610.0	577.0	460.0	457.0	580.0	403.0	656.0	623.0	560.0	610.0	623.0	647.0	476.0	904.0	445.0	551.0	640.0	480.0	607.0	452.0	477.0	553.0	600.0	516.0	506.0	539.0	473.0	519.0	499.0	554.0	572.0	849.0	428.0	565.0	601.0	844.0	865.0	596.0	822.0	538.0	468.0	507.0	470.0
G711	95.0	103.0	154.0	144.0	129.0	134.0	171.0	135.0	114.0	161.0	159.0	125.0	153.0	142.0	165.0	158.0	178.0	140.0	99.0	120.0	155.0	183.0	166.0	147.0	148.0	156.0	154.0	97.0	104.0	145.0	110.0	134.0	166.0	157.0	109.0	102.0	134.0	155.0	158.0	105.0	139.0	157.0	167.0	144.0	127.0	128.0	110.0	153.0	127.0
G712	712.0	934.0	759.0	889.0	849.0	497.0	815.0	728.0	662.0	851.0	781.0	611.0	750.0	877.0	608.0	932.0	824.0	691.0	985.0	651.0	897.0	957.0	536.0	680.0	699.0	915.0	889.0	775.0	758.0	537.0	805.0	771.0	850.0	629.0	695.0	841.0	804.0	514.0	608.0	797.0	942.0	979.0	544.0	736.0	767.0	683.0	727.0	522.0	659.0
G713	853.0	593.0	347.0	353.0	451.0	397.0	447.0	493.0	413.0	307.0	373.0	485.0	616.0	409.0	574.0	356.0	386.0	352.0	345.0	953.0	641.0	402.0	657.0	394.0	693.0	757.0	803.0	419.0	579.0	468.0	656.0	488.0	405.0	538.0	369.0	494.0	478.0	511.0	454.0	506.0	840.0	379.0	716.0	607.0	571.0	461.0	916.0	419.0	703.0
G714	459.0	497.0	602.0	552.0	497.0	425.0	602.0	519.0	439.0	493.0	426.0	583.0	538.0	512.0	427.0	424.0	451.0	832.0	652.0	403.0	496.0	453.0	764.0	610.0	458.0	414.0	566.0	514.0	502.0	615.0	433.0	478.0	583.0	472.0	549.0	508.0	554.0	456.0	533.0	410.0	499.0	459.0	522.0	448.0	457.0	444.0	604.0	930.0	497.0
G715	433.0	476.0	545.0	594.0	490.0	582.0	711.0	512.0	491.0	564.0	468.0	525.0	513.0	467.0	597.0	658.0	421.0	640.0	496.0	479.0	559.0	413.0	424.0	455.0	595.0	490.0	487.0	557.0	535.0	450.0	466.0	498.0	528.0	452.0	877.0	699.0	531.0	527.0	645.0	495.0	492.0	655.0	464.0	896.0	562.0	471.0	550.0	630.0	515.0
G716	139.0	172.0	141.0	194.0	170.0	143.0	148.0	122.0	183.0	138.0	167.0	150.0	171.0	144.0	144.0	196.0	141.0	163.0	137.0	137.0	131.0	150.0	144.0	201.0	208.0	148.0	148.0	146.0	137.0	164.0	160.0	145.0	173.0	137.0	148.0	119.0	126.0	174.0	174.0	152.0	213.0	174.0	115.0	158.0	196.0	179.0	155.0	162.0	137.0
G717	475.0	619.0	400.0	532.0	396.0	475.0	691.0	486.0	711.0	502.0	460.0	455.0	553.0	459.0	446.0	512.0	479.0	896.0	422.0	483.0	669.0	461.0	445.0	498.0	873.0	576.0	661.0	531.0	492.0	702.0	532.0	566.0	791.0	517.0	572.0	500.0	457.0	479.0	521.0	537.0	636.0	472.0	489.0	666.0	490.0	473.0	933.0	480.0	471.0
G718	85.0	138.0	169.0	110.0	134.0	103.0	103.0	103.0	160.0	175.0	150.0	126.0	110.0	139.0	105.0	90.0	147.0	132.0	141.0	168.0	113.0	115.0	101.0	168.0	96.0	130.0	123.0	130.0	194.0	159.0	127.0	162.0	120.0	128.0	66.0	147.0	96.0	170.0	153.0	104.0	162.0	137.0	134.0	125.0	136.0	100.0	135.0	119.0	109.0
G719	492.0	739.0	822.0	529.0	886.0	593.0	919.0	920.0	561.0	922.0	875.0	542.0	863.0	750.0	723.0	991.0	936.0	613.0	977.0	807.0	895.0	801.0	919.0	666.0	950.0	908.0	534.0	928.0	884.0	906.0	857.0	538.0	874.0	966.0	767.0	972.0	876.0	880.0	861.0	713.0	707.0	740.0	727.0	648.0	851.0	946.0	754.0	687.0	672.0
G72	808.0	877.0	811.0	563.0	928.0	557.0	776.0	489.0	602.0	578.0	574.0	622.0	841.0	786.0	766.0	886.0	990.0	608.0	945.0	652.0	703.0	584.0	660.0	965.0	708.0	699.0	826.0	604.0	766.0	909.0	782.0	606.0	588.0	788.0	785.0	460.0	646.0	864.0	833.0	747.0	878.0	884.0	521.0	700.0	759.0	804.0	660.0	976.0	922.0
G720	600.0	823.0	840.0	827.0	995.0	783.0	486.0	664.0	772.0	735.0	865.0	873.0	697.0	609.0	671.0	840.0	952.0	577.0	734.0	789.0	582.0	871.0	672.0	710.0	584.0	910.0	986.0	866.0	604.0	855.0	913.0	903.0	654.0	595.0	691.0	581.0	761.0	867.0	789.0	507.0	833.0	958.0	627.0	795.0	773.0	767.0	675.0	691.0	579.0
G721	17.0	23.0	10.0	48.0	17.0	86.0	55.0	28.0	60.0	27.0	31.0	31.0	20.0	53.0	15.0	53.0	58.0	53.0	64.0	24.0	47.0	71.0	1.0	22.0	5.0	18.0	11.0	15.0	106.0	14.0	60.0	36.0	37.0	42.0	48.0	18.0	84.0	15.0	42.0	27.0	36.0	34.0	5.0	38.0	19.0	14.0	18.0	41.0	22.0
G722	256.0	187.0	233.0	202.0	185.0	200.0	180.0	233.0	131.0	173.0	191.0	178.0	167.0	203.0	181.0	182.0	216.0	288.0	194.0	194.0	186.0	185.0	234.0	228.0	223.0	212.0	190.0	201.0	211.0	195.0	177.0	241.0	195.0	193.0	159.0	227.0	189.0	198.0	209.0	188.0	169.0	208.0	206.0	194.0	276.0	185.0	192.0	147.0	202.0
G723	875.0	630.0	642.0	700.0	984.0	836.0	462.0	808.0	826.0	902.0	994.0	913.0	453.0	563.0	900.0	961.0	943.0	615.0	971.0	746.0	930.0	690.0	504.0	616.0	610.0	901.0	885.0	778.0	680.0	684.0	651.0	942.0	950.0	860.0	942.0	942.0	463.0	547.0	860.0	828.0	525.0	818.0	991.0	919.0	878.0	870.0	836.0	983.0	583.0
G724	326.0	419.0	445.0	444.0	414.0	404.0	369.0	465.0	397.0	462.0	397.0	410.0	431.0	387.0	455.0	414.0	390.0	505.0	445.0	314.0	438.0	388.0	333.0	373.0	312.0	348.0	418.0	426.0	412.0	354.0	381.0	443.0	370.0	394.0	404.0	327.0	384.0	498.0	474.0	405.0	382.0	380.0	435.0	343.0	409.0	397.0	426.0	452.0	425.0
G725	814.0	487.0	902.0	761.0	916.0	795.0	875.0	924.0	481.0	847.0	929.0	723.0	933.0	863.0	592.0	605.0	766.0	600.0	750.0	894.0	880.0	572.0	678.0	665.0	985.0	974.0	720.0	606.0	922.0	698.0	966.0	938.0	884.0	704.0	979.0	665.0	653.0	489.0	787.0	699.0	709.0	662.0	720.0	946.0	647.0	744.0	835.0	788.0	935.0
G726	207.0	223.0	49.0	70.0	98.0	130.0	57.0	123.0	64.0	146.0	77.0	144.0	145.0	186.0	142.0	128.0	245.0	139.0	89.0	95.0	116.0	32.0	147.0	100.0	45.0	95.0	250.0	64.0	73.0	167.0	152.0	157.0	65.0	147.0	111.0	62.0	181.0	182.0	135.0	175.0	110.0	185.0	179.0	111.0	227.0	102.0	166.0	212.0	207.0
G727	152.0	173.0	155.0	148.0	186.0	172.0	198.0	225.0	147.0	185.0	165.0	192.0	210.0	187.0	155.0	195.0	166.0	229.0	133.0	149.0	103.0	181.0	129.0	173.0	201.0	183.0	181.0	215.0	170.0	139.0	146.0	190.0	153.0	141.0	204.0	157.0	250.0	161.0	168.0	238.0	218.0	176.0	198.0	99.0	143.0	119.0	133.0	141.0	185.0
G728	354.0	318.0	298.0	334.0	223.0	266.0	292.0	291.0	401.0	283.0	254.0	278.0	264.0	285.0	264.0	329.0	246.0	227.0	279.0	264.0	251.0	384.0	318.0	219.0	302.0	259.0	281.0	337.0	318.0	249.0	324.0	283.0	298.0	224.0	269.0	294.0	370.0	355.0	248.0	270.0	294.0	323.0	269.0	310.0	325.0	313.0	326.0	375.0	300.0
G729	44.0	96.0	101.0	108.0	125.0	120.0	138.0	110.0	99.0	83.0	118.0	155.0	146.0	181.0	99.0	64.0	57.0	95.0	156.0	90.0	163.0	92.0	47.0	139.0	131.0	77.0	102.0	58.0	65.0	72.0	92.0	120.0	43.0	79.0	110.0	100.0	89.0	125.0	86.0	110.0	109.0	58.0	58.0	159.0	87.0	64.0	80.0	78.0	96.0
G73	502.0	427.0	546.0	531.0	658.0	894.0	487.0	832.0	495.0	414.0	416.0	691.0	699.0	529.0	467.0	586.0	556.0	859.0	473.0	539.0	459.0	504.0	682.0	495.0	606.0	453.0	565.0	572.0	483.0	786.0	449.0	547.0	611.0	546.0	576.0	505.0	469.0	516.0	507.0	430.0	510.0	600.0	616.0	531.0	511.0	533.0	755.0	492.0	787.0
G730	959.0	792.0	880.0	816.0	831.0	607.0	586.0	886.0	537.0	632.0	683.0	810.0	768.0	965.0	873.0	596.0	678.0	810.0	816.0	773.0	727.0	583.0	500.0	952.0	790.0	644.0	928.0	762.0	978.0	841.0	949.0	605.0	597.0	557.0	772.0	967.0	537.0	990.0	566.0	839.0	900.0	956.0	933.0	766.0	615.0	885.0	851.0	865.0	972.0
G731	209.0	276.0	288.0	275.0	322.0	226.0	231.0	224.0	248.0	237.0	223.0	228.0	219.0	211.0	278.0	242.0	242.0	311.0	287.0	214.0	216.0	253.0	264.0	298.0	230.0	304.0	305.0	281.0	281.0	215.0	234.0	276.0	266.0	256.0	294.0	210.0	214.0	277.0	271.0	273.0	346.0	200.0	259.0	255.0	315.0	259.0	224.0	320.0	255.0
G732	271.0	243.0	247.0	278.0	302.0	216.0	222.0	234.0	302.0	256.0	243.0	259.0	267.0	348.0	324.0	251.0	274.0	249.0	365.0	285.0	257.0	304.0	211.0	254.0	261.0	283.0	237.0	314.0	202.0	327.0	274.0	284.0	314.0	249.0	311.0	230.0	218.0	217.0	305.0	264.0	214.0	269.0	244.0	249.0	303.0	237.0	268.0	265.0	284.0
G733	279.0	179.0	272.0	182.0	256.0	222.0	285.0	220.0	229.0	250.0	261.0	283.0	279.0	293.0	275.0	248.0	281.0	267.0	197.0	279.0	263.0	224.0	233.0	193.0	231.0	210.0	217.0	253.0	230.0	241.0	203.0	240.0	233.0	273.0	278.0	245.0	233.0	222.0	246.0	240.0	336.0	275.0	203.0	262.0	232.0	242.0	298.0	298.0	215.0
G734	495.0	365.0	391.0	442.0	375.0	388.0	460.0	503.0	435.0	439.0	388.0	432.0	405.0	435.0	430.0	397.0	415.0	486.0	531.0	533.0	334.0	355.0	433.0	324.0	429.0	367.0	356.0	439.0	469.0	412.0	346.0	390.0	419.0	361.0	402.0	435.0	358.0	453.0	334.0	437.0	415.0	441.0	463.0	427.0	439.0	452.0	376.0	448.0	395.0
G735	726.0	675.0	580.0	850.0	469.0	982.0	446.0	804.0	758.0	985.0	621.0	665.0	547.0	761.0	685.0	795.0	997.0	836.0	726.0	881.0	603.0	860.0	995.0	646.0	981.0	950.0	967.0	954.0	724.0	493.0	740.0	517.0	921.0	592.0	774.0	887.0	891.0	894.0	884.0	633.0	485.0	598.0	866.0	978.0	475.0	976.0	937.0	570.0	554.0
G736	178.0	148.0	198.0	169.0	70.0	164.0	193.0	151.0	141.0	134.0	149.0	185.0	161.0	121.0	158.0	191.0	196.0	128.0	177.0	184.0	147.0	148.0	163.0	122.0	147.0	170.0	141.0	160.0	165.0	165.0	134.0	147.0	150.0	196.0	186.0	151.0	238.0	175.0	137.0	115.0	161.0	132.0	142.0	183.0	163.0	193.0	143.0	107.0	141.0
G737	264.0	300.0	333.0	246.0	251.0	285.0	294.0	297.0	315.0	268.0	349.0	264.0	305.0	319.0	309.0	333.0	382.0	386.0	320.0	353.0	369.0	353.0	350.0	335.0	289.0	277.0	215.0	345.0	408.0	349.0	371.0	295.0	311.0	318.0	287.0	340.0	319.0	395.0	313.0	356.0	362.0	274.0	375.0	388.0	449.0	354.0	301.0	331.0	292.0
G738	796.0	749.0	641.0	972.0	948.0	774.0	869.0	893.0	917.0	675.0	698.0	677.0	803.0	789.0	624.0	577.0	968.0	628.0	911.0	614.0	706.0	708.0	766.0	705.0	689.0	653.0	958.0	800.0	986.0	665.0	605.0	860.0	645.0	795.0	873.0	817.0	890.0	563.0	590.0	543.0	688.0	725.0	846.0	797.0	583.0	640.0	760.0	773.0	826.0
G739	447.0	412.0	486.0	424.0	390.0	413.0	402.0	483.0	409.0	326.0	501.0	458.0	335.0	318.0	444.0	359.0	426.0	467.0	399.0	468.0	399.0	302.0	399.0	367.0	381.0	437.0	389.0	382.0	372.0	800.0	546.0	426.0	346.0	514.0	465.0	433.0	441.0	475.0	484.0	384.0	433.0	360.0	395.0	446.0	299.0	331.0	369.0	531.0	520.0
G74	692.0	629.0	942.0	553.0	516.0	630.0	759.0	899.0	635.0	955.0	855.0	433.0	704.0	934.0	880.0	821.0	655.0	882.0	808.0	936.0	717.0	661.0	629.0	953.0	996.0	614.0	546.0	661.0	752.0	858.0	859.0	862.0	831.0	997.0	646.0	741.0	546.0	841.0	660.0	891.0	757.0	630.0	742.0	744.0	975.0	667.0	730.0	861.0	516.0
G740	995.0	690.0	719.0	765.0	946.0	623.0	922.0	786.0	807.0	779.0	561.0	927.0	904.0	962.0	445.0	954.0	483.0	862.0	922.0	968.0	563.0	703.0	721.0	785.0	778.0	852.0	893.0	792.0	611.0	586.0	946.0	650.0	604.0	619.0	624.0	701.0	971.0	721.0	989.0	520.0	539.0	950.0	648.0	556.0	894.0	726.0	791.0	536.0	731.0
G741	755.0	509.0	867.0	732.0	947.0	935.0	516.0	730.0	578.0	633.0	893.0	786.0	564.0	981.0	825.0	942.0	810.0	619.0	916.0	629.0	985.0	963.0	833.0	824.0	921.0	980.0	678.0	905.0	803.0	660.0	957.0	908.0	520.0	940.0	611.0	943.0	868.0	676.0	799.0	947.0	551.0	800.0	822.0	653.0	806.0	871.0	860.0	937.0	803.0
G742	114.0	141.0	147.0	126.0	132.0	114.0	125.0	106.0	140.0	110.0	88.0	165.0	160.0	115.0	160.0	135.0	109.0	121.0	182.0	160.0	146.0	174.0	155.0	155.0	144.0	119.0	105.0	128.0	143.0	95.0	150.0	109.0	145.0	93.0	153.0	207.0	143.0	146.0	203.0	148.0	87.0	117.0	208.0	137.0	101.0	118.0	157.0	120.0	124.0
G743	403.0	881.0	627.0	438.0	364.0	506.0	478.0	689.0	594.0	552.0	505.0	557.0	540.0	510.0	481.0	582.0	830.0	713.0	397.0	549.0	462.0	420.0	714.0	711.0	511.0	701.0	623.0	427.0	504.0	617.0	470.0	472.0	490.0	487.0	502.0	392.0	380.0	487.0	577.0	811.0	462.0	562.0	548.0	628.0	429.0	564.0	685.0	346.0	559.0
G744	764.0	574.0	918.0	560.0	903.0	641.0	956.0	536.0	615.0	864.0	818.0	876.0	981.0	722.0	941.0	934.0	969.0	753.0	982.0	916.0	677.0	952.0	762.0	676.0	786.0	894.0	902.0	587.0	448.0	708.0	863.0	945.0	727.0	834.0	644.0	638.0	723.0	938.0	855.0	814.0	598.0	667.0	810.0	462.0	903.0	800.0	828.0	520.0	560.0
G745	2.0	1.0	54.0	1.0	29.0	1.0	51.0	69.0	14.0	4.0	28.0	33.0	17.0	51.0	44.0	4.0	4.0	6.0	1.0	2.0	28.0	6.0	11.0	2.0	2.0	7.0	61.0	6.0	1.0	11.0	4.0	94.0	4.0	1.0	91.0	75.0	2.0	59.0	33.0	2.0	1.0	4.0	6.0	41.0	7.0	15.0	4.0	86.0	53.0
G746	435.0	350.0	311.0	411.0	334.0	302.0	363.0	285.0	370.0	335.0	487.0	479.0	364.0	328.0	245.0	412.0	354.0	419.0	411.0	293.0	422.0	387.0	357.0	391.0	442.0	380.0	348.0	391.0	395.0	366.0	402.0	307.0	299.0	359.0	442.0	305.0	360.0	290.0	314.0	367.0	367.0	282.0	371.0	410.0	297.0	306.0	362.0	330.0	358.0
G747	664.0	752.0	599.0	631.0	572.0	714.0	643.0	553.0	983.0	475.0	965.0	716.0	663.0	607.0	667.0	905.0	661.0	987.0	902.0	532.0	567.0	758.0	906.0	669.0	773.0	646.0	849.0	840.0	909.0	625.0	940.0	499.0	909.0	881.0	878.0	858.0	937.0	993.0	663.0	752.0	587.0	481.0	833.0	695.0	855.0	725.0	977.0	455.0	621.0
G748	992.0	700.0	713.0	741.0	962.0	865.0	925.0	998.0	991.0	627.0	572.0	539.0	524.0	705.0	849.0	559.0	827.0	908.0	968.0	741.0	599.0	688.0	552.0	773.0	815.0	825.0	764.0	740.0	587.0	732.0	923.0	787.0	784.0	848.0	510.0	594.0	574.0	692.0	893.0	864.0	486.0	705.0	851.0	960.0	669.0	735.0	949.0	587.0	915.0
G749	621.0	940.0	879.0	692.0	663.0	644.0	598.0	973.0	782.0	943.0	946.0	722.0	702.0	950.0	994.0	469.0	712.0	754.0	767.0	926.0	986.0	781.0	871.0	470.0	905.0	965.0	740.0	816.0	989.0	735.0	726.0	978.0	630.0	810.0	939.0	816.0	638.0	755.0	853.0	454.0	710.0	834.0	903.0	489.0	922.0	928.0	897.0	963.0	613.0
G75	34.0	12.0	51.0	32.0	35.0	21.0	12.0	40.0	39.0	44.0	80.0	27.0	40.0	17.0	11.0	20.0	30.0	34.0	19.0	23.0	26.0	15.0	19.0	86.0	49.0	16.0	58.0	40.0	30.0	35.0	40.0	4.0	12.0	40.0	23.0	37.0	30.0	37.0	39.0	44.0	46.0	41.0	59.0	24.0	18.0	39.0	46.0	24.0	42.0
G750	306.0	305.0	259.0	276.0	316.0	313.0	250.0	292.0	296.0	240.0	295.0	272.0	371.0	333.0	243.0	278.0	389.0	243.0	290.0	342.0	364.0	336.0	224.0	287.0	256.0	308.0	301.0	332.0	287.0	293.0	308.0	264.0	285.0	308.0	253.0	314.0	269.0	289.0	352.0	318.0	383.0	319.0	307.0	389.0	306.0	285.0	306.0	294.0	259.0
G751	558.0	811.0	998.0	906.0	860.0	870.0	817.0	950.0	854.0	797.0	771.0	869.0	765.0	993.0	646.0	995.0	761.0	679.0	938.0	704.0	793.0	640.0	777.0	995.0	623.0	660.0	947.0	673.0	701.0	686.0	598.0	645.0	582.0	916.0	826.0	899.0	700.0	885.0	981.0	897.0	655.0	718.0	910.0	762.0	480.0	849.0	732.0	875.0	875.0
G752	693.0	977.0	640.0	669.0	867.0	495.0	971.0	854.0	637.0	921.0	635.0	837.0	735.0	643.0	595.0	476.0	710.0	875.0	718.0	563.0	778.0	711.0	821.0	629.0	948.0	528.0	644.0	486.0	827.0	985.0	698.0	981.0	494.0	671.0	618.0	811.0	724.0	928.0	476.0	740.0	722.0	532.0	419.0	552.0	852.0	480.0	928.0	968.0	702.0
G753	377.0	366.0	412.0	359.0	405.0	364.0	291.0	313.0	358.0	353.0	444.0	414.0	333.0	461.0	388.0	352.0	312.0	360.0	325.0	343.0	410.0	371.0	365.0	328.0	295.0	375.0	379.0	377.0	373.0	373.0	420.0	400.0	463.0	399.0	438.0	397.0	351.0	393.0	357.0	327.0	432.0	338.0	383.0	442.0	381.0	389.0	340.0	411.0	452.0
G754	931.0	933.0	517.0	821.0	733.0	519.0	649.0	525.0	604.0	732.0	614.0	689.0	523.0	912.0	581.0	458.0	527.0	656.0	838.0	592.0	991.0	976.0	740.0	806.0	797.0	582.0	667.0	617.0	501.0	463.0	572.0	535.0	769.0	623.0	764.0	580.0	901.0	499.0	556.0	575.0	718.0	605.0	567.0	883.0	632.0	752.0	490.0	651.0	986.0
G755	401.0	339.0	453.0	323.0	421.0	423.0	450.0	434.0	396.0	341.0	409.0	500.0	416.0	639.0	355.0	435.0	366.0	411.0	401.0	432.0	425.0	368.0	450.0	369.0	431.0	444.0	360.0	388.0	389.0	370.0	415.0	397.0	431.0	340.0	389.0	383.0	378.0	450.0	446.0	370.0	459.0	402.0	402.0	513.0	382.0	427.0	414.0	440.0	406.0
G756	815.0	956.0	954.0	573.0	811.0	983.0	787.0	816.0	874.0	744.0	666.0	908.0	927.0	624.0	891.0	975.0	672.0	980.0	696.0	499.0	747.0	454.0	727.0	989.0	859.0	863.0	775.0	986.0	896.0	632.0	809.0	993.0	514.0	774.0	616.0	787.0	568.0	708.0	604.0	517.0	740.0	697.0	493.0	808.0	927.0	952.0	652.0	804.0	616.0
G757	921.0	786.0	933.0	682.0	788.0	851.0	863.0	568.0	551.0	896.0	959.0	796.0	839.0	822.0	892.0	794.0	784.0	705.0	976.0	844.0	942.0	920.0	809.0	736.0	834.0	843.0	863.0	914.0	849.0	915.0	624.0	702.0	754.0	817.0	778.0	777.0	592.0	600.0	805.0	974.0	670.0	946.0	819.0	983.0	560.0	600.0	844.0	777.0	650.0
G758	333.0	373.0	381.0	347.0	301.0	367.0	406.0	357.0	362.0	345.0	289.0	407.0	277.0	344.0	348.0	325.0	316.0	435.0	322.0	408.0	345.0	343.0	401.0	384.0	391.0	322.0	339.0	356.0	292.0	298.0	306.0	255.0	322.0	403.0	312.0	396.0	320.0	312.0	272.0	376.0	370.0	375.0	279.0	323.0	355.0	357.0	386.0	363.0	393.0
G759	69.0	118.0	189.0	103.0	101.0	99.0	110.0	128.0	101.0	87.0	147.0	114.0	132.0	158.0	69.0	111.0	186.0	135.0	117.0	104.0	99.0	138.0	185.0	183.0	113.0	124.0	163.0	152.0	122.0	131.0	106.0	203.0	143.0	170.0	107.0	121.0	86.0	108.0	172.0	111.0	147.0	88.0	111.0	119.0	151.0	86.0	106.0	143.0	82.0
G76	252.0	345.0	430.0	396.0	194.0	345.0	350.0	408.0	338.0	217.0	285.0	351.0	425.0	396.0	308.0	483.0	263.0	447.0	528.0	422.0	400.0	763.0	436.0	363.0	409.0	345.0	819.0	274.0	465.0	474.0	336.0	422.0	432.0	320.0	331.0	408.0	404.0	654.0	311.0	382.0	355.0	386.0	321.0	324.0	400.0	490.0	223.0	245.0	279.0
G760	883.0	770.0	842.0	706.0	540.0	638.0	608.0	682.0	913.0	879.0	945.0	608.0	986.0	890.0	557.0	969.0	662.0	717.0	591.0	850.0	688.0	645.0	590.0	562.0	661.0	900.0	606.0	904.0	670.0	627.0	788.0	1000.0	668.0	754.0	846.0	956.0	776.0	718.0	581.0	586.0	801.0	863.0	471.0	763.0	814.0	904.0	849.0	702.0	739.0
G761	507.0	831.0	969.0	684.0	661.0	549.0	542.0	872.0	994.0	960.0	753.0	728.0	820.0	871.0	625.0	785.0	905.0	809.0	822.0	577.0	983.0	924.0	910.0	920.0	853.0	689.0	727.0	977.0	673.0	674.0	793.0	871.0	616.0	893.0	565.0	662.0	843.0	899.0	887.0	854.0	628.0	668.0	458.0	593.0	708.0	737.0	876.0	967.0	501.0
G762	223.0	240.0	270.0	300.0	230.0	249.0	237.0	383.0	255.0	206.0	245.0	222.0	381.0	380.0	334.0	332.0	236.0	392.0	294.0	371.0	256.0	348.0	383.0	289.0	401.0	230.0	419.0	260.0	293.0	357.0	284.0	344.0	409.0	237.0	231.0	281.0	297.0	430.0	259.0	295.0	259.0	310.0	287.0	320.0	280.0	372.0	239.0	178.0	254.0
G763	210.0	286.0	231.0	282.0	219.0	267.0	216.0	256.0	249.0	212.0	255.0	274.0	230.0	220.0	292.0	246.0	256.0	281.0	226.0	200.0	246.0	264.0	229.0	345.0	211.0	227.0	354.0	238.0	238.0	237.0	272.0	229.0	268.0	272.0	240.0	262.0	275.0	264.0	308.0	248.0	292.0	233.0	209.0	212.0	214.0	197.0	219.0	217.0	264.0
G764	799.0	856.0	991.0	543.0	949.0	799.0	860.0	636.0	904.0	980.0	821.0	918.0	816.0	663.0	572.0	875.0	574.0	997.0	622.0	716.0	996.0	408.0	789.0	534.0	987.0	567.0	527.0	768.0	835.0	532.0	720.0	804.0	677.0	919.0	750.0	769.0	722.0	969.0	628.0	703.0	995.0	857.0	829.0	490.0	745.0	549.0	650.0	864.0	578.0
G765	22.0	25.0	29.0	54.0	6.0	11.0	2.0	68.0	10.0	88.0	27.0	8.0	3.0	70.0	23.0	17.0	66.0	11.0	87.0	13.0	55.0	21.0	8.0	23.0	70.0	68.0	3.0	59.0	10.0	20.0	21.0	45.0	44.0	9.0	12.0	63.0	33.0	36.0	127.0	10.0	4.0	8.0	9.0	2.0	13.0	9.0	2.0	9.0	3.0
G766	341.0	312.0	245.0	333.0	363.0	288.0	332.0	289.0	304.0	329.0	337.0	322.0	272.0	354.0	306.0	292.0	306.0	344.0	296.0	375.0	318.0	326.0	308.0	259.0	372.0	317.0	274.0	311.0	313.0	272.0	286.0	363.0	275.0	387.0	330.0	356.0	329.0	223.0	380.0	304.0	307.0	406.0	421.0	395.0	286.0	286.0	315.0	332.0	313.0
G767	581.0	695.0	948.0	844.0	515.0	964.0	518.0	987.0	548.0	660.0	463.0	564.0	984.0	839.0	619.0	686.0	550.0	502.0	1000.0	453.0	950.0	961.0	458.0	830.0	525.0	723.0	912.0	931.0	649.0	774.0	510.0	476.0	962.0	772.0	993.0	882.0	565.0	700.0	862.0	809.0	924.0	897.0	582.0	710.0	584.0	607.0	694.0	909.0	831.0
G768	645.0	765.0	680.0	630.0	668.0	615.0	944.0	965.0	647.0	986.0	766.0	807.0	778.0	716.0	567.0	887.0	814.0	806.0	739.0	582.0	841.0	607.0	581.0	934.0	947.0	767.0	809.0	996.0	702.0	843.0	818.0	680.0	695.0	790.0	835.0	747.0	960.0	520.0	757.0	912.0	693.0	882.0	988.0	617.0	621.0	734.0	797.0	795.0	812.0
G769	690.0	754.0	497.0	475.0	429.0	708.0	502.0	544.0	560.0	453.0	605.0	430.0	560.0	469.0	443.0	491.0	805.0	658.0	484.0	856.0	473.0	475.0	496.0	771.0	477.0	385.0	466.0	420.0	646.0	504.0	711.0	615.0	708.0	440.0	786.0	451.0	482.0	656.0	522.0	677.0	467.0	561.0	577.0	452.0	463.0	627.0	480.0	616.0	662.0
G77	327.0	413.0	387.0	477.0	417.0	489.0	647.0	431.0	429.0	396.0	544.0	392.0	340.0	448.0	390.0	366.0	455.0	410.0	317.0	489.0	391.0	268.0	494.0	341.0	434.0	462.0	514.0	366.0	427.0	486.0	388.0	405.0	360.0	379.0	427.0	370.0	502.0	372.0	345.0	399.0	401.0	405.0	552.0	379.0	444.0	447.0	380.0	413.0	441.0
G770	780.0	709.0	544.0	910.0	574.0	984.0	821.0	981.0	654.0	489.0	765.0	856.0	732.0	816.0	795.0	817.0	631.0	514.0	482.0	733.0	680.0	906.0	844.0	626.0	812.0	758.0	717.0	503.0	830.0	585.0	900.0	904.0	796.0	783.0	893.0	937.0	768.0	517.0	746.0	825.0	777.0	968.0	977.0	687.0	818.0	625.0	840.0	787.0	543.0
G771	785.0	818.0	946.0	787.0	581.0	899.0	784.0	546.0	774.0	697.0	782.0	697.0	623.0	504.0	590.0	772.0	732.0	860.0	862.0	753.0	602.0	907.0	712.0	912.0	888.0	583.0	866.0	936.0	795.0	762.0	690.0	552.0	655.0	680.0	790.0	918.0	595.0	844.0	927.0	643.0	575.0	906.0	922.0	890.0	920.0	892.0	518.0	849.0	881.0
G772	121.0	163.0	119.0	143.0	137.0	138.0	105.0	140.0	123.0	98.0	82.0	133.0	95.0	125.0	111.0	163.0	113.0	99.0	142.0	198.0	117.0	108.0	173.0	117.0	140.0	120.0	96.0	112.0	145.0	117.0	159.0	71.0	113.0	145.0	147.0	162.0	164.0	152.0	136.0	146.0	130.0	91.0	151.0	91.0	116.0	151.0	93.0	76.0	143.0
G773	65.0	137.0	150.0	171.0	163.0	104.0	82.0	99.0	170.0	153.0	104.0	159.0	100.0	136.0	114.0	180.0	149.0	141.0	163.0	154.0	141.0	188.0	126.0	130.0	188.0	112.0	128.0	169.0	176.0	177.0	166.0	143.0	176.0	112.0	167.0	122.0	182.0	166.0	185.0	136.0	157.0	128.0	108.0	130.0	171.0	112.0	184.0	148.0	160.0
G774	745.0	607.0	574.0	676.0	722.0	676.0	972.0	644.0	795.0	853.0	712.0	976.0	968.0	937.0	952.0	854.0	579.0	589.0	863.0	977.0	976.0	740.0	932.0	822.0	821.0	708.0	934.0	841.0	880.0	659.0	922.0	636.0	816.0	486.0	727.0	775.0	974.0	987.0	993.0	732.0	698.0	653.0	685.0	907.0	871.0	1000.0	871.0	770.0	699.0
G775	219.0	227.0	190.0	184.0	182.0	181.0	210.0	218.0	225.0	315.0	190.0	210.0	226.0	209.0	205.0	235.0	190.0	211.0	217.0	218.0	211.0	257.0	257.0	227.0	222.0	201.0	203.0	187.0	228.0	202.0	230.0	223.0	204.0	190.0	211.0	228.0	184.0	185.0	189.0	241.0	198.0	199.0	184.0	244.0	253.0	189.0	202.0	207.0	154.0
G776	442.0	573.0	635.0	561.0	825.0	459.0	370.0	448.0	600.0	447.0	469.0	521.0	477.0	610.0	426.0	432.0	521.0	695.0	692.0	485.0	502.0	601.0	850.0	541.0	490.0	427.0	462.0	558.0	503.0	543.0	669.0	492.0	472.0	608.0	468.0	464.0	525.0	403.0	505.0	488.0	572.0	485.0	672.0	534.0	487.0	458.0	487.0	530.0	550.0
G777	98.0	97.0	132.0	150.0	106.0	80.0	93.0	161.0	103.0	116.0	94.0	104.0	92.0	94.0	86.0	97.0	122.0	124.0	103.0	110.0	124.0	142.0	100.0	114.0	146.0	100.0	111.0	124.0	149.0	112.0	89.0	97.0	146.0	126.0	71.0	128.0	130.0	64.0	122.0	109.0	117.0	139.0	130.0	84.0	144.0	101.0	124.0	125.0	99.0
G778	269.0	354.0	320.0	249.0	232.0	265.0	270.0	203.0	301.0	252.0	298.0	258.0	302.0	283.0	257.0	209.0	360.0	332.0	215.0	355.0	305.0	195.0	305.0	246.0	319.0	251.0	263.0	374.0	314.0	268.0	243.0	275.0	290.0	315.0	279.0	261.0	272.0	259.0	208.0	333.0	293.0	254.0	232.0	260.0	273.0	271.0	348.0	219.0	293.0
G779	60.0	14.0	61.0	4.0	28.0	15.0	24.0	47.0	53.0	112.0	18.0	13.0	13.0	23.0	5.0	33.0	9.0	25.0	39.0	25.0	29.0	68.0	110.0	58.0	16.0	11.0	12.0	9.0	17.0	9.0	93.0	63.0	11.0	13.0	6.0	19.0	10.0	26.0	12.0	50.0	93.0	15.0	13.0	36.0	11.0	82.0	26.0	77.0	56.0
G78	357.0	408.0	292.0	344.0	290.0	398.0	401.0	346.0	360.0	347.0	284.0	393.0	396.0	356.0	373.0	311.0	399.0	312.0	469.0	365.0	363.0	385.0	339.0	327.0	352.0	386.0	326.0	321.0	332.0	391.0	330.0	315.0	411.0	268.0	416.0	316.0	359.0	280.0	412.0	425.0	329.0	331.0	372.0	332.0	402.0	317.0	309.0	390.0	381.0
G780	981.0	832.0	846.0	690.0	806.0	669.0	712.0	891.0	845.0	594.0	466.0	984.0	859.0	597.0	990.0	513.0	879.0	784.0	558.0	880.0	920.0	881.0	669.0	694.0	946.0	477.0	732.0	856.0	864.0	895.0	920.0	708.0	932.0	526.0	538.0	604.0	737.0	712.0	673.0	829.0	800.0	847.0	805.0	760.0	817.0	986.0	766.0	819.0	999.0
G781	20.0	78.0	88.0	2.0	33.0	43.0	91.0	32.0	8.0	111.0	19.0	38.0	26.0	27.0	95.0	22.0	1.0	67.0	127.0	4.0	13.0	35.0	9.0	5.0	22.0	89.0	64.0	55.0	115.0	10.0	31.0	34.0	14.0	77.0	62.0	46.0	120.0	31.0	20.0	30.0	43.0	92.0	39.0	7.0	52.0	42.0	30.0	5.0	25.0
G782	455.0	645.0	617.0	679.0	475.0	448.0	884.0	524.0	632.0	774.0	618.0	606.0	751.0	507.0	981.0	924.0	792.0	521.0	840.0	575.0	924.0	668.0	673.0	564.0	861.0	884.0	616.0	824.0	972.0	670.0	960.0	870.0	719.0	697.0	628.0	792.0	534.0	984.0	998.0	874.0	743.0	776.0	673.0	709.0	478.0	944.0	488.0	675.0	790.0
G783	973.0	551.0	555.0	952.0	798.0	877.0	826.0	1000.0	945.0	534.0	971.0	887.0	766.0	595.0	856.0	650.0	921.0	746.0	805.0	846.0	675.0	681.0	688.0	797.0	994.0	906.0	905.0	915.0	638.0	641.0	883.0	790.0	841.0	759.0	931.0	761.0	676.0	659.0	992.0	994.0	964.0	610.0	928.0	770.0	893.0	672.0	597.0	871.0	844.0
G784	249.0	287.0	356.0	317.0	299.0	251.0	302.0	328.0	253.0	219.0	297.0	263.0	269.0	284.0	316.0	297.0	348.0	309.0	343.0	261.0	309.0	288.0	260.0	267.0	242.0	373.0	291.0	290.0	308.0	245.0	351.0	218.0	264.0	338.0	301.0	275.0	301.0	268.0	361.0	285.0	315.0	262.0	310.0	297.0	259.0	215.0	235.0	282.0	290.0
G785	554.0	430.0	459.0	446.0	554.0	447.0	506.0	445.0	484.0	495.0	471.0	836.0	383.0	412.0	460.0	417.0	493.0	476.0	645.0	385.0	548.0	492.0	457.0	422.0	504.0	428.0	506.0	542.0	545.0	410.0	423.0	462.0	454.0	566.0	456.0	485.0	433.0	402.0	547.0	422.0	508.0	389.0	883.0	502.0	520.0	479.0	602.0	506.0	509.0
G786	102.0	89.0	64.0	56.0	47.0	97.0	59.0	76.0	59.0	78.0	33.0	108.0	35.0	60.0	116.0	10.0	50.0	50.0	36.0	64.0	45.0	117.0	66.0	44.0	91.0	84.0	94.0	60.0	55.0	81.0	130.0	65.0	75.0	66.0	75.0	82.0	46.0	65.0	98.0	35.0	51.0	120.0	31.0	76.0	99.0	92.0	86.0	50.0	55.0
G787	663.0	587.0	687.0	899.0	967.0	528.0	829.0	983.0	981.0	636.0	553.0	466.0	521.0	690.0	587.0	843.0	779.0	876.0	861.0	507.0	594.0	530.0	948.0	700.0	484.0	557.0	991.0	959.0	831.0	926.0	874.0	814.0	607.0	594.0	805.0	712.0	636.0	672.0	618.0	870.0	808.0	564.0	615.0	511.0	653.0	729.0	623.0	760.0	714.0
G788	313.0	348.0	309.0	361.0	444.0	366.0	367.0	325.0	381.0	402.0	377.0	365.0	329.0	394.0	345.0	415.0	279.0	252.0	386.0	299.0	353.0	481.0	370.0	362.0	383.0	316.0	352.0	380.0	341.0	313.0	300.0	279.0	345.0	246.0	342.0	355.0	413.0	349.0	366.0	265.0	348.0	438.0	303.0	405.0	353.0	312.0	436.0	394.0	386.0
G789	130.0	129.0	145.0	131.0	128.0	117.0	114.0	126.0	111.0	128.0	160.0	82.0	128.0	100.0	132.0	154.0	135.0	87.0	100.0	134.0	114.0	110.0	134.0	102.0	106.0	123.0	136.0	136.0	154.0	115.0	164.0	142.0	137.0	104.0	82.0	112.0	151.0	118.0	96.0	57.0	54.0	159.0	124.0	147.0	137.0	130.0	94.0	108.0	157.0
G79	691.0	971.0	654.0	853.0	514.0	518.0	983.0	713.0	883.0	716.0	613.0	936.0	846.0	840.0	866.0	697.0	719.0	999.0	560.0	729.0	984.0	724.0	745.0	839.0	784.0	639.0	708.0	888.0	965.0	594.0	979.0	621.0	999.0	714.0	860.0	812.0	532.0	635.0	978.0	973.0	547.0	678.0	537.0	895.0	721.0	917.0	875.0	782.0	695.0
G790	111.0	61.0	138.0	81.0	76.0	161.0	64.0	88.0	106.0	72.0	84.0	46.0	172.0	61.0	92.0	143.0	107.0	118.0	104.0	92.0	31.0	64.0	84.0	36.0	112.0	50.0	170.0	23.0	53.0	132.0	91.0	130.0	52.0	41.0	141.0	41.0	117.0	66.0	52.0	73.0	74.0	90.0	92.0	85.0	57.0	106.0	99.0	68.0	45.0
G791	582.0	612.0	446.0	491.0	551.0	428.0	349.0	414.0	909.0	466.0	404.0	537.0	443.0	440.0	490.0	635.0	572.0	823.0	488.0	597.0	424.0	474.0	519.0	428.0	390.0	391.0	435.0	591.0	350.0	506.0	438.0	463.0	456.0	429.0	462.0	391.0	492.0	446.0	528.0	460.0	555.0	419.0	457.0	472.0	441.0	534.0	484.0	433.0	474.0
G792	784.0	556.0	928.0	783.0	812.0	724.0	818.0	534.0	530.0	733.0	525.0	600.0	691.0	830.0	526.0	783.0	919.0	657.0	633.0	540.0	742.0	512.0	674.0	611.0	594.0	514.0	810.0	750.0	847.0	612.0	637.0	569.0	558.0	921.0	948.0	596.0	455.0	655.0	750.0	617.0	752.0	686.0	645.0	494.0	885.0	495.0	530.0	789.0	640.0
G793	972.0	736.0	734.0	602.0	827.0	516.0	901.0	768.0	891.0	678.0	787.0	755.0	982.0	568.0	701.0	729.0	796.0	764.0	708.0	879.0	842.0	981.0	497.0	789.0	615.0	774.0	585.0	885.0	977.0	739.0	618.0	878.0	885.0	847.0	947.0	739.0	668.0	911.0	759.0	915.0	852.0	658.0	940.0	951.0	673.0	636.0	962.0	684.0	747.0
G794	790.0	577.0	585.0	550.0	442.0	673.0	454.0	501.0	612.0	471.0	457.0	721.0	537.0	478.0	479.0	507.0	419.0	490.0	453.0	787.0	898.0	626.0	555.0	448.0	463.0	448.0	596.0	543.0	692.0	636.0	570.0	477.0	714.0	824.0	453.0	675.0	508.0	701.0	508.0	884.0	402.0	507.0	485.0	553.0	523.0	866.0	508.0	563.0	636.0
G795	125.0	126.0	161.0	140.0	184.0	121.0	99.0	167.0	93.0	163.0	186.0	177.0	181.0	157.0	143.0	146.0	101.0	145.0	170.0	128.0	188.0	190.0	193.0	104.0	175.0	127.0	146.0	106.0	141.0	141.0	142.0	129.0	123.0	97.0	133.0	126.0	112.0	156.0	91.0	127.0	160.0	124.0	146.0	118.0	138.0	113.0	134.0	152.0	123.0
G796	336.0	336.0	479.0	350.0	463.0	296.0	381.0	429.0	411.0	358.0	264.0	457.0	386.0	397.0	432.0	416.0	403.0	428.0	431.0	404.0	380.0	574.0	360.0	492.0	416.0	362.0	434.0	372.0	392.0	396.0	401.0	434.0	415.0	393.0	412.0	385.0	491.0	415.0	426.0	572.0	406.0	357.0	352.0	375.0	472.0	416.0	432.0	374.0	421.0
G797	131.0	98.0	128.0	113.0	140.0	125.0	90.0	86.0	136.0	94.0	125.0	105.0	143.0	109.0	131.0	108.0	119.0	127.0	107.0	109.0	96.0	145.0	136.0	118.0	155.0	122.0	91.0	129.0	157.0	116.0	96.0	154.0	94.0	117.0	117.0	171.0	157.0	123.0	140.0	129.0	128.0	96.0	113.0	113.0	118.0	111.0	146.0	151.0	115.0
G798	138.0	156.0	175.0	160.0	90.0	159.0	204.0	198.0	134.0	201.0	151.0	214.0	211.0	175.0	175.0	172.0	127.0	143.0	266.0	209.0	182.0	177.0	109.0	170.0	162.0	126.0	158.0	135.0	159.0	233.0	174.0	155.0	168.0	180.0	203.0	168.0	195.0	120.0	227.0	159.0	106.0	181.0	131.0	169.0	160.0	183.0	140.0	208.0	205.0
G799	120.0	109.0	116.0	74.0	93.0	29.0	89.0	98.0	66.0	93.0	109.0	80.0	79.0	101.0	58.0	110.0	72.0	62.0	92.0	117.0	71.0	78.0	45.0	88.0	61.0	98.0	74.0	92.0	68.0	75.0	48.0	126.0	97.0	94.0	80.0	137.0	87.0	75.0	74.0	61.0	37.0	67.0	117.0	63.0	80.0	70.0	61.0	127.0	83.0
G8	765.0	982.0	730.0	639.0	673.0	667.0	491.0	581.0	960.0	856.0	987.0	533.0	813.0	503.0	829.0	623.0	901.0	919.0	535.0	686.0	938.0	745.0	924.0	873.0	817.0	741.0	634.0	877.0	851.0	737.0	610.0	972.0	605.0	987.0	957.0	637.0	895.0	939.0	725.0	593.0	948.0	765.0	731.0	913.0	914.0	859.0	795.0	811.0	807.0
G80	907.0	869.0	743.0	680.0	846.0	665.0	771.0	888.0	608.0	821.0	543.0	719.0	685.0	718.0	623.0	953.0	875.0	975.0	918.0	853.0	557.0	935.0	835.0	836.0	719.0	679.0	737.0	695.0	733.0	945.0	769.0	866.0	712.0	832.0	627.0	660.0	899.0	787.0	742.0	847.0	916.0	923.0	707.0	507.0	659.0	575.0	634.0	933.0	867.0
G800	480.0	475.0	512.0	541.0	472.0	372.0	719.0	560.0	389.0	460.0	448.0	646.0	550.0	495.0	393.0	468.0	465.0	500.0	563.0	469.0	455.0	568.0	648.0	550.0	469.0	426.0	927.0	601.0	488.0	603.0	469.0	576.0	543.0	392.0	485.0	601.0	712.0	471.0	363.0	511.0	517.0	392.0	479.0	514.0	589.0	719.0	430.0	446.0	555.0
G801	287.0	277.0	364.0	277.0	267.0	310.0	228.0	274.0	292.0	261.0	205.0	290.0	197.0	251.0	362.0	164.0	259.0	242.0	229.0	211.0	326.0	222.0	341.0	316.0	405.0	252.0	266.0	279.0	304.0	288.0	226.0	316.0	273.0	253.0	267.0	247.0	292.0	365.0	225.0	231.0	345.0	271.0	264.0	295.0	213.0	289.0	261.0	297.0	332.0
G802	234.0	206.0	349.0	288.0	330.0	294.0	243.0	279.0	354.0	262.0	267.0	266.0	331.0	234.0	224.0	256.0	234.0	226.0	259.0	253.0	281.0	262.0	269.0	293.0	233.0	247.0	286.0	269.0	275.0	273.0	233.0	314.0	334.0	251.0	323.0	258.0	289.0	240.0	286.0	271.0	253.0	278.0	308.0	252.0	291.0	275.0	266.0	278.0	276.0
G803	402.0	352.0	343.0	383.0	318.0	380.0	428.0	326.0	385.0	421.0	401.0	348.0	370.0	403.0	475.0	353.0	478.0	289.0	369.0	370.0	384.0	416.0	384.0	304.0	553.0	400.0	375.0	400.0	342.0	304.0	460.0	294.0	395.0	351.0	377.0	381.0	340.0	370.0	517.0	402.0	366.0	432.0	387.0	477.0	434.0	365.0	371.0	327.0	449.0
G804	585.0	828.0	774.0	991.0	548.0	740.0	573.0	999.0	911.0	975.0	915.0	879.0	614.0	803.0	986.0	904.0	825.0	688.0	579.0	911.0	879.0	909.0	899.0	976.0	892.0	793.0	628.0	751.0	590.0	792.0	566.0	837.0	818.0	767.0	989.0	793.0	641.0	492.0	770.0	953.0	789.0	868.0	862.0	821.0	753.0	786.0	753.0	567.0	720.0
G805	315.0	389.0	371.0	363.0	338.0	334.0	269.0	322.0	331.0	337.0	313.0	340.0	328.0	391.0	465.0	411.0	384.0	333.0	336.0	289.0	366.0	325.0	316.0	320.0	346.0	328.0	273.0	320.0	256.0	308.0	295.0	367.0	318.0	310.0	304.0	374.0	305.0	263.0	340.0	420.0	358.0	327.0	345.0	390.0	302.0	303.0	317.0	372.0	311.0
G806	143.0	164.0	148.0	188.0	105.0	163.0	155.0	179.0	154.0	158.0	152.0	183.0	152.0	135.0	146.0	134.0	164.0	120.0	169.0	159.0	143.0	147.0	152.0	144.0	133.0	155.0	99.0	171.0	185.0	193.0	167.0	136.0	156.0	127.0	163.0	115.0	110.0	153.0	169.0	170.0	148.0	165.0	153.0	174.0	164.0	178.0	138.0	142.0	106.0
G807	689.0	735.0	934.0	873.0	897.0	747.0	726.0	643.0	570.0	954.0	812.0	596.0	997.0	707.0	648.0	647.0	677.0	947.0	694.0	709.0	781.0	600.0	747.0	522.0	560.0	798.0	710.0	614.0	589.0	907.0	679.0	979.0	561.0	959.0	962.0	635.0	957.0	947.0	875.0	815.0	583.0	891.0	948.0	885.0	626.0	789.0	948.0	827.0	741.0
G808	709.0	504.0	708.0	514.0	789.0	763.0	572.0	439.0	722.0	682.0	832.0	480.0	906.0	710.0	731.0	646.0	461.0	802.0	785.0	800.0	792.0	917.0	832.0	578.0	517.0	955.0	629.0	932.0	555.0	780.0	897.0	774.0	715.0	600.0	645.0	609.0	962.0	811.0	606.0	662.0	953.0	836.0	849.0	905.0	771.0	515.0	496.0	990.0	721.0
G809	911.0	932.0	671.0	622.0	958.0	768.0	739.0	884.0	875.0	949.0	625.0	981.0	776.0	896.0	931.0	680.0	804.0	808.0	899.0	626.0	546.0	796.0	804.0	979.0	643.0	846.0	968.0	797.0	745.0	913.0	511.0	738.0	761.0	887.0	564.0	875.0	727.0	585.0	879.0	596.0	602.0	779.0	784.0	717.0	868.0	554.0	726.0	946.0	898.0
G81	107.0	86.0	185.0	89.0	58.0	110.0	112.0	52.0	125.0	117.0	131.0	111.0	81.0	137.0	102.0	72.0	92.0	93.0	160.0	155.0	24.0	114.0	121.0	113.0	65.0	103.0	150.0	87.0	37.0	53.0	69.0	92.0	73.0	63.0	76.0	97.0	77.0	69.0	84.0	121.0	45.0	89.0	119.0	150.0	125.0	98.0	72.0	103.0	46.0
G810	952.0	762.0	925.0	667.0	902.0	767.0	698.0	590.0	627.0	989.0	813.0	628.0	719.0	708.0	976.0	908.0	741.0	996.0	867.0	487.0	806.0	857.0	956.0	991.0	597.0	738.0	774.0	788.0	522.0	883.0	595.0	829.0	602.0	636.0	864.0	865.0	742.0	846.0	506.0	744.0	686.0	720.0	994.0	785.0	944.0	644.0	478.0	746.0	746.0
G811	398.0	361.0	513.0	301.0	376.0	369.0	303.0	302.0	347.0	386.0	440.0	311.0	366.0	267.0	187.0	376.0	520.0	293.0	242.0	330.0	296.0	277.0	379.0	295.0	393.0	311.0	330.0	402.0	358.0	296.0	374.0	540.0	396.0	291.0	357.0	441.0	462.0	495.0	351.0	253.0	438.0	437.0	377.0	313.0	346.0	375.0	447.0	311.0	377.0
G812	616.0	600.0	898.0	662.0	959.0	556.0	982.0	933.0	534.0	897.0	492.0	609.0	978.0	851.0	535.0	952.0	909.0	593.0	640.0	618.0	534.0	516.0	883.0	867.0	774.0	991.0	806.0	643.0	929.0	518.0	687.0	583.0	967.0	479.0	660.0	612.0	643.0	766.0	662.0	958.0	967.0	875.0	939.0	915.0	630.0	823.0	633.0	859.0	639.0
G813	426.0	416.0	443.0	479.0	345.0	454.0	469.0	482.0	441.0	463.0	464.0	382.0	449.0	424.0	409.0	444.0	410.0	394.0	451.0	388.0	441.0	393.0	345.0	456.0	418.0	368.0	483.0	401.0	410.0	378.0	429.0	357.0	365.0	507.0	351.0	432.0	345.0	425.0	354.0	463.0	375.0	384.0	465.0	408.0	506.0	411.0	471.0	359.0	397.0
G814	301.0	205.0	206.0	121.0	165.0	256.0	190.0	204.0	230.0	281.0	241.0	154.0	243.0	165.0	174.0	176.0	290.0	193.0	225.0	237.0	135.0	126.0	190.0	166.0	239.0	262.0	194.0	196.0	173.0	185.0	165.0	191.0	139.0	420.0	228.0	138.0	146.0	127.0	151.0	184.0	271.0	295.0	212.0	153.0	181.0	194.0	206.0	214.0	158.0
G815	390.0	369.0	549.0	381.0	439.0	456.0	435.0	412.0	494.0	484.0	497.0	441.0	441.0	558.0	469.0	527.0	433.0	512.0	426.0	683.0	467.0	487.0	404.0	405.0	505.0	443.0	591.0	452.0	445.0	397.0	386.0	489.0	461.0	408.0	508.0	523.0	423.0	470.0	437.0	493.0	465.0	413.0	445.0	409.0	500.0	552.0	443.0	407.0	553.0
G816	467.0	660.0	983.0	681.0	630.0	804.0	908.0	882.0	631.0	554.0	794.0	532.0	590.0	574.0	805.0	811.0	701.0	622.0	584.0	747.0	899.0	988.0	986.0	969.0	904.0	409.0	507.0	703.0	762.0	687.0	759.0	532.0	765.0	768.0	594.0	585.0	834.0	737.0	560.0	924.0	617.0	626.0	912.0	987.0	762.0	803.0	832.0	840.0	595.0
G817	340.0	329.0	217.0	289.0	361.0	212.0	249.0	284.0	294.0	286.0	363.0	282.0	306.0	222.0	349.0	310.0	229.0	318.0	224.0	308.0	212.0	295.0	204.0	421.0	250.0	263.0	288.0	357.0	240.0	330.0	296.0	260.0	223.0	319.0	293.0	252.0	266.0	252.0	333.0	305.0	278.0	265.0	397.0	287.0	360.0	295.0	244.0	306.0	360.0
G818	900.0	696.0	802.0	786.0	971.0	952.0	723.0	879.0	809.0	681.0	518.0	671.0	703.0	668.0	979.0	667.0	620.0	732.0	618.0	578.0	840.0	566.0	491.0	782.0	531.0	824.0	696.0	652.0	517.0	556.0	861.0	718.0	968.0	682.0	539.0	957.0	562.0	997.0	761.0	954.0	637.0	989.0	949.0	692.0	821.0	782.0	944.0	468.0	774.0
G819	643.0	602.0	755.0	929.0	680.0	738.0	645.0	763.0	804.0	928.0	851.0	472.0	514.0	887.0	872.0	699.0	839.0	655.0	910.0	985.0	746.0	802.0	695.0	549.0	794.0	953.0	751.0	821.0	640.0	912.0	999.0	541.0	613.0	571.0	481.0	707.0	749.0	842.0	572.0	987.0	882.0	937.0	744.0	936.0	828.0	903.0	973.0	709.0	989.0
G82	52.0	130.0	129.0	152.0	78.0	119.0	139.0	139.0	150.0	104.0	120.0	88.0	175.0	183.0	128.0	113.0	150.0	176.0	171.0	148.0	137.0	221.0	157.0	136.0	207.0	105.0	223.0	107.0	184.0	192.0	80.0	186.0	158.0	123.0	101.0	127.0	185.0	196.0	154.0	153.0	136.0	150.0	150.0	157.0	114.0	217.0	139.0	122.0	135.0
G820	941.0	812.0	853.0	612.0	621.0	991.0	991.0	937.0	571.0	822.0	934.0	972.0	760.0	757.0	858.0	992.0	980.0	716.0	919.0	735.0	883.0	580.0	828.0	918.0	658.0	799.0	973.0	667.0	833.0	578.0	663.0	763.0	713.0	593.0	752.0	785.0	685.0	872.0	867.0	775.0	897.0	806.0	776.0	988.0	484.0	992.0	691.0	808.0	745.0
G821	902.0	572.0	896.0	653.0	809.0	626.0	907.0	720.0	543.0	783.0	536.0	668.0	791.0	878.0	793.0	634.0	877.0	798.0	608.0	691.0	797.0	872.0	908.0	908.0	831.0	877.0	978.0	701.0	798.0	952.0	868.0	900.0	532.0	983.0	968.0	479.0	767.0	784.0	668.0	655.0	937.0	852.0	469.0	594.0	652.0	949.0	664.0	931.0	627.0
G822	157.0	139.0	86.0	71.0	89.0	133.0	70.0	133.0	109.0	89.0	69.0	148.0	108.0	108.0	57.0	60.0	132.0	98.0	115.0	132.0	94.0	88.0	117.0	47.0	72.0	109.0	129.0	66.0	113.0	61.0	84.0	104.0	53.0	56.0	85.0	53.0	121.0	137.0	88.0	123.0	48.0	76.0	88.0	77.0	56.0	87.0	100.0	128.0	70.0
G823	330.0	269.0	365.0	314.0	350.0	325.0	308.0	347.0	284.0	285.0	302.0	289.0	483.0	298.0	296.0	349.0	291.0	221.0	342.0	310.0	285.0	298.0	362.0	297.0	397.0	326.0	368.0	323.0	255.0	344.0	323.0	354.0	300.0	292.0	260.0	332.0	283.0	279.0	323.0	330.0	344.0	263.0	355.0	327.0	338.0	241.0	339.0	274.0	373.0
G824	329.0	360.0	283.0	281.0	240.0	358.0	338.0	338.0	264.0	362.0	370.0	339.0	343.0	317.0	318.0	288.0	268.0	298.0	272.0	397.0	289.0	305.0	387.0	262.0	309.0	264.0	245.0	334.0	259.0	377.0	358.0	277.0	304.0	345.0	264.0	215.0	357.0	285.0	263.0	308.0	338.0	304.0	305.0	274.0	310.0	378.0	300.0	338.0	323.0
G825	750.0	796.0	893.0	782.0	672.0	925.0	892.0	863.0	660.0	755.0	827.0	449.0	729.0	847.0	470.0	871.0	957.0	520.0	939.0	720.0	573.0	674.0	613.0	508.0	734.0	472.0	457.0	747.0	807.0	849.0	549.0	769.0	511.0	917.0	581.0	879.0	662.0	572.0	614.0	879.0	985.0	616.0	842.0	550.0	642.0	856.0	527.0	597.0	505.0
G826	877.0	720.0	738.0	615.0	761.0	905.0	687.0	710.0	664.0	891.0	804.0	462.0	621.0	522.0	928.0	925.0	519.0	612.0	561.0	697.0	568.0	987.0	901.0	604.0	519.0	805.0	676.0	728.0	872.0	760.0	620.0	784.0	679.0	946.0	518.0	880.0	617.0	689.0	680.0	709.0	880.0	976.0	799.0	644.0	603.0	811.0	743.0	783.0	758.0
G827	595.0	756.0	514.0	493.0	500.0	831.0	504.0	514.0	489.0	476.0	562.0	720.0	496.0	534.0	485.0	688.0	488.0	566.0	491.0	535.0	731.0	418.0	485.0	803.0	798.0	664.0	484.0	609.0	498.0	785.0	994.0	638.0	471.0	572.0	395.0	457.0	514.0	429.0	531.0	766.0	658.0	812.0	644.0	500.0	637.0	862.0	873.0	545.0	701.0
G828	847.0	689.0	518.0	677.0	553.0	487.0	995.0	712.0	984.0	798.0	747.0	560.0	834.0	555.0	662.0	894.0	750.0	940.0	948.0	505.0	610.0	923.0	560.0	609.0	858.0	769.0	554.0	922.0	931.0	987.0	901.0	635.0	674.0	641.0	648.0	952.0	600.0	747.0	841.0	845.0	856.0	597.0	960.0	755.0	726.0	594.0	811.0	768.0	816.0
G829	461.0	480.0	359.0	380.0	416.0	544.0	495.0	397.0	404.0	431.0	817.0	496.0	469.0	338.0	419.0	375.0	439.0	425.0	394.0	530.0	418.0	463.0	431.0	423.0	398.0	389.0	355.0	474.0	475.0	502.0	376.0	534.0	429.0	441.0	399.0	377.0	444.0	414.0	483.0	423.0	408.0	300.0	442.0	351.0	391.0	407.0	413.0	470.0	488.0
G83	649.0	910.0	820.0	809.0	708.0	808.0	865.0	649.0	821.0	959.0	938.0	704.0	772.0	939.0	769.0	593.0	708.0	594.0	616.0	637.0	960.0	948.0	571.0	621.0	932.0	579.0	780.0	733.0	468.0	668.0	614.0	939.0	701.0	590.0	894.0	960.0	669.0	565.0	917.0	694.0	600.0	510.0	900.0	496.0	810.0	900.0	976.0	559.0	602.0
G830	897.0	686.0	560.0	604.0	900.0	966.0	638.0	866.0	754.0	743.0	655.0	674.0	952.0	703.0	573.0	631.0	820.0	677.0	998.0	616.0	918.0	605.0	841.0	946.0	795.0	786.0	911.0	712.0	812.0	798.0	775.0	644.0	775.0	761.0	780.0	904.0	896.0	638.0	924.0	652.0	836.0	755.0	587.0	661.0	977.0	609.0	790.0	572.0	806.0
G831	517.0	704.0	500.0	789.0	779.0	759.0	570.0	576.0	974.0	794.0	797.0	538.0	712.0	634.0	663.0	710.0	794.0	730.0	533.0	890.0	970.0	540.0	846.0	712.0	546.0	671.0	880.0	999.0	757.0	645.0	822.0	701.0	887.0	663.0	690.0	907.0	622.0	727.0	649.0	448.0	858.0	652.0	459.0	997.0	883.0	883.0	941.0	936.0	813.0
G832	392.0	404.0	454.0	294.0	268.0	387.0	322.0	351.0	262.0	379.0	523.0	358.0	419.0	447.0	365.0	330.0	394.0	355.0	364.0	348.0	360.0	378.0	425.0	308.0	350.0	480.0	517.0	403.0	336.0	390.0	340.0	342.0	487.0	407.0	397.0	373.0	451.0	419.0	307.0	416.0	412.0	479.0	528.0	380.0	535.0	653.0	366.0	287.0	391.0
G833	642.0	993.0	556.0	882.0	905.0	959.0	855.0	619.0	986.0	967.0	706.0	886.0	787.0	489.0	651.0	704.0	963.0	983.0	993.0	630.0	748.0	882.0	501.0	962.0	645.0	829.0	933.0	842.0	935.0	761.0	858.0	591.0	899.0	957.0	874.0	992.0	666.0	877.0	765.0	794.0	771.0	805.0	944.0	479.0	795.0	950.0	782.0	659.0	686.0
G834	237.0	208.0	287.0	219.0	380.0	298.0	280.0	317.0	322.0	287.0	268.0	301.0	248.0	402.0	221.0	294.0	326.0	237.0	250.0	260.0	262.0	373.0	278.0	239.0	272.0	291.0	328.0	342.0	236.0	303.0	348.0	286.0	301.0	228.0	242.0	237.0	309.0	291.0	344.0	275.0	264.0	276.0	254.0	229.0	241.0	238.0	345.0	271.0	275.0
G835	97.0	63.0	15.0	7.0	115.0	30.0	35.0	50.0	19.0	1.0	35.0	83.0	4.0	39.0	40.0	61.0	76.0	26.0	57.0	42.0	91.0	41.0	70.0	30.0	85.0	81.0	67.0	20.0	49.0	76.0	74.0	25.0	58.0	78.0	47.0	30.0	60.0	29.0	30.0	36.0	12.0	6.0	64.0	29.0	29.0	43.0	34.0	13.0	92.0
G836	767.0	891.0	970.0	731.0	549.0	756.0	957.0	830.0	592.0	969.0	944.0	595.0	940.0	599.0	656.0	691.0	587.0	735.0	991.0	941.0	676.0	707.0	577.0	663.0	659.0	745.0	891.0	827.0	976.0	848.0	824.0	872.0	505.0	930.0	591.0	932.0	786.0	570.0	905.0	623.0	785.0	881.0	683.0	729.0	913.0	977.0	870.0	513.0	939.0
G837	371.0	398.0	467.0	533.0	368.0	455.0	465.0	698.0	438.0	430.0	435.0	483.0	460.0	591.0	851.0	477.0	376.0	498.0	520.0	464.0	428.0	567.0	449.0	569.0	494.0	502.0	549.0	394.0	500.0	464.0	508.0	449.0	518.0	424.0	498.0	506.0	510.0	622.0	557.0	716.0	451.0	526.0	482.0	445.0	368.0	586.0	483.0	336.0	494.0
G838	583.0	959.0	792.0	759.0	845.0	811.0	999.0	690.0	790.0	796.0	729.0	826.0	672.0	943.0	815.0	850.0	742.0	848.0	714.0	923.0	687.0	677.0	547.0	860.0	617.0	854.0	488.0	697.0	765.0	715.0	542.0	867.0	585.0	542.0	804.0	861.0	958.0	728.0	622.0	704.0	958.0	675.0	586.0	732.0	691.0	703.0	625.0	942.0	586.0
G839	802.0	550.0	903.0	918.0	943.0	710.0	889.0	488.0	956.0	539.0	895.0	645.0	706.0	540.0	885.0	508.0	800.0	880.0	689.0	501.0	621.0	838.0	826.0	910.0	997.0	920.0	738.0	596.0	746.0	963.0	827.0	796.0	895.0	656.0	961.0	729.0	496.0	637.0	801.0	773.0	979.0	558.0	733.0	638.0	622.0	436.0	752.0	810.0	944.0
G84	110.0	39.0	114.0	35.0	79.0	35.0	79.0	79.0	20.0	45.0	41.0	152.0	103.0	49.0	67.0	112.0	3.0	129.0	94.0	126.0	133.0	99.0	44.0	79.0	141.0	76.0	69.0	34.0	82.0	135.0	29.0	118.0	127.0	134.0	102.0	124.0	116.0	93.0	67.0	68.0	105.0	129.0	138.0	28.0	103.0	124.0	35.0	123.0	133.0
G840	833.0	691.0	873.0	625.0	835.0	587.0	681.0	704.0	769.0	961.0	1000.0	868.0	739.0	654.0	882.0	588.0	986.0	711.0	670.0	604.0	990.0	895.0	717.0	597.0	749.0	641.0	730.0	632.0	705.0	850.0	978.0	596.0	939.0	596.0	555.0	971.0	784.0	597.0	798.0	584.0	860.0	934.0	432.0	912.0	783.0	690.0	719.0	892.0	788.0
G841	298.0	241.0	276.0	332.0	252.0	282.0	358.0	295.0	356.0	232.0	308.0	267.0	346.0	255.0	354.0	319.0	232.0	306.0	313.0	262.0	294.0	239.0	321.0	272.0	294.0	301.0	252.0	303.0	249.0	361.0	283.0	346.0	317.0	336.0	345.0	297.0	240.0	324.0	285.0	282.0	316.0	252.0	347.0	331.0	272.0	336.0	234.0	304.0	225.0
G842	255.0	229.0	260.0	229.0	309.0	277.0	267.0	261.0	263.0	278.0	256.0	323.0	228.0	273.0	272.0	205.0	276.0	341.0	234.0	316.0	287.0	229.0	251.0	273.0	288.0	234.0	335.0	241.0	248.0	274.0	256.0	282.0	286.0	250.0	249.0	292.0	207.0	207.0	291.0	290.0	212.0	229.0	294.0	224.0	283.0	251.0	209.0	308.0	256.0
G843	801.0	596.0	712.0	435.0	758.0	862.0	876.0	809.0	699.0	894.0	820.0	513.0	988.0	908.0	708.0	749.0	944.0	956.0	725.0	915.0	995.0	599.0	955.0	899.0	782.0	441.0	712.0	947.0	574.0	885.0	844.0	671.0	768.0	621.0	666.0	790.0	777.0	568.0	962.0	940.0	818.0	869.0	955.0	918.0	727.0	645.0	868.0	943.0	1000.0
G844	695.0	481.0	559.0	743.0	449.0	736.0	754.0	603.0	756.0	868.0	667.0	783.0	943.0	916.0	823.0	922.0	583.0	712.0	972.0	636.0	504.0	739.0	639.0	832.0	586.0	836.0	790.0	636.0	761.0	669.0	776.0	855.0	634.0	721.0	782.0	919.0	596.0	688.0	656.0	669.0	435.0	657.0	750.0	782.0	591.0	879.0	903.0	801.0	839.0
G845	923.0	491.0	475.0	890.0	638.0	794.0	484.0	764.0	593.0	689.0	488.0	484.0	646.0	735.0	517.0	707.0	665.0	573.0	603.0	526.0	656.0	521.0	909.0	777.0	676.0	787.0	723.0	507.0	512.0	861.0	629.0	727.0	632.0	787.0	748.0	475.0	705.0	531.0	709.0	965.0	779.0	921.0	927.0	698.0	540.0	605.0	635.0	799.0	526.0
G846	703.0	779.0	718.0	559.0	923.0	568.0	521.0	545.0	599.0	911.0	535.0	434.0	924.0	907.0	936.0	827.0	823.0	818.0	562.0	919.0	595.0	622.0	869.0	853.0	833.0	609.0	960.0	566.0	742.0	818.0	908.0	770.0	872.0	709.0	836.0	546.0	816.0	578.0	719.0	992.0	620.0	613.0	989.0	816.0	775.0	947.0	749.0	581.0	648.0
G847	444.0	452.0	461.0	436.0	311.0	417.0	391.0	453.0	440.0	370.0	407.0	401.0	424.0	367.0	361.0	523.0	417.0	389.0	403.0	500.0	453.0	508.0	481.0	413.0	382.0	455.0	583.0	484.0	433.0	365.0	428.0	454.0	457.0	365.0	444.0	413.0	524.0	460.0	401.0	466.0	512.0	383.0	717.0	498.0	396.0	440.0	418.0	376.0	427.0
G848	710.0	928.0	773.0	793.0	636.0	901.0	915.0	917.0	490.0	590.0	547.0	858.0	527.0	602.0	542.0	762.0	693.0	665.0	961.0	882.0	936.0	771.0	735.0	871.0	745.0	633.0	563.0	865.0	591.0	894.0	856.0	831.0	842.0	837.0	659.0	559.0	864.0	549.0	953.0	702.0	593.0	919.0	614.0	927.0	926.0	753.0	744.0	877.0	887.0
G849	787.0	616.0	717.0	629.0	542.0	432.0	775.0	508.0	542.0	917.0	620.0	705.0	731.0	497.0	916.0	639.0	781.0	731.0	875.0	732.0	871.0	826.0	748.0	702.0	871.0	624.0	694.0	622.0	802.0	842.0	732.0	824.0	933.0	953.0	504.0	868.0	832.0	853.0	616.0	555.0	793.0	676.0	908.0	476.0	946.0	896.0	699.0	569.0	732.0
G85	659.0	840.0	474.0	502.0	960.0	604.0	666.0	784.0	457.0	500.0	728.0	437.0	631.0	530.0	484.0	510.0	498.0	390.0	517.0	381.0	469.0	468.0	638.0	501.0	444.0	569.0	595.0	440.0	507.0	469.0	573.0	503.0	529.0	460.0	623.0	568.0	811.0	561.0	644.0	369.0	536.0	559.0	473.0	575.0	440.0	406.0	489.0	621.0	432.0
G850	766.0	760.0	844.0	698.0	741.0	602.0	579.0	990.0	966.0	811.0	776.0	895.0	435.0	554.0	787.0	487.0	684.0	842.0	574.0	661.0	667.0	962.0	604.0	633.0	573.0	512.0	896.0	873.0	897.0	973.0	515.0	964.0	603.0	763.0	971.0	719.0	805.0	816.0	929.0	785.0	763.0	892.0	986.0	986.0	824.0	656.0	947.0	465.0	744.0
G851	614.0	794.0	825.0	919.0	780.0	926.0	710.0	892.0	523.0	994.0	937.0	902.0	875.0	838.0	840.0	748.0	935.0	609.0	947.0	982.0	904.0	959.0	945.0	649.0	806.0	944.0	924.0	651.0	933.0	974.0	609.0	946.0	945.0	941.0	970.0	592.0	993.0	609.0	809.0	685.0	901.0	926.0	539.0	621.0	606.0	706.0	779.0	920.0	865.0
G852	413.0	473.0	462.0	394.0	555.0	472.0	337.0	494.0	415.0	392.0	631.0	375.0	393.0	479.0	582.0	462.0	456.0	443.0	534.0	417.0	423.0	459.0	391.0	469.0	473.0	792.0	398.0	529.0	406.0	567.0	431.0	396.0	400.0	488.0	494.0	452.0	442.0	412.0	495.0	413.0	376.0	517.0	496.0	440.0	574.0	442.0	567.0	467.0	454.0
G853	6.0	4.0	6.0	6.0	3.0	3.0	11.0	12.0	12.0	11.0	11.0	15.0	9.0	11.0	8.0	1.0	7.0	5.0	20.0	3.0	4.0	5.0	16.0	6.0	7.0	12.0	7.0	8.0	4.0	13.0	9.0	7.0	7.0	10.0	9.0	7.0	28.0	3.0	3.0	9.0	16.0	5.0	11.0	9.0	12.0	10.0	10.0	7.0	9.0
G854	355.0	340.0	409.0	390.0	317.0	376.0	276.0	366.0	349.0	446.0	310.0	383.0	349.0	339.0	381.0	363.0	287.0	365.0	423.0	323.0	404.0	455.0	348.0	364.0	284.0	363.0	376.0	305.0	429.0	383.0	292.0	365.0	375.0	434.0	370.0	322.0	356.0	318.0	355.0	400.0	325.0	381.0	282.0	371.0	378.0	332.0	324.0	328.0	268.0
G855	589.0	948.0	767.0	598.0	774.0	847.0	585.0	647.0	663.0	863.0	783.0	527.0	790.0	550.0	559.0	889.0	723.0	994.0	665.0	815.0	533.0	807.0	616.0	937.0	691.0	698.0	807.0	653.0	785.0	635.0	603.0	531.0	847.0	779.0	802.0	976.0	905.0	871.0	769.0	550.0	888.0	987.0	498.0	942.0	863.0	522.0	859.0	899.0	815.0
G856	534.0	904.0	832.0	640.0	703.0	883.0	840.0	495.0	763.0	643.0	964.0	659.0	639.0	652.0	575.0	858.0	743.0	602.0	752.0	726.0	756.0	750.0	621.0	764.0	910.0	811.0	788.0	880.0	683.0	764.0	685.0	746.0	906.0	674.0	681.0	979.0	863.0	775.0	877.0	875.0	737.0	873.0	906.0	637.0	620.0	421.0	883.0	771.0	909.0
G857	49.0	62.0	85.0	116.0	136.0	26.0	120.0	22.0	100.0	68.0	10.0	25.0	27.0	35.0	90.0	109.0	93.0	3.0	14.0	55.0	102.0	20.0	36.0	9.0	54.0	4.0	80.0	26.0	9.0	15.0	25.0	96.0	82.0	116.0	14.0	16.0	6.0	35.0	90.0	14.0	28.0	79.0	137.0	18.0	17.0	65.0	113.0	55.0	120.0
G858	260.0	185.0	166.0	129.0	152.0	167.0	189.0	174.0	173.0	157.0	173.0	86.0	195.0	133.0	123.0	132.0	139.0	181.0	222.0	192.0	177.0	191.0	184.0	153.0	179.0	157.0	165.0	180.0	187.0	149.0	143.0	185.0	211.0	176.0	177.0	148.0	223.0	172.0	160.0	167.0	209.0	158.0	181.0	178.0	191.0	171.0	200.0	175.0	165.0
G859	828.0	583.0	455.0	486.0	450.0	482.0	533.0	548.0	405.0	667.0	853.0	465.0	428.0	462.0	668.0	388.0	482.0	457.0	536.0	448.0	466.0	666.0	526.0	503.0	455.0	439.0	445.0	453.0	509.0	485.0	471.0	637.0	541.0	605.0	480.0	715.0	429.0	805.0	518.0	504.0	493.0	553.0	461.0	497.0	410.0	596.0	853.0	527.0	490.0
G86	983.0	851.0	816.0	779.0	731.0	466.0	799.0	547.0	577.0	873.0	998.0	456.0	877.0	664.0	598.0	784.0	765.0	861.0	682.0	681.0	913.0	950.0	653.0	594.0	579.0	744.0	837.0	541.0	516.0	460.0	977.0	889.0	752.0	684.0	527.0	881.0	807.0	711.0	811.0	631.0	977.0	694.0	890.0	630.0	980.0	927.0	970.0	628.0	619.0
G860	493.0	463.0	482.0	488.0	847.0	439.0	550.0	478.0	487.0	661.0	649.0	431.0	512.0	518.0	497.0	470.0	624.0	434.0	507.0	413.0	577.0	436.0	448.0	707.0	384.0	627.0	482.0	639.0	493.0	501.0	524.0	557.0	443.0	418.0	430.0	524.0	428.0	457.0	514.0	510.0	659.0	382.0	390.0	548.0	414.0	424.0	419.0	935.0	518.0
G861	428.0	390.0	388.0	340.0	459.0	520.0	498.0	462.0	364.0	324.0	456.0	367.0	339.0	359.0	498.0	355.0	356.0	454.0	416.0	391.0	370.0	380.0	529.0	365.0	420.0	473.0	456.0	375.0	361.0	352.0	395.0	291.0	385.0	459.0	271.0	440.0	418.0	364.0	359.0	385.0	393.0	374.0	351.0	400.0	459.0	310.0	409.0	405.0	352.0
G862	918.0	632.0	963.0	794.0	793.0	929.0	680.0	815.0	938.0	668.0	947.0	880.0	879.0	800.0	818.0	830.0	565.0	680.0	955.0	808.0	881.0	816.0	836.0	907.0	906.0	573.0	537.0	782.0	828.0	557.0	780.0	969.0	663.0	865.0	590.0	983.0	479.0	893.0	901.0	859.0	631.0	816.0	796.0	914.0	836.0	723.0	605.0	928.0	763.0
G863	836.0	955.0	733.0	591.0	709.0	561.0	984.0	622.0	493.0	829.0	952.0	926.0	909.0	544.0	867.0	923.0	748.0	575.0	817.0	811.0	951.0	856.0	930.0	619.0	596.0	810.0	726.0	620.0	612.0	530.0	537.0	750.0	871.0	791.0	937.0	903.0	966.0	569.0	749.0	640.0	531.0	817.0	682.0	921.0	999.0	671.0	520.0	923.0	910.0
G864	454.0	835.0	444.0	474.0	420.0	530.0	613.0	736.0	453.0	427.0	450.0	436.0	516.0	613.0	821.0	419.0	540.0	523.0	515.0	710.0	649.0	448.0	545.0	602.0	549.0	593.0	497.0	638.0	420.0	491.0	550.0	721.0	430.0	625.0	419.0	482.0	623.0	667.0	554.0	632.0	783.0	607.0	828.0	592.0	717.0	724.0	462.0	441.0	539.0
G865	993.0	817.0	487.0	790.0	734.0	930.0	893.0	580.0	952.0	688.0	735.0	947.0	504.0	694.0	528.0	841.0	599.0	790.0	569.0	962.0	875.0	991.0	631.0	897.0	711.0	529.0	894.0	613.0	806.0	555.0	604.0	624.0	908.0	654.0	975.0	846.0	825.0	957.0	640.0	971.0	915.0	545.0	979.0	577.0	670.0	843.0	960.0	494.0	476.0
G866	106.0	93.0	60.0	19.0	32.0	33.0	71.0	113.0	92.0	30.0	114.0	79.0	42.0	88.0	77.0	8.0	29.0	41.0	18.0	75.0	56.0	95.0	26.0	43.0	29.0	66.0	17.0	51.0	91.0	66.0	20.0	58.0	48.0	91.0	36.0	101.0	50.0	112.0	87.0	52.0	78.0	54.0	73.0	16.0	83.0	29.0	13.0	45.0	36.0
G867	988.0	530.0	629.0	772.0	850.0	603.0	997.0	908.0	585.0	981.0	873.0	943.0	832.0	845.0	901.0	926.0	828.0	833.0	915.0	875.0	978.0	650.0	875.0	472.0	884.0	823.0	689.0	746.0	605.0	591.0	894.0	882.0	777.0	912.0	795.0	814.0	618.0	707.0	973.0	959.0	842.0	811.0	841.0	517.0	557.0	532.0	787.0	781.0	645.0
G868	539.0	727.0	749.0	530.0	471.0	742.0	514.0	605.0	900.0	511.0	774.0	641.0	568.0	644.0	987.0	526.0	450.0	537.0	858.0	702.0	916.0	532.0	512.0	533.0	793.0	650.0	460.0	540.0	687.0	622.0	927.0	560.0	577.0	573.0	647.0	725.0	474.0	617.0	829.0	749.0	786.0	513.0	433.0	586.0	751.0	563.0	994.0	633.0	551.0
G869	75.0	72.0	35.0	39.0	73.0	61.0	75.0	64.0	47.0	40.0	116.0	42.0	86.0	41.0	96.0	36.0	91.0	31.0	62.0	96.0	49.0	94.0	74.0	72.0	46.0	48.0	48.0	31.0	101.0	18.0	87.0	40.0	87.0	71.0	84.0	45.0	59.0	68.0	53.0	75.0	79.0	71.0	91.0	54.0	35.0	107.0	127.0	94.0	59.0
G87	230.0	184.0	228.0	290.0	257.0	259.0	277.0	248.0	277.0	297.0	275.0	288.0	297.0	231.0	261.0	216.0	248.0	261.0	253.0	181.0	231.0	308.0	207.0	220.0	218.0	258.0	311.0	247.0	224.0	263.0	241.0	171.0	262.0	301.0	313.0	200.0	244.0	249.0	247.0	223.0	290.0	243.0	227.0	299.0	399.0	216.0	265.0	291.0	262.0
G870	57.0	100.0	43.0	82.0	66.0	51.0	29.0	56.0	83.0	53.0	52.0	103.0	49.0	98.0	29.0	106.0	48.0	80.0	78.0	77.0	92.0	82.0	69.0	91.0	79.0	30.0	98.0	72.0	95.0	98.0	68.0	89.0	70.0	84.0	86.0	95.0	51.0	102.0	64.0	58.0	104.0	75.0	86.0	97.0	42.0	46.0	41.0	109.0	80.0
G871	485.0	626.0	541.0	845.0	563.0	572.0	436.0	718.0	528.0	628.0	408.0	696.0	525.0	645.0	641.0	454.0	682.0	516.0	571.0	442.0	710.0	520.0	451.0	605.0	709.0	530.0	474.0	642.0	455.0	503.0	410.0	542.0	479.0	456.0	561.0	463.0	632.0	693.0	733.0	479.0	395.0	724.0	564.0	501.0	432.0	470.0	684.0	575.0	738.0
G872	334.0	351.0	361.0	319.0	260.0	261.0	284.0	287.0	418.0	369.0	342.0	335.0	359.0	343.0	386.0	354.0	318.0	268.0	359.0	373.0	342.0	421.0	337.0	333.0	367.0	376.0	367.0	327.0	340.0	334.0	339.0	352.0	404.0	450.0	297.0	347.0	291.0	384.0	302.0	391.0	378.0	317.0	323.0	335.0	388.0	281.0	330.0	380.0	384.0
G873	550.0	990.0	731.0	621.0	525.0	990.0	943.0	935.0	516.0	612.0	980.0	862.0	931.0	758.0	494.0	718.0	668.0	641.0	813.0	925.0	658.0	554.0	564.0	632.0	718.0	989.0	472.0	970.0	735.0	880.0	892.0	694.0	959.0	911.0	551.0	966.0	487.0	658.0	583.0	948.0	938.0	865.0	601.0	588.0	900.0	905.0	561.0	785.0	556.0
G874	523.0	569.0	999.0	754.0	791.0	460.0	979.0	851.0	514.0	593.0	777.0	619.0	912.0	631.0	822.0	974.0	973.0	465.0	589.0	832.0	736.0	560.0	792.0	519.0	777.0	986.0	760.0	787.0	534.0	750.0	641.0	812.0	711.0	738.0	806.0	994.0	857.0	645.0	613.0	795.0	982.0	512.0	919.0	846.0	635.0	916.0	985.0	690.0	730.0
G875	527.0	454.0	460.0	519.0	518.0	463.0	440.0	706.0	456.0	651.0	458.0	374.0	473.0	485.0	440.0	489.0	448.0	570.0	553.0	466.0	566.0	465.0	381.0	506.0	461.0	412.0	449.0	475.0	473.0	449.0	396.0	398.0	399.0	400.0	452.0	483.0	412.0	409.0	550.0	459.0	436.0	420.0	791.0	663.0	436.0	707.0	438.0	579.0	538.0
G876	462.0	927.0	684.0	616.0	802.0	970.0	650.0	600.0	816.0	840.0	707.0	824.0	674.0	748.0	755.0	661.0	803.0	846.0	691.0	482.0	588.0	694.0	915.0	890.0	569.0	879.0	754.0	758.0	716.0	799.0	912.0	961.0	886.0	792.0	810.0	448.0	699.0	978.0	894.0	576.0	973.0	840.0	712.0	533.0	702.0	465.0	687.0	977.0	824.0
G877	141.0	210.0	165.0	159.0	86.0	132.0	176.0	202.0	133.0	84.0	87.0	131.0	164.0	156.0	129.0	161.0	193.0	174.0	162.0	141.0	132.0	144.0	172.0	196.0	127.0	190.0	115.0	204.0	181.0	94.0	95.0	165.0	163.0	98.0	88.0	184.0	119.0	133.0	199.0	139.0	172.0	169.0	107.0	187.0	135.0	122.0	193.0	137.0	181.0
G878	562.0	897.0	689.0	462.0	710.0	658.0	545.0	549.0	985.0	648.0	647.0	995.0	692.0	857.0	649.0	758.0	638.0	922.0	703.0	643.0	921.0	732.0	478.0	552.0	779.0	997.0	874.0	917.0	651.0	947.0	518.0	907.0	643.0	849.0	673.0	438.0	763.0	802.0	896.0	483.0	511.0	531.0	560.0	765.0	687.0	584.0	885.0	992.0	892.0
G879	632.0	837.0	570.0	880.0	671.0	539.0	565.0	701.0	976.0	623.0	697.0	850.0	578.0	632.0	714.0	628.0	772.0	596.0	975.0	907.0	917.0	484.0	627.0	653.0	554.0	715.0	907.0	875.0	853.0	649.0	947.0	949.0	624.0	970.0	857.0	883.0	967.0	533.0	624.0	485.0	839.0	843.0	834.0	686.0	962.0	797.0	814.0	598.0	793.0
G88	975.0	740.0	670.0	665.0	678.0	820.0	769.0	852.0	757.0	529.0	654.0	655.0	758.0	762.0	749.0	853.0	856.0	799.0	505.0	727.0	631.0	927.0	917.0	575.0	802.0	814.0	571.0	722.0	691.0	667.0	616.0	758.0	793.0	965.0	801.0	857.0	614.0	553.0	682.0	589.0	578.0	808.0	930.0	745.0	734.0	921.0	989.0	949.0	673.0
G880	281.0	303.0	317.0	274.0	238.0	272.0	344.0	226.0	295.0	279.0	316.0	326.0	285.0	349.0	248.0	303.0	320.0	345.0	305.0	281.0	282.0	282.0	296.0	230.0	268.0	292.0	295.0	254.0	263.0	221.0	321.0	336.0	326.0	299.0	296.0	304.0	327.0	231.0	245.0	284.0	254.0	354.0	278.0	273.0	298.0	307.0	250.0	279.0	307.0
G881	245.0	165.0	136.0	190.0	138.0	211.0	167.0	252.0	188.0	215.0	196.0	175.0	201.0	204.0	182.0	188.0	218.0	162.0	132.0	186.0	196.0	199.0	206.0	164.0	130.0	166.0	153.0	216.0	158.0	259.0	175.0	173.0	196.0	194.0	235.0	220.0	158.0	227.0	173.0	202.0	165.0	203.0	144.0	172.0	182.0	144.0	163.0	138.0	178.0
G882	23.0	50.0	38.0	31.0	54.0	25.0	100.0	57.0	62.0	81.0	75.0	85.0	59.0	67.0	43.0	74.0	31.0	30.0	55.0	70.0	54.0	55.0	58.0	46.0	28.0	46.0	54.0	42.0	27.0	46.0	28.0	66.0	50.0	64.0	22.0	49.0	63.0	40.0	45.0	46.0	99.0	52.0	54.0	30.0	84.0	34.0	39.0	39.0	35.0
G883	386.0	383.0	341.0	392.0	452.0	422.0	442.0	376.0	420.0	433.0	375.0	395.0	361.0	379.0	372.0	322.0	292.0	487.0	408.0	378.0	310.0	417.0	359.0	464.0	364.0	337.0	392.0	383.0	409.0	338.0	332.0	389.0	368.0	306.0	424.0	368.0	405.0	439.0	407.0	388.0	310.0	345.0	394.0	386.0	354.0	330.0	431.0	403.0	312.0
G884	187.0	174.0	225.0	139.0	159.0	195.0	181.0	138.0	204.0	169.0	188.0	168.0	117.0	164.0	121.0	148.0	181.0	230.0	112.0	147.0	125.0	178.0	199.0	140.0	186.0	168.0	157.0	163.0	196.0	168.0	191.0	225.0	261.0	155.0	161.0	163.0	212.0	278.0	165.0	133.0	204.0	244.0	214.0	160.0	161.0	167.0	203.0	182.0	112.0
G885	870.0	931.0	550.0	696.0	982.0	828.0	758.0	954.0	636.0	934.0	578.0	768.0	762.0	689.0	875.0	671.0	711.0	637.0	802.0	924.0	774.0	537.0	680.0	618.0	865.0	938.0	756.0	942.0	633.0	716.0	860.0	923.0	619.0	920.0	974.0	734.0	711.0	857.0	863.0	833.0	798.0	594.0	914.0	989.0	707.0	793.0	716.0	847.0	506.0
G886	490.0	498.0	476.0	458.0	894.0	478.0	432.0	607.0	550.0	527.0	555.0	724.0	626.0	868.0	629.0	655.0	484.0	889.0	447.0	380.0	524.0	573.0	553.0	560.0	521.0	485.0	630.0	687.0	486.0	473.0	496.0	412.0	586.0	554.0	852.0	456.0	588.0	521.0	485.0	499.0	495.0	974.0	511.0	544.0	514.0	841.0	528.0	590.0	472.0
G887	832.0	939.0	701.0	862.0	489.0	617.0	559.0	687.0	605.0	813.0	550.0	780.0	611.0	672.0	958.0	681.0	529.0	722.0	891.0	847.0	835.0	578.0	770.0	972.0	639.0	487.0	939.0	960.0	774.0	872.0	757.0	549.0	839.0	961.0	567.0	566.0	840.0	640.0	822.0	858.0	703.0	930.0	962.0	998.0	957.0	713.0	884.0	780.0	682.0
G888	41.0	15.0	23.0	24.0	43.0	34.0	16.0	23.0	33.0	16.0	8.0	29.0	16.0	33.0	22.0	37.0	44.0	19.0	13.0	12.0	32.0	28.0	39.0	24.0	9.0	23.0	16.0	54.0	11.0	38.0	14.0	50.0	15.0	46.0	15.0	11.0	23.0	33.0	29.0	15.0	25.0	31.0	20.0	14.0	24.0	19.0	19.0	26.0	30.0
G889	504.0	844.0	872.0	566.0	912.0	850.0	727.0	911.0	871.0	823.0	751.0	741.0	689.0	979.0	681.0	675.0	473.0	483.0	598.0	794.0	977.0	657.0	656.0	916.0	971.0	844.0	860.0	791.0	892.0	726.0	992.0	717.0	552.0	811.0	697.0	569.0	693.0	868.0	964.0	618.0	952.0	789.0	596.0	866.0	576.0	940.0	654.0	824.0	700.0
G89	786.0	899.0	852.0	822.0	686.0	921.0	673.0	976.0	510.0	991.0	601.0	727.0	995.0	573.0	988.0	898.0	739.0	969.0	634.0	690.0	979.0	549.0	861.0	902.0	739.0	635.0	653.0	520.0	629.0	742.0	853.0	792.0	848.0	915.0	922.0	845.0	836.0	830.0	818.0	895.0	941.0	583.0	987.0	633.0	453.0	828.0	792.0	681.0	956.0
G890	639.0	865.0	626.0	737.0	619.0	570.0	717.0	513.0	915.0	939.0	690.0	650.0	945.0	509.0	702.0	867.0	471.0	886.0	995.0	594.0	859.0	892.0	990.0	868.0	723.0	889.0	765.0	851.0	934.0	922.0	975.0	999.0	937.0	806.0	631.0	642.0	709.0	870.0	578.0	533.0	540.0	824.0	621.0	820.0	699.0	710.0	615.0	980.0	993.0
G891	183.0	161.0	108.0	136.0	81.0	243.0	95.0	141.0	158.0	145.0	108.0	153.0	114.0	162.0	101.0	155.0	199.0	171.0	135.0	138.0	90.0	104.0	137.0	128.0	53.0	203.0	100.0	95.0	93.0	124.0	153.0	128.0	92.0	185.0	151.0	65.0	67.0	151.0	41.0	185.0	182.0	118.0	183.0	156.0	130.0	72.0	126.0	117.0	174.0
G892	31.0	58.0	62.0	23.0	49.0	36.0	20.0	77.0	25.0	32.0	60.0	20.0	53.0	47.0	66.0	47.0	47.0	38.0	12.0	35.0	18.0	25.0	61.0	16.0	30.0	40.0	41.0	76.0	28.0	26.0	23.0	22.0	33.0	38.0	35.0	48.0	24.0	48.0	28.0	114.0	24.0	18.0	41.0	37.0	33.0	156.0	47.0	49.0	32.0
G893	696.0	998.0	622.0	513.0	476.0	531.0	931.0	498.0	941.0	602.0	508.0	620.0	638.0	653.0	480.0	919.0	959.0	725.0	519.0	862.0	770.0	437.0	537.0	544.0	692.0	691.0	632.0	729.0	582.0	597.0	789.0	578.0	837.0	640.0	740.0	497.0	530.0	579.0	529.0	582.0	524.0	660.0	657.0	764.0	489.0	548.0	609.0	486.0	905.0
G894	940.0	552.0	786.0	540.0	913.0	892.0	597.0	802.0	713.0	634.0	752.0	558.0	969.0	930.0	607.0	540.0	609.0	844.0	869.0	812.0	528.0	773.0	666.0	854.0	761.0	547.0	988.0	921.0	885.0	563.0	854.0	526.0	763.0	971.0	880.0	813.0	920.0	783.0	797.0	743.0	963.0	992.0	724.0	677.0	919.0	760.0	713.0	654.0	861.0
G895	452.0	492.0	413.0	387.0	397.0	414.0	464.0	425.0	535.0	517.0	437.0	493.0	444.0	431.0	441.0	485.0	547.0	451.0	459.0	411.0	430.0	636.0	643.0	401.0	448.0	456.0	421.0	449.0	479.0	452.0	425.0	442.0	556.0	468.0	422.0	522.0	477.0	515.0	423.0	445.0	472.0	430.0	431.0	401.0	397.0	432.0	475.0	548.0	502.0
G896	662.0	802.0	686.0	574.0	635.0	613.0	763.0	991.0	606.0	631.0	879.0	750.0	898.0	968.0	576.0	694.0	836.0	729.0	565.0	885.0	816.0	863.0	856.0	695.0	614.0	899.0	869.0	855.0	541.0	574.0	884.0	670.0	931.0	886.0	788.0	872.0	882.0	934.0	755.0	603.0	609.0	638.0	956.0	902.0	509.0	572.0	925.0	625.0	519.0
G897	880.0	665.0	865.0	595.0	656.0	588.0	659.0	541.0	886.0	563.0	974.0	980.0	971.0	760.0	730.0	690.0	976.0	855.0	516.0	585.0	764.0	799.0	546.0	1000.0	930.0	658.0	496.0	734.0	668.0	776.0	811.0	911.0	533.0	668.0	570.0	809.0	797.0	956.0	870.0	705.0	881.0	748.0	540.0	957.0	996.0	579.0	544.0	838.0	564.0
G898	984.0	911.0	931.0	959.0	772.0	974.0	917.0	526.0	998.0	963.0	942.0	819.0	573.0	704.0	544.0	541.0	851.0	780.0	988.0	689.0	583.0	998.0	710.0	645.0	842.0	960.0	875.0	709.0	552.0	611.0	671.0	691.0	867.0	567.0	519.0	863.0	740.0	748.0	776.0	841.0	769.0	1000.0	609.0	622.0	656.0	832.0	646.0	966.0	983.0
G899	275.0	256.0	227.0	258.0	233.0	215.0	239.0	246.0	205.0	226.0	225.0	232.0	241.0	219.0	269.0	258.0	217.0	265.0	333.0	240.0	258.0	220.0	266.0	277.0	180.0	173.0	235.0	249.0	229.0	280.0	227.0	271.0	231.0	227.0	214.0	224.0	242.0	225.0	241.0	221.0	277.0	239.0	219.0	258.0	205.0	272.0	199.0	240.0	247.0
G9	915.0	668.0	699.0	508.0	589.0	945.0	654.0	938.0	996.0	767.0	519.0	692.0	993.0	792.0	563.0	945.0	966.0	642.0	789.0	884.0	572.0	702.0	720.0	956.0	602.0	999.0	882.0	825.0	751.0	590.0	742.0	736.0	900.0	501.0	709.0	831.0	796.0	486.0	931.0	569.0	965.0	905.0	885.0	826.0	719.0	499.0	952.0	715.0	625.0
G90	481.0	995.0	950.0	448.0	602.0	523.0	765.0	604.0	735.0	656.0	757.0	821.0	451.0	990.0	788.0	545.0	799.0	646.0	848.0	946.0	763.0	579.0	963.0	921.0	917.0	966.0	818.0	725.0	563.0	968.0	682.0	885.0	693.0	565.0	610.0	796.0	557.0	742.0	903.0	934.0	735.0	729.0	735.0	851.0	552.0	525.0	657.0	580.0	461.0
G900	422.0	295.0	369.0	399.0	367.0	351.0	340.0	394.0	365.0	436.0	335.0	415.0	400.0	406.0	433.0	480.0	383.0	406.0	382.0	369.0	417.0	443.0	358.0	412.0	368.0	378.0	404.0	457.0	374.0	372.0	435.0	415.0	394.0	367.0	363.0	380.0	390.0	375.0	409.0	434.0	385.0	299.0	368.0	361.0	390.0	348.0	343.0	295.0	417.0
G901	591.0	458.0	531.0	421.0	437.0	553.0	479.0	617.0	432.0	408.0	567.0	568.0	445.0	436.0	418.0	561.0	446.0	544.0	425.0	538.0	544.0	510.0	471.0	606.0	533.0	468.0	415.0	670.0	627.0	523.0	417.0	451.0	445.0	426.0	467.0	427.0	475.0	722.0	403.0	484.0	521.0	516.0	619.0	394.0	516.0	492.0	433.0	416.0	434.0
G902	797.0	597.0	900.0	986.0	645.0	949.0	965.0	833.0	823.0	756.0	884.0	744.0	852.0	565.0	752.0	723.0	585.0	538.0	857.0	824.0	946.0	723.0	887.0	815.0	598.0	856.0	753.0	849.0	863.0	810.0	642.0	568.0	846.0	954.0	663.0	753.0	640.0	732.0	538.0	790.0	656.0	799.0	984.0	619.0	792.0	484.0	529.0	493.0	719.0
G903	11.0	102.0	76.0	100.0	56.0	107.0	117.0	38.0	85.0	74.0	45.0	92.0	56.0	89.0	130.0	69.0	94.0	86.0	56.0	81.0	17.0	85.0	99.0	87.0	76.0	14.0	112.0	89.0	42.0	42.0	36.0	54.0	59.0	37.0	119.0	22.0	141.0	78.0	71.0	17.0	98.0	40.0	62.0	64.0	55.0	61.0	85.0	52.0	89.0
G904	860.0	656.0	700.0	749.0	746.0	664.0	988.0	449.0	950.0	987.0	823.0	940.0	509.0	796.0	778.0	581.0	645.0	564.0	604.0	477.0	564.0	911.0	877.0	590.0	694.0	973.0	757.0	926.0	902.0	781.0	762.0	851.0	660.0	515.0	596.0	916.0	970.0	705.0	658.0	942.0	624.0	560.0	612.0	572.0	869.0	476.0	539.0	800.0	819.0
G905	734.0	986.0	944.0	736.0	585.0	729.0	644.0	658.0	829.0	691.0	933.0	953.0	983.0	732.0	813.0	627.0	607.0	831.0	650.0	967.0	715.0	885.0	624.0	740.0	780.0	481.0	492.0	680.0	679.0	903.0	753.0	902.0	955.0	845.0	818.0	690.0	714.0	818.0	619.0	920.0	675.0	838.0	888.0	992.0	931.0	777.0	800.0	643.0	655.0
G906	438.0	441.0	353.0	484.0	435.0	393.0	503.0	481.0	452.0	487.0	396.0	451.0	332.0	449.0	614.0	399.0	397.0	439.0	486.0	441.0	475.0	442.0	412.0	462.0	526.0	395.0	414.0	495.0	396.0	443.0	432.0	349.0	438.0	497.0	461.0	366.0	400.0	388.0	421.0	392.0	328.0	454.0	342.0	591.0	528.0	474.0	379.0	504.0	600.0
G907	638.0	724.0	890.0	635.0	750.0	944.0	833.0	559.0	503.0	635.0	790.0	963.0	793.0	444.0	540.0	663.0	687.0	905.0	738.0	971.0	882.0	925.0	847.0	939.0	856.0	867.0	895.0	910.0	714.0	948.0	965.0	570.0	810.0	617.0	781.0	871.0	684.0	854.0	510.0	644.0	610.0	896.0	947.0	931.0	950.0	613.0	912.0	979.0	958.0
G908	458.0	561.0	744.0	655.0	754.0	683.0	847.0	458.0	961.0	605.0	847.0	736.0	847.0	900.0	765.0	606.0	815.0	738.0	744.0	613.0	779.0	559.0	696.0	628.0	752.0	522.0	658.0	678.0	797.0	579.0	670.0	916.0	807.0	723.0	511.0	458.0	649.0	559.0	914.0	545.0	680.0	684.0	877.0	726.0	494.0	681.0	502.0	734.0	467.0
G909	636.0	914.0	721.0	843.0	840.0	978.0	870.0	939.0	799.0	464.0	908.0	767.0	619.0	997.0	790.0	761.0	576.0	682.0	772.0	633.0	798.0	805.0	790.0	482.0	747.0	686.0	604.0	826.0	848.0	758.0	988.0	632.0	985.0	749.0	722.0	570.0	747.0	954.0	706.0	581.0	726.0	899.0	542.0	1000.0	972.0	521.0	891.0	693.0	728.0
G91	721.0	603.0	845.0	585.0	524.0	864.0	612.0	563.0	896.0	582.0	890.0	967.0	566.0	675.0	992.0	880.0	848.0	803.0	698.0	623.0	604.0	401.0	754.0	688.0	672.0	717.0	793.0	711.0	544.0	816.0	713.0	631.0	778.0	823.0	556.0	781.0	878.0	636.0	957.0	653.0	928.0	736.0	713.0	806.0	800.0	618.0	714.0	617.0	953.0
G910	465.0	486.0	422.0	434.0	446.0	563.0	398.0	413.0	520.0	423.0	549.0	610.0	355.0	453.0	410.0	442.0	432.0	683.0	435.0	551.0	449.0	430.0	465.0	403.0	462.0	537.0	413.0	432.0	428.0	471.0	405.0	439.0	449.0	477.0	466.0	404.0	471.0	423.0	470.0	464.0	479.0	456.0	453.0	421.0	423.0	393.0	428.0	364.0	542.0
G911	96.0	16.0	42.0	158.0	9.0	91.0	113.0	67.0	17.0	22.0	110.0	21.0	93.0	56.0	36.0	66.0	117.0	37.0	35.0	19.0	80.0	74.0	127.0	13.0	41.0	75.0	53.0	61.0	20.0	6.0	66.0	26.0	109.0	34.0	116.0	60.0	111.0	109.0	9.0	89.0	133.0	72.0	25.0	104.0	81.0	37.0	44.0	75.0	8.0
G912	70.0	41.0	71.0	142.0	21.0	41.0	74.0	84.0	51.0	109.0	51.0	45.0	23.0	63.0	104.0	103.0	133.0	161.0	67.0	176.0	118.0	66.0	28.0	27.0	122.0	83.0	56.0	24.0	96.0	63.0	24.0	112.0	149.0	75.0	105.0	77.0	65.0	176.0	139.0	92.0	71.0	28.0	67.0	93.0	107.0	147.0	84.0	95.0	164.0
G913	10.0	71.0	48.0	61.0	122.0	44.0	15.0	89.0	135.0	121.0	15.0	72.0	37.0	44.0	37.0	68.0	23.0	84.0	42.0	18.0	51.0	47.0	25.0	96.0	59.0	27.0	78.0	91.0	142.0	73.0	114.0	59.0	84.0	49.0	19.0	103.0	17.0	91.0	94.0	49.0	26.0	46.0	17.0	143.0	82.0	83.0	45.0	11.0	49.0
G914	601.0	670.0	665.0	467.0	963.0	687.0	783.0	898.0	893.0	531.0	632.0	599.0	974.0	815.0	627.0	528.0	564.0	904.0	932.0	527.0	802.0	729.0	654.0	598.0	918.0	896.0	937.0	944.0	674.0	496.0	872.0	573.0	525.0	951.0	540.0	655.0	851.0	977.0	844.0	660.0	734.0	754.0	886.0	758.0	933.0	558.0	681.0	890.0	932.0
G915	242.0	306.0	436.0	304.0	369.0	435.0	375.0	362.0	423.0	346.0	339.0	399.0	409.0	457.0	397.0	392.0	425.0	639.0	420.0	368.0	371.0	389.0	352.0	288.0	468.0	355.0	384.0	309.0	514.0	395.0	307.0	425.0	343.0	352.0	352.0	603.0	458.0	448.0	367.0	442.0	447.0	404.0	477.0	416.0	374.0	356.0	349.0	300.0	361.0
G916	586.0	745.0	548.0	791.0	904.0	879.0	838.0	989.0	759.0	746.0	923.0	905.0	994.0	685.0	967.0	558.0	725.0	926.0	994.0	772.0	850.0	770.0	819.0	898.0	855.0	457.0	883.0	834.0	971.0	862.0	774.0	757.0	743.0	813.0	712.0	628.0	979.0	971.0	705.0	733.0	749.0	957.0	594.0	945.0	676.0	592.0	958.0	696.0	693.0
G917	508.0	397.0	468.0	371.0	508.0	476.0	520.0	480.0	583.0	420.0	610.0	435.0	519.0	551.0	501.0	630.0	420.0	481.0	629.0	498.0	446.0	663.0	703.0	607.0	441.0	507.0	510.0	549.0	481.0	466.0	450.0	413.0	485.0	430.0	432.0	708.0	578.0	754.0	477.0	501.0	480.0	446.0	447.0	471.0	417.0	589.0	607.0	475.0	448.0
G918	62.0	152.0	208.0	114.0	180.0	189.0	111.0	120.0	102.0	125.0	157.0	123.0	133.0	146.0	87.0	92.0	148.0	187.0	143.0	129.0	108.0	120.0	91.0	151.0	77.0	114.0	124.0	170.0	86.0	99.0	90.0	116.0	124.0	107.0	175.0	191.0	153.0	129.0	119.0	116.0	107.0	145.0	93.0	176.0	68.0	132.0	161.0	160.0	108.0
G919	404.0	400.0	526.0	461.0	504.0	319.0	411.0	370.0	473.0	425.0	417.0	518.0	586.0	427.0	439.0	430.0	617.0	415.0	489.0	475.0	492.0	464.0	426.0	574.0	483.0	581.0	405.0	436.0	424.0	447.0	421.0	572.0	354.0	432.0	408.0	584.0	664.0	462.0	396.0	387.0	414.0	503.0	659.0	387.0	793.0	739.0	393.0	476.0	591.0
G92	193.0	274.0	173.0	218.0	217.0	279.0	197.0	177.0	234.0	230.0	178.0	271.0	180.0	246.0	230.0	212.0	228.0	195.0	200.0	263.0	219.0	263.0	247.0	261.0	185.0	219.0	213.0	164.0	253.0	316.0	218.0	261.0	190.0	191.0	255.0	259.0	290.0	212.0	191.0	226.0	201.0	334.0	215.0	265.0	245.0	257.0	260.0	199.0	267.0
G920	282.0	359.0	252.0	386.0	378.0	235.0	357.0	348.0	333.0	321.0	274.0	275.0	447.0	262.0	304.0	371.0	304.0	294.0	341.0	334.0	312.0	359.0	377.0	319.0	311.0	246.0	315.0	385.0	280.0	260.0	393.0	326.0	272.0	313.0	343.0	301.0	344.0	319.0	318.0	317.0	287.0	270.0	247.0	267.0	264.0	353.0	285.0	313.0	339.0
G921	945.0	798.0	917.0	528.0	800.0	819.0	703.0	615.0	860.0	988.0	931.0	633.0	962.0	915.0	617.0	920.0	660.0	948.0	503.0	791.0	749.0	851.0	824.0	527.0	599.0	459.0	910.0	693.0	526.0	652.0	619.0	980.0	798.0	766.0	545.0	571.0	770.0	509.0	523.0	928.0	635.0	464.0	902.0	836.0	897.0	981.0	554.0	957.0	808.0
G922	846.0	718.0	542.0	978.0	972.0	596.0	843.0	916.0	539.0	692.0	664.0	849.0	901.0	556.0	997.0	615.0	454.0	748.0	786.0	730.0	967.0	918.0	891.0	967.0	792.0	551.0	475.0	864.0	776.0	817.0	961.0	966.0	658.0	775.0	744.0	989.0	566.0	810.0	945.0	946.0	927.0	943.0	856.0	787.0	744.0	626.0	927.0	897.0	597.0
G923	938.0	815.0	675.0	510.0	653.0	858.0	564.0	897.0	877.0	919.0	749.0	884.0	678.0	788.0	699.0	530.0	899.0	773.0	687.0	902.0	701.0	722.0	998.0	800.0	823.0	545.0	650.0	983.0	914.0	937.0	972.0	869.0	664.0	739.0	575.0	534.0	913.0	776.0	764.0	856.0	654.0	637.0	971.0	640.0	890.0	914.0	541.0	835.0	646.0
G924	199.0	231.0	214.0	238.0	236.0	203.0	245.0	237.0	269.0	253.0	273.0	246.0	295.0	235.0	268.0	262.0	295.0	303.0	205.0	227.0	261.0	274.0	246.0	276.0	290.0	248.0	233.0	335.0	214.0	299.0	255.0	244.0	296.0	202.0	223.0	299.0	248.0	242.0	274.0	266.0	202.0	219.0	275.0	242.0	293.0	301.0	181.0	233.0	221.0
G925	453.0	451.0	551.0	721.0	482.0	451.0	471.0	400.0	547.0	701.0	484.0	661.0	440.0	438.0	489.0	684.0	453.0	423.0	625.0	571.0	393.0	825.0	635.0	488.0	722.0	559.0	465.0	627.0	510.0	538.0	765.0	515.0	448.0	555.0	682.0	537.0	926.0	607.0	535.0	687.0	477.0	490.0	467.0	503.0	650.0	513.0	793.0	826.0	545.0
G926	597.0	737.0	582.0	757.0	891.0	545.0	604.0	633.0	715.0	614.0	624.0	930.0	928.0	636.0	642.0	645.0	932.0	726.0	715.0	541.0	765.0	760.0	578.0	463.0	826.0	465.0	922.0	738.0	738.0	783.0	706.0	649.0	673.0	804.0	513.0	469.0	580.0	851.0	907.0	686.0	876.0	751.0	637.0	724.0	696.0	547.0	628.0	677.0	919.0
G927	412.0	358.0	507.0	496.0	483.0	382.0	523.0	399.0	443.0	507.0	454.0	417.0	517.0	423.0	429.0	398.0	452.0	413.0	444.0	429.0	406.0	394.0	439.0	424.0	422.0	417.0	381.0	481.0	467.0	417.0	485.0	556.0	417.0	439.0	509.0	498.0	505.0	401.0	544.0	449.0	431.0	442.0	434.0	376.0	479.0	379.0	397.0	415.0	438.0
G928	205.0	188.0	117.0	155.0	144.0	54.0	168.0	118.0	138.0	151.0	124.0	137.0	203.0	132.0	156.0	186.0	365.0	167.0	114.0	140.0	134.0	103.0	175.0	135.0	177.0	209.0	140.0	133.0	147.0	146.0	132.0	232.0	128.0	182.0	131.0	113.0	44.0	117.0	238.0	171.0	158.0	153.0	98.0	152.0	146.0	145.0	114.0	154.0	170.0
G929	928.0	772.0	909.0	797.0	950.0	954.0	836.0	771.0	533.0	710.0	506.0	920.0	589.0	649.0	600.0	786.0	704.0	444.0	443.0	793.0	761.0	536.0	490.0	805.0	975.0	570.0	640.0	760.0	425.0	533.0	636.0	653.0	917.0	839.0	944.0	563.0	946.0	933.0	555.0	840.0	748.0	909.0	996.0	799.0	679.0	520.0	810.0	948.0	890.0
G93	624.0	957.0	919.0	717.0	603.0	800.0	814.0	517.0	721.0	973.0	721.0	598.0	722.0	508.0	719.0	720.0	855.0	669.0	909.0	515.0	608.0	823.0	898.0	662.0	581.0	716.0	744.0	786.0	913.0	978.0	527.0	511.0	633.0	705.0	911.0	915.0	952.0	902.0	468.0	883.0	523.0	604.0	600.0	723.0	970.0	882.0	781.0	678.0	822.0
G930	930.0	681.0	920.0	928.0	818.0	739.0	708.0	874.0	899.0	738.0	628.0	888.0	723.0	829.0	779.0	603.0	774.0	793.0	812.0	675.0	830.0	873.0	982.0	511.0	486.0	466.0	766.0	552.0	932.0	527.0	493.0	609.0	963.0	744.0	865.0	818.0	841.0	615.0	659.0	606.0	837.0	959.0	821.0	657.0	847.0	852.0	692.0	823.0	641.0
G931	635.0	642.0	519.0	526.0	461.0	712.0	641.0	406.0	568.0	892.0	726.0	506.0	552.0	629.0	364.0	428.0	718.0	627.0	542.0	804.0	561.0	447.0	559.0	535.0	459.0	595.0	469.0	455.0	482.0	618.0	594.0	486.0	410.0	499.0	543.0	512.0	645.0	574.0	582.0	500.0	799.0	538.0	437.0	743.0	607.0	773.0	465.0	665.0	430.0
G932	81.0	134.0	143.0	186.0	110.0	145.0	121.0	159.0	119.0	154.0	130.0	128.0	122.0	86.0	216.0	125.0	123.0	158.0	123.0	135.0	142.0	139.0	130.0	131.0	86.0	139.0	109.0	111.0	148.0	129.0	101.0	115.0	138.0	101.0	134.0	159.0	125.0	128.0	101.0	118.0	121.0	114.0	157.0	145.0	100.0	166.0	130.0	135.0	146.0
G933	296.0	304.0	248.0	356.0	496.0	536.0	365.0	363.0	374.0	373.0	348.0	298.0	271.0	330.0	405.0	324.0	314.0	323.0	337.0	344.0	314.0	347.0	349.0	400.0	336.0	396.0	363.0	434.0	407.0	290.0	333.0	274.0	280.0	347.0	463.0	352.0	282.0	284.0	282.0	335.0	352.0	451.0	354.0	325.0	318.0	333.0	412.0	348.0	330.0
G934	519.0	532.0	506.0	599.0	669.0	642.0	574.0	685.0	621.0	753.0	738.0	774.0	660.0	496.0	635.0	554.0	584.0	527.0	493.0	461.0	646.0	497.0	650.0	473.0	524.0	794.0	426.0	850.0	431.0	705.0	557.0	524.0	812.0	727.0	605.0	466.0	584.0	975.0	552.0	498.0	608.0	508.0	538.0	525.0	455.0	559.0	696.0	561.0	408.0
G935	144.0	157.0	182.0	118.0	143.0	136.0	185.0	152.0	128.0	97.0	158.0	163.0	131.0	191.0	153.0	168.0	137.0	166.0	129.0	145.0	152.0	179.0	168.0	121.0	163.0	132.0	176.0	131.0	155.0	150.0	145.0	127.0	161.0	138.0	100.0	149.0	147.0	145.0	163.0	176.0	163.0	190.0	190.0	162.0	155.0	142.0	204.0	110.0	114.0
G936	429.0	507.0	406.0	375.0	544.0	424.0	470.0	405.0	424.0	426.0	379.0	695.0	482.0	493.0	447.0	437.0	343.0	422.0	442.0	529.0	503.0	429.0	428.0	454.0	303.0	688.0	557.0	479.0	414.0	519.0	473.0	689.0	446.0	435.0	441.0	434.0	392.0	405.0	513.0	482.0	396.0	366.0	335.0	673.0	372.0	717.0	353.0	463.0	507.0
G937	449.0	364.0	401.0	272.0	353.0	374.0	327.0	315.0	375.0	330.0	352.0	337.0	392.0	302.0	411.0	443.0	398.0	350.0	314.0	405.0	338.0	301.0	344.0	392.0	351.0	435.0	268.0	351.0	290.0	409.0	303.0	394.0	337.0	356.0	252.0	357.0	317.0	325.0	349.0	294.0	295.0	462.0	325.0	414.0	404.0	443.0	365.0	347.0	237.0
G938	516.0	849.0	860.0	726.0	908.0	961.0	599.0	579.0	806.0	549.0	877.0	590.0	695.0	927.0	837.0	753.0	518.0	736.0	946.0	828.0	596.0	759.0	885.0	547.0	609.0	839.0	963.0	584.0	898.0	916.0	667.0	930.0	750.0	908.0	713.0	589.0	694.0	920.0	670.0	791.0	984.0	692.0	774.0	903.0	826.0	511.0	731.0	837.0	608.0
G939	84.0	110.0	164.0	117.0	100.0	124.0	123.0	109.0	97.0	141.0	91.0	43.0	191.0	69.0	61.0	79.0	52.0	134.0	88.0	59.0	27.0	107.0	49.0	95.0	26.0	111.0	31.0	102.0	69.0	37.0	63.0	57.0	93.0	39.0	138.0	36.0	76.0	18.0	34.0	143.0	50.0	63.0	139.0	98.0	162.0	117.0	59.0	65.0	57.0
G94	332.0	387.0	377.0	299.0	279.0	363.0	390.0	333.0	297.0	327.0	263.0	327.0	257.0	332.0	336.0	368.0	364.0	316.0	356.0	265.0	337.0	335.0	329.0	286.0	304.0	323.0	403.0	363.0	357.0	382.0	311.0	355.0	292.0	330.0	361.0	328.0	335.0	315.0	342.0	286.0	276.0	281.0	286.0	328.0	357.0	314.0	361.0	345.0	335.0
G940	9.0	104.0	73.0	72.0	77.0	180.0	98.0	7.0	18.0	86.0	95.0	48.0	74.0	93.0	63.0	26.0	90.0	75.0	77.0	47.0	72.0	40.0	43.0	4.0	94.0	82.0	90.0	80.0	175.0	128.0	120.0	122.0	111.0	86.0	21.0	120.0	78.0	119.0	77.0	120.0	135.0	119.0	112.0	69.0	76.0	21.0	74.0	85.0	103.0
G941	817.0	636.0	927.0	964.0	716.0	706.0	975.0	956.0	786.0	483.0	806.0	988.0	872.0	926.0	870.0	611.0	671.0	812.0	522.0	983.0	673.0	639.0	904.0	990.0	705.0	872.0	794.0	688.0	577.0	898.0	738.0	874.0	896.0	677.0	787.0	894.0	812.0	546.0	653.0	969.0	695.0	803.0	870.0	971.0	525.0	865.0	765.0	560.0	870.0
G942	396.0	221.0	302.0	328.0	312.0	257.0	387.0	309.0	316.0	244.0	252.0	280.0	261.0	223.0	294.0	238.0	280.0	233.0	335.0	347.0	358.0	248.0	228.0	330.0	342.0	312.0	324.0	243.0	319.0	364.0	312.0	300.0	245.0	243.0	315.0	311.0	294.0	311.0	328.0	310.0	308.0	230.0	273.0	292.0	246.0	276.0	291.0	325.0	338.0
G943	155.0	207.0	168.0	162.0	169.0	156.0	101.0	240.0	208.0	167.0	162.0	184.0	177.0	200.0	159.0	138.0	182.0	106.0	185.0	150.0	158.0	165.0	151.0	150.0	168.0	141.0	169.0	199.0	166.0	213.0	199.0	139.0	188.0	184.0	171.0	183.0	198.0	188.0	213.0	225.0	225.0	175.0	201.0	164.0	180.0	165.0	174.0	161.0	153.0
G944	37.0	56.0	58.0	91.0	57.0	47.0	60.0	83.0	72.0	49.0	55.0	59.0	84.0	73.0	65.0	67.0	33.0	49.0	72.0	71.0	58.0	43.0	40.0	63.0	103.0	58.0	71.0	93.0	54.0	125.0	88.0	39.0	24.0	36.0	77.0	33.0	38.0	60.0	47.0	70.0	56.0	33.0	50.0	39.0	46.0	30.0	66.0	74.0	19.0
G945	473.0	757.0	756.0	805.0	567.0	874.0	627.0	570.0	822.0	999.0	717.0	729.0	902.0	936.0	512.0	738.0	934.0	966.0	737.0	768.0	690.0	793.0	968.0	911.0	737.0	927.0	504.0	517.0	895.0	960.0	724.0	825.0	703.0	498.0	736.0	961.0	929.0	966.0	593.0	683.0	792.0	732.0	756.0	841.0	978.0	877.0	740.0	862.0	778.0
G946	546.0	719.0	450.0	524.0	721.0	600.0	569.0	656.0	810.0	597.0	672.0	528.0	798.0	543.0	934.0	496.0	847.0	567.0	900.0	836.0	852.0	919.0	755.0	857.0	555.0	604.0	772.0	573.0	584.0	722.0	799.0	514.0	753.0	781.0	684.0	550.0	452.0	983.0	935.0	698.0	724.0	557.0	729.0	634.0	442.0	810.0	498.0	629.0	899.0
G947	29.0	3.0	11.0	21.0	1.0	7.0	1.0	1.0	1.0	3.0	1.0	89.0	25.0	7.0	26.0	40.0	2.0	7.0	84.0	38.0	2.0	18.0	13.0	64.0	1.0	24.0	14.0	13.0	21.0	3.0	2.0	3.0	2.0	2.0	8.0	4.0	1.0	71.0	7.0	3.0	22.0	7.0	8.0	61.0	22.0	1.0	3.0	2.0	17.0
G948	464.0	447.0	399.0	466.0	403.0	443.0	475.0	418.0	414.0	452.0	391.0	400.0	458.0	419.0	458.0	461.0	402.0	424.0	400.0	383.0	373.0	449.0	462.0	417.0	387.0	392.0	433.0	433.0	477.0	482.0	453.0	366.0	421.0	502.0	482.0	371.0	468.0	411.0	497.0	443.0	430.0	525.0	376.0	397.0	426.0	337.0	546.0	379.0	379.0
G949	142.0	159.0	170.0	185.0	227.0	144.0	154.0	153.0	166.0	126.0	148.0	224.0	155.0	131.0	157.0	221.0	153.0	153.0	155.0	189.0	189.0	218.0	170.0	222.0	156.0	159.0	174.0	195.0	190.0	175.0	170.0	199.0	189.0	192.0	170.0	172.0	187.0	195.0	181.0	160.0	159.0	126.0	128.0	161.0	179.0	153.0	136.0	189.0	173.0
G95	908.0	816.0	819.0	724.0	759.0	1000.0	629.0	660.0	939.0	913.0	520.0	751.0	532.0	693.0	914.0	638.0	937.0	672.0	546.0	544.0	711.0	727.0	482.0	848.0	563.0	972.0	588.0	957.0	890.0	893.0	626.0	594.0	966.0	658.0	811.0	751.0	835.0	663.0	652.0	931.0	866.0	701.0	953.0	605.0	921.0	551.0	841.0	514.0	840.0
G950	978.0	640.0	876.0	733.0	828.0	848.0	657.0	977.0	777.0	941.0	575.0	921.0	633.0	619.0	562.0	877.0	870.0	920.0	827.0	905.0	768.0	916.0	732.0	585.0	605.0	813.0	742.0	781.0	907.0	562.0	499.0	647.0	957.0	480.0	472.0	842.0	535.0	819.0	774.0	602.0	685.0	466.0	966.0	580.0	736.0	759.0	759.0	772.0	557.0
G951	541.0	520.0	378.0	449.0	757.0	470.0	466.0	433.0	575.0	492.0	423.0	408.0	390.0	371.0	400.0	474.0	464.0	358.0	415.0	360.0	414.0	433.0	394.0	380.0	613.0	489.0	346.0	442.0	432.0	435.0	404.0	487.0	418.0	414.0	455.0	468.0	485.0	434.0	371.0	523.0	424.0	447.0	436.0	465.0	428.0	428.0	424.0	450.0	416.0
G952	657.0	575.0	674.0	886.0	890.0	988.0	580.0	670.0	742.0	553.0	811.0	933.0	655.0	959.0	812.0	985.0	967.0	574.0	762.0	494.0	794.0	879.0	989.0	893.0	952.0	939.0	611.0	889.0	970.0	924.0	907.0	683.0	934.0	560.0	908.0	574.0	690.0	576.0	928.0	919.0	595.0	890.0	946.0	682.0	853.0	972.0	988.0	745.0	626.0
G953	140.0	169.0	156.0	226.0	158.0	188.0	184.0	173.0	184.0	195.0	197.0	182.0	170.0	152.0	170.0	232.0	146.0	117.0	134.0	167.0	165.0	160.0	138.0	158.0	151.0	180.0	139.0	166.0	171.0	217.0	158.0	123.0	186.0	146.0	178.0	160.0	108.0	229.0	179.0	195.0	168.0	167.0	172.0	135.0	132.0	138.0	180.0	150.0	162.0
G954	555.0	946.0	891.0	687.0	980.0	781.0	690.0	861.0	531.0	962.0	579.0	591.0	913.0	958.0	579.0	693.0	996.0	631.0	723.0	943.0	866.0	778.0	751.0	820.0	635.0	913.0	969.0	938.0	710.0	920.0	951.0	482.0	782.0	873.0	525.0	982.0	629.0	519.0	997.0	601.0	744.0	599.0	882.0	950.0	912.0	745.0	995.0	918.0	669.0
G955	667.0	839.0	508.0	654.0	566.0	751.0	672.0	673.0	977.0	516.0	932.0	617.0	782.0	578.0	734.0	805.0	872.0	762.0	890.0	504.0	651.0	829.0	677.0	799.0	808.0	976.0	638.0	912.0	816.0	512.0	989.0	830.0	573.0	725.0	779.0	624.0	734.0	985.0	784.0	853.0	971.0	569.0	725.0	923.0	711.0	826.0	642.0	982.0	796.0
G956	626.0	921.0	618.0	883.0	848.0	910.0	803.0	859.0	949.0	903.0	665.0	680.0	579.0	635.0	972.0	996.0	884.0	961.0	880.0	975.0	980.0	667.0	859.0	790.0	983.0	815.0	847.0	598.0	708.0	819.0	697.0	791.0	914.0	972.0	883.0	958.0	675.0	936.0	579.0	561.0	787.0	551.0	981.0	856.0	629.0	975.0	767.0	739.0	455.0
G957	929.0	800.0	636.0	693.0	966.0	538.0	888.0	922.0	562.0	610.0	606.0	915.0	817.0	546.0	675.0	863.0	696.0	578.0	660.0	646.0	994.0	598.0	860.0	796.0	574.0	700.0	993.0	903.0	886.0	975.0	950.0	933.0	993.0	975.0	598.0	757.0	739.0	823.0	972.0	467.0	443.0	901.0	526.0	839.0	690.0	641.0	434.0	954.0	818.0
G958	99.0	36.0	30.0	27.0	52.0	74.0	18.0	16.0	34.0	107.0	40.0	56.0	29.0	21.0	54.0	14.0	34.0	13.0	11.0	10.0	53.0	44.0	21.0	19.0	37.0	25.0	9.0	18.0	74.0	21.0	37.0	18.0	20.0	60.0	24.0	27.0	34.0	13.0	23.0	43.0	32.0	21.0	28.0	27.0	60.0	17.0	54.0	38.0	94.0
G959	648.0	639.0	798.0	990.0	951.0	758.0	950.0	799.0	726.0	740.0	755.0	828.0	930.0	811.0	746.0	724.0	924.0	829.0	936.0	944.0	961.0	958.0	793.0	722.0	622.0	527.0	846.0	780.0	943.0	657.0	869.0	599.0	696.0	703.0	479.0	752.0	848.0	690.0	985.0	984.0	730.0	917.0	736.0	681.0	554.0	736.0	535.0	645.0	631.0
G96	352.0	401.0	439.0	385.0	418.0	355.0	347.0	352.0	386.0	342.0	436.0	427.0	450.0	413.0	363.0	260.0	391.0	363.0	387.0	364.0	412.0	329.0	416.0	490.0	406.0	357.0	431.0	409.0	405.0	433.0	445.0	368.0	433.0	355.0	386.0	372.0	416.0	332.0	395.0	348.0	350.0	390.0	391.0	424.0	363.0	382.0	374.0	418.0	380.0
G960	580.0	584.0	397.0	584.0	409.0	441.0	792.0	609.0	458.0	413.0	453.0	580.0	526.0	538.0	628.0	482.0	442.0	654.0	497.0	478.0	516.0	426.0	506.0	440.0	389.0	525.0	666.0	407.0	435.0	444.0	676.0	509.0	452.0	483.0	603.0	486.0	570.0	653.0	703.0	564.0	409.0	416.0	550.0	451.0	864.0	565.0	421.0	469.0	443.0
G961	803.0	968.0	921.0	936.0	592.0	668.0	966.0	709.0	552.0	832.0	983.0	792.0	651.0	662.0	814.0	698.0	893.0	673.0	792.0	999.0	684.0	783.0	980.0	718.0	945.0	555.0	684.0	644.0	485.0	436.0	743.0	842.0	779.0	952.0	756.0	949.0	856.0	942.0	926.0	889.0	935.0	498.0	693.0	625.0	850.0	961.0	834.0	945.0	614.0
G962	314.0	272.0	268.0	303.0	208.0	253.0	416.0	436.0	207.0	375.0	260.0	293.0	249.0	415.0	207.0	350.0	431.0	258.0	263.0	423.0	180.0	256.0	289.0	181.0	219.0	359.0	259.0	282.0	310.0	271.0	309.0	262.0	283.0	205.0	318.0	279.0	362.0	276.0	290.0	312.0	258.0	249.0	384.0	315.0	249.0	346.0	271.0	432.0	220.0
G963	768.0	650.0	483.0	456.0	593.0	696.0	494.0	575.0	902.0	569.0	958.0	647.0	659.0	701.0	531.0	576.0	845.0	767.0	921.0	565.0	697.0	693.0	670.0	905.0	730.0	909.0	787.0	512.0	511.0	515.0	502.0	528.0	601.0	653.0	450.0	543.0	745.0	616.0	685.0	552.0	732.0	411.0	608.0	994.0	812.0	530.0	614.0	438.0	757.0
G964	837.0	494.0	874.0	740.0	674.0	995.0	625.0	974.0	828.0	522.0	648.0	966.0	921.0	641.0	871.0	866.0	679.0	701.0	632.0	548.0	780.0	820.0	916.0	724.0	653.0	718.0	531.0	700.0	749.0	812.0	580.0	754.0	823.0	863.0	728.0	749.0	731.0	795.0	933.0	772.0	638.0	861.0	728.0	805.0	531.0	979.0	914.0	907.0	534.0
G965	919.0	549.0	945.0	766.0	930.0	778.0	571.0	836.0	780.0	708.0	533.0	648.0	603.0	850.0	570.0	845.0	594.0	710.0	686.0	960.0	927.0	784.0	967.0	551.0	934.0	935.0	450.0	579.0	518.0	696.0	796.0	619.0	740.0	899.0	532.0	541.0	560.0	895.0	852.0	657.0	689.0	841.0	782.0	759.0	698.0	808.0	677.0	671.0	712.0
G966	46.0	17.0	14.0	115.0	92.0	116.0	31.0	36.0	49.0	66.0	68.0	70.0	80.0	99.0	46.0	104.0	37.0	40.0	40.0	50.0	78.0	80.0	67.0	67.0	31.0	62.0	126.0	45.0	43.0	77.0	72.0	113.0	63.0	59.0	39.0	50.0	70.0	101.0	24.0	71.0	67.0	59.0	37.0	90.0	45.0	88.0	78.0	18.0	79.0
G967	364.0	349.0	330.0	291.0	360.0	378.0	314.0	417.0	279.0	318.0	328.0	276.0	352.0	369.0	369.0	348.0	294.0	254.0	268.0	328.0	365.0	369.0	354.0	315.0	375.0	287.0	280.0	330.0	349.0	307.0	389.0	340.0	323.0	281.0	360.0	504.0	265.0	413.0	368.0	281.0	327.0	335.0	306.0	321.0	336.0	383.0	320.0	337.0	282.0
G968	871.0	783.0	985.0	701.0	781.0	577.0	756.0	735.0	522.0	870.0	744.0	944.0	779.0	700.0	768.0	668.0	618.0	968.0	846.0	584.0	630.0	941.0	888.0	876.0	847.0	694.0	657.0	593.0	979.0	614.0	937.0	684.0	622.0	896.0	820.0	885.0	894.0	496.0	786.0	981.0	812.0	576.0	801.0	753.0	816.0	740.0	495.0	694.0	577.0
G969	27.0	28.0	24.0	22.0	7.0	16.0	42.0	26.0	3.0	7.0	44.0	57.0	52.0	15.0	31.0	38.0	17.0	69.0	16.0	29.0	82.0	16.0	94.0	82.0	3.0	42.0	20.0	56.0	77.0	16.0	17.0	41.0	39.0	61.0	67.0	42.0	13.0	7.0	40.0	20.0	47.0	26.0	19.0	31.0	32.0	66.0	5.0	20.0	43.0
G97	478.0	471.0	360.0	492.0	458.0	399.0	437.0	384.0	446.0	503.0	446.0	459.0	490.0	439.0	424.0	382.0	476.0	649.0	346.0	628.0	659.0	390.0	374.0	430.0	538.0	420.0	372.0	473.0	380.0	456.0	426.0	431.0	478.0	421.0	475.0	526.0	364.0	394.0	442.0	474.0	674.0	422.0	358.0	362.0	518.0	415.0	591.0	495.0	435.0
G970	276.0	326.0	285.0	346.0	168.0	275.0	218.0	318.0	258.0	221.0	330.0	325.0	307.0	215.0	252.0	276.0	284.0	271.0	332.0	270.0	278.0	275.0	231.0	296.0	354.0	284.0	254.0	299.0	322.0	295.0	271.0	278.0	250.0	270.0	292.0	265.0	231.0	253.0	279.0	278.0	262.0	224.0	350.0	282.0	340.0	290.0	232.0	259.0	236.0
G971	763.0	586.0	938.0	951.0	881.0	866.0	724.0	665.0	903.0	907.0	571.0	551.0	717.0	720.0	852.0	883.0	906.0	506.0	841.0	634.0	931.0	734.0	818.0	579.0	713.0	818.0	651.0	585.0	616.0	995.0	891.0	744.0	665.0	986.0	839.0	803.0	859.0	806.0	532.0	901.0	755.0	601.0	722.0	529.0	724.0	913.0	963.0	749.0	601.0
G972	259.0	368.0	296.0	338.0	305.0	338.0	306.0	349.0	488.0	363.0	387.0	316.0	407.0	347.0	339.0	377.0	329.0	452.0	366.0	389.0	333.0	331.0	314.0	339.0	267.0	296.0	336.0	277.0	359.0	328.0	379.0	393.0	327.0	410.0	295.0	273.0	396.0	331.0	356.0	343.0	270.0	458.0	388.0	285.0	344.0	309.0	308.0	349.0	326.0
G973	702.0	761.0	643.0	453.0	651.0	963.0	685.0	903.0	920.0	662.0	603.0	715.0	897.0	608.0	508.0	560.0	860.0	618.0	753.0	670.0	890.0	875.0	892.0	587.0	849.0	760.0	784.0	641.0	748.0	994.0	837.0	665.0	984.0	462.0	905.0	896.0	995.0	848.0	695.0	531.0	747.0	908.0	578.0	643.0	888.0	830.0	919.0	742.0	973.0
G974	1000.0	984.0	859.0	914.0	732.0	743.0	808.0	868.0	979.0	620.0	598.0	831.0	686.0	646.0	960.0	949.0	838.0	958.0	795.0	593.0	988.0	575.0	493.0	823.0	974.0	918.0	804.0	892.0	665.0	981.0	607.0	873.0	951.0	856.0	573.0	755.0	823.0	558.0	763.0	916.0	711.0	589.0	754.0	746.0	971.0	925.0	739.0	688.0	942.0
G975	137.0	76.0	34.0	75.0	24.0	84.0	107.0	46.0	43.0	57.0	102.0	64.0	73.0	29.0	60.0	42.0	95.0	142.0	29.0	144.0	40.0	22.0	75.0	38.0	55.0	88.0	13.0	25.0	64.0	84.0	79.0	32.0	56.0	33.0	11.0	25.0	82.0	110.0	44.0	54.0	73.0	48.0	78.0	60.0	77.0	173.0	64.0	81.0	14.0
G976	181.0	201.0	196.0	215.0	313.0	153.0	202.0	180.0	200.0	152.0	185.0	207.0	218.0	180.0	186.0	185.0	209.0	217.0	190.0	177.0	201.0	208.0	200.0	218.0	205.0	225.0	219.0	203.0	269.0	207.0	231.0	220.0	171.0	159.0	247.0	209.0	247.0	256.0	230.0	214.0	208.0	245.0	197.0	239.0	237.0	210.0	175.0	200.0	210.0
G977	12.0	21.0	9.0	3.0	15.0	10.0	8.0	15.0	6.0	14.0	13.0	14.0	11.0	12.0	3.0	44.0	12.0	10.0	32.0	9.0	59.0	11.0	14.0	8.0	12.0	28.0	10.0	7.0	12.0	27.0	19.0	10.0	10.0	12.0	5.0	5.0	15.0	10.0	16.0	19.0	17.0	13.0	18.0	46.0	15.0	32.0	9.0	10.0	5.0
G978	1.0	20.0	1.0	5.0	22.0	8.0	33.0	75.0	2.0	5.0	89.0	54.0	2.0	1.0	1.0	3.0	86.0	9.0	61.0	7.0	3.0	2.0	35.0	12.0	14.0	1.0	51.0	1.0	2.0	1.0	3.0	51.0	1.0	4.0	2.0	1.0	7.0	30.0	4.0	1.0	2.0	1.0	1.0	1.0	3.0	2.0	50.0	19.0	18.0
G979	254.0	192.0	243.0	180.0	243.0	320.0	253.0	168.0	212.0	289.0	374.0	220.0	254.0	228.0	254.0	237.0	222.0	257.0	207.0	205.0	225.0	209.0	315.0	187.0	236.0	305.0	211.0	213.0	195.0	189.0	215.0	239.0	213.0	245.0	236.0	274.0	249.0	202.0	222.0	209.0	234.0	301.0	313.0	219.0	211.0	252.0	208.0	230.0	179.0
G98	367.0	334.0	332.0	331.0	341.0	329.0	361.0	306.0	366.0	377.0	293.0	385.0	316.0	275.0	266.0	336.0	310.0	354.0	352.0	399.0	405.0	337.0	342.0	408.0	374.0	354.0	358.0	362.0	271.0	342.0	293.0	334.0	371.0	423.0	308.0	287.0	336.0	399.0	369.0	377.0	314.0	328.0	314.0	384.0	341.0	340.0	363.0	350.0	305.0
G980	266.0	224.0	367.0	260.0	241.0	234.0	215.0	283.0	228.0	319.0	262.0	292.0	247.0	239.0	281.0	225.0	266.0	225.0	221.0	224.0	224.0	228.0	262.0	252.0	206.0	309.0	230.0	317.0	203.0	223.0	263.0	268.0	222.0	204.0	275.0	285.0	277.0	254.0	267.0	279.0	341.0	293.0	334.0	261.0	248.0	239.0	276.0	296.0	265.0
G981	735.0	725.0	923.0	829.0	955.0	844.0	973.0	904.0	954.0	540.0	748.0	592.0	643.0	957.0	918.0	741.0	970.0	950.0	705.0	717.0	598.0	929.0	893.0	744.0	956.0	885.0	518.0	684.0	598.0	728.0	887.0	735.0	481.0	973.0	994.0	691.0	874.0	741.0	840.0	918.0	975.0	496.0	732.0	863.0	815.0	758.0	921.0	638.0	814.0
G982	302.0	252.0	405.0	156.0	162.0	204.0	297.0	195.0	278.0	239.0	249.0	211.0	173.0	291.0	198.0	273.0	267.0	202.0	277.0	246.0	191.0	290.0	282.0	203.0	334.0	268.0	206.0	312.0	316.0	171.0	277.0	267.0	185.0	181.0	192.0	335.0	165.0	221.0	325.0	192.0	267.0	238.0	252.0	259.0	422.0	380.0	246.0	263.0	195.0
G983	361.0	449.0	342.0	310.0	410.0	473.0	378.0	393.0	378.0	382.0	414.0	476.0	338.0	484.0	282.0	383.0	339.0	432.0	429.0	400.0	357.0	319.0	378.0	356.0	317.0	407.0	317.0	360.0	379.0	403.0	354.0	403.0	483.0	325.0	337.0	367.0	348.0	297.0	422.0	444.0	418.0	400.0	392.0	312.0	468.0	370.0	389.0	402.0	388.0
G984	567.0	698.0	875.0	976.0	893.0	958.0	660.0	871.0	697.0	592.0	612.0	593.0	594.0	502.0	794.0	851.0	756.0	694.0	585.0	997.0	831.0	555.0	1000.0	942.0	929.0	831.0	987.0	898.0	810.0	621.0	727.0	654.0	814.0	964.0	602.0	491.0	719.0	826.0	710.0	578.0	513.0	962.0	559.0	865.0	901.0	685.0	772.0	685.0	847.0
G985	385.0	341.0	197.0	251.0	284.0	309.0	242.0	216.0	247.0	290.0	229.0	277.0	358.0	232.0	229.0	268.0	286.0	310.0	261.0	193.0	291.0	184.0	263.0	274.0	226.0	336.0	282.0	278.0	213.0	256.0	288.0	341.0	215.0	233.0	274.0	236.0	306.0	287.0	283.0	324.0	255.0	339.0	292.0	232.0	275.0	277.0	233.0	344.0	329.0
G986	424.0	428.0	434.0	441.0	399.0	457.0	490.0	499.0	390.0	389.0	431.0	398.0	378.0	465.0	404.0	436.0	441.0	431.0	433.0	386.0	407.0	375.0	486.0	381.0	366.0	449.0	452.0	430.0	470.0	355.0	479.0	428.0	423.0	463.0	407.0	419.0	354.0	351.0	458.0	426.0	426.0	361.0	446.0	406.0	438.0	394.0	463.0	377.0	410.0
G987	904.0	866.0	908.0	569.0	532.0	885.0	731.0	944.0	670.0	726.0	834.0	651.0	907.0	714.0	886.0	779.0	972.0	910.0	580.0	818.0	869.0	905.0	817.0	545.0	646.0	819.0	795.0	567.0	871.0	729.0	964.0	730.0	849.0	537.0	769.0	821.0	698.0	878.0	897.0	585.0	854.0	571.0	668.0	880.0	766.0	620.0	964.0	672.0	838.0
G988	518.0	895.0	499.0	704.0	815.0	897.0	935.0	791.0	626.0	548.0	604.0	660.0	520.0	679.0	839.0	531.0	749.0	774.0	989.0	974.0	714.0	887.0	816.0	449.0	704.0	752.0	568.0	607.0	941.0	695.0	933.0	595.0	956.0	469.0	851.0	713.0	865.0	873.0	688.0	812.0	616.0	587.0	533.0	967.0	564.0	850.0	821.0	529.0	618.0
G989	974.0	527.0	502.0	958.0	697.0	692.0	635.0	500.0	498.0	704.0	445.0	900.0	675.0	688.0	684.0	744.0	746.0	450.0	849.0	797.0	865.0	462.0	579.0	596.0	516.0	933.0	508.0	618.0	550.0	525.0	500.0	563.0	918.0	901.0	670.0	718.0	585.0	858.0	515.0	972.0	661.0	647.0	907.0	520.0	587.0	503.0	842.0	869.0	687.0
G99	687.0	855.0	673.0	572.0	838.0	660.0	700.0	837.0	889.0	543.0	510.0	626.0	950.0	992.0	804.0	653.0	615.0	795.0	656.0	781.0	799.0	524.0	444.0	617.0	731.0	987.0	822.0	968.0	595.0	741.0	707.0	901.0	571.0	786.0	641.0	680.0	697.0	628.0	592.0	956.0	974.0	920.0	817.0	606.0	882.0	824.0	672.0	644.0	853.0
G990	122.0	122.0	171.0	179.0	181.0	93.0	116.0	95.0	168.0	142.0	174.0	240.0	78.0	128.0	124.0	152.0	142.0	179.0	187.0	143.0	106.0	152.0	102.0	160.0	87.0	128.0	180.0	174.0	172.0	170.0	179.0	169.0	131.0	125.0	146.0	143.0	140.0	159.0	143.0	144.0	141.0	136.0	77.0	129.0	187.0	67.0	154.0	145.0	152.0
G991	593.0	721.0	620.0	614.0	945.0	837.0	701.0	743.0	872.0	781.0	633.0	997.0	825.0	964.0	848.0	670.0	853.0	751.0	760.0	658.0	860.0	638.0	605.0	699.0	959.0	564.0	862.0	918.0	953.0	900.0	795.0	958.0	731.0	655.0	956.0	684.0	543.0	674.0	551.0	886.0	579.0	527.0	654.0	528.0	648.0	912.0	980.0	901.0	855.0
G992	605.0	554.0	968.0	913.0	996.0	679.0	663.0	957.0	884.0	953.0	796.0	789.0	858.0	475.0	613.0	644.0	640.0	611.0	470.0	951.0	788.0	736.0	911.0	874.0	801.0	544.0	956.0	610.0	842.0	718.0	483.0	877.0	805.0	731.0	983.0	802.0	488.0	796.0	823.0	646.0	773.0	689.0	605.0	973.0	667.0	901.0	770.0	843.0	603.0
G993	627.0	952.0	716.0	868.0	650.0	869.0	513.0	900.0	595.0	695.0	727.0	901.0	899.0	541.0	585.0	861.0	722.0	891.0	773.0	491.0	855.0	757.0	807.0	875.0	506.0	591.0	921.0	972.0	697.0	755.0	843.0	656.0	642.0	716.0	969.0	862.0	781.0	839.0	780.0	583.0	581.0	642.0	639.0	613.0	501.0	814.0	887.0	646.0	857.0
G994	610.0	808.0	644.0	505.0	976.0	636.0	913.0	925.0	690.0	694.0	486.0	570.0	485.0	812.0	853.0	518.0	532.0	552.0	587.0	566.0	874.0	592.0	879.0	864.0	592.0	574.0	498.0	624.0	699.0	745.0	530.0	728.0	564.0	701.0	816.0	986.0	601.0	709.0	650.0	803.0	567.0	871.0	525.0	835.0	692.0	695.0	560.0	934.0	889.0
G995	514.0	764.0	653.0	471.0	583.0	564.0	867.0	552.0	451.0	827.0	438.0	526.0	427.0	500.0	474.0	659.0	543.0	382.0	529.0	641.0	766.0	780.0	479.0	517.0	492.0	607.0	471.0	872.0	655.0	428.0	567.0	444.0	513.0	494.0	708.0	447.0	696.0	680.0	467.0	509.0	890.0	904.0	520.0	506.0	534.0	523.0	444.0	632.0	569.0
G996	637.0	546.0	600.0	937.0	667.0	805.0	661.0	598.0	507.0	860.0	443.0	935.0	789.0	488.0	658.0	792.0	629.0	534.0	583.0	536.0	593.0	616.0	936.0	529.0	953.0	446.0	577.0	583.0	755.0	689.0	691.0	765.0	745.0	425.0	490.0	474.0	528.0	743.0	633.0	878.0	476.0	677.0	765.0	859.0	731.0	642.0	613.0	615.0	533.0
G997	731.0	814.0	866.0	974.0	608.0	939.0	857.0	657.0	549.0	982.0	819.0	773.0	976.0	977.0	855.0	999.0	686.0	750.0	704.0	995.0	953.0	596.0	562.0	866.0	874.0	588.0	654.0	908.0	963.0	717.0	489.0	779.0	830.0	692.0	831.0	819.0	567.0	738.0	850.0	813.0	552.0	972.0	802.0	749.0	784.0	597.0	679.0	998.0	676.0
G998	280.0	381.0	306.0	297.0	352.0	342.0	356.0	378.0	283.0	360.0	290.0	356.0	341.0	336.0	346.0	378.0	414.0	259.0	347.0	350.0	368.0	340.0	273.0	395.0	318.0	433.0	278.0	284.0	326.0	351.0	337.0	317.0	281.0	287.0	283.0	378.0	313.0	275.0	337.0	319.0	364.0	352.0	382.0	357.0	304.0	405.0	303.0	355.0	324.0
G999	356.0	311.0	321.0	257.0	327.0	316.0	360.0	319.0	259.0	384.0	355.0	268.0	262.0	355.0	260.0	302.0	362.0	314.0	274.0	215.0	228.0	241.0	284.0	257.0	348.0	294.0	323.0	325.0	348.0	333.0	278.0	299.0	279.0	321.0	335.0	344.0	363.0	347.0	278.0	280.0	363.0	393.0	369.0	355.0	238.0	293.0	310.0	238.0	387.0
[truncated: 51 more columns]
