# Supplementary material for: Identification of direction in gene networks from expression and methylation
Source: BMC Syst Biol. 2013 Nov 1;7:118. doi: 10.1186/1752-0509-7-118 (PMC4228359; doi:10.1186/1752-0509-7-118)
Supplement: Additional file 9 — Preprocessed synthetic “methylation” data at each sample size. [file 1752-0509-7-118-S9.zip › syntheticMeth1000.tsv]

	S1	S2	S3	S4	S5	S6	S7	S8	S9	S10	S11	S12	S13	S14	S15	S16	S17	S18	S19	S20	S21	S22	S23	S24	S25	S26	S27	S28	S29	S30	S31	S32	S33	S34	S35	S36	S37	S38	S39	S40	S41	S42	S43	S44	S45	S46	S47	S48	S49
G1	142.0	598.0	887.0	977.0	762.0	159.0	866.0	225.0	673.0	136.0	95.0	786.0	333.0	210.0	230.0	105.0	65.0	50.0	92.0	811.0	326.0	589.0	130.0	527.0	92.0	60.0	656.0	952.0	115.0	80.0	74.0	894.0	905.0	767.0	165.0	154.0	280.0	667.0	878.0	847.0	58.0	144.0	900.0	57.0	81.0	71.0	787.0	224.0	699.0
G10	231.0	570.0	575.0	242.0	876.0	869.0	885.0	217.0	987.0	124.0	712.0	898.0	218.0	53.0	220.0	122.0	775.0	937.0	382.0	764.0	60.0	374.0	66.0	138.0	775.0	982.0	191.0	209.0	773.0	792.0	110.0	58.0	374.0	29.0	237.0	132.0	931.0	951.0	169.0	966.0	391.0	141.0	229.0	466.0	486.0	917.0	962.0	321.0	318.0
G100	147.0	315.0	50.0	715.0	143.0	744.0	778.0	244.0	689.0	251.0	682.0	195.0	760.0	759.0	731.0	791.0	354.0	858.0	971.0	145.0	963.0	204.0	134.0	736.0	417.0	531.0	774.0	929.0	154.0	948.0	862.0	273.0	207.0	740.0	81.0	989.0	40.0	117.0	764.0	741.0	735.0	485.0	653.0	564.0	693.0	898.0	137.0	119.0	345.0
G1000	700.0	759.0	607.0	693.0	746.0	256.0	102.0	663.0	469.0	277.0	510.0	864.0	179.0	762.0	291.0	133.0	667.0	848.0	42.0	300.0	364.0	863.0	161.0	338.0	432.0	382.0	717.0	180.0	284.0	866.0	411.0	523.0	636.0	851.0	507.0	886.0	172.0	85.0	721.0	114.0	159.0	252.0	234.0	246.0	505.0	713.0	602.0	451.0	895.0
G101	286.0	303.0	814.0	562.0	365.0	368.0	774.0	340.0	714.0	630.0	697.0	801.0	200.0	242.0	144.0	189.0	659.0	216.0	221.0	637.0	388.0	216.0	848.0	378.0	390.0	790.0	863.0	776.0	165.0	908.0	723.0	236.0	130.0	307.0	318.0	254.0	773.0	800.0	349.0	118.0	165.0	369.0	255.0	160.0	752.0	661.0	820.0	228.0	201.0
G102	952.0	822.0	972.0	13.0	995.0	580.0	92.0	859.0	465.0	774.0	636.0	788.0	170.0	5.0	83.0	242.0	198.0	775.0	855.0	806.0	18.0	859.0	381.0	780.0	765.0	820.0	951.0	944.0	859.0	850.0	44.0	964.0	47.0	3.0	122.0	5.0	972.0	826.0	138.0	27.0	145.0	265.0	307.0	846.0	17.0	930.0	941.0	138.0	754.0
G103	698.0	246.0	338.0	945.0	890.0	153.0	322.0	933.0	184.0	441.0	894.0	30.0	273.0	151.0	68.0	91.0	867.0	273.0	264.0	107.0	183.0	230.0	832.0	694.0	950.0	236.0	896.0	185.0	139.0	31.0	49.0	627.0	261.0	868.0	780.0	60.0	804.0	946.0	491.0	557.0	895.0	780.0	641.0	129.0	92.0	522.0	777.0	872.0	720.0
G104	909.0	139.0	87.0	787.0	704.0	819.0	843.0	14.0	754.0	984.0	524.0	686.0	33.0	48.0	5.0	615.0	886.0	80.0	870.0	193.0	51.0	887.0	922.0	25.0	114.0	845.0	56.0	891.0	811.0	103.0	149.0	941.0	981.0	21.0	39.0	997.0	967.0	972.0	496.0	342.0	990.0	321.0	625.0	584.0	935.0	24.0	280.0	287.0	134.0
G105	688.0	810.0	905.0	474.0	816.0	110.0	153.0	216.0	889.0	20.0	572.0	2.0	708.0	979.0	925.0	61.0	850.0	720.0	669.0	801.0	6.0	934.0	803.0	678.0	264.0	106.0	41.0	121.0	110.0	64.0	2.0	229.0	833.0	347.0	681.0	3.0	51.0	740.0	51.0	169.0	865.0	97.0	52.0	977.0	319.0	22.0	46.0	49.0	462.0
G106	561.0	736.0	543.0	622.0	219.0	375.0	728.0	402.0	315.0	821.0	333.0	594.0	230.0	794.0	244.0	673.0	632.0	725.0	417.0	869.0	660.0	739.0	417.0	864.0	643.0	736.0	615.0	143.0	246.0	634.0	789.0	625.0	448.0	609.0	695.0	220.0	428.0	681.0	450.0	767.0	528.0	370.0	281.0	710.0	519.0	539.0	306.0	454.0	682.0
G107	943.0	991.0	822.0	980.0	738.0	89.0	896.0	999.0	114.0	177.0	997.0	790.0	335.0	937.0	243.0	594.0	625.0	943.0	44.0	948.0	957.0	529.0	958.0	853.0	249.0	165.0	140.0	874.0	873.0	23.0	278.0	659.0	305.0	55.0	217.0	53.0	409.0	5.0	838.0	570.0	987.0	955.0	989.0	303.0	144.0	82.0	846.0	690.0	606.0
G108	723.0	711.0	631.0	405.0	500.0	671.0	528.0	632.0	361.0	455.0	270.0	596.0	443.0	511.0	705.0	341.0	511.0	368.0	379.0	596.0	366.0	334.0	426.0	359.0	319.0	435.0	669.0	543.0	408.0	652.0	414.0	403.0	360.0	567.0	625.0	565.0	310.0	564.0	431.0	404.0	467.0	449.0	604.0	748.0	526.0	450.0	639.0	631.0	237.0
G109	972.0	198.0	59.0	815.0	853.0	299.0	799.0	177.0	20.0	197.0	756.0	865.0	326.0	206.0	34.0	781.0	233.0	61.0	792.0	966.0	167.0	246.0	76.0	595.0	41.0	742.0	416.0	259.0	25.0	651.0	334.0	866.0	983.0	771.0	130.0	700.0	17.0	61.0	965.0	713.0	97.0	837.0	766.0	967.0	454.0	294.0	60.0	913.0	74.0
G11	509.0	664.0	734.0	381.0	655.0	732.0	233.0	460.0	521.0	334.0	836.0	635.0	699.0	788.0	123.0	727.0	424.0	170.0	776.0	386.0	239.0	241.0	759.0	640.0	606.0	716.0	692.0	186.0	828.0	756.0	707.0	549.0	327.0	482.0	670.0	669.0	863.0	267.0	140.0	572.0	643.0	306.0	707.0	138.0	744.0	591.0	417.0	273.0	440.0
G110	169.0	790.0	124.0	237.0	238.0	777.0	913.0	353.0	712.0	316.0	34.0	883.0	275.0	221.0	264.0	861.0	715.0	585.0	81.0	130.0	173.0	217.0	721.0	870.0	853.0	246.0	726.0	108.0	126.0	161.0	605.0	407.0	147.0	36.0	143.0	135.0	676.0	181.0	151.0	519.0	696.0	333.0	353.0	398.0	641.0	406.0	94.0	887.0	59.0
G111	251.0	890.0	690.0	912.0	304.0	746.0	836.0	673.0	99.0	311.0	257.0	359.0	224.0	133.0	224.0	206.0	854.0	535.0	111.0	733.0	782.0	297.0	818.0	459.0	77.0	82.0	856.0	166.0	605.0	215.0	606.0	102.0	426.0	305.0	163.0	899.0	920.0	907.0	502.0	641.0	426.0	915.0	820.0	841.0	706.0	271.0	56.0	750.0	214.0
G112	18.0	679.0	866.0	947.0	43.0	107.0	427.0	879.0	91.0	222.0	130.0	888.0	617.0	745.0	795.0	967.0	643.0	646.0	873.0	744.0	241.0	852.0	986.0	716.0	763.0	193.0	474.0	129.0	85.0	654.0	139.0	230.0	815.0	207.0	191.0	388.0	711.0	19.0	72.0	410.0	950.0	804.0	15.0	963.0	846.0	954.0	966.0	922.0	776.0
G113	664.0	96.0	792.0	849.0	148.0	818.0	344.0	841.0	240.0	810.0	706.0	376.0	858.0	268.0	601.0	711.0	130.0	226.0	758.0	906.0	497.0	313.0	367.0	663.0	732.0	308.0	823.0	132.0	821.0	902.0	807.0	486.0	909.0	75.0	953.0	564.0	343.0	388.0	828.0	704.0	780.0	520.0	579.0	294.0	375.0	831.0	282.0	550.0	274.0
G114	879.0	332.0	201.0	717.0	599.0	656.0	253.0	597.0	320.0	544.0	727.0	318.0	752.0	387.0	503.0	813.0	676.0	763.0	850.0	538.0	302.0	270.0	764.0	350.0	158.0	652.0	351.0	790.0	180.0	466.0	523.0	673.0	264.0	322.0	692.0	318.0	315.0	503.0	162.0	621.0	130.0	828.0	700.0	735.0	615.0	273.0	838.0	759.0	383.0
G115	308.0	308.0	844.0	109.0	582.0	67.0	125.0	17.0	56.0	900.0	939.0	925.0	780.0	871.0	162.0	302.0	44.0	984.0	571.0	71.0	228.0	680.0	985.0	218.0	864.0	423.0	870.0	965.0	683.0	330.0	147.0	807.0	86.0	28.0	699.0	778.0	105.0	58.0	126.0	848.0	158.0	221.0	156.0	458.0	99.0	979.0	891.0	883.0	288.0
G116	620.0	726.0	371.0	411.0	589.0	306.0	824.0	650.0	324.0	593.0	223.0	706.0	784.0	419.0	775.0	628.0	440.0	632.0	732.0	383.0	657.0	429.0	501.0	731.0	237.0	512.0	567.0	879.0	423.0	600.0	511.0	584.0	701.0	321.0	426.0	299.0	759.0	659.0	806.0	761.0	698.0	836.0	303.0	695.0	569.0	585.0	757.0	635.0	813.0
G117	287.0	396.0	791.0	720.0	467.0	164.0	738.0	770.0	787.0	541.0	272.0	94.0	195.0	613.0	825.0	819.0	180.0	41.0	409.0	141.0	316.0	419.0	749.0	567.0	805.0	220.0	552.0	306.0	432.0	892.0	477.0	883.0	443.0	670.0	319.0	797.0	554.0	843.0	293.0	700.0	850.0	755.0	681.0	653.0	787.0	156.0	593.0	833.0	179.0
G118	941.0	927.0	90.0	413.0	213.0	253.0	923.0	904.0	22.0	890.0	5.0	492.0	39.0	815.0	753.0	728.0	561.0	32.0	775.0	48.0	144.0	873.0	483.0	987.0	962.0	157.0	986.0	804.0	383.0	929.0	960.0	1000.0	334.0	46.0	268.0	809.0	108.0	982.0	226.0	214.0	161.0	914.0	973.0	130.0	327.0	994.0	890.0	346.0	881.0
G119	898.0	386.0	745.0	206.0	637.0	64.0	846.0	322.0	531.0	568.0	111.0	169.0	71.0	521.0	56.0	4.0	942.0	951.0	844.0	928.0	165.0	858.0	617.0	693.0	185.0	99.0	918.0	274.0	159.0	853.0	818.0	194.0	886.0	935.0	798.0	976.0	20.0	845.0	714.0	769.0	287.0	901.0	145.0	676.0	235.0	161.0	232.0	969.0	172.0
G12	605.0	186.0	797.0	263.0	590.0	317.0	656.0	588.0	135.0	206.0	605.0	252.0	397.0	512.0	283.0	124.0	580.0	852.0	231.0	355.0	297.0	700.0	889.0	177.0	150.0	233.0	674.0	778.0	299.0	314.0	197.0	601.0	820.0	732.0	444.0	225.0	334.0	142.0	503.0	112.0	104.0	228.0	718.0	767.0	614.0	304.0	235.0	101.0	609.0
G120	50.0	814.0	106.0	602.0	927.0	863.0	106.0	687.0	375.0	191.0	862.0	287.0	778.0	764.0	818.0	931.0	952.0	175.0	840.0	190.0	878.0	272.0	204.0	41.0	492.0	294.0	964.0	847.0	65.0	928.0	80.0	347.0	221.0	903.0	138.0	890.0	684.0	218.0	161.0	86.0	722.0	946.0	622.0	177.0	815.0	457.0	182.0	596.0	886.0
G121	573.0	746.0	700.0	286.0	424.0	816.0	670.0	813.0	452.0	160.0	677.0	494.0	552.0	562.0	743.0	719.0	475.0	473.0	391.0	172.0	602.0	264.0	258.0	778.0	329.0	595.0	236.0	606.0	231.0	478.0	305.0	330.0	226.0	802.0	698.0	300.0	225.0	294.0	246.0	460.0	457.0	704.0	430.0	921.0	781.0	654.0	642.0	225.0	377.0
G122	637.0	573.0	776.0	608.0	482.0	610.0	175.0	733.0	559.0	663.0	631.0	206.0	635.0	348.0	624.0	120.0	683.0	777.0	165.0	553.0	612.0	378.0	428.0	382.0	659.0	223.0	637.0	341.0	743.0	351.0	632.0	404.0	744.0	323.0	686.0	628.0	678.0	470.0	401.0	654.0	622.0	508.0	426.0	442.0	501.0	221.0	313.0	368.0	291.0
G123	176.0	821.0	358.0	826.0	186.0	354.0	524.0	986.0	942.0	970.0	771.0	586.0	199.0	143.0	103.0	709.0	958.0	383.0	169.0	942.0	885.0	930.0	566.0	329.0	924.0	927.0	397.0	785.0	193.0	367.0	210.0	613.0	806.0	855.0	840.0	654.0	41.0	130.0	77.0	139.0	484.0	818.0	37.0	663.0	551.0	669.0	197.0	338.0	893.0
G124	345.0	63.0	711.0	172.0	127.0	348.0	222.0	832.0	170.0	438.0	864.0	143.0	158.0	355.0	946.0	209.0	188.0	869.0	314.0	963.0	860.0	735.0	387.0	300.0	676.0	994.0	64.0	397.0	153.0	812.0	48.0	156.0	321.0	749.0	581.0	745.0	990.0	372.0	245.0	184.0	963.0	437.0	193.0	180.0	169.0	109.0	854.0	462.0	978.0
G125	165.0	624.0	216.0	281.0	603.0	591.0	159.0	383.0	710.0	936.0	898.0	350.0	354.0	229.0	547.0	859.0	820.0	403.0	336.0	240.0	678.0	961.0	482.0	825.0	836.0	126.0	251.0	55.0	763.0	464.0	804.0	129.0	222.0	166.0	448.0	881.0	63.0	56.0	630.0	888.0	689.0	909.0	918.0	131.0	803.0	49.0	932.0	274.0	845.0
G126	167.0	953.0	80.0	884.0	104.0	374.0	35.0	1000.0	936.0	601.0	981.0	961.0	152.0	109.0	131.0	991.0	22.0	999.0	26.0	56.0	978.0	832.0	133.0	23.0	225.0	838.0	188.0	413.0	776.0	780.0	938.0	66.0	848.0	216.0	371.0	885.0	67.0	978.0	71.0	175.0	215.0	76.0	953.0	355.0	303.0	974.0	181.0	841.0	922.0
G127	468.0	517.0	515.0	481.0	516.0	509.0	501.0	502.0	525.0	482.0	473.0	502.0	511.0	522.0	457.0	458.0	499.0	502.0	526.0	549.0	484.0	451.0	551.0	484.0	522.0	481.0	483.0	520.0	527.0	505.0	475.0	522.0	532.0	533.0	499.0	504.0	489.0	489.0	521.0	515.0	508.0	544.0	536.0	531.0	483.0	488.0	486.0	522.0	469.0
G128	660.0	715.0	419.0	703.0	403.0	827.0	296.0	764.0	421.0	426.0	348.0	657.0	601.0	675.0	578.0	590.0	283.0	213.0	405.0	347.0	335.0	819.0	615.0	169.0	486.0	631.0	218.0	759.0	591.0	643.0	550.0	503.0	351.0	408.0	365.0	748.0	521.0	398.0	315.0	250.0	401.0	250.0	315.0	332.0	583.0	791.0	378.0	277.0	359.0
G129	179.0	428.0	399.0	392.0	210.0	726.0	570.0	947.0	72.0	300.0	896.0	174.0	255.0	895.0	195.0	568.0	226.0	683.0	369.0	606.0	348.0	447.0	854.0	371.0	953.0	386.0	601.0	803.0	137.0	378.0	942.0	182.0	464.0	304.0	760.0	168.0	183.0	169.0	397.0	316.0	812.0	174.0	800.0	222.0	213.0	605.0	230.0	110.0	137.0
G13	475.0	590.0	481.0	463.0	487.0	484.0	453.0	547.0	468.0	531.0	444.0	534.0	508.0	500.0	507.0	501.0	469.0	414.0	532.0	459.0	506.0	514.0	594.0	486.0	509.0	408.0	517.0	473.0	441.0	514.0	484.0	467.0	476.0	465.0	478.0	540.0	504.0	544.0	581.0	450.0	470.0	579.0	521.0	407.0	523.0	514.0	419.0	460.0	467.0
G130	366.0	327.0	491.0	437.0	454.0	622.0	362.0	598.0	614.0	516.0	669.0	342.0	615.0	546.0	501.0	610.0	468.0	329.0	473.0	269.0	447.0	714.0	696.0	634.0	476.0	660.0	502.0	487.0	590.0	401.0	338.0	622.0	348.0	341.0	554.0	298.0	386.0	707.0	572.0	421.0	378.0	571.0	651.0	373.0	252.0	369.0	236.0	411.0	418.0
G131	979.0	212.0	621.0	800.0	28.0	213.0	267.0	718.0	128.0	639.0	267.0	172.0	918.0	918.0	3.0	945.0	18.0	558.0	212.0	57.0	101.0	355.0	716.0	784.0	180.0	114.0	94.0	210.0	896.0	205.0	221.0	874.0	809.0	727.0	91.0	308.0	776.0	906.0	595.0	986.0	946.0	65.0	960.0	72.0	251.0	140.0	878.0	747.0	52.0
G132	516.0	739.0	408.0	823.0	280.0	194.0	576.0	823.0	537.0	626.0	869.0	932.0	214.0	716.0	671.0	749.0	914.0	826.0	415.0	881.0	651.0	60.0	742.0	627.0	203.0	747.0	837.0	365.0	574.0	806.0	365.0	981.0	750.0	976.0	53.0	432.0	718.0	359.0	807.0	383.0	630.0	251.0	832.0	637.0	54.0	792.0	814.0	623.0	926.0
G133	377.0	269.0	213.0	600.0	553.0	432.0	394.0	90.0	387.0	424.0	817.0	496.0	139.0	147.0	596.0	707.0	637.0	217.0	214.0	619.0	731.0	175.0	639.0	183.0	338.0	315.0	235.0	594.0	728.0	669.0	616.0	682.0	782.0	824.0	793.0	420.0	382.0	770.0	395.0	415.0	775.0	691.0	802.0	84.0	722.0	403.0	558.0	849.0	146.0
G134	33.0	78.0	997.0	920.0	130.0	944.0	960.0	964.0	129.0	943.0	957.0	761.0	658.0	880.0	277.0	612.0	904.0	916.0	70.0	161.0	365.0	820.0	223.0	209.0	894.0	862.0	412.0	855.0	35.0	63.0	761.0	29.0	975.0	795.0	361.0	421.0	826.0	24.0	673.0	22.0	513.0	55.0	84.0	179.0	973.0	163.0	61.0	122.0	19.0
G135	912.0	197.0	571.0	491.0	408.0	929.0	158.0	414.0	946.0	402.0	309.0	223.0	69.0	232.0	210.0	759.0	620.0	464.0	890.0	878.0	58.0	776.0	173.0	735.0	936.0	559.0	118.0	25.0	846.0	116.0	796.0	276.0	291.0	916.0	150.0	96.0	279.0	551.0	251.0	60.0	76.0	372.0	157.0	914.0	162.0	939.0	135.0	701.0	650.0
G136	882.0	960.0	372.0	876.0	14.0	168.0	811.0	277.0	755.0	975.0	893.0	475.0	728.0	66.0	999.0	957.0	971.0	895.0	936.0	69.0	450.0	689.0	767.0	248.0	922.0	921.0	12.0	194.0	4.0	444.0	226.0	120.0	317.0	376.0	21.0	191.0	71.0	794.0	143.0	202.0	293.0	977.0	321.0	161.0	286.0	260.0	924.0	152.0	36.0
G137	766.0	385.0	586.0	424.0	349.0	577.0	234.0	433.0	799.0	301.0	728.0	696.0	565.0	650.0	649.0	473.0	815.0	674.0	483.0	771.0	375.0	387.0	627.0	265.0	231.0	624.0	375.0	440.0	251.0	649.0	358.0	517.0	802.0	647.0	598.0	743.0	320.0	235.0	597.0	551.0	330.0	313.0	335.0	262.0	345.0	767.0	350.0	244.0	594.0
G138	916.0	482.0	83.0	919.0	123.0	953.0	215.0	942.0	626.0	674.0	671.0	663.0	860.0	358.0	27.0	97.0	591.0	782.0	865.0	108.0	798.0	536.0	725.0	931.0	223.0	633.0	172.0	127.0	424.0	171.0	746.0	839.0	895.0	807.0	817.0	935.0	966.0	34.0	593.0	859.0	483.0	933.0	713.0	937.0	716.0	473.0	206.0	711.0	348.0
G139	955.0	982.0	996.0	85.0	972.0	459.0	198.0	268.0	463.0	226.0	967.0	852.0	933.0	662.0	542.0	968.0	107.0	928.0	27.0	973.0	738.0	115.0	992.0	913.0	74.0	129.0	330.0	360.0	91.0	1.0	240.0	13.0	355.0	849.0	262.0	755.0	113.0	646.0	750.0	681.0	232.0	979.0	808.0	917.0	94.0	338.0	238.0	760.0	16.0
G14	851.0	921.0	42.0	903.0	979.0	48.0	246.0	59.0	888.0	7.0	956.0	995.0	236.0	300.0	721.0	842.0	163.0	982.0	7.0	924.0	13.0	353.0	920.0	992.0	16.0	19.0	111.0	87.0	872.0	25.0	831.0	994.0	72.0	967.0	954.0	982.0	876.0	331.0	311.0	303.0	971.0	990.0	364.0	14.0	975.0	977.0	274.0	31.0	79.0
G140	481.0	536.0	526.0	510.0	507.0	487.0	541.0	533.0	512.0	499.0	492.0	480.0	513.0	525.0	564.0	466.0	514.0	508.0	569.0	503.0	453.0	470.0	493.0	429.0	567.0	477.0	485.0	532.0	542.0	536.0	538.0	472.0	481.0	538.0	458.0	481.0	468.0	560.0	505.0	488.0	496.0	444.0	523.0	496.0	442.0	504.0	513.0	597.0	525.0
G141	570.0	983.0	981.0	769.0	856.0	77.0	100.0	513.0	900.0	727.0	28.0	842.0	272.0	249.0	258.0	75.0	168.0	939.0	833.0	288.0	979.0	390.0	193.0	239.0	186.0	153.0	79.0	389.0	734.0	797.0	306.0	588.0	118.0	893.0	898.0	703.0	246.0	917.0	158.0	43.0	830.0	117.0	166.0	301.0	331.0	702.0	184.0	667.0	966.0
G142	136.0	293.0	674.0	375.0	41.0	968.0	265.0	356.0	289.0	274.0	110.0	839.0	558.0	205.0	756.0	95.0	72.0	595.0	746.0	211.0	743.0	84.0	807.0	886.0	493.0	725.0	117.0	70.0	823.0	769.0	258.0	75.0	602.0	969.0	942.0	280.0	561.0	118.0	870.0	88.0	727.0	460.0	195.0	188.0	882.0	217.0	102.0	180.0	183.0
G143	208.0	861.0	782.0	185.0	990.0	618.0	887.0	8.0	764.0	57.0	989.0	262.0	812.0	350.0	45.0	858.0	338.0	130.0	647.0	740.0	972.0	929.0	246.0	941.0	188.0	335.0	728.0	924.0	799.0	306.0	838.0	9.0	906.0	127.0	11.0	978.0	53.0	6.0	972.0	70.0	994.0	71.0	527.0	333.0	22.0	709.0	911.0	14.0	126.0
G144	472.0	472.0	563.0	531.0	436.0	581.0	439.0	481.0	596.0	451.0	475.0	440.0	530.0	524.0	548.0	510.0	442.0	529.0	511.0	522.0	379.0	497.0	534.0	520.0	429.0	570.0	543.0	436.0	602.0	571.0	546.0	490.0	482.0	684.0	564.0	460.0	491.0	484.0	446.0	536.0	373.0	453.0	462.0	450.0	374.0	427.0	435.0	498.0	522.0
G145	844.0	87.0	834.0	3.0	374.0	314.0	46.0	848.0	341.0	101.0	998.0	990.0	122.0	819.0	907.0	211.0	99.0	805.0	994.0	370.0	971.0	984.0	971.0	52.0	406.0	41.0	78.0	161.0	59.0	118.0	29.0	148.0	44.0	149.0	229.0	1.0	965.0	106.0	18.0	990.0	806.0	803.0	967.0	787.0	47.0	76.0	937.0	968.0	897.0
G146	614.0	801.0	342.0	505.0	640.0	678.0	409.0	485.0	578.0	457.0	341.0	591.0	454.0	643.0	505.0	575.0	461.0	246.0	538.0	325.0	523.0	376.0	733.0	559.0	635.0	375.0	354.0	572.0	510.0	359.0	272.0	362.0	230.0	366.0	304.0	602.0	331.0	441.0	449.0	326.0	570.0	170.0	637.0	731.0	352.0	389.0	460.0	658.0	412.0
G147	967.0	130.0	359.0	256.0	356.0	999.0	791.0	541.0	348.0	854.0	658.0	6.0	913.0	995.0	930.0	442.0	98.0	168.0	375.0	96.0	995.0	705.0	586.0	493.0	997.0	18.0	333.0	680.0	2.0	52.0	45.0	961.0	858.0	664.0	987.0	264.0	22.0	15.0	762.0	974.0	879.0	535.0	161.0	155.0	664.0	15.0	930.0	836.0	798.0
G148	427.0	466.0	645.0	617.0	598.0	574.0	535.0	368.0	457.0	323.0	618.0	245.0	285.0	664.0	415.0	278.0	658.0	244.0	549.0	418.0	255.0	679.0	366.0	631.0	670.0	400.0	679.0	283.0	354.0	294.0	500.0	441.0	439.0	584.0	290.0	287.0	226.0	254.0	435.0	622.0	326.0	383.0	673.0	544.0	554.0	684.0	761.0	696.0	513.0
G149	617.0	260.0	973.0	706.0	926.0	2.0	985.0	97.0	950.0	976.0	932.0	767.0	161.0	751.0	42.0	28.0	132.0	125.0	66.0	80.0	113.0	912.0	770.0	915.0	773.0	1.0	945.0	325.0	217.0	881.0	297.0	987.0	306.0	306.0	152.0	99.0	792.0	796.0	64.0	47.0	685.0	395.0	334.0	280.0	778.0	919.0	992.0	926.0	250.0
G15	112.0	314.0	334.0	808.0	319.0	779.0	411.0	196.0	314.0	880.0	82.0	153.0	173.0	900.0	579.0	63.0	809.0	422.0	688.0	904.0	153.0	238.0	746.0	805.0	240.0	306.0	268.0	809.0	179.0	83.0	834.0	429.0	702.0	339.0	132.0	533.0	865.0	827.0	606.0	402.0	792.0	805.0	330.0	178.0	762.0	560.0	290.0	125.0	245.0
G150	807.0	204.0	912.0	841.0	242.0	161.0	883.0	262.0	717.0	37.0	157.0	140.0	78.0	634.0	75.0	847.0	90.0	5.0	262.0	853.0	590.0	310.0	921.0	43.0	789.0	920.0	862.0	21.0	229.0	372.0	246.0	199.0	179.0	229.0	78.0	74.0	323.0	247.0	199.0	246.0	212.0	121.0	286.0	928.0	269.0	929.0	75.0	929.0	748.0
G151	488.0	383.0	350.0	317.0	404.0	578.0	459.0	606.0	548.0	505.0	490.0	386.0	554.0	578.0	405.0	486.0	472.0	612.0	554.0	621.0	614.0	382.0	574.0	518.0	471.0	304.0	464.0	390.0	382.0	381.0	699.0	508.0	453.0	591.0	421.0	494.0	446.0	607.0	540.0	339.0	690.0	588.0	489.0	561.0	503.0	625.0	538.0	511.0	604.0
G152	434.0	694.0	545.0	585.0	811.0	121.0	688.0	270.0	124.0	536.0	628.0	251.0	295.0	298.0	383.0	268.0	471.0	478.0	249.0	317.0	362.0	400.0	821.0	433.0	788.0	252.0	347.0	480.0	765.0	724.0	419.0	823.0	498.0	464.0	294.0	684.0	638.0	351.0	749.0	147.0	670.0	404.0	410.0	221.0	444.0	247.0	121.0	289.0	497.0
G153	216.0	580.0	625.0	813.0	796.0	276.0	416.0	137.0	350.0	63.0	263.0	69.0	128.0	234.0	340.0	799.0	922.0	279.0	817.0	136.0	570.0	531.0	698.0	871.0	714.0	343.0	664.0	696.0	274.0	214.0	294.0	755.0	757.0	839.0	822.0	799.0	794.0	236.0	141.0	405.0	198.0	657.0	227.0	500.0	429.0	843.0	694.0	613.0	716.0
G154	686.0	124.0	703.0	721.0	16.0	4.0	63.0	706.0	268.0	315.0	372.0	450.0	162.0	445.0	971.0	181.0	42.0	910.0	966.0	235.0	848.0	905.0	105.0	832.0	308.0	793.0	956.0	961.0	724.0	54.0	850.0	108.0	91.0	928.0	899.0	752.0	788.0	183.0	299.0	355.0	298.0	137.0	340.0	952.0	106.0	604.0	559.0	292.0	890.0
G155	81.0	496.0	789.0	73.0	812.0	663.0	183.0	77.0	991.0	620.0	72.0	923.0	998.0	865.0	26.0	532.0	977.0	35.0	709.0	129.0	114.0	994.0	143.0	810.0	229.0	846.0	256.0	32.0	259.0	296.0	409.0	910.0	313.0	698.0	232.0	793.0	145.0	268.0	947.0	698.0	10.0	983.0	639.0	474.0	155.0	276.0	976.0	79.0	92.0
G156	381.0	227.0	640.0	890.0	89.0	197.0	160.0	166.0	907.0	874.0	216.0	224.0	221.0	831.0	320.0	985.0	648.0	938.0	713.0	280.0	92.0	809.0	765.0	843.0	48.0	314.0	24.0	225.0	695.0	934.0	148.0	291.0	693.0	78.0	128.0	19.0	154.0	901.0	148.0	39.0	715.0	756.0	806.0	254.0	830.0	895.0	737.0	856.0	815.0
G157	402.0	555.0	470.0	421.0	465.0	477.0	603.0	449.0	438.0	584.0	588.0	425.0	475.0	413.0	451.0	531.0	465.0	642.0	506.0	518.0	394.0	445.0	541.0	503.0	579.0	457.0	527.0	511.0	485.0	447.0	479.0	492.0	474.0	601.0	517.0	468.0	379.0	561.0	551.0	475.0	495.0	613.0	425.0	459.0	477.0	542.0	561.0	484.0	416.0
G158	908.0	34.0	286.0	802.0	225.0	21.0	845.0	987.0	38.0	982.0	238.0	130.0	8.0	335.0	15.0	900.0	136.0	990.0	84.0	967.0	992.0	87.0	880.0	162.0	144.0	370.0	778.0	67.0	135.0	11.0	998.0	213.0	63.0	441.0	33.0	12.0	5.0	809.0	260.0	4.0	656.0	49.0	957.0	929.0	605.0	952.0	473.0	961.0	843.0
G159	577.0	928.0	479.0	933.0	839.0	902.0	378.0	51.0	158.0	272.0	993.0	166.0	808.0	386.0	194.0	618.0	765.0	806.0	145.0	572.0	637.0	943.0	302.0	647.0	762.0	217.0	750.0	768.0	609.0	225.0	462.0	289.0	170.0	772.0	772.0	709.0	944.0	765.0	640.0	165.0	974.0	614.0	279.0	823.0	903.0	803.0	935.0	280.0	779.0
G16	98.0	275.0	88.0	899.0	36.0	724.0	780.0	855.0	877.0	256.0	882.0	309.0	997.0	318.0	24.0	944.0	57.0	158.0	987.0	635.0	128.0	623.0	318.0	545.0	873.0	760.0	103.0	85.0	273.0	84.0	27.0	856.0	787.0	759.0	709.0	860.0	68.0	909.0	602.0	28.0	955.0	219.0	123.0	479.0	961.0	33.0	827.0	976.0	652.0
G160	853.0	59.0	755.0	96.0	122.0	476.0	200.0	753.0	177.0	592.0	853.0	980.0	237.0	1.0	754.0	526.0	138.0	780.0	395.0	124.0	79.0	250.0	406.0	868.0	272.0	232.0	693.0	51.0	607.0	596.0	53.0	907.0	21.0	973.0	67.0	152.0	395.0	64.0	9.0	3.0	301.0	893.0	94.0	530.0	206.0	756.0	492.0	772.0	86.0
G161	73.0	781.0	733.0	98.0	577.0	193.0	865.0	162.0	263.0	831.0	135.0	772.0	136.0	802.0	662.0	304.0	546.0	862.0	436.0	322.0	770.0	622.0	829.0	920.0	199.0	753.0	575.0	350.0	921.0	207.0	586.0	937.0	188.0	853.0	807.0	259.0	269.0	835.0	300.0	419.0	324.0	945.0	728.0	550.0	138.0	769.0	207.0	236.0	258.0
G162	134.0	122.0	93.0	806.0	198.0	385.0	949.0	726.0	696.0	659.0	583.0	858.0	142.0	665.0	576.0	891.0	695.0	95.0	280.0	724.0	853.0	262.0	856.0	199.0	663.0	498.0	69.0	278.0	668.0	741.0	62.0	283.0	497.0	639.0	447.0	603.0	707.0	635.0	284.0	497.0	437.0	772.0	735.0	574.0	261.0	744.0	57.0	815.0	185.0
G163	178.0	725.0	950.0	76.0	266.0	3.0	831.0	995.0	918.0	770.0	98.0	39.0	509.0	52.0	227.0	19.0	63.0	9.0	94.0	900.0	272.0	678.0	237.0	403.0	758.0	706.0	787.0	801.0	351.0	870.0	971.0	791.0	172.0	201.0	893.0	303.0	134.0	480.0	978.0	920.0	129.0	981.0	390.0	80.0	987.0	31.0	9.0	12.0	24.0
G164	224.0	750.0	360.0	433.0	456.0	345.0	654.0	811.0	355.0	591.0	672.0	668.0	284.0	548.0	305.0	604.0	627.0	245.0	190.0	382.0	225.0	104.0	270.0	540.0	322.0	788.0	689.0	577.0	287.0	577.0	668.0	685.0	563.0	398.0	800.0	835.0	730.0	742.0	536.0	468.0	677.0	207.0	760.0	85.0	362.0	279.0	587.0	591.0	160.0
G165	238.0	938.0	254.0	218.0	873.0	130.0	822.0	853.0	245.0	297.0	871.0	487.0	14.0	159.0	403.0	652.0	962.0	232.0	238.0	429.0	902.0	335.0	965.0	91.0	923.0	669.0	855.0	983.0	335.0	993.0	851.0	74.0	27.0	654.0	577.0	262.0	16.0	871.0	705.0	393.0	728.0	848.0	249.0	205.0	686.0	318.0	210.0	904.0	282.0
G166	285.0	404.0	182.0	713.0	160.0	962.0	888.0	771.0	773.0	588.0	142.0	824.0	429.0	744.0	768.0	638.0	679.0	730.0	895.0	839.0	137.0	741.0	531.0	211.0	690.0	928.0	127.0	454.0	780.0	459.0	234.0	732.0	925.0	813.0	637.0	336.0	214.0	897.0	55.0	334.0	113.0	303.0	833.0	379.0	127.0	892.0	824.0	501.0	479.0
G167	311.0	825.0	752.0	732.0	833.0	156.0	224.0	218.0	244.0	746.0	688.0	470.0	471.0	142.0	347.0	258.0	709.0	769.0	176.0	98.0	824.0	732.0	931.0	210.0	456.0	786.0	714.0	739.0	777.0	738.0	508.0	461.0	58.0	196.0	782.0	524.0	208.0	450.0	681.0	257.0	739.0	135.0	846.0	456.0	158.0	648.0	297.0	674.0	127.0
G168	508.0	735.0	314.0	586.0	772.0	443.0	211.0	680.0	691.0	801.0	320.0	409.0	497.0	81.0	368.0	164.0	967.0	970.0	812.0	846.0	72.0	901.0	657.0	389.0	84.0	817.0	966.0	48.0	6.0	189.0	108.0	652.0	190.0	880.0	257.0	344.0	689.0	824.0	646.0	645.0	721.0	906.0	54.0	814.0	132.0	777.0	625.0	320.0	161.0
G169	623.0	98.0	756.0	990.0	121.0	127.0	18.0	884.0	59.0	878.0	647.0	260.0	51.0	756.0	912.0	875.0	82.0	857.0	308.0	953.0	88.0	67.0	242.0	907.0	462.0	957.0	995.0	935.0	908.0	316.0	748.0	938.0	64.0	93.0	46.0	423.0	695.0	208.0	85.0	702.0	342.0	785.0	457.0	239.0	458.0	741.0	119.0	410.0	124.0
G17	600.0	188.0	376.0	776.0	562.0	623.0	873.0	577.0	30.0	624.0	972.0	963.0	411.0	62.0	96.0	165.0	32.0	398.0	64.0	19.0	923.0	219.0	561.0	820.0	897.0	951.0	115.0	542.0	733.0	29.0	985.0	765.0	80.0	665.0	121.0	163.0	358.0	617.0	936.0	268.0	376.0	166.0	589.0	915.0	525.0	249.0	295.0	103.0	271.0
G170	57.0	493.0	968.0	46.0	991.0	924.0	815.0	160.0	486.0	875.0	906.0	809.0	640.0	166.0	408.0	810.0	478.0	47.0	49.0	314.0	695.0	915.0	238.0	759.0	175.0	869.0	144.0	998.0	125.0	117.0	56.0	608.0	922.0	19.0	17.0	77.0	406.0	746.0	422.0	729.0	992.0	838.0	640.0	909.0	139.0	106.0	709.0	948.0	819.0
G171	166.0	616.0	85.0	72.0	35.0	310.0	62.0	343.0	103.0	606.0	6.0	167.0	432.0	470.0	354.0	25.0	956.0	559.0	13.0	45.0	919.0	804.0	755.0	49.0	122.0	847.0	747.0	984.0	172.0	811.0	52.0	956.0	934.0	982.0	546.0	37.0	793.0	185.0	323.0	155.0	156.0	726.0	956.0	919.0	725.0	912.0	347.0	34.0	718.0
G172	89.0	972.0	37.0	689.0	164.0	988.0	912.0	7.0	199.0	944.0	276.0	286.0	1000.0	17.0	116.0	951.0	401.0	798.0	344.0	790.0	26.0	372.0	60.0	961.0	710.0	748.0	176.0	20.0	14.0	356.0	672.0	111.0	865.0	752.0	984.0	109.0	19.0	350.0	980.0	44.0	72.0	285.0	17.0	165.0	76.0	264.0	907.0	22.0	872.0
G173	592.0	313.0	393.0	420.0	286.0	311.0	624.0	637.0	460.0	321.0	703.0	690.0	388.0	415.0	689.0	389.0	660.0	594.0	642.0	477.0	240.0	659.0	392.0	492.0	595.0	357.0	423.0	333.0	207.0	687.0	618.0	541.0	377.0	555.0	474.0	550.0	553.0	649.0	621.0	313.0	523.0	673.0	369.0	612.0	296.0	693.0	390.0	465.0	301.0
G174	223.0	764.0	505.0	121.0	696.0	102.0	455.0	610.0	989.0	638.0	422.0	763.0	156.0	57.0	147.0	686.0	183.0	408.0	829.0	79.0	768.0	489.0	743.0	111.0	794.0	234.0	98.0	711.0	807.0	742.0	128.0	743.0	585.0	155.0	344.0	827.0	217.0	601.0	102.0	258.0	48.0	718.0	495.0	189.0	314.0	931.0	853.0	966.0	860.0
G175	913.0	635.0	961.0	176.0	900.0	40.0	825.0	894.0	155.0	637.0	119.0	833.0	633.0	211.0	829.0	943.0	174.0	842.0	796.0	874.0	262.0	754.0	830.0	782.0	411.0	819.0	112.0	156.0	647.0	572.0	981.0	233.0	817.0	902.0	168.0	118.0	531.0	108.0	709.0	951.0	854.0	281.0	376.0	166.0	898.0	857.0	906.0	889.0	696.0
G176	842.0	992.0	66.0	685.0	697.0	36.0	868.0	1.0	213.0	116.0	153.0	73.0	76.0	780.0	965.0	44.0	147.0	119.0	959.0	58.0	17.0	729.0	896.0	698.0	352.0	70.0	45.0	907.0	887.0	996.0	279.0	43.0	7.0	712.0	193.0	65.0	180.0	400.0	968.0	880.0	45.0	244.0	67.0	8.0	894.0	904.0	100.0	59.0	4.0
G177	140.0	274.0	903.0	934.0	308.0	278.0	116.0	787.0	955.0	89.0	126.0	867.0	781.0	165.0	186.0	785.0	500.0	134.0	209.0	164.0	162.0	121.0	928.0	368.0	89.0	708.0	237.0	315.0	918.0	862.0	191.0	34.0	183.0	829.0	778.0	216.0	797.0	91.0	366.0	68.0	222.0	497.0	857.0	811.0	239.0	38.0	103.0	864.0	784.0
G178	43.0	902.0	13.0	735.0	42.0	23.0	671.0	95.0	372.0	995.0	851.0	115.0	313.0	795.0	629.0	53.0	39.0	431.0	932.0	373.0	33.0	22.0	951.0	994.0	294.0	298.0	968.0	974.0	875.0	955.0	801.0	940.0	26.0	630.0	123.0	759.0	424.0	175.0	271.0	212.0	140.0	965.0	43.0	35.0	476.0	245.0	322.0	987.0	925.0
G179	188.0	60.0	368.0	614.0	861.0	97.0	604.0	934.0	828.0	135.0	656.0	89.0	919.0	181.0	826.0	50.0	27.0	902.0	355.0	140.0	890.0	124.0	77.0	276.0	105.0	794.0	217.0	342.0	692.0	911.0	178.0	919.0	153.0	139.0	941.0	181.0	614.0	54.0	312.0	722.0	228.0	575.0	147.0	931.0	774.0	925.0	857.0	312.0	808.0
G18	313.0	672.0	460.0	255.0	758.0	717.0	725.0	688.0	832.0	733.0	260.0	474.0	898.0	519.0	685.0	573.0	365.0	616.0	352.0	255.0	780.0	726.0	136.0	423.0	293.0	483.0	307.0	684.0	629.0	463.0	787.0	698.0	681.0	608.0	263.0	652.0	779.0	719.0	438.0	182.0	242.0	561.0	475.0	655.0	833.0	300.0	766.0	602.0	292.0
G180	403.0	234.0	682.0	158.0	891.0	983.0	893.0	752.0	313.0	248.0	833.0	31.0	30.0	811.0	183.0	738.0	751.0	927.0	761.0	843.0	44.0	412.0	778.0	818.0	828.0	871.0	722.0	4.0	108.0	57.0	270.0	366.0	908.0	986.0	610.0	816.0	52.0	991.0	152.0	826.0	94.0	871.0	569.0	782.0	182.0	882.0	774.0	983.0	48.0
G181	720.0	307.0	857.0	834.0	218.0	687.0	908.0	793.0	957.0	176.0	391.0	126.0	941.0	966.0	11.0	1.0	355.0	311.0	130.0	118.0	830.0	196.0	581.0	890.0	27.0	894.0	629.0	246.0	943.0	71.0	539.0	235.0	671.0	189.0	829.0	596.0	786.0	442.0	860.0	314.0	11.0	182.0	905.0	900.0	152.0	774.0	628.0	975.0	975.0
G182	747.0	847.0	207.0	816.0	719.0	884.0	886.0	819.0	221.0	400.0	93.0	74.0	242.0	111.0	355.0	632.0	897.0	538.0	239.0	279.0	505.0	960.0	913.0	809.0	450.0	164.0	748.0	496.0	910.0	723.0	333.0	969.0	893.0	188.0	316.0	339.0	767.0	103.0	120.0	49.0	927.0	247.0	143.0	783.0	701.0	329.0	595.0	776.0	411.0
G183	724.0	676.0	612.0	309.0	415.0	377.0	262.0	621.0	637.0	217.0	280.0	542.0	821.0	325.0	444.0	320.0	668.0	614.0	477.0	411.0	529.0	292.0	451.0	244.0	697.0	554.0	617.0	358.0	443.0	711.0	676.0	578.0	713.0	623.0	240.0	621.0	411.0	640.0	594.0	672.0	225.0	620.0	341.0	617.0	508.0	515.0	437.0	392.0	189.0
G184	538.0	2.0	813.0	994.0	862.0	606.0	993.0	47.0	282.0	989.0	182.0	25.0	26.0	154.0	13.0	99.0	968.0	381.0	158.0	151.0	903.0	785.0	912.0	902.0	565.0	177.0	18.0	766.0	687.0	8.0	111.0	183.0	341.0	951.0	297.0	764.0	743.0	842.0	110.0	6.0	615.0	81.0	835.0	866.0	723.0	970.0	50.0	19.0	807.0
G185	222.0	282.0	299.0	203.0	968.0	906.0	249.0	43.0	657.0	335.0	316.0	210.0	159.0	433.0	843.0	226.0	285.0	855.0	928.0	65.0	202.0	763.0	891.0	223.0	366.0	625.0	136.0	317.0	181.0	720.0	129.0	238.0	233.0	236.0	906.0	808.0	241.0	520.0	256.0	90.0	849.0	352.0	493.0	624.0	950.0	858.0	665.0	434.0	563.0
G186	361.0	763.0	677.0	355.0	512.0	284.0	301.0	605.0	751.0	826.0	777.0	700.0	469.0	753.0	356.0	754.0	611.0	267.0	637.0	710.0	806.0	249.0	410.0	615.0	534.0	154.0	239.0	303.0	196.0	482.0	811.0	359.0	728.0	287.0	550.0	814.0	527.0	695.0	345.0	768.0	458.0	600.0	367.0	678.0	527.0	133.0	794.0	737.0	436.0
G187	45.0	601.0	445.0	444.0	423.0	792.0	146.0	836.0	739.0	104.0	220.0	768.0	232.0	784.0	883.0	661.0	800.0	193.0	76.0	345.0	703.0	448.0	601.0	113.0	128.0	368.0	418.0	92.0	894.0	380.0	825.0	865.0	962.0	436.0	715.0	226.0	829.0	116.0	852.0	734.0	710.0	839.0	704.0	103.0	357.0	808.0	107.0	785.0	131.0
G188	96.0	657.0	724.0	915.0	179.0	158.0	157.0	359.0	295.0	368.0	673.0	88.0	331.0	929.0	338.0	962.0	872.0	882.0	167.0	232.0	641.0	30.0	125.0	346.0	173.0	733.0	222.0	224.0	358.0	76.0	344.0	671.0	743.0	208.0	395.0	248.0	463.0	859.0	784.0	856.0	63.0	617.0	796.0	284.0	325.0	231.0	662.0	251.0	311.0
G189	35.0	118.0	775.0	844.0	934.0	175.0	792.0	804.0	701.0	999.0	20.0	933.0	391.0	29.0	863.0	623.0	25.0	65.0	766.0	192.0	803.0	54.0	930.0	367.0	918.0	940.0	927.0	835.0	975.0	287.0	667.0	948.0	978.0	218.0	970.0	44.0	175.0	861.0	101.0	985.0	469.0	249.0	940.0	196.0	2.0	102.0	298.0	91.0	57.0
G19	210.0	882.0	704.0	738.0	86.0	227.0	919.0	170.0	272.0	824.0	236.0	622.0	831.0	278.0	187.0	958.0	664.0	723.0	828.0	680.0	148.0	704.0	224.0	840.0	141.0	680.0	209.0	379.0	127.0	132.0	645.0	729.0	678.0	677.0	878.0	348.0	904.0	668.0	792.0	943.0	627.0	197.0	124.0	868.0	426.0	224.0	889.0	771.0	721.0
G190	146.0	26.0	134.0	52.0	99.0	413.0	342.0	683.0	905.0	806.0	73.0	183.0	59.0	646.0	219.0	605.0	74.0	109.0	649.0	716.0	952.0	267.0	294.0	308.0	978.0	286.0	48.0	849.0	105.0	963.0	765.0	121.0	773.0	926.0	135.0	61.0	245.0	926.0	253.0	298.0	175.0	824.0	720.0	225.0	921.0	788.0	491.0	863.0	342.0
G191	809.0	369.0	673.0	438.0	896.0	34.0	832.0	136.0	51.0	805.0	143.0	777.0	21.0	240.0	875.0	68.0	831.0	961.0	62.0	938.0	207.0	923.0	20.0	130.0	83.0	948.0	445.0	29.0	373.0	34.0	412.0	851.0	140.0	655.0	812.0	812.0	166.0	786.0	954.0	915.0	120.0	795.0	328.0	821.0	8.0	959.0	383.0	882.0	180.0
G192	212.0	79.0	604.0	930.0	217.0	764.0	58.0	693.0	857.0	780.0	105.0	68.0	984.0	258.0	229.0	890.0	889.0	25.0	937.0	331.0	906.0	958.0	305.0	254.0	102.0	707.0	91.0	17.0	70.0	974.0	931.0	859.0	554.0	17.0	792.0	151.0	596.0	658.0	28.0	8.0	132.0	64.0	87.0	162.0	938.0	638.0	833.0	668.0	38.0
G193	823.0	702.0	743.0	959.0	97.0	483.0	199.0	352.0	134.0	539.0	886.0	855.0	958.0	960.0	640.0	965.0	907.0	930.0	910.0	270.0	310.0	224.0	40.0	679.0	81.0	238.0	240.0	281.0	237.0	69.0	28.0	265.0	125.0	63.0	204.0	122.0	297.0	812.0	379.0	810.0	364.0	876.0	100.0	762.0	923.0	65.0	123.0	360.0	109.0
G194	484.0	604.0	232.0	280.0	690.0	560.0	578.0	641.0	291.0	708.0	429.0	411.0	543.0	400.0	352.0	222.0	631.0	374.0	327.0	265.0	540.0	719.0	324.0	724.0	550.0	381.0	695.0	452.0	311.0	666.0	730.0	712.0	633.0	225.0	724.0	807.0	359.0	309.0	210.0	763.0	651.0	674.0	260.0	324.0	795.0	740.0	545.0	570.0	448.0
G195	86.0	660.0	15.0	377.0	929.0	10.0	842.0	912.0	297.0	599.0	11.0	503.0	34.0	93.0	366.0	692.0	786.0	935.0	179.0	167.0	564.0	73.0	87.0	578.0	726.0	950.0	305.0	145.0	599.0	877.0	986.0	974.0	251.0	160.0	640.0	880.0	817.0	74.0	11.0	732.0	926.0	212.0	938.0	855.0	41.0	47.0	861.0	984.0	228.0
G196	376.0	576.0	407.0	370.0	611.0	341.0	691.0	390.0	654.0	559.0	397.0	459.0	412.0	475.0	573.0	387.0	419.0	389.0	394.0	460.0	683.0	543.0	364.0	558.0	393.0	611.0	628.0	417.0	547.0	336.0	599.0	342.0	332.0	598.0	471.0	615.0	615.0	639.0	720.0	566.0	583.0	568.0	352.0	730.0	350.0	718.0	404.0	518.0	555.0
G197	881.0	73.0	525.0	991.0	642.0	221.0	530.0	902.0	82.0	796.0	759.0	974.0	882.0	124.0	992.0	71.0	908.0	849.0	830.0	718.0	15.0	145.0	28.0	69.0	54.0	20.0	50.0	551.0	76.0	920.0	85.0	848.0	928.0	827.0	755.0	870.0	211.0	958.0	915.0	980.0	124.0	286.0	610.0	976.0	578.0	749.0	411.0	726.0	50.0
G198	892.0	877.0	880.0	584.0	647.0	853.0	369.0	294.0	305.0	409.0	746.0	79.0	657.0	940.0	479.0	494.0	177.0	248.0	938.0	692.0	582.0	672.0	106.0	50.0	956.0	872.0	830.0	291.0	787.0	770.0	105.0	38.0	197.0	105.0	94.0	106.0	109.0	508.0	913.0	40.0	929.0	806.0	912.0	988.0	378.0	316.0	286.0	121.0	210.0
G199	36.0	490.0	180.0	30.0	66.0	910.0	214.0	840.0	190.0	704.0	464.0	482.0	560.0	863.0	727.0	73.0	829.0	388.0	103.0	664.0	617.0	181.0	266.0	174.0	751.0	947.0	282.0	72.0	603.0	826.0	626.0	82.0	740.0	618.0	96.0	823.0	212.0	678.0	746.0	805.0	587.0	79.0	115.0	592.0	705.0	645.0	269.0	875.0	874.0
G2	894.0	168.0	411.0	244.0	115.0	955.0	751.0	917.0	625.0	787.0	731.0	747.0	710.0	451.0	308.0	800.0	565.0	229.0	638.0	126.0	76.0	385.0	271.0	476.0	592.0	584.0	233.0	172.0	769.0	714.0	46.0	831.0	107.0	300.0	853.0	313.0	103.0	100.0	847.0	818.0	790.0	224.0	886.0	106.0	555.0	665.0	224.0	416.0	618.0
G20	411.0	458.0	915.0	154.0	665.0	285.0	181.0	833.0	145.0	189.0	230.0	65.0	251.0	805.0	317.0	815.0	447.0	778.0	207.0	354.0	234.0	502.0	283.0	129.0	792.0	804.0	166.0	878.0	92.0	642.0	875.0	200.0	343.0	841.0	179.0	553.0	268.0	266.0	38.0	682.0	197.0	319.0	187.0	60.0	823.0	459.0	884.0	76.0	630.0
G200	126.0	37.0	958.0	27.0	675.0	655.0	979.0	24.0	62.0	102.0	53.0	247.0	72.0	114.0	940.0	354.0	944.0	800.0	809.0	659.0	368.0	691.0	924.0	808.0	750.0	828.0	735.0	843.0	953.0	715.0	921.0	998.0	974.0	894.0	825.0	49.0	85.0	312.0	964.0	707.0	998.0	832.0	838.0	171.0	60.0	6.0	497.0	607.0	997.0
G201	417.0	782.0	955.0	983.0	871.0	918.0	278.0	129.0	253.0	912.0	81.0	741.0	695.0	833.0	155.0	710.0	170.0	993.0	781.0	883.0	219.0	103.0	108.0	94.0	518.0	245.0	264.0	130.0	185.0	787.0	857.0	167.0	748.0	231.0	775.0	246.0	56.0	82.0	215.0	666.0	915.0	193.0	559.0	480.0	756.0	351.0	819.0	954.0	797.0
G202	588.0	382.0	403.0	198.0	859.0	785.0	504.0	769.0	713.0	761.0	271.0	168.0	271.0	832.0	190.0	627.0	918.0	701.0	835.0	412.0	682.0	749.0	709.0	140.0	191.0	407.0	920.0	616.0	152.0	863.0	364.0	663.0	719.0	104.0	164.0	754.0	288.0	874.0	971.0	117.0	882.0	240.0	742.0	532.0	761.0	675.0	270.0	914.0	623.0
G203	144.0	137.0	585.0	687.0	173.0	682.0	186.0	768.0	247.0	736.0	228.0	100.0	804.0	791.0	364.0	930.0	927.0	346.0	949.0	581.0	872.0	885.0	228.0	126.0	100.0	829.0	244.0	925.0	208.0	410.0	581.0	177.0	286.0	219.0	276.0	902.0	620.0	65.0	368.0	798.0	80.0	775.0	992.0	968.0	232.0	174.0	885.0	656.0	996.0
G204	304.0	666.0	842.0	948.0	357.0	251.0	837.0	147.0	650.0	848.0	748.0	366.0	489.0	827.0	639.0	599.0	810.0	465.0	492.0	241.0	169.0	633.0	754.0	231.0	291.0	128.0	281.0	658.0	289.0	246.0	579.0	736.0	408.0	699.0	185.0	680.0	218.0	479.0	665.0	528.0	672.0	496.0	795.0	698.0	802.0	682.0	717.0	580.0	831.0
G205	533.0	244.0	615.0	538.0	282.0	587.0	413.0	631.0	636.0	399.0	371.0	676.0	420.0	630.0	367.0	386.0	426.0	569.0	446.0	674.0	344.0	643.0	745.0	680.0	295.0	445.0	634.0	190.0	277.0	476.0	293.0	768.0	643.0	718.0	599.0	694.0	616.0	713.0	192.0	504.0	294.0	512.0	472.0	568.0	662.0	417.0	607.0	348.0	616.0
G206	840.0	50.0	999.0	95.0	373.0	16.0	6.0	2.0	711.0	623.0	288.0	77.0	114.0	33.0	7.0	730.0	179.0	313.0	595.0	105.0	1.0	969.0	987.0	116.0	780.0	987.0	806.0	956.0	936.0	906.0	832.0	93.0	309.0	142.0	253.0	804.0	728.0	919.0	45.0	18.0	151.0	999.0	13.0	992.0	3.0	967.0	225.0	88.0	139.0
G207	789.0	134.0	49.0	678.0	730.0	241.0	907.0	874.0	194.0	377.0	685.0	184.0	95.0	644.0	747.0	841.0	826.0	964.0	735.0	702.0	385.0	733.0	208.0	635.0	270.0	231.0	435.0	256.0	145.0	313.0	146.0	115.0	957.0	292.0	962.0	824.0	807.0	721.0	897.0	821.0	42.0	119.0	759.0	266.0	46.0	615.0	856.0	777.0	810.0
G208	486.0	748.0	211.0	69.0	310.0	59.0	965.0	202.0	966.0	50.0	76.0	755.0	935.0	115.0	97.0	542.0	733.0	256.0	224.0	559.0	70.0	406.0	582.0	379.0	734.0	75.0	522.0	89.0	645.0	106.0	944.0	898.0	41.0	193.0	873.0	493.0	80.0	886.0	558.0	330.0	397.0	669.0	600.0	681.0	70.0	593.0	899.0	719.0	936.0
G209	805.0	245.0	802.0	791.0	221.0	212.0	352.0	559.0	175.0	719.0	889.0	237.0	912.0	37.0	951.0	884.0	859.0	382.0	655.0	777.0	802.0	578.0	395.0	720.0	409.0	913.0	197.0	856.0	725.0	977.0	708.0	711.0	239.0	241.0	176.0	357.0	203.0	68.0	886.0	979.0	174.0	695.0	219.0	778.0	611.0	742.0	146.0	44.0	88.0
G21	269.0	654.0	143.0	569.0	761.0	871.0	201.0	219.0	690.0	514.0	595.0	156.0	507.0	97.0	159.0	731.0	772.0	120.0	163.0	905.0	267.0	781.0	843.0	747.0	632.0	63.0	97.0	280.0	756.0	721.0	820.0	131.0	829.0	694.0	492.0	238.0	112.0	799.0	858.0	765.0	832.0	397.0	288.0	884.0	63.0	272.0	180.0	806.0	468.0
G210	594.0	528.0	763.0	639.0	645.0	165.0	766.0	851.0	516.0	634.0	721.0	904.0	270.0	749.0	633.0	317.0	634.0	618.0	210.0	101.0	907.0	212.0	279.0	827.0	126.0	209.0	334.0	366.0	55.0	556.0	679.0	793.0	83.0	256.0	785.0	360.0	209.0	908.0	811.0	71.0	96.0	671.0	122.0	288.0	136.0	187.0	594.0	358.0	680.0
G211	505.0	695.0	721.0	860.0	513.0	749.0	818.0	944.0	772.0	973.0	357.0	957.0	151.0	727.0	958.0	835.0	707.0	132.0	674.0	800.0	194.0	592.0	605.0	275.0	778.0	197.0	476.0	576.0	761.0	264.0	602.0	929.0	860.0	31.0	105.0	780.0	151.0	70.0	774.0	83.0	769.0	558.0	927.0	966.0	933.0	849.0	710.0	191.0	459.0
G212	247.0	586.0	263.0	688.0	596.0	420.0	404.0	367.0	415.0	742.0	237.0	414.0	548.0	441.0	312.0	269.0	236.0	356.0	330.0	598.0	278.0	375.0	177.0	313.0	583.0	472.0	645.0	229.0	525.0	709.0	209.0	653.0	615.0	485.0	377.0	427.0	809.0	716.0	817.0	409.0	750.0	474.0	350.0	220.0	596.0	426.0	700.0	387.0	856.0
G213	706.0	753.0	650.0	476.0	396.0	270.0	216.0	475.0	698.0	458.0	571.0	310.0	219.0	152.0	413.0	325.0	671.0	657.0	708.0	289.0	476.0	215.0	267.0	408.0	427.0	810.0	623.0	384.0	276.0	421.0	407.0	674.0	623.0	636.0	409.0	384.0	722.0	606.0	795.0	356.0	350.0	753.0	656.0	641.0	335.0	409.0	687.0	673.0	305.0
G214	489.0	860.0	894.0	907.0	150.0	762.0	42.0	4.0	110.0	60.0	848.0	324.0	929.0	910.0	556.0	423.0	141.0	269.0	953.0	954.0	886.0	120.0	29.0	331.0	214.0	880.0	686.0	978.0	450.0	224.0	940.0	857.0	924.0	871.0	18.0	987.0	789.0	661.0	290.0	96.0	167.0	980.0	974.0	305.0	312.0	870.0	171.0	758.0	737.0
G215	537.0	519.0	486.0	360.0	418.0	586.0	379.0	426.0	505.0	607.0	551.0	314.0	536.0	457.0	386.0	489.0	374.0	239.0	630.0	519.0	372.0	317.0	475.0	502.0	654.0	447.0	606.0	609.0	387.0	384.0	428.0	387.0	640.0	425.0	437.0	623.0	448.0	505.0	371.0	553.0	560.0	624.0	546.0	230.0	556.0	408.0	643.0	393.0	590.0
G216	576.0	804.0	457.0	686.0	37.0	152.0	164.0	68.0	148.0	139.0	807.0	9.0	967.0	982.0	964.0	308.0	101.0	878.0	862.0	85.0	909.0	349.0	151.0	311.0	728.0	586.0	75.0	623.0	202.0	283.0	41.0	217.0	969.0	138.0	849.0	277.0	977.0	910.0	657.0	804.0	809.0	587.0	997.0	269.0	849.0	181.0	124.0	194.0	220.0
G217	154.0	12.0	471.0	86.0	83.0	842.0	187.0	950.0	984.0	855.0	907.0	934.0	74.0	65.0	842.0	874.0	873.0	917.0	941.0	925.0	823.0	187.0	978.0	39.0	143.0	876.0	30.0	203.0	345.0	138.0	77.0	886.0	716.0	337.0	675.0	686.0	950.0	115.0	361.0	242.0	219.0	728.0	74.0	700.0	974.0	747.0	334.0	876.0	43.0
G218	593.0	909.0	185.0	320.0	901.0	528.0	122.0	714.0	80.0	732.0	37.0	33.0	188.0	192.0	208.0	143.0	279.0	645.0	85.0	986.0	149.0	838.0	934.0	626.0	696.0	823.0	335.0	920.0	755.0	746.0	492.0	901.0	274.0	757.0	159.0	670.0	76.0	913.0	297.0	183.0	958.0	146.0	851.0	770.0	95.0	695.0	804.0	835.0	941.0
G219	722.0	516.0	294.0	301.0	592.0	570.0	648.0	542.0	448.0	564.0	594.0	637.0	550.0	330.0	605.0	356.0	521.0	332.0	392.0	578.0	746.0	539.0	547.0	309.0	504.0	627.0	573.0	340.0	433.0	370.0	642.0	568.0	558.0	526.0	399.0	273.0	488.0	366.0	550.0	384.0	662.0	612.0	582.0	679.0	308.0	355.0	398.0	349.0	569.0
G22	684.0	721.0	660.0	306.0	593.0	628.0	288.0	235.0	538.0	655.0	370.0	437.0	392.0	606.0	571.0	614.0	301.0	320.0	683.0	342.0	640.0	174.0	610.0	666.0	311.0	249.0	563.0	769.0	396.0	388.0	696.0	642.0	672.0	422.0	552.0	526.0	240.0	672.0	332.0	407.0	600.0	521.0	520.0	582.0	402.0	612.0	626.0	653.0	516.0
G220	751.0	772.0	43.0	810.0	933.0	759.0	26.0	927.0	937.0	245.0	423.0	412.0	387.0	739.0	40.0	123.0	372.0	73.0	198.0	276.0	386.0	475.0	291.0	842.0	333.0	189.0	713.0	284.0	453.0	164.0	774.0	70.0	461.0	735.0	759.0	150.0	923.0	458.0	201.0	477.0	536.0	273.0	141.0	726.0	730.0	972.0	972.0	297.0	918.0
G221	367.0	100.0	11.0	636.0	309.0	136.0	210.0	69.0	490.0	179.0	7.0	188.0	127.0	600.0	962.0	146.0	348.0	712.0	879.0	814.0	754.0	328.0	170.0	765.0	850.0	771.0	501.0	831.0	199.0	524.0	32.0	162.0	637.0	806.0	9.0	83.0	325.0	701.0	212.0	723.0	260.0	41.0	56.0	468.0	310.0	418.0	412.0	150.0	829.0
G222	846.0	831.0	701.0	343.0	918.0	567.0	442.0	583.0	745.0	411.0	556.0	698.0	24.0	984.0	63.0	974.0	36.0	731.0	772.0	749.0	191.0	346.0	730.0	834.0	414.0	259.0	834.0	981.0	666.0	194.0	138.0	195.0	946.0	825.0	799.0	203.0	34.0	425.0	501.0	480.0	4.0	198.0	669.0	989.0	211.0	521.0	879.0	367.0	929.0
G223	855.0	340.0	125.0	17.0	757.0	737.0	239.0	84.0	850.0	105.0	355.0	795.0	832.0	146.0	173.0	574.0	110.0	394.0	703.0	390.0	804.0	789.0	883.0	92.0	593.0	914.0	582.0	265.0	753.0	926.0	127.0	739.0	821.0	286.0	200.0	334.0	856.0	260.0	803.0	809.0	883.0	696.0	66.0	845.0	801.0	865.0	174.0	275.0	82.0
G224	92.0	893.0	728.0	43.0	977.0	965.0	73.0	828.0	23.0	547.0	654.0	27.0	467.0	985.0	514.0	607.0	16.0	3.0	99.0	121.0	8.0	171.0	369.0	60.0	973.0	971.0	959.0	184.0	829.0	836.0	373.0	954.0	117.0	876.0	994.0	831.0	318.0	120.0	172.0	158.0	682.0	974.0	948.0	870.0	794.0	664.0	152.0	86.0	933.0
G225	613.0	839.0	331.0	931.0	595.0	683.0	587.0	211.0	451.0	561.0	633.0	526.0	626.0	309.0	898.0	640.0	554.0	668.0	143.0	717.0	685.0	337.0	647.0	323.0	568.0	643.0	286.0	375.0	701.0	186.0	389.0	586.0	793.0	616.0	413.0	404.0	237.0	301.0	331.0	850.0	506.0	409.0	296.0	287.0	874.0	649.0	429.0	386.0	676.0
G226	764.0	178.0	838.0	557.0	810.0	188.0	723.0	668.0	57.0	227.0	797.0	718.0	208.0	50.0	212.0	301.0	201.0	906.0	228.0	421.0	647.0	321.0	145.0	326.0	157.0	881.0	212.0	388.0	244.0	340.0	629.0	322.0	855.0	713.0	79.0	335.0	30.0	931.0	462.0	179.0	931.0	126.0	264.0	763.0	173.0	748.0	140.0	738.0	964.0
G227	27.0	830.0	717.0	245.0	152.0	635.0	675.0	78.0	679.0	45.0	870.0	76.0	304.0	991.0	894.0	108.0	133.0	915.0	731.0	952.0	419.0	168.0	191.0	249.0	75.0	23.0	775.0	685.0	938.0	169.0	310.0	370.0	846.0	700.0	340.0	353.0	798.0	533.0	695.0	839.0	128.0	896.0	436.0	865.0	417.0	679.0	213.0	717.0	940.0
G228	102.0	249.0	447.0	853.0	868.0	978.0	137.0	191.0	837.0	734.0	155.0	16.0	751.0	388.0	143.0	318.0	395.0	26.0	183.0	137.0	987.0	35.0	968.0	975.0	998.0	863.0	981.0	226.0	932.0	968.0	637.0	764.0	224.0	150.0	933.0	157.0	273.0	287.0	999.0	371.0	248.0	86.0	206.0	304.0	791.0	867.0	898.0	47.0	907.0
G229	191.0	751.0	251.0	358.0	702.0	396.0	297.0	114.0	780.0	450.0	350.0	739.0	663.0	145.0	271.0	558.0	441.0	746.0	312.0	258.0	826.0	239.0	555.0	702.0	196.0	599.0	223.0	625.0	622.0	655.0	718.0	844.0	463.0	660.0	254.0	727.0	713.0	806.0	706.0	333.0	848.0	423.0	404.0	651.0	737.0	100.0	175.0	192.0	723.0
G23	163.0	166.0	114.0	747.0	726.0	573.0	341.0	254.0	912.0	470.0	47.0	922.0	915.0	92.0	280.0	519.0	848.0	517.0	450.0	867.0	755.0	547.0	314.0	330.0	363.0	668.0	565.0	122.0	198.0	262.0	865.0	724.0	22.0	202.0	604.0	364.0	592.0	942.0	163.0	167.0	154.0	377.0	217.0	924.0	764.0	738.0	818.0	116.0	840.0
G230	5.0	827.0	839.0	669.0	975.0	220.0	709.0	111.0	152.0	786.0	999.0	438.0	451.0	1000.0	710.0	769.0	893.0	931.0	11.0	989.0	552.0	914.0	218.0	734.0	937.0	268.0	974.0	149.0	665.0	369.0	160.0	315.0	989.0	966.0	34.0	792.0	994.0	276.0	970.0	201.0	7.0	145.0	933.0	6.0	635.0	983.0	606.0	942.0	953.0
G231	697.0	569.0	884.0	138.0	40.0	179.0	383.0	734.0	397.0	253.0	131.0	792.0	583.0	141.0	969.0	235.0	830.0	786.0	349.0	344.0	65.0	756.0	275.0	190.0	921.0	413.0	545.0	860.0	264.0	67.0	678.0	193.0	653.0	686.0	519.0	898.0	815.0	158.0	686.0	780.0	389.0	723.0	165.0	911.0	829.0	797.0	338.0	56.0	799.0
G232	258.0	358.0	109.0	104.0	233.0	892.0	566.0	42.0	252.0	961.0	715.0	531.0	216.0	786.0	947.0	922.0	851.0	307.0	954.0	880.0	67.0	653.0	850.0	844.0	781.0	673.0	805.0	985.0	834.0	272.0	175.0	30.0	942.0	805.0	236.0	25.0	618.0	927.0	147.0	923.0	776.0	36.0	180.0	765.0	859.0	16.0	802.0	595.0	788.0
G233	121.0	643.0	381.0	781.0	701.0	534.0	761.0	837.0	239.0	273.0	835.0	600.0	246.0	789.0	615.0	544.0	595.0	136.0	469.0	561.0	686.0	194.0	714.0	795.0	296.0	403.0	578.0	310.0	473.0	238.0	336.0	778.0	250.0	794.0	530.0	290.0	131.0	122.0	467.0	868.0	345.0	687.0	524.0	276.0	344.0	208.0	162.0	472.0	580.0
G234	46.0	894.0	922.0	181.0	911.0	858.0	126.0	969.0	44.0	602.0	536.0	7.0	773.0	98.0	879.0	892.0	975.0	747.0	878.0	223.0	75.0	207.0	351.0	1000.0	556.0	147.0	23.0	106.0	636.0	337.0	362.0	53.0	329.0	915.0	855.0	86.0	144.0	210.0	179.0	249.0	916.0	466.0	968.0	440.0	907.0	143.0	105.0	973.0	805.0
G235	137.0	755.0	170.0	50.0	699.0	237.0	309.0	951.0	171.0	932.0	917.0	423.0	537.0	782.0	989.0	92.0	720.0	929.0	403.0	641.0	40.0	683.0	983.0	659.0	914.0	816.0	229.0	376.0	174.0	827.0	382.0	151.0	247.0	334.0	949.0	101.0	335.0	693.0	880.0	471.0	940.0	201.0	233.0	296.0	891.0	692.0	249.0	712.0	64.0
G236	95.0	553.0	35.0	14.0	705.0	134.0	956.0	945.0	757.0	72.0	982.0	44.0	827.0	932.0	800.0	766.0	945.0	81.0	907.0	841.0	200.0	100.0	998.0	57.0	774.0	173.0	76.0	264.0	911.0	305.0	744.0	45.0	375.0	438.0	420.0	4.0	25.0	212.0	211.0	884.0	939.0	12.0	864.0	92.0	697.0	978.0	92.0	927.0	640.0
G237	558.0	115.0	271.0	171.0	151.0	42.0	789.0	765.0	878.0	797.0	51.0	171.0	121.0	90.0	724.0	910.0	917.0	845.0	880.0	139.0	673.0	731.0	430.0	236.0	764.0	385.0	39.0	321.0	541.0	431.0	75.0	173.0	699.0	277.0	261.0	197.0	892.0	187.0	37.0	703.0	309.0	68.0	113.0	98.0	311.0	727.0	875.0	285.0	120.0
G238	16.0	997.0	992.0	889.0	843.0	149.0	185.0	891.0	32.0	996.0	634.0	993.0	685.0	967.0	986.0	939.0	41.0	15.0	10.0	730.0	918.0	1.0	786.0	942.0	988.0	969.0	732.0	960.0	860.0	823.0	405.0	279.0	973.0	949.0	278.0	496.0	820.0	39.0	44.0	879.0	995.0	190.0	11.0	858.0	954.0	894.0	294.0	39.0	741.0
G239	727.0	761.0	291.0	107.0	335.0	99.0	932.0	929.0	908.0	945.0	564.0	66.0	979.0	879.0	369.0	925.0	836.0	972.0	4.0	297.0	881.0	150.0	65.0	849.0	885.0	801.0	906.0	997.0	34.0	26.0	73.0	294.0	998.0	4.0	952.0	90.0	202.0	637.0	899.0	587.0	2.0	679.0	38.0	495.0	1000.0	827.0	6.0	388.0	31.0
G24	226.0	311.0	238.0	724.0	453.0	677.0	193.0	723.0	458.0	325.0	447.0	338.0	262.0	713.0	359.0	570.0	661.0	688.0	789.0	697.0	699.0	799.0	456.0	532.0	445.0	240.0	533.0	611.0	225.0	656.0	283.0	709.0	368.0	378.0	557.0	634.0	230.0	406.0	660.0	193.0	271.0	590.0	514.0	543.0	624.0	293.0	527.0	271.0	504.0
G240	194.0	159.0	202.0	353.0	199.0	244.0	651.0	255.0	758.0	186.0	792.0	857.0	148.0	698.0	181.0	752.0	520.0	816.0	141.0	723.0	592.0	801.0	71.0	401.0	970.0	104.0	845.0	295.0	451.0	439.0	94.0	963.0	181.0	186.0	842.0	452.0	150.0	41.0	121.0	10.0	917.0	167.0	756.0	349.0	840.0	73.0	599.0	199.0	934.0
G241	78.0	845.0	739.0	293.0	604.0	787.0	777.0	176.0	165.0	407.0	160.0	910.0	140.0	260.0	763.0	197.0	256.0	580.0	794.0	845.0	434.0	675.0	712.0	696.0	251.0	749.0	849.0	712.0	131.0	570.0	249.0	448.0	401.0	780.0	787.0	930.0	783.0	332.0	239.0	928.0	541.0	433.0	257.0	182.0	187.0	425.0	637.0	428.0	324.0
G242	128.0	362.0	260.0	238.0	733.0	259.0	658.0	472.0	555.0	302.0	818.0	675.0	805.0	255.0	645.0	637.0	166.0	237.0	779.0	336.0	665.0	751.0	346.0	264.0	407.0	243.0	630.0	747.0	150.0	568.0	232.0	713.0	654.0	233.0	259.0	530.0	761.0	205.0	652.0	217.0	584.0	834.0	815.0	298.0	461.0	686.0	327.0	310.0	643.0
G243	407.0	529.0	601.0	582.0	632.0	450.0	316.0	638.0	384.0	448.0	432.0	323.0	681.0	417.0	552.0	492.0	718.0	341.0	599.0	291.0	308.0	462.0	376.0	372.0	483.0	572.0	426.0	402.0	597.0	404.0	346.0	360.0	603.0	579.0	567.0	446.0	475.0	471.0	561.0	556.0	388.0	636.0	508.0	608.0	365.0	602.0	705.0	493.0	319.0
G244	861.0	900.0	36.0	573.0	226.0	992.0	282.0	862.0	577.0	6.0	26.0	51.0	893.0	59.0	546.0	21.0	369.0	884.0	934.0	53.0	86.0	79.0	365.0	857.0	201.0	966.0	650.0	182.0	783.0	904.0	345.0	28.0	874.0	200.0	182.0	928.0	135.0	811.0	355.0	857.0	319.0	565.0	937.0	124.0	741.0	980.0	39.0	627.0	381.0
G245	832.0	262.0	30.0	453.0	258.0	403.0	167.0	955.0	911.0	445.0	75.0	295.0	204.0	94.0	793.0	94.0	347.0	758.0	969.0	453.0	608.0	856.0	42.0	63.0	145.0	765.0	847.0	43.0	891.0	602.0	187.0	189.0	749.0	32.0	823.0	345.0	941.0	141.0	448.0	944.0	44.0	30.0	432.0	181.0	877.0	945.0	943.0	109.0	510.0
G246	890.0	16.0	52.0	374.0	986.0	6.0	43.0	34.0	982.0	92.0	67.0	13.0	2.0	850.0	33.0	85.0	94.0	22.0	562.0	236.0	925.0	209.0	35.0	242.0	85.0	745.0	654.0	954.0	12.0	115.0	239.0	14.0	985.0	999.0	983.0	140.0	14.0	734.0	83.0	177.0	801.0	196.0	911.0	987.0	15.0	21.0	965.0	23.0	417.0
G247	524.0	403.0	274.0	323.0	735.0	326.0	374.0	429.0	715.0	313.0	694.0	417.0	466.0	685.0	577.0	376.0	566.0	647.0	754.0	267.0	704.0	466.0	240.0	652.0	415.0	406.0	374.0	493.0	640.0	343.0	456.0	479.0	506.0	625.0	284.0	424.0	421.0	614.0	477.0	288.0	642.0	605.0	516.0	705.0	367.0	445.0	524.0	813.0	344.0
G248	883.0	757.0	770.0	895.0	915.0	829.0	875.0	108.0	865.0	863.0	732.0	719.0	777.0	34.0	880.0	18.0	17.0	141.0	123.0	197.0	968.0	33.0	787.0	900.0	499.0	163.0	454.0	533.0	212.0	725.0	247.0	196.0	834.0	697.0	975.0	286.0	842.0	417.0	882.0	828.0	173.0	730.0	631.0	148.0	836.0	633.0	165.0	147.0	793.0
G249	648.0	214.0	310.0	6.0	869.0	448.0	867.0	712.0	24.0	106.0	593.0	332.0	877.0	826.0	857.0	817.0	4.0	770.0	25.0	903.0	622.0	55.0	257.0	68.0	947.0	4.0	124.0	268.0	36.0	441.0	805.0	60.0	87.0	37.0	80.0	953.0	939.0	804.0	16.0	989.0	986.0	28.0	324.0	223.0	101.0	991.0	23.0	947.0	688.0
G25	204.0	211.0	60.0	777.0	944.0	57.0	57.0	740.0	271.0	32.0	112.0	420.0	77.0	683.0	71.0	857.0	931.0	83.0	431.0	666.0	400.0	46.0	621.0	632.0	958.0	718.0	178.0	914.0	708.0	15.0	118.0	109.0	131.0	98.0	647.0	250.0	350.0	77.0	205.0	940.0	394.0	158.0	169.0	110.0	927.0	126.0	333.0	10.0	100.0
G250	791.0	724.0	691.0	649.0	253.0	672.0	247.0	386.0	304.0	728.0	417.0	478.0	476.0	726.0	848.0	593.0	749.0	400.0	759.0	566.0	430.0	166.0	707.0	668.0	250.0	346.0	301.0	373.0	384.0	736.0	227.0	292.0	445.0	455.0	710.0	555.0	552.0	847.0	647.0	609.0	817.0	225.0	813.0	796.0	273.0	243.0	273.0	453.0	399.0
G251	465.0	460.0	493.0	498.0	434.0	501.0	402.0	498.0	454.0	510.0	460.0	506.0	596.0	452.0	549.0	493.0	455.0	516.0	559.0	587.0	515.0	459.0	460.0	443.0	545.0	442.0	500.0	549.0	471.0	453.0	497.0	470.0	534.0	536.0	430.0	485.0	511.0	511.0	535.0	490.0	512.0	445.0	540.0	546.0	528.0	447.0	498.0	551.0	470.0
G252	818.0	29.0	378.0	987.0	998.0	731.0	697.0	675.0	969.0	827.0	958.0	163.0	949.0	798.0	346.0	239.0	227.0	957.0	671.0	915.0	701.0	288.0	47.0	821.0	268.0	791.0	22.0	319.0	132.0	912.0	995.0	754.0	921.0	826.0	977.0	283.0	129.0	921.0	824.0	403.0	218.0	802.0	954.0	961.0	372.0	906.0	221.0	190.0	188.0
G253	469.0	848.0	555.0	527.0	276.0	330.0	810.0	780.0	353.0	741.0	619.0	693.0	299.0	866.0	160.0	335.0	228.0	839.0	91.0	227.0	861.0	851.0	872.0	717.0	86.0	746.0	238.0	34.0	390.0	154.0	326.0	695.0	174.0	469.0	93.0	319.0	337.0	346.0	135.0	956.0	246.0	382.0	387.0	798.0	942.0	178.0	151.0	438.0	499.0
G254	691.0	906.0	51.0	66.0	9.0	879.0	168.0	966.0	42.0	808.0	765.0	246.0	754.0	480.0	877.0	787.0	418.0	317.0	20.0	808.0	896.0	988.0	52.0	978.0	99.0	529.0	71.0	853.0	915.0	292.0	143.0	25.0	422.0	461.0	48.0	358.0	32.0	164.0	266.0	854.0	354.0	737.0	874.0	22.0	90.0	807.0	865.0	763.0	885.0
G255	298.0	963.0	969.0	891.0	60.0	280.0	987.0	241.0	28.0	781.0	985.0	744.0	7.0	740.0	87.0	959.0	874.0	819.0	65.0	120.0	814.0	803.0	953.0	478.0	337.0	616.0	704.0	687.0	141.0	994.0	705.0	254.0	638.0	458.0	905.0	46.0	276.0	878.0	258.0	181.0	553.0	91.0	723.0	197.0	164.0	963.0	143.0	790.0	611.0
G256	219.0	636.0	552.0	564.0	187.0	307.0	502.0	664.0	228.0	860.0	912.0	518.0	873.0	920.0	238.0	784.0	636.0	735.0	331.0	672.0	721.0	563.0	488.0	269.0	159.0	518.0	152.0	627.0	766.0	70.0	444.0	950.0	104.0	874.0	107.0	212.0	778.0	838.0	194.0	73.0	99.0	237.0	103.0	109.0	435.0	230.0	724.0	709.0	866.0
G257	951.0	46.0	635.0	25.0	820.0	294.0	84.0	790.0	133.0	53.0	96.0	759.0	64.0	547.0	6.0	303.0	876.0	974.0	40.0	494.0	2.0	152.0	5.0	121.0	254.0	878.0	976.0	18.0	956.0	753.0	895.0	802.0	979.0	872.0	805.0	673.0	961.0	87.0	241.0	947.0	47.0	987.0	39.0	462.0	102.0	955.0	362.0	838.0	896.0
G258	585.0	370.0	654.0	336.0	691.0	526.0	620.0	400.0	293.0	515.0	646.0	685.0	634.0	681.0	602.0	630.0	429.0	467.0	364.0	611.0	568.0	244.0	546.0	343.0	813.0	395.0	457.0	539.0	559.0	315.0	715.0	327.0	319.0	352.0	529.0	368.0	667.0	662.0	697.0	285.0	380.0	403.0	649.0	800.0	212.0	706.0	640.0	390.0	371.0
G259	849.0	947.0	780.0	624.0	288.0	98.0	828.0	320.0	285.0	783.0	626.0	288.0	970.0	687.0	817.0	17.0	745.0	207.0	291.0	260.0	646.0	734.0	570.0	373.0	668.0	225.0	943.0	798.0	657.0	717.0	437.0	761.0	399.0	808.0	894.0	640.0	483.0	665.0	904.0	806.0	223.0	888.0	312.0	677.0	668.0	269.0	284.0	92.0	760.0
G26	522.0	866.0	653.0	772.0	769.0	800.0	879.0	251.0	226.0	771.0	122.0	860.0	622.0	504.0	484.0	736.0	759.0	760.0	201.0	171.0	179.0	708.0	701.0	255.0	360.0	903.0	574.0	395.0	216.0	857.0	323.0	274.0	171.0	685.0	712.0	91.0	385.0	76.0	799.0	243.0	799.0	446.0	714.0	742.0	607.0	462.0	575.0	572.0	71.0
G260	987.0	86.0	916.0	996.0	959.0	866.0	906.0	133.0	169.0	348.0	310.0	966.0	836.0	180.0	938.0	27.0	906.0	38.0	287.0	44.0	959.0	8.0	107.0	896.0	717.0	361.0	313.0	953.0	673.0	661.0	401.0	599.0	88.0	783.0	813.0	963.0	78.0	957.0	374.0	802.0	110.0	886.0	975.0	859.0	853.0	676.0	978.0	625.0	712.0
G261	965.0	647.0	308.0	869.0	983.0	948.0	974.0	3.0	277.0	203.0	950.0	123.0	961.0	898.0	797.0	65.0	154.0	476.0	29.0	682.0	95.0	7.0	18.0	15.0	5.0	214.0	767.0	13.0	1.0	42.0	656.0	942.0	19.0	33.0	948.0	47.0	995.0	825.0	238.0	185.0	207.0	986.0	921.0	948.0	821.0	816.0	872.0	933.0	999.0
G262	719.0	102.0	725.0	275.0	92.0	686.0	49.0	689.0	540.0	119.0	577.0	644.0	441.0	499.0	761.0	609.0	433.0	541.0	152.0	298.0	226.0	148.0	436.0	453.0	656.0	322.0	749.0	900.0	94.0	637.0	580.0	323.0	856.0	131.0	357.0	456.0	253.0	881.0	281.0	822.0	404.0	199.0	75.0	647.0	983.0	819.0	201.0	159.0	746.0
G263	944.0	958.0	55.0	653.0	813.0	616.0	851.0	983.0	845.0	307.0	831.0	256.0	776.0	808.0	104.0	936.0	251.0	836.0	634.0	162.0	36.0	463.0	162.0	653.0	216.0	890.0	11.0	146.0	663.0	840.0	914.0	773.0	76.0	991.0	54.0	459.0	82.0	81.0	2.0	67.0	466.0	254.0	819.0	840.0	755.0	62.0	69.0	590.0	85.0
G264	710.0	240.0	847.0	53.0	119.0	786.0	117.0	229.0	97.0	621.0	507.0	113.0	192.0	458.0	864.0	834.0	391.0	840.0	408.0	157.0	143.0	796.0	682.0	103.0	552.0	415.0	201.0	748.0	57.0	178.0	819.0	804.0	726.0	222.0	844.0	356.0	604.0	613.0	975.0	509.0	681.0	69.0	775.0	247.0	228.0	933.0	63.0	676.0	892.0
G265	387.0	238.0	468.0	71.0	866.0	904.0	81.0	618.0	941.0	537.0	512.0	937.0	171.0	119.0	49.0	232.0	973.0	914.0	957.0	38.0	290.0	990.0	175.0	422.0	793.0	682.0	95.0	95.0	117.0	104.0	132.0	955.0	991.0	87.0	801.0	458.0	130.0	67.0	846.0	157.0	19.0	952.0	908.0	801.0	190.0	35.0	156.0	903.0	277.0
G266	64.0	136.0	242.0	537.0	189.0	982.0	939.0	154.0	667.0	188.0	440.0	118.0	482.0	218.0	915.0	825.0	446.0	703.0	663.0	94.0	49.0	130.0	862.0	672.0	56.0	879.0	969.0	134.0	844.0	842.0	826.0	250.0	929.0	809.0	566.0	932.0	861.0	223.0	127.0	643.0	78.0	153.0	509.0	93.0	913.0	787.0	903.0	818.0	198.0
G267	458.0	540.0	518.0	558.0	399.0	475.0	486.0	506.0	551.0	496.0	505.0	513.0	408.0	516.0	455.0	410.0	579.0	417.0	537.0	369.0	541.0	515.0	489.0	435.0	586.0	527.0	469.0	368.0	514.0	580.0	561.0	573.0	425.0	622.0	390.0	574.0	404.0	538.0	582.0	516.0	501.0	469.0	517.0	575.0	568.0	444.0	478.0	640.0	505.0
G268	321.0	537.0	386.0	737.0	285.0	391.0	419.0	579.0	412.0	414.0	494.0	611.0	344.0	607.0	553.0	393.0	589.0	364.0	762.0	427.0	565.0	524.0	552.0	347.0	610.0	324.0	387.0	411.0	553.0	609.0	359.0	616.0	620.0	581.0	479.0	659.0	637.0	428.0	563.0	345.0	606.0	645.0	414.0	683.0	539.0	435.0	377.0	362.0	360.0
G269	60.0	257.0	352.0	789.0	197.0	208.0	235.0	366.0	125.0	131.0	774.0	514.0	250.0	700.0	760.0	250.0	71.0	442.0	720.0	294.0	247.0	614.0	509.0	38.0	808.0	865.0	946.0	562.0	712.0	659.0	897.0	744.0	151.0	123.0	943.0	224.0	593.0	44.0	893.0	401.0	440.0	683.0	935.0	120.0	304.0	166.0	799.0	619.0	852.0
G27	265.0	366.0	821.0	149.0	744.0	296.0	191.0	806.0	197.0	259.0	729.0	351.0	366.0	276.0	257.0	231.0	139.0	636.0	387.0	299.0	581.0	227.0	864.0	187.0	111.0	857.0	315.0	275.0	258.0	747.0	822.0	655.0	195.0	110.0	211.0	626.0	859.0	840.0	704.0	665.0	767.0	231.0	345.0	902.0	858.0	518.0	525.0	305.0	221.0
G270	870.0	31.0	824.0	745.0	931.0	745.0	790.0	313.0	649.0	14.0	910.0	23.0	217.0	874.0	60.0	152.0	269.0	18.0	200.0	557.0	103.0	83.0	587.0	594.0	96.0	78.0	994.0	115.0	748.0	21.0	909.0	349.0	825.0	266.0	841.0	394.0	81.0	850.0	24.0	220.0	598.0	255.0	354.0	251.0	873.0	108.0	812.0	176.0	34.0
G271	429.0	82.0	223.0	817.0	346.0	27.0	526.0	985.0	883.0	54.0	978.0	226.0	920.0	25.0	844.0	29.0	933.0	53.0	661.0	225.0	975.0	963.0	265.0	859.0	996.0	949.0	977.0	802.0	635.0	82.0	652.0	8.0	12.0	302.0	612.0	944.0	926.0	981.0	128.0	840.0	988.0	22.0	969.0	746.0	343.0	975.0	317.0	167.0	979.0
G272	422.0	538.0	482.0	488.0	425.0	449.0	534.0	548.0	496.0	488.0	516.0	530.0	496.0	460.0	465.0	419.0	497.0	525.0	475.0	535.0	519.0	471.0	585.0	516.0	484.0	507.0	542.0	477.0	526.0	496.0	533.0	536.0	548.0	474.0	533.0	506.0	506.0	556.0	492.0	482.0	491.0	545.0	543.0	558.0	495.0	529.0	519.0	496.0	477.0
G273	563.0	933.0	803.0	563.0	289.0	486.0	481.0	705.0	582.0	603.0	378.0	709.0	186.0	117.0	658.0	119.0	678.0	343.0	294.0	649.0	261.0	233.0	649.0	134.0	452.0	617.0	895.0	858.0	377.0	373.0	871.0	630.0	229.0	814.0	460.0	294.0	399.0	699.0	560.0	203.0	699.0	206.0	859.0	664.0	702.0	833.0	431.0	538.0	394.0
G274	445.0	567.0	326.0	394.0	627.0	582.0	421.0	397.0	442.0	532.0	648.0	550.0	407.0	395.0	531.0	552.0	725.0	428.0	580.0	405.0	370.0	598.0	503.0	450.0	587.0	476.0	410.0	563.0	669.0	358.0	429.0	367.0	561.0	765.0	583.0	385.0	597.0	647.0	390.0	545.0	548.0	359.0	379.0	380.0	590.0	579.0	381.0	552.0	677.0
G275	519.0	667.0	356.0	613.0	385.0	536.0	629.0	417.0	445.0	605.0	463.0	446.0	447.0	430.0	524.0	452.0	518.0	454.0	589.0	420.0	448.0	293.0	419.0	623.0	627.0	568.0	452.0	559.0	474.0	555.0	535.0	440.0	405.0	491.0	573.0	422.0	373.0	367.0	434.0	429.0	610.0	630.0	391.0	586.0	517.0	640.0	590.0	533.0	603.0
G276	769.0	976.0	870.0	804.0	163.0	961.0	765.0	22.0	41.0	785.0	947.0	882.0	880.0	21.0	449.0	171.0	462.0	198.0	48.0	174.0	850.0	348.0	918.0	879.0	43.0	998.0	924.0	967.0	994.0	865.0	489.0	263.0	300.0	107.0	730.0	102.0	846.0	586.0	931.0	891.0	274.0	210.0	12.0	959.0	881.0	227.0	995.0	113.0	203.0
G277	338.0	287.0	692.0	508.0	228.0	694.0	225.0	240.0	518.0	271.0	419.0	679.0	689.0	706.0	516.0	534.0	127.0	303.0	357.0	392.0	242.0	577.0	710.0	839.0	454.0	216.0	304.0	715.0	588.0	153.0	572.0	225.0	356.0	866.0	920.0	137.0	526.0	773.0	674.0	327.0	392.0	566.0	135.0	213.0	177.0	685.0	604.0	617.0	589.0
G278	847.0	330.0	993.0	894.0	739.0	793.0	970.0	978.0	604.0	236.0	960.0	241.0	145.0	64.0	899.0	14.0	871.0	93.0	117.0	328.0	882.0	80.0	2.0	72.0	14.0	76.0	31.0	472.0	405.0	112.0	899.0	123.0	223.0	797.0	76.0	969.0	49.0	597.0	170.0	259.0	43.0	316.0	898.0	949.0	168.0	778.0	355.0	302.0	35.0
G279	896.0	113.0	840.0	407.0	827.0	308.0	105.0	119.0	884.0	67.0	815.0	155.0	190.0	526.0	321.0	881.0	570.0	240.0	917.0	66.0	265.0	839.0	336.0	297.0	977.0	376.0	560.0	602.0	61.0	833.0	238.0	285.0	529.0	627.0	945.0	613.0	435.0	314.0	270.0	143.0	41.0	56.0	843.0	623.0	807.0	860.0	849.0	84.0	773.0
G28	190.0	632.0	259.0	654.0	725.0	566.0	363.0	376.0	501.0	372.0	600.0	384.0	228.0	422.0	594.0	240.0	691.0	696.0	434.0	595.0	378.0	411.0	771.0	548.0	692.0	683.0	612.0	222.0	329.0	386.0	673.0	399.0	522.0	583.0	661.0	281.0	321.0	391.0	751.0	554.0	267.0	741.0	236.0	319.0	358.0	138.0	304.0	575.0	352.0
G280	300.0	813.0	176.0	1.0	941.0	801.0	17.0	497.0	300.0	893.0	986.0	687.0	816.0	927.0	77.0	26.0	69.0	39.0	147.0	14.0	996.0	183.0	950.0	98.0	969.0	965.0	930.0	294.0	543.0	829.0	999.0	777.0	645.0	959.0	266.0	581.0	277.0	413.0	240.0	562.0	891.0	100.0	683.0	991.0	359.0	451.0	250.0	156.0	229.0
G281	460.0	384.0	373.0	590.0	661.0	247.0	553.0	388.0	608.0	290.0	285.0	242.0	824.0	391.0	333.0	437.0	730.0	625.0	542.0	400.0	327.0	452.0	718.0	233.0	553.0	461.0	731.0	552.0	386.0	665.0	256.0	812.0	357.0	244.0	586.0	265.0	717.0	507.0	465.0	294.0	278.0	300.0	612.0	744.0	427.0	642.0	747.0	272.0	613.0
G282	114.0	698.0	122.0	214.0	96.0	781.0	918.0	953.0	137.0	291.0	91.0	157.0	226.0	359.0	164.0	267.0	774.0	171.0	195.0	278.0	842.0	625.0	637.0	1.0	67.0	727.0	546.0	385.0	895.0	16.0	315.0	875.0	692.0	224.0	846.0	841.0	895.0	90.0	457.0	210.0	143.0	151.0	429.0	978.0	924.0	223.0	172.0	128.0	970.0
G283	470.0	534.0	534.0	525.0	443.0	362.0	391.0	558.0	404.0	405.0	412.0	422.0	555.0	410.0	393.0	522.0	517.0	571.0	467.0	605.0	407.0	551.0	455.0	555.0	612.0	621.0	541.0	557.0	413.0	605.0	510.0	533.0	579.0	350.0	415.0	599.0	407.0	569.0	402.0	596.0	576.0	576.0	385.0	497.0	586.0	414.0	413.0	582.0	574.0
G284	833.0	219.0	738.0	728.0	248.0	626.0	708.0	290.0	218.0	190.0	990.0	670.0	957.0	905.0	740.0	983.0	928.0	697.0	173.0	201.0	90.0	998.0	904.0	78.0	599.0	968.0	955.0	94.0	723.0	954.0	157.0	24.0	698.0	183.0	961.0	592.0	949.0	580.0	255.0	98.0	862.0	95.0	183.0	533.0	717.0	875.0	609.0	299.0	133.0
G285	74.0	600.0	893.0	925.0	910.0	230.0	162.0	329.0	840.0	843.0	183.0	32.0	888.0	164.0	752.0	588.0	245.0	180.0	63.0	389.0	834.0	597.0	182.0	294.0	842.0	812.0	207.0	313.0	991.0	966.0	997.0	842.0	397.0	143.0	156.0	747.0	854.0	976.0	118.0	898.0	75.0	794.0	23.0	556.0	880.0	327.0	568.0	991.0	736.0
G286	423.0	191.0	761.0	821.0	644.0	660.0	114.0	363.0	611.0	410.0	722.0	647.0	129.0	911.0	239.0	675.0	262.0	691.0	534.0	219.0	690.0	324.0	227.0	184.0	168.0	732.0	148.0	708.0	842.0	689.0	757.0	86.0	649.0	725.0	743.0	463.0	472.0	149.0	507.0	238.0	335.0	793.0	453.0	714.0	893.0	121.0	211.0	146.0	267.0
G287	380.0	255.0	382.0	134.0	728.0	782.0	592.0	774.0	181.0	562.0	908.0	678.0	405.0	112.0	830.0	382.0	862.0	167.0	226.0	515.0	246.0	461.0	272.0	93.0	503.0	856.0	261.0	600.0	265.0	285.0	235.0	819.0	126.0	203.0	392.0	637.0	215.0	286.0	423.0	360.0	745.0	872.0	284.0	569.0	734.0	469.0	246.0	171.0	857.0
G288	305.0	885.0	766.0	144.0	257.0	632.0	124.0	253.0	219.0	150.0	115.0	235.0	866.0	678.0	197.0	788.0	206.0	531.0	853.0	854.0	662.0	228.0	728.0	165.0	926.0	509.0	703.0	703.0	656.0	824.0	203.0	629.0	528.0	363.0	151.0	431.0	957.0	105.0	248.0	144.0	117.0	278.0	687.0	784.0	381.0	83.0	779.0	446.0	495.0
G289	25.0	392.0	3.0	427.0	982.0	880.0	690.0	169.0	476.0	858.0	734.0	265.0	954.0	74.0	21.0	797.0	757.0	808.0	940.0	165.0	928.0	92.0	250.0	74.0	662.0	411.0	125.0	987.0	169.0	932.0	641.0	846.0	211.0	726.0	350.0	685.0	968.0	202.0	81.0	31.0	64.0	132.0	40.0	581.0	204.0	70.0	998.0	702.0	985.0
G29	249.0	796.0	488.0	555.0	311.0	235.0	347.0	695.0	699.0	543.0	273.0	615.0	743.0	628.0	485.0	252.0	697.0	363.0	378.0	725.0	584.0	710.0	248.0	544.0	787.0	780.0	325.0	329.0	281.0	554.0	397.0	594.0	281.0	669.0	607.0	267.0	665.0	626.0	301.0	567.0	403.0	412.0	373.0	242.0	798.0	274.0	349.0	809.0	757.0
G290	932.0	61.0	698.0	521.0	714.0	952.0	876.0	98.0	389.0	157.0	663.0	645.0	762.0	173.0	823.0	339.0	763.0	31.0	97.0	74.0	351.0	320.0	688.0	796.0	422.0	600.0	585.0	113.0	808.0	795.0	237.0	223.0	868.0	706.0	917.0	865.0	744.0	634.0	678.0	824.0	697.0	883.0	262.0	18.0	326.0	169.0	745.0	683.0	880.0
G291	545.0	558.0	388.0	179.0	332.0	120.0	901.0	781.0	50.0	352.0	438.0	124.0	590.0	316.0	228.0	982.0	946.0	298.0	858.0	943.0	110.0	220.0	876.0	940.0	691.0	900.0	770.0	771.0	435.0	137.0	20.0	926.0	4.0	666.0	293.0	587.0	690.0	333.0	940.0	142.0	956.0	889.0	263.0	672.0	872.0	965.0	436.0	825.0	130.0
G292	26.0	923.0	395.0	968.0	245.0	302.0	660.0	123.0	40.0	218.0	102.0	681.0	901.0	946.0	627.0	22.0	947.0	19.0	887.0	55.0	753.0	12.0	55.0	549.0	993.0	961.0	142.0	2.0	970.0	816.0	11.0	15.0	123.0	875.0	125.0	107.0	873.0	954.0	917.0	995.0	874.0	253.0	983.0	20.0	956.0	823.0	37.0	178.0	128.0
G293	858.0	49.0	830.0	63.0	134.0	289.0	938.0	799.0	798.0	811.0	339.0	270.0	876.0	697.0	530.0	381.0	704.0	742.0	813.0	552.0	166.0	833.0	840.0	283.0	617.0	750.0	179.0	767.0	369.0	234.0	920.0	832.0	391.0	605.0	803.0	840.0	329.0	671.0	133.0	693.0	270.0	799.0	130.0	184.0	817.0	846.0	387.0	177.0	373.0
G294	994.0	680.0	21.0	177.0	563.0	286.0	942.0	208.0	168.0	42.0	325.0	820.0	887.0	15.0	18.0	764.0	218.0	206.0	993.0	949.0	816.0	443.0	966.0	973.0	25.0	194.0	900.0	681.0	929.0	613.0	979.0	1.0	923.0	965.0	968.0	940.0	18.0	22.0	30.0	903.0	965.0	139.0	196.0	621.0	108.0	268.0	185.0	844.0	820.0
G295	314.0	691.0	606.0	352.0	530.0	564.0	672.0	319.0	742.0	134.0	462.0	407.0	790.0	354.0	387.0	445.0	577.0	491.0	412.0	781.0	518.0	435.0	592.0	541.0	358.0	201.0	395.0	827.0	464.0	471.0	368.0	304.0	783.0	610.0	597.0	750.0	304.0	663.0	821.0	123.0	749.0	154.0	555.0	317.0	255.0	795.0	670.0	352.0	729.0
G296	296.0	690.0	390.0	725.0	475.0	355.0	736.0	406.0	319.0	293.0	794.0	363.0	494.0	488.0	569.0	450.0	640.0	255.0	501.0	419.0	439.0	344.0	569.0	468.0	715.0	619.0	421.0	581.0	353.0	346.0	775.0	405.0	697.0	642.0	364.0	723.0	449.0	605.0	605.0	616.0	529.0	686.0	318.0	357.0	758.0	477.0	624.0	651.0	543.0
G297	923.0	797.0	38.0	65.0	850.0	899.0	860.0	926.0	209.0	387.0	87.0	868.0	659.0	36.0	325.0	117.0	261.0	163.0	635.0	920.0	56.0	718.0	866.0	47.0	878.0	772.0	786.0	442.0	626.0	220.0	174.0	55.0	901.0	167.0	117.0	227.0	88.0	133.0	122.0	161.0	725.0	133.0	401.0	666.0	887.0	614.0	122.0	256.0	193.0
G298	473.0	408.0	483.0	416.0	439.0	438.0	371.0	418.0	493.0	421.0	529.0	415.0	630.0	424.0	499.0	485.0	567.0	436.0	398.0	588.0	396.0	507.0	421.0	413.0	540.0	427.0	579.0	541.0	540.0	494.0	473.0	567.0	599.0	493.0	440.0	407.0	588.0	488.0	437.0	457.0	438.0	578.0	581.0	536.0	548.0	536.0	406.0	494.0	414.0
G299	699.0	876.0	910.0	26.0	46.0	150.0	947.0	234.0	49.0	82.0	99.0	558.0	986.0	671.0	475.0	911.0	143.0	204.0	267.0	156.0	719.0	737.0	925.0	303.0	115.0	929.0	907.0	405.0	318.0	442.0	201.0	204.0	155.0	733.0	145.0	832.0	974.0	930.0	967.0	724.0	736.0	305.0	53.0	981.0	207.0	666.0	844.0	97.0	323.0
G3	47.0	412.0	188.0	23.0	826.0	442.0	38.0	74.0	822.0	930.0	788.0	63.0	786.0	922.0	9.0	280.0	911.0	85.0	995.0	367.0	232.0	878.0	494.0	106.0	976.0	757.0	655.0	793.0	221.0	876.0	445.0	205.0	185.0	7.0	315.0	88.0	537.0	641.0	125.0	115.0	77.0	891.0	767.0	30.0	943.0	543.0	196.0	77.0	182.0
G30	196.0	9.0	933.0	118.0	950.0	400.0	615.0	800.0	622.0	964.0	209.0	850.0	570.0	624.0	362.0	793.0	688.0	812.0	694.0	795.0	866.0	38.0	202.0	170.0	19.0	902.0	133.0	937.0	993.0	874.0	370.0	959.0	202.0	586.0	51.0	746.0	840.0	380.0	180.0	54.0	34.0	957.0	355.0	804.0	284.0	753.0	161.0	650.0	943.0
G300	451.0	512.0	492.0	500.0	481.0	492.0	493.0	517.0	474.0	498.0	496.0	515.0	522.0	494.0	488.0	476.0	498.0	499.0	520.0	512.0	488.0	484.0	519.0	479.0	507.0	493.0	516.0	497.0	501.0	525.0	503.0	514.0	502.0	517.0	486.0	492.0	482.0	525.0	525.0	501.0	500.0	510.0	494.0	507.0	493.0	513.0	494.0	519.0	484.0
G301	447.0	747.0	758.0	361.0	269.0	524.0	661.0	538.0	858.0	881.0	147.0	281.0	884.0	341.0	178.0	413.0	840.0	560.0	540.0	318.0	273.0	323.0	310.0	194.0	741.0	860.0	202.0	828.0	686.0	692.0	703.0	647.0	279.0	683.0	285.0	567.0	420.0	801.0	782.0	180.0	133.0	326.0	791.0	233.0	210.0	367.0	440.0	202.0	268.0
G302	774.0	767.0	287.0	230.0	370.0	189.0	638.0	100.0	294.0	681.0	678.0	377.0	92.0	928.0	235.0	779.0	855.0	724.0	166.0	135.0	252.0	199.0	221.0	793.0	743.0	688.0	768.0	164.0	239.0	392.0	386.0	617.0	655.0	854.0	192.0	667.0	917.0	718.0	760.0	171.0	92.0	179.0	244.0	560.0	687.0	643.0	733.0	739.0	339.0
G303	23.0	272.0	944.0	432.0	958.0	624.0	12.0	627.0	839.0	46.0	377.0	203.0	413.0	896.0	105.0	928.0	113.0	322.0	903.0	992.0	107.0	245.0	165.0	644.0	146.0	8.0	303.0	968.0	980.0	838.0	925.0	19.0	630.0	112.0	396.0	867.0	924.0	357.0	187.0	284.0	27.0	958.0	177.0	11.0	925.0	209.0	851.0	175.0	633.0
G304	53.0	163.0	788.0	271.0	913.0	465.0	269.0	301.0	352.0	755.0	408.0	552.0	742.0	690.0	510.0	690.0	599.0	628.0	541.0	787.0	409.0	910.0	748.0	201.0	585.0	854.0	619.0	119.0	266.0	308.0	911.0	138.0	376.0	240.0	244.0	117.0	383.0	983.0	124.0	295.0	726.0	294.0	106.0	363.0	828.0	582.0	281.0	427.0	148.0
G305	448.0	548.0	152.0	956.0	799.0	789.0	433.0	514.0	378.0	920.0	897.0	307.0	545.0	842.0	156.0	203.0	211.0	8.0	816.0	745.0	787.0	975.0	73.0	9.0	90.0	186.0	844.0	887.0	516.0	75.0	908.0	406.0	601.0	284.0	22.0	974.0	712.0	867.0	857.0	32.0	791.0	827.0	696.0	872.0	491.0	851.0	312.0	133.0	824.0
G306	756.0	325.0	427.0	296.0	551.0	162.0	596.0	474.0	645.0	384.0	204.0	132.0	584.0	684.0	189.0	697.0	399.0	68.0	74.0	249.0	917.0	787.0	216.0	645.0	867.0	681.0	557.0	990.0	256.0	541.0	778.0	52.0	186.0	145.0	203.0	195.0	693.0	885.0	861.0	376.0	644.0	217.0	454.0	174.0	105.0	673.0	900.0	314.0	786.0
G307	567.0	732.0	554.0	750.0	722.0	225.0	633.0	566.0	345.0	195.0	306.0	330.0	645.0	590.0	738.0	735.0	384.0	706.0	455.0	533.0	307.0	555.0	720.0	629.0	419.0	609.0	813.0	774.0	621.0	485.0	768.0	701.0	333.0	540.0	740.0	541.0	626.0	725.0	604.0	559.0	680.0	625.0	266.0	600.0	393.0	396.0	353.0	294.0	437.0
G308	177.0	423.0	742.0	192.0	919.0	18.0	80.0	21.0	396.0	698.0	45.0	388.0	959.0	128.0	196.0	560.0	125.0	306.0	785.0	103.0	748.0	968.0	476.0	267.0	916.0	917.0	666.0	977.0	923.0	959.0	204.0	546.0	412.0	22.0	789.0	56.0	21.0	864.0	15.0	997.0	308.0	982.0	27.0	738.0	926.0	914.0	915.0	24.0	283.0
G309	725.0	771.0	156.0	298.0	138.0	798.0	631.0	248.0	730.0	949.0	744.0	981.0	465.0	38.0	251.0	109.0	934.0	181.0	321.0	182.0	725.0	332.0	758.0	939.0	183.0	443.0	933.0	37.0	870.0	626.0	189.0	803.0	920.0	708.0	322.0	285.0	265.0	575.0	41.0	861.0	737.0	916.0	778.0	955.0	112.0	130.0	859.0	473.0	719.0
G31	241.0	141.0	241.0	697.0	966.0	41.0	991.0	908.0	1.0	506.0	33.0	308.0	339.0	998.0	858.0	608.0	45.0	956.0	222.0	857.0	624.0	5.0	941.0	157.0	683.0	374.0	1000.0	753.0	942.0	798.0	102.0	69.0	465.0	985.0	944.0	194.0	2.0	207.0	730.0	141.0	964.0	60.0	982.0	309.0	969.0	336.0	17.0	26.0	838.0
G310	93.0	153.0	718.0	646.0	914.0	186.0	150.0	967.0	686.0	338.0	667.0	316.0	922.0	989.0	522.0	901.0	714.0	898.0	19.0	531.0	684.0	135.0	825.0	932.0	887.0	592.0	876.0	903.0	968.0	108.0	277.0	931.0	108.0	840.0	40.0	979.0	953.0	722.0	224.0	159.0	695.0	985.0	949.0	118.0	688.0	436.0	751.0	105.0	610.0
G311	202.0	989.0	65.0	775.0	755.0	805.0	1.0	274.0	983.0	951.0	977.0	93.0	442.0	155.0	102.0	3.0	612.0	983.0	979.0	951.0	811.0	950.0	393.0	851.0	164.0	840.0	462.0	148.0	357.0	219.0	13.0	705.0	900.0	2.0	384.0	936.0	913.0	785.0	43.0	178.0	746.0	845.0	588.0	557.0	857.0	941.0	958.0	765.0	868.0
G312	201.0	897.0	204.0	992.0	19.0	804.0	801.0	83.0	661.0	795.0	892.0	432.0	908.0	974.0	822.0	912.0	370.0	851.0	371.0	303.0	615.0	114.0	995.0	865.0	242.0	30.0	138.0	41.0	53.0	100.0	92.0	574.0	116.0	606.0	883.0	705.0	756.0	595.0	227.0	926.0	122.0	180.0	763.0	192.0	191.0	982.0	570.0	951.0	169.0
G313	975.0	703.0	183.0	122.0	961.0	938.0	128.0	79.0	166.0	839.0	863.0	70.0	310.0	270.0	108.0	199.0	924.0	69.0	9.0	160.0	25.0	61.0	53.0	684.0	117.0	297.0	16.0	923.0	116.0	111.0	39.0	207.0	875.0	214.0	820.0	79.0	196.0	13.0	458.0	921.0	276.0	978.0	338.0	802.0	305.0	1.0	913.0	978.0	778.0
G314	568.0	677.0	416.0	805.0	398.0	171.0	331.0	297.0	600.0	725.0	810.0	429.0	363.0	748.0	806.0	504.0	816.0	268.0	203.0	286.0	403.0	604.0	664.0	288.0	744.0	623.0	327.0	561.0	884.0	443.0	130.0	662.0	684.0	646.0	753.0	231.0	161.0	270.0	373.0	776.0	666.0	269.0	440.0	364.0	147.0	911.0	216.0	254.0	685.0
G315	67.0	193.0	801.0	795.0	561.0	862.0	634.0	773.0	705.0	201.0	196.0	234.0	579.0	642.0	130.0	528.0	588.0	113.0	670.0	397.0	217.0	89.0	623.0	636.0	451.0	123.0	777.0	449.0	158.0	377.0	568.0	379.0	379.0	211.0	387.0	149.0	296.0	214.0	513.0	719.0	707.0	764.0	477.0	842.0	195.0	307.0	299.0	689.0	262.0
G316	618.0	708.0	423.0	189.0	659.0	925.0	520.0	403.0	455.0	960.0	35.0	866.0	318.0	971.0	735.0	177.0	181.0	178.0	197.0	899.0	195.0	920.0	405.0	144.0	790.0	49.0	584.0	383.0	978.0	66.0	900.0	132.0	965.0	804.0	725.0	991.0	301.0	723.0	4.0	349.0	928.0	58.0	451.0	936.0	594.0	297.0	726.0	120.0	596.0
G317	590.0	929.0	983.0	20.0	638.0	966.0	408.0	703.0	373.0	47.0	379.0	133.0	923.0	23.0	246.0	981.0	935.0	308.0	12.0	776.0	901.0	599.0	97.0	151.0	140.0	885.0	503.0	921.0	187.0	895.0	114.0	450.0	926.0	180.0	35.0	519.0	99.0	338.0	88.0	127.0	788.0	868.0	502.0	123.0	994.0	290.0	815.0	576.0	391.0
G318	701.0	343.0	977.0	57.0	407.0	974.0	248.0	115.0	151.0	140.0	146.0	8.0	383.0	333.0	849.0	103.0	539.0	86.0	665.0	985.0	441.0	76.0	976.0	133.0	847.0	68.0	52.0	962.0	902.0	589.0	4.0	158.0	803.0	590.0	279.0	906.0	48.0	891.0	320.0	691.0	847.0	642.0	896.0	838.0	193.0	84.0	713.0	748.0	952.0
G319	12.0	945.0	199.0	652.0	299.0	809.0	730.0	9.0	973.0	789.0	860.0	61.0	996.0	629.0	2.0	24.0	145.0	936.0	112.0	43.0	769.0	890.0	982.0	758.0	653.0	103.0	3.0	207.0	350.0	903.0	97.0	976.0	59.0	911.0	897.0	964.0	223.0	934.0	598.0	675.0	608.0	857.0	111.0	344.0	917.0	707.0	950.0	661.0	12.0
G32	37.0	190.0	33.0	24.0	161.0	688.0	929.0	940.0	229.0	126.0	702.0	927.0	316.0	999.0	996.0	905.0	122.0	123.0	976.0	919.0	160.0	992.0	184.0	947.0	246.0	86.0	129.0	16.0	113.0	59.0	17.0	660.0	34.0	275.0	852.0	955.0	1000.0	694.0	280.0	357.0	999.0	113.0	118.0	191.0	962.0	11.0	748.0	721.0	692.0
G320	430.0	455.0	313.0	630.0	695.0	430.0	498.0	405.0	633.0	500.0	599.0	471.0	426.0	605.0	604.0	680.0	402.0	468.0	594.0	677.0	387.0	427.0	705.0	358.0	423.0	679.0	493.0	660.0	428.0	629.0	387.0	524.0	608.0	364.0	374.0	325.0	287.0	429.0	382.0	594.0	557.0	415.0	467.0	345.0	626.0	433.0	457.0	589.0	423.0
G321	569.0	696.0	304.0	470.0	294.0	797.0	808.0	48.0	597.0	216.0	466.0	721.0	111.0	198.0	840.0	850.0	337.0	66.0	33.0	178.0	815.0	395.0	937.0	812.0	59.0	873.0	908.0	422.0	709.0	750.0	298.0	770.0	808.0	914.0	209.0	32.0	777.0	879.0	267.0	642.0	797.0	712.0	822.0	365.0	765.0	352.0	728.0	161.0	765.0
G322	735.0	471.0	463.0	733.0	325.0	319.0	655.0	660.0	669.0	844.0	585.0	198.0	349.0	743.0	540.0	141.0	609.0	314.0	588.0	436.0	808.0	276.0	229.0	430.0	730.0	697.0	795.0	832.0	519.0	286.0	340.0	733.0	232.0	791.0	157.0	855.0	785.0	374.0	810.0	311.0	492.0	658.0	320.0	164.0	425.0	180.0	205.0	725.0	187.0
G323	652.0	71.0	144.0	674.0	137.0	933.0	959.0	107.0	182.0	590.0	785.0	469.0	90.0	680.0	401.0	806.0	785.0	577.0	149.0	894.0	944.0	243.0	556.0	877.0	210.0	657.0	341.0	805.0	800.0	848.0	212.0	42.0	146.0	76.0	580.0	221.0	302.0	831.0	376.0	716.0	572.0	411.0	323.0	10.0	141.0	454.0	83.0	931.0	990.0
G324	781.0	687.0	825.0	571.0	249.0	125.0	414.0	286.0	816.0	645.0	383.0	304.0	290.0	172.0	722.0	502.0	265.0	678.0	298.0	743.0	741.0	612.0	608.0	400.0	110.0	489.0	221.0	347.0	262.0	352.0	292.0	826.0	301.0	212.0	274.0	590.0	839.0	304.0	495.0	538.0	635.0	790.0	209.0	727.0	355.0	658.0	212.0	397.0	432.0
G325	99.0	824.0	255.0	130.0	641.0	890.0	684.0	19.0	776.0	109.0	888.0	891.0	680.0	346.0	784.0	131.0	230.0	944.0	77.0	750.0	309.0	342.0	897.0	881.0	341.0	622.0	227.0	483.0	104.0	130.0	165.0	827.0	169.0	134.0	305.0	94.0	518.0	123.0	243.0	234.0	368.0	148.0	736.0	255.0	363.0	167.0	316.0	797.0	976.0
G326	835.0	76.0	613.0	671.0	892.0	971.0	784.0	82.0	948.0	194.0	935.0	587.0	157.0	949.0	983.0	994.0	890.0	91.0	672.0	960.0	999.0	105.0	823.0	979.0	7.0	64.0	126.0	80.0	32.0	248.0	413.0	752.0	879.0	997.0	56.0	59.0	10.0	21.0	991.0	811.0	664.0	18.0	91.0	997.0	871.0	149.0	934.0	974.0	928.0
G327	542.0	597.0	618.0	528.0	570.0	681.0	552.0	380.0	488.0	664.0	557.0	458.0	490.0	402.0	508.0	616.0	466.0	415.0	592.0	681.0	334.0	351.0	468.0	650.0	638.0	332.0	377.0	575.0	429.0	353.0	569.0	686.0	589.0	384.0	544.0	642.0	330.0	603.0	692.0	668.0	313.0	593.0	613.0	638.0	588.0	550.0	675.0	569.0	244.0
G328	246.0	299.0	565.0	773.0	631.0	454.0	467.0	404.0	532.0	731.0	404.0	508.0	291.0	336.0	402.0	571.0	619.0	483.0	472.0	526.0	380.0	685.0	632.0	589.0	644.0	262.0	498.0	555.0	652.0	419.0	375.0	293.0	477.0	709.0	622.0	333.0	645.0	278.0	579.0	387.0	545.0	360.0	583.0	397.0	470.0	613.0	251.0	323.0	759.0
G329	415.0	526.0	769.0	472.0	576.0	756.0	192.0	410.0	347.0	328.0	187.0	557.0	772.0	484.0	426.0	606.0	308.0	682.0	399.0	769.0	750.0	755.0	212.0	770.0	633.0	424.0	702.0	431.0	575.0	578.0	423.0	746.0	545.0	578.0	708.0	514.0	688.0	377.0	687.0	661.0	305.0	592.0	476.0	425.0	598.0	532.0	746.0	641.0	645.0
G33	138.0	138.0	341.0	178.0	964.0	943.0	753.0	37.0	756.0	627.0	927.0	215.0	40.0	771.0	811.0	42.0	799.0	444.0	825.0	41.0	62.0	772.0	188.0	364.0	856.0	422.0	349.0	926.0	149.0	898.0	780.0	840.0	617.0	905.0	795.0	124.0	106.0	911.0	489.0	678.0	290.0	976.0	224.0	273.0	48.0	853.0	310.0	62.0	102.0
G330	581.0	336.0	178.0	401.0	368.0	138.0	293.0	283.0	299.0	294.0	872.0	782.0	220.0	171.0	796.0	156.0	777.0	655.0	798.0	639.0	620.0	621.0	837.0	147.0	719.0	100.0	290.0	448.0	243.0	697.0	422.0	730.0	824.0	148.0	160.0	872.0	255.0	95.0	736.0	775.0	853.0	241.0	380.0	302.0	440.0	681.0	894.0	655.0	270.0
G331	504.0	649.0	562.0	760.0	262.0	753.0	679.0	249.0	718.0	243.0	258.0	616.0	461.0	893.0	757.0	753.0	404.0	799.0	699.0	728.0	710.0	153.0	805.0	762.0	336.0	146.0	745.0	269.0	170.0	468.0	328.0	681.0	853.0	682.0	118.0	289.0	206.0	358.0	254.0	299.0	295.0	719.0	310.0	774.0	451.0	194.0	309.0	419.0	209.0
G332	217.0	631.0	930.0	449.0	822.0	39.0	232.0	981.0	986.0	608.0	820.0	535.0	757.0	894.0	967.0	613.0	992.0	82.0	192.0	541.0	11.0	393.0	614.0	521.0	385.0	11.0	451.0	995.0	7.0	875.0	961.0	962.0	154.0	748.0	864.0	38.0	187.0	611.0	420.0	835.0	944.0	787.0	119.0	82.0	911.0	951.0	474.0	99.0	61.0
G333	800.0	164.0	736.0	518.0	338.0	979.0	957.0	265.0	36.0	111.0	933.0	805.0	17.0	651.0	66.0	33.0	89.0	772.0	125.0	50.0	186.0	6.0	350.0	760.0	209.0	144.0	359.0	114.0	865.0	813.0	989.0	54.0	206.0	784.0	24.0	42.0	868.0	749.0	767.0	863.0	370.0	924.0	831.0	163.0	253.0	104.0	953.0	629.0	924.0
G334	32.0	306.0	10.0	778.0	932.0	62.0	151.0	850.0	390.0	572.0	14.0	965.0	540.0	138.0	135.0	629.0	96.0	99.0	863.0	482.0	961.0	677.0	194.0	761.0	204.0	83.0	983.0	140.0	17.0	957.0	33.0	984.0	838.0	988.0	23.0	17.0	948.0	952.0	80.0	972.0	17.0	701.0	852.0	289.0	120.0	296.0	714.0	37.0	902.0
G335	281.0	145.0	657.0	305.0	568.0	215.0	707.0	739.0	843.0	163.0	768.0	182.0	660.0	338.0	421.0	803.0	864.0	456.0	791.0	469.0	638.0	93.0	893.0	583.0	802.0	321.0	737.0	139.0	323.0	581.0	781.0	598.0	644.0	340.0	697.0	263.0	440.0	252.0	748.0	843.0	554.0	628.0	85.0	141.0	341.0	190.0	806.0	854.0	730.0
G336	419.0	487.0	579.0	530.0	428.0	418.0	376.0	467.0	419.0	439.0	554.0	583.0	551.0	529.0	603.0	471.0	413.0	500.0	557.0	543.0	479.0	456.0	472.0	593.0	361.0	323.0	394.0	324.0	470.0	523.0	424.0	411.0	556.0	570.0	403.0	501.0	342.0	587.0	584.0	380.0	535.0	583.0	483.0	473.0	389.0	478.0	389.0	565.0	547.0
G337	981.0	819.0	506.0	56.0	21.0	451.0	7.0	16.0	723.0	193.0	212.0	128.0	124.0	763.0	896.0	744.0	79.0	604.0	623.0	195.0	931.0	3.0	33.0	86.0	994.0	997.0	760.0	11.0	883.0	148.0	751.0	870.0	580.0	51.0	985.0	738.0	851.0	57.0	987.0	37.0	408.0	7.0	356.0	970.0	885.0	128.0	756.0	850.0	314.0
G338	625.0	964.0	18.0	944.0	819.0	201.0	85.0	44.0	45.0	993.0	954.0	14.0	63.0	747.0	4.0	908.0	858.0	190.0	742.0	46.0	940.0	872.0	653.0	730.0	149.0	1000.0	694.0	66.0	13.0	815.0	59.0	838.0	971.0	185.0	877.0	916.0	58.0	155.0	758.0	7.0	121.0	195.0	19.0	843.0	42.0	947.0	986.0	445.0	703.0
G339	553.0	564.0	297.0	663.0	630.0	641.0	649.0	441.0	407.0	397.0	304.0	401.0	568.0	565.0	496.0	463.0	496.0	504.0	329.0	523.0	331.0	356.0	557.0	537.0	261.0	397.0	489.0	345.0	401.0	561.0	521.0	605.0	573.0	501.0	338.0	482.0	347.0	415.0	641.0	574.0	441.0	366.0	358.0	597.0	576.0	380.0	554.0	474.0	530.0
G34	322.0	588.0	401.0	797.0	463.0	415.0	320.0	455.0	639.0	556.0	283.0	216.0	731.0	425.0	335.0	247.0	271.0	402.0	744.0	395.0	607.0	762.0	588.0	456.0	416.0	384.0	338.0	608.0	484.0	276.0	624.0	264.0	609.0	335.0	269.0	507.0	480.0	714.0	389.0	801.0	819.0	542.0	825.0	498.0	298.0	340.0	652.0	706.0	542.0
G340	390.0	432.0	497.0	587.0	521.0	441.0	544.0	532.0	517.0	523.0	538.0	555.0	502.0	592.0	470.0	539.0	551.0	563.0	543.0	568.0	512.0	481.0	498.0	563.0	502.0	473.0	465.0	465.0	436.0	517.0	542.0	580.0	427.0	577.0	502.0	531.0	444.0	506.0	426.0	530.0	542.0	527.0	529.0	431.0	545.0	432.0	557.0	543.0	482.0
G341	13.0	418.0	391.0	963.0	708.0	266.0	978.0	972.0	906.0	40.0	865.0	962.0	83.0	113.0	98.0	84.0	972.0	160.0	948.0	388.0	920.0	77.0	857.0	715.0	46.0	158.0	887.0	262.0	3.0	167.0	89.0	73.0	11.0	168.0	75.0	874.0	353.0	822.0	314.0	325.0	38.0	950.0	25.0	176.0	808.0	988.0	556.0	106.0	744.0
G342	332.0	349.0	79.0	84.0	858.0	823.0	207.0	639.0	258.0	21.0	269.0	985.0	141.0	676.0	614.0	938.0	182.0	817.0	110.0	946.0	835.0	364.0	49.0	200.0	70.0	952.0	808.0	614.0	84.0	323.0	782.0	899.0	137.0	901.0	31.0	111.0	92.0	375.0	257.0	173.0	793.0	296.0	73.0	768.0	13.0	136.0	939.0	229.0	223.0
G343	729.0	503.0	918.0	976.0	430.0	111.0	854.0	96.0	658.0	65.0	790.0	104.0	155.0	721.0	285.0	328.0	299.0	866.0	577.0	142.0	120.0	865.0	167.0	266.0	866.0	215.0	903.0	81.0	659.0	391.0	257.0	27.0	284.0	786.0	70.0	445.0	354.0	456.0	204.0	176.0	519.0	57.0	752.0	889.0	306.0	918.0	586.0	212.0	101.0
G344	158.0	319.0	425.0	205.0	202.0	770.0	230.0	649.0	786.0	279.0	720.0	726.0	783.0	768.0	700.0	93.0	655.0	519.0	698.0	187.0	442.0	562.0	457.0	606.0	588.0	587.0	230.0	220.0	425.0	646.0	308.0	277.0	503.0	661.0	633.0	347.0	497.0	394.0	272.0	752.0	700.0	396.0	416.0	565.0	692.0	636.0	285.0	327.0	176.0
G345	123.0	916.0	190.0	961.0	177.0	28.0	945.0	291.0	842.0	660.0	79.0	159.0	279.0	884.0	808.0	104.0	241.0	79.0	45.0	631.0	887.0	281.0	779.0	958.0	845.0	973.0	922.0	730.0	167.0	859.0	104.0	168.0	544.0	761.0	333.0	937.0	234.0	473.0	898.0	749.0	770.0	200.0	212.0	772.0	944.0	368.0	164.0	219.0	851.0
G346	110.0	756.0	899.0	953.0	804.0	133.0	995.0	156.0	697.0	987.0	1000.0	780.0	6.0	952.0	650.0	603.0	184.0	892.0	839.0	892.0	766.0	10.0	59.0	268.0	971.0	883.0	165.0	584.0	868.0	242.0	196.0	101.0	997.0	953.0	330.0	836.0	13.0	421.0	729.0	1000.0	473.0	175.0	614.0	240.0	44.0	824.0	386.0	60.0	7.0
G347	409.0	594.0	501.0	388.0	490.0	561.0	432.0	365.0	592.0	474.0	385.0	551.0	597.0	554.0	500.0	462.0	559.0	373.0	551.0	464.0	467.0	576.0	398.0	630.0	608.0	344.0	616.0	377.0	646.0	477.0	540.0	510.0	584.0	548.0	369.0	465.0	584.0	433.0	696.0	588.0	577.0	462.0	587.0	408.0	405.0	523.0	508.0	620.0	591.0
G348	342.0	450.0	415.0	347.0	846.0	346.0	742.0	678.0	860.0	486.0	687.0	704.0	93.0	666.0	316.0	846.0	819.0	722.0	69.0	242.0	192.0	841.0	260.0	622.0	770.0	111.0	247.0	716.0	745.0	172.0	435.0	324.0	859.0	184.0	562.0	785.0	703.0	323.0	94.0	317.0	493.0	191.0	875.0	263.0	832.0	820.0	763.0	83.0	225.0
G349	495.0	864.0	620.0	680.0	244.0	22.0	104.0	727.0	157.0	672.0	225.0	978.0	787.0	869.0	905.0	602.0	549.0	492.0	275.0	929.0	141.0	253.0	972.0	164.0	955.0	40.0	961.0	193.0	98.0	12.0	98.0	11.0	840.0	403.0	1.0	849.0	908.0	941.0	305.0	935.0	679.0	209.0	894.0	777.0	811.0	780.0	974.0	94.0	769.0
G35	893.0	481.0	547.0	38.0	615.0	87.0	16.0	924.0	874.0	59.0	758.0	945.0	342.0	897.0	631.0	645.0	73.0	139.0	36.0	970.0	342.0	256.0	37.0	799.0	88.0	826.0	829.0	53.0	43.0	771.0	532.0	945.0	907.0	887.0	673.0	62.0	680.0	154.0	370.0	263.0	480.0	99.0	44.0	76.0	792.0	36.0	113.0	955.0	273.0
G350	920.0	339.0	685.0	673.0	571.0	989.0	946.0	858.0	205.0	939.0	834.0	315.0	766.0	428.0	225.0	920.0	59.0	33.0	272.0	958.0	471.0	835.0	809.0	83.0	121.0	46.0	905.0	880.0	38.0	237.0	415.0	986.0	456.0	12.0	283.0	93.0	59.0	251.0	926.0	251.0	206.0	960.0	197.0	941.0	847.0	806.0	971.0	657.0	46.0
G351	559.0	437.0	843.0	384.0	835.0	720.0	274.0	818.0	814.0	835.0	823.0	291.0	807.0	533.0	862.0	347.0	476.0	690.0	544.0	115.0	224.0	810.0	738.0	616.0	637.0	855.0	556.0	410.0	442.0	99.0	829.0	815.0	738.0	702.0	802.0	75.0	375.0	710.0	699.0	841.0	262.0	185.0	665.0	338.0	218.0	185.0	892.0	919.0	830.0
G352	120.0	152.0	41.0	140.0	727.0	267.0	55.0	378.0	246.0	915.0	202.0	250.0	428.0	686.0	933.0	213.0	536.0	24.0	109.0	686.0	243.0	602.0	723.0	662.0	219.0	180.0	184.0	125.0	848.0	197.0	874.0	458.0	742.0	354.0	770.0	951.0	702.0	167.0	325.0	701.0	53.0	302.0	216.0	781.0	834.0	172.0	198.0	879.0	853.0
G353	288.0	268.0	590.0	561.0	688.0	383.0	754.0	281.0	467.0	647.0	489.0	449.0	810.0	733.0	606.0	296.0	669.0	680.0	765.0	437.0	514.0	548.0	249.0	451.0	394.0	399.0	576.0	657.0	579.0	366.0	649.0	341.0	631.0	309.0	317.0	612.0	501.0	261.0	625.0	336.0	481.0	763.0	557.0	775.0	570.0	564.0	324.0	664.0	402.0
G354	512.0	575.0	593.0	391.0	545.0	559.0	559.0	461.0	411.0	478.0	603.0	598.0	627.0	523.0	561.0	407.0	615.0	613.0	631.0	423.0	425.0	511.0	580.0	409.0	634.0	582.0	512.0	423.0	438.0	458.0	600.0	592.0	569.0	449.0	537.0	522.0	348.0	447.0	387.0	440.0	520.0	554.0	534.0	629.0	421.0	421.0	430.0	632.0	446.0
G355	152.0	504.0	812.0	762.0	821.0	336.0	29.0	92.0	930.0	907.0	49.0	894.0	704.0	858.0	766.0	584.0	979.0	277.0	219.0	804.0	134.0	971.0	901.0	933.0	299.0	602.0	904.0	237.0	916.0	239.0	513.0	147.0	995.0	932.0	141.0	689.0	852.0	673.0	963.0	869.0	657.0	826.0	660.0	850.0	175.0	871.0	732.0	720.0	684.0
G356	996.0	858.0	70.0	440.0	3.0	151.0	973.0	990.0	743.0	96.0	40.0	137.0	983.0	3.0	93.0	446.0	58.0	203.0	965.0	32.0	998.0	16.0	993.0	13.0	820.0	263.0	521.0	986.0	164.0	257.0	87.0	675.0	114.0	57.0	872.0	337.0	780.0	88.0	3.0	967.0	424.0	992.0	596.0	972.0	6.0	754.0	55.0	318.0	366.0
G357	225.0	355.0	796.0	12.0	71.0	332.0	252.0	209.0	336.0	75.0	745.0	428.0	15.0	502.0	171.0	506.0	880.0	764.0	137.0	995.0	970.0	953.0	936.0	547.0	844.0	797.0	997.0	9.0	395.0	992.0	975.0	153.0	402.0	993.0	410.0	920.0	683.0	38.0	998.0	21.0	35.0	777.0	976.0	998.0	751.0	863.0	263.0	972.0	681.0
G358	301.0	799.0	288.0	522.0	802.0	380.0	642.0	654.0	829.0	371.0	657.0	671.0	673.0	667.0	563.0	375.0	277.0	234.0	695.0	709.0	324.0	681.0	412.0	312.0	325.0	311.0	568.0	453.0	649.0	397.0	347.0	538.0	385.0	265.0	246.0	509.0	520.0	340.0	335.0	454.0	103.0	602.0	258.0	256.0	492.0	622.0	518.0	344.0	449.0
G359	242.0	875.0	163.0	856.0	6.0	145.0	44.0	820.0	179.0	183.0	185.0	959.0	91.0	30.0	204.0	848.0	986.0	921.0	218.0	683.0	213.0	978.0	277.0	889.0	133.0	916.0	540.0	510.0	18.0	105.0	1000.0	818.0	933.0	130.0	797.0	28.0	922.0	985.0	823.0	987.0	962.0	738.0	805.0	943.0	953.0	186.0	946.0	417.0	18.0
G36	895.0	650.0	989.0	428.0	240.0	987.0	794.0	903.0	68.0	238.0	987.0	947.0	125.0	177.0	869.0	2.0	11.0	46.0	75.0	650.0	761.0	234.0	292.0	62.0	327.0	632.0	919.0	890.0	344.0	981.0	881.0	118.0	607.0	176.0	619.0	208.0	827.0	213.0	214.0	957.0	171.0	389.0	120.0	878.0	941.0	413.0	25.0	746.0	624.0
G360	237.0	943.0	687.0	596.0	94.0	638.0	925.0	256.0	765.0	166.0	683.0	828.0	971.0	917.0	175.0	159.0	210.0	395.0	950.0	813.0	797.0	792.0	905.0	651.0	621.0	888.0	378.0	758.0	81.0	674.0	241.0	577.0	156.0	117.0	728.0	57.0	362.0	124.0	740.0	636.0	693.0	279.0	31.0	761.0	976.0	96.0	845.0	821.0	791.0
G361	785.0	834.0	798.0	324.0	560.0	817.0	905.0	284.0	236.0	646.0	455.0	194.0	327.0	201.0	851.0	370.0	860.0	67.0	691.0	189.0	312.0	757.0	316.0	495.0	543.0	251.0	725.0	789.0	493.0	560.0	179.0	91.0	361.0	885.0	332.0	815.0	673.0	761.0	805.0	48.0	488.0	808.0	562.0	930.0	689.0	215.0	691.0	827.0	397.0
G362	17.0	602.0	196.0	872.0	945.0	991.0	994.0	18.0	167.0	5.0	832.0	103.0	686.0	418.0	867.0	212.0	983.0	986.0	945.0	122.0	819.0	979.0	160.0	357.0	28.0	970.0	90.0	68.0	998.0	775.0	159.0	451.0	818.0	67.0	116.0	110.0	751.0	404.0	200.0	103.0	423.0	969.0	64.0	52.0	748.0	287.0	147.0	9.0	910.0
G363	945.0	183.0	937.0	854.0	992.0	569.0	678.0	798.0	999.0	971.0	104.0	36.0	830.0	19.0	309.0	960.0	176.0	128.0	998.0	148.0	465.0	229.0	129.0	149.0	233.0	21.0	878.0	22.0	706.0	390.0	170.0	79.0	827.0	922.0	187.0	950.0	299.0	987.0	53.0	832.0	479.0	784.0	127.0	990.0	266.0	159.0	127.0	471.0	242.0
G364	441.0	812.0	960.0	77.0	312.0	600.0	694.0	164.0	55.0	852.0	88.0	114.0	868.0	710.0	167.0	883.0	894.0	503.0	251.0	798.0	532.0	526.0	735.0	846.0	861.0	877.0	811.0	970.0	781.0	37.0	504.0	703.0	804.0	722.0	674.0	266.0	697.0	66.0	634.0	36.0	371.0	854.0	642.0	135.0	884.0	250.0	248.0	636.0	67.0
G365	438.0	485.0	511.0	493.0	435.0	479.0	476.0	500.0	466.0	476.0	481.0	505.0	573.0	476.0	483.0	460.0	494.0	472.0	513.0	536.0	503.0	482.0	487.0	498.0	517.0	480.0	524.0	451.0	556.0	542.0	522.0	468.0	480.0	484.0	494.0	473.0	487.0	559.0	497.0	505.0	530.0	516.0	530.0	534.0	465.0	517.0	495.0	499.0	496.0
G366	746.0	435.0	281.0	211.0	737.0	271.0	243.0	496.0	327.0	431.0	453.0	272.0	261.0	439.0	537.0	352.0	121.0	671.0	509.0	106.0	621.0	388.0	345.0	175.0	160.0	474.0	825.0	689.0	589.0	481.0	619.0	298.0	216.0	276.0	816.0	616.0	281.0	795.0	772.0	619.0	194.0	341.0	395.0	441.0	646.0	674.0	693.0	208.0	404.0
G367	292.0	15.0	619.0	904.0	230.0	37.0	909.0	864.0	870.0	883.0	607.0	138.0	993.0	851.0	764.0	897.0	458.0	241.0	319.0	698.0	118.0	157.0	363.0	195.0	909.0	959.0	790.0	63.0	54.0	668.0	96.0	970.0	703.0	845.0	526.0	508.0	127.0	299.0	557.0	211.0	754.0	495.0	365.0	692.0	939.0	923.0	479.0	80.0	638.0
G368	713.0	433.0	826.0	204.0	938.0	806.0	39.0	662.0	439.0	103.0	129.0	958.0	118.0	160.0	713.0	743.0	157.0	142.0	497.0	54.0	177.0	365.0	868.0	856.0	694.0	864.0	310.0	123.0	964.0	855.0	125.0	915.0	393.0	822.0	617.0	236.0	668.0	33.0	351.0	829.0	993.0	937.0	782.0	193.0	995.0	901.0	841.0	752.0	945.0
G369	44.0	777.0	309.0	852.0	634.0	942.0	618.0	292.0	881.0	51.0	94.0	144.0	166.0	888.0	138.0	733.0	357.0	925.0	470.0	600.0	121.0	909.0	708.0	794.0	275.0	131.0	252.0	299.0	984.0	27.0	233.0	824.0	256.0	190.0	837.0	770.0	980.0	963.0	929.0	686.0	59.0	33.0	275.0	926.0	117.0	51.0	241.0	303.0	947.0
G37	543.0	985.0	851.0	111.0	91.0	703.0	147.0	603.0	12.0	79.0	913.0	661.0	106.0	8.0	998.0	67.0	21.0	432.0	946.0	3.0	767.0	43.0	892.0	66.0	190.0	832.0	9.0	678.0	227.0	73.0	10.0	556.0	236.0	963.0	28.0	710.0	96.0	610.0	171.0	130.0	68.0	472.0	844.0	896.0	23.0	281.0	835.0	123.0	174.0
G370	796.0	969.0	848.0	683.0	162.0	859.0	56.0	428.0	284.0	859.0	208.0	230.0	906.0	208.0	519.0	155.0	165.0	251.0	496.0	82.0	538.0	154.0	211.0	258.0	247.0	792.0	433.0	64.0	394.0	805.0	817.0	631.0	49.0	113.0	463.0	129.0	179.0	849.0	264.0	906.0	116.0	184.0	747.0	675.0	217.0	659.0	560.0	866.0	265.0
G371	621.0	922.0	767.0	148.0	101.0	141.0	699.0	784.0	634.0	667.0	247.0	697.0	448.0	543.0	836.0	513.0	813.0	446.0	87.0	872.0	633.0	44.0	153.0	349.0	806.0	228.0	555.0	179.0	862.0	931.0	289.0	881.0	576.0	553.0	321.0	725.0	503.0	241.0	471.0	849.0	155.0	563.0	633.0	648.0	391.0	284.0	809.0	963.0	256.0
G372	821.0	14.0	828.0	574.0	848.0	32.0	395.0	205.0	156.0	879.0	651.0	185.0	894.0	186.0	58.0	106.0	14.0	987.0	905.0	571.0	340.0	591.0	82.0	251.0	286.0	653.0	151.0	152.0	979.0	96.0	759.0	33.0	927.0	785.0	89.0	556.0	871.0	140.0	295.0	896.0	761.0	783.0	567.0	394.0	918.0	251.0	130.0	71.0	787.0
G373	435.0	509.0	480.0	497.0	471.0	531.0	488.0	520.0	485.0	504.0	468.0	528.0	532.0	479.0	487.0	484.0	490.0	498.0	515.0	501.0	491.0	468.0	506.0	452.0	497.0	500.0	505.0	484.0	467.0	492.0	483.0	509.0	525.0	515.0	506.0	478.0	478.0	509.0	520.0	533.0	482.0	478.0	507.0	490.0	471.0	502.0	510.0	505.0	476.0
G374	205.0	905.0	64.0	739.0	207.0	877.0	96.0	977.0	992.0	680.0	141.0	659.0	280.0	132.0	248.0	758.0	75.0	205.0	116.0	176.0	846.0	265.0	46.0	31.0	640.0	866.0	20.0	118.0	42.0	41.0	421.0	921.0	395.0	106.0	98.0	7.0	266.0	771.0	573.0	94.0	189.0	596.0	913.0	613.0	989.0	670.0	869.0	242.0	202.0
G375	811.0	571.0	602.0	92.0	712.0	45.0	491.0	124.0	27.0	909.0	70.0	889.0	881.0	924.0	111.0	241.0	169.0	980.0	50.0	802.0	938.0	867.0	26.0	792.0	722.0	175.0	608.0	811.0	775.0	696.0	870.0	63.0	770.0	191.0	260.0	234.0	236.0	650.0	417.0	307.0	236.0	847.0	308.0	999.0	241.0	728.0	960.0	830.0	648.0
G376	783.0	62.0	794.0	824.0	129.0	246.0	28.0	962.0	33.0	4.0	969.0	336.0	785.0	968.0	374.0	990.0	146.0	971.0	309.0	931.0	28.0	369.0	12.0	921.0	40.0	142.0	691.0	996.0	951.0	983.0	65.0	971.0	976.0	308.0	140.0	765.0	580.0	781.0	925.0	615.0	623.0	993.0	590.0	47.0	948.0	120.0	112.0	1.0	862.0
G377	245.0	770.0	5.0	160.0	31.0	510.0	2.0	992.0	721.0	80.0	364.0	976.0	992.0	906.0	675.0	821.0	885.0	92.0	340.0	36.0	883.0	721.0	970.0	304.0	516.0	74.0	925.0	8.0	750.0	81.0	792.0	766.0	807.0	503.0	960.0	582.0	867.0	935.0	950.0	2.0	632.0	619.0	692.0	63.0	906.0	910.0	987.0	943.0	335.0
G378	730.0	99.0	270.0	194.0	132.0	517.0	209.0	728.0	903.0	147.0	849.0	85.0	382.0	849.0	736.0	491.0	642.0	469.0	615.0	720.0	728.0	538.0	847.0	226.0	252.0	388.0	147.0	36.0	99.0	860.0	973.0	769.0	297.0	947.0	732.0	461.0	862.0	110.0	310.0	825.0	422.0	169.0	3.0	438.0	868.0	165.0	455.0	230.0	330.0
G379	259.0	610.0	456.0	660.0	441.0	480.0	474.0	686.0	683.0	390.0	520.0	577.0	637.0	648.0	696.0	540.0	351.0	506.0	664.0	401.0	210.0	690.0	445.0	611.0	601.0	398.0	536.0	556.0	506.0	529.0	486.0	498.0	642.0	593.0	588.0	606.0	450.0	354.0	607.0	632.0	531.0	275.0	474.0	321.0	666.0	466.0	447.0	282.0	821.0
G38	673.0	347.0	295.0	863.0	290.0	444.0	666.0	486.0	833.0	178.0	279.0	606.0	483.0	377.0	870.0	417.0	234.0	514.0	397.0	111.0	156.0	730.0	329.0	345.0	581.0	565.0	388.0	628.0	456.0	539.0	388.0	722.0	624.0	215.0	231.0	269.0	540.0	609.0	715.0	354.0	561.0	358.0	173.0	790.0	582.0	345.0	372.0	476.0	369.0
G380	156.0	310.0	697.0	579.0	679.0	721.0	327.0	737.0	583.0	857.0	803.0	231.0	606.0	883.0	218.0	368.0	755.0	821.0	876.0	365.0	190.0	520.0	195.0	711.0	109.0	183.0	326.0	357.0	191.0	434.0	169.0	355.0	586.0	178.0	711.0	563.0	666.0	449.0	340.0	391.0	227.0	681.0	202.0	611.0	348.0	577.0	580.0	343.0	153.0
G381	739.0	36.0	896.0	973.0	797.0	229.0	874.0	821.0	922.0	242.0	418.0	106.0	3.0	699.0	10.0	15.0	473.0	104.0	996.0	671.0	84.0	517.0	23.0	718.0	6.0	815.0	187.0	1.0	10.0	74.0	9.0	290.0	35.0	172.0	973.0	758.0	959.0	956.0	988.0	852.0	93.0	398.0	827.0	342.0	125.0	948.0	982.0	211.0	248.0
G382	413.0	701.0	316.0	726.0	344.0	190.0	130.0	551.0	727.0	241.0	323.0	274.0	247.0	347.0	787.0	326.0	743.0	352.0	564.0	363.0	648.0	900.0	215.0	279.0	125.0	57.0	185.0	710.0	374.0	427.0	250.0	571.0	196.0	815.0	341.0	893.0	357.0	780.0	106.0	584.0	334.0	181.0	431.0	467.0	867.0	285.0	783.0	681.0	524.0
G383	499.0	438.0	432.0	544.0	413.0	421.0	461.0	572.0	498.0	449.0	528.0	521.0	495.0	527.0	558.0	483.0	454.0	555.0	466.0	505.0	508.0	485.0	507.0	418.0	551.0	610.0	442.0	475.0	596.0	584.0	554.0	428.0	552.0	544.0	452.0	464.0	433.0	434.0	556.0	552.0	439.0	573.0	547.0	523.0	446.0	397.0	608.0	480.0	506.0
G384	808.0	768.0	140.0	887.0	651.0	675.0	721.0	749.0	231.0	763.0	121.0	631.0	567.0	219.0	698.0	79.0	653.0	257.0	821.0	645.0	667.0	843.0	322.0	756.0	736.0	255.0	365.0	343.0	518.0	448.0	400.0	737.0	677.0	392.0	497.0	244.0	647.0	99.0	677.0	310.0	210.0	187.0	152.0	125.0	651.0	124.0	394.0	243.0	333.0
G385	303.0	312.0	616.0	226.0	621.0	181.0	710.0	287.0	660.0	654.0	649.0	375.0	317.0	778.0	638.0	657.0	324.0	807.0	270.0	780.0	589.0	537.0	694.0	733.0	288.0	260.0	224.0	632.0	742.0	266.0	601.0	400.0	724.0	418.0	613.0	608.0	423.0	808.0	473.0	363.0	744.0	675.0	201.0	827.0	595.0	733.0	401.0	298.0	362.0
G386	938.0	142.0	784.0	184.0	81.0	876.0	258.0	168.0	127.0	682.0	307.0	127.0	104.0	189.0	745.0	78.0	672.0	70.0	968.0	215.0	356.0	259.0	241.0	749.0	284.0	45.0	49.0	65.0	841.0	72.0	803.0	297.0	867.0	924.0	84.0	35.0	128.0	788.0	949.0	81.0	938.0	220.0	154.0	175.0	30.0	72.0	271.0	829.0	651.0
G387	257.0	93.0	877.0	861.0	784.0	357.0	261.0	704.0	217.0	146.0	753.0	202.0	706.0	314.0	648.0	168.0	791.0	360.0	692.0	89.0	595.0	177.0	119.0	55.0	527.0	288.0	308.0	958.0	80.0	998.0	101.0	587.0	382.0	945.0	248.0	169.0	198.0	798.0	129.0	431.0	37.0	870.0	914.0	686.0	282.0	722.0	744.0	165.0	41.0
G388	690.0	532.0	301.0	310.0	468.0	652.0	468.0	300.0	337.0	467.0	244.0	760.0	700.0	574.0	442.0	503.0	583.0	412.0	284.0	498.0	452.0	590.0	347.0	612.0	628.0	367.0	620.0	258.0	458.0	737.0	659.0	437.0	409.0	245.0	345.0	724.0	473.0	250.0	354.0	352.0	347.0	539.0	619.0	325.0	634.0	379.0	382.0	646.0	690.0
G389	129.0	229.0	754.0	670.0	181.0	856.0	734.0	717.0	836.0	712.0	730.0	387.0	138.0	486.0	169.0	642.0	823.0	145.0	700.0	471.0	783.0	458.0	276.0	494.0	652.0	666.0	671.0	917.0	802.0	327.0	883.0	134.0	160.0	463.0	136.0	251.0	568.0	170.0	892.0	153.0	157.0	287.0	839.0	812.0	602.0	306.0	753.0	781.0	653.0
G39	517.0	888.0	154.0	342.0	277.0	565.0	706.0	227.0	886.0	718.0	569.0	554.0	572.0	262.0	750.0	313.0	126.0	803.0	120.0	819.0	737.0	615.0	562.0	685.0	354.0	517.0	734.0	740.0	863.0	474.0	856.0	878.0	903.0	297.0	401.0	846.0	235.0	279.0	343.0	604.0	361.0	159.0	447.0	820.0	289.0	263.0	636.0	548.0	600.0
G390	396.0	365.0	953.0	82.0	84.0	195.0	3.0	20.0	768.0	155.0	883.0	47.0	829.0	901.0	255.0	286.0	994.0	270.0	234.0	976.0	763.0	836.0	980.0	986.0	829.0	925.0	96.0	479.0	347.0	825.0	843.0	81.0	553.0	54.0	44.0	983.0	747.0	666.0	938.0	730.0	30.0	26.0	991.0	59.0	993.0	884.0	319.0	18.0	159.0
G391	904.0	942.0	668.0	803.0	951.0	654.0	119.0	646.0	804.0	955.0	559.0	10.0	616.0	60.0	994.0	830.0	960.0	151.0	881.0	947.0	16.0	285.0	171.0	893.0	746.0	37.0	40.0	971.0	726.0	691.0	99.0	694.0	192.0	326.0	881.0	23.0	44.0	998.0	234.0	260.0	24.0	971.0	78.0	810.0	984.0	303.0	984.0	25.0	454.0
G392	917.0	202.0	257.0	914.0	316.0	61.0	862.0	134.0	945.0	26.0	979.0	397.0	345.0	54.0	941.0	233.0	34.0	102.0	194.0	125.0	325.0	421.0	232.0	976.0	332.0	996.0	329.0	931.0	897.0	734.0	244.0	643.0	841.0	126.0	540.0	863.0	663.0	198.0	739.0	991.0	312.0	131.0	878.0	601.0	436.0	842.0	973.0	293.0	753.0
G393	260.0	808.0	466.0	362.0	429.0	401.0	635.0	725.0	359.0	310.0	255.0	374.0	619.0	843.0	776.0	378.0	531.0	704.0	727.0	472.0	263.0	766.0	384.0	273.0	321.0	316.0	214.0	447.0	301.0	587.0	802.0	303.0	688.0	371.0	560.0	156.0	872.0	829.0	377.0	264.0	436.0	142.0	725.0	699.0	376.0	662.0	482.0	662.0	304.0
G394	211.0	448.0	929.0	108.0	806.0	101.0	561.0	872.0	880.0	803.0	9.0	196.0	150.0	167.0	139.0	695.0	795.0	919.0	345.0	563.0	46.0	164.0	792.0	322.0	959.0	938.0	346.0	104.0	365.0	227.0	185.0	57.0	746.0	328.0	969.0	701.0	170.0	414.0	682.0	261.0	20.0	9.0	939.0	46.0	272.0	41.0	452.0	336.0	320.0
G395	799.0	758.0	327.0	883.0	870.0	916.0	361.0	751.0	807.0	401.0	287.0	462.0	452.0	899.0	644.0	184.0	963.0	220.0	582.0	832.0	97.0	78.0	196.0	806.0	935.0	834.0	838.0	354.0	759.0	730.0	891.0	388.0	912.0	944.0	839.0	803.0	256.0	953.0	958.0	597.0	785.0	707.0	153.0	56.0	103.0	938.0	502.0	796.0	689.0
G396	248.0	896.0	173.0	845.0	67.0	873.0	903.0	81.0	529.0	867.0	203.0	49.0	133.0	951.0	373.0	786.0	604.0	143.0	935.0	91.0	724.0	95.0	36.0	398.0	37.0	875.0	84.0	746.0	754.0	275.0	516.0	351.0	161.0	689.0	233.0	241.0	28.0	98.0	97.0	919.0	258.0	46.0	811.0	352.0	775.0	139.0	537.0	257.0	698.0
G397	536.0	671.0	531.0	681.0	840.0	757.0	809.0	975.0	995.0	39.0	184.0	161.0	950.0	708.0	716.0	398.0	66.0	947.0	105.0	889.0	475.0	186.0	526.0	876.0	831.0	932.0	51.0	719.0	638.0	311.0	974.0	806.0	184.0	954.0	97.0	239.0	813.0	60.0	829.0	565.0	49.0	186.0	189.0	215.0	86.0	55.0	647.0	200.0	959.0
G398	290.0	718.0	810.0	117.0	59.0	13.0	64.0	138.0	371.0	9.0	360.0	64.0	57.0	907.0	82.0	557.0	408.0	844.0	220.0	454.0	946.0	884.0	203.0	455.0	876.0	686.0	931.0	12.0	78.0	249.0	350.0	696.0	38.0	729.0	763.0	956.0	244.0	234.0	844.0	820.0	752.0	10.0	314.0	880.0	959.0	531.0	707.0	784.0	951.0
G399	678.0	988.0	671.0	905.0	39.0	122.0	773.0	28.0	138.0	86.0	229.0	209.0	346.0	80.0	221.0	37.0	802.0	338.0	911.0	940.0	845.0	21.0	603.0	530.0	932.0	451.0	104.0	909.0	403.0	195.0	83.0	646.0	680.0	768.0	110.0	198.0	954.0	627.0	816.0	135.0	890.0	622.0	909.0	66.0	321.0	319.0	676.0	359.0	582.0
G4	34.0	200.0	39.0	79.0	740.0	76.0	749.0	65.0	737.0	215.0	8.0	21.0	557.0	493.0	732.0	919.0	204.0	832.0	752.0	88.0	41.0	156.0	198.0	826.0	276.0	266.0	780.0	31.0	957.0	288.0	797.0	206.0	209.0	358.0	281.0	949.0	262.0	225.0	58.0	651.0	126.0	855.0	592.0	788.0	143.0	864.0	321.0	932.0	197.0
G40	905.0	17.0	141.0	962.0	973.0	333.0	76.0	814.0	60.0	887.0	18.0	745.0	764.0	42.0	118.0	49.0	803.0	107.0	279.0	311.0	839.0	69.0	157.0	243.0	44.0	195.0	928.0	250.0	385.0	748.0	16.0	103.0	60.0	74.0	924.0	943.0	958.0	284.0	528.0	35.0	575.0	88.0	995.0	851.0	968.0	29.0	829.0	4.0	29.0
G400	127.0	368.0	897.0	332.0	842.0	881.0	819.0	372.0	938.0	710.0	859.0	43.0	301.0	267.0	46.0	591.0	76.0	201.0	909.0	885.0	133.0	925.0	144.0	405.0	879.0	89.0	866.0	760.0	197.0	226.0	764.0	272.0	89.0	790.0	243.0	938.0	955.0	230.0	31.0	438.0	108.0	152.0	298.0	68.0	79.0	776.0	793.0	281.0	986.0
G401	58.0	51.0	832.0	940.0	255.0	900.0	996.0	197.0	126.0	942.0	854.0	22.0	837.0	32.0	80.0	6.0	361.0	967.0	652.0	42.0	954.0	999.0	799.0	114.0	30.0	34.0	880.0	10.0	282.0	990.0	22.0	845.0	45.0	956.0	750.0	910.0	956.0	925.0	10.0	913.0	183.0	178.0	248.0	360.0	205.0	239.0	43.0	188.0	30.0
G402	925.0	440.0	990.0	18.0	898.0	196.0	33.0	900.0	558.0	8.0	274.0	983.0	739.0	722.0	956.0	127.0	556.0	262.0	52.0	962.0	87.0	917.0	652.0	995.0	290.0	13.0	73.0	742.0	637.0	304.0	245.0	314.0	990.0	534.0	549.0	97.0	507.0	992.0	33.0	291.0	83.0	108.0	863.0	927.0	69.0	998.0	1.0	81.0	195.0
G403	599.0	309.0	637.0	825.0	923.0	598.0	317.0	452.0	266.0	296.0	941.0	950.0	292.0	810.0	828.0	751.0	681.0	49.0	815.0	307.0	10.0	40.0	990.0	206.0	779.0	540.0	255.0	69.0	946.0	751.0	40.0	26.0	199.0	129.0	860.0	304.0	832.0	620.0	415.0	236.0	322.0	698.0	125.0	756.0	704.0	60.0	704.0	93.0	253.0
G404	85.0	8.0	374.0	213.0	549.0	790.0	66.0	122.0	76.0	549.0	991.0	17.0	9.0	931.0	370.0	771.0	267.0	209.0	96.0	868.0	659.0	982.0	158.0	988.0	911.0	81.0	839.0	40.0	250.0	62.0	236.0	912.0	39.0	884.0	956.0	475.0	919.0	11.0	818.0	11.0	980.0	122.0	51.0	696.0	760.0	1000.0	711.0	27.0	898.0
G405	750.0	931.0	339.0	253.0	703.0	312.0	711.0	593.0	809.0	210.0	781.0	146.0	738.0	158.0	276.0	55.0	88.0	897.0	21.0	33.0	415.0	671.0	704.0	674.0	752.0	167.0	468.0	228.0	740.0	216.0	318.0	607.0	115.0	35.0	603.0	442.0	836.0	698.0	131.0	770.0	144.0	204.0	265.0	187.0	83.0	154.0	850.0	547.0	426.0
G406	363.0	705.0	424.0	265.0	600.0	410.0	704.0	350.0	386.0	649.0	449.0	710.0	675.0	577.0	284.0	704.0	630.0	586.0	764.0	358.0	464.0	467.0	459.0	351.0	303.0	437.0	287.0	570.0	417.0	676.0	625.0	338.0	242.0	624.0	689.0	257.0	601.0	704.0	304.0	456.0	453.0	417.0	817.0	658.0	242.0	439.0	543.0	802.0	686.0
G407	416.0	373.0	914.0	592.0	278.0	172.0	674.0	628.0	817.0	914.0	738.0	771.0	362.0	308.0	272.0	763.0	331.0	661.0	874.0	705.0	203.0	159.0	756.0	746.0	165.0	340.0	215.0	872.0	580.0	389.0	717.0	453.0	732.0	282.0	680.0	742.0	238.0	576.0	213.0	286.0	339.0	866.0	399.0	722.0	839.0	177.0	302.0	626.0	341.0
G408	973.0	1000.0	941.0	533.0	201.0	117.0	11.0	36.0	925.0	754.0	231.0	495.0	927.0	72.0	99.0	868.0	10.0	208.0	150.0	180.0	877.0	981.0	763.0	228.0	589.0	405.0	800.0	170.0	856.0	188.0	958.0	50.0	729.0	939.0	667.0	352.0	188.0	833.0	769.0	931.0	953.0	24.0	790.0	348.0	929.0	688.0	415.0	906.0	17.0
G409	885.0	998.0	4.0	716.0	680.0	594.0	78.0	52.0	820.0	151.0	681.0	715.0	854.0	287.0	267.0	687.0	172.0	887.0	216.0	83.0	894.0	645.0	798.0	836.0	400.0	672.0	253.0	651.0	546.0	976.0	112.0	916.0	105.0	361.0	113.0	829.0	264.0	743.0	946.0	982.0	734.0	434.0	871.0	871.0	416.0	942.0	668.0	525.0	196.0
G41	425.0	400.0	330.0	307.0	689.0	360.0	300.0	267.0	232.0	249.0	289.0	553.0	480.0	741.0	185.0	641.0	315.0	271.0	687.0	463.0	299.0	684.0	256.0	566.0	421.0	383.0	614.0	605.0	810.0	614.0	199.0	313.0	450.0	681.0	814.0	363.0	594.0	393.0	565.0	695.0	428.0	633.0	577.0	552.0	479.0	207.0	303.0	527.0	774.0
G410	682.0	662.0	570.0	389.0	305.0	718.0	609.0	601.0	794.0	370.0	426.0	751.0	334.0	553.0	211.0	444.0	254.0	411.0	639.0	597.0	629.0	624.0	646.0	208.0	742.0	562.0	598.0	311.0	505.0	409.0	464.0	502.0	308.0	774.0	585.0	354.0	317.0	265.0	529.0	599.0	338.0	559.0	252.0	229.0	222.0	554.0	535.0	600.0	309.0
G411	685.0	603.0	748.0	514.0	237.0	55.0	560.0	580.0	139.0	760.0	478.0	284.0	748.0	101.0	781.0	54.0	626.0	711.0	748.0	871.0	274.0	391.0	54.0	884.0	285.0	607.0	812.0	158.0	717.0	341.0	144.0	325.0	283.0	743.0	453.0	728.0	171.0	750.0	683.0	871.0	205.0	732.0	133.0	614.0	600.0	75.0	949.0	197.0	117.0
G412	828.0	728.0	464.0	524.0	920.0	66.0	768.0	697.0	741.0	849.0	190.0	752.0	602.0	870.0	819.0	647.0	925.0	426.0	822.0	994.0	116.0	513.0	824.0	830.0	903.0	978.0	449.0	241.0	336.0	91.0	771.0	176.0	177.0	948.0	127.0	21.0	397.0	467.0	643.0	78.0	139.0	678.0	155.0	113.0	982.0	607.0	925.0	102.0	745.0
G413	336.0	251.0	252.0	145.0	801.0	685.0	921.0	676.0	676.0	527.0	109.0	896.0	842.0	226.0	217.0	569.0	770.0	591.0	372.0	99.0	563.0	142.0	181.0	109.0	386.0	868.0	898.0	79.0	840.0	324.0	603.0	855.0	708.0	136.0	109.0	635.0	75.0	274.0	452.0	718.0	567.0	547.0	818.0	105.0	153.0	314.0	154.0	201.0	434.0
G414	404.0	329.0	954.0	173.0	628.0	868.0	772.0	279.0	750.0	220.0	723.0	905.0	618.0	489.0	856.0	31.0	81.0	548.0	849.0	244.0	328.0	13.0	146.0	344.0	871.0	105.0	258.0	720.0	346.0	899.0	917.0	159.0	673.0	258.0	665.0	316.0	734.0	460.0	997.0	860.0	712.0	907.0	924.0	208.0	827.0	759.0	926.0	418.0	98.0
G415	732.0	295.0	234.0	125.0	622.0	343.0	307.0	842.0	202.0	524.0	358.0	575.0	648.0	253.0	730.0	425.0	289.0	707.0	722.0	261.0	847.0	668.0	200.0	425.0	883.0	465.0	814.0	724.0	310.0	426.0	526.0	849.0	354.0	886.0	355.0	134.0	307.0	335.0	796.0	792.0	716.0	245.0	772.0	465.0	560.0	552.0	179.0	639.0	295.0
G416	15.0	795.0	876.0	396.0	867.0	728.0	998.0	827.0	100.0	807.0	992.0	373.0	965.0	175.0	799.0	963.0	60.0	923.0	931.0	8.0	7.0	828.0	116.0	977.0	992.0	726.0	99.0	975.0	37.0	213.0	181.0	680.0	113.0	50.0	41.0	889.0	282.0	577.0	42.0	942.0	82.0	754.0	383.0	94.0	678.0	794.0	189.0	642.0	913.0
G417	386.0	489.0	499.0	471.0	409.0	529.0	480.0	522.0	478.0	459.0	454.0	499.0	510.0	558.0	495.0	469.0	515.0	450.0	574.0	487.0	406.0	476.0	466.0	488.0	489.0	429.0	548.0	524.0	513.0	544.0	495.0	501.0	486.0	509.0	582.0	547.0	505.0	435.0	517.0	522.0	452.0	513.0	594.0	477.0	443.0	489.0	462.0	479.0	508.0
G418	779.0	833.0	367.0	771.0	30.0	65.0	680.0	925.0	835.0	129.0	857.0	762.0	822.0	830.0	824.0	440.0	67.0	101.0	891.0	109.0	29.0	389.0	44.0	562.0	624.0	80.0	277.0	845.0	785.0	761.0	140.0	923.0	785.0	16.0	328.0	873.0	228.0	848.0	562.0	76.0	417.0	308.0	191.0	907.0	281.0	43.0	979.0	823.0	879.0
G419	990.0	117.0	986.0	48.0	5.0	977.0	31.0	11.0	552.0	721.0	29.0	95.0	840.0	269.0	30.0	125.0	286.0	843.0	803.0	5.0	964.0	894.0	147.0	161.0	31.0	690.0	843.0	243.0	219.0	997.0	15.0	137.0	43.0	170.0	955.0	549.0	168.0	227.0	732.0	927.0	856.0	942.0	971.0	1.0	685.0	485.0	89.0	957.0	789.0
G42	712.0	224.0	806.0	708.0	192.0	907.0	264.0	237.0	392.0	394.0	635.0	926.0	62.0	735.0	269.0	208.0	194.0	337.0	977.0	564.0	691.0	330.0	319.0	196.0	253.0	967.0	265.0	656.0	671.0	318.0	288.0	169.0	756.0	239.0	804.0	515.0	644.0	200.0	322.0	785.0	766.0	140.0	768.0	147.0	318.0	506.0	767.0	195.0	94.0
G420	365.0	316.0	750.0	641.0	498.0	604.0	473.0	357.0	556.0	594.0	641.0	738.0	595.0	507.0	821.0	589.0	378.0	638.0	326.0	741.0	676.0	609.0	309.0	591.0	465.0	372.0	362.0	636.0	624.0	413.0	725.0	374.0	406.0	255.0	189.0	521.0	429.0	550.0	228.0	241.0	367.0	440.0	461.0	542.0	329.0	609.0	300.0	395.0	334.0
G421	482.0	81.0	452.0	302.0	483.0	94.0	393.0	339.0	149.0	304.0	951.0	254.0	322.0	284.0	399.0	305.0	393.0	197.0	920.0	941.0	656.0	140.0	737.0	855.0	258.0	545.0	158.0	607.0	333.0	573.0	741.0	882.0	386.0	56.0	218.0	495.0	290.0	173.0	391.0	124.0	164.0	778.0	134.0	661.0	892.0	705.0	243.0	278.0	812.0
G422	230.0	783.0	656.0	809.0	956.0	811.0	639.0	99.0	180.0	322.0	85.0	121.0	701.0	13.0	445.0	667.0	965.0	946.0	171.0	1.0	955.0	205.0	929.0	938.0	851.0	577.0	766.0	91.0	288.0	958.0	123.0	822.0	878.0	295.0	745.0	958.0	142.0	3.0	134.0	595.0	925.0	138.0	920.0	108.0	831.0	111.0	614.0	989.0	960.0
G423	450.0	544.0	502.0	492.0	462.0	462.0	495.0	528.0	487.0	518.0	519.0	524.0	534.0	490.0	458.0	461.0	510.0	505.0	531.0	510.0	498.0	491.0	532.0	467.0	494.0	488.0	525.0	488.0	495.0	507.0	482.0	499.0	466.0	532.0	489.0	500.0	502.0	499.0	534.0	524.0	510.0	500.0	486.0	521.0	498.0	519.0	481.0	517.0	502.0
G424	597.0	741.0	771.0	137.0	573.0	139.0	955.0	911.0	119.0	145.0	776.0	731.0	288.0	313.0	838.0	596.0	702.0	773.0	743.0	855.0	713.0	769.0	287.0	852.0	865.0	781.0	245.0	839.0	552.0	131.0	634.0	543.0	790.0	626.0	629.0	601.0	534.0	599.0	430.0	110.0	794.0	879.0	417.0	950.0	244.0	195.0	345.0	767.0	122.0
G425	778.0	101.0	902.0	169.0	764.0	928.0	869.0	272.0	71.0	329.0	3.0	102.0	367.0	63.0	70.0	723.0	657.0	6.0	591.0	732.0	112.0	834.0	717.0	691.0	161.0	665.0	157.0	763.0	917.0	622.0	51.0	932.0	194.0	984.0	63.0	85.0	869.0	802.0	753.0	786.0	932.0	87.0	858.0	649.0	24.0	103.0	157.0	36.0	932.0
G426	273.0	110.0	31.0	7.0	82.0	986.0	999.0	271.0	760.0	339.0	847.0	881.0	989.0	844.0	588.0	271.0	282.0	973.0	847.0	159.0	915.0	966.0	909.0	298.0	849.0	96.0	323.0	173.0	89.0	918.0	644.0	702.0	660.0	937.0	190.0	14.0	69.0	932.0	89.0	782.0	936.0	194.0	170.0	402.0	901.0	891.0	16.0	141.0	839.0
G427	501.0	633.0	209.0	229.0	62.0	666.0	597.0	165.0	901.0	200.0	42.0	96.0	769.0	986.0	388.0	807.0	8.0	566.0	411.0	339.0	558.0	957.0	140.0	600.0	619.0	110.0	988.0	846.0	431.0	196.0	949.0	146.0	302.0	971.0	935.0	10.0	992.0	454.0	667.0	41.0	40.0	697.0	47.0	154.0	623.0	13.0	48.0	497.0	593.0
G428	119.0	787.0	680.0	684.0	639.0	674.0	665.0	415.0	183.0	641.0	805.0	177.0	178.0	442.0	660.0	263.0	506.0	736.0	247.0	608.0	758.0	780.0	680.0	602.0	345.0	755.0	783.0	780.0	711.0	187.0	229.0	344.0	449.0	760.0	757.0	396.0	732.0	775.0	599.0	659.0	694.0	471.0	586.0	383.0	248.0	631.0	683.0	628.0	702.0
G429	676.0	203.0	315.0	570.0	327.0	665.0	696.0	64.0	17.0	148.0	420.0	906.0	499.0	818.0	966.0	215.0	212.0	881.0	666.0	870.0	779.0	363.0	85.0	714.0	228.0	675.0	648.0	812.0	122.0	801.0	321.0	232.0	65.0	537.0	572.0	853.0	29.0	687.0	879.0	52.0	568.0	852.0	729.0	290.0	970.0	990.0	786.0	820.0	9.0
G43	220.0	543.0	580.0	668.0	343.0	233.0	647.0	615.0	426.0	677.0	472.0	566.0	486.0	559.0	632.0	306.0	742.0	424.0	668.0	700.0	483.0	640.0	335.0	585.0	412.0	506.0	532.0	734.0	224.0	289.0	682.0	408.0	683.0	479.0	628.0	323.0	476.0	616.0	700.0	507.0	713.0	329.0	623.0	578.0	219.0	289.0	521.0	648.0	439.0
G430	631.0	863.0	835.0	477.0	531.0	596.0	401.0	186.0	642.0	913.0	134.0	269.0	714.0	774.0	906.0	666.0	814.0	739.0	795.0	726.0	610.0	278.0	344.0	189.0	243.0	280.0	373.0	574.0	820.0	839.0	621.0	648.0	289.0	663.0	324.0	773.0	654.0	193.0	688.0	140.0	170.0	758.0	172.0	153.0	268.0	775.0	797.0	751.0	501.0
G431	668.0	950.0	904.0	692.0	860.0	35.0	795.0	360.0	923.0	759.0	943.0	289.0	120.0	104.0	150.0	921.0	263.0	370.0	86.0	897.0	749.0	825.0	327.0	899.0	863.0	630.0	752.0	260.0	903.0	628.0	69.0	76.0	870.0	989.0	988.0	24.0	319.0	638.0	651.0	89.0	961.0	631.0	897.0	836.0	56.0	266.0	968.0	742.0	917.0
G432	371.0	171.0	229.0	67.0	808.0	837.0	669.0	194.0	761.0	254.0	215.0	827.0	825.0	301.0	334.0	179.0	148.0	791.0	859.0	893.0	74.0	392.0	643.0	306.0	218.0	118.0	886.0	679.0	746.0	878.0	647.0	656.0	765.0	834.0	241.0	115.0	757.0	660.0	830.0	648.0	977.0	716.0	787.0	275.0	87.0	125.0	125.0	598.0	871.0
G433	10.0	177.0	846.0	114.0	987.0	850.0	681.0	130.0	994.0	847.0	181.0	147.0	844.0	332.0	127.0	546.0	694.0	699.0	788.0	15.0	960.0	916.0	907.0	914.0	142.0	852.0	673.0	30.0	798.0	94.0	589.0	939.0	198.0	204.0	27.0	913.0	295.0	211.0	209.0	120.0	98.0	292.0	926.0	3.0	84.0	122.0	292.0	992.0	13.0
G434	63.0	252.0	138.0	552.0	792.0	144.0	263.0	358.0	234.0	298.0	186.0	151.0	308.0	285.0	339.0	698.0	407.0	333.0	900.0	876.0	675.0	723.0	836.0	841.0	355.0	187.0	892.0	779.0	689.0	504.0	650.0	308.0	372.0	330.0	68.0	666.0	74.0	201.0	407.0	364.0	732.0	238.0	28.0	87.0	862.0	429.0	85.0	960.0	239.0
G435	963.0	842.0	175.0	155.0	495.0	738.0	365.0	766.0	256.0	369.0	856.0	722.0	802.0	935.0	852.0	833.0	687.0	920.0	681.0	520.0	958.0	879.0	817.0	710.0	843.0	363.0	872.0	787.0	718.0	607.0	846.0	553.0	682.0	574.0	120.0	772.0	177.0	744.0	487.0	591.0	951.0	332.0	727.0	282.0	201.0	145.0	128.0	87.0	625.0
G436	389.0	773.0	536.0	761.0	480.0	191.0	793.0	568.0	287.0	314.0	362.0	297.0	493.0	581.0	669.0	624.0	564.0	733.0	307.0	154.0	306.0	743.0	340.0	786.0	331.0	141.0	759.0	346.0	204.0	768.0	316.0	611.0	249.0	635.0	197.0	661.0	369.0	732.0	156.0	539.0	275.0	266.0	396.0	336.0	293.0	346.0	267.0	705.0	771.0
G437	705.0	510.0	942.0	351.0	200.0	849.0	95.0	824.0	731.0	66.0	128.0	321.0	103.0	233.0	161.0	101.0	869.0	875.0	252.0	935.0	108.0	290.0	834.0	923.0	138.0	985.0	371.0	133.0	721.0	778.0	653.0	106.0	950.0	119.0	930.0	143.0	991.0	834.0	222.0	757.0	881.0	123.0	830.0	848.0	55.0	782.0	772.0	137.0	44.0
G438	574.0	828.0	588.0	837.0	818.0	500.0	196.0	835.0	542.0	965.0	903.0	268.0	690.0	537.0	201.0	677.0	827.0	485.0	229.0	230.0	747.0	128.0	205.0	807.0	603.0	318.0	427.0	273.0	40.0	726.0	242.0	157.0	191.0	511.0	696.0	877.0	260.0	807.0	756.0	745.0	450.0	964.0	105.0	925.0	146.0	45.0	755.0	677.0	168.0
G439	401.0	818.0	714.0	318.0	677.0	287.0	348.0	341.0	653.0	508.0	233.0	579.0	683.0	264.0	441.0	297.0	767.0	324.0	407.0	758.0	771.0	361.0	683.0	302.0	819.0	291.0	399.0	582.0	356.0	309.0	691.0	591.0	753.0	619.0	722.0	636.0	828.0	423.0	183.0	308.0	304.0	729.0	691.0	375.0	861.0	495.0	684.0	458.0	257.0
G44	107.0	966.0	984.0	902.0	747.0	166.0	179.0	49.0	632.0	324.0	622.0	141.0	453.0	993.0	909.0	194.0	557.0	958.0	721.0	243.0	800.0	248.0	333.0	397.0	195.0	392.0	243.0	777.0	832.0	782.0	313.0	320.0	751.0	707.0	739.0	721.0	754.0	759.0	910.0	400.0	8.0	859.0	961.0	939.0	183.0	566.0	239.0	583.0	605.0
G440	354.0	411.0	530.0	454.0	523.0	614.0	551.0	432.0	557.0	477.0	456.0	604.0	593.0	411.0	634.0	564.0	398.0	536.0	539.0	438.0	376.0	405.0	431.0	551.0	468.0	455.0	508.0	406.0	567.0	489.0	469.0	597.0	407.0	563.0	461.0	579.0	479.0	567.0	583.0	427.0	449.0	572.0	548.0	517.0	415.0	678.0	477.0	442.0	441.0
G441	457.0	514.0	444.0	553.0	514.0	545.0	563.0	503.0	508.0	574.0	407.0	614.0	577.0	505.0	536.0	515.0	387.0	459.0	586.0	475.0	474.0	397.0	442.0	512.0	475.0	404.0	547.0	467.0	410.0	460.0	527.0	525.0	462.0	519.0	559.0	443.0	456.0	451.0	596.0	544.0	516.0	543.0	441.0	481.0	502.0	544.0	506.0	508.0	517.0
G442	794.0	996.0	670.0	924.0	591.0	382.0	640.0	40.0	31.0	18.0	787.0	28.0	883.0	85.0	988.0	80.0	302.0	976.0	32.0	634.0	871.0	844.0	169.0	981.0	356.0	803.0	901.0	700.0	967.0	953.0	933.0	993.0	712.0	820.0	87.0	11.0	70.0	973.0	39.0	688.0	638.0	188.0	90.0	816.0	31.0	926.0	938.0	939.0	855.0
G443	827.0	94.0	129.0	128.0	921.0	923.0	165.0	996.0	924.0	974.0	961.0	576.0	61.0	231.0	974.0	998.0	205.0	40.0	80.0	916.0	981.0	996.0	10.0	44.0	840.0	988.0	570.0	74.0	297.0	32.0	919.0	489.0	237.0	957.0	313.0	16.0	964.0	127.0	338.0	80.0	13.0	494.0	230.0	185.0	71.0	935.0	967.0	284.0	5.0
G444	864.0	707.0	527.0	768.0	785.0	645.0	238.0	748.0	441.0	276.0	716.0	207.0	256.0	360.0	209.0	587.0	834.0	401.0	263.0	123.0	230.0	616.0	407.0	916.0	482.0	414.0	684.0	693.0	391.0	808.0	853.0	247.0	400.0	246.0	616.0	713.0	439.0	712.0	620.0	266.0	329.0	913.0	550.0	916.0	432.0	881.0	887.0	622.0	113.0
G445	903.0	147.0	900.0	798.0	952.0	518.0	835.0	89.0	752.0	864.0	740.0	353.0	936.0	310.0	991.0	708.0	409.0	157.0	972.0	810.0	55.0	4.0	213.0	847.0	265.0	107.0	979.0	76.0	948.0	240.0	24.0	972.0	295.0	262.0	996.0	22.0	83.0	791.0	208.0	968.0	239.0	988.0	853.0	904.0	166.0	555.0	957.0	136.0	238.0
G446	132.0	606.0	413.0	269.0	935.0	137.0	140.0	113.0	782.0	751.0	235.0	936.0	930.0	730.0	642.0	989.0	574.0	950.0	680.0	127.0	216.0	657.0	969.0	163.0	283.0	84.0	675.0	61.0	954.0	107.0	103.0	218.0	988.0	60.0	222.0	578.0	284.0	753.0	244.0	26.0	280.0	475.0	16.0	954.0	186.0	844.0	585.0	858.0	246.0
G447	521.0	944.0	311.0	31.0	578.0	926.0	397.0	716.0	962.0	832.0	297.0	290.0	248.0	70.0	319.0	796.0	792.0	830.0	925.0	456.0	249.0	316.0	214.0	179.0	782.0	695.0	328.0	230.0	370.0	265.0	228.0	715.0	634.0	571.0	161.0	839.0	675.0	914.0	694.0	411.0	153.0	672.0	868.0	515.0	430.0	834.0	562.0	149.0	350.0
G448	184.0	710.0	729.0	865.0	206.0	303.0	68.0	26.0	792.0	928.0	915.0	403.0	194.0	403.0	299.0	255.0	158.0	872.0	921.0	865.0	598.0	251.0	362.0	984.0	61.0	782.0	343.0	363.0	825.0	921.0	913.0	61.0	201.0	198.0	15.0	766.0	750.0	300.0	369.0	912.0	763.0	101.0	188.0	969.0	699.0	25.0	351.0	774.0	883.0
G449	718.0	895.0	948.0	33.0	996.0	119.0	916.0	463.0	917.0	675.0	806.0	217.0	258.0	867.0	52.0	917.0	991.0	310.0	132.0	24.0	39.0	1000.0	178.0	124.0	902.0	85.0	975.0	781.0	151.0	4.0	882.0	966.0	930.0	65.0	880.0	647.0	831.0	999.0	798.0	319.0	969.0	733.0	861.0	99.0	875.0	203.0	203.0	63.0	989.0
G45	105.0	6.0	120.0	866.0	984.0	972.0	756.0	382.0	738.0	968.0	439.0	136.0	328.0	84.0	871.0	74.0	343.0	988.0	550.0	268.0	304.0	34.0	104.0	646.0	236.0	418.0	754.0	862.0	961.0	255.0	93.0	873.0	97.0	607.0	742.0	457.0	951.0	344.0	178.0	735.0	973.0	47.0	877.0	313.0	246.0	437.0	142.0	30.0	927.0
G450	869.0	397.0	108.0	763.0	664.0	204.0	701.0	525.0	18.0	922.0	221.0	187.0	875.0	213.0	134.0	83.0	502.0	219.0	963.0	102.0	172.0	904.0	800.0	115.0	799.0	198.0	769.0	822.0	330.0	822.0	640.0	427.0	800.0	941.0	425.0	278.0	841.0	797.0	149.0	647.0	105.0	205.0	934.0	808.0	785.0	305.0	657.0	173.0	869.0
G451	897.0	568.0	836.0	503.0	452.0	263.0	410.0	892.0	98.0	722.0	398.0	347.0	373.0	202.0	145.0	399.0	748.0	186.0	906.0	820.0	587.0	861.0	890.0	824.0	945.0	833.0	663.0	109.0	812.0	832.0	63.0	560.0	175.0	506.0	227.0	372.0	292.0	692.0	313.0	137.0	26.0	96.0	889.0	395.0	91.0	700.0	314.0	213.0	752.0
G452	964.0	925.0	46.0	645.0	777.0	921.0	950.0	994.0	590.0	953.0	290.0	213.0	966.0	601.0	703.0	923.0	976.0	996.0	999.0	221.0	740.0	997.0	24.0	697.0	893.0	800.0	996.0	251.0	674.0	969.0	972.0	852.0	931.0	25.0	773.0	548.0	91.0	7.0	165.0	53.0	842.0	994.0	993.0	780.0	934.0	817.0	785.0	132.0	992.0
G453	562.0	915.0	205.0	165.0	287.0	700.0	315.0	797.0	333.0	673.0	840.0	357.0	293.0	110.0	666.0	899.0	193.0	748.0	261.0	407.0	223.0	283.0	602.0	391.0	679.0	597.0	170.0	142.0	319.0	190.0	113.0	633.0	604.0	199.0	910.0	763.0	436.0	63.0	659.0	145.0	912.0	160.0	190.0	758.0	159.0	920.0	308.0	506.0	755.0
G454	874.0	304.0	235.0	867.0	969.0	980.0	762.0	890.0	972.0	258.0	983.0	34.0	96.0	224.0	226.0	535.0	278.0	275.0	185.0	971.0	285.0	167.0	94.0	862.0	391.0	91.0	888.0	571.0	142.0	699.0	893.0	84.0	710.0	428.0	14.0	240.0	221.0	4.0	36.0	50.0	36.0	380.0	110.0	747.0	115.0	973.0	14.0	313.0	289.0
G455	848.0	291.0	872.0	151.0	11.0	17.0	1000.0	941.0	672.0	244.0	248.0	812.0	54.0	994.0	193.0	424.0	878.0	100.0	113.0	980.0	343.0	948.0	772.0	974.0	980.0	807.0	203.0	107.0	338.0	964.0	319.0	145.0	944.0	135.0	307.0	558.0	942.0	232.0	508.0	34.0	966.0	954.0	32.0	901.0	283.0	717.0	945.0	884.0	21.0
G456	353.0	562.0	448.0	606.0	390.0	571.0	437.0	561.0	383.0	542.0	552.0	536.0	628.0	438.0	595.0	470.0	495.0	480.0	493.0	479.0	553.0	469.0	473.0	375.0	420.0	523.0	530.0	566.0	481.0	512.0	465.0	414.0	417.0	435.0	443.0	631.0	413.0	389.0	515.0	469.0	521.0	548.0	535.0	447.0	463.0	603.0	408.0	563.0	540.0
G457	806.0	917.0	831.0	935.0	212.0	203.0	240.0	954.0	75.0	762.0	340.0	783.0	668.0	188.0	805.0	646.0	773.0	734.0	810.0	734.0	318.0	906.0	692.0	888.0	480.0	761.0	192.0	223.0	260.0	231.0	565.0	260.0	468.0	745.0	806.0	178.0	401.0	191.0	93.0	63.0	178.0	426.0	137.0	183.0	404.0	141.0	784.0	670.0	768.0
G458	716.0	729.0	394.0	712.0	440.0	184.0	610.0	371.0	648.0	452.0	533.0	201.0	702.0	303.0	682.0	621.0	584.0	515.0	268.0	387.0	466.0	401.0	284.0	523.0	315.0	282.0	657.0	640.0	632.0	639.0	560.0	666.0	635.0	688.0	668.0	801.0	261.0	598.0	372.0	156.0	828.0	650.0	343.0	819.0	233.0	381.0	681.0	363.0	586.0
G459	42.0	639.0	881.0	372.0	108.0	711.0	926.0	245.0	122.0	782.0	175.0	843.0	50.0	163.0	453.0	283.0	118.0	225.0	800.0	218.0	3.0	59.0	74.0	575.0	985.0	32.0	61.0	71.0	744.0	406.0	956.0	911.0	336.0	8.0	676.0	380.0	231.0	923.0	909.0	934.0	244.0	929.0	8.0	737.0	373.0	69.0	959.0	731.0	91.0
G46	837.0	452.0	86.0	719.0	607.0	131.0	145.0	515.0	926.0	773.0	900.0	691.0	856.0	356.0	69.0	348.0	724.0	27.0	325.0	450.0	777.0	99.0	663.0	831.0	899.0	739.0	360.0	28.0	121.0	139.0	207.0	750.0	935.0	816.0	966.0	320.0	201.0	336.0	321.0	102.0	821.0	927.0	902.0	200.0	559.0	957.0	947.0	172.0	835.0
G460	922.0	518.0	746.0	638.0	156.0	960.0	692.0	351.0	841.0	175.0	145.0	319.0	456.0	368.0	19.0	322.0	997.0	90.0	502.0	37.0	42.0	866.0	757.0	107.0	156.0	543.0	586.0	408.0	52.0	5.0	150.0	790.0	110.0	44.0	887.0	897.0	120.0	929.0	114.0	875.0	193.0	378.0	151.0	898.0	966.0	324.0	743.0	945.0	822.0
G461	704.0	107.0	634.0	408.0	372.0	198.0	308.0	713.0	220.0	548.0	38.0	276.0	309.0	212.0	86.0	904.0	663.0	663.0	433.0	665.0	206.0	868.0	285.0	556.0	756.0	221.0	772.0	826.0	209.0	423.0	371.0	201.0	152.0	919.0	373.0	67.0	838.0	960.0	770.0	499.0	884.0	556.0	208.0	773.0	729.0	152.0	240.0	798.0	949.0
G462	358.0	464.0	655.0	578.0	520.0	264.0	134.0	327.0	159.0	683.0	586.0	682.0	404.0	560.0	365.0	355.0	780.0	309.0	276.0	739.0	757.0	746.0	313.0	416.0	224.0	458.0	402.0	743.0	618.0	325.0	395.0	775.0	178.0	423.0	496.0	355.0	346.0	854.0	412.0	569.0	425.0	506.0	238.0	203.0	613.0	332.0	736.0	431.0	208.0
G463	528.0	583.0	380.0	450.0	330.0	651.0	384.0	730.0	399.0	552.0	597.0	312.0	747.0	312.0	265.0	481.0	576.0	692.0	593.0	480.0	296.0	727.0	595.0	565.0	255.0	596.0	352.0	513.0	651.0	685.0	379.0	649.0	293.0	249.0	213.0	625.0	735.0	311.0	378.0	721.0	337.0	541.0	684.0	616.0	349.0	586.0	337.0	556.0	392.0
G464	744.0	962.0	864.0	886.0	296.0	698.0	739.0	719.0	733.0	167.0	124.0	175.0	594.0	943.0	534.0	870.0	713.0	29.0	235.0	577.0	982.0	303.0	409.0	337.0	703.0	139.0	60.0	599.0	747.0	399.0	115.0	979.0	318.0	228.0	272.0	270.0	918.0	151.0	961.0	293.0	109.0	183.0	770.0	923.0	151.0	597.0	801.0	253.0	76.0
G465	424.0	259.0	583.0	611.0	903.0	870.0	423.0	599.0	116.0	237.0	403.0	457.0	563.0	280.0	656.0	167.0	346.0	474.0	576.0	513.0	557.0	236.0	782.0	739.0	449.0	525.0	821.0	593.0	213.0	575.0	214.0	160.0	664.0	453.0	659.0	525.0	643.0	147.0	691.0	685.0	844.0	385.0	738.0	886.0	336.0	228.0	742.0	699.0	899.0
G466	254.0	738.0	919.0	187.0	837.0	768.0	802.0	131.0	895.0	257.0	139.0	683.0	147.0	375.0	679.0	871.0	853.0	351.0	451.0	703.0	129.0	932.0	282.0	80.0	189.0	138.0	678.0	895.0	140.0	814.0	286.0	638.0	253.0	39.0	146.0	762.0	94.0	256.0	490.0	579.0	461.0	833.0	88.0	268.0	707.0	196.0	828.0	407.0	647.0
G467	902.0	979.0	964.0	993.0	814.0	958.0	77.0	736.0	635.0	41.0	15.0	757.0	729.0	99.0	288.0	81.0	817.0	649.0	14.0	996.0	966.0	823.0	96.0	16.0	798.0	849.0	869.0	62.0	737.0	267.0	821.0	126.0	67.0	223.0	995.0	830.0	117.0	80.0	981.0	149.0	991.0	768.0	702.0	831.0	53.0	292.0	260.0	764.0	977.0
G468	397.0	445.0	222.0	465.0	693.0	335.0	430.0	239.0	684.0	703.0	291.0	819.0	527.0	586.0	466.0	523.0	396.0	708.0	303.0	440.0	708.0	797.0	217.0	33.0	364.0	226.0	622.0	579.0	184.0	781.0	692.0	371.0	346.0	667.0	367.0	328.0	657.0	685.0	672.0	443.0	804.0	685.0	439.0	703.0	466.0	361.0	577.0	316.0	842.0
G469	343.0	740.0	901.0	35.0	107.0	751.0	251.0	109.0	796.0	822.0	164.0	642.0	524.0	463.0	801.0	266.0	197.0	813.0	41.0	792.0	517.0	790.0	839.0	102.0	402.0	160.0	149.0	288.0	922.0	946.0	661.0	256.0	496.0	645.0	630.0	408.0	847.0	215.0	130.0	459.0	634.0	239.0	866.0	813.0	661.0	610.0	552.0	941.0	217.0
G47	845.0	278.0	76.0	858.0	713.0	769.0	953.0	856.0	48.0	10.0	295.0	75.0	909.0	320.0	845.0	941.0	49.0	952.0	836.0	462.0	893.0	964.0	102.0	677.0	735.0	837.0	571.0	238.0	985.0	610.0	88.0	888.0	255.0	79.0	593.0	142.0	15.0	928.0	60.0	129.0	867.0	670.0	978.0	2.0	958.0	836.0	27.0	687.0	901.0
G470	649.0	353.0	663.0	545.0	402.0	553.0	489.0	524.0	566.0	665.0	450.0	672.0	707.0	550.0	425.0	431.0	587.0	299.0	258.0	701.0	360.0	724.0	750.0	524.0	689.0	319.0	715.0	629.0	550.0	537.0	772.0	262.0	485.0	528.0	385.0	633.0	376.0	475.0	327.0	302.0	602.0	597.0	646.0	501.0	385.0	617.0	514.0	329.0	646.0
G471	97.0	622.0	643.0	217.0	838.0	337.0	407.0	155.0	949.0	312.0	347.0	630.0	916.0	91.0	337.0	150.0	103.0	72.0	787.0	956.0	822.0	160.0	349.0	26.0	877.0	258.0	816.0	33.0	163.0	261.0	137.0	917.0	761.0	781.0	389.0	736.0	35.0	162.0	98.0	148.0	908.0	551.0	491.0	740.0	978.0	835.0	444.0	279.0	800.0
G472	478.0	852.0	117.0	243.0	851.0	58.0	189.0	448.0	87.0	833.0	514.0	781.0	70.0	199.0	64.0	273.0	459.0	774.0	269.0	253.0	295.0	959.0	331.0	743.0	163.0	806.0	67.0	817.0	298.0	519.0	932.0	893.0	81.0	565.0	672.0	884.0	26.0	259.0	409.0	650.0	864.0	894.0	70.0	5.0	977.0	225.0	873.0	286.0	988.0
G473	865.0	959.0	811.0	893.0	166.0	123.0	934.0	932.0	215.0	406.0	277.0	754.0	539.0	587.0	943.0	893.0	248.0	404.0	254.0	713.0	185.0	11.0	915.0	712.0	537.0	930.0	161.0	15.0	106.0	156.0	729.0	949.0	540.0	575.0	230.0	136.0	298.0	949.0	221.0	75.0	66.0	694.0	624.0	792.0	812.0	93.0	672.0	537.0	154.0
G474	878.0	155.0	473.0	267.0	170.0	555.0	245.0	863.0	160.0	830.0	501.0	873.0	956.0	775.0	889.0	822.0	306.0	286.0	712.0	696.0	509.0	409.0	568.0	573.0	577.0	150.0	226.0	386.0	680.0	849.0	890.0	452.0	285.0	597.0	334.0	503.0	121.0	25.0	164.0	865.0	783.0	813.0	944.0	351.0	457.0	235.0	715.0	714.0	566.0
G475	100.0	172.0	994.0	8.0	660.0	993.0	727.0	41.0	298.0	866.0	133.0	46.0	669.0	106.0	953.0	365.0	68.0	74.0	902.0	914.0	889.0	970.0	356.0	2.0	282.0	889.0	940.0	959.0	308.0	185.0	680.0	936.0	769.0	144.0	55.0	180.0	11.0	898.0	139.0	608.0	348.0	177.0	931.0	890.0	736.0	311.0	764.0	90.0	726.0
G476	886.0	65.0	16.0	97.0	112.0	56.0	744.0	907.0	418.0	992.0	773.0	662.0	75.0	992.0	371.0	115.0	293.0	873.0	741.0	788.0	119.0	892.0	923.0	40.0	727.0	981.0	132.0	941.0	63.0	619.0	57.0	7.0	984.0	798.0	716.0	619.0	36.0	772.0	955.0	281.0	199.0	208.0	943.0	463.0	999.0	996.0	997.0	868.0	904.0
G477	999.0	70.0	980.0	251.0	782.0	313.0	977.0	935.0	66.0	187.0	535.0	40.0	646.0	941.0	613.0	747.0	915.0	110.0	783.0	133.0	914.0	663.0	744.0	332.0	372.0	774.0	174.0	206.0	88.0	50.0	948.0	721.0	896.0	432.0	824.0	942.0	182.0	457.0	17.0	962.0	566.0	844.0	175.0	7.0	414.0	210.0	218.0	807.0	946.0
G478	394.0	630.0	258.0	870.0	543.0	549.0	943.0	775.0	405.0	130.0	778.0	442.0	422.0	797.0	902.0	663.0	435.0	822.0	893.0	360.0	171.0	802.0	641.0	757.0	776.0	203.0	720.0	272.0	792.0	376.0	433.0	178.0	446.0	750.0	158.0	403.0	229.0	298.0	274.0	104.0	261.0	211.0	331.0	244.0	819.0	204.0	256.0	385.0	599.0
G479	236.0	626.0	366.0	276.0	620.0	402.0	637.0	744.0	317.0	767.0	579.0	742.0	664.0	288.0	439.0	380.0	766.0	221.0	439.0	592.0	257.0	274.0	766.0	557.0	686.0	250.0	477.0	863.0	203.0	328.0	736.0	742.0	679.0	737.0	565.0	255.0	802.0	282.0	532.0	290.0	352.0	393.0	609.0	628.0	292.0	374.0	466.0	409.0	595.0
G48	962.0	911.0	184.0	274.0	554.0	387.0	864.0	604.0	141.0	687.0	500.0	408.0	231.0	44.0	37.0	257.0	276.0	319.0	786.0	622.0	289.0	331.0	689.0	965.0	97.0	119.0	858.0	102.0	661.0	606.0	135.0	582.0	138.0	918.0	214.0	133.0	326.0	177.0	394.0	170.0	762.0	441.0	326.0	654.0	382.0	86.0	870.0	618.0	847.0
G480	991.0	157.0	290.0	879.0	949.0	706.0	968.0	899.0	939.0	64.0	923.0	98.0	18.0	847.0	16.0	57.0	53.0	665.0	869.0	414.0	361.0	824.0	845.0	353.0	152.0	15.0	784.0	188.0	926.0	174.0	5.0	995.0	92.0	758.0	965.0	261.0	701.0	945.0	1.0	833.0	15.0	810.0	671.0	331.0	104.0	30.0	40.0	347.0	263.0
G481	703.0	867.0	850.0	402.0	23.0	996.0	366.0	126.0	150.0	48.0	245.0	699.0	167.0	673.0	137.0	52.0	762.0	2.0	958.0	132.0	873.0	190.0	814.0	19.0	17.0	52.0	279.0	128.0	849.0	269.0	992.0	181.0	999.0	936.0	72.0	911.0	12.0	686.0	22.0	992.0	778.0	998.0	215.0	933.0	19.0	280.0	188.0	382.0	1000.0
G482	66.0	994.0	695.0	186.0	457.0	950.0	785.0	121.0	86.0	918.0	812.0	116.0	163.0	153.0	397.0	816.0	789.0	36.0	47.0	208.0	888.0	200.0	858.0	90.0	739.0	897.0	885.0	583.0	582.0	157.0	68.0	94.0	980.0	70.0	912.0	331.0	582.0	664.0	766.0	965.0	162.0	941.0	245.0	974.0	955.0	932.0	641.0	905.0	915.0
G483	860.0	744.0	982.0	2.0	800.0	903.0	256.0	937.0	569.0	19.0	199.0	263.0	94.0	785.0	91.0	70.0	221.0	912.0	217.0	670.0	63.0	918.0	944.0	112.0	880.0	475.0	941.0	836.0	982.0	647.0	391.0	302.0	210.0	386.0	700.0	988.0	7.0	717.0	873.0	126.0	101.0	928.0	607.0	32.0	271.0	828.0	202.0	270.0	756.0
G484	843.0	766.0	392.0	466.0	788.0	155.0	325.0	394.0	666.0	180.0	50.0	82.0	770.0	790.0	207.0	683.0	696.0	876.0	841.0	620.0	773.0	800.0	919.0	176.0	226.0	212.0	163.0	525.0	716.0	279.0	253.0	171.0	610.0	564.0	331.0	392.0	114.0	280.0	189.0	138.0	628.0	825.0	179.0	308.0	563.0	428.0	217.0	169.0	110.0
G485	456.0	533.0	520.0	499.0	510.0	503.0	483.0	529.0	523.0	493.0	521.0	488.0	535.0	473.0	460.0	477.0	487.0	490.0	533.0	499.0	507.0	499.0	537.0	460.0	541.0	478.0	463.0	504.0	491.0	510.0	520.0	512.0	509.0	535.0	468.0	539.0	498.0	540.0	530.0	495.0	499.0	507.0	484.0	540.0	487.0	524.0	501.0	512.0	465.0
G486	857.0	807.0	364.0	49.0	948.0	369.0	760.0	665.0	108.0	814.0	995.0	253.0	582.0	105.0	109.0	66.0	140.0	462.0	315.0	850.0	948.0	875.0	254.0	65.0	625.0	553.0	588.0	245.0	421.0	802.0	978.0	219.0	180.0	979.0	845.0	918.0	911.0	916.0	75.0	222.0	970.0	831.0	235.0	631.0	869.0	339.0	716.0	355.0	662.0
G487	316.0	33.0	568.0	864.0	204.0	852.0	10.0	914.0	848.0	990.0	743.0	344.0	975.0	950.0	113.0	852.0	957.0	955.0	55.0	975.0	37.0	812.0	957.0	118.0	860.0	93.0	37.0	915.0	109.0	2.0	180.0	661.0	363.0	100.0	946.0	66.0	50.0	157.0	896.0	64.0	202.0	45.0	61.0	371.0	599.0	160.0	994.0	82.0	66.0
G488	388.0	754.0	898.0	412.0	720.0	609.0	729.0	425.0	541.0	412.0	750.0	334.0	684.0	652.0	476.0	745.0	614.0	754.0	211.0	657.0	458.0	280.0	183.0	560.0	834.0	756.0	263.0	219.0	437.0	271.0	509.0	615.0	257.0	595.0	352.0	597.0	648.0	469.0	794.0	388.0	669.0	376.0	570.0	605.0	546.0	557.0	278.0	523.0	642.0
G489	436.0	500.0	477.0	460.0	473.0	489.0	477.0	494.0	509.0	446.0	508.0	465.0	518.0	532.0	464.0	495.0	525.0	521.0	498.0	497.0	489.0	512.0	520.0	499.0	487.0	486.0	459.0	464.0	497.0	498.0	524.0	478.0	488.0	522.0	510.0	486.0	495.0	487.0	539.0	518.0	486.0	531.0	519.0	476.0	500.0	530.0	517.0	529.0	473.0
G49	382.0	669.0	646.0	799.0	478.0	182.0	345.0	708.0	554.0	309.0	686.0	613.0	501.0	611.0	704.0	244.0	371.0	518.0	747.0	466.0	573.0	626.0	486.0	514.0	783.0	569.0	259.0	692.0	676.0	445.0	633.0	641.0	287.0	754.0	308.0	726.0	760.0	386.0	752.0	635.0	620.0	295.0	644.0	522.0	656.0	362.0	261.0	334.0	294.0
G490	731.0	85.0	751.0	616.0	214.0	5.0	399.0	199.0	944.0	74.0	36.0	227.0	472.0	169.0	311.0	245.0	335.0	435.0	838.0	59.0	59.0	2.0	881.0	380.0	761.0	130.0	298.0	957.0	39.0	168.0	263.0	185.0	555.0	719.0	900.0	41.0	999.0	815.0	237.0	971.0	137.0	8.0	880.0	897.0	184.0	357.0	22.0	54.0	255.0
G491	491.0	148.0	160.0	106.0	786.0	621.0	237.0	866.0	140.0	367.0	241.0	193.0	369.0	962.0	506.0	140.0	822.0	835.0	750.0	430.0	605.0	232.0	236.0	125.0	917.0	133.0	807.0	889.0	51.0	36.0	631.0	735.0	398.0	346.0	980.0	779.0	971.0	821.0	921.0	517.0	571.0	921.0	565.0	607.0	860.0	855.0	252.0	255.0	601.0
G492	87.0	380.0	906.0	467.0	291.0	205.0	752.0	384.0	851.0	481.0	875.0	766.0	736.0	677.0	901.0	672.0	420.0	196.0	227.0	642.0	258.0	131.0	101.0	202.0	349.0	92.0	932.0	263.0	835.0	331.0	275.0	789.0	471.0	383.0	764.0	164.0	107.0	139.0	567.0	244.0	277.0	885.0	199.0	45.0	174.0	683.0	902.0	461.0	914.0
G493	762.0	243.0	817.0	878.0	906.0	807.0	944.0	777.0	687.0	123.0	43.0	684.0	378.0	689.0	890.0	364.0	144.0	108.0	625.0	87.0	554.0	893.0	675.0	727.0	701.0	377.0	283.0	110.0	973.0	658.0	177.0	239.0	629.0	103.0	177.0	883.0	523.0	324.0	123.0	239.0	251.0	874.0	891.0	563.0	332.0	838.0	876.0	740.0	329.0
G494	642.0	627.0	567.0	549.0	345.0	431.0	426.0	393.0	292.0	287.0	433.0	476.0	358.0	468.0	430.0	277.0	645.0	347.0	453.0	714.0	412.0	336.0	548.0	473.0	576.0	528.0	554.0	301.0	472.0	632.0	453.0	670.0	440.0	746.0	354.0	414.0	585.0	554.0	639.0	683.0	398.0	735.0	322.0	427.0	507.0	460.0	367.0	466.0	405.0
G495	31.0	53.0	57.0	233.0	756.0	124.0	750.0	991.0	921.0	748.0	630.0	38.0	38.0	856.0	141.0	694.0	305.0	909.0	1.0	988.0	319.0	240.0	634.0	959.0	29.0	7.0	948.0	751.0	992.0	281.0	928.0	90.0	50.0	981.0	991.0	826.0	9.0	107.0	263.0	195.0	904.0	19.0	855.0	789.0	509.0	969.0	428.0	566.0	143.0
G496	180.0	43.0	237.0	60.0	894.0	557.0	107.0	878.0	431.0	340.0	879.0	37.0	87.0	792.0	985.0	658.0	46.0	815.0	601.0	134.0	875.0	127.0	661.0	858.0	673.0	918.0	169.0	930.0	75.0	935.0	926.0	784.0	173.0	182.0	147.0	382.0	160.0	45.0	20.0	338.0	234.0	923.0	239.0	49.0	275.0	66.0	782.0	57.0	151.0
G497	891.0	836.0	333.0	623.0	416.0	642.0	715.0	692.0	109.0	379.0	445.0	257.0	49.0	724.0	976.0	527.0	397.0	802.0	106.0	73.0	305.0	399.0	828.0	925.0	705.0	581.0	361.0	189.0	201.0	163.0	615.0	583.0	709.0	676.0	895.0	528.0	173.0	612.0	637.0	671.0	343.0	214.0	223.0	922.0	396.0	766.0	895.0	700.0	167.0
G498	875.0	614.0	873.0	345.0	142.0	664.0	161.0	54.0	131.0	483.0	136.0	29.0	985.0	988.0	39.0	205.0	109.0	880.0	78.0	292.0	346.0	744.0	127.0	867.0	892.0	579.0	788.0	927.0	27.0	952.0	12.0	692.0	918.0	489.0	611.0	184.0	164.0	29.0	198.0	946.0	933.0	89.0	829.0	863.0	988.0	936.0	86.0	940.0	264.0
G499	171.0	405.0	434.0	523.0	184.0	231.0	294.0	735.0	273.0	208.0	441.0	244.0	592.0	589.0	525.0	750.0	216.0	230.0	360.0	831.0	389.0	549.0	785.0	779.0	671.0	396.0	743.0	612.0	898.0	673.0	518.0	635.0	876.0	319.0	733.0	450.0	249.0	731.0	432.0	309.0	578.0	644.0	661.0	721.0	757.0	184.0	631.0	333.0	313.0
G5	933.0	10.0	200.0	691.0	795.0	252.0	14.0	979.0	102.0	689.0	846.0	15.0	172.0	604.0	622.0	937.0	987.0	30.0	175.0	26.0	31.0	477.0	619.0	744.0	968.0	210.0	553.0	942.0	128.0	985.0	1.0	335.0	888.0	95.0	927.0	909.0	333.0	129.0	25.0	206.0	325.0	934.0	24.0	356.0	865.0	760.0	936.0	145.0	415.0
G50	263.0	661.0	549.0	704.0	208.0	379.0	425.0	477.0	561.0	567.0	604.0	451.0	504.0	329.0	323.0	547.0	543.0	624.0	613.0	632.0	402.0	618.0	352.0	407.0	340.0	402.0	661.0	339.0	381.0	617.0	728.0	384.0	390.0	687.0	720.0	448.0	591.0	416.0	569.0	453.0	310.0	486.0	533.0	567.0	437.0	464.0	588.0	400.0	384.0
G500	728.0	132.0	965.0	159.0	538.0	714.0	583.0	416.0	975.0	749.0	437.0	221.0	134.0	773.0	191.0	360.0	175.0	169.0	8.0	719.0	976.0	793.0	861.0	148.0	919.0	9.0	739.0	44.0	194.0	47.0	86.0	401.0	953.0	470.0	827.0	698.0	866.0	71.0	629.0	532.0	284.0	489.0	259.0	887.0	951.0	153.0	266.0	584.0	357.0
G501	976.0	607.0	985.0	832.0	348.0	936.0	914.0	62.0	774.0	165.0	286.0	912.0	994.0	254.0	84.0	812.0	255.0	820.0	603.0	334.0	237.0	627.0	84.0	936.0	8.0	964.0	914.0	195.0	786.0	177.0	902.0	36.0	82.0	48.0	5.0	425.0	997.0	688.0	21.0	872.0	967.0	67.0	237.0	995.0	149.0	732.0	955.0	11.0	299.0
G502	667.0	494.0	465.0	443.0	499.0	516.0	581.0	584.0	748.0	501.0	252.0	259.0	485.0	305.0	437.0	404.0	257.0	361.0	484.0	763.0	444.0	641.0	378.0	229.0	672.0	330.0	425.0	591.0	303.0	582.0	457.0	358.0	549.0	551.0	139.0	435.0	748.0	733.0	195.0	350.0	527.0	464.0	510.0	323.0	379.0	384.0	663.0	468.0	302.0
G503	628.0	912.0	353.0	677.0	608.0	595.0	746.0	215.0	482.0	83.0	791.0	890.0	154.0	331.0	192.0	160.0	790.0	258.0	955.0	584.0	283.0	788.0	628.0	46.0	200.0	773.0	653.0	865.0	876.0	51.0	440.0	71.0	102.0	585.0	47.0	391.0	132.0	222.0	330.0	897.0	283.0	959.0	711.0	381.0	485.0	897.0	579.0	153.0	889.0
G504	510.0	522.0	469.0	459.0	406.0	424.0	449.0	531.0	567.0	453.0	532.0	588.0	515.0	545.0	523.0	516.0	434.0	421.0	570.0	470.0	463.0	498.0	490.0	475.0	554.0	537.0	466.0	503.0	520.0	557.0	491.0	534.0	557.0	459.0	464.0	454.0	447.0	468.0	547.0	521.0	421.0	504.0	532.0	516.0	535.0	571.0	469.0	477.0	475.0
G505	995.0	948.0	998.0	695.0	899.0	8.0	992.0	85.0	29.0	969.0	965.0	987.0	315.0	839.0	51.0	34.0	999.0	997.0	5.0	987.0	674.0	29.0	991.0	6.0	888.0	713.0	83.0	234.0	8.0	38.0	930.0	462.0	90.0	968.0	29.0	632.0	889.0	959.0	87.0	881.0	71.0	966.0	955.0	58.0	419.0	764.0	259.0	965.0	278.0
G506	681.0	655.0	300.0	605.0	384.0	647.0	747.0	336.0	364.0	303.0	616.0	765.0	380.0	609.0	336.0	345.0	706.0	522.0	737.0	699.0	535.0	340.0	499.0	370.0	306.0	394.0	566.0	407.0	757.0	784.0	658.0	717.0	227.0	397.0	411.0	470.0	457.0	703.0	713.0	580.0	563.0	349.0	267.0	689.0	620.0	581.0	471.0	490.0	458.0
G507	653.0	605.0	574.0	648.0	239.0	388.0	613.0	614.0	251.0	343.0	409.0	424.0	207.0	67.0	739.0	863.0	608.0	556.0	245.0	341.0	627.0	178.0	622.0	708.0	514.0	453.0	490.0	276.0	682.0	407.0	200.0	727.0	591.0	133.0	808.0	296.0	875.0	490.0	112.0	473.0	868.0	282.0	841.0	873.0	224.0	441.0	738.0	536.0	804.0
G508	930.0	21.0	150.0	966.0	10.0	945.0	229.0	151.0	369.0	837.0	639.0	460.0	999.0	770.0	177.0	32.0	24.0	231.0	892.0	359.0	57.0	370.0	690.0	880.0	9.0	659.0	1.0	162.0	722.0	43.0	171.0	99.0	70.0	298.0	997.0	802.0	66.0	738.0	984.0	814.0	886.0	851.0	65.0	888.0	5.0	627.0	963.0	901.0	135.0
G509	324.0	700.0	230.0	4.0	988.0	33.0	741.0	794.0	53.0	275.0	176.0	919.0	921.0	862.0	377.0	885.0	781.0	710.0	35.0	60.0	962.0	935.0	93.0	873.0	915.0	915.0	776.0	24.0	479.0	971.0	158.0	130.0	813.0	69.0	175.0	52.0	403.0	101.0	825.0	17.0	861.0	27.0	779.0	104.0	73.0	95.0	792.0	769.0	58.0
G51	737.0	683.0	240.0	665.0	974.0	112.0	406.0	15.0	302.0	753.0	885.0	909.0	914.0	954.0	706.0	58.0	423.0	771.0	376.0	150.0	521.0	605.0	438.0	617.0	177.0	858.0	564.0	643.0	905.0	569.0	906.0	759.0	128.0	71.0	657.0	591.0	110.0	145.0	885.0	225.0	14.0	350.0	882.0	958.0	338.0	116.0	729.0	209.0	60.0
G510	157.0	872.0	779.0	868.0	100.0	202.0	259.0	885.0	173.0	813.0	197.0	279.0	36.0	783.0	344.0	827.0	938.0	846.0	820.0	715.0	644.0	771.0	122.0	101.0	827.0	910.0	897.0	455.0	816.0	258.0	266.0	117.0	625.0	818.0	903.0	561.0	929.0	863.0	225.0	876.0	789.0	910.0	816.0	90.0	67.0	315.0	855.0	801.0	166.0
G511	814.0	47.0	608.0	487.0	131.0	689.0	574.0	72.0	107.0	758.0	113.0	952.0	948.0	861.0	242.0	100.0	912.0	592.0	807.0	760.0	244.0	630.0	938.0	180.0	371.0	962.0	860.0	820.0	878.0	127.0	66.0	779.0	733.0	280.0	939.0	996.0	692.0	895.0	680.0	958.0	723.0	997.0	270.0	403.0	928.0	993.0	15.0	73.0	850.0
G512	271.0	328.0	220.0	881.0	110.0	843.0	910.0	931.0	19.0	791.0	171.0	774.0	184.0	781.0	728.0	45.0	985.0	793.0	343.0	793.0	732.0	568.0	947.0	299.0	678.0	956.0	677.0	786.0	56.0	86.0	743.0	787.0	277.0	278.0	149.0	740.0	694.0	892.0	69.0	772.0	855.0	774.0	884.0	559.0	260.0	739.0	237.0	909.0	814.0
G513	474.0	652.0	400.0	291.0	323.0	393.0	652.0	562.0	248.0	434.0	645.0	562.0	282.0	636.0	456.0	478.0	562.0	660.0	611.0	455.0	363.0	357.0	679.0	474.0	707.0	685.0	662.0	621.0	530.0	754.0	688.0	476.0	739.0	483.0	242.0	451.0	555.0	407.0	493.0	337.0	396.0	387.0	465.0	652.0	571.0	472.0	375.0	630.0	326.0
G514	683.0	105.0	40.0	157.0	284.0	331.0	223.0	423.0	767.0	765.0	877.0	899.0	267.0	214.0	121.0	811.0	988.0	662.0	877.0	768.0	950.0	287.0	207.0	8.0	266.0	178.0	26.0	426.0	971.0	56.0	694.0	92.0	571.0	913.0	774.0	441.0	899.0	752.0	875.0	529.0	524.0	340.0	329.0	61.0	257.0	694.0	578.0	713.0	968.0
G515	375.0	618.0	250.0	621.0	432.0	167.0	608.0	385.0	424.0	235.0	640.0	610.0	667.0	362.0	691.0	186.0	739.0	392.0	769.0	323.0	338.0	173.0	450.0	237.0	754.0	578.0	250.0	578.0	619.0	402.0	614.0	519.0	898.0	226.0	312.0	665.0	771.0	557.0	339.0	640.0	733.0	320.0	647.0	830.0	754.0	248.0	220.0	151.0	165.0
G516	992.0	374.0	882.0	164.0	980.0	214.0	805.0	127.0	136.0	937.0	905.0	651.0	213.0	970.0	473.0	8.0	700.0	362.0	696.0	31.0	977.0	924.0	123.0	259.0	695.0	65.0	676.0	56.0	160.0	45.0	436.0	902.0	23.0	310.0	794.0	449.0	156.0	75.0	287.0	29.0	907.0	77.0	274.0	367.0	965.0	745.0	791.0	950.0	993.0
G517	297.0	572.0	347.0	581.0	524.0	625.0	532.0	786.0	494.0	393.0	610.0	711.0	656.0	738.0	584.0	566.0	622.0	433.0	572.0	712.0	382.0	649.0	666.0	648.0	558.0	378.0	404.0	573.0	486.0	608.0	571.0	475.0	353.0	615.0	462.0	512.0	445.0	485.0	743.0	546.0	579.0	569.0	291.0	370.0	622.0	411.0	718.0	430.0	387.0
G518	337.0	659.0	273.0	315.0	731.0	639.0	677.0	395.0	621.0	436.0	346.0	296.0	576.0	292.0	324.0	556.0	768.0	339.0	420.0	612.0	424.0	580.0	644.0	517.0	481.0	446.0	639.0	314.0	583.0	615.0	312.0	249.0	626.0	600.0	383.0	471.0	322.0	573.0	277.0	301.0	485.0	364.0	598.0	632.0	593.0	395.0	649.0	263.0	298.0
G519	84.0	749.0	44.0	439.0	479.0	937.0	645.0	190.0	189.0	71.0	421.0	59.0	394.0	102.0	755.0	543.0	705.0	779.0	274.0	84.0	801.0	118.0	231.0	131.0	800.0	715.0	590.0	359.0	845.0	546.0	854.0	434.0	755.0	158.0	553.0	105.0	909.0	437.0	275.0	33.0	959.0	748.0	922.0	201.0	922.0	59.0	159.0	749.0	80.0
G52	787.0	210.0	727.0	833.0	636.0	840.0	940.0	179.0	283.0	332.0	698.0	811.0	768.0	436.0	391.0	337.0	453.0	637.0	241.0	186.0	208.0	651.0	415.0	509.0	181.0	124.0	600.0	117.0	714.0	712.0	211.0	209.0	501.0	243.0	239.0	718.0	197.0	857.0	289.0	864.0	701.0	817.0	697.0	260.0	721.0	282.0	432.0	196.0	374.0
G520	235.0	805.0	633.0	847.0	864.0	340.0	231.0	590.0	783.0	373.0	189.0	633.0	800.0	576.0	695.0	180.0	883.0	223.0	719.0	837.0	791.0	660.0	726.0	861.0	302.0	191.0	826.0	661.0	226.0	708.0	786.0	530.0	730.0	382.0	731.0	825.0	823.0	500.0	269.0	160.0	741.0	256.0	131.0	822.0	113.0	48.0	555.0	633.0	973.0
G521	28.0	324.0	324.0	897.0	22.0	173.0	536.0	809.0	527.0	695.0	54.0	255.0	364.0	693.0	833.0	873.0	941.0	743.0	124.0	647.0	205.0	565.0	150.0	798.0	931.0	821.0	738.0	216.0	909.0	260.0	176.0	967.0	977.0	651.0	247.0	589.0	45.0	755.0	891.0	837.0	823.0	511.0	205.0	526.0	203.0	19.0	289.0	520.0	216.0
G522	192.0	221.0	317.0	340.0	117.0	272.0	856.0	158.0	354.0	164.0	318.0	313.0	303.0	674.0	176.0	701.0	425.0	583.0	277.0	785.0	446.0	829.0	497.0	172.0	822.0	112.0	859.0	884.0	585.0	915.0	762.0	927.0	347.0	206.0	811.0	72.0	210.0	418.0	92.0	229.0	887.0	425.0	751.0	279.0	383.0	813.0	176.0	958.0	365.0
G523	602.0	264.0	581.0	188.0	653.0	7.0	900.0	881.0	84.0	815.0	232.0	24.0	137.0	444.0	124.0	153.0	15.0	853.0	37.0	627.0	949.0	712.0	27.0	898.0	130.0	939.0	871.0	663.0	893.0	698.0	770.0	928.0	322.0	507.0	88.0	900.0	660.0	980.0	993.0	778.0	919.0	684.0	719.0	368.0	309.0	252.0	914.0	262.0	121.0
G524	173.0	338.0	91.0	949.0	778.0	370.0	351.0	370.0	429.0	440.0	151.0	929.0	5.0	130.0	74.0	96.0	776.0	889.0	871.0	185.0	911.0	101.0	16.0	51.0	569.0	391.0	942.0	757.0	64.0	722.0	697.0	252.0	826.0	288.0	639.0	467.0	824.0	962.0	895.0	878.0	172.0	155.0	98.0	315.0	230.0	302.0	919.0	792.0	826.0
G525	671.0	239.0	121.0	224.0	787.0	84.0	788.0	146.0	237.0	159.0	200.0	125.0	274.0	162.0	635.0	259.0	313.0	174.0	273.0	824.0	547.0	849.0	631.0	296.0	613.0	770.0	957.0	474.0	426.0	790.0	704.0	640.0	737.0	457.0	783.0	656.0	122.0	245.0	357.0	199.0	410.0	189.0	552.0	382.0	814.0	398.0	798.0	204.0	743.0
G526	813.0	175.0	9.0	380.0	2.0	739.0	34.0	66.0	932.0	784.0	353.0	998.0	244.0	981.0	36.0	987.0	83.0	272.0	6.0	922.0	30.0	68.0	58.0	850.0	58.0	763.0	721.0	943.0	664.0	944.0	153.0	996.0	1000.0	881.0	964.0	719.0	947.0	936.0	976.0	750.0	833.0	127.0	942.0	869.0	64.0	295.0	52.0	907.0	382.0
G527	359.0	58.0	809.0	292.0	574.0	322.0	103.0	700.0	887.0	804.0	120.0	837.0	268.0	655.0	67.0	274.0	887.0	924.0	888.0	350.0	64.0	620.0	885.0	922.0	712.0	980.0	135.0	665.0	693.0	93.0	663.0	811.0	799.0	674.0	375.0	679.0	562.0	448.0	849.0	446.0	185.0	90.0	92.0	446.0	39.0	750.0	548.0	66.0	6.0
G528	493.0	476.0	513.0	515.0	477.0	463.0	503.0	527.0	520.0	522.0	487.0	539.0	538.0	517.0	532.0	514.0	493.0	526.0	552.0	550.0	454.0	496.0	533.0	482.0	506.0	522.0	492.0	518.0	492.0	515.0	507.0	518.0	538.0	543.0	466.0	469.0	490.0	536.0	524.0	503.0	544.0	515.0	537.0	487.0	450.0	516.0	509.0	482.0	515.0
G529	68.0	838.0	23.0	913.0	883.0	976.0	219.0	869.0	896.0	940.0	59.0	605.0	928.0	222.0	931.0	924.0	936.0	58.0	396.0	895.0	420.0	877.0	962.0	962.0	277.0	213.0	635.0	601.0	183.0	501.0	100.0	144.0	676.0	164.0	69.0	751.0	740.0	199.0	186.0	981.0	494.0	699.0	7.0	167.0	616.0	2.0	366.0	828.0	980.0
G53	440.0	495.0	439.0	448.0	493.0	539.0	469.0	570.0	388.0	519.0	425.0	516.0	564.0	564.0	526.0	479.0	530.0	438.0	512.0	502.0	546.0	473.0	469.0	501.0	477.0	541.0	558.0	517.0	584.0	534.0	460.0	505.0	513.0	545.0	503.0	416.0	467.0	494.0	479.0	486.0	435.0	505.0	471.0	509.0	558.0	520.0	451.0	486.0	406.0
G530	936.0	92.0	384.0	971.0	464.0	810.0	764.0	913.0	812.0	36.0	2.0	954.0	88.0	157.0	363.0	35.0	203.0	189.0	300.0	840.0	1000.0	19.0	64.0	972.0	297.0	741.0	19.0	391.0	819.0	179.0	427.0	67.0	14.0	921.0	888.0	155.0	989.0	1.0	982.0	759.0	61.0	35.0	964.0	702.0	864.0	984.0	215.0	1000.0	75.0
G531	148.0	56.0	218.0	758.0	687.0	24.0	619.0	845.0	74.0	13.0	23.0	549.0	960.0	86.0	913.0	332.0	19.0	103.0	973.0	968.0	910.0	972.0	111.0	328.0	403.0	648.0	799.0	372.0	995.0	894.0	285.0	44.0	40.0	58.0	867.0	145.0	143.0	866.0	869.0	121.0	876.0	38.0	5.0	79.0	11.0	960.0	132.0	115.0	2.0
G532	834.0	785.0	98.0	507.0	654.0	552.0	424.0	731.0	39.0	365.0	762.0	988.0	951.0	972.0	153.0	581.0	641.0	78.0	991.0	97.0	109.0	702.0	699.0	5.0	367.0	841.0	141.0	217.0	233.0	941.0	687.0	780.0	258.0	896.0	959.0	903.0	812.0	986.0	953.0	963.0	332.0	911.0	30.0	202.0	100.0	349.0	204.0	131.0	873.0
G533	185.0	809.0	153.0	193.0	748.0	791.0	796.0	747.0	806.0	205.0	761.0	225.0	625.0	447.0	711.0	291.0	692.0	629.0	645.0	320.0	284.0	631.0	139.0	673.0	738.0	526.0	873.0	348.0	839.0	298.0	760.0	776.0	613.0	744.0	356.0	857.0	652.0	289.0	759.0	372.0	742.0	311.0	382.0	278.0	481.0	548.0	808.0	881.0	724.0
G534	978.0	248.0	946.0	811.0	909.0	970.0	997.0	555.0	90.0	52.0	876.0	773.0	253.0	68.0	89.0	110.0	202.0	825.0	975.0	51.0	892.0	896.0	307.0	262.0	1000.0	983.0	781.0	374.0	19.0	48.0	31.0	751.0	577.0	728.0	922.0	173.0	571.0	984.0	184.0	901.0	976.0	953.0	277.0	708.0	835.0	44.0	247.0	40.0	218.0
G535	327.0	360.0	636.0	754.0	460.0	282.0	255.0	537.0	303.0	327.0	480.0	624.0	434.0	555.0	663.0	511.0	656.0	384.0	689.0	530.0	500.0	544.0	597.0	263.0	430.0	409.0	497.0	450.0	480.0	618.0	349.0	409.0	388.0	487.0	423.0	622.0	366.0	285.0	613.0	639.0	365.0	546.0	423.0	668.0	639.0	623.0	439.0	503.0	315.0
G536	607.0	965.0	56.0	734.0	103.0	767.0	479.0	46.0	269.0	81.0	80.0	135.0	940.0	51.0	895.0	942.0	119.0	60.0	868.0	385.0	329.0	86.0	517.0	278.0	335.0	999.0	792.0	725.0	86.0	576.0	798.0	943.0	721.0	821.0	940.0	69.0	996.0	882.0	27.0	815.0	972.0	457.0	910.0	932.0	229.0	868.0	723.0	41.0	962.0
G537	426.0	497.0	532.0	478.0	472.0	544.0	438.0	576.0	471.0	480.0	515.0	584.0	603.0	434.0	429.0	439.0	512.0	602.0	491.0	514.0	401.0	424.0	485.0	465.0	525.0	503.0	561.0	446.0	511.0	465.0	545.0	465.0	507.0	499.0	555.0	505.0	522.0	497.0	543.0	466.0	463.0	461.0	492.0	417.0	515.0	483.0	458.0	534.0	492.0
G538	639.0	596.0	855.0	150.0	128.0	776.0	194.0	236.0	631.0	946.0	148.0	434.0	814.0	885.0	301.0	734.0	341.0	627.0	348.0	590.0	537.0	195.0	943.0	752.0	178.0	271.0	889.0	476.0	660.0	924.0	758.0	922.0	307.0	775.0	836.0	114.0	412.0	172.0	941.0	188.0	169.0	373.0	34.0	964.0	889.0	689.0	95.0	35.0	782.0
G539	399.0	593.0	572.0	651.0	450.0	304.0	372.0	479.0	434.0	651.0	470.0	345.0	512.0	469.0	559.0	346.0	451.0	599.0	423.0	569.0	373.0	664.0	500.0	448.0	584.0	401.0	562.0	435.0	566.0	385.0	536.0	397.0	670.0	490.0	518.0	617.0	356.0	486.0	388.0	366.0	648.0	514.0	459.0	396.0	561.0	652.0	464.0	539.0	303.0
G54	181.0	760.0	321.0	132.0	698.0	409.0	590.0	886.0	187.0	99.0	477.0	740.0	666.0	903.0	820.0	183.0	223.0	282.0	942.0	284.0	809.0	136.0	719.0	42.0	596.0	571.0	773.0	691.0	100.0	526.0	952.0	708.0	949.0	338.0	531.0	89.0	742.0	763.0	809.0	736.0	711.0	972.0	919.0	204.0	124.0	18.0	918.0	216.0	358.0
G540	91.0	284.0	860.0	39.0	893.0	239.0	485.0	222.0	308.0	346.0	699.0	729.0	670.0	725.0	214.0	872.0	368.0	212.0	463.0	238.0	197.0	903.0	713.0	791.0	636.0	767.0	266.0	136.0	791.0	905.0	907.0	809.0	734.0	755.0	721.0	310.0	811.0	409.0	268.0	709.0	614.0	106.0	327.0	591.0	581.0	598.0	701.0	718.0	825.0
G541	694.0	335.0	135.0	855.0	272.0	575.0	390.0	288.0	813.0	156.0	84.0	86.0	187.0	95.0	294.0	290.0	167.0	89.0	43.0	368.0	722.0	326.0	354.0	848.0	139.0	257.0	130.0	103.0	189.0	888.0	867.0	762.0	121.0	109.0	561.0	744.0	27.0	83.0	202.0	817.0	119.0	31.0	198.0	127.0	33.0	372.0	981.0	124.0	781.0
G542	753.0	298.0	885.0	859.0	763.0	771.0	966.0	648.0	681.0	666.0	118.0	426.0	740.0	203.0	296.0	408.0	913.0	903.0	193.0	825.0	93.0	97.0	88.0	120.0	999.0	954.0	440.0	508.0	534.0	733.0	912.0	49.0	203.0	108.0	925.0	966.0	963.0	756.0	815.0	254.0	127.0	267.0	753.0	83.0	128.0	79.0	931.0	166.0	25.0
G543	765.0	560.0	708.0	874.0	87.0	174.0	32.0	55.0	610.0	250.0	375.0	111.0	82.0	366.0	929.0	149.0	844.0	963.0	793.0	912.0	577.0	572.0	19.0	36.0	952.0	895.0	380.0	841.0	73.0	956.0	901.0	212.0	917.0	958.0	963.0	959.0	879.0	869.0	107.0	788.0	957.0	745.0	748.0	893.0	300.0	961.0	698.0	697.0	908.0
G544	970.0	454.0	103.0	331.0	205.0	646.0	178.0	310.0	744.0	678.0	167.0	695.0	31.0	777.0	1000.0	369.0	896.0	112.0	818.0	902.0	956.0	728.0	669.0	61.0	817.0	274.0	832.0	873.0	107.0	140.0	122.0	678.0	847.0	867.0	579.0	941.0	687.0	392.0	197.0	812.0	79.0	762.0	232.0	406.0	514.0	847.0	110.0	952.0	77.0
G545	695.0	104.0	940.0	270.0	907.0	350.0	13.0	805.0	130.0	357.0	929.0	368.0	955.0	853.0	884.0	166.0	909.0	124.0	362.0	10.0	711.0	778.0	802.0	863.0	418.0	576.0	864.0	337.0	700.0	776.0	282.0	312.0	120.0	40.0	713.0	908.0	111.0	789.0	745.0	25.0	922.0	905.0	360.0	793.0	234.0	110.0	648.0	118.0	551.0
G546	360.0	930.0	206.0	445.0	863.0	100.0	287.0	812.0	909.0	68.0	74.0	830.0	324.0	307.0	771.0	145.0	237.0	276.0	146.0	528.0	739.0	715.0	427.0	934.0	271.0	95.0	109.0	902.0	739.0	321.0	230.0	226.0	214.0	421.0	346.0	438.0	782.0	632.0	474.0	964.0	323.0	234.0	854.0	755.0	62.0	399.0	192.0	729.0	585.0
G547	633.0	263.0	523.0	400.0	685.0	351.0	318.0	674.0	502.0	391.0	670.0	211.0	826.0	83.0	616.0	456.0	801.0	316.0	486.0	153.0	566.0	147.0	321.0	726.0	626.0	426.0	437.0	813.0	772.0	749.0	698.0	485.0	215.0	192.0	216.0	219.0	791.0	524.0	666.0	715.0	686.0	598.0	413.0	334.0	399.0	405.0	682.0	814.0	285.0
G548	408.0	391.0	659.0	257.0	745.0	356.0	518.0	552.0	663.0	717.0	169.0	500.0	276.0	568.0	358.0	576.0	220.0	378.0	288.0	675.0	578.0	667.0	444.0	510.0	716.0	421.0	535.0	732.0	412.0	732.0	505.0	788.0	816.0	291.0	306.0	182.0	374.0	790.0	590.0	447.0	507.0	406.0	444.0	434.0	394.0	328.0	346.0	326.0	561.0
G549	634.0	235.0	272.0	166.0	29.0	183.0	982.0	201.0	290.0	609.0	149.0	305.0	864.0	942.0	831.0	299.0	438.0	278.0	728.0	830.0	709.0	133.0	687.0	955.0	546.0	22.0	685.0	208.0	847.0	209.0	983.0	749.0	428.0	325.0	199.0	852.0	636.0	16.0	831.0	362.0	23.0	324.0	26.0	55.0	842.0	257.0	923.0	353.0	846.0
G55	312.0	30.0	934.0	94.0	85.0	707.0	941.0	381.0	77.0	894.0	919.0	72.0	917.0	723.0	50.0	984.0	639.0	1.0	54.0	974.0	236.0	296.0	884.0	982.0	73.0	769.0	971.0	848.0	1000.0	342.0	117.0	390.0	936.0	909.0	967.0	108.0	31.0	582.0	969.0	996.0	46.0	895.0	951.0	69.0	745.0	924.0	8.0	55.0	679.0
G550	283.0	794.0	962.0	543.0	196.0	894.0	154.0	348.0	81.0	889.0	293.0	968.0	32.0	327.0	41.0	538.0	7.0	427.0	151.0	252.0	799.0	116.0	903.0	966.0	874.0	785.0	273.0	905.0	684.0	61.0	220.0	56.0	276.0	263.0	223.0	98.0	679.0	224.0	32.0	838.0	897.0	640.0	117.0	77.0	109.0	915.0	563.0	794.0	668.0
G551	772.0	780.0	853.0	988.0	315.0	813.0	849.0	710.0	34.0	988.0	317.0	90.0	89.0	396.0	44.0	888.0	953.0	281.0	860.0	75.0	560.0	870.0	80.0	360.0	167.0	924.0	852.0	271.0	93.0	339.0	859.0	548.0	725.0	253.0	198.0	161.0	988.0	912.0	191.0	125.0	975.0	479.0	140.0	64.0	171.0	68.0	592.0	16.0	421.0
G552	135.0	354.0	485.0	167.0	658.0	612.0	15.0	746.0	953.0	154.0	708.0	794.0	744.0	120.0	746.0	174.0	70.0	184.0	919.0	586.0	176.0	396.0	877.0	32.0	215.0	109.0	467.0	844.0	620.0	241.0	837.0	98.0	489.0	125.0	212.0	833.0	960.0	376.0	440.0	899.0	29.0	42.0	158.0	729.0	188.0	494.0	964.0	220.0	733.0
G553	317.0	566.0	462.0	359.0	392.0	468.0	786.0	421.0	265.0	643.0	814.0	874.0	771.0	734.0	827.0	656.0	253.0	318.0	205.0	807.0	632.0	573.0	550.0	466.0	343.0	261.0	484.0	353.0	612.0	446.0	543.0	412.0	404.0	375.0	558.0	837.0	602.0	476.0	309.0	602.0	880.0	711.0	337.0	286.0	453.0	213.0	341.0	679.0	343.0
G554	162.0	612.0	587.0	133.0	556.0	676.0	447.0	180.0	249.0	521.0	86.0	806.0	566.0	89.0	126.0	706.0	375.0	266.0	140.0	490.0	214.0	709.0	491.0	320.0	749.0	320.0	383.0	253.0	679.0	433.0	733.0	623.0	280.0	285.0	108.0	819.0	670.0	535.0	380.0	398.0	807.0	703.0	887.0	535.0	677.0	595.0	226.0	114.0	424.0
G555	356.0	859.0	862.0	885.0	165.0	713.0	208.0	462.0	10.0	938.0	205.0	907.0	759.0	822.0	298.0	227.0	921.0	991.0	739.0	844.0	965.0	895.0	374.0	334.0	212.0	635.0	707.0	153.0	123.0	245.0	355.0	363.0	915.0	817.0	42.0	691.0	167.0	131.0	633.0	240.0	937.0	816.0	10.0	910.0	919.0	402.0	901.0	341.0	65.0
G556	771.0	884.0	264.0	910.0	970.0	86.0	138.0	23.0	144.0	171.0	650.0	222.0	974.0	873.0	222.0	699.0	784.0	908.0	933.0	972.0	899.0	113.0	290.0	127.0	869.0	430.0	937.0	939.0	300.0	788.0	842.0	590.0	235.0	652.0	6.0	535.0	853.0	203.0	576.0	975.0	141.0	157.0	107.0	186.0	986.0	348.0	167.0	8.0	464.0
G557	170.0	247.0	256.0	741.0	77.0	733.0	616.0	643.0	704.0	231.0	692.0	456.0	732.0	296.0	807.0	755.0	719.0	640.0	894.0	271.0	315.0	773.0	311.0	737.0	650.0	125.0	577.0	175.0	616.0	648.0	299.0	650.0	324.0	673.0	228.0	222.0	635.0	152.0	839.0	746.0	385.0	771.0	754.0	694.0	904.0	790.0	134.0	250.0	205.0
G558	707.0	684.0	909.0	690.0	585.0	217.0	543.0	141.0	174.0	100.0	916.0	628.0	878.0	679.0	744.0	416.0	219.0	127.0	159.0	35.0	772.0	416.0	706.0	240.0	855.0	654.0	65.0	857.0	95.0	681.0	904.0	78.0	366.0	576.0	174.0	821.0	810.0	345.0	568.0	255.0	720.0	968.0	192.0	483.0	418.0	726.0	921.0	233.0	942.0
G559	302.0	420.0	278.0	195.0	53.0	176.0	781.0	309.0	615.0	690.0	321.0	599.0	266.0	796.0	273.0	862.0	50.0	253.0	884.0	231.0	742.0	938.0	185.0	441.0	260.0	242.0	150.0	919.0	587.0	449.0	198.0	693.0	267.0	859.0	957.0	223.0	706.0	69.0	763.0	190.0	237.0	820.0	121.0	311.0	667.0	890.0	370.0	723.0	138.0
G56	761.0	18.0	89.0	632.0	64.0	964.0	853.0	93.0	963.0	985.0	1.0	841.0	938.0	149.0	32.0	20.0	955.0	890.0	31.0	25.0	744.0	57.0	952.0	741.0	15.0	88.0	965.0	99.0	446.0	800.0	815.0	978.0	972.0	120.0	162.0	293.0	799.0	670.0	26.0	154.0	537.0	25.0	112.0	102.0	947.0	879.0	842.0	938.0	11.0
G560	717.0	577.0	197.0	304.0	433.0	283.0	213.0	810.0	638.0	299.0	305.0	664.0	724.0	631.0	385.0	684.0	196.0	685.0	846.0	756.0	470.0	465.0	423.0	316.0	433.0	784.0	697.0	236.0	173.0	310.0	785.0	354.0	583.0	345.0	394.0	455.0	805.0	803.0	278.0	272.0	256.0	800.0	300.0	347.0	768.0	331.0	54.0	189.0	438.0
G561	601.0	506.0	647.0	415.0	391.0	662.0	507.0	459.0	627.0	425.0	414.0	393.0	581.0	374.0	268.0	472.0	406.0	617.0	416.0	591.0	569.0	366.0	638.0	365.0	582.0	380.0	428.0	585.0	248.0	345.0	558.0	282.0	648.0	450.0	515.0	406.0	380.0	679.0	509.0	426.0	526.0	345.0	599.0	503.0	540.0	656.0	423.0	459.0	635.0
G562	884.0	116.0	161.0	846.0	550.0	386.0	242.0	105.0	275.0	56.0	878.0	750.0	53.0	131.0	38.0	292.0	920.0	992.0	180.0	589.0	68.0	774.0	34.0	754.0	257.0	975.0	228.0	86.0	838.0	854.0	55.0	973.0	947.0	961.0	914.0	868.0	731.0	188.0	820.0	932.0	272.0	647.0	68.0	862.0	940.0	922.0	843.0	129.0	717.0
G563	591.0	743.0	550.0	338.0	678.0	491.0	531.0	354.0	423.0	632.0	301.0	632.0	329.0	637.0	611.0	309.0	326.0	297.0	530.0	783.0	355.0	706.0	474.0	603.0	661.0	551.0	701.0	176.0	285.0	667.0	332.0	552.0	325.0	343.0	183.0	711.0	617.0	327.0	689.0	322.0	462.0	635.0	225.0	444.0	592.0	763.0	512.0	686.0	564.0
G564	320.0	668.0	889.0	131.0	363.0	847.0	712.0	299.0	770.0	117.0	178.0	236.0	525.0	584.0	652.0	467.0	519.0	463.0	517.0	452.0	276.0	37.0	163.0	305.0	65.0	176.0	815.0	287.0	296.0	374.0	217.0	639.0	766.0	782.0	255.0	229.0	314.0	174.0	912.0	904.0	177.0	842.0	807.0	387.0	743.0	903.0	64.0	249.0	836.0
G565	76.0	706.0	74.0	199.0	322.0	147.0	180.0	699.0	89.0	636.0	193.0	844.0	815.0	271.0	866.0	249.0	621.0	153.0	988.0	199.0	73.0	319.0	791.0	59.0	11.0	677.0	80.0	212.0	349.0	128.0	476.0	618.0	850.0	440.0	166.0	782.0	184.0	600.0	819.0	276.0	148.0	456.0	138.0	51.0	682.0	950.0	264.0	839.0	811.0
G566	989.0	716.0	8.0	32.0	884.0	281.0	47.0	224.0	647.0	809.0	867.0	134.0	541.0	990.0	839.0	173.0	821.0	355.0	353.0	570.0	250.0	889.0	337.0	943.0	940.0	827.0	180.0	868.0	836.0	58.0	81.0	135.0	28.0	342.0	913.0	288.0	242.0	53.0	974.0	874.0	91.0	272.0	1000.0	962.0	315.0	99.0	262.0	306.0	84.0
G567	741.0	975.0	911.0	595.0	965.0	82.0	79.0	957.0	163.0	3.0	234.0	204.0	813.0	732.0	903.0	276.0	756.0	235.0	156.0	21.0	61.0	42.0	577.0	768.0	811.0	16.0	302.0	235.0	22.0	121.0	156.0	895.0	24.0	890.0	541.0	702.0	1.0	967.0	34.0	1.0	609.0	128.0	721.0	359.0	227.0	999.0	954.0	604.0	705.0
G568	309.0	326.0	627.0	567.0	386.0	502.0	358.0	658.0	360.0	284.0	338.0	621.0	588.0	596.0	480.0	529.0	364.0	574.0	400.0	483.0	650.0	493.0	510.0	529.0	446.0	327.0	206.0	664.0	378.0	383.0	442.0	410.0	380.0	367.0	768.0	620.0	661.0	426.0	645.0	397.0	607.0	689.0	482.0	645.0	617.0	630.0	385.0	413.0	290.0
G569	198.0	582.0	669.0	279.0	616.0	613.0	607.0	333.0	539.0	897.0	576.0	646.0	647.0	367.0	841.0	198.0	463.0	285.0	242.0	784.0	849.0	722.0	168.0	307.0	615.0	662.0	385.0	227.0	272.0	499.0	335.0	456.0	694.0	406.0	501.0	527.0	888.0	778.0	702.0	367.0	393.0	690.0	774.0	146.0	878.0	657.0	233.0	221.0	669.0
G57	702.0	461.0	932.0	136.0	313.0	458.0	94.0	88.0	95.0	923.0	770.0	800.0	851.0	239.0	945.0	843.0	998.0	962.0	437.0	926.0	913.0	433.0	996.0	507.0	961.0	152.0	990.0	922.0	874.0	212.0	82.0	40.0	469.0	848.0	747.0	1000.0	543.0	839.0	104.0	474.0	220.0	766.0	171.0	590.0	36.0	812.0	371.0	139.0	911.0
G570	79.0	68.0	128.0	736.0	68.0	305.0	898.0	578.0	328.0	465.0	39.0	944.0	241.0	225.0	128.0	118.0	845.0	785.0	442.0	977.0	606.0	818.0	780.0	665.0	927.0	574.0	865.0	231.0	130.0	101.0	152.0	64.0	167.0	114.0	137.0	30.0	84.0	231.0	933.0	948.0	87.0	864.0	428.0	339.0	221.0	298.0	374.0	977.0	905.0
G571	888.0	106.0	890.0	101.0	116.0	984.0	897.0	613.0	933.0	635.0	62.0	582.0	47.0	190.0	694.0	992.0	727.0	879.0	144.0	981.0	122.0	110.0	590.0	751.0	590.0	36.0	917.0	97.0	157.0	18.0	549.0	22.0	890.0	828.0	49.0	677.0	884.0	990.0	265.0	198.0	39.0	48.0	970.0	253.0	192.0	219.0	44.0	181.0	10.0
G572	927.0	192.0	684.0	701.0	124.0	803.0	144.0	174.0	703.0	495.0	400.0	953.0	264.0	857.0	304.0	757.0	332.0	173.0	823.0	381.0	472.0	428.0	261.0	767.0	396.0	908.0	167.0	762.0	864.0	645.0	841.0	215.0	133.0	434.0	870.0	912.0	544.0	899.0	881.0	274.0	214.0	171.0	139.0	219.0	946.0	183.0	47.0	370.0	322.0
G573	373.0	126.0	133.0	83.0	955.0	515.0	705.0	974.0	535.0	871.0	830.0	862.0	29.0	248.0	816.0	949.0	902.0	479.0	237.0	61.0	124.0	933.0	545.0	58.0	960.0	933.0	220.0	98.0	548.0	650.0	923.0	97.0	612.0	861.0	828.0	901.0	906.0	553.0	789.0	439.0	905.0	791.0	690.0	759.0	642.0	940.0	70.0	248.0	834.0
G574	325.0	591.0	592.0	335.0	681.0	365.0	623.0	565.0	515.0	583.0	526.0	493.0	609.0	531.0	593.0	634.0	470.0	293.0	658.0	496.0	421.0	408.0	422.0	428.0	353.0	482.0	523.0	404.0	643.0	375.0	714.0	326.0	418.0	370.0	250.0	393.0	738.0	621.0	418.0	576.0	518.0	626.0	407.0	418.0	649.0	456.0	752.0	561.0	608.0
G575	355.0	462.0	322.0	339.0	342.0	629.0	695.0	440.0	357.0	631.0	598.0	544.0	745.0	394.0	683.0	448.0	392.0	719.0	427.0	521.0	677.0	607.0	635.0	543.0	369.0	550.0	406.0	204.0	639.0	630.0	597.0	321.0	252.0	466.0	493.0	641.0	696.0	720.0	360.0	289.0	633.0	503.0	689.0	386.0	643.0	671.0	328.0	610.0	565.0
G576	993.0	961.0	837.0	81.0	759.0	103.0	972.0	318.0	664.0	97.0	284.0	45.0	211.0	334.0	970.0	853.0	287.0	344.0	947.0	965.0	182.0	48.0	30.0	73.0	901.0	943.0	92.0	165.0	230.0	773.0	23.0	820.0	771.0	62.0	937.0	777.0	975.0	8.0	23.0	978.0	748.0	13.0	755.0	218.0	123.0	92.0	131.0	857.0	894.0
G577	49.0	769.0	974.0	250.0	957.0	53.0	782.0	887.0	222.0	604.0	57.0	897.0	42.0	923.0	149.0	855.0	710.0	874.0	827.0	173.0	32.0	794.0	801.0	27.0	32.0	172.0	603.0	877.0	774.0	907.0	847.0	889.0	231.0	6.0	982.0	378.0	710.0	870.0	945.0	998.0	860.0	861.0	928.0	89.0	838.0	57.0	191.0	986.0	948.0
G578	455.0	421.0	500.0	542.0	506.0	533.0	429.0	574.0	528.0	550.0	482.0	541.0	589.0	487.0	555.0	385.0	503.0	509.0	441.0	465.0	399.0	504.0	579.0	471.0	387.0	454.0	424.0	501.0	564.0	503.0	488.0	443.0	492.0	580.0	380.0	502.0	500.0	529.0	628.0	478.0	454.0	574.0	460.0	615.0	474.0	533.0	465.0	614.0	538.0
G579	838.0	935.0	991.0	974.0	109.0	80.0	403.0	644.0	402.0	11.0	4.0	97.0	144.0	997.0	206.0	187.0	43.0	385.0	978.0	923.0	912.0	368.0	794.0	81.0	60.0	35.0	33.0	5.0	138.0	10.0	988.0	155.0	61.0	980.0	751.0	125.0	79.0	997.0	111.0	224.0	5.0	4.0	69.0	318.0	40.0	164.0	293.0	971.0	8.0
G58	831.0	815.0	68.0	985.0	44.0	363.0	40.0	389.0	719.0	378.0	754.0	999.0	182.0	58.0	223.0	148.0	804.0	131.0	107.0	371.0	136.0	329.0	722.0	271.0	431.0	945.0	87.0	617.0	24.0	307.0	90.0	877.0	136.0	348.0	43.0	775.0	912.0	136.0	223.0	910.0	989.0	900.0	4.0	264.0	879.0	317.0	38.0	162.0	969.0
G580	307.0	578.0	239.0	248.0	564.0	597.0	735.0	511.0	453.0	490.0	359.0	556.0	365.0	702.0	697.0	561.0	535.0	570.0	602.0	644.0	431.0	567.0	640.0	289.0	688.0	511.0	339.0	603.0	576.0	506.0	461.0	687.0	371.0	419.0	455.0	720.0	441.0	395.0	668.0	399.0	626.0	262.0	591.0	353.0	504.0	568.0	623.0	424.0	627.0
G581	919.0	762.0	963.0	228.0	236.0	78.0	847.0	456.0	940.0	934.0	596.0	973.0	119.0	12.0	260.0	878.0	978.0	863.0	328.0	736.0	433.0	325.0	297.0	903.0	648.0	645.0	358.0	948.0	877.0	165.0	686.0	107.0	836.0	213.0	434.0	891.0	894.0	150.0	95.0	247.0	100.0	744.0	685.0	265.0	225.0	861.0	168.0	860.0	701.0
G582	221.0	913.0	430.0	105.0	887.0	679.0	51.0	970.0	331.0	927.0	662.0	391.0	872.0	864.0	361.0	964.0	239.0	159.0	678.0	752.0	536.0	208.0	874.0	186.0	35.0	117.0	850.0	100.0	955.0	192.0	655.0	934.0	290.0	847.0	756.0	644.0	338.0	592.0	413.0	341.0	665.0	54.0	686.0	861.0	713.0	135.0	158.0	637.0	164.0
G583	780.0	774.0	793.0	200.0	111.0	109.0	839.0	763.0	864.0	905.0	89.0	522.0	227.0	365.0	717.0	48.0	868.0	948.0	929.0	628.0	451.0	707.0	783.0	763.0	889.0	275.0	518.0	300.0	886.0	348.0	71.0	636.0	752.0	115.0	186.0	440.0	595.0	877.0	554.0	373.0	160.0	660.0	662.0	362.0	134.0	852.0	145.0	174.0	49.0
G584	966.0	399.0	1.0	995.0	12.0	915.0	354.0	750.0	185.0	461.0	816.0	83.0	175.0	976.0	232.0	844.0	325.0	933.0	88.0	222.0	990.0	201.0	977.0	178.0	50.0	830.0	589.0	198.0	103.0	88.0	987.0	2.0	373.0	496.0	752.0	971.0	952.0	297.0	979.0	908.0	6.0	62.0	332.0	982.0	226.0	64.0	67.0	48.0	63.0
G585	374.0	457.0	449.0	520.0	411.0	520.0	499.0	458.0	484.0	423.0	534.0	504.0	544.0	542.0	527.0	426.0	491.0	439.0	459.0	441.0	496.0	479.0	522.0	535.0	443.0	535.0	439.0	516.0	595.0	553.0	448.0	484.0	566.0	448.0	511.0	474.0	532.0	477.0	545.0	428.0	605.0	537.0	558.0	551.0	573.0	446.0	532.0	470.0	577.0
G586	856.0	723.0	938.0	390.0	17.0	163.0	841.0	110.0	967.0	90.0	530.0	358.0	113.0	793.0	119.0	722.0	932.0	236.0	676.0	248.0	937.0	182.0	414.0	137.0	66.0	182.0	818.0	613.0	178.0	149.0	303.0	77.0	711.0	837.0	626.0	71.0	204.0	368.0	977.0	353.0	90.0	82.0	77.0	329.0	209.0	921.0	671.0	361.0	231.0
G587	960.0	179.0	357.0	506.0	24.0	796.0	111.0	263.0	280.0	872.0	752.0	940.0	143.0	913.0	92.0	988.0	741.0	304.0	590.0	207.0	66.0	191.0	697.0	213.0	723.0	744.0	128.0	876.0	880.0	221.0	840.0	241.0	119.0	122.0	418.0	783.0	916.0	876.0	424.0	823.0	86.0	776.0	554.0	281.0	313.0	697.0	72.0	134.0	637.0
G588	318.0	97.0	101.0	321.0	360.0	320.0	171.0	476.0	898.0	266.0	170.0	638.0	902.0	912.0	878.0	914.0	555.0	254.0	196.0	224.0	836.0	197.0	942.0	775.0	538.0	839.0	611.0	864.0	710.0	243.0	404.0	494.0	883.0	649.0	482.0	851.0	303.0	751.0	755.0	626.0	618.0	347.0	840.0	249.0	644.0	498.0	697.0	553.0	241.0
G589	182.0	595.0	265.0	770.0	261.0	640.0	380.0	260.0	464.0	726.0	522.0	430.0	624.0	663.0	378.0	693.0	699.0	441.0	317.0	489.0	807.0	268.0	645.0	675.0	669.0	702.0	379.0	622.0	630.0	387.0	727.0	774.0	362.0	710.0	402.0	571.0	631.0	248.0	653.0	221.0	834.0	706.0	761.0	805.0	401.0	334.0	352.0	350.0	661.0
G59	759.0	932.0	17.0	951.0	229.0	118.0	50.0	439.0	838.0	308.0	226.0	975.0	249.0	709.0	834.0	77.0	939.0	238.0	826.0	138.0	681.0	223.0	948.0	221.0	975.0	822.0	262.0	138.0	392.0	930.0	950.0	747.0	467.0	883.0	64.0	822.0	860.0	846.0	193.0	227.0	777.0	271.0	776.0	894.0	945.0	97.0	654.0	231.0	828.0
G590	293.0	697.0	510.0	344.0	606.0	505.0	745.0	762.0	362.0	471.0	315.0	395.0	542.0	207.0	643.0	321.0	388.0	327.0	528.0	516.0	349.0	309.0	583.0	324.0	426.0	247.0	646.0	694.0	324.0	729.0	399.0	565.0	220.0	187.0	779.0	789.0	535.0	291.0	728.0	711.0	676.0	355.0	375.0	609.0	690.0	475.0	549.0	643.0	622.0
G591	461.0	714.0	638.0	746.0	694.0	321.0	478.0	293.0	416.0	644.0	240.0	443.0	798.0	227.0	423.0	665.0	274.0	542.0	756.0	332.0	793.0	284.0	166.0	649.0	280.0	779.0	274.0	729.0	782.0	229.0	800.0	626.0	259.0	332.0	505.0	577.0	608.0	257.0	600.0	733.0	764.0	243.0	701.0	384.0	714.0	677.0	740.0	659.0	708.0
G592	525.0	321.0	362.0	161.0	172.0	668.0	270.0	221.0	584.0	204.0	259.0	360.0	319.0	591.0	353.0	342.0	258.0	349.0	617.0	565.0	664.0	338.0	659.0	607.0	574.0	456.0	216.0	597.0	210.0	418.0	584.0	357.0	410.0	653.0	467.0	247.0	274.0	313.0	717.0	200.0	760.0	663.0	319.0	680.0	521.0	157.0	340.0	791.0	316.0
G593	954.0	372.0	808.0	937.0	246.0	180.0	990.0	915.0	968.0	991.0	195.0	942.0	13.0	107.0	993.0	906.0	993.0	365.0	805.0	257.0	805.0	31.0	9.0	993.0	814.0	670.0	8.0	183.0	933.0	803.0	885.0	48.0	899.0	657.0	10.0	82.0	387.0	994.0	826.0	14.0	3.0	213.0	146.0	973.0	971.0	53.0	51.0	990.0	912.0
G594	477.0	389.0	370.0	337.0	602.0	399.0	475.0	484.0	594.0	444.0	405.0	674.0	444.0	289.0	612.0	359.0	578.0	372.0	628.0	403.0	461.0	442.0	512.0	605.0	298.0	337.0	605.0	421.0	316.0	332.0	604.0	316.0	514.0	301.0	685.0	418.0	461.0	697.0	441.0	441.0	411.0	484.0	542.0	390.0	681.0	286.0	454.0	441.0	287.0
G595	552.0	430.0	446.0	322.0	267.0	404.0	806.0	519.0	655.0	596.0	637.0	547.0	479.0	376.0	512.0	204.0	389.0	540.0	587.0	384.0	571.0	638.0	611.0	658.0	724.0	440.0	432.0	704.0	563.0	317.0	420.0	511.0	369.0	281.0	683.0	639.0	222.0	541.0	542.0	483.0	363.0	567.0	698.0	643.0	658.0	383.0	613.0	660.0	235.0
G596	616.0	201.0	113.0	880.0	75.0	260.0	937.0	893.0	216.0	688.0	467.0	248.0	240.0	848.0	690.0	887.0	231.0	199.0	168.0	39.0	810.0	947.0	138.0	970.0	825.0	273.0	794.0	896.0	795.0	33.0	54.0	980.0	135.0	779.0	684.0	116.0	157.0	446.0	914.0	742.0	942.0	734.0	160.0	252.0	567.0	117.0	178.0	401.0	972.0
G597	575.0	300.0	71.0	456.0	718.0	780.0	184.0	971.0	212.0	618.0	824.0	453.0	180.0	364.0	467.0	351.0	214.0	379.0	260.0	205.0	838.0	639.0	888.0	701.0	943.0	848.0	884.0	950.0	958.0	124.0	735.0	228.0	240.0	47.0	286.0	322.0	656.0	219.0	723.0	766.0	209.0	168.0	737.0	953.0	804.0	90.0	360.0	283.0	206.0
G598	915.0	686.0	917.0	126.0	79.0	912.0	326.0	161.0	830.0	161.0	144.0	41.0	149.0	140.0	454.0	128.0	654.0	795.0	964.0	934.0	616.0	294.0	846.0	983.0	292.0	853.0	960.0	215.0	704.0	657.0	809.0	879.0	658.0	930.0	126.0	805.0	37.0	31.0	757.0	710.0	201.0	902.0	674.0	41.0	513.0	714.0	886.0	886.0	554.0
G599	77.0	216.0	319.0	127.0	581.0	92.0	334.0	801.0	420.0	640.0	852.0	655.0	746.0	471.0	928.0	147.0	288.0	328.0	904.0	451.0	248.0	192.0	751.0	342.0	134.0	700.0	719.0	901.0	558.0	716.0	660.0	334.0	263.0	857.0	103.0	650.0	470.0	72.0	392.0	784.0	279.0	342.0	621.0	849.0	216.0	360.0	101.0	331.0	178.0
G6	622.0	727.0	865.0	328.0	448.0	747.0	212.0	642.0	257.0	862.0	483.0	355.0	337.0	465.0	422.0	482.0	682.0	155.0	259.0	646.0	320.0	377.0	604.0	481.0	891.0	331.0	596.0	199.0	242.0	424.0	776.0	847.0	657.0	147.0	791.0	683.0	613.0	648.0	802.0	783.0	307.0	760.0	672.0	572.0	333.0	226.0	759.0	478.0	518.0
G60	571.0	584.0	476.0	425.0	532.0	316.0	349.0	694.0	329.0	489.0	424.0	746.0	424.0	443.0	482.0	374.0	259.0	709.0	608.0	333.0	390.0	434.0	660.0	261.0	392.0	362.0	651.0	618.0	305.0	412.0	343.0	413.0	344.0	633.0	419.0	600.0	572.0	677.0	399.0	343.0	265.0	648.0	539.0	337.0	361.0	353.0	418.0	414.0	666.0
G600	513.0	463.0	248.0	675.0	555.0	170.0	776.0	916.0	92.0	842.0	757.0	656.0	198.0	817.0	390.0	207.0	240.0	756.0	157.0	882.0	347.0	169.0	898.0	577.0	262.0	824.0	604.0	709.0	586.0	90.0	609.0	83.0	519.0	59.0	534.0	314.0	937.0	748.0	359.0	430.0	774.0	336.0	925.0	769.0	577.0	943.0	187.0	425.0	921.0
G601	950.0	199.0	312.0	975.0	18.0	70.0	915.0	807.0	662.0	980.0	390.0	62.0	963.0	701.0	132.0	10.0	28.0	975.0	102.0	861.0	45.0	47.0	796.0	869.0	36.0	184.0	57.0	788.0	990.0	1000.0	107.0	906.0	857.0	927.0	918.0	207.0	216.0	144.0	5.0	725.0	918.0	939.0	849.0	715.0	597.0	434.0	104.0	877.0	957.0
G602	579.0	541.0	398.0	294.0	422.0	353.0	333.0	523.0	325.0	333.0	751.0	282.0	735.0	614.0	562.0	498.0	617.0	410.0	618.0	762.0	594.0	610.0	544.0	377.0	555.0	532.0	398.0	361.0	515.0	590.0	623.0	391.0	328.0	379.0	351.0	484.0	388.0	588.0	259.0	375.0	515.0	609.0	733.0	562.0	334.0	422.0	339.0	394.0	584.0
G603	83.0	281.0	139.0	647.0	222.0	824.0	933.0	101.0	769.0	223.0	589.0	19.0	395.0	834.0	651.0	188.0	192.0	757.0	118.0	393.0	111.0	758.0	68.0	95.0	784.0	953.0	962.0	369.0	981.0	700.0	195.0	46.0	381.0	476.0	314.0	78.0	857.0	186.0	154.0	38.0	866.0	105.0	907.0	753.0	718.0	829.0	148.0	246.0	95.0
G604	907.0	402.0	62.0	146.0	879.0	277.0	511.0	846.0	430.0	62.0	884.0	822.0	863.0	137.0	981.0	713.0	980.0	294.0	939.0	30.0	689.0	883.0	243.0	34.0	986.0	658.0	34.0	973.0	482.0	97.0	14.0	621.0	66.0	498.0	999.0	171.0	844.0	119.0	564.0	445.0	934.0	229.0	35.0	172.0	181.0	341.0	245.0	222.0	832.0
G605	693.0	253.0	706.0	843.0	302.0	637.0	260.0	589.0	641.0	344.0	334.0	597.0	357.0	825.0	310.0	669.0	689.0	224.0	292.0	177.0	282.0	235.0	320.0	511.0	300.0	299.0	515.0	736.0	483.0	660.0	252.0	299.0	745.0	372.0	663.0	787.0	686.0	306.0	252.0	692.0	625.0	283.0	374.0	457.0	763.0	371.0	531.0	577.0	444.0
G606	733.0	981.0	926.0	366.0	742.0	831.0	779.0	896.0	203.0	779.0	326.0	200.0	252.0	769.0	85.0	11.0	51.0	745.0	188.0	202.0	788.0	28.0	882.0	766.0	913.0	558.0	840.0	580.0	804.0	259.0	534.0	198.0	592.0	66.0	36.0	676.0	900.0	244.0	70.0	925.0	836.0	873.0	556.0	39.0	960.0	720.0	645.0	70.0	147.0
G607	583.0	233.0	888.0	419.0	375.0	709.0	295.0	173.0	403.0	684.0	329.0	808.0	146.0	647.0	342.0	746.0	916.0	449.0	767.0	796.0	663.0	636.0	342.0	571.0	281.0	698.0	312.0	838.0	779.0	273.0	367.0	393.0	244.0	792.0	624.0	614.0	806.0	452.0	329.0	508.0	706.0	798.0	836.0	596.0	455.0	347.0	758.0	707.0	888.0
G608	666.0	182.0	737.0	765.0	358.0	772.0	284.0	724.0	560.0	466.0	114.0	677.0	775.0	353.0	322.0	662.0	548.0	677.0	896.0	245.0	642.0	307.0	769.0	719.0	474.0	466.0	482.0	261.0	788.0	861.0	868.0	339.0	112.0	299.0	219.0	165.0	396.0	769.0	890.0	275.0	238.0	223.0	798.0	152.0	290.0	758.0	816.0	309.0	227.0
G609	326.0	980.0	78.0	139.0	191.0	209.0	817.0	792.0	934.0	385.0	601.0	845.0	44.0	886.0	973.0	824.0	881.0	768.0	677.0	803.0	288.0	632.0	382.0	838.0	220.0	102.0	998.0	338.0	134.0	880.0	945.0	947.0	614.0	272.0	615.0	187.0	126.0	884.0	916.0	653.0	302.0	136.0	128.0	199.0	908.0	905.0	71.0	773.0	39.0
G61	395.0	840.0	307.0	751.0	250.0	460.0	257.0	655.0	393.0	573.0	435.0	665.0	651.0	274.0	590.0	388.0	238.0	676.0	584.0	651.0	626.0	595.0	636.0	538.0	458.0	501.0	470.0	589.0	615.0	462.0	582.0	521.0	618.0	705.0	299.0	604.0	634.0	709.0	443.0	727.0	678.0	334.0	243.0	520.0	630.0	491.0	533.0	608.0	514.0
G610	961.0	127.0	820.0	909.0	155.0	758.0	861.0	364.0	193.0	169.0	922.0	58.0	703.0	859.0	932.0	802.0	452.0	718.0	101.0	327.0	154.0	725.0	819.0	755.0	665.0	39.0	874.0	810.0	764.0	879.0	154.0	364.0	85.0	15.0	843.0	999.0	146.0	296.0	843.0	262.0	857.0	881.0	932.0	81.0	189.0	928.0	470.0	921.0	32.0
G611	935.0	109.0	208.0	926.0	575.0	901.0	917.0	125.0	191.0	12.0	850.0	53.0	409.0	852.0	12.0	649.0	735.0	913.0	56.0	661.0	908.0	50.0	41.0	141.0	103.0	835.0	101.0	940.0	452.0	728.0	206.0	664.0	873.0	10.0	762.0	63.0	97.0	922.0	346.0	111.0	328.0	594.0	176.0	513.0	657.0	326.0	326.0	308.0	998.0
G612	1000.0	22.0	284.0	862.0	13.0	29.0	621.0	659.0	598.0	884.0	312.0	935.0	671.0	767.0	23.0	625.0	102.0	12.0	15.0	353.0	933.0	14.0	159.0	166.0	895.0	615.0	137.0	991.0	236.0	960.0	929.0	935.0	852.0	451.0	931.0	402.0	932.0	32.0	50.0	24.0	730.0	318.0	917.0	354.0	97.0	535.0	916.0	143.0	321.0
G613	914.0	351.0	716.0	287.0	721.0	985.0	23.0	30.0	88.0	264.0	920.0	283.0	484.0	45.0	25.0	865.0	29.0	978.0	915.0	77.0	96.0	764.0	126.0	119.0	26.0	425.0	912.0	624.0	327.0	764.0	969.0	23.0	288.0	862.0	12.0	806.0	870.0	78.0	66.0	993.0	538.0	591.0	71.0	71.0	14.0	854.0	344.0	853.0	279.0
G614	931.0	899.0	720.0	455.0	760.0	832.0	594.0	38.0	867.0	723.0	159.0	902.0	847.0	536.0	853.0	377.0	590.0	801.0	271.0	834.0	897.0	314.0	935.0	725.0	248.0	656.0	318.0	912.0	247.0	228.0	934.0	296.0	775.0	312.0	252.0	413.0	219.0	412.0	930.0	845.0	888.0	268.0	988.0	419.0	323.0	956.0	35.0	885.0	222.0
G615	229.0	837.0	14.0	556.0	889.0	38.0	731.0	344.0	195.0	576.0	116.0	1.0	56.0	837.0	957.0	40.0	629.0	288.0	629.0	969.0	522.0	973.0	295.0	79.0	38.0	912.0	88.0	976.0	947.0	603.0	7.0	933.0	779.0	850.0	769.0	817.0	417.0	903.0	611.0	485.0	317.0	530.0	828.0	156.0	731.0	171.0	720.0	2.0	28.0
G616	721.0	180.0	159.0	807.0	382.0	882.0	136.0	250.0	735.0	360.0	591.0	769.0	191.0	121.0	798.0	682.0	865.0	818.0	139.0	413.0	94.0	888.0	368.0	282.0	704.0	720.0	668.0	662.0	367.0	757.0	265.0	740.0	269.0	237.0	202.0	242.0	787.0	249.0	586.0	323.0	559.0	661.0	739.0	144.0	130.0	134.0	656.0	485.0	553.0
G617	523.0	215.0	644.0	363.0	466.0	844.0	770.0	669.0	624.0	375.0	201.0	707.0	734.0	340.0	681.0	248.0	264.0	188.0	425.0	428.0	259.0	666.0	678.0	709.0	699.0	752.0	627.0	400.0	604.0	564.0	689.0	858.0	674.0	505.0	326.0	593.0	313.0	493.0	716.0	414.0	743.0	796.0	256.0	299.0	700.0	193.0	770.0	526.0	310.0
G618	836.0	692.0	354.0	5.0	881.0	939.0	21.0	587.0	954.0	802.0	845.0	900.0	168.0	872.0	560.0	777.0	575.0	670.0	22.0	287.0	900.0	64.0	894.0	192.0	966.0	202.0	225.0	96.0	999.0	675.0	860.0	833.0	943.0	18.0	608.0	879.0	24.0	948.0	937.0	15.0	878.0	114.0	21.0	595.0	888.0	283.0	12.0	967.0	141.0
G619	924.0	987.0	945.0	998.0	95.0	85.0	963.0	420.0	186.0	158.0	68.0	712.0	277.0	933.0	486.0	664.0	964.0	111.0	575.0	1000.0	22.0	125.0	863.0	97.0	33.0	986.0	967.0	910.0	416.0	705.0	451.0	999.0	316.0	994.0	879.0	260.0	890.0	184.0	466.0	197.0	802.0	346.0	758.0	736.0	12.0	737.0	969.0	871.0	226.0
G62	514.0	539.0	396.0	341.0	501.0	482.0	428.0	592.0	497.0	577.0	458.0	572.0	611.0	669.0	528.0	396.0	550.0	367.0	561.0	558.0	417.0	509.0	540.0	531.0	531.0	471.0	652.0	403.0	601.0	437.0	552.0	604.0	572.0	387.0	386.0	477.0	573.0	382.0	445.0	452.0	641.0	643.0	371.0	475.0	544.0	390.0	536.0	535.0	410.0
G620	266.0	465.0	467.0	221.0	548.0	690.0	197.0	159.0	260.0	699.0	780.0	468.0	891.0	343.0	693.0	740.0	149.0	249.0	356.0	891.0	784.0	439.0	197.0	811.0	289.0	296.0	801.0	244.0	325.0	819.0	737.0	799.0	662.0	529.0	776.0	767.0	741.0	156.0	279.0	610.0	738.0	739.0	231.0	343.0	215.0	234.0	219.0	859.0	356.0
G621	689.0	467.0	595.0	285.0	623.0	546.0	336.0	347.0	365.0	336.0	544.0	564.0	653.0	626.0	472.0	651.0	571.0	687.0	684.0	335.0	405.0	263.0	693.0	393.0	740.0	598.0	481.0	553.0	678.0	623.0	485.0	368.0	352.0	596.0	451.0	444.0	611.0	594.0	463.0	607.0	601.0	428.0	568.0	697.0	353.0	350.0	361.0	375.0	598.0
G622	72.0	27.0	292.0	365.0	908.0	52.0	969.0	362.0	204.0	305.0	218.0	67.0	289.0	539.0	673.0	631.0	888.0	283.0	458.0	851.0	984.0	770.0	338.0	944.0	52.0	479.0	822.0	819.0	119.0	995.0	134.0	953.0	168.0	14.0	838.0	31.0	943.0	633.0	894.0	969.0	826.0	323.0	585.0	400.0	154.0	330.0	2.0	861.0	967.0
G623	775.0	939.0	336.0	225.0	671.0	808.0	726.0	755.0	330.0	892.0	243.0	581.0	431.0	416.0	580.0	282.0	350.0	527.0	558.0	656.0	354.0	596.0	702.0	625.0	852.0	699.0	538.0	233.0	827.0	123.0	651.0	385.0	605.0	573.0	871.0	436.0	332.0	94.0	447.0	885.0	356.0	248.0	490.0	589.0	262.0	173.0	399.0	266.0	230.0
G624	492.0	271.0	410.0	637.0	307.0	605.0	418.0	575.0	462.0	628.0	367.0	559.0	300.0	549.0	625.0	330.0	581.0	572.0	546.0	422.0	459.0	613.0	348.0	270.0	570.0	248.0	376.0	352.0	536.0	455.0	646.0	500.0	511.0	641.0	719.0	552.0	402.0	644.0	577.0	623.0	400.0	419.0	293.0	514.0	468.0	576.0	584.0	708.0	546.0
G625	372.0	802.0	542.0	709.0	437.0	426.0	321.0	645.0	591.0	557.0	368.0	349.0	336.0	593.0	404.0	433.0	428.0	321.0	305.0	593.0	775.0	506.0	536.0	449.0	771.0	351.0	569.0	380.0	366.0	475.0	341.0	172.0	667.0	614.0	282.0	697.0	371.0	652.0	218.0	279.0	675.0	465.0	304.0	610.0	291.0	663.0	773.0	722.0	398.0
G626	852.0	574.0	705.0	327.0	321.0	222.0	714.0	207.0	306.0	512.0	495.0	271.0	193.0	868.0	960.0	789.0	414.0	901.0	667.0	324.0	125.0	117.0	379.0	155.0	350.0	467.0	902.0	202.0	232.0	922.0	466.0	242.0	797.0	318.0	781.0	249.0	194.0	371.0	173.0	929.0	921.0	222.0	677.0	920.0	339.0	699.0	343.0	291.0	293.0
G627	663.0	788.0	610.0	277.0	619.0	957.0	644.0	355.0	344.0	713.0	324.0	218.0	639.0	731.0	785.0	178.0	761.0	584.0	851.0	765.0	300.0	407.0	593.0	99.0	39.0	704.0	160.0	816.0	112.0	843.0	284.0	396.0	652.0	267.0	74.0	235.0	165.0	165.0	348.0	731.0	257.0	165.0	446.0	310.0	779.0	632.0	942.0	911.0	487.0
G628	643.0	218.0	472.0	705.0	336.0	243.0	870.0	608.0	428.0	709.0	311.0	785.0	712.0	712.0	278.0	447.0	736.0	429.0	285.0	794.0	339.0	584.0	269.0	683.0	720.0	796.0	363.0	619.0	702.0	470.0	790.0	466.0	437.0	468.0	264.0	717.0	763.0	543.0	353.0	378.0	592.0	767.0	313.0	707.0	647.0	275.0	620.0	182.0	655.0
G629	351.0	611.0	422.0	423.0	503.0	390.0	471.0	651.0	342.0	429.0	620.0	533.0	516.0	585.0	585.0	521.0	443.0	448.0	718.0	575.0	486.0	554.0	607.0	667.0	563.0	441.0	414.0	548.0	560.0	361.0	450.0	433.0	565.0	568.0	414.0	630.0	510.0	517.0	476.0	520.0	327.0	480.0	688.0	634.0	337.0	510.0	442.0	573.0	620.0
G63	659.0	653.0	815.0	744.0	613.0	273.0	523.0	135.0	576.0	850.0	701.0	84.0	347.0	758.0	729.0	505.0	693.0	905.0	404.0	655.0	227.0	634.0	795.0	624.0	607.0	818.0	248.0	690.0	371.0	871.0	675.0	246.0	389.0	248.0	601.0	576.0	536.0	430.0	174.0	796.0	756.0	335.0	218.0	626.0	460.0	724.0	867.0	647.0	175.0
G630	819.0	121.0	194.0	190.0	754.0	941.0	935.0	143.0	872.0	85.0	624.0	823.0	623.0	342.0	926.0	714.0	633.0	776.0	38.0	691.0	930.0	779.0	120.0	135.0	995.0	207.0	36.0	859.0	223.0	707.0	878.0	210.0	866.0	137.0	270.0	892.0	158.0	455.0	995.0	59.0	142.0	821.0	55.0	67.0	850.0	772.0	905.0	736.0	240.0
G631	161.0	41.0	99.0	792.0	203.0	833.0	967.0	6.0	668.0	998.0	262.0	880.0	727.0	934.0	855.0	674.0	507.0	233.0	1000.0	22.0	879.0	107.0	95.0	971.0	182.0	544.0	38.0	745.0	818.0	125.0	740.0	930.0	961.0	972.0	4.0	672.0	835.0	23.0	13.0	340.0	597.0	884.0	872.0	173.0	18.0	704.0	961.0	20.0	97.0
G632	547.0	375.0	119.0	278.0	447.0	187.0	627.0	865.0	675.0	213.0	431.0	277.0	586.0	641.0	395.0	626.0	866.0	788.0	447.0	274.0	714.0	487.0	454.0	286.0	859.0	764.0	836.0	756.0	681.0	362.0	750.0	540.0	777.0	560.0	868.0	201.0	753.0	246.0	383.0	638.0	369.0	257.0	297.0	593.0	712.0	616.0	229.0	379.0	796.0
G633	4.0	880.0	976.0	965.0	7.0	956.0	512.0	563.0	732.0	211.0	382.0	160.0	859.0	4.0	968.0	659.0	334.0	11.0	322.0	398.0	840.0	989.0	75.0	508.0	18.0	691.0	991.0	918.0	658.0	982.0	848.0	240.0	262.0	88.0	861.0	658.0	363.0	272.0	942.0	105.0	191.0	667.0	178.0	314.0	264.0	205.0	32.0	42.0	111.0
G634	754.0	816.0	693.0	232.0	534.0	452.0	305.0	743.0	296.0	507.0	239.0	748.0	661.0	215.0	477.0	316.0	722.0	274.0	612.0	537.0	233.0	822.0	467.0	146.0	179.0	667.0	321.0	648.0	741.0	620.0	317.0	559.0	304.0	362.0	124.0	790.0	394.0	352.0	478.0	292.0	829.0	759.0	716.0	750.0	703.0	325.0	621.0	163.0	129.0
G635	985.0	530.0	34.0	16.0	976.0	872.0	951.0	289.0	958.0	817.0	61.0	778.0	811.0	799.0	887.0	126.0	750.0	985.0	73.0	206.0	989.0	52.0	760.0	554.0	53.0	787.0	911.0	964.0	531.0	984.0	42.0	35.0	582.0	621.0	188.0	967.0	978.0	964.0	850.0	797.0	617.0	769.0	102.0	271.0	652.0	155.0	84.0	788.0	783.0
G636	711.0	688.0	116.0	820.0	381.0	245.0	227.0	882.0	385.0	435.0	974.0	178.0	135.0	466.0	868.0	854.0	229.0	953.0	142.0	217.0	371.0	913.0	813.0	128.0	604.0	789.0	182.0	73.0	388.0	270.0	356.0	150.0	415.0	891.0	347.0	206.0	294.0	757.0	308.0	744.0	981.0	143.0	86.0	764.0	653.0	570.0	896.0	925.0	560.0
G637	214.0	280.0	957.0	882.0	169.0	820.0	980.0	63.0	120.0	113.0	64.0	275.0	591.0	944.0	742.0	775.0	616.0	932.0	121.0	751.0	697.0	928.0	90.0	950.0	62.0	77.0	758.0	506.0	850.0	791.0	290.0	287.0	945.0	955.0	104.0	934.0	481.0	868.0	231.0	877.0	211.0	586.0	826.0	636.0	963.0	696.0	956.0	779.0	619.0
G638	284.0	427.0	186.0	943.0	350.0	648.0	298.0	184.0	892.0	142.0	975.0	55.0	398.0	846.0	788.0	279.0	744.0	191.0	648.0	379.0	820.0	676.0	900.0	688.0	326.0	678.0	733.0	706.0	655.0	432.0	793.0	268.0	411.0	530.0	809.0	842.0	878.0	73.0	485.0	630.0	447.0	943.0	513.0	250.0	137.0	333.0	116.0	745.0	186.0
G639	969.0	977.0	20.0	908.0	536.0	572.0	115.0	213.0	844.0	110.0	838.0	26.0	799.0	244.0	188.0	310.0	156.0	728.0	867.0	95.0	152.0	738.0	899.0	552.0	711.0	61.0	658.0	637.0	885.0	202.0	924.0	985.0	611.0	796.0	584.0	907.0	764.0	384.0	136.0	122.0	525.0	61.0	427.0	27.0	445.0	734.0	79.0	768.0	848.0
G64	646.0	422.0	228.0	447.0	33.0	50.0	889.0	431.0	894.0	941.0	292.0	162.0	850.0	87.0	609.0	782.0	899.0	859.0	79.0	312.0	712.0	206.0	262.0	790.0	490.0	267.0	153.0	382.0	677.0	979.0	861.0	951.0	218.0	174.0	819.0	869.0	271.0	814.0	840.0	669.0	379.0	493.0	903.0	791.0	356.0	619.0	144.0	45.0	956.0
G640	584.0	656.0	421.0	379.0	707.0	634.0	687.0	480.0	606.0	616.0	547.0	405.0	517.0	398.0	533.0	636.0	572.0	564.0	346.0	406.0	586.0	556.0	230.0	803.0	564.0	637.0	288.0	568.0	404.0	680.0	556.0	706.0	570.0	656.0	194.0	401.0	415.0	683.0	454.0	377.0	413.0	702.0	668.0	372.0	565.0	476.0	476.0	530.0	306.0
G641	531.0	413.0	609.0	625.0	355.0	702.0	385.0	633.0	546.0	319.0	356.0	666.0	351.0	383.0	380.0	500.0	486.0	484.0	452.0	660.0	645.0	483.0	372.0	637.0	561.0	463.0	595.0	646.0	397.0	365.0	361.0	600.0	581.0	444.0	416.0	386.0	658.0	443.0	414.0	699.0	673.0	616.0	518.0	376.0	390.0	420.0	484.0	356.0	452.0
G642	449.0	277.0	804.0	135.0	925.0	327.0	329.0	616.0	250.0	581.0	504.0	574.0	715.0	243.0	583.0	51.0	623.0	156.0	723.0	391.0	652.0	628.0	816.0	158.0	702.0	199.0	706.0	677.0	168.0	461.0	383.0	757.0	142.0	414.0	543.0	210.0	259.0	706.0	902.0	684.0	253.0	365.0	184.0	892.0	816.0	624.0	393.0	408.0	219.0
G643	446.0	205.0	658.0	208.0	279.0	128.0	182.0	582.0	810.0	168.0	253.0	834.0	672.0	557.0	180.0	459.0	568.0	792.0	644.0	228.0	531.0	437.0	317.0	253.0	737.0	843.0	610.0	248.0	144.0	244.0	304.0	122.0	691.0	720.0	273.0	695.0	192.0	853.0	841.0	162.0	359.0	230.0	693.0	91.0	845.0	310.0	305.0	218.0	346.0
G644	655.0	416.0	611.0	655.0	461.0	467.0	626.0	275.0	264.0	622.0	474.0	441.0	260.0	431.0	452.0	600.0	492.0	359.0	488.0	599.0	359.0	308.0	599.0	664.0	674.0	393.0	368.0	546.0	691.0	682.0	393.0	593.0	704.0	675.0	301.0	551.0	341.0	347.0	500.0	395.0	357.0	676.0	611.0	646.0	254.0	480.0	311.0	439.0	308.0
G645	500.0	131.0	726.0	215.0	583.0	95.0	290.0	831.0	437.0	776.0	302.0	969.0	687.0	306.0	860.0	742.0	723.0	118.0	912.0	693.0	828.0	922.0	437.0	171.0	804.0	143.0	740.0	433.0	796.0	291.0	591.0	473.0	243.0	151.0	521.0	769.0	719.0	132.0	352.0	163.0	416.0	549.0	803.0	711.0	176.0	765.0	475.0	65.0	891.0
G646	275.0	733.0	187.0	249.0	292.0	615.0	177.0	212.0	446.0	283.0	786.0	863.0	818.0	170.0	678.0	287.0	290.0	837.0	802.0	372.0	837.0	444.0	624.0	815.0	389.0	693.0	196.0	392.0	794.0	702.0	327.0	723.0	539.0	84.0	703.0	256.0	610.0	628.0	765.0	627.0	451.0	150.0	468.0	739.0	434.0	796.0	173.0	457.0	386.0
G647	466.0	491.0	484.0	473.0	455.0	537.0	494.0	554.0	503.0	535.0	531.0	467.0	470.0	551.0	463.0	435.0	533.0	530.0	535.0	517.0	510.0	585.0	521.0	470.0	548.0	464.0	475.0	523.0	568.0	487.0	553.0	482.0	458.0	502.0	484.0	510.0	533.0	491.0	531.0	491.0	514.0	552.0	525.0	504.0	469.0	501.0	468.0	467.0	503.0
G648	228.0	535.0	935.0	100.0	136.0	846.0	641.0	729.0	763.0	170.0	451.0	333.0	652.0	77.0	812.0	718.0	342.0	149.0	834.0	448.0	151.0	72.0	225.0	729.0	807.0	170.0	438.0	782.0	355.0	483.0	738.0	270.0	894.0	333.0	251.0	274.0	708.0	196.0	851.0	106.0	624.0	232.0	458.0	267.0	564.0	793.0	363.0	252.0	425.0
G649	485.0	371.0	594.0	234.0	522.0	822.0	558.0	595.0	241.0	133.0	843.0	853.0	355.0	824.0	778.0	801.0	318.0	650.0	413.0	509.0	600.0	581.0	359.0	703.0	197.0	365.0	249.0	221.0	928.0	363.0	799.0	163.0	796.0	320.0	154.0	529.0	528.0	604.0	876.0	462.0	852.0	721.0	564.0	725.0	770.0	301.0	566.0	111.0	429.0
G65	911.0	523.0	649.0	619.0	790.0	301.0	228.0	407.0	73.0	112.0	10.0	331.0	110.0	78.0	892.0	300.0	173.0	144.0	889.0	281.0	921.0	986.0	626.0	105.0	222.0	724.0	58.0	302.0	459.0	949.0	60.0	989.0	25.0	832.0	359.0	172.0	914.0	966.0	1000.0	467.0	375.0	172.0	41.0	65.0	441.0	487.0	88.0	734.0	963.0
G650	40.0	222.0	267.0	634.0	234.0	691.0	713.0	965.0	802.0	903.0	608.0	951.0	767.0	176.0	318.0	12.0	159.0	84.0	927.0	116.0	705.0	853.0	25.0	918.0	786.0	638.0	47.0	989.0	290.0	114.0	168.0	222.0	8.0	43.0	20.0	998.0	830.0	36.0	835.0	335.0	556.0	940.0	150.0	206.0	964.0	752.0	996.0	3.0	431.0
G651	982.0	990.0	72.0	682.0	674.0	223.0	643.0	150.0	623.0	214.0	100.0	383.0	886.0	372.0	90.0	333.0	708.0	544.0	926.0	155.0	831.0	39.0	62.0	956.0	55.0	524.0	145.0	289.0	696.0	740.0	887.0	187.0	271.0	77.0	863.0	268.0	970.0	240.0	86.0	740.0	840.0	52.0	344.0	875.0	66.0	200.0	771.0	953.0	307.0
G652	587.0	447.0	544.0	566.0	529.0	495.0	446.0	419.0	628.0	705.0	330.0	413.0	438.0	582.0	360.0	307.0	680.0	532.0	610.0	338.0	579.0	593.0	418.0	426.0	529.0	519.0	709.0	460.0	407.0	320.0	458.0	431.0	423.0	401.0	535.0	338.0	633.0	438.0	294.0	396.0	582.0	682.0	470.0	377.0	433.0	584.0	703.0	404.0	276.0
G653	784.0	651.0	269.0	731.0	193.0	254.0	302.0	630.0	599.0	269.0	402.0	361.0	717.0	610.0	665.0	520.0	328.0	247.0	650.0	688.0	550.0	252.0	447.0	576.0	597.0	751.0	802.0	697.0	317.0	679.0	666.0	422.0	260.0	611.0	303.0	706.0	410.0	674.0	439.0	601.0	550.0	451.0	438.0	231.0	532.0	561.0	803.0	692.0	233.0
G654	71.0	645.0	45.0	892.0	962.0	909.0	67.0	86.0	104.0	898.0	48.0	609.0	980.0	223.0	158.0	902.0	47.0	20.0	970.0	982.0	947.0	122.0	902.0	150.0	906.0	626.0	705.0	242.0	182.0	7.0	894.0	558.0	20.0	906.0	926.0	990.0	118.0	696.0	219.0	12.0	333.0	93.0	950.0	198.0	52.0	545.0	990.0	43.0	944.0
G655	464.0	525.0	489.0	511.0	491.0	470.0	497.0	509.0	479.0	502.0	517.0	520.0	553.0	483.0	494.0	465.0	477.0	487.0	518.0	492.0	482.0	490.0	529.0	489.0	519.0	485.0	510.0	499.0	498.0	522.0	494.0	520.0	484.0	516.0	470.0	483.0	484.0	532.0	526.0	494.0	489.0	526.0	522.0	519.0	496.0	503.0	496.0	524.0	485.0
G656	1.0	561.0	100.0	842.0	105.0	667.0	54.0	118.0	834.0	255.0	873.0	149.0	115.0	263.0	918.0	201.0	345.0	652.0	128.0	308.0	585.0	862.0	470.0	293.0	882.0	813.0	93.0	131.0	817.0	147.0	121.0	280.0	94.0	803.0	7.0	123.0	153.0	192.0	559.0	712.0	21.0	59.0	797.0	274.0	27.0	378.0	807.0	78.0	56.0
G657	734.0	346.0	524.0	333.0	669.0	730.0	612.0	451.0	322.0	633.0	380.0	484.0	613.0	602.0	314.0	405.0	524.0	639.0	563.0	442.0	473.0	431.0	325.0	406.0	362.0	502.0	599.0	722.0	337.0	706.0	670.0	328.0	523.0	739.0	528.0	315.0	578.0	422.0	511.0	611.0	406.0	501.0	346.0	659.0	553.0	715.0	222.0	384.0	300.0
G658	866.0	798.0	130.0	356.0	663.0	704.0	310.0	163.0	651.0	775.0	829.0	617.0	302.0	393.0	758.0	362.0	225.0	265.0	682.0	417.0	292.0	686.0	729.0	878.0	410.0	468.0	690.0	825.0	270.0	644.0	783.0	690.0	228.0	391.0	701.0	346.0	305.0	318.0	662.0	663.0	565.0	722.0	732.0	270.0	852.0	137.0	287.0	888.0	456.0
G659	535.0	378.0	225.0	295.0	594.0	851.0	355.0	795.0	214.0	69.0	822.0	885.0	477.0	919.0	57.0	550.0	260.0	512.0	72.0	805.0	580.0	41.0	573.0	225.0	667.0	601.0	292.0	904.0	418.0	142.0	898.0	829.0	727.0	542.0	885.0	690.0	116.0	84.0	698.0	510.0	901.0	720.0	97.0	806.0	165.0	716.0	257.0	104.0	795.0
G66	412.0	615.0	490.0	461.0	546.0	408.0	567.0	569.0	564.0	447.0	448.0	479.0	559.0	552.0	461.0	451.0	448.0	597.0	547.0	574.0	397.0	438.0	465.0	601.0	439.0	508.0	494.0	590.0	593.0	531.0	471.0	539.0	512.0	504.0	475.0	594.0	459.0	482.0	601.0	422.0	419.0	482.0	615.0	555.0	398.0	453.0	449.0	444.0	511.0
G660	452.0	502.0	508.0	483.0	476.0	498.0	505.0	516.0	472.0	517.0	485.0	511.0	523.0	491.0	489.0	455.0	508.0	510.0	519.0	511.0	485.0	480.0	516.0	491.0	512.0	494.0	504.0	505.0	490.0	513.0	506.0	496.0	499.0	521.0	491.0	488.0	493.0	523.0	518.0	512.0	505.0	519.0	506.0	512.0	490.0	508.0	507.0	516.0	474.0
G661	444.0	556.0	435.0	547.0	444.0	485.0	542.0	457.0	499.0	479.0	497.0	563.0	614.0	474.0	459.0	490.0	464.0	461.0	607.0	485.0	526.0	553.0	589.0	497.0	532.0	521.0	529.0	596.0	539.0	454.0	467.0	423.0	441.0	473.0	469.0	611.0	432.0	527.0	522.0	526.0	591.0	448.0	463.0	472.0	409.0	492.0	493.0	463.0	534.0
G662	2.0	862.0	166.0	10.0	648.0	867.0	205.0	721.0	823.0	566.0	970.0	365.0	991.0	73.0	655.0	882.0	806.0	228.0	136.0	266.0	201.0	720.0	219.0	327.0	594.0	976.0	267.0	908.0	155.0	20.0	916.0	17.0	801.0	843.0	92.0	439.0	136.0	904.0	276.0	720.0	983.0	481.0	126.0	786.0	957.0	761.0	194.0	142.0	809.0
G663	661.0	11.0	665.0	368.0	235.0	108.0	388.0	757.0	736.0	270.0	161.0	299.0	225.0	293.0	114.0	116.0	841.0	222.0	799.0	816.0	813.0	886.0	293.0	897.0	666.0	387.0	270.0	101.0	882.0	456.0	348.0	37.0	714.0	704.0	623.0	618.0	928.0	496.0	262.0	593.0	136.0	782.0	63.0	245.0	740.0	540.0	520.0	21.0	47.0
G664	75.0	228.0	879.0	182.0	231.0	69.0	659.0	94.0	981.0	78.0	733.0	807.0	848.0	6.0	55.0	72.0	796.0	21.0	419.0	204.0	891.0	327.0	961.0	185.0	169.0	12.0	27.0	111.0	28.0	428.0	886.0	350.0	74.0	943.0	974.0	854.0	662.0	220.0	632.0	870.0	60.0	892.0	699.0	38.0	20.0	966.0	1000.0	997.0	867.0
G665	604.0	689.0	397.0	475.0	793.0	636.0	472.0	324.0	785.0	578.0	555.0	734.0	723.0	246.0	814.0	315.0	358.0	302.0	784.0	432.0	391.0	302.0	397.0	214.0	453.0	931.0	353.0	335.0	447.0	631.0	627.0	372.0	789.0	769.0	221.0	662.0	651.0	820.0	778.0	433.0	546.0	736.0	167.0	422.0	665.0	431.0	781.0	727.0	463.0
G666	619.0	376.0	787.0	676.0	525.0	295.0	606.0	469.0	243.0	388.0	580.0	791.0	709.0	570.0	281.0	517.0	281.0	634.0	479.0	706.0	311.0	255.0	330.0	570.0	398.0	419.0	422.0	526.0	309.0	677.0	487.0	432.0	326.0	374.0	170.0	405.0	311.0	571.0	285.0	773.0	263.0	436.0	316.0	640.0	287.0	574.0	396.0	322.0	461.0
G667	104.0	951.0	84.0	319.0	502.0	927.0	797.0	672.0	722.0	671.0	66.0	640.0	874.0	916.0	236.0	977.0	892.0	138.0	908.0	277.0	548.0	937.0	339.0	957.0	664.0	307.0	6.0	851.0	826.0	961.0	72.0	68.0	338.0	91.0	57.0	848.0	905.0	275.0	341.0	844.0	291.0	309.0	676.0	26.0	77.0	814.0	661.0	215.0	761.0
G668	124.0	731.0	597.0	610.0	256.0	211.0	850.0	918.0	278.0	376.0	798.0	362.0	756.0	657.0	419.0	161.0	116.0	252.0	164.0	119.0	416.0	642.0	612.0	291.0	408.0	644.0	700.0	850.0	192.0	686.0	824.0	208.0	537.0	810.0	477.0	317.0	186.0	363.0	853.0	97.0	815.0	215.0	845.0	834.0	198.0	256.0	234.0	902.0	844.0
G669	145.0	241.0	623.0	742.0	263.0	300.0	632.0	377.0	526.0	757.0	661.0	352.0	389.0	266.0	592.0	288.0	675.0	335.0	430.0	546.0	322.0	279.0	360.0	504.0	176.0	301.0	430.0	641.0	315.0	552.0	702.0	669.0	784.0	678.0	682.0	291.0	579.0	669.0	342.0	315.0	247.0	344.0	333.0	660.0	711.0	525.0	644.0	540.0	612.0
G67	958.0	32.0	498.0	626.0	63.0	105.0	814.0	71.0	83.0	972.0	548.0	371.0	779.0	40.0	95.0	223.0	895.0	551.0	883.0	755.0	884.0	698.0	234.0	145.0	461.0	870.0	875.0	105.0	46.0	13.0	186.0	190.0	187.0	336.0	890.0	994.0	903.0	516.0	734.0	739.0	639.0	74.0	6.0	75.0	855.0	471.0	862.0	897.0	327.0
G670	101.0	952.0	715.0	801.0	4.0	736.0	37.0	958.0	904.0	152.0	946.0	996.0	1.0	821.0	565.0	406.0	940.0	653.0	861.0	166.0	188.0	88.0	974.0	597.0	948.0	552.0	999.0	486.0	465.0	845.0	43.0	51.0	2.0	86.0	921.0	377.0	23.0	995.0	836.0	758.0	674.0	263.0	185.0	818.0	464.0	992.0	41.0	852.0	954.0
G671	804.0	363.0	429.0	759.0	732.0	643.0	332.0	536.0	766.0	347.0	783.0	179.0	725.0	838.0	582.0	402.0	721.0	622.0	854.0	695.0	680.0	70.0	148.0	753.0	777.0	534.0	478.0	441.0	190.0	703.0	194.0	231.0	706.0	747.0	195.0	562.0	140.0	894.0	617.0	132.0	243.0	875.0	403.0	760.0	799.0	786.0	426.0	223.0	715.0
G672	443.0	479.0	557.0	480.0	414.0	590.0	533.0	670.0	433.0	443.0	411.0	498.0	575.0	420.0	327.0	536.0	569.0	520.0	606.0	633.0	527.0	510.0	606.0	526.0	397.0	516.0	370.0	547.0	533.0	625.0	529.0	380.0	621.0	512.0	527.0	570.0	576.0	512.0	442.0	458.0	478.0	581.0	652.0	460.0	566.0	377.0	617.0	616.0	734.0
G673	48.0	889.0	760.0	68.0	339.0	834.0	689.0	91.0	223.0	118.0	154.0	870.0	239.0	840.0	846.0	87.0	131.0	904.0	414.0	896.0	238.0	587.0	17.0	829.0	113.0	893.0	131.0	966.0	641.0	804.0	954.0	892.0	844.0	923.0	329.0	40.0	800.0	754.0	957.0	304.0	889.0	709.0	301.0	28.0	980.0	953.0	42.0	694.0	772.0
G674	647.0	441.0	551.0	399.0	504.0	268.0	386.0	539.0	456.0	219.0	373.0	473.0	488.0	599.0	440.0	395.0	527.0	488.0	381.0	424.0	495.0	566.0	424.0	728.0	620.0	436.0	434.0	489.0	521.0	425.0	595.0	445.0	594.0	427.0	393.0	605.0	469.0	566.0	483.0	424.0	585.0	517.0	606.0	412.0	562.0	440.0	485.0	649.0	587.0
G675	921.0	125.0	591.0	922.0	780.0	836.0	48.0	591.0	825.0	739.0	319.0	142.0	607.0	252.0	146.0	89.0	291.0	766.0	115.0	767.0	130.0	816.0	908.0	592.0	680.0	882.0	762.0	214.0	469.0	799.0	946.0	269.0	831.0	762.0	646.0	146.0	848.0	873.0	207.0	146.0	824.0	246.0	663.0	100.0	236.0	927.0	646.0	892.0	184.0
G676	506.0	515.0	617.0	577.0	569.0	611.0	356.0	308.0	593.0	611.0	615.0	578.0	587.0	615.0	626.0	422.0	323.0	482.0	636.0	457.0	422.0	315.0	524.0	536.0	647.0	353.0	342.0	456.0	445.0	627.0	573.0	551.0	656.0	620.0	649.0	609.0	724.0	547.0	626.0	389.0	433.0	564.0	603.0	405.0	371.0	415.0	658.0	594.0	541.0
G677	738.0	658.0	913.0	403.0	888.0	478.0	920.0	889.0	380.0	836.0	156.0	917.0	753.0	399.0	101.0	586.0	483.0	312.0	347.0	978.0	852.0	81.0	273.0	804.0	76.0	219.0	119.0	296.0	348.0	910.0	184.0	495.0	75.0	830.0	310.0	55.0	881.0	143.0	712.0	950.0	877.0	904.0	498.0	837.0	160.0	468.0	565.0	340.0	40.0
G678	560.0	77.0	131.0	917.0	497.0	192.0	311.0	35.0	16.0	901.0	643.0	525.0	449.0	27.0	847.0	741.0	966.0	861.0	68.0	944.0	254.0	523.0	910.0	926.0	22.0	59.0	934.0	409.0	314.0	972.0	947.0	136.0	508.0	696.0	981.0	13.0	621.0	180.0	918.0	625.0	81.0	781.0	366.0	121.0	82.0	91.0	21.0	399.0	817.0
G679	383.0	217.0	110.0	273.0	997.0	1000.0	984.0	273.0	15.0	353.0	332.0	989.0	716.0	580.0	35.0	64.0	961.0	705.0	333.0	913.0	874.0	9.0	629.0	911.0	812.0	548.0	168.0	783.0	11.0	299.0	26.0	88.0	315.0	209.0	82.0	36.0	969.0	563.0	812.0	87.0	709.0	962.0	744.0	43.0	288.0	962.0	356.0	405.0	99.0
G68	310.0	167.0	537.0	183.0	877.0	1.0	118.0	220.0	847.0	137.0	963.0	228.0	52.0	765.0	106.0	725.0	905.0	896.0	819.0	887.0	23.0	967.0	851.0	963.0	920.0	922.0	331.0	800.0	380.0	162.0	994.0	781.0	15.0	833.0	1000.0	138.0	642.0	113.0	944.0	816.0	443.0	66.0	635.0	942.0	16.0	785.0	323.0	981.0	695.0
G680	636.0	301.0	713.0	873.0	295.0	530.0	86.0	132.0	978.0	289.0	996.0	343.0	105.0	323.0	921.0	1000.0	959.0	13.0	256.0	212.0	14.0	860.0	117.0	990.0	202.0	5.0	74.0	823.0	361.0	967.0	50.0	47.0	62.0	351.0	923.0	141.0	42.0	111.0	177.0	751.0	978.0	970.0	895.0	23.0	824.0	997.0	320.0	996.0	709.0
G681	116.0	394.0	765.0	594.0	985.0	429.0	650.0	989.0	118.0	729.0	31.0	101.0	287.0	804.0	43.0	220.0	92.0	122.0	24.0	679.0	117.0	540.0	141.0	883.0	68.0	168.0	70.0	869.0	322.0	975.0	76.0	924.0	339.0	983.0	737.0	871.0	137.0	705.0	67.0	694.0	125.0	973.0	608.0	119.0	45.0	218.0	917.0	890.0	27.0
G682	490.0	342.0	764.0	633.0	474.0	650.0	549.0	623.0	367.0	694.0	416.0	592.0	503.0	322.0	392.0	336.0	601.0	391.0	377.0	630.0	643.0	286.0	667.0	628.0	278.0	575.0	698.0	364.0	279.0	583.0	396.0	383.0	665.0	331.0	504.0	302.0	681.0	292.0	627.0	481.0	708.0	400.0	666.0	719.0	589.0	538.0	489.0	437.0	545.0
G683	174.0	841.0	723.0	517.0	857.0	538.0	595.0	634.0	956.0	511.0	140.0	749.0	801.0	363.0	407.0	372.0	137.0	856.0	924.0	548.0	367.0	123.0	914.0	215.0	838.0	359.0	587.0	530.0	245.0	856.0	331.0	651.0	311.0	793.0	702.0	228.0	169.0	35.0	793.0	223.0	300.0	649.0	892.0	122.0	142.0	88.0	864.0	789.0	347.0
G684	680.0	628.0	261.0	162.0	426.0	439.0	387.0	58.0	974.0	743.0	772.0	192.0	820.0	404.0	184.0	760.0	758.0	177.0	232.0	567.0	723.0	222.0	296.0	700.0	660.0	94.0	495.0	598.0	372.0	774.0	499.0	348.0	157.0	169.0	850.0	183.0	685.0	463.0	814.0	598.0	320.0	418.0	810.0	248.0	250.0	862.0	111.0	206.0	562.0
G685	529.0	436.0	474.0	526.0	427.0	389.0	382.0	387.0	587.0	653.0	584.0	416.0	521.0	423.0	471.0	412.0	563.0	470.0	500.0	433.0	381.0	542.0	618.0	477.0	442.0	580.0	544.0	522.0	538.0	585.0	639.0	333.0	641.0	508.0	417.0	554.0	400.0	534.0	400.0	425.0	616.0	362.0	501.0	411.0	408.0	416.0	438.0	483.0	466.0
G686	598.0	793.0	306.0	152.0	505.0	653.0	113.0	349.0	821.0	825.0	211.0	173.0	350.0	148.0	850.0	681.0	673.0	315.0	808.0	163.0	256.0	635.0	591.0	569.0	162.0	369.0	340.0	638.0	331.0	198.0	683.0	149.0	241.0	230.0	690.0	896.0	538.0	51.0	153.0	194.0	705.0	416.0	95.0	803.0	424.0	687.0	244.0	170.0	375.0
G687	520.0	356.0	344.0	679.0	227.0	315.0	540.0	331.0	602.0	750.0	299.0	392.0	450.0	661.0	618.0	653.0	690.0	397.0	295.0	302.0	323.0	658.0	341.0	564.0	320.0	469.0	232.0	398.0	475.0	727.0	224.0	547.0	365.0	400.0	831.0	729.0	496.0	204.0	711.0	753.0	747.0	298.0	273.0	449.0	157.0	419.0	472.0	372.0	420.0
G688	139.0	811.0	24.0	615.0	185.0	995.0	743.0	243.0	943.0	15.0	125.0	859.0	19.0	427.0	997.0	767.0	164.0	77.0	248.0	7.0	862.0	27.0	61.0	769.0	1.0	923.0	372.0	120.0	31.0	980.0	21.0	850.0	843.0	53.0	989.0	970.0	769.0	102.0	61.0	226.0	31.0	688.0	397.0	4.0	29.0	77.0	768.0	934.0	806.0
G689	339.0	381.0	226.0	141.0	379.0	240.0	954.0	876.0	720.0	935.0	163.0	931.0	197.0	286.0	977.0	428.0	243.0	829.0	866.0	100.0	80.0	955.0	999.0	7.0	797.0	10.0	63.0	861.0	784.0	527.0	6.0	562.0	845.0	920.0	62.0	638.0	915.0	26.0	90.0	900.0	631.0	815.0	994.0	19.0	21.0	887.0	897.0	999.0	114.0
G69	937.0	934.0	920.0	75.0	47.0	26.0	20.0	560.0	115.0	799.0	19.0	618.0	722.0	983.0	115.0	7.0	1.0	831.0	389.0	18.0	776.0	218.0	955.0	917.0	21.0	991.0	980.0	285.0	699.0	989.0	307.0	356.0	100.0	173.0	342.0	980.0	801.0	37.0	771.0	830.0	898.0	996.0	788.0	322.0	655.0	730.0	28.0	235.0	780.0
G690	654.0	638.0	351.0	371.0	270.0	729.0	286.0	489.0	607.0	738.0	587.0	452.0	676.0	194.0	297.0	654.0	321.0	301.0	444.0	580.0	599.0	415.0	361.0	519.0	616.0	366.0	711.0	316.0	528.0	710.0	459.0	477.0	707.0	313.0	679.0	537.0	285.0	558.0	436.0	660.0	432.0	367.0	709.0	471.0	767.0	449.0	445.0	443.0	570.0
G691	986.0	856.0	275.0	699.0	954.0	15.0	220.0	328.0	709.0	528.0	16.0	636.0	942.0	10.0	263.0	809.0	5.0	860.0	114.0	315.0	929.0	753.0	154.0	108.0	69.0	312.0	55.0	38.0	648.0	89.0	384.0	87.0	189.0	141.0	142.0	43.0	162.0	50.0	146.0	774.0	814.0	413.0	904.0	40.0	727.0	651.0	186.0	366.0	790.0
G692	611.0	670.0	426.0	644.0	618.0	381.0	304.0	647.0	571.0	610.0	389.0	439.0	436.0	450.0	348.0	403.0	596.0	533.0	456.0	467.0	287.0	273.0	651.0	381.0	307.0	719.0	344.0	718.0	411.0	566.0	431.0	332.0	639.0	405.0	514.0	362.0	425.0	432.0	486.0	793.0	596.0	280.0	629.0	630.0	412.0	354.0	500.0	300.0	727.0
G693	29.0	910.0	672.0	929.0	734.0	861.0	127.0	50.0	959.0	950.0	800.0	285.0	987.0	736.0	789.0	619.0	284.0	623.0	223.0	128.0	100.0	956.0	668.0	969.0	359.0	563.0	85.0	157.0	275.0	39.0	183.0	997.0	3.0	156.0	978.0	112.0	339.0	818.0	232.0	16.0	180.0	164.0	801.0	882.0	387.0	214.0	688.0	13.0	984.0
G694	906.0	35.0	193.0	755.0	967.0	461.0	148.0	117.0	69.0	282.0	55.0	278.0	116.0	103.0	179.0	933.0	573.0	380.0	338.0	104.0	428.0	180.0	22.0	181.0	987.0	190.0	618.0	298.0	48.0	933.0	342.0	796.0	32.0	399.0	786.0	271.0	774.0	875.0	906.0	109.0	875.0	717.0	977.0	817.0	733.0	981.0	847.0	269.0	96.0
G695	624.0	359.0	732.0	376.0	542.0	558.0	340.0	534.0	408.0	555.0	282.0	419.0	446.0	437.0	410.0	379.0	390.0	300.0	514.0	542.0	395.0	358.0	453.0	399.0	344.0	689.0	369.0	673.0	400.0	565.0	417.0	714.0	349.0	731.0	407.0	376.0	775.0	360.0	303.0	573.0	311.0	325.0	392.0	488.0	591.0	731.0	574.0	541.0	471.0
G696	790.0	84.0	244.0	960.0	978.0	30.0	441.0	488.0	882.0	906.0	844.0	818.0	861.0	707.0	720.0	59.0	832.0	911.0	656.0	950.0	867.0	71.0	740.0	707.0	759.0	979.0	2.0	424.0	790.0	9.0	936.0	531.0	78.0	41.0	866.0	87.0	896.0	281.0	553.0	976.0	595.0	863.0	72.0	674.0	114.0	886.0	805.0	665.0	523.0
G697	974.0	146.0	224.0	981.0	190.0	754.0	91.0	681.0	964.0	891.0	813.0	972.0	852.0	235.0	701.0	246.0	875.0	106.0	773.0	817.0	158.0	96.0	776.0	310.0	12.0	946.0	332.0	247.0	919.0	166.0	151.0	186.0	99.0	360.0	569.0	144.0	239.0	726.0	117.0	187.0	303.0	17.0	9.0	983.0	322.0	259.0	254.0	982.0	215.0
G698	347.0	220.0	97.0	308.0	195.0	896.0	922.0	888.0	831.0	587.0	13.0	986.0	67.0	11.0	676.0	182.0	380.0	97.0	857.0	957.0	898.0	939.0	8.0	75.0	112.0	995.0	833.0	154.0	972.0	113.0	410.0	105.0	54.0	995.0	907.0	76.0	983.0	515.0	472.0	164.0	846.0	860.0	726.0	261.0	759.0	335.0	384.0	585.0	728.0
G699	802.0	843.0	823.0	59.0	937.0	238.0	129.0	871.0	2.0	33.0	944.0	799.0	865.0	319.0	718.0	601.0	105.0	765.0	445.0	909.0	393.0	798.0	812.0	411.0	848.0	728.0	551.0	54.0	778.0	236.0	963.0	975.0	205.0	420.0	456.0	828.0	178.0	739.0	324.0	45.0	954.0	925.0	873.0	54.0	129.0	869.0	163.0	840.0	657.0
G7	398.0	613.0	461.0	404.0	353.0	568.0	569.0	594.0	473.0	614.0	539.0	567.0	421.0	446.0	447.0	343.0	400.0	420.0	536.0	446.0	499.0	449.0	518.0	528.0	470.0	520.0	393.0	490.0	462.0	411.0	434.0	550.0	510.0	557.0	378.0	583.0	530.0	548.0	433.0	540.0	549.0	447.0	434.0	499.0	377.0	496.0	619.0	492.0	539.0
G70	61.0	57.0	94.0	970.0	624.0	994.0	52.0	897.0	784.0	994.0	60.0	813.0	662.0	14.0	29.0	270.0	879.0	7.0	952.0	214.0	983.0	891.0	114.0	610.0	98.0	98.0	195.0	814.0	214.0	95.0	984.0	31.0	780.0	679.0	992.0	945.0	632.0	49.0	48.0	77.0	825.0	115.0	445.0	913.0	369.0	20.0	597.0	210.0	982.0
G700	155.0	737.0	573.0	61.0	232.0	427.0	936.0	32.0	729.0	908.0	123.0	219.0	796.0	728.0	61.0	39.0	108.0	214.0	135.0	93.0	279.0	842.0	838.0	82.0	824.0	591.0	116.0	124.0	292.0	109.0	300.0	595.0	993.0	327.0	714.0	70.0	248.0	125.0	68.0	534.0	835.0	948.0	856.0	50.0	753.0	874.0	852.0	611.0	260.0
G701	742.0	730.0	7.0	589.0	1000.0	72.0	83.0	922.0	861.0	685.0	24.0	107.0	278.0	302.0	919.0	358.0	117.0	154.0	225.0	474.0	71.0	380.0	39.0	885.0	94.0	904.0	450.0	495.0	749.0	913.0	213.0	569.0	143.0	644.0	73.0	894.0	934.0	40.0	744.0	479.0	16.0	920.0	357.0	656.0	876.0	637.0	600.0	75.0	385.0
G702	197.0	734.0	740.0	202.0	717.0	735.0	703.0	789.0	224.0	413.0	210.0	339.0	306.0	528.0	944.0	401.0	235.0	187.0	320.0	213.0	301.0	814.0	274.0	285.0	287.0	712.0	177.0	731.0	822.0	160.0	721.0	725.0	330.0	819.0	370.0	350.0	418.0	495.0	679.0	216.0	336.0	724.0	731.0	508.0	673.0	660.0	291.0	755.0	700.0
G703	103.0	984.0	923.0	723.0	168.0	414.0	572.0	920.0	363.0	885.0	936.0	389.0	819.0	625.0	628.0	804.0	974.0	922.0	804.0	821.0	533.0	460.0	949.0	256.0	447.0	69.0	164.0	466.0	175.0	141.0	935.0	469.0	421.0	950.0	363.0	200.0	550.0	883.0	166.0	794.0	89.0	856.0	881.0	421.0	133.0	757.0	78.0	935.0	767.0
G704	20.0	72.0	155.0	51.0	76.0	60.0	132.0	56.0	951.0	108.0	680.0	971.0	977.0	938.0	749.0	966.0	62.0	292.0	172.0	169.0	38.0	258.0	963.0	437.0	609.0	759.0	853.0	414.0	920.0	35.0	959.0	318.0	854.0	672.0	323.0	158.0	979.0	764.0	801.0	886.0	448.0	638.0	271.0	452.0	900.0	877.0	129.0	730.0	173.0
G705	841.0	23.0	869.0	254.0	773.0	883.0	458.0	142.0	871.0	115.0	695.0	191.0	947.0	915.0	882.0	895.0	178.0	737.0	843.0	708.0	854.0	976.0	833.0	207.0	381.0	149.0	724.0	60.0	793.0	621.0	852.0	575.0	414.0	197.0	245.0	177.0	901.0	783.0	874.0	866.0	297.0	846.0	617.0	297.0	294.0	455.0	669.0	260.0	103.0
G706	203.0	419.0	387.0	350.0	420.0	543.0	628.0	478.0	688.0	162.0	188.0	568.0	297.0	720.0	672.0	894.0	540.0	698.0	657.0	226.0	762.0	752.0	312.0	695.0	542.0	583.0	241.0	344.0	234.0	695.0	254.0	234.0	500.0	409.0	671.0	213.0	714.0	321.0	411.0	862.0	444.0	301.0	678.0	326.0	695.0	667.0	719.0	426.0	251.0
G707	213.0	129.0	6.0	957.0	930.0	857.0	330.0	760.0	725.0	925.0	365.0	943.0	20.0	752.0	274.0	996.0	937.0	804.0	961.0	49.0	980.0	995.0	873.0	159.0	137.0	44.0	842.0	796.0	468.0	938.0	996.0	782.0	1.0	974.0	366.0	664.0	898.0	2.0	317.0	803.0	612.0	129.0	985.0	934.0	991.0	63.0	928.0	112.0	170.0
G708	871.0	946.0	198.0	827.0	50.0	725.0	30.0	31.0	603.0	679.0	83.0	205.0	867.0	955.0	417.0	864.0	222.0	75.0	438.0	991.0	34.0	386.0	539.0	713.0	912.0	27.0	46.0	744.0	205.0	939.0	613.0	4.0	762.0	952.0	618.0	946.0	47.0	974.0	658.0	128.0	930.0	627.0	777.0	734.0	277.0	672.0	4.0	783.0	961.0
G709	62.0	891.0	325.0	788.0	667.0	248.0	605.0	214.0	863.0	93.0	966.0	585.0	414.0	571.0	427.0	867.0	250.0	695.0	206.0	264.0	716.0	806.0	731.0	76.0	93.0	17.0	246.0	794.0	555.0	868.0	261.0	62.0	127.0	811.0	744.0	95.0	653.0	737.0	396.0	196.0	858.0	163.0	305.0	795.0	49.0	937.0	73.0	126.0	578.0
G71	131.0	881.0	503.0	349.0	260.0	752.0	882.0	701.0	259.0	856.0	693.0	810.0	834.0	123.0	478.0	761.0	764.0	342.0	380.0	640.0	727.0	373.0	492.0	84.0	211.0	762.0	391.0	270.0	304.0	347.0	337.0	676.0	786.0	175.0	265.0	681.0	115.0	408.0	833.0	676.0	254.0	656.0	834.0	157.0	307.0	321.0	615.0	296.0	878.0
G710	277.0	968.0	951.0	112.0	90.0	932.0	931.0	607.0	101.0	77.0	12.0	273.0	794.0	963.0	59.0	218.0	191.0	977.0	89.0	362.0	934.0	299.0	332.0	929.0	466.0	48.0	139.0	815.0	644.0	182.0	957.0	317.0	819.0	81.0	815.0	104.0	336.0	938.0	932.0	449.0	667.0	947.0	435.0	21.0	810.0	182.0	149.0	811.0	816.0
G711	159.0	140.0	104.0	222.0	831.0	841.0	557.0	868.0	803.0	933.0	627.0	815.0	643.0	766.0	168.0	585.0	207.0	721.0	257.0	445.0	215.0	699.0	927.0	143.0	244.0	420.0	751.0	362.0	111.0	208.0	205.0	284.0	451.0	908.0	600.0	480.0	606.0	410.0	877.0	690.0	758.0	176.0	885.0	716.0	324.0	254.0	395.0	412.0	194.0
G712	948.0	967.0	162.0	40.0	259.0	51.0	986.0	732.0	192.0	966.0	107.0	81.0	206.0	855.0	247.0	778.0	753.0	854.0	981.0	898.0	825.0	977.0	31.0	823.0	989.0	992.0	877.0	933.0	58.0	14.0	243.0	767.0	53.0	205.0	636.0	682.0	855.0	947.0	924.0	939.0	798.0	289.0	706.0	277.0	93.0	621.0	863.0	994.0	26.0
G713	939.0	69.0	652.0	103.0	662.0	579.0	989.0	106.0	893.0	977.0	931.0	825.0	376.0	291.0	963.0	56.0	91.0	979.0	126.0	687.0	132.0	17.0	989.0	21.0	273.0	867.0	68.0	19.0	16.0	885.0	964.0	718.0	299.0	165.0	990.0	776.0	90.0	365.0	56.0	46.0	910.0	995.0	104.0	143.0	72.0	385.0	583.0	28.0	105.0
G714	256.0	937.0	819.0	730.0	102.0	740.0	271.0	956.0	506.0	963.0	46.0	208.0	243.0	406.0	952.0	243.0	685.0	52.0	95.0	296.0	942.0	926.0	303.0	901.0	571.0	891.0	89.0	150.0	524.0	794.0	208.0	165.0	882.0	257.0	368.0	542.0	125.0	920.0	727.0	381.0	893.0	459.0	740.0	169.0	386.0	168.0	877.0	144.0	155.0
G715	243.0	64.0	54.0	231.0	15.0	228.0	218.0	919.0	678.0	819.0	763.0	911.0	23.0	118.0	937.0	47.0	85.0	183.0	997.0	63.0	135.0	51.0	83.0	542.0	841.0	31.0	10.0	1000.0	925.0	22.0	339.0	164.0	696.0	394.0	289.0	739.0	138.0	862.0	733.0	287.0	935.0	1000.0	862.0	996.0	996.0	67.0	82.0	51.0	823.0
G716	496.0	473.0	528.0	496.0	438.0	447.0	435.0	543.0	450.0	428.0	394.0	463.0	604.0	510.0	376.0	524.0	516.0	539.0	585.0	468.0	511.0	492.0	564.0	431.0	559.0	505.0	480.0	457.0	549.0	521.0	512.0	545.0	575.0	439.0	432.0	453.0	494.0	530.0	481.0	434.0	420.0	553.0	566.0	549.0	431.0	527.0	589.0	420.0	507.0
G717	595.0	279.0	210.0	346.0	692.0	535.0	457.0	231.0	777.0	657.0	709.0	346.0	108.0	776.0	182.0	691.0	353.0	195.0	697.0	585.0	717.0	713.0	152.0	369.0	119.0	805.0	254.0	688.0	738.0	333.0	64.0	564.0	596.0	388.0	653.0	126.0	749.0	179.0	775.0	614.0	163.0	668.0	487.0	455.0	837.0	841.0	354.0	923.0	149.0
G718	106.0	237.0	947.0	851.0	352.0	207.0	323.0	391.0	910.0	931.0	764.0	629.0	80.0	787.0	172.0	62.0	805.0	761.0	845.0	47.0	855.0	347.0	685.0	948.0	318.0	272.0	106.0	770.0	924.0	950.0	547.0	813.0	132.0	970.0	106.0	232.0	72.0	944.0	738.0	549.0	611.0	935.0	411.0	139.0	895.0	470.0	970.0	193.0	280.0
G719	406.0	446.0	455.0	546.0	565.0	532.0	546.0	413.0	580.0	468.0	581.0	593.0	562.0	682.0	448.0	324.0	367.0	601.0	406.0	394.0	413.0	534.0	477.0	447.0	491.0	567.0	520.0	639.0	389.0	592.0	648.0	442.0	460.0	410.0	465.0	462.0	438.0	583.0	624.0	577.0	383.0	637.0	398.0	545.0	351.0	452.0	564.0	693.0	376.0
G72	442.0	318.0	648.0	753.0	297.0	710.0	367.0	296.0	343.0	396.0	736.0	540.0	492.0	297.0	394.0	311.0	474.0	296.0	426.0	376.0	588.0	450.0	502.0	619.0	614.0	641.0	366.0	399.0	697.0	379.0	567.0	180.0	542.0	541.0	556.0	381.0	566.0	341.0	416.0	418.0	340.0	595.0	724.0	665.0	472.0	401.0	708.0	447.0	453.0
G720	740.0	974.0	149.0	42.0	776.0	774.0	834.0	906.0	740.0	192.0	747.0	956.0	892.0	241.0	241.0	217.0	268.0	202.0	34.0	964.0	945.0	782.0	895.0	874.0	946.0	620.0	883.0	913.0	176.0	927.0	496.0	142.0	101.0	68.0	851.0	610.0	772.0	728.0	837.0	924.0	593.0	523.0	563.0	16.0	156.0	815.0	908.0	127.0	750.0
G721	610.0	508.0	409.0	364.0	394.0	519.0	716.0	679.0	427.0	224.0	543.0	673.0	296.0	317.0	498.0	685.0	684.0	608.0	706.0	560.0	501.0	541.0	135.0	335.0	208.0	328.0	271.0	330.0	736.0	274.0	590.0	634.0	792.0	413.0	360.0	437.0	625.0	295.0	614.0	717.0	703.0	529.0	306.0	385.0	579.0	313.0	839.0	337.0	400.0
G722	54.0	892.0	987.0	857.0	706.0	339.0	614.0	317.0	947.0	120.0	799.0	639.0	463.0	891.0	199.0	275.0	686.0	664.0	58.0	890.0	140.0	289.0	946.0	513.0	241.0	896.0	54.0	171.0	49.0	110.0	872.0	918.0	535.0	480.0	38.0	390.0	547.0	858.0	983.0	152.0	427.0	23.0	734.0	216.0	813.0	98.0	36.0	50.0	687.0
G723	709.0	954.0	833.0	519.0	629.0	761.0	268.0	325.0	862.0	911.0	980.0	110.0	314.0	620.0	809.0	192.0	541.0	907.0	374.0	67.0	50.0	880.0	788.0	533.0	172.0	218.0	913.0	852.0	291.0	280.0	378.0	913.0	772.0	153.0	833.0	629.0	766.0	369.0	79.0	628.0	477.0	918.0	210.0	361.0	194.0	594.0	272.0	900.0	751.0
G724	589.0	623.0	762.0	620.0	649.0	584.0	562.0	436.0	800.0	380.0	331.0	261.0	374.0	627.0	581.0	214.0	598.0	227.0	614.0	306.0	293.0	354.0	572.0	485.0	479.0	640.0	550.0	806.0	545.0	268.0	562.0	726.0	705.0	396.0	256.0	341.0	514.0	320.0	398.0	432.0	613.0	371.0	214.0	524.0	328.0	265.0	441.0	638.0	559.0
G725	657.0	434.0	749.0	457.0	572.0	457.0	521.0	346.0	255.0	268.0	465.0	370.0	650.0	658.0	433.0	264.0	538.0	396.0	383.0	476.0	357.0	682.0	371.0	153.0	317.0	432.0	753.0	286.0	254.0	852.0	480.0	419.0	162.0	381.0	524.0	786.0	784.0	539.0	580.0	590.0	204.0	606.0	164.0	701.0	746.0	551.0	725.0	330.0	581.0
G726	815.0	857.0	189.0	268.0	794.0	206.0	141.0	445.0	61.0	691.0	313.0	306.0	774.0	914.0	661.0	76.0	482.0	753.0	213.0	343.0	726.0	897.0	142.0	927.0	221.0	237.0	791.0	741.0	118.0	641.0	251.0	139.0	163.0	452.0	172.0	342.0	716.0	823.0	76.0	895.0	200.0	899.0	785.0	115.0	844.0	771.0	80.0	831.0	140.0
G727	793.0	267.0	696.0	113.0	803.0	891.0	804.0	961.0	334.0	954.0	214.0	784.0	263.0	953.0	253.0	954.0	152.0	700.0	59.0	28.0	856.0	126.0	63.0	191.0	928.0	972.0	761.0	528.0	861.0	136.0	377.0	444.0	122.0	152.0	381.0	543.0	985.0	741.0	74.0	82.0	286.0	242.0	981.0	413.0	119.0	94.0	24.0	258.0	916.0
G728	279.0	550.0	428.0	378.0	265.0	372.0	452.0	709.0	656.0	398.0	336.0	199.0	782.0	369.0	708.0	281.0	359.0	596.0	358.0	246.0	700.0	670.0	380.0	257.0	642.0	244.0	204.0	754.0	720.0	683.0	145.0	688.0	254.0	210.0	483.0	714.0	340.0	269.0	282.0	831.0	772.0	823.0	269.0	420.0	223.0	639.0	540.0	615.0	519.0
G729	612.0	209.0	63.0	969.0	844.0	799.0	863.0	635.0	915.0	23.0	22.0	838.0	755.0	969.0	664.0	820.0	484.0	43.0	956.0	778.0	988.0	221.0	132.0	340.0	791.0	122.0	935.0	351.0	114.0	17.0	109.0	825.0	312.0	314.0	705.0	734.0	762.0	472.0	142.0	606.0	843.0	80.0	83.0	885.0	809.0	484.0	679.0	949.0	865.0
G73	609.0	242.0	747.0	442.0	539.0	378.0	275.0	242.0	630.0	650.0	264.0	901.0	370.0	750.0	521.0	327.0	523.0	783.0	289.0	443.0	671.0	637.0	571.0	705.0	334.0	459.0	186.0	723.0	253.0	744.0	636.0	795.0	457.0	492.0	620.0	653.0	725.0	355.0	203.0	235.0	182.0	743.0	359.0	494.0	720.0	721.0	696.0	880.0	396.0
G730	261.0	499.0	412.0	576.0	419.0	453.0	434.0	473.0	643.0	418.0	387.0	601.0	665.0	485.0	608.0	420.0	366.0	489.0	471.0	481.0	449.0	343.0	665.0	424.0	562.0	434.0	355.0	443.0	488.0	469.0	555.0	668.0	628.0	612.0	431.0	373.0	563.0	562.0	406.0	487.0	604.0	368.0	620.0	453.0	397.0	461.0	601.0	509.0	361.0
G731	518.0	478.0	861.0	45.0	940.0	91.0	152.0	844.0	990.0	73.0	428.0	264.0	981.0	987.0	518.0	898.0	114.0	865.0	624.0	340.0	666.0	696.0	865.0	951.0	374.0	33.0	409.0	90.0	507.0	46.0	892.0	188.0	632.0	836.0	90.0	919.0	360.0	784.0	661.0	72.0	55.0	83.0	261.0	883.0	820.0	407.0	106.0	369.0	207.0
G732	887.0	265.0	69.0	786.0	271.0	93.0	673.0	128.0	670.0	420.0	565.0	317.0	235.0	381.0	409.0	329.0	224.0	475.0	801.0	842.0	269.0	808.0	429.0	212.0	235.0	55.0	861.0	898.0	68.0	134.0	628.0	487.0	884.0	904.0	539.0	68.0	139.0	238.0	832.0	30.0	464.0	878.0	643.0	214.0	263.0	888.0	160.0	698.0	827.0
G733	650.0	608.0	686.0	124.0	417.0	627.0	579.0	466.0	579.0	744.0	691.0	650.0	265.0	385.0	810.0	254.0	838.0	413.0	619.0	918.0	277.0	777.0	190.0	317.0	193.0	795.0	415.0	322.0	627.0	486.0	880.0	657.0	718.0	800.0	651.0	878.0	392.0	226.0	470.0	253.0	331.0	391.0	630.0	525.0	547.0	562.0	443.0	663.0	390.0
G734	980.0	846.0	418.0	666.0	176.0	897.0	948.0	640.0	935.0	853.0	925.0	1000.0	25.0	96.0	975.0	756.0	923.0	741.0	384.0	859.0	858.0	269.0	13.0	77.0	57.0	730.0	269.0	459.0	952.0	191.0	915.0	104.0	822.0	73.0	225.0	166.0	57.0	326.0	6.0	756.0	845.0	125.0	616.0	706.0	126.0	546.0	811.0	666.0	707.0
G735	150.0	66.0	92.0	102.0	626.0	699.0	5.0	304.0	797.0	494.0	968.0	879.0	962.0	125.0	62.0	236.0	818.0	114.0	609.0	866.0	104.0	141.0	695.0	924.0	991.0	72.0	688.0	471.0	987.0	414.0	559.0	376.0	568.0	99.0	101.0	8.0	101.0	968.0	928.0	379.0	12.0	72.0	129.0	944.0	575.0	751.0	45.0	688.0	62.0
G736	39.0	323.0	22.0	898.0	1.0	951.0	593.0	167.0	824.0	700.0	41.0	382.0	925.0	41.0	950.0	997.0	187.0	10.0	30.0	862.0	795.0	561.0	174.0	613.0	984.0	235.0	15.0	83.0	974.0	408.0	34.0	785.0	31.0	1000.0	993.0	327.0	46.0	28.0	144.0	269.0	74.0	476.0	473.0	895.0	200.0	278.0	530.0	15.0	393.0
G737	11.0	119.0	936.0	289.0	830.0	218.0	61.0	936.0	123.0	70.0	191.0	680.0	741.0	814.0	462.0	221.0	877.0	575.0	324.0	997.0	932.0	106.0	911.0	609.0	441.0	134.0	86.0	45.0	853.0	873.0	993.0	133.0	651.0	892.0	459.0	972.0	755.0	924.0	425.0	754.0	979.0	73.0	469.0	844.0	981.0	74.0	860.0	259.0	212.0
G738	534.0	617.0	221.0	565.0	149.0	658.0	662.0	337.0	530.0	342.0	826.0	400.0	797.0	513.0	203.0	717.0	333.0	215.0	646.0	669.0	345.0	322.0	871.0	173.0	239.0	439.0	429.0	567.0	570.0	143.0	394.0	202.0	416.0	587.0	362.0	162.0	191.0	277.0	176.0	351.0	629.0	562.0	575.0	594.0	447.0	701.0	749.0	301.0	297.0
G739	497.0	498.0	437.0	451.0	488.0	542.0	405.0	392.0	443.0	462.0	561.0	569.0	578.0	501.0	538.0	548.0	488.0	553.0	508.0	416.0	524.0	530.0	630.0	588.0	591.0	470.0	511.0	416.0	571.0	562.0	530.0	421.0	434.0	486.0	545.0	472.0	442.0	555.0	610.0	484.0	487.0	534.0	505.0	435.0	530.0	458.0	503.0	542.0	408.0
G74	692.0	322.0	925.0	300.0	686.0	550.0	226.0	264.0	644.0	122.0	795.0	322.0	846.0	230.0	231.0	700.0	852.0	600.0	490.0	86.0	91.0	143.0	259.0	110.0	618.0	171.0	114.0	707.0	735.0	713.0	747.0	220.0	966.0	247.0	26.0	876.0	796.0	481.0	318.0	582.0	753.0	761.0	222.0	874.0	538.0	629.0	223.0	383.0	22.0
G740	998.0	745.0	81.0	780.0	328.0	860.0	360.0	187.0	6.0	61.0	735.0	938.0	399.0	754.0	152.0	262.0	26.0	63.0	46.0	486.0	352.0	987.0	984.0	906.0	171.0	145.0	189.0	982.0	9.0	53.0	124.0	909.0	176.0	933.0	25.0	984.0	795.0	805.0	206.0	930.0	28.0	16.0	984.0	227.0	776.0	211.0	10.0	893.0	284.0
G741	946.0	712.0	559.0	312.0	902.0	63.0	25.0	57.0	568.0	586.0	704.0	793.0	65.0	660.0	859.0	36.0	377.0	64.0	230.0	313.0	951.0	341.0	388.0	689.0	108.0	836.0	841.0	163.0	30.0	846.0	268.0	295.0	9.0	162.0	77.0	699.0	525.0	59.0	451.0	245.0	765.0	890.0	743.0	461.0	709.0	197.0	150.0	373.0	544.0
G742	118.0	357.0	768.0	784.0	535.0	148.0	236.0	816.0	311.0	265.0	194.0	433.0	269.0	352.0	861.0	828.0	153.0	693.0	913.0	349.0	221.0	850.0	578.0	872.0	174.0	560.0	848.0	309.0	631.0	293.0	709.0	561.0	812.0	161.0	134.0	707.0	882.0	138.0	725.0	525.0	192.0	853.0	342.0	797.0	422.0	647.0	391.0	837.0	213.0
G743	14.0	133.0	978.0	698.0	55.0	670.0	902.0	838.0	1000.0	589.0	349.0	258.0	943.0	719.0	885.0	577.0	989.0	833.0	61.0	927.0	333.0	275.0	808.0	774.0	974.0	984.0	879.0	144.0	667.0	150.0	91.0	816.0	967.0	24.0	704.0	968.0	984.0	841.0	504.0	674.0	381.0	297.0	381.0	17.0	51.0	37.0	463.0	240.0	192.0
G744	88.0	646.0	289.0	727.0	832.0	371.0	823.0	312.0	254.0	233.0	352.0	816.0	254.0	20.0	936.0	780.0	652.0	886.0	986.0	209.0	126.0	261.0	137.0	238.0	313.0	892.0	44.0	445.0	101.0	78.0	951.0	251.0	111.0	978.0	52.0	307.0	930.0	844.0	157.0	85.0	351.0	752.0	990.0	9.0	780.0	448.0	534.0	936.0	854.0
G745	240.0	20.0	943.0	64.0	971.0	224.0	890.0	968.0	43.0	29.0	938.0	920.0	899.0	878.0	888.0	193.0	411.0	14.0	162.0	40.0	859.0	453.0	654.0	284.0	49.0	277.0	958.0	565.0	268.0	755.0	360.0	990.0	547.0	30.0	971.0	923.0	93.0	893.0	948.0	62.0	166.0	162.0	60.0	956.0	638.0	191.0	279.0	993.0	974.0
G746	125.0	970.0	569.0	227.0	854.0	684.0	813.0	188.0	682.0	652.0	945.0	871.0	733.0	135.0	54.0	918.0	77.0	611.0	67.0	901.0	841.0	149.0	674.0	67.0	907.0	140.0	320.0	437.0	959.0	40.0	259.0	944.0	245.0	764.0	605.0	864.0	700.0	160.0	220.0	916.0	33.0	236.0	634.0	673.0	972.0	725.0	985.0	311.0	68.0
G747	108.0	48.0	924.0	982.0	51.0	695.0	700.0	745.0	998.0	947.0	322.0	623.0	112.0	24.0	790.0	13.0	746.0	926.0	318.0	4.0	974.0	23.0	463.0	500.0	875.0	66.0	14.0	371.0	988.0	222.0	564.0	378.0	970.0	290.0	810.0	733.0	54.0	42.0	908.0	586.0	268.0	20.0	710.0	29.0	890.0	107.0	730.0	72.0	3.0
G748	187.0	443.0	438.0	258.0	340.0	644.0	717.0	803.0	612.0	820.0	659.0	220.0	526.0	217.0	709.0	726.0	811.0	716.0	323.0	773.0	404.0	748.0	484.0	458.0	455.0	329.0	526.0	512.0	321.0	796.0	354.0	343.0	234.0	279.0	325.0	572.0	232.0	370.0	618.0	755.0	717.0	632.0	386.0	366.0	167.0	565.0	598.0	239.0	641.0
G749	244.0	379.0	431.0	219.0	552.0	445.0	303.0	620.0	706.0	686.0	629.0	381.0	311.0	530.0	357.0	432.0	329.0	644.0	351.0	356.0	597.0	362.0	600.0	633.0	733.0	356.0	591.0	653.0	332.0	360.0	711.0	624.0	275.0	594.0	442.0	657.0	364.0	342.0	190.0	649.0	299.0	361.0	412.0	391.0	516.0	736.0	603.0	429.0	803.0
G75	306.0	288.0	630.0	532.0	609.0	507.0	509.0	540.0	459.0	525.0	707.0	481.0	386.0	405.0	436.0	580.0	412.0	263.0	373.0	396.0	457.0	350.0	613.0	462.0	330.0	345.0	381.0	412.0	399.0	435.0	551.0	373.0	574.0	411.0	397.0	375.0	677.0	676.0	622.0	560.0	671.0	708.0	601.0	439.0	403.0	620.0	359.0	365.0	572.0
G750	432.0	806.0	145.0	921.0	993.0	727.0	139.0	172.0	143.0	2.0	265.0	60.0	459.0	881.0	927.0	980.0	80.0	994.0	148.0	961.0	967.0	45.0	6.0	12.0	4.0	941.0	213.0	178.0	904.0	841.0	808.0	211.0	109.0	831.0	13.0	34.0	946.0	161.0	992.0	994.0	894.0	34.0	750.0	44.0	110.0	968.0	258.0	786.0	108.0
G751	476.0	111.0	268.0	900.0	650.0	815.0	527.0	259.0	640.0	642.0	606.0	490.0	352.0	518.0	202.0	418.0	217.0	621.0	255.0	684.0	857.0	535.0	739.0	802.0	80.0	208.0	881.0	218.0	889.0	247.0	390.0	645.0	689.0	734.0	634.0	904.0	733.0	880.0	336.0	100.0	581.0	639.0	804.0	824.0	724.0	364.0	403.0	207.0	909.0
G752	942.0	956.0	28.0	629.0	882.0	49.0	443.0	656.0	374.0	509.0	63.0	964.0	66.0	921.0	949.0	344.0	352.0	888.0	388.0	68.0	99.0	414.0	879.0	54.0	854.0	230.0	633.0	569.0	133.0	831.0	756.0	797.0	46.0	946.0	621.0	499.0	973.0	445.0	40.0	69.0	259.0	585.0	287.0	190.0	267.0	89.0	866.0	198.0	671.0
G753	270.0	879.0	169.0	41.0	924.0	349.0	131.0	25.0	414.0	756.0	858.0	941.0	45.0	139.0	350.0	837.0	356.0	827.0	310.0	809.0	985.0	791.0	616.0	152.0	127.0	709.0	198.0	544.0	102.0	199.0	866.0	896.0	872.0	898.0	876.0	954.0	309.0	27.0	862.0	233.0	731.0	120.0	675.0	751.0	410.0	755.0	209.0	5.0	353.0
G754	745.0	704.0	318.0	936.0	180.0	788.0	82.0	195.0	162.0	952.0	739.0	930.0	48.0	889.0	891.0	371.0	716.0	305.0	83.0	92.0	688.0	847.0	774.0	742.0	698.0	196.0	296.0	159.0	535.0	731.0	791.0	449.0	767.0	897.0	427.0	397.0	641.0	329.0	615.0	107.0	102.0	700.0	923.0	207.0	886.0	789.0	255.0	867.0	837.0
G755	330.0	589.0	849.0	216.0	347.0	889.0	65.0	192.0	238.0	766.0	165.0	804.0	900.0	179.0	289.0	392.0	135.0	443.0	504.0	815.0	231.0	108.0	304.0	384.0	129.0	253.0	199.0	738.0	935.0	145.0	939.0	905.0	768.0	89.0	249.0	859.0	691.0	137.0	405.0	858.0	914.0	392.0	883.0	752.0	650.0	220.0	153.0	862.0	656.0
G756	565.0	673.0	517.0	580.0	540.0	750.0	462.0	602.0	547.0	416.0	570.0	573.0	430.0	467.0	382.0	650.0	481.0	534.0	596.0	305.0	634.0	359.0	375.0	419.0	498.0	336.0	631.0	667.0	578.0	430.0	664.0	307.0	690.0	546.0	388.0	513.0	612.0	317.0	334.0	564.0	430.0	608.0	655.0	713.0	400.0	387.0	397.0	381.0	312.0
G757	41.0	800.0	995.0	836.0	20.0	71.0	598.0	116.0	13.0	585.0	948.0	5.0	169.0	414.0	259.0	978.0	124.0	989.0	753.0	110.0	851.0	193.0	244.0	250.0	835.0	491.0	156.0	834.0	66.0	545.0	836.0	794.0	798.0	693.0	687.0	48.0	306.0	792.0	943.0	955.0	859.0	917.0	289.0	112.0	967.0	50.0	909.0	185.0	14.0
G758	672.0	266.0	596.0	367.0	329.0	593.0	625.0	544.0	391.0	430.0	592.0	548.0	765.0	556.0	541.0	411.0	610.0	350.0	464.0	301.0	317.0	815.0	389.0	281.0	405.0	358.0	403.0	326.0	730.0	396.0	541.0	267.0	266.0	753.0	734.0	374.0	629.0	623.0	574.0	575.0	646.0	751.0	544.0	283.0	395.0	712.0	750.0	238.0	558.0
G759	344.0	206.0	928.0	283.0	334.0	68.0	277.0	157.0	920.0	917.0	868.0	12.0	926.0	588.0	157.0	705.0	161.0	656.0	714.0	27.0	184.0	795.0	831.0	945.0	24.0	28.0	952.0	349.0	307.0	102.0	873.0	758.0	13.0	637.0	830.0	58.0	352.0	126.0	644.0	911.0	948.0	161.0	242.0	285.0	979.0	58.0	977.0	824.0	136.0
G76	507.0	871.0	82.0	209.0	852.0	366.0	279.0	909.0	176.0	427.0	106.0	56.0	123.0	695.0	725.0	43.0	737.0	290.0	738.0	461.0	163.0	694.0	402.0	160.0	886.0	156.0	716.0	713.0	833.0	92.0	287.0	876.0	193.0	787.0	691.0	185.0	250.0	813.0	779.0	136.0	85.0	260.0	850.0	538.0	172.0	113.0	195.0	186.0	37.0
G760	544.0	352.0	538.0	395.0	405.0	583.0	591.0	438.0	483.0	668.0	434.0	590.0	341.0	379.0	416.0	545.0	381.0	399.0	476.0	426.0	559.0	503.0	609.0	472.0	457.0	496.0	411.0	478.0	561.0	508.0	468.0	474.0	595.0	513.0	592.0	367.0	390.0	436.0	519.0	667.0	399.0	354.0	388.0	539.0	438.0	404.0	528.0	436.0	568.0
G761	59.0	424.0	303.0	950.0	57.0	20.0	798.0	139.0	927.0	851.0	30.0	18.0	445.0	958.0	774.0	154.0	20.0	1000.0	332.0	766.0	863.0	768.0	775.0	996.0	170.0	56.0	443.0	46.0	634.0	951.0	863.0	300.0	982.0	998.0	911.0	159.0	987.0	109.0	952.0	472.0	645.0	276.0	2.0	15.0	50.0	312.0	591.0	227.0	556.0
G762	959.0	390.0	841.0	1000.0	999.0	328.0	203.0	152.0	409.0	95.0	973.0	48.0	81.0	299.0	854.0	82.0	900.0	940.0	967.0	402.0	991.0	911.0	118.0	928.0	905.0	302.0	929.0	949.0	969.0	970.0	271.0	65.0	10.0	910.0	875.0	202.0	414.0	629.0	703.0	537.0	296.0	317.0	936.0	150.0	524.0	56.0	882.0	217.0	104.0
G763	596.0	488.0	365.0	560.0	387.0	384.0	398.0	468.0	605.0	382.0	613.0	340.0	679.0	623.0	641.0	427.0	340.0	353.0	604.0	604.0	398.0	579.0	408.0	643.0	651.0	289.0	672.0	494.0	487.0	549.0	528.0	576.0	479.0	550.0	509.0	383.0	466.0	552.0	428.0	385.0	659.0	432.0	449.0	358.0	448.0	606.0	627.0	612.0	372.0
G764	546.0	39.0	95.0	329.0	753.0	602.0	101.0	193.0	856.0	958.0	819.0	181.0	210.0	973.0	803.0	953.0	606.0	287.0	428.0	52.0	193.0	931.0	209.0	875.0	930.0	108.0	143.0	205.0	752.0	44.0	739.0	563.0	968.0	736.0	119.0	366.0	408.0	708.0	935.0	836.0	892.0	116.0	799.0	194.0	32.0	719.0	114.0	956.0	55.0
G765	233.0	713.0	895.0	938.0	167.0	44.0	143.0	946.0	394.0	956.0	718.0	652.0	164.0	930.0	76.0	185.0	812.0	416.0	898.0	170.0	973.0	571.0	32.0	614.0	933.0	906.0	108.0	992.0	280.0	882.0	402.0	860.0	932.0	85.0	45.0	957.0	880.0	819.0	960.0	9.0	62.0	284.0	207.0	13.0	342.0	129.0	20.0	422.0	45.0
G766	515.0	410.0	514.0	551.0	486.0	548.0	445.0	499.0	565.0	492.0	553.0	532.0	460.0	506.0	492.0	464.0	522.0	409.0	505.0	425.0	432.0	413.0	496.0	420.0	469.0	538.0	456.0	507.0	532.0	491.0	519.0	395.0	597.0	424.0	412.0	523.0	539.0	466.0	403.0	470.0	540.0	420.0	479.0	432.0	520.0	507.0	450.0	555.0	478.0
G767	708.0	187.0	827.0	628.0	48.0	886.0	392.0	921.0	318.0	22.0	749.0	148.0	853.0	909.0	684.0	973.0	638.0	891.0	481.0	908.0	926.0	759.0	128.0	366.0	399.0	159.0	868.0	683.0	830.0	937.0	58.0	110.0	794.0	632.0	83.0	272.0	189.0	971.0	65.0	58.0	885.0	408.0	784.0	126.0	346.0	9.0	904.0	267.0	735.0
G768	826.0	3.0	624.0	239.0	183.0	275.0	204.0	860.0	117.0	868.0	924.0	848.0	939.0	621.0	234.0	361.0	870.0	762.0	443.0	886.0	337.0	855.0	45.0	813.0	823.0	722.0	718.0	595.0	271.0	30.0	311.0	184.0	36.0	64.0	718.0	663.0	291.0	293.0	842.0	789.0	88.0	173.0	347.0	241.0	883.0	28.0	813.0	908.0	607.0
G769	364.0	395.0	689.0	664.0	676.0	216.0	357.0	342.0	534.0	419.0	796.0	214.0	713.0	579.0	329.0	256.0	300.0	323.0	359.0	685.0	730.0	211.0	515.0	277.0	378.0	264.0	496.0	249.0	598.0	810.0	136.0	417.0	487.0	429.0	320.0	174.0	770.0	339.0	693.0	583.0	652.0	407.0	703.0	669.0	330.0	438.0	425.0	703.0	691.0
G77	250.0	936.0	927.0	212.0	145.0	90.0	353.0	808.0	866.0	619.0	343.0	948.0	68.0	116.0	290.0	952.0	422.0	546.0	334.0	220.0	827.0	163.0	860.0	550.0	365.0	341.0	21.0	866.0	186.0	415.0	671.0	255.0	891.0	316.0	570.0	834.0	62.0	462.0	533.0	687.0	661.0	849.0	670.0	489.0	518.0	486.0	706.0	634.0	266.0
G770	863.0	91.0	867.0	767.0	58.0	494.0	71.0	102.0	106.0	919.0	566.0	3.0	102.0	633.0	939.0	976.0	31.0	949.0	53.0	863.0	733.0	569.0	98.0	20.0	858.0	162.0	681.0	112.0	960.0	837.0	943.0	72.0	938.0	631.0	50.0	977.0	976.0	702.0	901.0	905.0	902.0	938.0	361.0	116.0	952.0	198.0	952.0	245.0	116.0
G771	748.0	817.0	243.0	314.0	69.0	298.0	682.0	332.0	4.0	27.0	58.0	190.0	417.0	9.0	692.0	896.0	807.0	88.0	989.0	374.0	844.0	312.0	804.0	919.0	155.0	977.0	193.0	308.0	950.0	472.0	681.0	179.0	79.0	195.0	208.0	648.0	746.0	969.0	181.0	808.0	52.0	779.0	712.0	350.0	793.0	253.0	31.0	937.0	536.0
G772	109.0	826.0	361.0	749.0	171.0	748.0	319.0	411.0	790.0	768.0	623.0	831.0	343.0	656.0	78.0	689.0	213.0	194.0	755.0	616.0	145.0	260.0	658.0	246.0	346.0	710.0	289.0	155.0	124.0	611.0	716.0	95.0	292.0	870.0	717.0	429.0	781.0	865.0	669.0	189.0	795.0	740.0	213.0	691.0	610.0	668.0	115.0	288.0	337.0
G773	299.0	294.0	707.0	540.0	326.0	436.0	465.0	198.0	702.0	485.0	612.0	267.0	419.0	612.0	261.0	792.0	603.0	166.0	240.0	364.0	271.0	817.0	565.0	272.0	772.0	705.0	390.0	535.0	334.0	417.0	563.0	175.0	310.0	588.0	429.0	813.0	623.0	258.0	273.0	890.0	668.0	259.0	480.0	732.0	214.0	599.0	795.0	295.0	628.0
G774	767.0	88.0	75.0	941.0	897.0	157.0	871.0	232.0	902.0	350.0	206.0	105.0	196.0	876.0	252.0	702.0	330.0	496.0	640.0	742.0	821.0	384.0	768.0	952.0	376.0	825.0	938.0	327.0	824.0	701.0	223.0	96.0	754.0	20.0	594.0	914.0	897.0	401.0	381.0	57.0	123.0	156.0	794.0	24.0	28.0	393.0	836.0	226.0	792.0
G775	70.0	7.0	355.0	19.0	88.0	917.0	976.0	305.0	890.0	792.0	921.0	702.0	174.0	816.0	942.0	929.0	984.0	371.0	174.0	285.0	150.0	146.0	822.0	967.0	816.0	169.0	987.0	885.0	703.0	151.0	830.0	771.0	646.0	296.0	929.0	939.0	267.0	104.0	951.0	166.0	9.0	63.0	58.0	259.0	645.0	358.0	826.0	100.0	112.0
G776	8.0	955.0	971.0	984.0	711.0	83.0	4.0	203.0	970.0	181.0	653.0	483.0	897.0	76.0	154.0	947.0	160.0	147.0	729.0	827.0	303.0	921.0	981.0	817.0	51.0	132.0	947.0	899.0	136.0	809.0	990.0	537.0	303.0	992.0	114.0	113.0	962.0	483.0	871.0	13.0	943.0	388.0	780.0	994.0	732.0	589.0	276.0	98.0	938.0
G777	370.0	483.0	504.0	417.0	449.0	527.0	444.0	487.0	519.0	580.0	527.0	436.0	547.0	435.0	515.0	400.0	437.0	375.0	565.0	539.0	545.0	457.0	478.0	608.0	521.0	589.0	537.0	485.0	554.0	457.0	583.0	544.0	444.0	561.0	406.0	491.0	524.0	510.0	592.0	420.0	434.0	442.0	500.0	548.0	531.0	528.0	388.0	605.0	403.0
G778	788.0	719.0	192.0	640.0	963.0	324.0	59.0	144.0	37.0	469.0	841.0	607.0	257.0	854.0	653.0	849.0	303.0	995.0	842.0	993.0	993.0	214.0	21.0	45.0	424.0	911.0	293.0	749.0	867.0	867.0	490.0	644.0	861.0	668.0	490.0	245.0	3.0	940.0	175.0	855.0	190.0	51.0	309.0	908.0	710.0	232.0	999.0	164.0	987.0
G779	899.0	717.0	921.0	223.0	612.0	290.0	826.0	883.0	581.0	983.0	710.0	302.0	58.0	877.0	94.0	23.0	78.0	289.0	724.0	654.0	574.0	902.0	954.0	904.0	187.0	317.0	190.0	429.0	69.0	146.0	965.0	821.0	42.0	250.0	58.0	139.0	39.0	774.0	145.0	954.0	968.0	233.0	59.0	912.0	80.0	811.0	569.0	855.0	588.0
G78	262.0	388.0	302.0	502.0	492.0	576.0	492.0	323.0	444.0	533.0	395.0	724.0	415.0	378.0	539.0	331.0	403.0	675.0	679.0	529.0	440.0	703.0	686.0	721.0	631.0	684.0	507.0	644.0	529.0	586.0	478.0	493.0	530.0	303.0	436.0	516.0	609.0	424.0	570.0	455.0	390.0	665.0	384.0	576.0	299.0	549.0	483.0	728.0	557.0
G780	603.0	123.0	584.0	875.0	331.0	603.0	668.0	857.0	868.0	706.0	294.0	298.0	750.0	294.0	726.0	866.0	100.0	669.0	763.0	629.0	843.0	198.0	827.0	314.0	120.0	303.0	667.0	200.0	146.0	739.0	408.0	259.0	320.0	756.0	834.0	329.0	312.0	514.0	787.0	498.0	288.0	348.0	769.0	938.0	536.0	832.0	420.0	832.0	552.0
G781	315.0	924.0	966.0	220.0	54.0	14.0	930.0	624.0	21.0	1000.0	172.0	876.0	730.0	82.0	978.0	176.0	120.0	968.0	982.0	131.0	85.0	586.0	155.0	89.0	513.0	907.0	926.0	945.0	937.0	319.0	823.0	672.0	384.0	690.0	129.0	843.0	982.0	14.0	786.0	191.0	920.0	192.0	36.0	429.0	863.0	147.0	699.0	107.0	23.0
G782	183.0	256.0	26.0	711.0	981.0	177.0	133.0	997.0	708.0	600.0	911.0	561.0	585.0	75.0	783.0	121.0	948.0	115.0	51.0	188.0	655.0	936.0	988.0	954.0	942.0	120.0	25.0	332.0	866.0	6.0	922.0	161.0	129.0	140.0	32.0	205.0	4.0	310.0	865.0	282.0	321.0	314.0	980.0	899.0	38.0	189.0	77.0	878.0	156.0
G783	956.0	90.0	875.0	794.0	774.0	474.0	803.0	334.0	544.0	790.0	296.0	667.0	73.0	639.0	107.0	712.0	857.0	369.0	710.0	158.0	756.0	611.0	78.0	738.0	896.0	608.0	436.0	634.0	900.0	181.0	879.0	863.0	431.0	877.0	180.0	45.0	89.0	624.0	768.0	949.0	873.0	202.0	96.0	393.0	782.0	394.0	242.0	691.0	152.0
G784	378.0	367.0	329.0	468.0	458.0	309.0	306.0	361.0	382.0	358.0	342.0	367.0	529.0	534.0	575.0	567.0	605.0	781.0	555.0	583.0	298.0	606.0	727.0	676.0	533.0	444.0	613.0	698.0	363.0	664.0	452.0	603.0	340.0	357.0	292.0	560.0	650.0	579.0	741.0	417.0	442.0	731.0	377.0	491.0	628.0	601.0	616.0	581.0	693.0
G785	207.0	563.0	507.0	434.0	383.0	592.0	289.0	401.0	533.0	491.0	675.0	803.0	644.0	273.0	502.0	565.0	545.0	176.0	402.0	304.0	575.0	575.0	323.0	204.0	890.0	412.0	727.0	792.0	613.0	624.0	810.0	606.0	669.0	648.0	643.0	730.0	275.0	545.0	337.0	256.0	691.0	664.0	372.0	492.0	366.0	569.0	741.0	304.0	157.0
G786	850.0	844.0	854.0	835.0	120.0	766.0	961.0	609.0	379.0	904.0	540.0	802.0	109.0	566.0	791.0	30.0	457.0	868.0	133.0	149.0	759.0	608.0	115.0	29.0	846.0	333.0	793.0	116.0	50.0	783.0	575.0	957.0	419.0	842.0	215.0	311.0	124.0	307.0	670.0	133.0	118.0	299.0	45.0	573.0	196.0	375.0	335.0	234.0	833.0
G787	362.0	302.0	664.0	710.0	526.0	719.0	415.0	482.0	646.0	595.0	488.0	713.0	869.0	692.0	687.0	429.0	416.0	425.0	301.0	316.0	669.0	559.0	439.0	496.0	547.0	276.0	461.0	536.0	379.0	719.0	677.0	439.0	715.0	389.0	632.0	309.0	458.0	675.0	494.0	646.0	384.0	655.0	658.0	236.0	462.0	703.0	277.0	315.0	380.0
G788	566.0	779.0	73.0	21.0	905.0	364.0	807.0	171.0	210.0	225.0	914.0	982.0	972.0	538.0	73.0	373.0	613.0	211.0	633.0	932.0	180.0	360.0	793.0	301.0	413.0	179.0	219.0	837.0	62.0	851.0	877.0	306.0	964.0	217.0	235.0	568.0	345.0	348.0	54.0	328.0	111.0	757.0	402.0	688.0	822.0	238.0	96.0	391.0	875.0
G789	209.0	114.0	214.0	29.0	144.0	219.0	821.0	153.0	589.0	143.0	268.0	826.0	305.0	729.0	734.0	715.0	586.0	135.0	790.0	835.0	332.0	213.0	92.0	70.0	213.0	127.0	950.0	717.0	901.0	834.0	706.0	197.0	723.0	52.0	578.0	351.0	200.0	48.0	468.0	61.0	95.0	919.0	437.0	602.0	89.0	40.0	769.0	578.0	876.0
G79	640.0	165.0	744.0	504.0	298.0	473.0	456.0	796.0	188.0	351.0	518.0	884.0	674.0	432.0	282.0	129.0	327.0	738.0	567.0	330.0	694.0	425.0	684.0	390.0	687.0	287.0	471.0	394.0	97.0	528.0	690.0	897.0	731.0	317.0	206.0	282.0	451.0	625.0	685.0	656.0	782.0	227.0	478.0	74.0	612.0	600.0	332.0	899.0	269.0
G790	526.0	236.0	979.0	284.0	61.0	814.0	599.0	228.0	855.0	484.0	436.0	99.0	978.0	351.0	446.0	970.0	903.0	942.0	974.0	799.0	9.0	188.0	855.0	154.0	106.0	90.0	992.0	88.0	398.0	793.0	587.0	841.0	213.0	49.0	904.0	64.0	649.0	715.0	638.0	213.0	985.0	880.0	283.0	946.0	256.0	899.0	650.0	795.0	243.0
G791	384.0	361.0	405.0	28.0	942.0	279.0	9.0	952.0	961.0	978.0	962.0	337.0	384.0	108.0	620.0	876.0	650.0	280.0	914.0	722.0	336.0	813.0	975.0	355.0	227.0	14.0	973.0	735.0	23.0	900.0	231.0	992.0	68.0	899.0	934.0	27.0	921.0	146.0	994.0	937.0	911.0	78.0	541.0	835.0	843.0	907.0	5.0	32.0	15.0
G792	268.0	546.0	773.0	430.0	485.0	262.0	254.0	722.0	312.0	383.0	705.0	239.0	478.0	477.0	636.0	334.0	336.0	673.0	350.0	326.0	601.0	352.0	263.0	800.0	566.0	566.0	357.0	415.0	477.0	355.0	610.0	683.0	358.0	426.0	669.0	275.0	603.0	385.0	356.0	365.0	594.0	421.0	421.0	330.0	679.0	337.0	702.0	554.0	317.0
G793	193.0	675.0	577.0	120.0	333.0	437.0	169.0	295.0	791.0	740.0	582.0	787.0	795.0	829.0	677.0	436.0	134.0	284.0	429.0	273.0	789.0	247.0	761.0	440.0	375.0	166.0	514.0	840.0	628.0	752.0	301.0	426.0	869.0	763.0	754.0	189.0	640.0	700.0	250.0	280.0	241.0	830.0	409.0	291.0	790.0	680.0	336.0	155.0	378.0
G794	420.0	426.0	417.0	659.0	314.0	456.0	417.0	707.0	659.0	263.0	523.0	477.0	356.0	389.0	762.0	284.0	295.0	377.0	780.0	638.0	321.0	254.0	504.0	260.0	706.0	349.0	473.0	659.0	419.0	420.0	749.0	481.0	663.0	500.0	589.0	312.0	416.0	655.0	249.0	673.0	468.0	601.0	339.0	537.0	407.0	611.0	674.0	592.0	224.0
G795	168.0	160.0	171.0	383.0	56.0	126.0	244.0	861.0	338.0	98.0	881.0	789.0	855.0	337.0	914.0	770.0	445.0	55.0	852.0	203.0	718.0	697.0	264.0	219.0	818.0	605.0	809.0	160.0	762.0	322.0	752.0	237.0	148.0	589.0	919.0	643.0	149.0	96.0	105.0	882.0	759.0	147.0	679.0	272.0	698.0	150.0	622.0	847.0	571.0
G796	578.0	557.0	442.0	509.0	579.0	499.0	431.0	573.0	563.0	404.0	392.0	565.0	556.0	561.0	435.0	415.0	312.0	434.0	424.0	556.0	562.0	420.0	434.0	427.0	520.0	539.0	491.0	438.0	562.0	635.0	438.0	581.0	598.0	558.0	536.0	534.0	471.0	578.0	575.0	563.0	653.0	414.0	455.0	587.0	482.0	573.0	633.0	396.0	529.0
G797	418.0	469.0	540.0	458.0	459.0	541.0	550.0	526.0	436.0	463.0	446.0	523.0	462.0	453.0	568.0	497.0	534.0	511.0	507.0	545.0	513.0	501.0	511.0	522.0	438.0	499.0	499.0	537.0	448.0	509.0	576.0	488.0	470.0	531.0	500.0	557.0	512.0	590.0	469.0	531.0	574.0	473.0	452.0	482.0	537.0	553.0	573.0	567.0	409.0
G798	90.0	154.0	177.0	828.0	118.0	31.0	90.0	873.0	570.0	612.0	77.0	779.0	885.0	344.0	874.0	172.0	190.0	179.0	984.0	200.0	115.0	652.0	301.0	64.0	965.0	743.0	782.0	586.0	888.0	988.0	262.0	738.0	182.0	128.0	998.0	29.0	887.0	206.0	444.0	970.0	22.0	288.0	22.0	857.0	279.0	729.0	414.0	915.0	491.0
G799	822.0	350.0	908.0	782.0	633.0	96.0	123.0	269.0	301.0	487.0	713.0	50.0	631.0	122.0	249.0	111.0	665.0	185.0	583.0	183.0	147.0	94.0	289.0	686.0	135.0	348.0	963.0	23.0	206.0	232.0	918.0	798.0	294.0	701.0	741.0	598.0	849.0	619.0	989.0	232.0	208.0	814.0	415.0	815.0	848.0	308.0	800.0	521.0	877.0
G8	392.0	587.0	863.0	954.0	178.0	143.0	852.0	104.0	25.0	676.0	767.0	300.0	817.0	18.0	22.0	229.0	195.0	87.0	189.0	936.0	672.0	242.0	109.0	394.0	938.0	777.0	970.0	727.0	707.0	256.0	182.0	745.0	562.0	572.0	644.0	73.0	758.0	943.0	132.0	119.0	913.0	32.0	705.0	733.0	121.0	810.0	62.0	910.0	775.0
G80	696.0	442.0	389.0	397.0	318.0	428.0	359.0	345.0	208.0	374.0	811.0	694.0	726.0	345.0	617.0	583.0	734.0	261.0	454.0	337.0	687.0	508.0	575.0	525.0	388.0	655.0	683.0	604.0	263.0	354.0	418.0	513.0	359.0	293.0	655.0	387.0	529.0	645.0	328.0	561.0	603.0	351.0	749.0	682.0	735.0	237.0	511.0	715.0	550.0
G800	929.0	854.0	589.0	877.0	643.0	784.0	758.0	930.0	111.0	902.0	928.0	992.0	934.0	2.0	14.0	224.0	558.0	54.0	478.0	554.0	374.0	944.0	81.0	776.0	963.0	161.0	851.0	893.0	45.0	745.0	324.0	903.0	913.0	27.0	86.0	975.0	936.0	92.0	12.0	131.0	233.0	29.0	946.0	117.0	135.0	509.0	547.0	985.0	249.0
G801	641.0	174.0	871.0	334.0	724.0	469.0	339.0	369.0	172.0	232.0	550.0	776.0	533.0	261.0	262.0	559.0	273.0	759.0	485.0	259.0	904.0	692.0	443.0	584.0	339.0	703.0	171.0	381.0	858.0	206.0	225.0	805.0	246.0	260.0	660.0	753.0	646.0	349.0	731.0	514.0	813.0	430.0	394.0	237.0	185.0	199.0	735.0	652.0	731.0
G802	151.0	850.0	345.0	603.0	362.0	783.0	217.0	788.0	916.0	239.0	802.0	165.0	910.0	772.0	151.0	338.0	828.0	666.0	686.0	81.0	235.0	345.0	906.0	168.0	526.0	239.0	420.0	77.0	147.0	223.0	432.0	435.0	550.0	603.0	947.0	230.0	669.0	322.0	922.0	664.0	230.0	499.0	349.0	671.0	285.0	151.0	166.0	644.0	614.0
G803	331.0	135.0	414.0	142.0	320.0	334.0	892.0	778.0	746.0	403.0	895.0	620.0	705.0	245.0	142.0	138.0	754.0	116.0	202.0	251.0	178.0	301.0	781.0	445.0	904.0	371.0	756.0	784.0	238.0	762.0	274.0	271.0	225.0	402.0	144.0	340.0	726.0	217.0	701.0	547.0	84.0	104.0	821.0	416.0	789.0	773.0	117.0	95.0	763.0
G804	334.0	409.0	529.0	429.0	451.0	344.0	440.0	682.0	510.0	735.0	609.0	627.0	294.0	370.0	535.0	314.0	646.0	641.0	366.0	711.0	435.0	617.0	642.0	539.0	623.0	514.0	441.0	378.0	461.0	497.0	330.0	658.0	403.0	662.0	538.0	276.0	589.0	581.0	233.0	589.0	346.0	584.0	228.0	720.0	636.0	391.0	551.0	290.0	573.0
G805	143.0	907.0	774.0	939.0	670.0	947.0	565.0	685.0	779.0	563.0	953.0	714.0	321.0	823.0	982.0	499.0	649.0	752.0	886.0	822.0	764.0	557.0	298.0	750.0	478.0	650.0	194.0	675.0	914.0	916.0	166.0	908.0	51.0	268.0	932.0	415.0	819.0	134.0	903.0	737.0	149.0	53.0	814.0	723.0	806.0	826.0	58.0	979.0	777.0
G806	532.0	599.0	436.0	609.0	470.0	406.0	450.0	427.0	492.0	437.0	537.0	461.0	514.0	462.0	424.0	537.0	485.0	565.0	529.0	532.0	555.0	532.0	513.0	461.0	536.0	555.0	472.0	439.0	420.0	493.0	470.0	424.0	533.0	437.0	438.0	511.0	508.0	492.0	461.0	435.0	580.0	487.0	551.0	599.0	413.0	412.0	459.0	469.0	521.0
G807	554.0	120.0	719.0	830.0	209.0	908.0	420.0	843.0	376.0	354.0	222.0	71.0	964.0	757.0	438.0	191.0	363.0	117.0	848.0	275.0	222.0	952.0	50.0	681.0	725.0	200.0	100.0	255.0	90.0	200.0	131.0	800.0	759.0	82.0	654.0	121.0	630.0	762.0	52.0	914.0	146.0	961.0	654.0	34.0	618.0	410.0	373.0	135.0	199.0
G808	369.0	527.0	385.0	354.0	446.0	412.0	454.0	549.0	491.0	442.0	502.0	447.0	506.0	603.0	557.0	391.0	405.0	466.0	620.0	431.0	443.0	601.0	650.0	580.0	649.0	310.0	407.0	668.0	614.0	640.0	443.0	555.0	424.0	547.0	547.0	433.0	434.0	464.0	623.0	370.0	429.0	615.0	650.0	528.0	541.0	590.0	480.0	452.0	629.0
G809	511.0	250.0	343.0	313.0	716.0	435.0	314.0	691.0	274.0	720.0	719.0	354.0	474.0	575.0	597.0	289.0	439.0	348.0	548.0	618.0	707.0	742.0	399.0	506.0	557.0	547.0	509.0	521.0	625.0	550.0	588.0	637.0	735.0	462.0	376.0	573.0	454.0	782.0	649.0	644.0	621.0	467.0	393.0	335.0	340.0	644.0	200.0	780.0	368.0
G81	635.0	52.0	988.0	34.0	182.0	973.0	36.0	306.0	852.0	834.0	934.0	364.0	11.0	959.0	707.0	169.0	2.0	850.0	885.0	998.0	78.0	908.0	869.0	991.0	42.0	71.0	972.0	167.0	313.0	19.0	163.0	12.0	948.0	617.0	784.0	81.0	33.0	18.0	848.0	55.0	1.0	944.0	965.0	685.0	499.0	34.0	74.0	669.0	254.0
G810	947.0	144.0	340.0	906.0	886.0	338.0	767.0	998.0	14.0	769.0	52.0	11.0	132.0	56.0	647.0	794.0	1000.0	954.0	421.0	877.0	916.0	674.0	691.0	985.0	939.0	884.0	319.0	434.0	77.0	184.0	142.0	728.0	212.0	194.0	66.0	933.0	698.0	263.0	116.0	618.0	724.0	765.0	250.0	918.0	231.0	288.0	837.0	247.0	749.0
G811	645.0	693.0	233.0	766.0	220.0	885.0	335.0	302.0	112.0	838.0	413.0	122.0	620.0	228.0	935.0	948.0	769.0	633.0	134.0	786.0	794.0	119.0	940.0	621.0	753.0	629.0	431.0	721.0	685.0	579.0	795.0	834.0	880.0	380.0	353.0	243.0	405.0	937.0	459.0	277.0	900.0	315.0	553.0	644.0	552.0	291.0	407.0	710.0	490.0
G812	749.0	112.0	859.0	464.0	657.0	812.0	241.0	822.0	680.0	198.0	904.0	758.0	890.0	397.0	349.0	130.0	553.0	727.0	250.0	346.0	760.0	85.0	878.0	361.0	377.0	283.0	311.0	328.0	269.0	350.0	608.0	786.0	686.0	562.0	908.0	211.0	845.0	178.0	506.0	174.0	196.0	749.0	368.0	195.0	783.0	798.0	331.0	816.0	236.0
G813	752.0	74.0	642.0	452.0	275.0	802.0	93.0	375.0	310.0	361.0	638.0	154.0	281.0	828.0	509.0	671.0	779.0	626.0	215.0	761.0	729.0	176.0	461.0	828.0	154.0	97.0	299.0	867.0	600.0	520.0	726.0	748.0	124.0	882.0	405.0	811.0	624.0	537.0	455.0	867.0	152.0	582.0	448.0	96.0	384.0	902.0	433.0	898.0	549.0
G814	797.0	55.0	283.0	382.0	865.0	522.0	686.0	910.0	261.0	173.0	621.0	145.0	209.0	321.0	72.0	90.0	808.0	57.0	985.0	937.0	281.0	179.0	835.0	618.0	448.0	799.0	173.0	733.0	871.0	785.0	133.0	965.0	55.0	987.0	858.0	545.0	38.0	20.0	927.0	320.0	870.0	936.0	204.0	554.0	58.0	118.0	651.0	874.0	455.0
G815	24.0	156.0	777.0	829.0	709.0	563.0	490.0	677.0	801.0	184.0	250.0	571.0	809.0	890.0	815.0	219.0	863.0	552.0	824.0	378.0	720.0	600.0	245.0	816.0	941.0	776.0	583.0	824.0	965.0	87.0	79.0	684.0	666.0	812.0	205.0	866.0	174.0	727.0	363.0	230.0	195.0	110.0	694.0	935.0	784.0	236.0	831.0	232.0	617.0
G816	82.0	42.0	167.0	11.0	8.0	778.0	881.0	895.0	211.0	669.0	766.0	445.0	203.0	311.0	313.0	635.0	670.0	605.0	730.0	290.0	437.0	940.0	960.0	866.0	785.0	29.0	890.0	191.0	879.0	835.0	835.0	457.0	619.0	97.0	857.0	330.0	104.0	30.0	217.0	655.0	69.0	949.0	211.0	606.0	456.0	958.0	834.0	685.0	762.0
G817	880.0	414.0	158.0	143.0	849.0	855.0	8.0	963.0	11.0	869.0	415.0	120.0	569.0	61.0	959.0	151.0	123.0	810.0	3.0	239.0	19.0	907.0	1.0	997.0	107.0	944.0	953.0	894.0	29.0	126.0	248.0	257.0	5.0	863.0	516.0	580.0	351.0	17.0	229.0	893.0	779.0	789.0	860.0	951.0	75.0	80.0	139.0	324.0	887.0
G818	453.0	501.0	496.0	485.0	489.0	497.0	506.0	505.0	475.0	513.0	493.0	510.0	528.0	498.0	490.0	475.0	501.0	494.0	516.0	507.0	480.0	494.0	523.0	469.0	501.0	492.0	519.0	498.0	496.0	516.0	493.0	497.0	495.0	524.0	488.0	489.0	485.0	522.0	516.0	493.0	502.0	518.0	504.0	505.0	489.0	512.0	487.0	510.0	472.0
G819	549.0	415.0	280.0	422.0	646.0	422.0	554.0	571.0	728.0	432.0	410.0	527.0	678.0	290.0	375.0	721.0	215.0	458.0	316.0	478.0	341.0	318.0	703.0	777.0	184.0	561.0	460.0	714.0	653.0	672.0	701.0	507.0	447.0	539.0	433.0	410.0	393.0	197.0	642.0	592.0	314.0	498.0	464.0	389.0	572.0	723.0	318.0	593.0	528.0
G82	6.0	791.0	783.0	952.0	135.0	760.0	878.0	619.0	885.0	28.0	386.0	80.0	84.0	964.0	924.0	620.0	849.0	784.0	293.0	652.0	833.0	942.0	886.0	71.0	833.0	42.0	835.0	35.0	966.0	129.0	537.0	837.0	77.0	471.0	258.0	960.0	803.0	636.0	185.0	813.0	692.0	809.0	18.0	881.0	179.0	690.0	65.0	804.0	370.0
G820	323.0	417.0	548.0	494.0	566.0	506.0	436.0	553.0	613.0	520.0	430.0	603.0	416.0	456.0	659.0	509.0	394.0	543.0	578.0	555.0	462.0	472.0	435.0	568.0	511.0	542.0	401.0	491.0	463.0	593.0	502.0	463.0	505.0	643.0	614.0	434.0	659.0	396.0	384.0	624.0	386.0	483.0	406.0	577.0	368.0	541.0	421.0	545.0	498.0
G821	675.0	181.0	181.0	958.0	917.0	43.0	163.0	782.0	9.0	381.0	839.0	877.0	55.0	49.0	411.0	915.0	304.0	834.0	278.0	191.0	20.0	298.0	164.0	819.0	611.0	963.0	28.0	141.0	340.0	942.0	955.0	914.0	877.0	132.0	8.0	26.0	427.0	950.0	797.0	237.0	395.0	379.0	76.0	975.0	59.0	356.0	228.0	203.0	958.0
G822	615.0	678.0	375.0	575.0	775.0	514.0	381.0	454.0	358.0	292.0	198.0	292.0	549.0	649.0	293.0	260.0	307.0	672.0	468.0	663.0	679.0	454.0	671.0	561.0	379.0	676.0	609.0	420.0	569.0	217.0	366.0	377.0	685.0	640.0	648.0	215.0	270.0	337.0	776.0	368.0	517.0	343.0	336.0	388.0	632.0	634.0	765.0	398.0	296.0
G823	862.0	231.0	886.0	839.0	668.0	954.0	69.0	80.0	323.0	846.0	926.0	311.0	995.0	256.0	670.0	237.0	35.0	477.0	702.0	911.0	668.0	974.0	811.0	402.0	434.0	62.0	35.0	775.0	15.0	884.0	903.0	570.0	616.0	404.0	916.0	931.0	163.0	55.0	996.0	938.0	70.0	40.0	203.0	985.0	856.0	10.0	832.0	621.0	325.0
G824	572.0	406.0	818.0	796.0	895.0	249.0	820.0	238.0	481.0	707.0	486.0	625.0	833.0	638.0	351.0	238.0	208.0	751.0	385.0	707.0	706.0	854.0	625.0	182.0	124.0	278.0	162.0	883.0	814.0	828.0	218.0	170.0	862.0	235.0	296.0	895.0	300.0	402.0	326.0	945.0	784.0	491.0	876.0	101.0	88.0	144.0	660.0	374.0	841.0
G825	776.0	451.0	699.0	435.0	98.0	920.0	857.0	938.0	928.0	929.0	254.0	924.0	223.0	926.0	166.0	678.0	647.0	689.0	856.0	984.0	353.0	91.0	15.0	909.0	747.0	937.0	607.0	994.0	222.0	49.0	18.0	864.0	747.0	714.0	102.0	51.0	199.0	216.0	635.0	134.0	945.0	375.0	81.0	960.0	937.0	42.0	19.0	918.0	20.0
G826	801.0	54.0	931.0	252.0	845.0	617.0	283.0	973.0	279.0	877.0	891.0	150.0	841.0	390.0	125.0	765.0	929.0	885.0	777.0	939.0	170.0	927.0	255.0	374.0	314.0	661.0	231.0	461.0	611.0	180.0	190.0	345.0	810.0	628.0	884.0	925.0	715.0	93.0	549.0	65.0	456.0	611.0	142.0	749.0	777.0	54.0	881.0	378.0	177.0
G827	215.0	387.0	126.0	718.0	281.0	712.0	891.0	266.0	335.0	895.0	828.0	849.0	130.0	717.0	741.0	251.0	825.0	537.0	104.0	873.0	384.0	109.0	334.0	142.0	839.0	281.0	102.0	886.0	177.0	284.0	962.0	125.0	564.0	368.0	339.0	284.0	622.0	767.0	780.0	941.0	187.0	819.0	869.0	852.0	629.0	896.0	539.0	782.0	900.0
G828	421.0	511.0	546.0	548.0	410.0	556.0	529.0	510.0	461.0	422.0	461.0	486.0	574.0	520.0	567.0	488.0	547.0	481.0	573.0	579.0	534.0	558.0	452.0	436.0	578.0	557.0	455.0	592.0	444.0	393.0	425.0	527.0	455.0	552.0	454.0	544.0	419.0	568.0	548.0	413.0	418.0	533.0	528.0	598.0	459.0	556.0	461.0	568.0	493.0
G829	319.0	874.0	47.0	901.0	767.0	887.0	771.0	960.0	5.0	38.0	281.0	878.0	27.0	238.0	610.0	956.0	990.0	883.0	734.0	247.0	77.0	430.0	933.0	136.0	925.0	809.0	419.0	988.0	977.0	917.0	19.0	166.0	881.0	412.0	59.0	389.0	119.0	965.0	956.0	907.0	51.0	1.0	771.0	984.0	111.0	212.0	893.0	432.0	145.0
G83	141.0	45.0	383.0	210.0	157.0	696.0	206.0	178.0	435.0	349.0	351.0	398.0	245.0	183.0	723.0	134.0	266.0	172.0	693.0	377.0	168.0	629.0	100.0	410.0	862.0	355.0	400.0	916.0	343.0	436.0	592.0	632.0	268.0	94.0	327.0	761.0	60.0	302.0	96.0	581.0	407.0	807.0	251.0	228.0	61.0	474.0	126.0	241.0	171.0
G830	901.0	855.0	450.0	916.0	359.0	697.0	858.0	667.0	78.0	845.0	755.0	728.0	761.0	892.0	712.0	383.0	142.0	598.0	770.0	858.0	220.0	669.0	226.0	417.0	908.0	851.0	260.0	875.0	941.0	807.0	896.0	266.0	166.0	569.0	61.0	862.0	850.0	176.0	737.0	267.0	250.0	770.0	893.0	170.0	380.0	175.0	685.0	351.0	190.0
G831	454.0	507.0	478.0	495.0	496.0	511.0	516.0	512.0	470.0	497.0	503.0	507.0	520.0	497.0	481.0	453.0	529.0	497.0	525.0	506.0	494.0	478.0	505.0	483.0	505.0	513.0	506.0	509.0	503.0	495.0	514.0	491.0	517.0	518.0	473.0	497.0	486.0	531.0	537.0	506.0	474.0	528.0	496.0	506.0	497.0	497.0	505.0	514.0	483.0
G832	130.0	914.0	195.0	36.0	872.0	142.0	877.0	557.0	913.0	278.0	964.0	654.0	46.0	882.0	307.0	860.0	861.0	651.0	923.0	694.0	870.0	965.0	932.0	235.0	23.0	861.0	785.0	635.0	803.0	176.0	876.0	80.0	720.0	770.0	30.0	148.0	462.0	851.0	985.0	670.0	810.0	450.0	888.0	73.0	202.0	131.0	193.0	805.0	367.0
G833	350.0	640.0	363.0	667.0	682.0	358.0	484.0	396.0	489.0	716.0	578.0	619.0	632.0	567.0	400.0	210.0	427.0	451.0	632.0	434.0	567.0	655.0	543.0	292.0	535.0	649.0	278.0	564.0	758.0	591.0	635.0	589.0	590.0	349.0	275.0	737.0	586.0	504.0	292.0	728.0	306.0	455.0	405.0	210.0	675.0	400.0	610.0	481.0	422.0
G834	795.0	161.0	790.0	91.0	736.0	825.0	855.0	518.0	121.0	661.0	246.0	756.0	396.0	315.0	428.0	774.0	752.0	137.0	524.0	789.0	131.0	495.0	377.0	781.0	373.0	671.0	797.0	554.0	342.0	488.0	839.0	700.0	567.0	344.0	349.0	411.0	372.0	233.0	808.0	324.0	522.0	353.0	602.0	829.0	659.0	363.0	780.0	624.0	592.0
G835	957.0	973.0	164.0	147.0	874.0	236.0	952.0	875.0	64.0	24.0	278.0	887.0	37.0	597.0	767.0	836.0	996.0	98.0	962.0	113.0	623.0	783.0	916.0	704.0	809.0	121.0	297.0	799.0	934.0	893.0	812.0	710.0	436.0	925.0	821.0	80.0	205.0	316.0	167.0	697.0	186.0	44.0	941.0	217.0	997.0	81.0	365.0	148.0	427.0
G836	463.0	513.0	495.0	490.0	484.0	488.0	500.0	521.0	477.0	503.0	491.0	512.0	531.0	495.0	491.0	468.0	505.0	501.0	522.0	508.0	490.0	486.0	525.0	490.0	508.0	495.0	513.0	502.0	499.0	511.0	498.0	506.0	494.0	523.0	485.0	490.0	492.0	521.0	527.0	500.0	504.0	522.0	499.0	511.0	488.0	511.0	499.0	513.0	489.0
G837	630.0	940.0	753.0	479.0	133.0	361.0	829.0	103.0	929.0	44.0	825.0	238.0	792.0	47.0	566.0	877.0	711.0	71.0	186.0	144.0	260.0	845.0	620.0	706.0	951.0	181.0	107.0	630.0	855.0	334.0	941.0	114.0	871.0	34.0	309.0	781.0	720.0	890.0	408.0	637.0	796.0	931.0	680.0	486.0	26.0	805.0	611.0	757.0	132.0
G838	295.0	926.0	795.0	74.0	989.0	132.0	460.0	61.0	818.0	1.0	821.0	20.0	12.0	947.0	279.0	907.0	778.0	749.0	129.0	439.0	139.0	65.0	192.0	30.0	700.0	254.0	5.0	946.0	339.0	211.0	710.0	982.0	736.0	23.0	3.0	992.0	765.0	112.0	888.0	760.0	952.0	261.0	571.0	114.0	180.0	588.0	712.0	891.0	70.0
G839	859.0	853.0	778.0	559.0	855.0	226.0	343.0	145.0	196.0	121.0	384.0	753.0	117.0	978.0	587.0	541.0	38.0	841.0	244.0	945.0	82.0	111.0	247.0	457.0	64.0	313.0	819.0	972.0	326.0	896.0	406.0	20.0	588.0	873.0	909.0	119.0	252.0	114.0	307.0	496.0	249.0	307.0	200.0	853.0	619.0	14.0	283.0	799.0	106.0
G84	876.0	261.0	959.0	191.0	445.0	88.0	783.0	720.0	63.0	209.0	337.0	979.0	320.0	174.0	31.0	903.0	3.0	959.0	246.0	757.0	924.0	717.0	121.0	797.0	347.0	723.0	146.0	50.0	143.0	973.0	95.0	983.0	814.0	717.0	862.0	917.0	938.0	918.0	631.0	116.0	899.0	926.0	987.0	132.0	931.0	880.0	214.0	964.0	931.0
G840	665.0	552.0	115.0	814.0	216.0	265.0	740.0	444.0	307.0	828.0	690.0	775.0	911.0	761.0	948.0	776.0	698.0	23.0	605.0	234.0	198.0	919.0	859.0	687.0	622.0	224.0	625.0	14.0	512.0	789.0	61.0	853.0	914.0	26.0	207.0	688.0	885.0	977.0	160.0	20.0	771.0	912.0	979.0	891.0	910.0	735.0	29.0	962.0	272.0
G841	760.0	4.0	868.0	657.0	140.0	949.0	964.0	791.0	230.0	788.0	137.0	325.0	332.0	31.0	886.0	879.0	275.0	146.0	422.0	283.0	785.0	53.0	598.0	85.0	898.0	734.0	817.0	888.0	87.0	947.0	773.0	904.0	647.0	446.0	886.0	810.0	443.0	403.0	236.0	873.0	179.0	327.0	916.0	728.0	347.0	845.0	673.0	735.0	83.0
G842	410.0	682.0	561.0	541.0	337.0	619.0	636.0	564.0	480.0	658.0	525.0	701.0	649.0	573.0	623.0	660.0	526.0	528.0	460.0	582.0	436.0	440.0	386.0	454.0	602.0	290.0	602.0	396.0	623.0	429.0	594.0	532.0	659.0	369.0	596.0	359.0	398.0	303.0	603.0	502.0	455.0	431.0	362.0	670.0	694.0	558.0	516.0	599.0	548.0
G843	679.0	468.0	558.0	714.0	547.0	291.0	324.0	335.0	346.0	538.0	361.0	410.0	737.0	622.0	497.0	319.0	542.0	606.0	461.0	351.0	455.0	162.0	425.0	582.0	528.0	284.0	322.0	682.0	508.0	518.0	620.0	516.0	668.0	324.0	408.0	301.0	639.0	570.0	291.0	548.0	687.0	356.0	574.0	619.0	670.0	572.0	342.0	456.0	379.0
G844	479.0	851.0	32.0	99.0	395.0	200.0	281.0	867.0	233.0	997.0	880.0	994.0	561.0	737.0	917.0	644.0	910.0	264.0	622.0	29.0	69.0	840.0	14.0	699.0	71.0	2.0	234.0	240.0	986.0	24.0	970.0	884.0	687.0	252.0	777.0	321.0	95.0	933.0	923.0	617.0	25.0	621.0	867.0	307.0	74.0	78.0	13.0	988.0	162.0
G845	968.0	776.0	25.0	174.0	729.0	490.0	53.0	984.0	952.0	888.0	158.0	649.0	839.0	168.0	250.0	926.0	856.0	838.0	160.0	884.0	736.0	784.0	353.0	88.0	967.0	101.0	742.0	42.0	460.0	382.0	161.0	667.0	987.0	658.0	874.0	961.0	723.0	776.0	155.0	851.0	414.0	930.0	597.0	965.0	140.0	27.0	26.0	846.0	971.0
G846	582.0	873.0	883.0	88.0	511.0	440.0	88.0	276.0	225.0	910.0	65.0	54.0	803.0	948.0	554.0	840.0	600.0	44.0	282.0	770.0	572.0	210.0	810.0	48.0	708.0	737.0	444.0	257.0	852.0	295.0	162.0	5.0	96.0	912.0	951.0	820.0	993.0	9.0	571.0	300.0	32.0	713.0	645.0	876.0	949.0	653.0	848.0	793.0	72.0
G847	670.0	208.0	61.0	748.0	241.0	742.0	800.0	550.0	349.0	306.0	782.0	327.0	35.0	694.0	136.0	950.0	891.0	28.0	726.0	833.0	253.0	740.0	917.0	772.0	830.0	942.0	660.0	936.0	360.0	251.0	732.0	394.0	208.0	261.0	379.0	888.0	227.0	128.0	889.0	205.0	688.0	956.0	159.0	553.0	726.0	883.0	87.0	894.0	53.0
G848	926.0	978.0	123.0	89.0	605.0	79.0	60.0	13.0	58.0	882.0	369.0	856.0	682.0	544.0	748.0	916.0	6.0	48.0	2.0	34.0	986.0	695.0	4.0	682.0	826.0	205.0	984.0	928.0	5.0	173.0	905.0	557.0	951.0	940.0	224.0	921.0	998.0	656.0	47.0	999.0	168.0	725.0	998.0	940.0	912.0	12.0	991.0	29.0	443.0
G849	115.0	276.0	629.0	822.0	916.0	848.0	174.0	507.0	377.0	692.0	71.0	872.0	694.0	191.0	835.0	562.0	362.0	824.0	616.0	198.0	829.0	185.0	306.0	732.0	198.0	905.0	636.0	795.0	220.0	277.0	295.0	89.0	378.0	878.0	234.0	153.0	575.0	159.0	654.0	172.0	714.0	357.0	765.0	209.0	510.0	342.0	448.0	558.0	354.0
G85	329.0	685.0	146.0	241.0	557.0	562.0	588.0	880.0	339.0	185.0	866.0	42.0	348.0	195.0	802.0	783.0	232.0	658.0	653.0	263.0	658.0	767.0	189.0	123.0	810.0	497.0	846.0	78.0	171.0	122.0	766.0	900.0	839.0	801.0	551.0	845.0	935.0	760.0	78.0	620.0	534.0	922.0	46.0	642.0	772.0	850.0	190.0	319.0	818.0
G850	255.0	887.0	731.0	942.0	400.0	258.0	72.0	490.0	775.0	202.0	168.0	119.0	185.0	809.0	782.0	136.0	242.0	430.0	161.0	667.0	245.0	821.0	278.0	671.0	304.0	410.0	284.0	126.0	767.0	119.0	612.0	836.0	314.0	711.0	889.0	741.0	925.0	979.0	182.0	953.0	773.0	422.0	745.0	312.0	747.0	799.0	409.0	980.0	710.0
G851	786.0	189.0	661.0	115.0	683.0	838.0	350.0	617.0	288.0	772.0	855.0	797.0	903.0	616.0	904.0	261.0	843.0	870.0	266.0	748.0	164.0	300.0	670.0	438.0	560.0	155.0	593.0	655.0	751.0	817.0	351.0	720.0	420.0	259.0	767.0	128.0	816.0	364.0	344.0	296.0	787.0	270.0	276.0	159.0	243.0	299.0	778.0	770.0	664.0
G852	414.0	320.0	27.0	22.0	635.0	46.0	120.0	877.0	985.0	818.0	801.0	723.0	610.0	127.0	88.0	831.0	793.0	423.0	882.0	576.0	48.0	165.0	70.0	22.0	979.0	192.0	122.0	911.0	797.0	467.0	219.0	679.0	940.0	650.0	568.0	186.0	864.0	79.0	761.0	465.0	224.0	84.0	253.0	111.0	936.0	964.0	66.0	970.0	983.0
G853	677.0	196.0	678.0	180.0	741.0	934.0	74.0	442.0	724.0	228.0	117.0	152.0	423.0	961.0	170.0	46.0	373.0	34.0	341.0	979.0	106.0	941.0	112.0	295.0	600.0	811.0	939.0	881.0	67.0	230.0	357.0	867.0	429.0	860.0	513.0	981.0	254.0	896.0	235.0	689.0	586.0	580.0	952.0	158.0	603.0	944.0	933.0	995.0	430.0
G854	333.0	903.0	320.0	201.0	807.0	692.0	577.0	140.0	677.0	464.0	179.0	643.0	440.0	760.0	286.0	808.0	824.0	631.0	153.0	146.0	392.0	864.0	179.0	217.0	82.0	211.0	280.0	239.0	161.0	158.0	264.0	152.0	144.0	356.0	100.0	882.0	940.0	168.0	690.0	747.0	235.0	843.0	80.0	414.0	238.0	270.0	118.0	108.0	142.0
G855	385.0	542.0	433.0	512.0	541.0	425.0	537.0	492.0	406.0	534.0	459.0	455.0	473.0	535.0	589.0	474.0	537.0	550.0	560.0	484.0	551.0	521.0	508.0	464.0	510.0	487.0	486.0	469.0	572.0	532.0	449.0	542.0	518.0	525.0	428.0	532.0	569.0	465.0	460.0	442.0	555.0	525.0	466.0	493.0	423.0	526.0	422.0	562.0	460.0
G856	812.0	170.0	799.0	642.0	268.0	878.0	787.0	847.0	617.0	764.0	842.0	329.0	976.0	209.0	81.0	294.0	171.0	787.0	951.0	864.0	556.0	871.0	979.0	581.0	766.0	116.0	854.0	705.0	522.0	490.0	734.0	116.0	278.0	273.0	148.0	295.0	141.0	243.0	302.0	714.0	909.0	812.0	958.0	809.0	750.0	258.0	97.0	389.0	119.0
G857	918.0	143.0	975.0	999.0	953.0	297.0	962.0	661.0	979.0	625.0	69.0	212.0	189.0	705.0	765.0	986.0	798.0	96.0	90.0	409.0	196.0	58.0	853.0	35.0	324.0	73.0	580.0	6.0	96.0	65.0	192.0	977.0	994.0	960.0	16.0	2.0	61.0	242.0	867.0	56.0	150.0	963.0	999.0	292.0	85.0	987.0	948.0	810.0	920.0
G858	817.0	581.0	285.0	572.0	791.0	669.0	732.0	596.0	753.0	829.0	674.0	35.0	368.0	860.0	275.0	157.0	842.0	732.0	673.0	601.0	142.0	761.0	784.0	376.0	238.0	484.0	294.0	871.0	890.0	616.0	376.0	471.0	600.0	888.0	271.0	795.0	207.0	631.0	196.0	318.0	573.0	747.0	695.0	70.0	728.0	909.0	546.0	761.0	739.0
G859	117.0	908.0	757.0	240.0	154.0	963.0	517.0	298.0	449.0	199.0	890.0	914.0	165.0	806.0	120.0	234.0	87.0	714.0	16.0	23.0	752.0	62.0	471.0	822.0	684.0	729.0	120.0	955.0	768.0	943.0	693.0	612.0	438.0	934.0	548.0	915.0	431.0	872.0	510.0	99.0	660.0	374.0	901.0	864.0	915.0	822.0	975.0	64.0	634.0
G86	483.0	492.0	516.0	529.0	442.0	446.0	522.0	504.0	425.0	554.0	558.0	466.0	491.0	461.0	598.0	457.0	544.0	557.0	553.0	491.0	561.0	488.0	530.0	546.0	460.0	450.0	528.0	514.0	509.0	451.0	531.0	504.0	491.0	527.0	532.0	498.0	453.0	453.0	541.0	535.0	497.0	488.0	488.0	510.0	529.0	493.0	488.0	455.0	451.0
G860	900.0	89.0	967.0	702.0	829.0	178.0	202.0	802.0	105.0	87.0	775.0	78.0	828.0	304.0	934.0	202.0	344.0	581.0	643.0	759.0	953.0	945.0	741.0	860.0	87.0	113.0	909.0	764.0	33.0	883.0	982.0	331.0	885.0	942.0	2.0	800.0	721.0	961.0	498.0	66.0	906.0	6.0	48.0	854.0	870.0	989.0	7.0	944.0	191.0
G861	953.0	545.0	105.0	197.0	723.0	998.0	911.0	315.0	94.0	34.0	808.0	108.0	101.0	28.0	979.0	762.0	112.0	945.0	440.0	11.0	21.0	90.0	343.0	845.0	118.0	926.0	882.0	969.0	20.0	98.0	25.0	16.0	387.0	931.0	65.0	607.0	600.0	837.0	427.0	265.0	240.0	103.0	317.0	639.0	364.0	708.0	576.0	998.0	200.0
G862	459.0	521.0	459.0	482.0	517.0	466.0	510.0	546.0	504.0	473.0	499.0	497.0	481.0	508.0	513.0	507.0	489.0	495.0	495.0	547.0	492.0	474.0	538.0	487.0	515.0	533.0	539.0	500.0	494.0	543.0	525.0	528.0	452.0	510.0	476.0	517.0	515.0	519.0	514.0	444.0	503.0	502.0	511.0	527.0	475.0	505.0	490.0	464.0	500.0
G863	638.0	547.0	262.0	740.0	380.0	512.0	763.0	495.0	276.0	551.0	506.0	612.0	932.0	380.0	699.0	768.0	504.0	259.0	736.0	662.0	427.0	745.0	400.0	404.0	269.0	573.0	205.0	647.0	283.0	858.0	574.0	585.0	778.0	232.0	726.0	844.0	768.0	288.0	115.0	219.0	360.0	835.0	560.0	717.0	316.0	277.0	253.0	756.0	766.0
G864	186.0	971.0	956.0	37.0	126.0	826.0	156.0	815.0	142.0	392.0	789.0	158.0	455.0	265.0	779.0	158.0	729.0	918.0	960.0	458.0	544.0	846.0	79.0	801.0	990.0	651.0	72.0	187.0	997.0	278.0	106.0	854.0	959.0	159.0	847.0	379.0	981.0	153.0	188.0	461.0	281.0	402.0	809.0	464.0	199.0	596.0	686.0	184.0	81.0
G865	854.0	849.0	102.0	80.0	224.0	893.0	190.0	223.0	585.0	91.0	665.0	861.0	953.0	801.0	48.0	972.0	12.0	877.0	944.0	910.0	291.0	650.0	396.0	24.0	47.0	960.0	827.0	75.0	211.0	68.0	767.0	191.0	84.0	900.0	869.0	757.0	455.0	378.0	986.0	168.0	344.0	932.0	781.0	570.0	9.0	241.0	796.0	158.0	407.0
G866	877.0	832.0	641.0	196.0	656.0	367.0	653.0	901.0	762.0	58.0	899.0	385.0	215.0	807.0	893.0	69.0	115.0	607.0	236.0	823.0	460.0	962.0	251.0	234.0	95.0	639.0	181.0	444.0	913.0	450.0	172.0	382.0	93.0	907.0	226.0	798.0	834.0	810.0	866.0	633.0	231.0	641.0	42.0	257.0	683.0	142.0	376.0	317.0	419.0
G867	291.0	331.0	666.0	170.0	625.0	395.0	646.0	636.0	694.0	730.0	476.0	303.0	718.0	295.0	406.0	163.0	292.0	684.0	342.0	653.0	786.0	381.0	662.0	412.0	495.0	305.0	348.0	686.0	286.0	290.0	426.0	301.0	695.0	773.0	512.0	675.0	224.0	431.0	785.0	513.0	704.0	603.0	246.0	378.0	797.0	423.0	581.0	504.0	631.0
G868	977.0	778.0	816.0	955.0	49.0	722.0	19.0	280.0	993.0	967.0	902.0	928.0	393.0	136.0	972.0	5.0	9.0	615.0	621.0	147.0	654.0	701.0	172.0	814.0	731.0	642.0	32.0	39.0	989.0	999.0	630.0	18.0	298.0	9.0	666.0	962.0	55.0	970.0	49.0	329.0	650.0	3.0	101.0	42.0	932.0	52.0	330.0	564.0	919.0
G869	55.0	185.0	949.0	972.0	74.0	914.0	848.0	379.0	826.0	816.0	132.0	4.0	924.0	996.0	306.0	999.0	954.0	744.0	733.0	194.0	936.0	66.0	149.0	692.0	981.0	53.0	7.0	951.0	962.0	766.0	8.0	124.0	992.0	788.0	848.0	655.0	546.0	787.0	887.0	977.0	827.0	991.0	20.0	807.0	749.0	876.0	988.0	817.0	939.0
G87	346.0	19.0	107.0	927.0	93.0	708.0	663.0	175.0	147.0	711.0	930.0	733.0	944.0	161.0	331.0	971.0	97.0	966.0	837.0	16.0	818.0	991.0	89.0	764.0	370.0	26.0	910.0	652.0	983.0	357.0	967.0	10.0	103.0	238.0	60.0	6.0	152.0	52.0	7.0	959.0	1000.0	540.0	254.0	667.0	914.0	202.0	612.0	85.0	660.0
G870	199.0	765.0	710.0	593.0	586.0	608.0	400.0	437.0	447.0	280.0	602.0	406.0	340.0	583.0	657.0	582.0	444.0	471.0	465.0	408.0	350.0	417.0	383.0	385.0	677.0	326.0	336.0	312.0	455.0	779.0	398.0	253.0	543.0	638.0	641.0	649.0	548.0	735.0	616.0	652.0	377.0	654.0	573.0	745.0	542.0	655.0	653.0	678.0	435.0
G871	368.0	348.0	582.0	441.0	559.0	521.0	346.0	326.0	366.0	530.0	498.0	435.0	402.0	514.0	654.0	549.0	593.0	635.0	474.0	643.0	493.0	394.0	567.0	386.0	463.0	613.0	641.0	527.0	414.0	502.0	392.0	596.0	521.0	559.0	445.0	569.0	560.0	584.0	555.0	492.0	640.0	607.0	442.0	529.0	550.0	344.0	629.0	487.0	401.0
G872	379.0	213.0	614.0	87.0	749.0	540.0	589.0	435.0	759.0	288.0	335.0	660.0	283.0	185.0	668.0	265.0	186.0	576.0	651.0	779.0	189.0	306.0	432.0	395.0	693.0	606.0	448.0	432.0	166.0	638.0	260.0	814.0	238.0	789.0	574.0	660.0	671.0	777.0	91.0	605.0	112.0	312.0	240.0	724.0	584.0	201.0	427.0	845.0	626.0
G873	195.0	957.0	332.0	163.0	106.0	116.0	830.0	600.0	553.0	366.0	804.0	886.0	969.0	939.0	911.0	818.0	833.0	129.0	28.0	959.0	832.0	848.0	790.0	639.0	136.0	808.0	985.0	818.0	500.0	77.0	980.0	402.0	828.0	283.0	382.0	905.0	344.0	121.0	73.0	331.0	73.0	898.0	351.0	234.0	98.0	818.0	929.0	865.0	849.0
G874	234.0	444.0	786.0	656.0	223.0	293.0	602.0	399.0	620.0	395.0	696.0	829.0	638.0	429.0	292.0	200.0	644.0	513.0	335.0	753.0	127.0	237.0	253.0	771.0	473.0	901.0	559.0	137.0	200.0	254.0	607.0	100.0	158.0	494.0	642.0	175.0	289.0	615.0	283.0	612.0	841.0	829.0	824.0	794.0	406.0	132.0	348.0	403.0	526.0
G875	763.0	169.0	132.0	406.0	274.0	199.0	451.0	303.0	562.0	262.0	617.0	875.0	749.0	257.0	198.0	102.0	86.0	894.0	499.0	262.0	751.0	225.0	926.0	586.0	404.0	206.0	804.0	676.0	698.0	193.0	273.0	459.0	504.0	592.0	678.0	428.0	251.0	334.0	350.0	113.0	552.0	328.0	186.0	690.0	719.0	112.0	695.0	377.0	286.0
G876	21.0	786.0	67.0	47.0	306.0	416.0	466.0	53.0	543.0	76.0	714.0	913.0	100.0	43.0	873.0	88.0	624.0	797.0	57.0	818.0	211.0	899.0	633.0	964.0	267.0	850.0	242.0	932.0	906.0	767.0	937.0	868.0	955.0	895.0	729.0	20.0	272.0	689.0	168.0	283.0	851.0	989.0	93.0	140.0	131.0	127.0	90.0	754.0	636.0
G877	669.0	792.0	759.0	848.0	175.0	504.0	585.0	530.0	235.0	153.0	127.0	341.0	642.0	150.0	777.0	773.0	249.0	334.0	711.0	615.0	543.0	648.0	404.0	723.0	166.0	768.0	798.0	588.0	770.0	282.0	302.0	436.0	200.0	227.0	595.0	192.0	185.0	325.0	484.0	150.0	654.0	850.0	717.0	433.0	769.0	242.0	632.0	237.0	247.0
G878	934.0	986.0	127.0	838.0	533.0	54.0	45.0	33.0	8.0	234.0	25.0	840.0	160.0	908.0	17.0	832.0	52.0	59.0	806.0	2.0	98.0	132.0	252.0	892.0	310.0	974.0	993.0	993.0	869.0	844.0	3.0	337.0	741.0	83.0	196.0	774.0	581.0	542.0	62.0	23.0	147.0	37.0	29.0	107.0	905.0	5.0	762.0	157.0	770.0
G879	608.0	283.0	137.0	964.0	125.0	19.0	99.0	959.0	781.0	174.0	484.0	129.0	945.0	696.0	961.0	732.0	740.0	121.0	131.0	196.0	24.0	949.0	870.0	205.0	20.0	137.0	43.0	669.0	376.0	79.0	352.0	248.0	919.0	852.0	859.0	687.0	877.0	46.0	966.0	887.0	781.0	102.0	664.0	847.0	671.0	934.0	136.0	946.0	991.0
G88	548.0	865.0	212.0	386.0	771.0	169.0	927.0	75.0	876.0	873.0	793.0	851.0	988.0	339.0	216.0	993.0	449.0	295.0	71.0	527.0	159.0	155.0	732.0	220.0	524.0	701.0	820.0	93.0	815.0	909.0	742.0	361.0	849.0	294.0	892.0	39.0	378.0	397.0	609.0	361.0	805.0	112.0	870.0	879.0	800.0	366.0	840.0	205.0	281.0
G880	498.0	551.0	451.0	348.0	367.0	585.0	482.0	408.0	574.0	529.0	542.0	427.0	435.0	408.0	443.0	617.0	467.0	549.0	600.0	495.0	542.0	426.0	527.0	534.0	440.0	590.0	531.0	620.0	577.0	440.0	593.0	392.0	526.0	430.0	587.0	588.0	465.0	528.0	488.0	448.0	588.0	424.0	408.0	410.0	534.0	592.0	416.0	500.0	388.0
G881	530.0	559.0	560.0	554.0	389.0	493.0	513.0	464.0	550.0	456.0	562.0	472.0	457.0	409.0	474.0	525.0	532.0	406.0	641.0	488.0	487.0	594.0	554.0	463.0	444.0	585.0	405.0	631.0	581.0	405.0	622.0	420.0	493.0	613.0	609.0	365.0	577.0	526.0	587.0	394.0	569.0	589.0	578.0	588.0	473.0	376.0	400.0	491.0	520.0
G882	153.0	520.0	622.0	534.0	341.0	620.0	617.0	711.0	326.0	363.0	207.0	348.0	330.0	668.0	674.0	633.0	280.0	573.0	701.0	254.0	625.0	383.0	401.0	245.0	234.0	593.0	644.0	674.0	662.0	326.0	193.0	566.0	342.0	823.0	343.0	369.0	570.0	237.0	404.0	585.0	366.0	646.0	497.0	212.0	684.0	229.0	379.0	515.0	567.0
G883	467.0	642.0	603.0	785.0	875.0	828.0	538.0	849.0	859.0	714.0	700.0	529.0	425.0	803.0	667.0	441.0	244.0	847.0	875.0	648.0	653.0	505.0	852.0	241.0	147.0	775.0	309.0	147.0	240.0	349.0	617.0	602.0	270.0	634.0	358.0	167.0	752.0	343.0	773.0	892.0	292.0	570.0	626.0	235.0	543.0	192.0	690.0	819.0	211.0
G884	282.0	286.0	852.0	54.0	805.0	210.0	273.0	149.0	685.0	125.0	138.0	796.0	238.0	904.0	837.0	216.0	314.0	790.0	386.0	775.0	583.0	811.0	440.0	596.0	116.0	898.0	317.0	26.0	809.0	422.0	844.0	614.0	910.0	472.0	169.0	732.0	147.0	427.0	790.0	781.0	131.0	218.0	792.0	437.0	604.0	176.0	635.0	762.0	659.0
G885	889.0	665.0	785.0	261.0	652.0	755.0	338.0	321.0	849.0	870.0	769.0	560.0	298.0	156.0	148.0	230.0	311.0	587.0	339.0	721.0	796.0	688.0	233.0	604.0	729.0	135.0	594.0	772.0	362.0	678.0	769.0	756.0	219.0	433.0	201.0	193.0	559.0	682.0	664.0	208.0	184.0	477.0	348.0	766.0	295.0	233.0	368.0	842.0	445.0
G886	651.0	223.0	48.0	90.0	26.0	845.0	840.0	980.0	879.0	957.0	173.0	131.0	487.0	326.0	303.0	946.0	732.0	210.0	751.0	181.0	880.0	807.0	51.0	3.0	3.0	936.0	989.0	897.0	931.0	338.0	845.0	880.0	30.0	146.0	958.0	947.0	910.0	691.0	822.0	209.0	941.0	651.0	33.0	95.0	825.0	839.0	823.0	873.0	758.0
G887	267.0	886.0	722.0	303.0	768.0	242.0	545.0	278.0	201.0	230.0	177.0	335.0	571.0	324.0	326.0	530.0	450.0	590.0	482.0	256.0	280.0	291.0	789.0	656.0	801.0	831.0	275.0	297.0	633.0	653.0	372.0	920.0	490.0	447.0	746.0	209.0	833.0	405.0	306.0	523.0	831.0	235.0	220.0	741.0	78.0	114.0	410.0	261.0	706.0
G888	278.0	230.0	335.0	311.0	159.0	599.0	389.0	185.0	707.0	247.0	513.0	692.0	688.0	755.0	586.0	512.0	585.0	630.0	393.0	352.0	525.0	750.0	747.0	321.0	459.0	646.0	183.0	701.0	320.0	670.0	455.0	828.0	383.0	163.0	520.0	487.0	556.0	255.0	655.0	600.0	637.0	610.0	549.0	693.0	276.0	309.0	329.0	559.0	675.0
G889	971.0	364.0	147.0	979.0	78.0	11.0	880.0	829.0	575.0	114.0	955.0	835.0	85.0	957.0	315.0	114.0	61.0	4.0	897.0	237.0	27.0	786.0	849.0	132.0	123.0	269.0	624.0	755.0	930.0	891.0	745.0	41.0	916.0	5.0	736.0	948.0	893.0	887.0	973.0	19.0	405.0	858.0	302.0	799.0	57.0	635.0	993.0	364.0	107.0
G89	540.0	475.0	772.0	70.0	113.0	874.0	755.0	626.0	914.0	986.0	988.0	984.0	612.0	813.0	714.0	995.0	421.0	828.0	814.0	676.0	596.0	202.0	967.0	11.0	153.0	25.0	712.0	293.0	892.0	936.0	78.0	760.0	73.0	975.0	85.0	678.0	933.0	768.0	216.0	748.0	872.0	293.0	638.0	134.0	170.0	123.0	680.0	332.0	740.0
G890	349.0	270.0	245.0	426.0	114.0	795.0	525.0	585.0	161.0	389.0	509.0	735.0	857.0	371.0	619.0	272.0	726.0	717.0	253.0	321.0	408.0	826.0	676.0	787.0	675.0	740.0	670.0	726.0	813.0	235.0	281.0	753.0	578.0	582.0	638.0	518.0	557.0	262.0	242.0	762.0	362.0	662.0	627.0	232.0	648.0	244.0	529.0	371.0	481.0
G891	272.0	345.0	599.0	431.0	153.0	318.0	299.0	696.0	432.0	629.0	666.0	626.0	234.0	820.0	680.0	592.0	728.0	242.0	725.0	826.0	438.0	402.0	373.0	336.0	316.0	347.0	159.0	615.0	364.0	588.0	779.0	286.0	370.0	599.0	635.0	253.0	365.0	373.0	663.0	779.0	188.0	811.0	363.0	860.0	708.0	866.0	667.0	376.0	858.0
G892	352.0	431.0	712.0	840.0	684.0	794.0	496.0	839.0	618.0	747.0	261.0	380.0	763.0	617.0	163.0	856.0	322.0	192.0	707.0	738.0	502.0	144.0	416.0	274.0	496.0	778.0	154.0	670.0	688.0	559.0	855.0	483.0	763.0	359.0	693.0	426.0	790.0	221.0	296.0	207.0	226.0	384.0	292.0	635.0	609.0	768.0	664.0	671.0	639.0
G893	810.0	5.0	236.0	119.0	922.0	261.0	108.0	943.0	853.0	415.0	949.0	892.0	843.0	129.0	881.0	595.0	37.0	814.0	768.0	746.0	895.0	184.0	964.0	414.0	131.0	67.0	155.0	213.0	976.0	120.0	953.0	952.0	29.0	271.0	976.0	929.0	907.0	747.0	724.0	79.0	181.0	216.0	481.0	945.0	992.0	158.0	922.0	179.0	355.0
G894	253.0	878.0	702.0	387.0	715.0	342.0	280.0	652.0	227.0	356.0	725.0	737.0	99.0	237.0	270.0	132.0	794.0	105.0	304.0	90.0	549.0	398.0	210.0	833.0	605.0	452.0	345.0	84.0	857.0	760.0	713.0	141.0	788.0	390.0	439.0	674.0	664.0	766.0	385.0	634.0	838.0	274.0	241.0	743.0	715.0	784.0	692.0	826.0	118.0
G895	564.0	524.0	337.0	326.0	377.0	269.0	555.0	741.0	595.0	575.0	354.0	688.0	360.0	482.0	504.0	508.0	582.0	811.0	480.0	690.0	411.0	583.0	563.0	363.0	500.0	431.0	659.0	318.0	434.0	636.0	454.0	772.0	622.0	602.0	335.0	704.0	587.0	642.0	566.0	511.0	619.0	604.0	433.0	295.0	640.0	359.0	434.0	440.0	364.0
G896	867.0	868.0	892.0	601.0	211.0	232.0	664.0	759.0	846.0	182.0	275.0	266.0	905.0	659.0	702.0	107.0	247.0	767.0	523.0	774.0	696.0	423.0	394.0	290.0	630.0	504.0	113.0	370.0	257.0	612.0	155.0	699.0	832.0	477.0	210.0	217.0	628.0	690.0	650.0	771.0	460.0	109.0	757.0	300.0	788.0	148.0	541.0	450.0	621.0
G897	632.0	565.0	323.0	928.0	743.0	113.0	971.0	702.0	996.0	794.0	952.0	970.0	889.0	936.0	770.0	955.0	731.0	218.0	18.0	13.0	268.0	138.0	288.0	935.0	964.0	449.0	350.0	174.0	79.0	152.0	753.0	872.0	17.0	96.0	727.0	924.0	858.0	828.0	230.0	91.0	135.0	70.0	114.0	903.0	580.0	3.0	11.0	406.0	1.0
G898	252.0	648.0	453.0	484.0	174.0	775.0	276.0	684.0	586.0	793.0	664.0	444.0	361.0	704.0	574.0	553.0	298.0	796.0	363.0	729.0	603.0	574.0	286.0	439.0	436.0	588.0	295.0	654.0	694.0	302.0	754.0	808.0	587.0	715.0	758.0	715.0	452.0	444.0	589.0	677.0	415.0	363.0	247.0	392.0	738.0	322.0	776.0	528.0	738.0
G899	816.0	273.0	441.0	410.0	700.0	250.0	812.0	446.0	440.0	745.0	363.0	846.0	307.0	632.0	715.0	162.0	199.0	582.0	368.0	272.0	661.0	760.0	449.0	232.0	721.0	222.0	408.0	626.0	267.0	400.0	173.0	891.0	272.0	251.0	902.0	214.0	368.0	736.0	868.0	571.0	471.0	788.0	793.0	547.0	796.0	800.0	120.0	307.0	579.0
G9	539.0	296.0	369.0	373.0	588.0	630.0	556.0	653.0	400.0	326.0	660.0	658.0	500.0	421.0	529.0	496.0	185.0	460.0	361.0	544.0	639.0	500.0	357.0	415.0	685.0	738.0	386.0	367.0	537.0	479.0	712.0	389.0	435.0	445.0	422.0	538.0	513.0	630.0	482.0	543.0	465.0	577.0	618.0	603.0	663.0	206.0	544.0	325.0	486.0
G90	437.0	674.0	730.0	627.0	247.0	347.0	412.0	233.0	695.0	212.0	374.0	708.0	468.0	541.0	396.0	293.0	712.0	667.0	740.0	473.0	418.0	582.0	413.0	230.0	428.0	241.0	755.0	290.0	293.0	344.0	381.0	336.0	335.0	629.0	602.0	696.0	361.0	832.0	588.0	578.0	533.0	399.0	636.0	226.0	739.0	691.0	677.0	187.0	331.0
G900	662.0	663.0	296.0	583.0	601.0	325.0	173.0	189.0	281.0	597.0	266.0	390.0	629.0	875.0	469.0	175.0	717.0	567.0	717.0	848.0	286.0	661.0	815.0	574.0	755.0	802.0	413.0	830.0	312.0	765.0	724.0	309.0	432.0	274.0	658.0	361.0	729.0	565.0	907.0	827.0	816.0	405.0	526.0	341.0	274.0	783.0	296.0	380.0	742.0
G901	527.0	484.0	179.0	793.0	519.0	773.0	155.0	870.0	198.0	261.0	887.0	705.0	377.0	277.0	384.0	668.0	417.0	17.0	435.0	772.0	212.0	644.0	315.0	432.0	748.0	300.0	828.0	737.0	806.0	144.0	403.0	835.0	776.0	121.0	788.0	520.0	627.0	724.0	419.0	568.0	649.0	680.0	311.0	78.0	245.0	646.0	731.0	265.0	764.0
G902	428.0	470.0	512.0	489.0	527.0	433.0	508.0	535.0	522.0	454.0	457.0	537.0	580.0	478.0	551.0	480.0	528.0	455.0	510.0	493.0	477.0	522.0	558.0	515.0	488.0	490.0	488.0	468.0	454.0	500.0	463.0	529.0	433.0	467.0	435.0	479.0	509.0	459.0	499.0	463.0	490.0	470.0	503.0	470.0	512.0	467.0	504.0	532.0	509.0
G903	56.0	207.0	494.0	779.0	672.0	913.0	769.0	422.0	671.0	285.0	611.0	895.0	259.0	182.0	954.0	611.0	246.0	809.0	184.0	636.0	146.0	550.0	875.0	785.0	857.0	115.0	899.0	761.0	302.0	85.0	126.0	381.0	323.0	680.0	748.0	306.0	598.0	589.0	813.0	228.0	863.0	258.0	786.0	306.0	841.0	567.0	618.0	587.0	747.0
G904	551.0	621.0	349.0	672.0	567.0	508.0	757.0	556.0	808.0	240.0	717.0	399.0	229.0	598.0	412.0	622.0	270.0	694.0	462.0	310.0	358.0	311.0	480.0	722.0	348.0	364.0	337.0	695.0	359.0	452.0	869.0	340.0	606.0	456.0	291.0	668.0	464.0	518.0	788.0	807.0	663.0	386.0	595.0	430.0	388.0	583.0	288.0	502.0	512.0
G905	294.0	554.0	576.0	662.0	252.0	288.0	121.0	29.0	891.0	737.0	574.0	716.0	401.0	259.0	122.0	60.0	951.0	243.0	199.0	70.0	229.0	304.0	358.0	783.0	148.0	919.0	824.0	610.0	837.0	777.0	596.0	281.0	842.0	242.0	735.0	92.0	213.0	889.0	834.0	902.0	176.0	897.0	531.0	346.0	220.0	913.0	689.0	61.0	150.0
G906	644.0	995.0	118.0	989.0	158.0	930.0	988.0	923.0	652.0	921.0	442.0	921.0	131.0	845.0	900.0	112.0	48.0	969.0	715.0	361.0	994.0	231.0	131.0	17.0	957.0	663.0	42.0	773.0	47.0	170.0	794.0	32.0	956.0	80.0	424.0	15.0	837.0	419.0	872.0	834.0	54.0	877.0	79.0	316.0	480.0	949.0	912.0	609.0	232.0
G907	736.0	289.0	346.0	756.0	766.0	106.0	775.0	742.0	340.0	417.0	541.0	648.0	793.0	595.0	780.0	790.0	783.0	589.0	597.0	754.0	530.0	775.0	328.0	198.0	629.0	204.0	276.0	192.0	489.0	897.0	755.0	438.0	149.0	329.0	173.0	731.0	808.0	856.0	619.0	894.0	590.0	438.0	741.0	618.0	606.0	575.0	108.0	601.0	252.0
G908	69.0	195.0	856.0	812.0	943.0	854.0	983.0	10.0	788.0	408.0	918.0	232.0	946.0	779.0	379.0	979.0	319.0	345.0	281.0	12.0	209.0	527.0	648.0	854.0	309.0	993.0	954.0	842.0	476.0	965.0	910.0	869.0	954.0	90.0	796.0	692.0	736.0	939.0	962.0	846.0	803.0	21.0	915.0	86.0	247.0	162.0	265.0	848.0	328.0
G909	873.0	870.0	675.0	896.0	388.0	292.0	109.0	206.0	899.0	362.0	227.0	117.0	60.0	836.0	140.0	438.0	111.0	260.0	432.0	229.0	905.0	857.0	464.0	789.0	639.0	43.0	208.0	870.0	457.0	758.0	849.0	526.0	937.0	355.0	576.0	160.0	87.0	166.0	804.0	696.0	923.0	39.0	450.0	826.0	669.0	255.0	910.0	328.0	73.0
G91	830.0	317.0	688.0	260.0	273.0	821.0	667.0	181.0	573.0	861.0	779.0	725.0	126.0	373.0	328.0	772.0	297.0	358.0	757.0	62.0	123.0	339.0	103.0	641.0	837.0	174.0	479.0	728.0	368.0	690.0	784.0	275.0	837.0	724.0	348.0	722.0	460.0	680.0	919.0	799.0	702.0	750.0	648.0	757.0	237.0	840.0	380.0	154.0	670.0
G910	658.0	803.0	215.0	598.0	401.0	741.0	142.0	45.0	716.0	229.0	679.0	869.0	86.0	236.0	872.0	826.0	84.0	702.0	290.0	625.0	218.0	26.0	91.0	280.0	312.0	909.0	81.0	331.0	148.0	204.0	202.0	352.0	781.0	917.0	656.0	305.0	672.0	228.0	393.0	95.0	498.0	277.0	906.0	48.0	118.0	262.0	789.0	930.0	654.0
G911	798.0	40.0	553.0	997.0	34.0	888.0	611.0	826.0	67.0	55.0	976.0	109.0	968.0	691.0	341.0	449.0	882.0	457.0	233.0	72.0	812.0	295.0	994.0	18.0	870.0	766.0	123.0	833.0	71.0	55.0	700.0	113.0	863.0	220.0	891.0	771.0	818.0	816.0	14.0	917.0	984.0	903.0	163.0	704.0	930.0	365.0	727.0	743.0	51.0
G912	206.0	162.0	277.0	967.0	52.0	160.0	195.0	87.0	35.0	141.0	108.0	139.0	4.0	448.0	897.0	739.0	898.0	998.0	930.0	999.0	692.0	371.0	67.0	100.0	954.0	636.0	831.0	279.0	375.0	28.0	215.0	871.0	52.0	234.0	707.0	9.0	6.0	975.0	990.0	542.0	445.0	15.0	789.0	980.0	549.0	946.0	138.0	803.0	923.0
G913	200.0	337.0	676.0	15.0	366.0	919.0	75.0	398.0	988.0	981.0	92.0	903.0	98.0	672.0	47.0	927.0	30.0	981.0	778.0	112.0	174.0	25.0	596.0	87.0	45.0	256.0	893.0	752.0	963.0	551.0	685.0	39.0	6.0	929.0	220.0	788.0	193.0	498.0	159.0	961.0	266.0	951.0	50.0	971.0	691.0	908.0	33.0	7.0	42.0
G914	997.0	629.0	891.0	175.0	65.0	146.0	97.0	258.0	26.0	948.0	874.0	955.0	806.0	272.0	955.0	969.0	296.0	965.0	182.0	9.0	53.0	32.0	806.0	117.0	972.0	886.0	894.0	999.0	74.0	60.0	638.0	817.0	963.0	415.0	928.0	993.0	243.0	97.0	35.0	933.0	800.0	862.0	842.0	867.0	990.0	26.0	18.0	912.0	995.0
G915	30.0	176.0	805.0	707.0	847.0	734.0	859.0	39.0	267.0	88.0	44.0	243.0	375.0	670.0	389.0	253.0	782.0	679.0	100.0	921.0	54.0	56.0	43.0	388.0	682.0	3.0	110.0	3.0	21.0	159.0	37.0	890.0	811.0	1.0	400.0	985.0	65.0	654.0	719.0	936.0	217.0	692.0	947.0	709.0	148.0	893.0	951.0	52.0	711.0
G916	19.0	128.0	379.0	588.0	752.0	839.0	370.0	200.0	7.0	702.0	103.0	939.0	359.0	382.0	865.0	913.0	13.0	453.0	17.0	233.0	12.0	985.0	1000.0	96.0	207.0	758.0	382.0	980.0	801.0	201.0	36.0	59.0	531.0	703.0	938.0	349.0	619.0	836.0	845.0	790.0	684.0	14.0	89.0	877.0	854.0	837.0	734.0	775.0	672.0
G917	758.0	333.0	651.0	635.0	70.0	981.0	676.0	148.0	811.0	43.0	994.0	189.0	862.0	281.0	984.0	886.0	597.0	648.0	797.0	179.0	4.0	980.0	844.0	999.0	206.0	546.0	13.0	882.0	996.0	987.0	291.0	792.0	760.0	858.0	391.0	749.0	891.0	993.0	316.0	5.0	982.0	710.0	168.0	833.0	68.0	885.0	944.0	335.0	123.0
G918	328.0	297.0	556.0	618.0	834.0	255.0	582.0	443.0	270.0	149.0	575.0	589.0	823.0	618.0	343.0	196.0	162.0	357.0	155.0	791.0	781.0	367.0	773.0	222.0	575.0	460.0	272.0	277.0	843.0	329.0	719.0	154.0	296.0	778.0	591.0	838.0	542.0	362.0	475.0	252.0	316.0	290.0	82.0	424.0	627.0	499.0	98.0	724.0	725.0
G919	792.0	883.0	1000.0	819.0	912.0	12.0	895.0	12.0	572.0	252.0	251.0	915.0	982.0	22.0	920.0	9.0	943.0	165.0	93.0	76.0	865.0	404.0	956.0	788.0	769.0	79.0	200.0	7.0	83.0	601.0	296.0	988.0	57.0	289.0	99.0	233.0	316.0	163.0	59.0	186.0	903.0	867.0	456.0	12.0	998.0	463.0	49.0	916.0	794.0
G92	111.0	835.0	53.0	110.0	80.0	997.0	27.0	817.0	178.0	916.0	249.0	854.0	22.0	902.0	786.0	935.0	787.0	62.0	122.0	623.0	377.0	830.0	220.0	203.0	274.0	390.0	916.0	304.0	44.0	598.0	309.0	579.0	98.0	72.0	986.0	965.0	181.0	888.0	100.0	312.0	564.0	801.0	996.0	53.0	866.0	821.0	871.0	67.0	937.0
G920	872.0	941.0	639.0	743.0	73.0	114.0	266.0	247.0	381.0	337.0	150.0	821.0	931.0	412.0	995.0	940.0	436.0	864.0	918.0	329.0	997.0	18.0	939.0	197.0	795.0	58.0	210.0	355.0	72.0	978.0	84.0	861.0	69.0	964.0	896.0	297.0	499.0	1000.0	856.0	151.0	106.0	111.0	890.0	986.0	1.0	392.0	775.0	869.0	861.0
G921	743.0	292.0	203.0	516.0	823.0	898.0	872.0	830.0	960.0	778.0	101.0	170.0	205.0	88.0	751.0	845.0	93.0	643.0	39.0	797.0	414.0	226.0	997.0	10.0	549.0	279.0	581.0	168.0	120.0	693.0	858.0	885.0	396.0	177.0	298.0	130.0	709.0	10.0	671.0	93.0	718.0	882.0	576.0	905.0	116.0	39.0	301.0	130.0	480.0
G922	541.0	377.0	165.0	568.0	431.0	398.0	250.0	783.0	113.0	127.0	376.0	197.0	406.0	454.0	215.0	190.0	509.0	620.0	660.0	731.0	187.0	410.0	235.0	318.0	256.0	714.0	324.0	545.0	565.0	395.0	578.0	731.0	145.0	442.0	300.0	794.0	541.0	182.0	410.0	464.0	543.0	310.0	628.0	771.0	696.0	373.0	874.0	843.0	864.0
G923	984.0	829.0	111.0	932.0	351.0	723.0	698.0	854.0	980.0	752.0	940.0	997.0	371.0	925.0	65.0	142.0	747.0	162.0	98.0	184.0	864.0	711.0	57.0	252.0	78.0	185.0	17.0	645.0	729.0	889.0	927.0	375.0	33.0	938.0	155.0	875.0	699.0	989.0	883.0	84.0	138.0	337.0	962.0	33.0	766.0	743.0	81.0	415.0	261.0
G924	227.0	341.0	509.0	153.0	243.0	373.0	759.0	311.0	410.0	812.0	174.0	798.0	107.0	742.0	759.0	829.0	592.0	659.0	286.0	829.0	613.0	464.0	479.0	661.0	713.0	515.0	796.0	151.0	557.0	233.0	657.0	244.0	527.0	488.0	688.0	252.0	682.0	319.0	747.0	613.0	382.0	130.0	282.0	580.0	773.0	267.0	572.0	654.0	667.0
G925	164.0	919.0	112.0	78.0	27.0	969.0	70.0	67.0	700.0	172.0	256.0	501.0	28.0	100.0	129.0	86.0	209.0	794.0	899.0	852.0	138.0	831.0	11.0	960.0	983.0	935.0	285.0	282.0	41.0	872.0	976.0	21.0	835.0	481.0	901.0	595.0	945.0	900.0	57.0	787.0	221.0	984.0	99.0	62.0	625.0	878.0	788.0	778.0	204.0
G926	714.0	641.0	694.0	462.0	146.0	234.0	580.0	282.0	778.0	840.0	563.0	301.0	788.0	178.0	772.0	648.0	760.0	713.0	337.0	782.0	649.0	662.0	280.0	572.0	368.0	292.0	649.0	401.0	409.0	662.0	816.0	455.0	516.0	723.0	627.0	292.0	474.0	271.0	375.0	358.0	558.0	410.0	278.0	327.0	240.0	146.0	790.0	488.0	158.0
G927	674.0	644.0	454.0	436.0	303.0	455.0	718.0	338.0	286.0	553.0	327.0	378.0	692.0	496.0	543.0	554.0	618.0	390.0	659.0	626.0	314.0	403.0	777.0	553.0	539.0	229.0	665.0	336.0	672.0	252.0	314.0	288.0	367.0	311.0	337.0	371.0	422.0	779.0	585.0	726.0	511.0	623.0	485.0	687.0	317.0	770.0	582.0	435.0	644.0
G928	782.0	95.0	276.0	986.0	841.0	75.0	573.0	928.0	370.0	598.0	328.0	464.0	677.0	283.0	100.0	909.0	884.0	94.0	187.0	879.0	941.0	827.0	655.0	53.0	259.0	360.0	105.0	305.0	881.0	925.0	827.0	830.0	18.0	738.0	498.0	768.0	64.0	593.0	959.0	705.0	532.0	887.0	109.0	947.0	35.0	825.0	208.0	766.0	602.0
G929	777.0	83.0	970.0	55.0	397.0	472.0	816.0	374.0	789.0	35.0	861.0	918.0	201.0	216.0	256.0	41.0	54.0	330.0	705.0	704.0	927.0	277.0	7.0	28.0	91.0	350.0	923.0	254.0	82.0	821.0	188.0	85.0	958.0	417.0	171.0	100.0	902.0	194.0	19.0	819.0	472.0	509.0	659.0	293.0	258.0	8.0	817.0	586.0	732.0
G93	726.0	681.0	878.0	694.0	783.0	895.0	737.0	657.0	164.0	648.0	909.0	404.0	870.0	204.0	769.0	814.0	513.0	325.0	191.0	117.0	161.0	716.0	186.0	37.0	796.0	694.0	944.0	808.0	228.0	694.0	35.0	140.0	150.0	766.0	972.0	54.0	874.0	758.0	612.0	215.0	213.0	92.0	49.0	825.0	786.0	859.0	634.0	959.0	785.0
G930	949.0	258.0	266.0	911.0	751.0	935.0	693.0	70.0	616.0	286.0	97.0	394.0	758.0	887.0	205.0	889.0	771.0	386.0	901.0	152.0	155.0	15.0	281.0	660.0	868.0	24.0	77.0	196.0	650.0	135.0	167.0	719.0	593.0	554.0	856.0	887.0	190.0	253.0	707.0	42.0	997.0	714.0	899.0	243.0	654.0	710.0	883.0	117.0	950.0
G931	133.0	775.0	679.0	266.0	817.0	115.0	221.0	285.0	815.0	886.0	393.0	736.0	390.0	608.0	245.0	518.0	738.0	150.0	749.0	727.0	275.0	151.0	390.0	579.0	401.0	696.0	789.0	702.0	675.0	759.0	267.0	346.0	700.0	179.0	167.0	861.0	727.0	729.0	684.0	795.0	255.0	599.0	272.0	369.0	467.0	537.0	68.0	704.0	234.0
G932	503.0	474.0	521.0	535.0	515.0	419.0	515.0	545.0	513.0	558.0	443.0	538.0	621.0	540.0	570.0	409.0	480.0	447.0	487.0	534.0	456.0	518.0	542.0	434.0	472.0	462.0	458.0	515.0	478.0	547.0	472.0	515.0	551.0	454.0	481.0	466.0	567.0	501.0	453.0	527.0	562.0	468.0	538.0	566.0	522.0	479.0	550.0	560.0	447.0
G933	770.0	752.0	683.0	946.0	824.0	864.0	904.0	852.0	919.0	526.0	827.0	52.0	403.0	956.0	110.0	838.0	294.0	893.0	872.0	849.0	52.0	172.0	842.0	156.0	872.0	711.0	621.0	750.0	760.0	594.0	828.0	311.0	48.0	691.0	277.0	586.0	927.0	43.0	109.0	305.0	811.0	908.0	1.0	856.0	621.0	101.0	170.0	753.0	981.0
G934	122.0	194.0	443.0	297.0	666.0	649.0	719.0	373.0	693.0	281.0	479.0	294.0	608.0	800.0	607.0	724.0	383.0	755.0	313.0	348.0	528.0	271.0	576.0	748.0	232.0	285.0	763.0	419.0	732.0	368.0	720.0	174.0	795.0	269.0	398.0	395.0	324.0	745.0	754.0	192.0	459.0	439.0	194.0	625.0	208.0	490.0	183.0	339.0	632.0
G935	276.0	637.0	377.0	418.0	537.0	417.0	328.0	508.0	514.0	565.0	396.0	543.0	458.0	645.0	398.0	349.0	594.0	418.0	579.0	309.0	468.0	516.0	441.0	446.0	645.0	433.0	392.0	356.0	402.0	599.0	447.0	430.0	442.0	385.0	606.0	409.0	377.0	608.0	538.0	603.0	289.0	330.0	443.0	583.0	301.0	618.0	655.0	579.0	494.0
G936	172.0	80.0	2.0	236.0	798.0	81.0	285.0	982.0	70.0	17.0	401.0	176.0	711.0	196.0	8.0	113.0	33.0	51.0	675.0	838.0	251.0	736.0	959.0	216.0	2.0	887.0	708.0	428.0	129.0	3.0	164.0	991.0	364.0	865.0	765.0	33.0	825.0	229.0	99.0	278.0	947.0	715.0	148.0	320.0	122.0	986.0	456.0	6.0	144.0
G937	113.0	918.0	858.0	44.0	72.0	931.0	600.0	112.0	793.0	49.0	21.0	720.0	952.0	79.0	990.0	961.0	926.0	899.0	170.0	888.0	869.0	951.0	711.0	669.0	655.0	990.0	384.0	266.0	261.0	991.0	120.0	734.0	345.0	844.0	153.0	922.0	821.0	387.0	456.0	108.0	818.0	118.0	162.0	1000.0	411.0	873.0	739.0	46.0	54.0
G938	586.0	742.0	741.0	246.0	38.0	922.0	188.0	698.0	997.0	84.0	242.0	112.0	183.0	481.0	916.0	135.0	349.0	619.0	990.0	78.0	5.0	876.0	206.0	949.0	646.0	54.0	175.0	650.0	854.0	923.0	806.0	243.0	139.0	61.0	131.0	127.0	516.0	996.0	46.0	984.0	285.0	43.0	132.0	168.0	37.0	32.0	888.0	928.0	125.0
G939	687.0	920.0	247.0	923.0	928.0	967.0	899.0	767.0	965.0	876.0	406.0	164.0	696.0	718.0	517.0	414.0	104.0	715.0	811.0	562.0	630.0	36.0	222.0	908.0	544.0	510.0	257.0	267.0	504.0	473.0	662.0	310.0	897.0	730.0	818.0	170.0	551.0	546.0	546.0	800.0	65.0	746.0	945.0	832.0	826.0	17.0	177.0	53.0	90.0
G94	340.0	393.0	142.0	264.0	139.0	911.0	135.0	976.0	897.0	696.0	652.0	92.0	181.0	220.0	165.0	298.0	106.0	200.0	922.0	17.0	83.0	161.0	268.0	740.0	767.0	783.0	744.0	938.0	341.0	869.0	216.0	810.0	159.0	11.0	112.0	756.0	220.0	86.0	108.0	101.0	658.0	107.0	62.0	340.0	96.0	246.0	821.0	732.0	395.0
G940	3.0	999.0	800.0	774.0	947.0	743.0	722.0	5.0	3.0	924.0	192.0	91.0	312.0	835.0	117.0	38.0	919.0	445.0	265.0	20.0	43.0	24.0	48.0	4.0	718.0	934.0	982.0	387.0	573.0	864.0	684.0	203.0	996.0	157.0	19.0	847.0	195.0	684.0	103.0	764.0	589.0	532.0	837.0	979.0	65.0	4.0	980.0	168.0	994.0
G941	52.0	150.0	874.0	818.0	361.0	135.0	364.0	758.0	132.0	25.0	726.0	817.0	838.0	197.0	792.0	225.0	410.0	523.0	82.0	955.0	693.0	874.0	110.0	167.0	151.0	136.0	367.0	82.0	899.0	901.0	665.0	783.0	851.0	742.0	115.0	850.0	98.0	817.0	781.0	436.0	57.0	618.0	722.0	662.0	163.0	804.0	307.0	851.0	704.0
G942	928.0	151.0	519.0	631.0	317.0	705.0	958.0	330.0	976.0	94.0	642.0	689.0	233.0	16.0	468.0	340.0	64.0	419.0	716.0	747.0	181.0	693.0	124.0	905.0	881.0	721.0	803.0	52.0	719.0	914.0	991.0	447.0	960.0	92.0	738.0	398.0	565.0	955.0	648.0	842.0	50.0	203.0	963.0	828.0	771.0	641.0	446.0	96.0	930.0
G943	65.0	1.0	282.0	168.0	779.0	763.0	112.0	76.0	52.0	221.0	224.0	730.0	79.0	26.0	112.0	195.0	970.0	76.0	23.0	64.0	423.0	203.0	72.0	989.0	13.0	295.0	82.0	854.0	26.0	986.0	67.0	127.0	520.0	671.0	832.0	973.0	86.0	273.0	939.0	889.0	896.0	226.0	966.0	238.0	4.0	916.0	34.0	822.0	89.0
G944	626.0	720.0	605.0	486.0	301.0	392.0	375.0	412.0	674.0	355.0	381.0	732.0	719.0	594.0	450.0	729.0	376.0	507.0	627.0	447.0	734.0	305.0	391.0	188.0	523.0	354.0	487.0	649.0	654.0	300.0	385.0	716.0	430.0	566.0	563.0	585.0	278.0	461.0	544.0	679.0	683.0	538.0	378.0	401.0	608.0	578.0	754.0	448.0	340.0
G945	757.0	784.0	564.0	764.0	828.0	680.0	396.0	434.0	869.0	267.0	345.0	546.0	153.0	200.0	686.0	679.0	386.0	340.0	243.0	143.0	478.0	170.0	299.0	193.0	328.0	325.0	638.0	666.0	440.0	312.0	325.0	741.0	106.0	741.0	238.0	735.0	705.0	830.0	386.0	738.0	768.0	463.0	370.0	151.0	428.0	188.0	760.0	571.0	583.0
G946	768.0	67.0	217.0	129.0	750.0	715.0	928.0	183.0	500.0	979.0	152.0	967.0	400.0	812.0	53.0	16.0	189.0	588.0	992.0	828.0	35.0	993.0	762.0	590.0	910.0	265.0	4.0	57.0	162.0	886.0	141.0	398.0	483.0	869.0	288.0	818.0	599.0	572.0	911.0	988.0	996.0	11.0	959.0	133.0	10.0	23.0	983.0	744.0	955.0
G947	820.0	344.0	845.0	831.0	264.0	129.0	149.0	316.0	207.0	345.0	162.0	991.0	636.0	126.0	591.0	880.0	40.0	133.0	943.0	907.0	204.0	765.0	495.0	895.0	194.0	859.0	757.0	821.0	670.0	403.0	322.0	460.0	16.0	118.0	645.0	204.0	426.0	915.0	777.0	92.0	729.0	149.0	294.0	754.0	818.0	370.0	53.0	69.0	935.0
G948	773.0	869.0	58.0	156.0	354.0	73.0	833.0	898.0	747.0	899.0	784.0	57.0	990.0	35.0	980.0	851.0	129.0	579.0	864.0	930.0	175.0	882.0	656.0	837.0	803.0	899.0	211.0	27.0	156.0	558.0	669.0	214.0	941.0	776.0	95.0	986.0	233.0	353.0	150.0	952.0	114.0	869.0	561.0	137.0	920.0	115.0	76.0	140.0	433.0
G949	494.0	549.0	667.0	414.0	584.0	411.0	514.0	491.0	545.0	433.0	452.0	517.0	379.0	509.0	420.0	443.0	310.0	561.0	489.0	594.0	330.0	546.0	411.0	599.0	383.0	614.0	632.0	529.0	617.0	538.0	416.0	386.0	650.0	692.0	311.0	693.0	607.0	549.0	656.0	550.0	355.0	394.0	419.0	469.0	633.0	442.0	553.0	557.0	663.0
G95	988.0	24.0	136.0	316.0	673.0	990.0	313.0	993.0	827.0	693.0	959.0	717.0	10.0	187.0	133.0	932.0	981.0	823.0	782.0	990.0	939.0	63.0	38.0	354.0	929.0	389.0	696.0	672.0	252.0	250.0	833.0	258.0	892.0	838.0	979.0	927.0	159.0	62.0	261.0	657.0	949.0	865.0	325.0	142.0	420.0	85.0	91.0	546.0	697.0
G950	218.0	619.0	279.0	661.0	393.0	693.0	548.0	671.0	771.0	460.0	219.0	402.0	437.0	392.0	733.0	357.0	666.0	326.0	832.0	449.0	504.0	528.0	385.0	341.0	357.0	692.0	300.0	587.0	592.0	155.0	501.0	665.0	541.0	221.0	590.0	645.0	328.0	328.0	523.0	346.0	539.0	693.0	424.0	415.0	742.0	563.0	630.0	682.0	673.0
G951	357.0	486.0	566.0	409.0	494.0	496.0	422.0	450.0	413.0	560.0	546.0	580.0	655.0	472.0	434.0	454.0	552.0	376.0	390.0	603.0	481.0	545.0	553.0	396.0	435.0	549.0	572.0	458.0	393.0	574.0	515.0	554.0	478.0	460.0	542.0	536.0	519.0	585.0	512.0	437.0	475.0	560.0	512.0	684.0	494.0	608.0	467.0	433.0	488.0
G952	335.0	108.0	829.0	262.0	960.0	434.0	884.0	834.0	854.0	331.0	655.0	727.0	381.0	46.0	550.0	805.0	674.0	182.0	545.0	673.0	591.0	570.0	326.0	392.0	821.0	955.0	53.0	699.0	502.0	175.0	674.0	112.0	823.0	270.0	766.0	196.0	73.0	209.0	365.0	918.0	273.0	773.0	847.0	97.0	896.0	261.0	424.0	896.0	163.0
G953	38.0	28.0	19.0	850.0	770.0	633.0	166.0	785.0	47.0	107.0	166.0	814.0	835.0	965.0	237.0	350.0	839.0	42.0	138.0	602.0	369.0	647.0	56.0	887.0	192.0	958.0	66.0	979.0	195.0	772.0	654.0	278.0	887.0	889.0	495.0	199.0	102.0	657.0	800.0	853.0	67.0	5.0	865.0	224.0	360.0	7.0	155.0	276.0	870.0
G954	829.0	898.0	681.0	207.0	293.0	323.0	657.0	779.0	536.0	582.0	298.0	186.0	427.0	279.0	688.0	823.0	320.0	867.0	178.0	609.0	81.0	564.0	514.0	642.0	351.0	338.0	121.0	292.0	690.0	763.0	731.0	227.0	217.0	181.0	865.0	399.0	258.0	361.0	119.0	218.0	372.0	124.0	290.0	426.0	302.0	481.0	59.0	684.0	658.0
G955	289.0	456.0	662.0	643.0	371.0	407.0	291.0	483.0	726.0	617.0	399.0	418.0	286.0	715.0	545.0	563.0	317.0	493.0	367.0	607.0	410.0	446.0	370.0	356.0	641.0	594.0	640.0	519.0	594.0	530.0	585.0	216.0	164.0	443.0	472.0	712.0	286.0	653.0	358.0	631.0	358.0	435.0	605.0	409.0	270.0	626.0	605.0	645.0	527.0
G956	910.0	103.0	298.0	58.0	939.0	257.0	463.0	230.0	795.0	295.0	901.0	949.0	222.0	71.0	737.0	170.0	949.0	140.0	127.0	933.0	264.0	898.0	113.0	946.0	757.0	814.0	643.0	59.0	949.0	919.0	353.0	628.0	454.0	996.0	181.0	952.0	123.0	283.0	905.0	51.0	509.0	304.0	823.0	128.0	902.0	976.0	825.0	268.0	93.0
G957	803.0	13.0	807.0	888.0	809.0	940.0	924.0	772.0	601.0	865.0	90.0	916.0	16.0	401.0	79.0	597.0	703.0	524.0	494.0	847.0	609.0	954.0	528.0	224.0	380.0	47.0	59.0	47.0	294.0	218.0	38.0	862.0	939.0	124.0	790.0	796.0	43.0	390.0	854.0	74.0	924.0	840.0	848.0	957.0	107.0	971.0	3.0	787.0	713.0
G958	580.0	620.0	628.0	599.0	378.0	554.0	448.0	625.0	619.0	656.0	314.0	448.0	546.0	357.0	637.0	430.0	628.0	336.0	662.0	319.0	636.0	588.0	462.0	325.0	657.0	416.0	316.0	307.0	415.0	548.0	577.0	620.0	392.0	497.0	450.0	651.0	517.0	420.0	367.0	451.0	547.0	659.0	299.0	571.0	478.0	465.0	405.0	264.0	537.0
G959	556.0	609.0	539.0	722.0	544.0	631.0	601.0	447.0	609.0	545.0	590.0	641.0	599.0	640.0	381.0	487.0	607.0	545.0	685.0	435.0	604.0	379.0	672.0	387.0	530.0	309.0	729.0	430.0	517.0	398.0	517.0	245.0	337.0	695.0	446.0	417.0	477.0	622.0	578.0	416.0	341.0	727.0	682.0	451.0	585.0	628.0	369.0	544.0	576.0
G96	341.0	290.0	907.0	62.0	188.0	946.0	685.0	453.0	206.0	364.0	837.0	770.0	791.0	69.0	240.0	98.0	969.0	578.0	204.0	366.0	294.0	98.0	887.0	968.0	395.0	342.0	978.0	963.0	188.0	830.0	119.0	3.0	952.0	101.0	677.0	120.0	822.0	290.0	29.0	883.0	115.0	75.0	584.0	502.0	672.0	382.0	141.0	357.0	87.0
G960	606.0	634.0	600.0	469.0	710.0	394.0	377.0	761.0	422.0	613.0	625.0	570.0	598.0	635.0	418.0	384.0	272.0	387.0	365.0	624.0	593.0	646.0	448.0	333.0	245.0	293.0	364.0	463.0	235.0	484.0	255.0	416.0	675.0	254.0	522.0	370.0	381.0	596.0	676.0	306.0	387.0	492.0	580.0	620.0	452.0	698.0	596.0	475.0	665.0
G961	656.0	453.0	174.0	790.0	376.0	397.0	586.0	629.0	146.0	359.0	511.0	653.0	693.0	563.0	719.0	285.0	651.0	789.0	283.0	357.0	383.0	619.0	584.0	620.0	658.0	339.0	710.0	232.0	439.0	595.0	643.0	691.0	805.0	264.0	723.0	237.0	737.0	239.0	288.0	321.0	349.0	322.0	420.0	258.0	601.0	240.0	325.0	733.0	275.0
G962	839.0	459.0	227.0	247.0	587.0	588.0	292.0	715.0	309.0	132.0	344.0	229.0	97.0	653.0	295.0	639.0	797.0	603.0	181.0	282.0	270.0	687.0	736.0	139.0	760.0	844.0	417.0	642.0	249.0	688.0	320.0	677.0	889.0	799.0	706.0	103.0	384.0	379.0	347.0	629.0	245.0	331.0	295.0	478.0	178.0	179.0	722.0	716.0	535.0
G963	480.0	429.0	487.0	272.0	509.0	589.0	575.0	612.0	629.0	615.0	545.0	519.0	641.0	569.0	431.0	434.0	430.0	407.0	418.0	410.0	576.0	665.0	433.0	655.0	485.0	603.0	314.0	323.0	610.0	416.0	363.0	454.0	627.0	373.0	449.0	575.0	391.0	513.0	608.0	706.0	446.0	458.0	400.0	454.0	587.0	388.0	542.0	603.0	413.0
G964	983.0	38.0	939.0	385.0	25.0	959.0	87.0	948.0	356.0	798.0	56.0	836.0	698.0	503.0	266.0	228.0	950.0	37.0	410.0	293.0	765.0	946.0	820.0	882.0	104.0	50.0	921.0	201.0	727.0	133.0	70.0	887.0	134.0	962.0	915.0	179.0	814.0	574.0	855.0	359.0	203.0	338.0	280.0	906.0	7.0	222.0	989.0	33.0	694.0
G965	149.0	25.0	781.0	93.0	946.0	9.0	110.0	825.0	971.0	962.0	78.0	847.0	871.0	975.0	1.0	670.0	995.0	405.0	598.0	856.0	790.0	112.0	355.0	14.0	205.0	842.0	62.0	470.0	278.0	210.0	611.0	843.0	986.0	977.0	835.0	50.0	327.0	171.0	8.0	332.0	960.0	797.0	181.0	541.0	34.0	995.0	392.0	800.0	683.0
G966	825.0	254.0	96.0	871.0	617.0	607.0	724.0	257.0	316.0	246.0	469.0	87.0	907.0	349.0	832.0	839.0	431.0	354.0	370.0	415.0	628.0	656.0	797.0	773.0	263.0	647.0	891.0	252.0	642.0	786.0	269.0	707.0	350.0	846.0	404.0	447.0	739.0	855.0	82.0	344.0	822.0	134.0	268.0	839.0	449.0	216.0	822.0	68.0	533.0
G967	824.0	305.0	231.0	9.0	215.0	405.0	176.0	738.0	819.0	777.0	308.0	960.0	176.0	134.0	200.0	934.0	150.0	291.0	108.0	216.0	89.0	139.0	481.0	835.0	944.0	188.0	810.0	49.0	831.0	597.0	430.0	425.0	911.0	38.0	133.0	624.0	176.0	315.0	718.0	204.0	871.0	677.0	174.0	712.0	278.0	343.0	227.0	924.0	363.0
G968	715.0	398.0	348.0	612.0	878.0	47.0	368.0	586.0	79.0	320.0	684.0	485.0	43.0	980.0	922.0	975.0	23.0	56.0	177.0	860.0	670.0	49.0	753.0	690.0	884.0	148.0	682.0	797.0	713.0	743.0	788.0	365.0	95.0	407.0	650.0	646.0	77.0	195.0	900.0	922.0	837.0	967.0	57.0	36.0	320.0	119.0	231.0	812.0	597.0
G969	175.0	820.0	952.0	393.0	141.0	140.0	838.0	182.0	65.0	207.0	742.0	240.0	937.0	328.0	794.0	869.0	151.0	486.0	208.0	737.0	876.0	129.0	734.0	891.0	79.0	618.0	857.0	892.0	912.0	253.0	777.0	925.0	864.0	856.0	694.0	716.0	155.0	89.0	864.0	960.0	740.0	443.0	762.0	718.0	916.0	848.0	30.0	834.0	802.0
G97	439.0	625.0	709.0	597.0	508.0	359.0	702.0	261.0	588.0	571.0	560.0	369.0	789.0	746.0	432.0	643.0	316.0	331.0	302.0	380.0	618.0	282.0	677.0	444.0	745.0	379.0	746.0	427.0	406.0	735.0	888.0	369.0	473.0	549.0	652.0	324.0	247.0	618.0	319.0	408.0	412.0	339.0	221.0	399.0	392.0	534.0	571.0	606.0	532.0
G970	189.0	226.0	246.0	650.0	32.0	25.0	748.0	204.0	977.0	318.0	217.0	320.0	372.0	361.0	987.0	720.0	901.0	740.0	831.0	524.0	778.0	158.0	867.0	998.0	982.0	87.0	936.0	534.0	945.0	820.0	966.0	353.0	830.0	864.0	771.0	995.0	8.0	591.0	63.0	270.0	786.0	2.0	972.0	627.0	985.0	781.0	567.0	89.0	884.0
G971	239.0	505.0	458.0	299.0	610.0	657.0	683.0	611.0	495.0	540.0	668.0	602.0	505.0	250.0	520.0	394.0	677.0	654.0	354.0	573.0	313.0	436.0	420.0	442.0	598.0	634.0	741.0	425.0	295.0	671.0	598.0	610.0	536.0	315.0	267.0	332.0	590.0	602.0	429.0	423.0	655.0	429.0	730.0	404.0	674.0	711.0	358.0	345.0	678.0
G972	280.0	949.0	475.0	513.0	994.0	835.0	98.0	905.0	398.0	841.0	303.0	764.0	202.0	703.0	773.0	696.0	56.0	562.0	119.0	812.0	102.0	805.0	180.0	930.0	900.0	731.0	447.0	560.0	241.0	183.0	889.0	143.0	791.0	721.0	37.0	176.0	843.0	264.0	920.0	658.0	18.0	792.0	764.0	776.0	631.0	170.0	93.0	917.0	965.0
G973	940.0	439.0	29.0	757.0	815.0	765.0	41.0	939.0	875.0	196.0	573.0	977.0	904.0	282.0	876.0	795.0	155.0	900.0	448.0	917.0	817.0	102.0	973.0	745.0	832.0	151.0	396.0	829.0	805.0	818.0	977.0	946.0	904.0	879.0	71.0	18.0	605.0	190.0	742.0	271.0	315.0	452.0	986.0	25.0	161.0	889.0	920.0	449.0	69.0
G974	868.0	904.0	626.0	446.0	880.0	464.0	720.0	666.0	931.0	926.0	689.0	180.0	895.0	426.0	646.0	703.0	930.0	726.0	457.0	210.0	105.0	82.0	201.0	654.0	72.0	754.0	867.0	765.0	352.0	371.0	763.0	128.0	774.0	716.0	936.0	131.0	293.0	148.0	863.0	273.0	318.0	524.0	144.0	328.0	259.0	802.0	364.0	183.0	338.0
G975	471.0	531.0	533.0	539.0	421.0	523.0	564.0	470.0	507.0	579.0	471.0	489.0	600.0	492.0	493.0	572.0	456.0	452.0	566.0	551.0	426.0	560.0	549.0	505.0	572.0	530.0	453.0	538.0	449.0	533.0	446.0	415.0	459.0	478.0	480.0	419.0	549.0	502.0	464.0	555.0	551.0	490.0	515.0	585.0	484.0	443.0	453.0	588.0	442.0
G976	348.0	722.0	148.0	918.0	254.0	865.0	584.0	246.0	153.0	31.0	27.0	454.0	212.0	193.0	910.0	139.0	55.0	45.0	774.0	168.0	199.0	455.0	239.0	894.0	132.0	270.0	306.0	181.0	940.0	301.0	116.0	261.0	265.0	42.0	664.0	566.0	133.0	902.0	884.0	791.0	56.0	666.0	930.0	993.0	897.0	46.0	99.0	58.0	859.0
G977	9.0	823.0	253.0	978.0	765.0	74.0	981.0	754.0	200.0	959.0	971.0	669.0	973.0	945.0	330.0	676.0	982.0	16.0	299.0	175.0	969.0	869.0	841.0	587.0	949.0	798.0	29.0	169.0	255.0	847.0	864.0	6.0	764.0	777.0	950.0	708.0	674.0	135.0	362.0	347.0	755.0	975.0	929.0	136.0	574.0	985.0	199.0	342.0	115.0
G978	431.0	709.0	219.0	550.0	781.0	525.0	894.0	988.0	154.0	138.0	984.0	908.0	325.0	39.0	213.0	323.0	837.0	686.0	983.0	295.0	445.0	75.0	945.0	598.0	768.0	334.0	949.0	177.0	466.0	335.0	47.0	968.0	37.0	171.0	280.0	84.0	370.0	860.0	113.0	248.0	134.0	427.0	116.0	145.0	354.0	87.0	940.0	920.0	882.0
G979	629.0	149.0	522.0	123.0	283.0	104.0	547.0	409.0	417.0	386.0	180.0	509.0	721.0	688.0	287.0	688.0	788.0	750.0	311.0	614.0	745.0	673.0	458.0	247.0	279.0	556.0	771.0	320.0	328.0	480.0	570.0	697.0	282.0	431.0	826.0	559.0	283.0	305.0	286.0	386.0	751.0	629.0	812.0	650.0	280.0	779.0	659.0	741.0	389.0
G98	232.0	232.0	305.0	700.0	614.0	513.0	487.0	307.0	351.0	670.0	300.0	372.0	605.0	459.0	372.0	655.0	479.0	393.0	297.0	404.0	619.0	552.0	535.0	638.0	323.0	674.0	723.0	418.0	606.0	297.0	441.0	329.0	204.0	395.0	184.0	326.0	257.0	383.0	783.0	390.0	647.0	291.0	226.0	374.0	680.0	559.0	275.0	680.0	531.0
G980	405.0	477.0	535.0	536.0	518.0	601.0	733.0	465.0	262.0	701.0	614.0	396.0	720.0	440.0	600.0	533.0	382.0	440.0	690.0	504.0	715.0	333.0	560.0	227.0	301.0	604.0	680.0	671.0	551.0	704.0	329.0	609.0	515.0	556.0	336.0	476.0	583.0	651.0	722.0	541.0	599.0	652.0	593.0	423.0	265.0	424.0	357.0	531.0	351.0
G981	274.0	699.0	440.0	325.0	597.0	547.0	568.0	581.0	665.0	546.0	388.0	703.0	691.0	384.0	630.0	598.0	200.0	609.0	654.0	375.0	635.0	519.0	715.0	319.0	464.0	628.0	291.0	540.0	430.0	263.0	280.0	689.0	331.0	520.0	662.0	627.0	704.0	330.0	726.0	348.0	719.0	653.0	422.0	779.0	533.0	386.0	638.0	421.0	674.0
G982	393.0	407.0	328.0	398.0	412.0	471.0	172.0	424.0	749.0	697.0	741.0	356.0	418.0	515.0	254.0	367.0	432.0	681.0	449.0	250.0	631.0	525.0	752.0	383.0	425.0	717.0	534.0	482.0	731.0	535.0	369.0	418.0	560.0	353.0	749.0	546.0	655.0	399.0	333.0	382.0	409.0	381.0	657.0	485.0	660.0	482.0	666.0	354.0	332.0
G983	462.0	449.0	578.0	369.0	469.0	551.0	519.0	493.0	395.0	570.0	568.0	634.0	498.0	449.0	511.0	578.0	415.0	547.0	581.0	444.0	698.0	533.0	673.0	362.0	437.0	564.0	597.0	633.0	608.0	394.0	474.0	464.0	394.0	393.0	441.0	671.0	558.0	381.0	552.0	406.0	636.0	536.0	389.0	443.0	557.0	587.0	523.0	495.0	450.0
G984	487.0	592.0	735.0	357.0	324.0	661.0	844.0	756.0	368.0	341.0	632.0	249.0	879.0	275.0	599.0	421.0	252.0	437.0	626.0	610.0	774.0	603.0	559.0	315.0	384.0	735.0	687.0	531.0	306.0	540.0	439.0	221.0	413.0	659.0	571.0	400.0	308.0	189.0	710.0	680.0	402.0	634.0	285.0	518.0	249.0	323.0	402.0	214.0	457.0
G985	502.0	334.0	151.0	259.0	45.0	716.0	24.0	60.0	54.0	724.0	32.0	326.0	849.0	184.0	28.0	716.0	128.0	941.0	154.0	6.0	520.0	20.0	300.0	104.0	10.0	664.0	736.0	58.0	60.0	940.0	884.0	654.0	141.0	111.0	882.0	926.0	886.0	905.0	827.0	743.0	269.0	742.0	136.0	37.0	676.0	61.0	810.0	695.0	906.0
G986	433.0	285.0	632.0	235.0	369.0	274.0	272.0	776.0	549.0	472.0	644.0	379.0	353.0	251.0	813.0	737.0	835.0	250.0	704.0	735.0	792.0	654.0	308.0	480.0	815.0	428.0	592.0	211.0	215.0	684.0	380.0	319.0	758.0	495.0	295.0	343.0	367.0	356.0	735.0	412.0	252.0	264.0	182.0	657.0	805.0	856.0	169.0	675.0	649.0
G987	555.0	173.0	191.0	729.0	836.0	352.0	337.0	210.0	734.0	330.0	366.0	233.0	845.0	841.0	302.0	798.0	360.0	161.0	306.0	399.0	702.0	266.0	176.0	287.0	217.0	448.0	765.0	807.0	218.0	890.0	544.0	704.0	524.0	751.0	302.0	147.0	148.0	643.0	859.0	374.0	476.0	50.0	108.0	448.0	197.0	746.0	268.0	74.0	722.0
G988	391.0	425.0	541.0	282.0	528.0	423.0	373.0	622.0	401.0	569.0	549.0	545.0	439.0	619.0	572.0	579.0	560.0	554.0	527.0	540.0	539.0	432.0	446.0	657.0	573.0	352.0	446.0	558.0	427.0	633.0	481.0	446.0	559.0	416.0	575.0	584.0	349.0	474.0	675.0	369.0	374.0	555.0	572.0	436.0	439.0	430.0	515.0	489.0	428.0
G989	264.0	789.0	293.0	288.0	194.0	154.0	22.0	314.0	93.0	128.0	213.0	421.0	697.0	572.0	233.0	137.0	662.0	126.0	296.0	836.0	868.0	189.0	199.0	910.0	230.0	373.0	647.0	791.0	939.0	203.0	30.0	119.0	661.0	835.0	761.0	791.0	437.0	730.0	137.0	973.0	839.0	786.0	715.0	785.0	370.0	809.0	526.0	574.0	349.0
G99	755.0	75.0	249.0	604.0	251.0	481.0	170.0	226.0	524.0	30.0	809.0	280.0	338.0	711.0	804.0	390.0	846.0	164.0	916.0	875.0	922.0	747.0	99.0	122.0	580.0	612.0	389.0	481.0	944.0	438.0	557.0	480.0	71.0	45.0	111.0	858.0	564.0	793.0	298.0	777.0	869.0	841.0	708.0	211.0	297.0	547.0	830.0	895.0	259.0
G990	80.0	184.0	168.0	752.0	825.0	329.0	89.0	73.0	692.0	260.0	724.0	946.0	41.0	7.0	20.0	748.0	847.0	871.0	556.0	114.0	47.0	74.0	69.0	937.0	34.0	38.0	915.0	135.0	422.0	945.0	968.0	192.0	722.0	154.0	178.0	190.0	745.0	411.0	708.0	909.0	820.0	98.0	149.0	31.0	899.0	105.0	109.0	549.0	801.0
G991	94.0	158.0	172.0	330.0	789.0	975.0	630.0	27.0	242.0	16.0	17.0	328.0	323.0	977.0	345.0	555.0	339.0	152.0	980.0	983.0	266.0	983.0	3.0	348.0	709.0	6.0	730.0	462.0	907.0	887.0	276.0	763.0	165.0	13.0	631.0	856.0	883.0	12.0	247.0	231.0	229.0	85.0	783.0	88.0	909.0	900.0	868.0	17.0	78.0
G992	22.0	901.0	12.0	116.0	936.0	905.0	312.0	430.0	96.0	800.0	942.0	743.0	896.0	55.0	174.0	366.0	635.0	960.0	60.0	525.0	157.0	881.0	826.0	912.0	934.0	989.0	699.0	947.0	927.0	718.0	222.0	801.0	273.0	116.0	854.0	760.0	986.0	478.0	791.0	297.0	808.0	822.0	14.0	622.0	25.0	801.0	927.0	38.0	903.0
G993	160.0	993.0	77.0	607.0	147.0	875.0	827.0	949.0	46.0	896.0	737.0	832.0	410.0	714.0	908.0	295.0	309.0	593.0	771.0	678.0	935.0	837.0	156.0	980.0	63.0	51.0	134.0	906.0	771.0	663.0	814.0	960.0	546.0	990.0	508.0	258.0	100.0	47.0	84.0	708.0	353.0	454.0	773.0	604.0	851.0	830.0	880.0	808.0	863.0
G994	7.0	44.0	157.0	290.0	885.0	830.0	975.0	120.0	85.0	317.0	676.0	293.0	464.0	144.0	923.0	144.0	95.0	934.0	745.0	613.0	943.0	134.0	86.0	56.0	101.0	417.0	779.0	934.0	705.0	303.0	566.0	619.0	902.0	102.0	287.0	279.0	545.0	988.0	934.0	983.0	216.0	401.0	746.0	149.0	43.0	872.0	858.0	870.0	33.0
G995	627.0	579.0	402.0	501.0	364.0	185.0	464.0	690.0	805.0	715.0	760.0	431.0	385.0	407.0	332.0	312.0	379.0	148.0	568.0	668.0	611.0	257.0	724.0	339.0	305.0	687.0	626.0	550.0	789.0	563.0	695.0	305.0	717.0	377.0	372.0	218.0	574.0	439.0	636.0	489.0	757.0	705.0	667.0	428.0	506.0	320.0	678.0	423.0	714.0
G996	51.0	401.0	598.0	658.0	904.0	701.0	622.0	501.0	873.0	823.0	937.0	893.0	177.0	247.0	414.0	363.0	701.0	729.0	760.0	617.0	516.0	137.0	681.0	953.0	342.0	874.0	764.0	197.0	715.0	962.0	722.0	958.0	56.0	604.0	457.0	188.0	355.0	852.0	591.0	662.0	107.0	94.0	879.0	579.0	145.0	500.0	133.0	672.0	615.0
G997	550.0	225.0	404.0	783.0	300.0	659.0	470.0	252.0	332.0	144.0	711.0	608.0	654.0	654.0	621.0	551.0	602.0	366.0	401.0	689.0	735.0	418.0	187.0	352.0	681.0	227.0	549.0	334.0	851.0	604.0	813.0	224.0	248.0	365.0	487.0	784.0	263.0	711.0	364.0	476.0	264.0	390.0	632.0	445.0	150.0	762.0	721.0	160.0	181.0
G998	557.0	480.0	420.0	696.0	580.0	673.0	571.0	567.0	321.0	475.0	567.0	595.0	433.0	464.0	544.0	397.0	460.0	610.0	503.0	658.0	429.0	422.0	700.0	670.0	467.0	536.0	356.0	492.0	523.0	364.0	548.0	572.0	475.0	514.0	525.0	430.0	430.0	308.0	480.0	392.0	282.0	550.0	545.0	633.0	637.0	650.0	315.0	402.0	336.0
G999	400.0	585.0	406.0	591.0	558.0	376.0	539.0	471.0	511.0	662.0	427.0	491.0	519.0	455.0	300.0	353.0	385.0	568.0	521.0	500.0	469.0	441.0	403.0	421.0	382.0	438.0	642.0	393.0	544.0	567.0	374.0	535.0	472.0	475.0	523.0	412.0	389.0	440.0	421.0	558.0	431.0	557.0	418.0	484.0	511.0	580.0	522.0	507.0	575.0
[truncated: 951 more columns]
