# Supplementary material for: Identification of direction in gene networks from expression and methylation
Source: BMC Syst Biol. 2013 Nov 1;7:118. doi: 10.1186/1752-0509-7-118 (PMC4228359; doi:10.1186/1752-0509-7-118)
Supplement: Additional file 10 — The reverse-engineered network ( B = 2, α = 0.001) for the synthetic data at each sample size. [file 1752-0509-7-118-S10.zip › idemSynthetic1000Res.txt]

G102 -> G38  // mi = 0.01112  Likelihood Ratio = 1.4291
G104 -> G255  // mi = 0.0405577  Likelihood Ratio = 6.31392
G104 -> G277  // mi = 0.0194893  Likelihood Ratio = 3.77508
G104 -> G290  // mi = 0.0365033  Likelihood Ratio = 5.58314
G104 -> G295  // mi = 0.01501  Likelihood Ratio = 0.648764
G104 -> G310  // mi = 0.0090676  Likelihood Ratio = 1.69682
G104 -> G478  // mi = 0.00843023  Likelihood Ratio = 0.843686
G104 -> G583  // mi = 0.041958  Likelihood Ratio = 6.22912
G104 -> G595  // mi = 0.0204562  Likelihood Ratio = 2.26259
G104 -> G695  // mi = 0.01501  Likelihood Ratio = 1.74679
G104 -> G732  // mi = 0.00781622  Likelihood Ratio = 1.97326
G104 -> G811  // mi = 0.0391818  Likelihood Ratio = 6.89073
G104 -> G884  // mi = 0.0204562  Likelihood Ratio = 4.18343
G104 -> G936  // mi = 0.01112  Likelihood Ratio = 2.39274
G104 -> G962  // mi = 0.0090676  Likelihood Ratio = 2.32836
G104 -> G999  // mi = 0.0133835  Likelihood Ratio = 0.601316
G123 -> G295  // mi = 0.0234995  Likelihood Ratio = 1.71735
G123 -> G366  // mi = 0.0158586  Likelihood Ratio = 1.87084
G123 -> G59  // mi = 0.0871301  Likelihood Ratio = 13.7877
G123 -> G85  // mi = 0.0104125  Likelihood Ratio = 2.28087
G123 -> G912  // mi = 0.011851  Likelihood Ratio = 2.45906
G123 -> G97  // mi = 0.00843023  Likelihood Ratio = 1.02892
G139 -> G264  // mi = 0.0176266  Likelihood Ratio = 1.5788
G139 -> G886  // mi = 0.0090676  Likelihood Ratio = 1.09099
G195 -> G414  // mi = 0.00843023  Likelihood Ratio = 2.00153
G201 -> G123  // mi = 0.0167308  Likelihood Ratio = 1.96436
G201 -> G252  // mi = 0.0133835  Likelihood Ratio = 0.860676
G224 -> G131  // mi = 0.014185  Likelihood Ratio = 2.22975
G224 -> G356  // mi = 0.0224613  Likelihood Ratio = 2.12486
G224 -> G457  // mi = 0.0391818  Likelihood Ratio = 8.4378
G224 -> G605  // mi = 0.0493279  Likelihood Ratio = 10.4848
G224 -> G636  // mi = 0.01501  Likelihood Ratio = 2.58794
G224 -> G781  // mi = 0.0204562  Likelihood Ratio = 9.48832
G224 -> G86  // mi = 0.011851  Likelihood Ratio = 2.23117
G224 -> G933  // mi = 0.0365033  Likelihood Ratio = 8.07113
G238 -> G15  // mi = 0.0176266  Likelihood Ratio = 1.80616
G246 -> G156  // mi = 0.0714049  Likelihood Ratio = 30.825
G246 -> G307  // mi = 0.0090676  Likelihood Ratio = 2.25174
G246 -> G782  // mi = 0.011851  Likelihood Ratio = 2.01728
G264 -> G244  // mi = 0.0391818  Likelihood Ratio = 0.149376
G292 -> G227  // mi = 0.0090676  Likelihood Ratio = 0.270269
G313 -> G118  // mi = 0.0234995  Likelihood Ratio = 2.72582
G313 -> G238  // mi = 0.0224613  Likelihood Ratio = 2.55637
G313 -> G303  // mi = 0.0167308  Likelihood Ratio = 0.9568
G313 -> G342  // mi = 0.0185461  Likelihood Ratio = 3.32248
G313 -> G409  // mi = 0.0204562  Likelihood Ratio = 4.52759
G313 -> G439  // mi = 0.014185  Likelihood Ratio = 2.52735
G313 -> G490  // mi = 0.0256477  Likelihood Ratio = 4.03487
G313 -> G51  // mi = 0.0126055  Likelihood Ratio = 2.15019
G313 -> G523  // mi = 0.00781622  Likelihood Ratio = 0.183573
G313 -> G559  // mi = 0.0204562  Likelihood Ratio = 3.597
G313 -> G569  // mi = 0.0133835  Likelihood Ratio = 2.25676
G313 -> G592  // mi = 0.0391818  Likelihood Ratio = 3.76638
G313 -> G622  // mi = 0.0126055  Likelihood Ratio = 2.88828
G313 -> G67  // mi = 0.0391818  Likelihood Ratio = 5.95828
G313 -> G691  // mi = 0.014185  Likelihood Ratio = 2.7796
G313 -> G694  // mi = 0.0204562  Likelihood Ratio = 3.38609
G313 -> G76  // mi = 0.041958  Likelihood Ratio = 5.87745
G313 -> G762  // mi = 0.0185461  Likelihood Ratio = 2.66519
G313 -> G933  // mi = 0.00972834  Likelihood Ratio = 1.23533
G313 -> G958  // mi = 0.0234995  Likelihood Ratio = 3.51574
G334 -> G142  // mi = 0.0314374  Likelihood Ratio = 4.80167
G334 -> G312  // mi = 0.0167308  Likelihood Ratio = 2.5599
G334 -> G620  // mi = 0.0556692  Likelihood Ratio = 8.82756
G334 -> G728  // mi = 0.0214468  Likelihood Ratio = 3.64614
G334 -> G936  // mi = 0.0167308  Likelihood Ratio = 1.43116
G334 -> G982  // mi = 0.100022  Likelihood Ratio = 13.2879
G337 -> G465  // mi = 0.0185461  Likelihood Ratio = 4.68414
G369 -> G255  // mi = 0.00781622  Likelihood Ratio = 1.45362
G371 -> G526  // mi = 0.00972834  Likelihood Ratio = 0.549931
G380 -> G111  // mi = 0.0378304  Likelihood Ratio = 10.0518
G380 -> G192  // mi = 0.041958  Likelihood Ratio = 10.4651
G380 -> G236  // mi = 0.01501  Likelihood Ratio = 4.77011
G380 -> G301  // mi = 0.0573168  Likelihood Ratio = 14.8242
G380 -> G307  // mi = 0.0194893  Likelihood Ratio = 5.17792
G380 -> G402  // mi = 0.0090676  Likelihood Ratio = 1.91137
G380 -> G502  // mi = 0.0224613  Likelihood Ratio = 5.65231
G380 -> G505  // mi = 0.0524488  Likelihood Ratio = 15.3911
G380 -> G525  // mi = 0.0326676  Likelihood Ratio = 6.00014
G380 -> G574  // mi = 0.0302314  Likelihood Ratio = 8.23851
G380 -> G647  // mi = 0.0448321  Likelihood Ratio = 11.205
G380 -> G69  // mi = 0.0224613  Likelihood Ratio = 6.10585
G380 -> G713  // mi = 0.104531  Likelihood Ratio = 26.9192
G380 -> G721  // mi = 0.0126055  Likelihood Ratio = 3.42663
G380 -> G794  // mi = 0.00843023  Likelihood Ratio = 2.44255
G380 -> G799  // mi = 0.0314374  Likelihood Ratio = 8.72529
G380 -> G854  // mi = 0.014185  Likelihood Ratio = 2.51224
G380 -> G883  // mi = 0.0302314  Likelihood Ratio = 8.61881
G380 -> G918  // mi = 0.0751813  Likelihood Ratio = 21.5611
G386 -> G727  // mi = 0.00781622  Likelihood Ratio = 1.53059
G389 -> G806  // mi = 0.00972834  Likelihood Ratio = 0.399528
G396 -> G814  // mi = 0.00781622  Likelihood Ratio = 0.888865
G398 -> G270  // mi = 0.0158586  Likelihood Ratio = 3.25542
G422 -> G147  // mi = 0.0234995  Likelihood Ratio = 3.70738
G439 -> G265  // mi = 0.0104125  Likelihood Ratio = 1.73225
G439 -> G837  // mi = 0.0478046  Likelihood Ratio = 4.64767
G45 -> G334  // mi = 0.0167308  Likelihood Ratio = 3.62217
G454 -> G825  // mi = 0.0204562  Likelihood Ratio = 2.78648
G461 -> G88  // mi = 0.00781622  Likelihood Ratio = 0.972216
G462 -> G77  // mi = 0.0256477  Likelihood Ratio = 1.71577
G462 -> G928  // mi = 0.00843023  Likelihood Ratio = 2.63666
G468 -> G457  // mi = 0.0167308  Likelihood Ratio = 2.5228
G468 -> G937  // mi = 0.014185  Likelihood Ratio = 3.30665
G498 -> G398  // mi = 0.00972834  Likelihood Ratio = 1.48831
G527 -> G182  // mi = 0.01112  Likelihood Ratio = 1.10286
G528 -> G853  // mi = 0.00781622  Likelihood Ratio = 0.304518
G529 -> G827  // mi = 0.00781622  Likelihood Ratio = 2.82139
G531 -> G611  // mi = 0.01501  Likelihood Ratio = 1.81431
G573 -> G169  // mi = 0.011851  Likelihood Ratio = 3.12686
G577 -> G331  // mi = 0.158535  Likelihood Ratio = 41.1757
G577 -> G693  // mi = 0.0302314  Likelihood Ratio = 5.34276
G587 -> G765  // mi = 0.00843023  Likelihood Ratio = 4.08257
G605 -> G931  // mi = 0.0185461  Likelihood Ratio = 0.90131
G611 -> G891  // mi = 0.0732803  Likelihood Ratio = 2.24578
G636 -> G258  // mi = 0.00843023  Likelihood Ratio = 0.581436
G639 -> G621  // mi = 0.00972834  Likelihood Ratio = 1.94959
G653 -> G226  // mi = 0.00843023  Likelihood Ratio = 0.315536
G653 -> G3  // mi = 0.0104125  Likelihood Ratio = 0.81688
G653 -> G550  // mi = 0.0339219  Likelihood Ratio = 1.14923
G653 -> G554  // mi = 0.0204562  Likelihood Ratio = 0.672775
G67 -> G951  // mi = 0.0378304  Likelihood Ratio = 1.19285
G673 -> G630  // mi = 0.01112  Likelihood Ratio = 2.28856
G686 -> G454  // mi = 0.0214468  Likelihood Ratio = 2.25342
G686 -> G551  // mi = 0.0090676  Likelihood Ratio = 3.37476
G691 -> G815  // mi = 0.0176266  Likelihood Ratio = 2.38776
G691 -> G934  // mi = 0.0352005  Likelihood Ratio = 2.18262
G693 -> G54  // mi = 0.0448321  Likelihood Ratio = 4.45627
G700 -> G693  // mi = 0.0204562  Likelihood Ratio = 6.42776
G700 -> G739  // mi = 0.118709  Likelihood Ratio = 26.5515
G700 -> G942  // mi = 0.014185  Likelihood Ratio = 4.06439
G713 -> G254  // mi = 0.0405577  Likelihood Ratio = 0.539672
G729 -> G206  // mi = 0.0126055  Likelihood Ratio = 2.15332
G729 -> G258  // mi = 0.0302314  Likelihood Ratio = 3.45453
G729 -> G480  // mi = 0.014185  Likelihood Ratio = 2.17873
G729 -> G66  // mi = 0.0732803  Likelihood Ratio = 13.5844
G729 -> G769  // mi = 0.00781622  Likelihood Ratio = 1.25853
G729 -> G937  // mi = 0.00972834  Likelihood Ratio = 2.18586
G743 -> G138  // mi = 0.0104125  Likelihood Ratio = 0.156384
G745 -> G579  // mi = 0.0104125  Likelihood Ratio = 3.25533
G761 -> G979  // mi = 0.0133835  Likelihood Ratio = 1.35654
G769 -> G190  // mi = 0.00972834  Likelihood Ratio = 0.649696
G775 -> G460  // mi = 0.0176266  Likelihood Ratio = 1.30717
G778 -> G226  // mi = 0.0133835  Likelihood Ratio = 4.24824
G788 -> G928  // mi = 0.0267576  Likelihood Ratio = 1.44961
G81 -> G706  // mi = 0.0126055  Likelihood Ratio = 2.46434
G811 -> G162  // mi = 0.00972834  Likelihood Ratio = 0.017477
G814 -> G288  // mi = 0.0133835  Likelihood Ratio = 2.21587
G832 -> G763  // mi = 0.011851  Likelihood Ratio = 0.479377
G835 -> G692  // mi = 0.0956185  Likelihood Ratio = 18.0213
G837 -> G15  // mi = 0.00843023  Likelihood Ratio = 0.279254
G860 -> G168  // mi = 0.01501  Likelihood Ratio = 0.716821
G888 -> G579  // mi = 0.00781622  Likelihood Ratio = 2.10385
G897 -> G47  // mi = 0.0090676  Likelihood Ratio = 0.0735782
G943 -> G446  // mi = 0.0194893  Likelihood Ratio = 0.144449
G946 -> G336  // mi = 0.01112  Likelihood Ratio = 1.00424
G947 -> G464  // mi = 0.0126055  Likelihood Ratio = 2.452
G966 -> G356  // mi = 0.0751813  Likelihood Ratio = 16.6848
G976 -> G42  // mi = 0.0194893  Likelihood Ratio = 3.32475
G985 -> G726  // mi = 0.0624103  Likelihood Ratio = 12.2353
