# Supplementary material for: Identification of direction in gene networks from expression and methylation
Source: BMC Syst Biol. 2013 Nov 1;7:118. doi: 10.1186/1752-0509-7-118 (PMC4228359; doi:10.1186/1752-0509-7-118)
Supplement: Additional file 10 — The reverse-engineered network ( B = 2, α = 0.001) for the synthetic data at each sample size. [file 1752-0509-7-118-S10.zip › idemSynthetic100Res.txt]

G123 -> G59  // mi = 0.0956185  Likelihood Ratio = 0.836763
G195 -> G203  // mi = 0.118709  Likelihood Ratio = 3.12919
G224 -> G457  // mi = 0.0956185  Likelihood Ratio = 1.24213
G246 -> G156  // mi = 0.144549  Likelihood Ratio = 3.74198
G276 -> G636  // mi = 0.118709  Likelihood Ratio = 2.74821
G313 -> G762  // mi = 0.0956185  Likelihood Ratio = 0.682866
G334 -> G982  // mi = 0.144549  Likelihood Ratio = 2.7694
G380 -> G301  // mi = 0.0956185  Likelihood Ratio = 2.47542
G380 -> G713  // mi = 0.118709  Likelihood Ratio = 2.96319
G422 -> G147  // mi = 0.0956185  Likelihood Ratio = 1.62409
G577 -> G331  // mi = 0.20496  Likelihood Ratio = 4.34028
G620 -> G982  // mi = 0.144549  Likelihood Ratio = 1.43664
G638 -> G672  // mi = 0.118709  Likelihood Ratio = 1.22905
G693 -> G54  // mi = 0.0956185  Likelihood Ratio = 1.22225
G700 -> G739  // mi = 0.118709  Likelihood Ratio = 2.6954
G779 -> G921  // mi = 0.0956185  Likelihood Ratio = 1.3757
G798 -> G884  // mi = 0.0956185  Likelihood Ratio = 0.870195
G835 -> G692  // mi = 0.0956185  Likelihood Ratio = 2.73681
G835 -> G780  // mi = 0.0956185  Likelihood Ratio = 1.77335
G876 -> G813  // mi = 0.118709  Likelihood Ratio = 1.60246
G958 -> G182  // mi = 0.0956185  Likelihood Ratio = 0.261849
G966 -> G356  // mi = 0.0956185  Likelihood Ratio = 2.07719
G985 -> G726  // mi = 0.0956185  Likelihood Ratio = 1.30987
