# Supplementary material for: Identification of direction in gene networks from expression and methylation
Source: BMC Syst Biol. 2013 Nov 1;7:118. doi: 10.1186/1752-0509-7-118 (PMC4228359; doi:10.1186/1752-0509-7-118)
Supplement: Additional file 10 — The reverse-engineered network ( B = 2, α = 0.001) for the synthetic data at each sample size. [file 1752-0509-7-118-S10.zip › idemSynthetic500Res.txt]

G104 -> G255  // mi = 0.0314374  Likelihood Ratio = 3.43427
G104 -> G290  // mi = 0.0224613  Likelihood Ratio = 2.62011
G104 -> G295  // mi = 0.0204562  Likelihood Ratio = 0.399905
G104 -> G583  // mi = 0.0365033  Likelihood Ratio = 2.83831
G104 -> G595  // mi = 0.0365033  Likelihood Ratio = 0.183924
G104 -> G811  // mi = 0.0339219  Likelihood Ratio = 2.63252
G104 -> G884  // mi = 0.0185461  Likelihood Ratio = 2.02724
G118 -> G303  // mi = 0.0290494  Likelihood Ratio = 1.21967
G123 -> G295  // mi = 0.0391818  Likelihood Ratio = 1.43492
G123 -> G366  // mi = 0.0224613  Likelihood Ratio = 2.07725
G123 -> G59  // mi = 0.0830433  Likelihood Ratio = 8.06536
G156 -> G755  // mi = 0.0167308  Likelihood Ratio = 1.20453
G195 -> G414  // mi = 0.0224613  Likelihood Ratio = 2.56637
G224 -> G131  // mi = 0.0224613  Likelihood Ratio = 2.23833
G224 -> G225  // mi = 0.0245616  Likelihood Ratio = 2.53849
G224 -> G356  // mi = 0.0245616  Likelihood Ratio = 1.55766
G224 -> G457  // mi = 0.0641584  Likelihood Ratio = 5.80767
G224 -> G605  // mi = 0.0751813  Likelihood Ratio = 6.48133
G224 -> G931  // mi = 0.0365033  Likelihood Ratio = 2.08925
G224 -> G933  // mi = 0.0448321  Likelihood Ratio = 4.89827
G246 -> G156  // mi = 0.100022  Likelihood Ratio = 19.0626
G264 -> G244  // mi = 0.0391818  Likelihood Ratio = 0.335471
G277 -> G119  // mi = 0.0391818  Likelihood Ratio = 0.327528
G290 -> G310  // mi = 0.0267576  Likelihood Ratio = 0.683568
G313 -> G118  // mi = 0.0245616  Likelihood Ratio = 0.939599
G313 -> G238  // mi = 0.0204562  Likelihood Ratio = 1.54253
G313 -> G342  // mi = 0.0185461  Likelihood Ratio = 1.35658
G313 -> G409  // mi = 0.0185461  Likelihood Ratio = 2.17292
G313 -> G439  // mi = 0.0185461  Likelihood Ratio = 1.07057
G313 -> G490  // mi = 0.0224613  Likelihood Ratio = 2.48257
G313 -> G559  // mi = 0.0245616  Likelihood Ratio = 2.24282
G313 -> G592  // mi = 0.0224613  Likelihood Ratio = 0.752993
G313 -> G67  // mi = 0.0478046  Likelihood Ratio = 2.91264
G313 -> G691  // mi = 0.0245616  Likelihood Ratio = 1.64322
G313 -> G694  // mi = 0.0167308  Likelihood Ratio = 1.3799
G313 -> G76  // mi = 0.0448321  Likelihood Ratio = 2.86236
G313 -> G762  // mi = 0.0224613  Likelihood Ratio = 1.40908
G313 -> G82  // mi = 0.0224613  Likelihood Ratio = 1.19522
G313 -> G958  // mi = 0.0290494  Likelihood Ratio = 2.14779
G334 -> G142  // mi = 0.0391818  Likelihood Ratio = 3.53952
G334 -> G402  // mi = 0.0167308  Likelihood Ratio = 2.16745
G334 -> G620  // mi = 0.0641584  Likelihood Ratio = 6.33645
G334 -> G728  // mi = 0.0204562  Likelihood Ratio = 1.54028
G334 -> G982  // mi = 0.109149  Likelihood Ratio = 7.31049
G337 -> G465  // mi = 0.0204562  Likelihood Ratio = 3.87209
G380 -> G111  // mi = 0.0391818  Likelihood Ratio = 4.67105
G380 -> G192  // mi = 0.0365033  Likelihood Ratio = 4.20254
G380 -> G236  // mi = 0.0185461  Likelihood Ratio = 3.59258
G380 -> G254  // mi = 0.0267576  Likelihood Ratio = 2.4134
G380 -> G301  // mi = 0.0606873  Likelihood Ratio = 7.48135
G380 -> G307  // mi = 0.0185461  Likelihood Ratio = 2.72165
G380 -> G502  // mi = 0.0339219  Likelihood Ratio = 3.86903
G380 -> G505  // mi = 0.0540465  Likelihood Ratio = 7.59362
G380 -> G647  // mi = 0.0478046  Likelihood Ratio = 6.39597
G380 -> G713  // mi = 0.0790606  Likelihood Ratio = 11.4026
G380 -> G799  // mi = 0.0204562  Likelihood Ratio = 3.2657
G380 -> G854  // mi = 0.0167308  Likelihood Ratio = 1.07579
G380 -> G918  // mi = 0.0478046  Likelihood Ratio = 7.32994
G398 -> G270  // mi = 0.0224613  Likelihood Ratio = 2.07821
G421 -> G752  // mi = 0.0185461  Likelihood Ratio = 1.92207
G422 -> G147  // mi = 0.0167308  Likelihood Ratio = 1.46216
G439 -> G837  // mi = 0.0606873  Likelihood Ratio = 1.96221
G45 -> G334  // mi = 0.0314374  Likelihood Ratio = 2.06919
G454 -> G825  // mi = 0.0167308  Likelihood Ratio = 1.31799
G462 -> G77  // mi = 0.0245616  Likelihood Ratio = 1.33745
G577 -> G331  // mi = 0.123654  Likelihood Ratio = 17.061
G577 -> G693  // mi = 0.0448321  Likelihood Ratio = 3.4448
G611 -> G891  // mi = 0.0790606  Likelihood Ratio = 1.20662
G613 -> G399  // mi = 0.0204562  Likelihood Ratio = 0.189057
G639 -> G49  // mi = 0.0245616  Likelihood Ratio = 1.77951
G67 -> G951  // mi = 0.0339219  Likelihood Ratio = 1.10178
G691 -> G815  // mi = 0.0245616  Likelihood Ratio = 0.77155
G691 -> G934  // mi = 0.0290494  Likelihood Ratio = 1.11919
G691 -> G980  // mi = 0.0245616  Likelihood Ratio = 1.4039
G693 -> G54  // mi = 0.0677308  Likelihood Ratio = 3.2253
G695 -> G811  // mi = 0.0365033  Likelihood Ratio = 0.763674
G700 -> G739  // mi = 0.104531  Likelihood Ratio = 10.7868
G713 -> G574  // mi = 0.0573168  Likelihood Ratio = 0.859309
G729 -> G258  // mi = 0.0224613  Likelihood Ratio = 0.921084
G729 -> G66  // mi = 0.0714049  Likelihood Ratio = 7.35851
G750 -> G60  // mi = 0.0167308  Likelihood Ratio = 0.459503
G762 -> G53  // mi = 0.0167308  Likelihood Ratio = 0.76876
G762 -> G592  // mi = 0.0830433  Likelihood Ratio = 0.916492
G775 -> G460  // mi = 0.0365033  Likelihood Ratio = 0.621535
G81 -> G706  // mi = 0.0185461  Likelihood Ratio = 1.40838
G835 -> G692  // mi = 0.0677308  Likelihood Ratio = 7.96876
G943 -> G446  // mi = 0.0185461  Likelihood Ratio = 0.97051
G966 -> G356  // mi = 0.109149  Likelihood Ratio = 13.867
G978 -> G764  // mi = 0.0167308  Likelihood Ratio = 2.03831
G979 -> G6  // mi = 0.0448321  Likelihood Ratio = 0.519253
G985 -> G726  // mi = 0.0751813  Likelihood Ratio = 6.22792
